# Supplementary material for: IRX3 controls a SUMOylation-dependent differentiation switch in adipocyte precursor cells
Source: Nat Commun. 2025 Aug 6;16:7248. doi: 10.1038/s41467-025-62361-1 (PMC12328774; doi:10.1038/s41467-025-62361-1)
Supplement: Supplementary file 4 — Supplementary Data 1 [file 41467_2025_62361_MOESM4_ESM.xlsx]

## Sheet: Key
Supplementary File 1: IRX3 ChIP-seq
Sheet 1: IRX3 ChIP-seq peaks (>10X enrichment and q-value <10E-4)
Sheet 2: REACTOME GO analysis of Irx3 ChIP-seq peaks in iWAT on day -1, ranked by FDR
Sheet 3: REACTOME GO analysis of Irx3 ChIP-seq peaks in iWAT on day -1, ranked by enrichment
Sheet 4: REACTOME GO analysis of Irx3 ChIP-seq peaks in iWAT on day 1, ranked by FDR
Sheet 5: REACTOME GO analysis of Irx3 ChIP-seq peaks in iWAT on day 1, ranked by enrichment
Sheet 6: REACTOME GO analysis of Irx3 ChIP-seq peaks in gWAT on day 1, ranked by FDR
Sheet 7: REACTOME GO analysis of Irx3 ChIP-seq peaks in gWAT on day 1, ranked by enrichment
Sheet 8: REACTOME GO analysis of Irx3 ChIP-seq peaks in all samples (pooled), ranked by FDR
Sheet 9: REACTOME GO analysis of Irx3 ChIP-seq peaks in all samples (pooled), ranked by enrichment
Sheet 10: Panther GO analysis of Irx3 ChIP-seq peaks in iWAT on day -1
Sheet 11: Panther GO analysis of Irx3 ChIP-seq peaks in iWAT on day 1
Sheet 12: Panther GO analysis of Irx3 ChIP-seq peaks in gWAT on day 1

## Sheet: 1. IRX3 ChIP-seq peaks
Sample	Gene name	Annotation	Position	Enrichment	- Log10p	-Log10q
iWAT day -1	Anp32a	Promoter (2-3kb)	chr9:62343893-62344430	10	31	25
iWAT day -1	Appl2	Promoter (<=1kb)	chr10:83648645-83648900	10	29	23
iWAT day -1	Arid1a	Distal Intergenic	chr4:133813732-133814240	11	31	25
iWAT day -1	Banf1	Promoter (<=1kb)	chr19:5366512-5366981	10	43	36
iWAT day -1	Chd3	Promoter (<=1kb)	chr11:69368338-69368814	12	34	28
iWAT day -1	Ddx18	Promoter (<=1kb)	chr1:121567716-121568066	11	30	24
iWAT day -1	Gpr84	Downstream (2-3kb)	chr15:103305118-103305501	10	29	23
iWAT day -1	Hdac2	Promoter (<=1kb)	chr10:36974010-36974371	13	44	38
iWAT day -1	Hnrnpa2b1	Promoter (<=1kb)	chr6:51469095-51469901	16	62	52
iWAT day -1	Hnrnpk	Promoter (<=1kb)	chr13:58401289-58402460	16	54	47
iWAT day -1	Ighmbp2	Promoter (<=1kb)	chr19:3282740-3283191	12	45	39
iWAT day -1	Kmt2a	Promoter (<=1kb)	chr9:44881327-44881555	10	28	22
iWAT day -1	Malat1	Promoter (1-2kb)	chr19:5800994-5801458	10	30	24
iWAT day -1	Neat1	Promoter (<=1kb)	chr19:5844686-5845437	14	44	37
iWAT day -1	Nudcd3	Promoter (<=1kb)	chr11:6200036-6200421	11	34	27
iWAT day -1	Pdgfc	Promoter (<=1kb)	chr3:81036684-81037059	12	36	30
iWAT day -1	Ppip5k2	Promoter (<=1kb)	chr1:97770011-97770280	11	30	24
iWAT day -1	Senp1	Promoter (<=1kb)	chr15:98093076-98093676	11	35	28
iWAT day -1	Slc39a13	Promoter (<=1kb)	chr2:91070186-91070568	14	49	42
iWAT day -1	Slc4a1ap	Promoter (<=1kb)	chr5:31526657-31527048	13	40	33
iWAT day -1	Srrm2	Promoter (<=1kb)	chr17:23803217-23803699	11	35	28
iWAT day -1	Ubr5	Promoter (<=1kb)	chr15:38078120-38078424	10	28	22
iWAT day -1	Zfp646	Promoter (<=1kb)	chr7:127876503-127877163	15	56	48
iWAT day -1	Zfp768	Promoter (<=1kb)	chr7:127345244-127345898	12	38	32
iWAT day -1	#N/A	Promoter (<=1kb)	chr6:86526235-86526536	11	30	24
iWAT day 1	1110038F14Rik	Promoter (<=1kb)	chr15:76948414-76948811	14	56	50
iWAT day 1	1700096K18Rik	Promoter (<=1kb)	chr5:25529787-25530253	12	45	39
iWAT day 1	4930453N24Rik	Promoter (<=1kb)	chr16:64770467-64771202	12	37	32
iWAT day 1	Actl6a	Promoter (<=1kb)	chr3:32708666-32709358	26	113	104
iWAT day 1	Anp32a	Promoter (1-2kb)	chr9:62343287-62344493	12	43	37
iWAT day 1	Ap1g1	Promoter (<=1kb)	chr8:109778516-109778959	15	52	47
iWAT day 1	Appl2	Promoter (<=1kb)	chr10:83648459-83648903	12	36	31
iWAT day 1	Arhgap1	Promoter (<=1kb)	chr2:91649468-91650171	12	42	37
iWAT day 1	Arid1a	Distal Intergenic	chr4:133813562-133814525	21	86	79
iWAT day 1	Arl6ip4	Promoter (<=1kb)	chr5:124115901-124116368	11	36	31
iWAT day 1	Atf4	Promoter (<=1kb)	chr15:80255010-80255894	11	39	34
iWAT day 1	Banf1	Promoter (<=1kb)	chr19:5366421-5367148	18	89	82
iWAT day 1	Bnc2	Promoter (<=1kb)	chr4:84674496-84674930	10	30	25
iWAT day 1	Caprin1	Promoter (<=1kb)	chr2:103797227-103797712	11	39	34
iWAT day 1	Ccdc91	Promoter (<=1kb)	chr6:147475879-147476573	18	70	64
iWAT day 1	Cdc16	Promoter (<=1kb)	chr8:13757478-13757936	12	40	35
iWAT day 1	Champ1	Promoter (<=1kb)	chr8:13869519-13869934	12	39	34
iWAT day 1	Cltc	Promoter (<=1kb)	chr11:86757346-86757908	12	45	39
iWAT day 1	Cnpy3	Promoter (<=1kb)	chr17:46751935-46752323	11	38	33
iWAT day 1	Cops7a	Promoter (<=1kb)	chr6:124965095-124965723	15	51	45
iWAT day 1	Ctdsp2	Promoter (<=1kb)	chr10:126979291-126979687	11	35	30
iWAT day 1	Dcaf10	Promoter (<=1kb)	chr4:45341884-45342643	10	30	25
iWAT day 1	Ddx18	Promoter (<=1kb)	chr1:121567488-121568132	12	59	53
iWAT day 1	Dmap1	Promoter (<=1kb)	chr4:117682036-117682445	13	48	43
iWAT day 1	Dnajb12	Promoter (<=1kb)	chr10:59879559-59880118	11	38	32
iWAT day 1	Dus1l	Promoter (<=1kb)	chr11:120796047-120796595	10	31	26
iWAT day 1	Eef1a1	Promoter (<=1kb)	chr9:78480766-78481683	12	43	37
iWAT day 1	Efcab7	Promoter (<=1kb)	chr4:99829100-99829502	15	50	44
iWAT day 1	Efcab7	Promoter (<=1kb)	chr4:99829100-99829502	15	50	44
iWAT day 1	Eif3m	Promoter (<=1kb)	chr2:105016639-105017200	10	30	25
iWAT day 1	Eif4a1	Promoter (<=1kb)	chr11:69671190-69672200	13	43	37
iWAT day 1	Exd2	Promoter (<=1kb)	chr12:80463096-80463533	10	35	30
iWAT day 1	Fam8a1	Promoter (<=1kb)	chr13:46669228-46669816	11	35	30
iWAT day 1	Fbxw8	Promoter (<=1kb)	chr5:118155238-118155620	11	34	29
iWAT day 1	Fosl2	Promoter (<=1kb)	chr5:32135872-32136901	10	30	25
iWAT day 1	Foxj3	Promoter (<=1kb)	chr4:119539323-119539726	12	36	31
iWAT day 1	Foxo1	Promoter (<=1kb)	chr3:52268452-52269042	11	35	30
iWAT day 1	Gabpb1	Promoter (<=1kb)	chr2:126675121-126675837	12	43	37
iWAT day 1	Gas1	Promoter (<=1kb)	chr13:60176857-60177417	11	32	27
iWAT day 1	Gga1	Promoter (<=1kb)	chr15:78877071-78877635	12	43	37
iWAT day 1	Gpr84	Downstream (2-3kb)	chr15:103304974-103305626	14	48	43
iWAT day 1	Gps2	Promoter (<=1kb)	chr11:69913748-69914311	11	36	31
iWAT day 1	Heatr6	Promoter (<=1kb)	chr11:83753617-83754113	15	50	44
iWAT day 1	Hemk1	Promoter (<=1kb)	chr9:107338135-107338529	11	33	28
iWAT day 1	Hnrnpa2b1	Promoter (<=1kb)	chr6:51469040-51469961	13	61	55
iWAT day 1	Hnrnpab	Promoter (<=1kb)	chr11:51605998-51606538	13	41	36
iWAT day 1	Hnrnpk	Promoter (<=1kb)	chr13:58401272-58403065	11	57	51
iWAT day 1	Hnrnpu	Promoter (<=1kb)	chr1:178336835-178338021	10	41	36
iWAT day 1	Hnrnpu	Promoter (<=1kb)	chr1:178336835-178338021	10	41	36
iWAT day 1	Jrk	Promoter (<=1kb)	chr15:74709059-74709633	13	50	44
iWAT day 1	Junb	Promoter (1-2kb)	chr8:84976136-84976801	11	31	26
iWAT day 1	Junb	Promoter (<=1kb)	chr8:84976957-84978866	10	37	32
iWAT day 1	Kctd5	Promoter (<=1kb)	chr17:24072989-24073679	13	41	36
iWAT day 1	Kdm3a	Promoter (<=1kb)	chr6:71633090-71633486	12	37	32
iWAT day 1	Kdm5a	Promoter (<=1kb)	chr6:120363942-120364577	24	102	95
iWAT day 1	Kmt2a	Promoter (<=1kb)	chr9:44881295-44881903	11	35	30
iWAT day 1	Krt10	Promoter (2-3kb)	chr11:99385948-99386458	13	42	37
iWAT day 1	Maip1	Promoter (<=1kb)	chr1:57406163-57407019	11	43	38
iWAT day 1	Maml1	Promoter (<=1kb)	chr11:50291949-50292327	10	29	24
iWAT day 1	Map2k5	Promoter (<=1kb)	chr9:63377651-63378007	13	43	37
iWAT day 1	Med4	5' UTR	chr14:73524823-73525321	15	52	46
iWAT day 1	Mgea5	Promoter (<=1kb)	chr19:45782900-45783576	11	38	32
iWAT day 1	Mirlet7i	Promoter (<=1kb)	chr10:122985338-122985762	11	34	29
iWAT day 1	Morf4l1	Promoter (<=1kb)	chr9:90113816-90114474	11	32	27
iWAT day 1	Mplkip	Promoter (<=1kb)	chr13:17695122-17695554	12	36	31
iWAT day 1	Mpzl3	Promoter (<=1kb)	chr9:45055084-45055651	11	32	27
iWAT day 1	Mtbp	Promoter (<=1kb)	chr15:55557196-55557676	15	54	48
iWAT day 1	Myl12b	Promoter (<=1kb)	chr17:70990192-70990953	10	29	24
iWAT day 1	Nbn	Promoter (<=1kb)	chr4:15957932-15958502	10	44	38
iWAT day 1	Ndufa12	Promoter (<=1kb)	chr10:94198795-94199370	10	30	25
iWAT day 1	Ndufs1	Promoter (<=1kb)	chr1:63176678-63177231	19	71	65
iWAT day 1	Nek9	Promoter (<=1kb)	chr12:85338915-85339566	12	36	31
iWAT day 1	Nfyc	Promoter (<=1kb)	chr4:120825404-120825809	11	34	29
iWAT day 1	Nkapd1	Promoter (<=1kb)	chr9:50616786-50617551	13	56	50
iWAT day 1	Nmnat1	Promoter (<=1kb)	chr4:149484982-149485384	10	36	30
iWAT day 1	Npm1	Promoter (<=1kb)	chr11:33162344-33162824	10	29	24
iWAT day 1	Nt5m	Promoter (<=1kb)	chr11:59839269-59839750	10	31	26
iWAT day 1	Nudt5	Promoter (<=1kb)	chr2:5844791-5845299	12	40	35
iWAT day 1	Nvl	Promoter (<=1kb)	chr1:181143935-181144435	15	54	48
iWAT day 1	Pdgfc	Promoter (<=1kb)	chr3:81036692-81037130	11	35	30
iWAT day 1	Pgap3	Promoter (<=1kb)	chr11:98400152-98400536	18	70	64
iWAT day 1	Pigc	Promoter (<=1kb)	chr1:161969075-161969500	10	35	30
iWAT day 1	Psma6	Promoter (<=1kb)	chr12:55398578-55399056	10	36	31
iWAT day 1	Rab11a	Promoter (<=1kb)	chr9:64737280-64737920	11	32	27
iWAT day 1	Rad23a	Promoter (<=1kb)	chr8:84840252-84840708	11	31	26
iWAT day 1	Rbmxl1	Promoter (<=1kb)	chr8:78508483-78508961	10	35	30
iWAT day 1	Rexo4	Promoter (<=1kb)	chr2:26964143-26964701	19	75	68
iWAT day 1	Rgl2	Promoter (<=1kb)	chr17:33929240-33929727	10	30	25
iWAT day 1	Rmnd5b	Promoter (<=1kb)	chr11:51635585-51636074	11	38	33
iWAT day 1	Rnaseh2b	Promoter (<=1kb)	chr14:62331929-62332507	13	41	36
iWAT day 1	Rpl29	Promoter (<=1kb)	chr9:106429384-106429947	12	36	31
iWAT day 1	Rps18	Promoter (<=1kb)	chr17:33955269-33956320	13	45	40
iWAT day 1	Senp1	Promoter (<=1kb)	chr15:98093057-98093753	11	58	52
iWAT day 1	Setd1a	Promoter (<=1kb)	chr7:127776727-127777363	11	40	35
iWAT day 1	Sfswap	Promoter (<=1kb)	chr5:129500924-129501456	13	45	39
iWAT day 1	Sft2d3	Promoter (<=1kb)	chr18:31910987-31911338	10	30	25
iWAT day 1	Sirt6	Promoter (<=1kb)	chr10:81627358-81627705	11	40	35
iWAT day 1	Slc39a13	Promoter (<=1kb)	chr2:91070137-91070631	17	73	67
iWAT day 1	Slc4a1ap	Promoter (<=1kb)	chr5:31526609-31527345	17	62	56
iWAT day 1	Smarce1	Promoter (<=1kb)	chr11:99230072-99230971	12	37	31
iWAT day 1	Smg7	Promoter (<=1kb)	chr1:152902834-152903263	20	76	69
iWAT day 1	Snrnp200	Promoter (<=1kb)	chr2:127208133-127208692	11	37	32
iWAT day 1	Snrpe	Promoter (<=1kb)	chr1:133609825-133610474	14	46	40
iWAT day 1	Sp3	Promoter (<=1kb)	chr2:72980115-72980971	11	35	30
iWAT day 1	Spred1	Promoter (<=1kb)	chr2:117120572-117121157	13	45	39
iWAT day 1	Srrm2	Promoter (<=1kb)	chr17:23803072-23804042	13	52	47
iWAT day 1	Stx16	Promoter (<=1kb)	chr2:174075941-174076515	13	45	40
iWAT day 1	Sumo3	Promoter (<=1kb)	chr10:77606104-77606736	16	61	55
iWAT day 1	Supt16	Promoter (<=1kb)	chr14:52197117-52197562	11	34	29
iWAT day 1	Tgs1	Promoter (<=1kb)	chr4:3574562-3575040	16	56	51
iWAT day 1	Tnpo3	Promoter (<=1kb)	chr6:29609349-29610003	11	52	47
iWAT day 1	Tnrc18	Promoter (<=1kb)	chr5:142816851-142817536	11	31	26
iWAT day 1	Tnrc6a	Promoter (<=1kb)	chr7:123123867-123124451	14	57	52
iWAT day 1	Trim41	Promoter (<=1kb)	chr11:48817031-48817523	13	61	55
iWAT day 1	Trmt10c	Promoter (<=1kb)	chr16:56037406-56037994	13	52	47
iWAT day 1	Trp53rka	Promoter (<=1kb)	chr2:165493058-165493679	10	31	26
iWAT day 1	Trp53rkb	Promoter (<=1kb)	chr2:166793571-166794173	12	36	31
iWAT day 1	Tut7	Promoter (<=1kb)	chr13:59822806-59823426	13	43	38
iWAT day 1	Txnl4b	Promoter (<=1kb)	chr8:109565643-109566095	11	32	27
iWAT day 1	Uba2	Promoter (<=1kb)	chr7:34168170-34168701	10	34	29
iWAT day 1	Uba5	Promoter (<=1kb)	chr9:104062759-104063478	16	58	52
iWAT day 1	Ublcp1	Promoter (<=1kb)	chr11:44469994-44470756	15	56	50
iWAT day 1	Ubr5	Promoter (<=1kb)	chr15:38077990-38078504	17	60	54
iWAT day 1	Uspl1	Promoter (<=1kb)	chr5:149184475-149185011	12	36	31
iWAT day 1	Vps25	Promoter (<=1kb)	chr11:101253600-101253968	11	39	34
iWAT day 1	Vti1a	Promoter (<=1kb)	chr19:55315912-55316551	11	46	41
iWAT day 1	Wdr25	Promoter (<=1kb)	chr12:108893896-108894401	12	38	32
iWAT day 1	Yeats2	Promoter (<=1kb)	chr16:20141085-20141460	10	30	25
iWAT day 1	Ywhaz	Promoter (1-2kb)	chr15:36792523-36793238	13	41	36
iWAT day 1	Zbtb45	Promoter (<=1kb)	chr7:13009469-13010105	13	46	40
iWAT day 1	Zfp105	Promoter (<=1kb)	chr9:122922927-122923361	11	37	32
iWAT day 1	Zfp276	Promoter (<=1kb)	chr8:123254141-123254809	11	39	34
iWAT day 1	Zfp36l2	Promoter (<=1kb)	chr17:84185649-84187126	13	45	39
iWAT day 1	Zfp560	Promoter (<=1kb)	chr9:20384961-20385375	12	38	33
iWAT day 1	Zfp646	Promoter (<=1kb)	chr7:127875774-127877033	18	93	86
iWAT day 1	Zfp768	Promoter (<=1kb)	chr7:127345183-127346086	19	79	73
iWAT day 1	#N/A	Promoter (<=1kb)	chr19:8774473-8774997	12	36	31
iWAT day 1	#N/A	Promoter (<=1kb)	chr11:106500925-106501995	11	32	27
iWAT day 1	#N/A	Promoter (<=1kb)	chr17:25272995-25274404	20	93	86
iWAT day 1	#N/A	Promoter (<=1kb)	chr14:26669370-26670165	12	49	44
iWAT day 1	#N/A	Exon (exon 1 of 2)	chr13:48545892-48546771	12	36	31
iWAT day 1	#N/A	Promoter (<=1kb)	chr6:86526199-86527189	10	39	33
gWAT day 1	0610010K14Rik	Promoter (<=1kb)	chr11:70237757-70238652	11	39	34
gWAT day 1	1110038F14Rik	Promoter (<=1kb)	chr15:76948324-76949048	14	60	54
gWAT day 1	1700096K18Rik	Promoter (<=1kb)	chr5:25529736-25530347	11	33	28
gWAT day 1	Abi1	Intron (intron 1 of 9)	chr2:23007798-23009790	10	31	27
gWAT day 1	Actb	Promoter (<=1kb)	chr5:142906294-142906837	11	48	43
gWAT day 1	Actb	3' UTR	chr5:142901317-142903510	12	55	49
gWAT day 1	Actl6a	Promoter (<=1kb)	chr3:32708602-32709273	14	75	69
gWAT day 1	Alyref	Promoter (<=1kb)	chr11:120598347-120598718	11	34	29
gWAT day 1	Ankrd13c	Promoter (<=1kb)	chr3:157946870-157947325	12	40	35
gWAT day 1	Ap3s2	Promoter (<=1kb)	chr7:79920473-79920799	10	37	32
gWAT day 1	Appl2	Promoter (<=1kb)	chr10:83648564-83648958	19	76	70
gWAT day 1	Arhgap1	Promoter (<=1kb)	chr2:91649622-91650475	11	59	54
gWAT day 1	Arrdc3	Promoter (2-3kb)	chr13:80885615-80886038	11	35	30
gWAT day 1	Asb3	Promoter (<=1kb)	chr11:30954271-30954688	11	36	31
gWAT day 1	Atg12	Promoter (<=1kb)	chr18:46741368-46741853	11	34	29
gWAT day 1	Aurkaip1	Promoter (<=1kb)	chr4:155831319-155832070	10	40	35
gWAT day 1	Bag6	Promoter (<=1kb)	chr17:35134753-35135155	10	31	27
gWAT day 1	Banf1	Promoter (<=1kb)	chr19:5366407-5367192	17	91	84
gWAT day 1	BC003965	Promoter (<=1kb)	chr17:25183984-25184788	11	41	36
gWAT day 1	Bloc1s6	Promoter (<=1kb)	chr2:122738529-122738797	10	30	26
gWAT day 1	Brd2	Promoter (<=1kb)	chr17:34118665-34121133	11	37	32
gWAT day 1	Brpf1	Promoter (<=1kb)	chr6:113306920-113307702	12	50	44
gWAT day 1	Cbll1	Promoter (<=1kb)	chr12:31499319-31500104	10	34	30
gWAT day 1	Ccdc71	Promoter (<=1kb)	chr9:108460358-108460788	12	50	45
gWAT day 1	Ccn1	Promoter (<=1kb)	chr3:145647107-145650067	13	51	45
gWAT day 1	Ccz1	Promoter (<=1kb)	chr5:144014687-144015070	13	42	37
gWAT day 1	Cd2bp2	Promoter (<=1kb)	chr7:127195536-127196334	11	35	30
gWAT day 1	Cdc16	Promoter (<=1kb)	chr8:13757466-13757888	16	60	54
gWAT day 1	Cdk5rap1	Promoter (<=1kb)	chr2:154372543-154372831	10	34	29
gWAT day 1	Champ1	Promoter (<=1kb)	chr8:13869542-13869912	12	37	32
gWAT day 1	Chd3	Promoter (<=1kb)	chr11:69367922-69368696	11	34	29
gWAT day 1	Clec2d	Promoter (<=1kb)	chr6:129180700-129181212	12	40	35
gWAT day 1	Cnot10	Promoter (<=1kb)	chr9:114640013-114640524	12	55	49
gWAT day 1	Cnpy3	Promoter (<=1kb)	chr17:46751976-46752356	14	62	56
gWAT day 1	Col3a1	Exon (exon 16 of 51)	chr1:45330952-45332806	11	38	33
gWAT day 1	Col3a1	Intron (intron 1 of 3)	chr1:45315217-45317651	11	35	30
gWAT day 1	Cox7a2	Promoter (<=1kb)	chr9:79759552-79759970	16	65	60
gWAT day 1	Cstf2t	Promoter (<=1kb)	chr19:31082645-31083263	10	65	59
gWAT day 1	Dcp1a	Promoter (<=1kb)	chr14:30479384-30479843	14	47	42
gWAT day 1	Ddx18	Promoter (<=1kb)	chr1:121567674-121568181	13	62	56
gWAT day 1	Ddx5	Promoter (<=1kb)	chr11:106788212-106789174	13	49	43
gWAT day 1	Dmap1	Promoter (<=1kb)	chr4:117682006-117682453	18	75	69
gWAT day 1	Dnajc24	Promoter (<=1kb)	chr2:106003021-106003476	17	69	63
gWAT day 1	Dpp9	Promoter (<=1kb)	chr17:56218749-56219248	11	36	31
gWAT day 1	Drg2	Promoter (<=1kb)	chr11:60454377-60454673	12	41	36
gWAT day 1	Dus1l	Promoter (<=1kb)	chr11:120796219-120796661	14	61	56
gWAT day 1	E2f3	Promoter (<=1kb)	chr13:29984671-29985015	10	30	26
gWAT day 1	Eif4a1	Promoter (<=1kb)	chr11:69671113-69672154	10	32	27
gWAT day 1	Elf1	Promoter (<=1kb)	chr14:79480959-79481480	11	33	28
gWAT day 1	Eloa	Promoter (<=1kb)	chr4:136021613-136021891	11	36	31
gWAT day 1	Exd2	Promoter (<=1kb)	chr12:80463063-80463441	11	34	29
gWAT day 1	Exoc3	Promoter (<=1kb)	chr13:74208463-74208949	13	55	50
gWAT day 1	Fam126b	Promoter (<=1kb)	chr1:58586283-58586715	13	58	52
gWAT day 1	Fam149b	Promoter (<=1kb)	chr14:20347936-20348369	11	49	44
gWAT day 1	Fam8a1	Promoter (<=1kb)	chr13:46669225-46669630	11	44	39
gWAT day 1	Fbxw8	Promoter (<=1kb)	chr5:118155245-118155633	14	64	58
gWAT day 1	Fosl2	Promoter (<=1kb)	chr5:32135979-32137060	11	36	31
gWAT day 1	Fosl2	3' UTR	chr5:32152222-32153365	11	36	31
gWAT day 1	Frs2	Promoter (<=1kb)	chr10:117148335-117148690	11	33	28
gWAT day 1	Fth1	Promoter (2-3kb)	chr19:9982694-9983463	12	46	41
gWAT day 1	Gabpb1	Promoter (<=1kb)	chr2:126675213-126675814	13	42	37
gWAT day 1	Gas1	Promoter (<=1kb)	chr13:60176900-60177626	14	50	44
gWAT day 1	Gas1	Promoter (<=1kb)	chr13:60175038-60176768	11	46	41
gWAT day 1	Gfm2	Promoter (<=1kb)	chr13:97137714-97138210	10	39	34
gWAT day 1	Gga1	Promoter (<=1kb)	chr15:78877016-78877607	12	49	43
gWAT day 1	Glyctk	Promoter (1-2kb)	chr9:106159882-106160197	12	46	41
gWAT day 1	Golga3	Promoter (<=1kb)	chr5:110176649-110177026	12	40	35
gWAT day 1	Gon7	Promoter (<=1kb)	chr12:102757540-102757947	13	42	37
gWAT day 1	Gpr84	Downstream (2-3kb)	chr15:103305005-103305516	12	40	35
gWAT day 1	Gskip	Promoter (<=1kb)	chr12:105684821-105685575	11	34	29
gWAT day 1	Gtf2h1	Promoter (<=1kb)	chr7:46795645-46796308	13	50	44
gWAT day 1	Gtf2h2	Promoter (<=1kb)	chr13:100492216-100492684	10	30	26
gWAT day 1	H3f3b	Promoter (<=1kb)	chr11:116023351-116024639	13	46	41
gWAT day 1	Hdhd2	Promoter (<=1kb)	chr18:76943943-76944400	15	55	49
gWAT day 1	Heatr6	Promoter (<=1kb)	chr11:83753682-83754031	11	43	38
gWAT day 1	Hemk1	Promoter (<=1kb)	chr9:107338143-107338566	11	39	34
gWAT day 1	Hist1h1e	Promoter (<=1kb)	chr13:23621290-23622579	11	36	31
gWAT day 1	Hist1h3i	Promoter (<=1kb)	chr13:21782727-21783264	10	31	27
gWAT day 1	Hist1h4d	Promoter (<=1kb)	chr13:23581559-23582245	10	35	30
gWAT day 1	Hist1h4i	Promoter (<=1kb)	chr13:22040672-22041353	10	30	26
gWAT day 1	Hist2h4	Promoter (<=1kb)	chr3:96262323-96263428	12	41	36
gWAT day 1	Hist4h4	Promoter (<=1kb)	chr6:136803279-136804437	10	32	27
gWAT day 1	Hnrnpa2b1	Promoter (<=1kb)	chr6:51468834-51470124	11	45	39
gWAT day 1	Hnrnpu	Promoter (1-2kb)	chr1:178336381-178336647	11	33	28
gWAT day 1	Hnrnpu	Promoter (1-2kb)	chr1:178336381-178336647	11	33	28
gWAT day 1	Id3	Promoter (<=1kb)	chr4:136143863-136146960	13	61	55
gWAT day 1	Ier5l	Promoter (<=1kb)	chr2:30473726-30474161	10	31	26
gWAT day 1	Ighmbp2	Promoter (<=1kb)	chr19:3282646-3283245	15	97	90
gWAT day 1	Il4ra	5' UTR	chr7:125566983-125567527	10	34	29
gWAT day 1	Imp4	Promoter (<=1kb)	chr1:34439297-34439851	13	43	38
gWAT day 1	Ino80	Promoter (<=1kb)	chr2:119477554-119477975	12	41	36
gWAT day 1	Ippk	Promoter (<=1kb)	chr13:49420936-49421465	10	34	29
gWAT day 1	Irf2bp2	Distal Intergenic	chr8:126584128-126584990	10	33	28
gWAT day 1	Irf2bpl	Promoter (<=1kb)	chr12:86883502-86884949	11	38	33
gWAT day 1	Itga5	Promoter (<=1kb)	chr15:103365636-103366685	10	31	26
gWAT day 1	Itgb3bp	Promoter (<=1kb)	chr4:99829094-99829488	13	58	52
gWAT day 1	Itgb3bp	Promoter (<=1kb)	chr4:99829094-99829488	13	58	52
gWAT day 1	Jrk	Promoter (<=1kb)	chr15:74709079-74709633	15	70	64
gWAT day 1	Kbtbd4	Promoter (<=1kb)	chr2:90904393-90904961	14	51	46
gWAT day 1	Kbtbd4	Promoter (<=1kb)	chr2:90904393-90904961	14	51	46
gWAT day 1	Kctd5	Promoter (<=1kb)	chr17:24073021-24073699	15	54	49
gWAT day 1	Kdm5a	Promoter (<=1kb)	chr6:120363938-120364537	12	55	49
gWAT day 1	Klhdc2	Promoter (<=1kb)	chr12:69296492-69296775	11	36	31
gWAT day 1	Kmt2a	Promoter (<=1kb)	chr9:44881330-44881762	10	30	26
gWAT day 1	Kpnb1	Promoter (<=1kb)	chr11:97187772-97188084	10	30	26
gWAT day 1	Krr1	Promoter (<=1kb)	chr10:111972572-111973023	14	48	43
gWAT day 1	Krt10	Promoter (2-3kb)	chr11:99385888-99386377	10	37	32
gWAT day 1	Malat1	Promoter (<=1kb)	chr19:5793734-5802570	23	112	105
gWAT day 1	Mast4	Intron (intron 1 of 28)	chr13:103320012-103320473	11	34	29
gWAT day 1	Mast4	Intron (intron 1 of 28)	chr13:103320992-103321783	11	33	28
gWAT day 1	Mdm4	Promoter (<=1kb)	chr1:133024995-133025545	11	40	35
gWAT day 1	Med17	Promoter (<=1kb)	chr9:15279728-15280118	11	39	34
gWAT day 1	Med23	Promoter (<=1kb)	chr10:24869795-24870202	18	68	62
gWAT day 1	Med4	5' UTR	chr14:73524822-73525291	11	41	36
gWAT day 1	Mgea5	Promoter (<=1kb)	chr19:45782830-45783613	11	34	29
gWAT day 1	Mplkip	Promoter (<=1kb)	chr13:17695150-17695844	12	40	35
gWAT day 1	Mpzl3	Promoter (<=1kb)	chr9:45054994-45055616	15	54	48
gWAT day 1	Mrpl44	Promoter (<=1kb)	chr1:79775910-79776258	11	63	57
gWAT day 1	Mrpl53	Promoter (<=1kb)	chr6:83108826-83109473	11	53	48
gWAT day 1	Mrpl58	Promoter (<=1kb)	chr11:115403579-115404000	10	38	33
gWAT day 1	Mrps33	Promoter (<=1kb)	chr6:39810778-39811110	10	31	27
gWAT day 1	Myh9	Promoter (<=1kb)	chr15:77841140-77842090	11	35	30
gWAT day 1	Myl12b	Promoter (<=1kb)	chr17:70990211-70991134	13	48	43
gWAT day 1	Nbn	Promoter (<=1kb)	chr4:15957907-15958500	18	79	73
gWAT day 1	Ndufs1	Promoter (<=1kb)	chr1:63176733-63177172	13	51	45
gWAT day 1	Neat1	Promoter (<=1kb)	chr19:5839966-5845872	18	75	69
gWAT day 1	Nek9	Promoter (<=1kb)	chr12:85339132-85339593	13	46	41
gWAT day 1	Nfil3	Promoter (<=1kb)	chr13:52981255-52981777	11	33	28
gWAT day 1	Nfyc	Promoter (<=1kb)	chr4:120825023-120825895	11	33	28
gWAT day 1	Nif3l1	Promoter (<=1kb)	chr1:58445200-58445703	11	46	41
gWAT day 1	Nkapd1	Promoter (<=1kb)	chr9:50617008-50617610	24	107	100
gWAT day 1	Nmnat1	Promoter (<=1kb)	chr4:149485035-149485549	10	33	29
gWAT day 1	Nol7	Promoter (<=1kb)	chr13:43398318-43398634	11	36	31
gWAT day 1	Nol8	Promoter (<=1kb)	chr13:49652820-49653348	10	38	33
gWAT day 1	Nr1h2	Promoter (<=1kb)	chr7:44553678-44554279	12	40	35
gWAT day 1	Nsl1	Promoter (<=1kb)	chr1:191062800-191063246	13	44	38
gWAT day 1	Nudcd3	Promoter (<=1kb)	chr11:6199984-6200479	12	54	48
gWAT day 1	Nudt5	Promoter (<=1kb)	chr2:5844916-5845468	16	81	74
gWAT day 1	Otud7b	Promoter (<=1kb)	chr3:96104476-96104831	11	33	28
gWAT day 1	Pafah1b2	Promoter (<=1kb)	chr9:45984615-45985025	13	59	53
gWAT day 1	Paip2	Promoter (<=1kb)	chr18:35598513-35598933	10	30	26
gWAT day 1	Pcif1	Promoter (<=1kb)	chr2:164879313-164879702	11	35	30
gWAT day 1	Pdap1	Promoter (<=1kb)	chr5:145139806-145140551	12	41	36
gWAT day 1	Pdgfc	Promoter (<=1kb)	chr3:81036719-81037139	12	38	33
gWAT day 1	Pgap3	Promoter (<=1kb)	chr11:98400185-98400563	11	53	47
gWAT day 1	Phb2	Promoter (<=1kb)	chr6:124711942-124712378	10	35	30
gWAT day 1	Pigc	Promoter (<=1kb)	chr1:161969024-161969577	13	46	41
gWAT day 1	Pigm	Promoter (<=1kb)	chr1:172376248-172376741	13	50	45
gWAT day 1	Ppip5k2	Promoter (<=1kb)	chr1:97769924-97770375	22	102	95
gWAT day 1	Ppp4c	Promoter (<=1kb)	chr7:126792223-126792710	11	39	34
gWAT day 1	Prkacb	Promoter (<=1kb)	chr3:146813006-146813459	13	42	37
gWAT day 1	Psma6	Promoter (<=1kb)	chr12:55398577-55399025	15	55	49
gWAT day 1	Psmc2	Promoter (1-2kb)	chr5:21786395-21786990	10	31	27
gWAT day 1	Psmg1	Promoter (<=1kb)	chr16:95990824-95991409	17	84	78
gWAT day 1	Psmg3	Promoter (<=1kb)	chr5:139826723-139827044	14	48	43
gWAT day 1	Rbm34	Promoter (<=1kb)	chr8:126970848-126971325	11	37	32
gWAT day 1	Rexo4	Promoter (<=1kb)	chr2:26964291-26964735	15	85	79
gWAT day 1	Rgl2	Promoter (<=1kb)	chr17:33929023-33929830	15	52	47
gWAT day 1	Rnf20	Promoter (<=1kb)	chr4:49631785-49632223	10	33	28
gWAT day 1	Rpf1	Promoter (<=1kb)	chr3:146521173-146521623	14	48	43
gWAT day 1	Rpl37	Promoter (<=1kb)	chr15:5116255-5116882	11	49	44
gWAT day 1	Rps14	Promoter (<=1kb)	chr18:60774281-60774896	15	55	49
gWAT day 1	Rps18	Promoter (<=1kb)	chr17:33955461-33956227	12	52	46
gWAT day 1	Rps19bp1	Promoter (<=1kb)	chr15:80264168-80264479	11	36	31
gWAT day 1	Rps7	Promoter (<=1kb)	chr12:28635569-28636229	11	34	29
gWAT day 1	Rsrp1	Promoter (<=1kb)	chr4:134923599-134924512	10	38	33
gWAT day 1	Ruvbl1	Promoter (<=1kb)	chr6:88465157-88465516	10	39	34
gWAT day 1	Sec13	Promoter (<=1kb)	chr6:113740486-113740937	11	40	35
gWAT day 1	Senp1	Promoter (<=1kb)	chr15:98092991-98093739	18	70	64
gWAT day 1	Setd1b	Intron (intron 4 of 5)	chr5:123138444-123139163	11	39	34
gWAT day 1	Sf3a3	Promoter (<=1kb)	chr4:124714600-124715028	12	46	41
gWAT day 1	Sfswap	Promoter (<=1kb)	chr5:129500950-129501424	14	57	51
gWAT day 1	Sharpin	Promoter (<=1kb)	chr15:76350485-76351036	11	44	38
gWAT day 1	Slc38a2	Promoter (<=1kb)	chr15:96698322-96699351	12	40	35
gWAT day 1	Slc39a13	Promoter (<=1kb)	chr2:91070190-91070618	13	65	60
gWAT day 1	Slc4a1ap	Promoter (<=1kb)	chr5:31526553-31527267	19	93	86
gWAT day 1	Smarce1	Promoter (<=1kb)	chr11:99230219-99230674	11	34	29
gWAT day 1	Smg7	Promoter (<=1kb)	chr1:152902839-152903226	11	39	34
gWAT day 1	Snrnp200	Promoter (<=1kb)	chr2:127208086-127208600	19	101	94
gWAT day 1	Snrnp27	Promoter (<=1kb)	chr6:86684230-86684715	12	42	37
gWAT day 1	Snrpb	Promoter (<=1kb)	chr2:130178705-130179496	10	38	33
gWAT day 1	Snrpd3	Promoter (<=1kb)	chr10:75517703-75518058	12	38	33
gWAT day 1	Sox12	Promoter (1-2kb)	chr2:152396241-152396977	11	35	30
gWAT day 1	Sp3	Promoter (<=1kb)	chr2:72980069-72981115	14	51	46
gWAT day 1	Spata2	Promoter (<=1kb)	chr2:167492682-167493157	12	42	36
gWAT day 1	Srp19	Promoter (<=1kb)	chr18:34330821-34331461	19	91	84
gWAT day 1	Ssbp1	Promoter (<=1kb)	chr6:40471118-40471570	13	50	44
gWAT day 1	Ssr2	Promoter (<=1kb)	chr3:88579457-88579847	12	45	40
gWAT day 1	Stard3	Promoter (<=1kb)	chr11:98358417-98358897	10	31	27
gWAT day 1	Stpg2	Promoter (<=1kb)	chr3:139205390-139205900	15	52	47
gWAT day 1	Stx16	Promoter (<=1kb)	chr2:174076022-174076704	12	49	44
gWAT day 1	Supt16	Promoter (<=1kb)	chr14:52197057-52197531	10	37	32
gWAT day 1	Tent2	Promoter (<=1kb)	chr13:93192045-93192618	11	37	32
gWAT day 1	Tgs1	Promoter (<=1kb)	chr4:3574604-3575008	17	68	62
gWAT day 1	Thbs1	3' UTR	chr2:118122125-118126582	14	52	47
gWAT day 1	Thbs1	Exon (exon 8 of 22)	chr2:118117498-118122017	10	34	29
gWAT day 1	Thumpd3	Promoter (<=1kb)	chr6:113046026-113046557	12	53	47
gWAT day 1	Tma16	Promoter (<=1kb)	chr8:66486287-66486791	11	34	29
gWAT day 1	Tmco1	Promoter (<=1kb)	chr1:167308188-167308980	11	39	34
gWAT day 1	Tmem101	Promoter (<=1kb)	chr11:102156138-102156522	10	38	33
gWAT day 1	Tmem189	Promoter (<=1kb)	chr2:167689678-167689929	10	33	28
gWAT day 1	Tnpo3	Promoter (<=1kb)	chr6:29609385-29610049	16	78	72
gWAT day 1	Tnrc18	Distal Intergenic	chr5:142821250-142822068	12	37	32
gWAT day 1	Tnrc6a	Promoter (<=1kb)	chr7:123123890-123124430	15	53	48
gWAT day 1	Tomm22	Promoter (<=1kb)	chr15:79670710-79671081	11	44	38
gWAT day 1	Trim41	Promoter (<=1kb)	chr11:48816994-48817523	18	76	70
gWAT day 1	Trmt10c	Promoter (<=1kb)	chr16:56037499-56038089	16	60	54
gWAT day 1	Trp53rka	Promoter (<=1kb)	chr2:165493129-165493537	13	46	41
gWAT day 1	Trp53rkb	Promoter (<=1kb)	chr2:166793531-166794009	11	59	54
gWAT day 1	Tsnax	Promoter (<=1kb)	chr8:125012649-125013273	13	62	56
gWAT day 1	Tssc4	Promoter (<=1kb)	chr7:143068907-143069606	12	45	40
gWAT day 1	Tssk6	Promoter (<=1kb)	chr8:69901385-69901947	12	42	36
gWAT day 1	Ttc26	Promoter (<=1kb)	chr6:38381115-38381476	11	44	39
gWAT day 1	Ttc4	Promoter (<=1kb)	chr4:106678722-106679099	13	48	42
gWAT day 1	Tufm	Promoter (<=1kb)	chr7:126487182-126487604	11	45	39
gWAT day 1	Twnk	Promoter (<=1kb)	chr19:45006158-45006647	12	45	40
gWAT day 1	Txnl4b	Promoter (<=1kb)	chr8:109565608-109566108	14	51	46
gWAT day 1	U2af2	Promoter (<=1kb)	chr7:5062163-5062478	10	31	27
gWAT day 1	Uba2	Promoter (<=1kb)	chr7:34168266-34168719	11	48	42
gWAT day 1	Uba5	Promoter (<=1kb)	chr9:104062974-104063549	12	37	32
gWAT day 1	Ubc	Promoter (<=1kb)	chr5:125389080-125390169	13	48	43
gWAT day 1	Ube2g2	Promoter (<=1kb)	chr10:77621933-77622740	20	86	79
gWAT day 1	Ube2j2	Promoter (<=1kb)	chr4:155943641-155943965	15	61	56
gWAT day 1	Ublcp1	Promoter (<=1kb)	chr11:44470067-44470733	16	75	69
gWAT day 1	Ufc1	Promoter (<=1kb)	chr1:171294343-171294929	12	43	38
gWAT day 1	Usp30	Promoter (<=1kb)	chr5:114100114-114100407	13	46	40
gWAT day 1	Uspl1	Promoter (<=1kb)	chr5:149184417-149184876	20	79	73
gWAT day 1	Vps25	Promoter (<=1kb)	chr11:101253611-101254029	10	30	26
gWAT day 1	Vti1a	Promoter (<=1kb)	chr19:55315811-55316520	16	65	60
gWAT day 1	Wdr25	Promoter (<=1kb)	chr12:108894078-108894414	13	56	51
gWAT day 1	Ywhaz	Promoter (1-2kb)	chr15:36792558-36793100	14	47	42
gWAT day 1	Zfp276	Promoter (<=1kb)	chr8:123254137-123254660	12	45	39
gWAT day 1	Zfp36l1	Promoter (<=1kb)	chr12:80111575-80113080	10	31	27
gWAT day 1	Zfp36l1	Promoter (1-2kb)	chr12:80114984-80116077	12	38	33
gWAT day 1	Zfp623	Promoter (<=1kb)	chr15:75940828-75941596	13	46	41
gWAT day 1	Zfp646	Promoter (<=1kb)	chr7:127875740-127877303	29	157	148
gWAT day 1	Zfp740	Promoter (<=1kb)	chr15:102203406-102203733	14	47	42
gWAT day 1	Zfp768	Promoter (<=1kb)	chr7:127345379-127346139	17	65	60
gWAT day 1	Zscan25	Promoter (2-3kb)	chr5:145280361-145281022	10	32	27
gWAT day 1	#N/A	Promoter (<=1kb)	chr19:8774282-8774866	10	31	27
gWAT day 1	#N/A	Promoter (<=1kb)	chr1:71652465-71653221	11	34	29
gWAT day 1	#N/A	Promoter (<=1kb)	chr15:98567602-98567942	10	46	41
gWAT day 1	#N/A	Promoter (<=1kb)	chr17:25273438-25274417	13	59	54
gWAT day 1	#N/A	Promoter (<=1kb)	chr2:180257174-180257789	10	51	46
gWAT day 1	#N/A	Promoter (<=1kb)	chr2:168229990-168230722	10	33	29
gWAT day 1	#N/A	Promoter (<=1kb)	chr11:86580099-86586012	13	48	42
gWAT day 1	#N/A	Promoter (2-3kb)	chr11:86586172-86587094	13	42	37
gWAT day 1	#N/A	Exon (exon 1 of 2)	chr13:48545881-48546573	10	33	28
gWAT day 1	#N/A	Promoter (<=1kb)	chr12:69197001-69197755	10	38	33
gWAT day 1	#N/A	5' UTR	chr8:20122181-20122478	10	34	29
gWAT day 1	#N/A	Promoter (<=1kb)	chr2:94406463-94406808	11	33	28
gWAT day 1	#N/A	Promoter (<=1kb)	chr6:86526188-86526574	10	32	27
gWAT day 1	#N/A	Promoter (<=1kb)	chr1:9943807-9944242	10	31	27

## Sheet: 2. iWAT d-1 REACTOME (FDR rank)
Pathway identifier	Pathway name	Genes found	Total (recognized) genes in input	Gene ratio (input)	Total genes in pathway	Gene ratio (pathway)	Enrichment	pValue	FDR	#Reactions found	#Reactions total	Reactions ratio	Species identifier	Species name	Submitted entities found	Mapped entities	Found reaction identifiers
R-HSA-9845323	Regulation of endogenous retroelements by Piwi-interacting RNAs (piRNAs)	3	14	0.214286	68	0.00435061	49.2542	0.000198635	0.0181768	2	2	0.000133333	9606	Homo sapiens	Hdac2;Chd3;Arid1a		R-HSA-9845308;R-HSA-9727450
R-HSA-2990846	SUMOylation	4	14	0.285714	193	0.012348	23.1384	0.000279643	0.0181768	6	141	0.0094	9606	Homo sapiens	Hdac2;Chd3;Senp1;Hnrnpk		R-HSA-8956365;R-HSA-2990840;R-HSA-4570499;R-HSA-2990842;R-HSA-4616015;R-HSA-2993763
R-HSA-212165	Epigenetic regulation of gene expression	4	14	0.285714	245	0.015675	18.2274	0.000684834	0.0182164	15	81	0.0054	9606	Homo sapiens	Hdac2;Chd3;Kmt2a;Arid1a		R-HSA-9675026;R-HSA-9818576;R-HSA-9821235;R-HSA-9845308;R-HSA-9842876;R-HSA-427404;R-HSA-9818937;R-HSA-5227490;R-HSA-9821368;R-HSA-9727450;R-HSA-427336;R-HSA-433672;R-HSA-427409;R-HSA-9818574;R-HSA-9818954
R-HSA-4839726	Chromatin organization	4	14	0.285714	254	0.0162508	17.5816	0.000783159	0.0182164	8	85	0.00566667	9606	Homo sapiens	Hdac2;Chd3;Kmt2a;Arid1a		R-HSA-5637686;R-HSA-5159245;R-HSA-5244692;R-HSA-5205799;R-HSA-9679787;R-HSA-3215448;R-HSA-5205861;R-HSA-3769447
R-HSA-3247509	Chromatin modifying enzymes	4	14	0.285714	254	0.0162508	17.5816	0.000783159	0.0182164	8	85	0.00566667	9606	Homo sapiens	Hdac2;Chd3;Kmt2a;Arid1a		R-HSA-5637686;R-HSA-5159245;R-HSA-5244692;R-HSA-5205799;R-HSA-9679787;R-HSA-3215448;R-HSA-5205861;R-HSA-3769447
R-HSA-9842860	Regulation of endogenous retroelements	3	14	0.214286	113	0.00722969	29.6397	0.000867445	0.0182164	3	17	0.00113333	9606	Homo sapiens	Hdac2;Chd3;Arid1a		R-HSA-9845308;R-HSA-9842876;R-HSA-9727450
R-HSA-6804758	Regulation of TP53 Activity through Acetylation	2	14	0.142857	39	0.0024952	57.2527	0.00194439	0.0346382	1	14	0.000933333	9606	Homo sapiens	Hdac2;Chd3		R-HSA-6805650
R-HSA-427389	ERCC6 (CSB) and EHMT2 (G9a) positively regulate rRNA expression	2	14	0.142857	47	0.00300704	47.5076	0.00280095	0.0346382	2	4	0.000266667	9606	Homo sapiens	Hdac2;Chd3		R-HSA-427404;R-HSA-427336
R-HSA-9844594	Transcriptional regulation of brown and beige adipocyte differentiation by EBF2	2	14	0.142857	47	0.00300704	47.5076	0.00280095	0.0346382	5	14	0.000933333	9606	Homo sapiens	Hdac2;Chd3		R-HSA-9844598;R-HSA-9844438;R-HSA-9844549;R-HSA-9844600;R-HSA-9844536
R-HSA-9843743	Transcriptional regulation of brown and beige adipocyte differentiation	2	14	0.142857	47	0.00300704	47.5076	0.00280095	0.0346382	5	14	0.000933333	9606	Homo sapiens	Hdac2;Chd3		R-HSA-9844598;R-HSA-9844438;R-HSA-9844549;R-HSA-9844600;R-HSA-9844536
R-HSA-73762	RNA Polymerase I Transcription Initiation	2	14	0.142857	50	0.00319898	44.6571	0.00316025	0.0346382	1	6	0.0004	9606	Homo sapiens	Hdac2;Chd3		R-HSA-73739
R-HSA-3108232	SUMO E3 ligases SUMOylate target proteins	3	14	0.214286	184	0.0117722	18.2026	0.00346382	0.0346382	3	132	0.0088	9606	Homo sapiens	Hdac2;Chd3;Hnrnpk		R-HSA-8956365;R-HSA-4570499;R-HSA-4616015
R-HSA-4551638	SUMOylation of chromatin organization proteins	2	14	0.142857	62	0.00396673	36.0138	0.00480014	0.0416391	2	15	0.001	9606	Homo sapiens	Hdac2;Chd3		R-HSA-8956365;R-HSA-4616015
R-HSA-3214815	HDACs deacetylate histones	2	14	0.142857	63	0.00403071	35.4422	0.00495119	0.0416391	2	5	0.000333333	9606	Homo sapiens	Hdac2;Chd3		R-HSA-9679787;R-HSA-3769447
R-HSA-72163	mRNA Splicing - Major Pathway	3	14	0.214286	213	0.0136276	15.7243	0.00520488	0.0416391	9	10	0.000666667	9606	Homo sapiens	Hnrnpk;Hnrnpa2b1;Srrm2		R-HSA-9770132;R-HSA-9770119;R-HSA-9770129;R-HSA-9770145;R-HSA-9770131;R-HSA-9770141;R-HSA-9770236;R-HSA-9770847;R-HSA-9770142
R-HSA-8943724	Regulation of PTEN gene transcription	2	14	0.142857	68	0.00435061	32.8361	0.00573899	0.041867	3	15	0.001	9606	Homo sapiens	Hdac2;Chd3		R-HSA-8944104;R-HSA-6807077;R-HSA-8943780
R-HSA-72172	mRNA Splicing	3	14	0.214286	224	0.0143314	14.9522	0.005981	0.041867	9	15	0.001	9606	Homo sapiens	Hnrnpk;Hnrnpa2b1;Srrm2		R-HSA-9770132;R-HSA-9770119;R-HSA-9770129;R-HSA-9770145;R-HSA-9770131;R-HSA-9770141;R-HSA-9770236;R-HSA-9770847;R-HSA-9770142
R-HSA-8950505	Gene and protein expression by JAK-STAT signaling after Interleukin-12 stimulation	2	14	0.142857	73	0.00467051	30.5871	0.00658042	0.0430802	1	36	0.0024	9606	Homo sapiens	Hnrnpa2b1		R-HSA-8950292
R-HSA-9843940	Regulation of endogenous retroelements by KRAB-ZFP proteins	2	14	0.142857	78	0.0049904	28.6264	0.0074746	0.0430802	1	7	0.000466667	9606	Homo sapiens	Hdac2;Chd3		R-HSA-9842876
R-HSA-5250913	Positive epigenetic regulation of rRNA expression	2	14	0.142857	79	0.00505438	28.264	0.00765969	0.0430802	2	7	0.000466667	9606	Homo sapiens	Hdac2;Chd3		R-HSA-427404;R-HSA-427336
R-HSA-73854	RNA Polymerase I Promoter Clearance	2	14	0.142857	84	0.00537428	26.5816	0.00861603	0.0430802	1	10	0.000666667	9606	Homo sapiens	Hdac2;Chd3		R-HSA-73739
R-HSA-9020591	Interleukin-12 signaling	2	14	0.142857	84	0.00537428	26.5816	0.00861603	0.0430802	1	56	0.00373333	9606	Homo sapiens	Hnrnpa2b1		R-HSA-8950292
R-HSA-73864	RNA Polymerase I Transcription	2	14	0.142857	86	0.00550224	25.9635	0.00901286	0.0450643	1	14	0.000933333	9606	Homo sapiens	Hdac2;Chd3		R-HSA-73739
R-HSA-3065679	SUMO is proteolytically processed	1	14	0.0714286	6	0.000383877	186.071	0.00993306	0.0496653	3	3	0.0002	9606	Homo sapiens	Senp1		R-HSA-2990840;R-HSA-2990842;R-HSA-2993763
R-HSA-193670	p75NTR negatively regulates cell cycle via SC1	1	14	0.0714286	6	0.000383877	186.071	0.00993306	0.0496653	1	3	0.0002	9606	Homo sapiens	Hdac2		R-HSA-205056
R-HSA-447115	Interleukin-12 family signaling	2	14	0.142857	96	0.00614203	23.2589	0.0111172	0.052409	1	114	0.0076	9606	Homo sapiens	Hnrnpa2b1		R-HSA-8950292
R-HSA-72203	Processing of Capped Intron-Containing Pre-mRNA	3	14	0.214286	299	0.0191299	11.2016	0.0131022	0.052409	10	34	0.00226667	9606	Homo sapiens	Hnrnpk;Hnrnpa2b1;Srrm2		R-HSA-9770132;R-HSA-9770119;R-HSA-9770129;R-HSA-9770145;R-HSA-9770131;R-HSA-72103;R-HSA-9770141;R-HSA-9770236;R-HSA-9770847;R-HSA-9770142
R-HSA-177539	Autointegration results in viral DNA circles	1	14	0.0714286	9	0.000575816	124.048	0.0148639	0.0594558	2	2	0.000133333	9606	Homo sapiens	Banf1		R-HSA-175250;R-HSA-164845
R-HSA-175567	Integration of viral DNA into host genomic DNA	1	14	0.0714286	9	0.000575816	124.048	0.0148639	0.0594558	1	3	0.0002	9606	Homo sapiens	Banf1		R-HSA-175108
R-HSA-450520	HuR (ELAVL1) binds and stabilizes mRNA	1	14	0.0714286	12	0.000767754	93.0357	0.0197712	0.0739649	2	7	0.000466667	9606	Homo sapiens	Anp32a		R-HSA-450595;R-HSA-450387
R-HSA-3215018	Processing and activation of SUMO	1	14	0.0714286	13	0.000831734	85.8791	0.0214017	0.0739649	3	9	0.0006	9606	Homo sapiens	Senp1		R-HSA-2990840;R-HSA-2990842;R-HSA-2993763
R-HSA-164843	2-LTR circle formation	1	14	0.0714286	13	0.000831734	85.8791	0.0214017	0.0739649	1	3	0.0002	9606	Homo sapiens	Banf1		R-HSA-175174
R-HSA-162592	Integration of provirus	1	14	0.0714286	15	0.000959693	74.4286	0.024655	0.0739649	10	14	0.000933333	9606	Homo sapiens	Banf1		R-HSA-175250;R-HSA-164514;R-HSA-8951690;R-HSA-175174;R-HSA-175108;R-HSA-164522;R-HSA-173115;R-HSA-162590;R-HSA-164845;R-HSA-175117
R-HSA-180689	APOBEC3G mediated resistance to HIV-1 infection	1	14	0.0714286	15	0.000959693	74.4286	0.024655	0.0739649	1	3	0.0002	9606	Homo sapiens	Banf1		R-HSA-180630
R-HSA-9843745	Adipogenesis	2	14	0.142857	147	0.00940499	15.1895	0.0247539	0.0742617	5	33	0.0022	9606	Homo sapiens	Hdac2;Chd3		R-HSA-9844598;R-HSA-9844438;R-HSA-9844549;R-HSA-9844600;R-HSA-9844536
R-HSA-9701898	STAT3 nuclear events downstream of ALK signaling	1	14	0.0714286	19	0.00121561	58.7594	0.0311303	0.0933908	1	11	0.000733333	9606	Homo sapiens	Hdac2		R-HSA-9701565
R-HSA-9679191	Potential therapeutics for SARS	2	14	0.142857	168	0.0107486	13.2908	0.031653	0.094959	1	36	0.0024	9606	Homo sapiens	Hdac2;Chd3		R-HSA-9679787
R-HSA-6807070	PTEN Regulation	2	14	0.142857	169	0.0108125	13.2122	0.0319986	0.0959959	3	56	0.00373333	9606	Homo sapiens	Hdac2;Chd3		R-HSA-8944104;R-HSA-6807077;R-HSA-8943780
R-HSA-5633007	Regulation of TP53 Activity	2	14	0.142857	178	0.0113884	12.5441	0.0351767	0.0964864	1	97	0.00646667	9606	Homo sapiens	Hdac2;Chd3		R-HSA-6805650
R-HSA-162594	Early Phase of HIV Life Cycle	1	14	0.0714286	26	0.00166347	42.9396	0.0423627	0.0964864	10	39	0.0026	9606	Homo sapiens	Banf1		R-HSA-175250;R-HSA-164514;R-HSA-8951690;R-HSA-175174;R-HSA-175108;R-HSA-164522;R-HSA-173115;R-HSA-162590;R-HSA-164845;R-HSA-175117
R-HSA-2995383	Initiation of Nuclear Envelope (NE) Reformation	1	14	0.0714286	27	0.00172745	41.3492	0.0439571	0.0964864	2	7	0.000466667	9606	Homo sapiens	Banf1		R-HSA-2995388;R-HSA-2995376
R-HSA-350054	Notch-HLH transcription pathway	1	14	0.0714286	28	0.00179143	39.8724	0.0455489	0.0964864	1	2	0.000133333	9606	Homo sapiens	Hdac2		R-HSA-350058
R-HSA-1855167	Synthesis of pyrophosphates in the cytosol	1	14	0.0714286	29	0.00185541	38.4975	0.0471382	0.0964864	2	15	0.001	9606	Homo sapiens	Ppip5k2		R-HSA-1855182;R-HSA-1855216
R-HSA-8953854	Metabolism of RNA	4	14	0.285714	839	0.0536788	5.32266	0.0482432	0.0964864	12	199	0.0132667	9606	Homo sapiens	Anp32a;Hnrnpk;Hnrnpa2b1;Srrm2		R-HSA-9770132;R-HSA-9770119;R-HSA-9770129;R-HSA-9770145;R-HSA-450595;R-HSA-450387;R-HSA-9770131;R-HSA-72103;R-HSA-9770141;R-HSA-9770236;R-HSA-9770847;R-HSA-9770142
R-HSA-9022699	MECP2 regulates neuronal receptors and channels	1	14	0.0714286	32	0.00204734	34.8884	0.0518907	0.103781	4	26	0.00173333	9606	Homo sapiens	Hdac2		R-HSA-9022365;R-HSA-9017921;R-HSA-9017954;R-HSA-9022359
R-HSA-8939243	RUNX1 interacts with co-factors whose precise effect on RUNX1 targets is not known	1	14	0.0714286	39	0.0024952	28.6264	0.0628916	0.107173	1	5	0.000333333	9606	Homo sapiens	Arid1a		R-HSA-8938217
R-HSA-9619665	EGR2 and SOX10-mediated initiation of Schwann cell myelination	1	14	0.0714286	39	0.0024952	28.6264	0.0628916	0.107173	2	26	0.00173333	9606	Homo sapiens	Hdac2		R-HSA-9613648;R-HSA-9613644
R-HSA-9022692	Regulation of MECP2 expression and activity	1	14	0.0714286	39	0.0024952	28.6264	0.0628916	0.107173	1	14	0.000933333	9606	Homo sapiens	Hdac2		R-HSA-9005995
R-HSA-9772755	Formation of WDR5-containing histone-modifying complexes	1	14	0.0714286	42	0.00268714	26.5816	0.0675686	0.107173	7	30	0.002	9606	Homo sapiens	Kmt2a		R-HSA-9675026;R-HSA-9818576;R-HSA-9821235;R-HSA-9818574;R-HSA-9818937;R-HSA-9821368;R-HSA-9818954
R-HSA-8878171	Transcriptional regulation by RUNX1	2	14	0.142857	259	0.0165707	8.62107	0.0686559	0.107173	17	132	0.0088	9606	Homo sapiens	Kmt2a;Arid1a		R-HSA-8936616;R-HSA-8938217;R-HSA-8937097;R-HSA-8937037;R-HSA-8936621;R-HSA-8865505;R-HSA-8936481;R-HSA-8936995;R-HSA-8865482;R-HSA-8937016;R-HSA-8937050;R-HSA-8935740;R-HSA-8865491;R-HSA-8936979;R-HSA-8935731;R-HSA-8936628;R-HSA-8865498
R-HSA-180910	Vpr-mediated nuclear import of PICs	1	14	0.0714286	44	0.0028151	25.3734	0.0706741	0.107173	2	2	0.000133333	9606	Homo sapiens	Banf1		R-HSA-180627;R-HSA-180622
R-HSA-9035034	RHOF GTPase cycle	1	14	0.0714286	46	0.00294306	24.2702	0.0737697	0.107173	1	3	0.0002	9606	Homo sapiens	Senp1		R-HSA-9693125
R-HSA-201556	Signaling by ALK	1	14	0.0714286	46	0.00294306	24.2702	0.0737697	0.107173	1	42	0.0028	9606	Homo sapiens	Hdac2		R-HSA-9701565
R-HSA-176033	Interactions of Vpr with host cellular proteins	1	14	0.0714286	47	0.00300704	23.7538	0.0753137	0.107173	2	4	0.000266667	9606	Homo sapiens	Banf1		R-HSA-180627;R-HSA-180622
R-HSA-3214841	PKMTs methylate histone lysines	1	14	0.0714286	48	0.00307102	23.2589	0.0768553	0.107173	3	22	0.00146667	9606	Homo sapiens	Kmt2a		R-HSA-5637686;R-HSA-5159245;R-HSA-5244692
R-HSA-9615017	FOXO-mediated transcription of oxidative stress, metabolic and neuronal genes	1	14	0.0714286	49	0.003135	22.7843	0.0783944	0.107173	2	34	0.00226667	9606	Homo sapiens	Hdac2		R-HSA-9625124;R-HSA-9625101
R-HSA-4570464	SUMOylation of RNA binding proteins	1	14	0.0714286	51	0.00326296	21.8908	0.0814653	0.107173	1	4	0.000266667	9606	Homo sapiens	Hnrnpk		R-HSA-4570499
R-HSA-3214858	RMTs methylate histone arginines	1	14	0.0714286	52	0.00332694	21.4698	0.082997	0.107173	3	22	0.00146667	9606	Homo sapiens	Arid1a		R-HSA-5205799;R-HSA-3215448;R-HSA-5205861
R-HSA-9824585	Regulation of MITF-M-dependent genes involved in pigmentation	1	14	0.0714286	53	0.00339091	21.0647	0.0845263	0.107173	4	23	0.00153333	9606	Homo sapiens	Arid1a		R-HSA-9824981;R-HSA-9825847;R-HSA-9824593;R-HSA-9824579
R-HSA-2122947	NOTCH1 Intracellular Domain Regulates Transcription	1	14	0.0714286	57	0.00364683	19.5865	0.0906189	0.107173	1	18	0.0012	9606	Homo sapiens	Hdac2		R-HSA-1912388
R-HSA-1257604	PIP3 activates AKT signaling	2	14	0.142857	325	0.0207933	6.87033	0.101217	0.107173	3	88	0.00586667	9606	Homo sapiens	Hdac2;Chd3		R-HSA-8944104;R-HSA-6807077;R-HSA-8943780
R-HSA-2980766	Nuclear Envelope Breakdown	1	14	0.0714286	65	0.00415867	17.1758	0.102687	0.107173	1	13	0.000866667	9606	Homo sapiens	Banf1		R-HSA-2993898
R-HSA-2894858	Signaling by NOTCH1 HD+PEST Domain Mutants in Cancer	1	14	0.0714286	68	0.00435061	16.4181	0.107173	0.107173	1	21	0.0014	9606	Homo sapiens	Hdac2		R-HSA-2220982
R-HSA-2894862	Constitutive Signaling by NOTCH1 HD+PEST Domain Mutants	1	14	0.0714286	68	0.00435061	16.4181	0.107173	0.107173	1	21	0.0014	9606	Homo sapiens	Hdac2		R-HSA-2220982
R-HSA-2644606	Constitutive Signaling by NOTCH1 PEST Domain Mutants	1	14	0.0714286	68	0.00435061	16.4181	0.107173	0.107173	1	21	0.0014	9606	Homo sapiens	Hdac2		R-HSA-2220982
R-HSA-2644602	Signaling by NOTCH1 PEST Domain Mutants in Cancer	1	14	0.0714286	68	0.00435061	16.4181	0.107173	0.107173	1	21	0.0014	9606	Homo sapiens	Hdac2		R-HSA-2220982
R-HSA-2644603	Signaling by NOTCH1 in Cancer	1	14	0.0714286	68	0.00435061	16.4181	0.107173	0.107173	1	39	0.0026	9606	Homo sapiens	Hdac2		R-HSA-2220982
R-HSA-186797	Signaling by PDGF	1	14	0.0714286	70	0.00447857	15.949	0.110152	0.110152	3	31	0.00206667	9606	Homo sapiens	Pdgfc		R-HSA-382053;R-HSA-382061;R-HSA-382057
R-HSA-9616222	Transcriptional regulation of granulopoiesis	1	14	0.0714286	70	0.00447857	15.949	0.110152	0.110152	1	27	0.0018	9606	Homo sapiens	Kmt2a		R-HSA-8865505
R-HSA-8936459	RUNX1 regulates genes involved in megakaryocyte differentiation and platelet function	1	14	0.0714286	76	0.00486244	14.6898	0.11903	0.11903	12	33	0.0022	9606	Homo sapiens	Kmt2a		R-HSA-8936616;R-HSA-8937016;R-HSA-8937097;R-HSA-8937050;R-HSA-8935740;R-HSA-8937037;R-HSA-8936621;R-HSA-8936481;R-HSA-8936995;R-HSA-8936979;R-HSA-8935731;R-HSA-8936628
R-HSA-9824446	Viral Infection Pathways	4	14	0.285714	1158	0.0740883	3.8564	0.122442	0.122442	16	752	0.0501333	9606	Homo sapiens	Hdac2;Chd3;Banf1;Hnrnpk		R-HSA-164514;R-HSA-8951690;R-HSA-175174;R-HSA-175108;R-HSA-164522;R-HSA-180622;R-HSA-164845;R-HSA-175117;R-HSA-175250;R-HSA-180627;R-HSA-9624033;R-HSA-180630;R-HSA-9679787;R-HSA-173115;R-HSA-162590;R-HSA-9698926
R-HSA-427413	NoRC negatively regulates rRNA expression	1	14	0.0714286	79	0.00505438	14.132	0.123437	0.123437	3	7	0.000466667	9606	Homo sapiens	Hdac2		R-HSA-427409;R-HSA-5227490;R-HSA-433672
R-HSA-9006925	Intracellular signaling by second messengers	2	14	0.142857	372	0.0238004	6.0023	0.126568	0.126568	3	116	0.00773333	9606	Homo sapiens	Hdac2;Chd3		R-HSA-8944104;R-HSA-6807077;R-HSA-8943780
R-HSA-1980143	Signaling by NOTCH1	1	14	0.0714286	84	0.00537428	13.2908	0.130736	0.130736	1	39	0.0026	9606	Homo sapiens	Hdac2		R-HSA-1912388
R-HSA-597592	Post-translational protein modification	5	14	0.357143	1655	0.105886	3.3729	0.134037	0.134037	7	554	0.0369333	9606	Homo sapiens	Hdac2;Chd3;Senp1;Hnrnpk;Appl2		R-HSA-8956365;R-HSA-2990840;R-HSA-4570499;R-HSA-2990842;R-HSA-8952289;R-HSA-4616015;R-HSA-2993763
R-HSA-5250941	Negative epigenetic regulation of rRNA expression	1	14	0.0714286	88	0.0056302	12.6867	0.136532	0.136532	3	12	0.0008	9606	Homo sapiens	Hdac2		R-HSA-427409;R-HSA-5227490;R-HSA-433672
R-HSA-2995410	Nuclear Envelope (NE) Reassembly	1	14	0.0714286	88	0.0056302	12.6867	0.136532	0.136532	2	24	0.0016	9606	Homo sapiens	Banf1		R-HSA-2995388;R-HSA-2995376
R-HSA-1483249	Inositol phosphate metabolism	1	14	0.0714286	90	0.00575816	12.4048	0.139417	0.139417	2	71	0.00473333	9606	Homo sapiens	Ppip5k2		R-HSA-1855182;R-HSA-1855216
R-HSA-450531	Regulation of mRNA stability by proteins that bind AU-rich elements	1	14	0.0714286	93	0.0059501	12.0046	0.143726	0.143726	2	26	0.00173333	9606	Homo sapiens	Anp32a		R-HSA-450595;R-HSA-450387
R-HSA-8986944	Transcriptional Regulation by MECP2	1	14	0.0714286	100	0.00639795	11.1643	0.1537	0.1537	5	77	0.00513333	9606	Homo sapiens	Hdac2		R-HSA-9005995;R-HSA-9022365;R-HSA-9017921;R-HSA-9017954;R-HSA-9022359
R-HSA-8939236	RUNX1 regulates transcription of genes involved in differentiation of HSCs	1	14	0.0714286	105	0.00671785	10.6327	0.160756	0.160756	4	15	0.001	9606	Homo sapiens	Kmt2a		R-HSA-8865491;R-HSA-8865505;R-HSA-8865498;R-HSA-8865482
R-HSA-8957275	Post-translational protein phosphorylation	1	14	0.0714286	109	0.00697377	10.2425	0.16636	0.16636	1	1	6.66667e-05	9606	Homo sapiens	Appl2		R-HSA-8952289
R-HSA-9614085	FOXO-mediated transcription	1	14	0.0714286	110	0.00703775	10.1494	0.167755	0.167755	2	85	0.00566667	9606	Homo sapiens	Hdac2		R-HSA-9625124;R-HSA-9625101
R-HSA-193704	p75 NTR receptor-mediated signalling	1	14	0.0714286	110	0.00703775	10.1494	0.167755	0.167755	1	50	0.00333333	9606	Homo sapiens	Hdac2		R-HSA-205056
R-HSA-381426	Regulation of Insulin-like Growth Factor (IGF) transport and uptake by Insulin-like Growth Factor Binding Proteins (IGFBPs)	1	14	0.0714286	127	0.0081254	8.79078	0.191135	0.191135	1	14	0.000933333	9606	Homo sapiens	Appl2		R-HSA-8952289
R-HSA-3700989	Transcriptional Regulation by TP53	2	14	0.142857	486	0.031094	4.59436	0.193111	0.193111	1	258	0.0172	9606	Homo sapiens	Hdac2;Chd3		R-HSA-6805650
R-HSA-68875	Mitotic Prophase	1	14	0.0714286	134	0.00857326	8.33156	0.200577	0.200577	1	34	0.00226667	9606	Homo sapiens	Banf1		R-HSA-2993898
R-HSA-9856651	MITF-M-dependent gene expression	1	14	0.0714286	138	0.00882917	8.09006	0.205925	0.205925	4	83	0.00553333	9606	Homo sapiens	Arid1a		R-HSA-9824981;R-HSA-9825847;R-HSA-9824593;R-HSA-9824579
R-HSA-114608	Platelet degranulation	1	14	0.0714286	141	0.00902111	7.91793	0.209914	0.209914	1	11	0.000733333	9606	Homo sapiens	Appl2		R-HSA-481044
R-HSA-76005	Response to elevated platelet cytosolic Ca2+	1	14	0.0714286	148	0.00946897	7.54344	0.219145	0.219145	1	14	0.000933333	9606	Homo sapiens	Appl2		R-HSA-481044
R-HSA-162909	Host Interactions of HIV factors	1	14	0.0714286	151	0.00966091	7.39357	0.22307	0.22307	3	54	0.0036	9606	Homo sapiens	Banf1		R-HSA-180627;R-HSA-180630;R-HSA-180622
R-HSA-5663205	Infectious disease	4	14	0.285714	1527	0.0976967	2.9245	0.245585	0.245585	16	998	0.0665333	9606	Homo sapiens	Hdac2;Chd3;Banf1;Hnrnpk		R-HSA-164514;R-HSA-8951690;R-HSA-175174;R-HSA-175108;R-HSA-164522;R-HSA-180622;R-HSA-164845;R-HSA-175117;R-HSA-175250;R-HSA-180627;R-HSA-9624033;R-HSA-180630;R-HSA-9679787;R-HSA-173115;R-HSA-162590;R-HSA-9698926
R-HSA-9679506	SARS-CoV Infections	2	14	0.142857	572	0.0365963	3.9036	0.246027	0.246027	1	401	0.0267333	9606	Homo sapiens	Hdac2;Chd3		R-HSA-9679787
R-HSA-73887	Death Receptor Signaling	1	14	0.0714286	172	0.0110045	6.49086	0.250015	0.250015	1	119	0.00793333	9606	Homo sapiens	Hdac2		R-HSA-205056
R-HSA-9610379	HCMV Late Events	1	14	0.0714286	175	0.0111964	6.37959	0.25379	0.25379	2	19	0.00126667	9606	Homo sapiens	Hnrnpk		R-HSA-9624033;R-HSA-9698926
R-HSA-162587	HIV Life Cycle	1	14	0.0714286	175	0.0111964	6.37959	0.25379	0.25379	10	117	0.0078	9606	Homo sapiens	Banf1		R-HSA-175250;R-HSA-164514;R-HSA-8951690;R-HSA-175174;R-HSA-175108;R-HSA-164522;R-HSA-173115;R-HSA-162590;R-HSA-164845;R-HSA-175117
R-HSA-212436	Generic Transcription Pathway	4	14	0.285714	1586	0.101472	2.81571	0.267759	0.267759	26	880	0.0586667	9606	Homo sapiens	Hdac2;Chd3;Kmt2a;Arid1a		R-HSA-8937097;R-HSA-8937037;R-HSA-9017921;R-HSA-8865482;R-HSA-8937050;R-HSA-9022365;R-HSA-8865491;R-HSA-8936979;R-HSA-8865498;R-HSA-9022359;R-HSA-9625101;R-HSA-8936616;R-HSA-8938217;R-HSA-9005995;R-HSA-8936621;R-HSA-8865505;R-HSA-8936481;R-HSA-9017954;R-HSA-8936995;R-HSA-350058;R-HSA-8937016;R-HSA-8935740;R-HSA-6805650;R-HSA-9625124;R-HSA-8935731;R-HSA-8936628
R-HSA-418555	G alpha (s) signalling events	1	14	0.0714286	190	0.0121561	5.87594	0.272394	0.272394	3	28	0.00186667	9606	Homo sapiens	Gpr84		R-HSA-379044;R-HSA-744887;R-HSA-744886
R-HSA-983231	Factors involved in megakaryocyte development and platelet production	1	14	0.0714286	194	0.012412	5.75479	0.277279	0.277279	1	43	0.00286667	9606	Homo sapiens	Hdac2		R-HSA-996727
R-HSA-9730414	MITF-M-regulated melanocyte development	1	14	0.0714286	195	0.012476	5.72527	0.278495	0.278495	4	115	0.00766667	9606	Homo sapiens	Arid1a		R-HSA-9824981;R-HSA-9825847;R-HSA-9824593;R-HSA-9824579
R-HSA-9006934	Signaling by Receptor Tyrosine Kinases	2	14	0.142857	634	0.040563	3.52186	0.284702	0.284702	4	759	0.0506	9606	Homo sapiens	Hdac2;Pdgfc		R-HSA-382053;R-HSA-382061;R-HSA-9701565;R-HSA-382057
R-HSA-449147	Signaling by Interleukins	2	14	0.142857	658	0.0420985	3.3934	0.29968	0.29968	1	505	0.0336667	9606	Homo sapiens	Hnrnpa2b1		R-HSA-8950292
R-HSA-73857	RNA Polymerase II Transcription	4	14	0.285714	1728	0.110557	2.58433	0.32271	0.32271	26	941	0.0627333	9606	Homo sapiens	Hdac2;Chd3;Kmt2a;Arid1a		R-HSA-8937097;R-HSA-8937037;R-HSA-9017921;R-HSA-8865482;R-HSA-8937050;R-HSA-9022365;R-HSA-8865491;R-HSA-8936979;R-HSA-8865498;R-HSA-9022359;R-HSA-9625101;R-HSA-8936616;R-HSA-8938217;R-HSA-9005995;R-HSA-8936621;R-HSA-8865505;R-HSA-8936481;R-HSA-9017954;R-HSA-8936995;R-HSA-350058;R-HSA-8937016;R-HSA-8935740;R-HSA-6805650;R-HSA-9625124;R-HSA-8935731;R-HSA-8936628
R-HSA-1266738	Developmental Biology	4	14	0.285714	1732	0.110813	2.57836	0.324281	0.324281	12	910	0.0606667	9606	Homo sapiens	Hdac2;Chd3;Kmt2a;Arid1a		R-HSA-9824981;R-HSA-9844598;R-HSA-9844438;R-HSA-9825847;R-HSA-9613648;R-HSA-9844549;R-HSA-9824593;R-HSA-8865505;R-HSA-9824579;R-HSA-9844600;R-HSA-9844536;R-HSA-9613644
R-HSA-68882	Mitotic Anaphase	1	14	0.0714286	249	0.0159309	4.48365	0.341334	0.341334	2	32	0.00213333	9606	Homo sapiens	Banf1		R-HSA-2995388;R-HSA-2995376
R-HSA-2555396	Mitotic Metaphase and Anaphase	1	14	0.0714286	250	0.0159949	4.46571	0.342446	0.342446	2	33	0.0022	9606	Homo sapiens	Banf1		R-HSA-2995388;R-HSA-2995376
R-HSA-392499	Metabolism of proteins	5	14	0.357143	2347	0.15016	2.37842	0.350418	0.350418	7	847	0.0564667	9606	Homo sapiens	Hdac2;Chd3;Senp1;Hnrnpk;Appl2		R-HSA-8956365;R-HSA-2990840;R-HSA-4570499;R-HSA-2990842;R-HSA-8952289;R-HSA-4616015;R-HSA-2993763
R-HSA-157118	Signaling by NOTCH	1	14	0.0714286	258	0.0165067	4.32724	0.351281	0.351281	1	154	0.0102667	9606	Homo sapiens	Hdac2		R-HSA-1912388
R-HSA-162906	HIV Infection	1	14	0.0714286	260	0.0166347	4.29396	0.353472	0.353472	13	160	0.0106667	9606	Homo sapiens	Banf1		R-HSA-164514;R-HSA-8951690;R-HSA-175174;R-HSA-175108;R-HSA-164522;R-HSA-180622;R-HSA-164845;R-HSA-175117;R-HSA-175250;R-HSA-180627;R-HSA-180630;R-HSA-173115;R-HSA-162590
R-HSA-9609646	HCMV Infection	1	14	0.0714286	270	0.0172745	4.13492	0.364321	0.364321	2	31	0.00206667	9606	Homo sapiens	Hnrnpk		R-HSA-9624033;R-HSA-9698926
R-HSA-76002	Platelet activation, signaling and aggregation	1	14	0.0714286	293	0.018746	3.81034	0.388611	0.388611	1	119	0.00793333	9606	Homo sapiens	Appl2		R-HSA-481044
R-HSA-109582	Hemostasis	2	14	0.142857	804	0.0514395	2.77719	0.389481	0.389481	2	342	0.0228	9606	Homo sapiens	Hdac2;Appl2		R-HSA-481044;R-HSA-996727
R-HSA-74160	Gene expression (Transcription)	4	14	0.285714	1941	0.124184	2.30073	0.407062	0.407062	42	1103	0.0735333	9606	Homo sapiens	Hdac2;Chd3;Kmt2a;Arid1a		R-HSA-8937097;R-HSA-9675026;R-HSA-8937037;R-HSA-9818576;R-HSA-9017921;R-HSA-73739;R-HSA-427404;R-HSA-8865482;R-HSA-9727450;R-HSA-427336;R-HSA-433672;R-HSA-8937050;R-HSA-9022365;R-HSA-8865491;R-HSA-427409;R-HSA-8936979;R-HSA-9818574;R-HSA-8865498;R-HSA-9022359;R-HSA-9625101;R-HSA-9818954;R-HSA-8936616;R-HSA-8938217;R-HSA-9005995;R-HSA-8936621;R-HSA-9821235;R-HSA-8865505;R-HSA-8936481;R-HSA-9845308…
R-HSA-68886	M Phase	1	14	0.0714286	416	0.0266155	2.68372	0.504099	0.504099	3	96	0.0064	9606	Homo sapiens	Banf1		R-HSA-2995388;R-HSA-2993898;R-HSA-2995376
R-HSA-9012999	RHO GTPase cycle	1	14	0.0714286	460	0.0294306	2.42702	0.54007	0.54007	1	91	0.00606667	9606	Homo sapiens	Senp1		R-HSA-9693125
R-HSA-6798695	Neutrophil degranulation	1	14	0.0714286	478	0.0305822	2.33562	0.554051	0.554051	2	10	0.000666667	9606	Homo sapiens	Gpr84		R-HSA-6799350;R-HSA-6798747
R-HSA-1280215	Cytokine Signaling in Immune system	2	14	0.142857	1099	0.0703135	2.03172	0.554362	0.554362	1	785	0.0523333	9606	Homo sapiens	Hnrnpa2b1		R-HSA-8950292
R-HSA-162582	Signal Transduction	5	14	0.357143	3054	0.195393	1.82781	0.593989	0.593989	13	2572	0.171467	9606	Homo sapiens	Hdac2;Chd3;Pdgfc;Gpr84;Senp1		R-HSA-8944104;R-HSA-382053;R-HSA-379044;R-HSA-6807077;R-HSA-205056;R-HSA-382061;R-HSA-9701565;R-HSA-8943780;R-HSA-382057;R-HSA-9693125;R-HSA-1912388;R-HSA-744887;R-HSA-744886
R-HSA-5663202	Diseases of signal transduction by growth factor receptors and second messengers	1	14	0.0714286	546	0.0349328	2.04474	0.603269	0.603269	1	516	0.0344	9606	Homo sapiens	Hdac2		R-HSA-2220982
R-HSA-69278	Cell Cycle, Mitotic	1	14	0.0714286	596	0.0381318	1.8732	0.636081	0.636081	3	357	0.0238	9606	Homo sapiens	Banf1		R-HSA-2995388;R-HSA-2993898;R-HSA-2995376
R-HSA-9675108	Nervous system development	1	14	0.0714286	615	0.0393474	1.81533	0.647852	0.647852	2	321	0.0214	9606	Homo sapiens	Hdac2		R-HSA-9613648;R-HSA-9613644
R-HSA-1643685	Disease	4	14	0.285714	2644	0.169162	1.689	0.662961	0.662961	17	1932	0.1288	9606	Homo sapiens	Hdac2;Chd3;Banf1;Hnrnpk		R-HSA-164514;R-HSA-8951690;R-HSA-175174;R-HSA-175108;R-HSA-164522;R-HSA-180622;R-HSA-164845;R-HSA-175117;R-HSA-175250;R-HSA-180627;R-HSA-9624033;R-HSA-180630;R-HSA-2220982;R-HSA-9679787;R-HSA-173115;R-HSA-162590;R-HSA-9698926
R-HSA-194315	Signaling by Rho GTPases	1	14	0.0714286	708	0.0452975	1.57688	0.700381	0.700381	1	203	0.0135333	9606	Homo sapiens	Senp1		R-HSA-9693125
R-HSA-9716542	Signaling by Rho GTPases, Miro GTPases and RHOBTB3	1	14	0.0714286	724	0.0463212	1.54203	0.708623	0.708623	1	212	0.0141333	9606	Homo sapiens	Senp1		R-HSA-9693125
R-HSA-1640170	Cell Cycle	1	14	0.0714286	735	0.047025	1.51895	0.714162	0.714162	3	457	0.0304667	9606	Homo sapiens	Banf1		R-HSA-2995388;R-HSA-2993898;R-HSA-2995376
R-HSA-388396	GPCR downstream signalling	1	14	0.0714286	795	0.0508637	1.40431	0.742639	0.742639	3	175	0.0116667	9606	Homo sapiens	Gpr84		R-HSA-379044;R-HSA-744887;R-HSA-744886
R-HSA-372790	Signaling by GPCR	1	14	0.0714286	876	0.0560461	1.27446	0.776786	0.776786	3	392	0.0261333	9606	Homo sapiens	Gpr84		R-HSA-379044;R-HSA-744887;R-HSA-744886
R-HSA-168256	Immune System	3	14	0.214286	2664	0.170441	1.25724	0.844265	0.844265	3	1723	0.114867	9606	Homo sapiens	Gpr84;Hnrnpa2b1		R-HSA-6799350;R-HSA-6798747;R-HSA-8950292
R-HSA-168249	Innate Immune System	1	14	0.0714286	1347	0.0861804	0.828826	0.903978	0.903978	2	744	0.0496	9606	Homo sapiens	Gpr84		R-HSA-6799350;R-HSA-6798747
R-HSA-1430728	Metabolism	1	14	0.0714286	3766	0.240947	0.296449	0.999229	0.999229	2	2341	0.156067	9606	Homo sapiens	Ppip5k2		R-HSA-1855182;R-HSA-1855216

## Sheet: 3. iWAT d-1 REACTOME (enr. rank
Pathway identifier	Pathway name	Genes found	Total (recognized) genes in input	Gene ratio (input)	Total genes in pathway	Gene ratio (pathway)	Enrichment	pValue	FDR	#Reactions found	#Reactions total	Reactions ratio	Species identifier	Species name	Submitted entities found	Mapped entities	Found reaction identifiers
R-HSA-3065679	SUMO is proteolytically processed	1	14	0.0714286	6	0.000383877	186.071	0.00993306	0.0496653	3	3	0.0002	9606	Homo sapiens	Senp1		R-HSA-2990840;R-HSA-2990842;R-HSA-2993763
R-HSA-193670	p75NTR negatively regulates cell cycle via SC1	1	14	0.0714286	6	0.000383877	186.071	0.00993306	0.0496653	1	3	0.0002	9606	Homo sapiens	Hdac2		R-HSA-205056
R-HSA-177539	Autointegration results in viral DNA circles	1	14	0.0714286	9	0.000575816	124.048	0.0148639	0.0594558	2	2	0.000133333	9606	Homo sapiens	Banf1		R-HSA-175250;R-HSA-164845
R-HSA-175567	Integration of viral DNA into host genomic DNA	1	14	0.0714286	9	0.000575816	124.048	0.0148639	0.0594558	1	3	0.0002	9606	Homo sapiens	Banf1		R-HSA-175108
R-HSA-450520	HuR (ELAVL1) binds and stabilizes mRNA	1	14	0.0714286	12	0.000767754	93.0357	0.0197712	0.0739649	2	7	0.000466667	9606	Homo sapiens	Anp32a		R-HSA-450595;R-HSA-450387
R-HSA-3215018	Processing and activation of SUMO	1	14	0.0714286	13	0.000831734	85.8791	0.0214017	0.0739649	3	9	0.0006	9606	Homo sapiens	Senp1		R-HSA-2990840;R-HSA-2990842;R-HSA-2993763
R-HSA-164843	2-LTR circle formation	1	14	0.0714286	13	0.000831734	85.8791	0.0214017	0.0739649	1	3	0.0002	9606	Homo sapiens	Banf1		R-HSA-175174
R-HSA-162592	Integration of provirus	1	14	0.0714286	15	0.000959693	74.4286	0.024655	0.0739649	10	14	0.000933333	9606	Homo sapiens	Banf1		R-HSA-175250;R-HSA-164514;R-HSA-8951690;R-HSA-175174;R-HSA-175108;R-HSA-164522;R-HSA-173115;R-HSA-162590;R-HSA-164845;R-HSA-175117
R-HSA-180689	APOBEC3G mediated resistance to HIV-1 infection	1	14	0.0714286	15	0.000959693	74.4286	0.024655	0.0739649	1	3	0.0002	9606	Homo sapiens	Banf1		R-HSA-180630
R-HSA-9701898	STAT3 nuclear events downstream of ALK signaling	1	14	0.0714286	19	0.00121561	58.7594	0.0311303	0.0933908	1	11	0.000733333	9606	Homo sapiens	Hdac2		R-HSA-9701565
R-HSA-6804758	Regulation of TP53 Activity through Acetylation	2	14	0.142857	39	0.0024952	57.2527	0.00194439	0.0346382	1	14	0.000933333	9606	Homo sapiens	Hdac2;Chd3		R-HSA-6805650
R-HSA-9845323	Regulation of endogenous retroelements by Piwi-interacting RNAs (piRNAs)	3	14	0.214286	68	0.00435061	49.2542	0.000198635	0.0181768	2	2	0.000133333	9606	Homo sapiens	Hdac2;Chd3;Arid1a		R-HSA-9845308;R-HSA-9727450
R-HSA-427389	ERCC6 (CSB) and EHMT2 (G9a) positively regulate rRNA expression	2	14	0.142857	47	0.00300704	47.5076	0.00280095	0.0346382	2	4	0.000266667	9606	Homo sapiens	Hdac2;Chd3		R-HSA-427404;R-HSA-427336
R-HSA-9844594	Transcriptional regulation of brown and beige adipocyte differentiation by EBF2	2	14	0.142857	47	0.00300704	47.5076	0.00280095	0.0346382	5	14	0.000933333	9606	Homo sapiens	Hdac2;Chd3		R-HSA-9844598;R-HSA-9844438;R-HSA-9844549;R-HSA-9844600;R-HSA-9844536
R-HSA-9843743	Transcriptional regulation of brown and beige adipocyte differentiation	2	14	0.142857	47	0.00300704	47.5076	0.00280095	0.0346382	5	14	0.000933333	9606	Homo sapiens	Hdac2;Chd3		R-HSA-9844598;R-HSA-9844438;R-HSA-9844549;R-HSA-9844600;R-HSA-9844536
R-HSA-73762	RNA Polymerase I Transcription Initiation	2	14	0.142857	50	0.00319898	44.6571	0.00316025	0.0346382	1	6	0.0004	9606	Homo sapiens	Hdac2;Chd3		R-HSA-73739
R-HSA-162594	Early Phase of HIV Life Cycle	1	14	0.0714286	26	0.00166347	42.9396	0.0423627	0.0964864	10	39	0.0026	9606	Homo sapiens	Banf1		R-HSA-175250;R-HSA-164514;R-HSA-8951690;R-HSA-175174;R-HSA-175108;R-HSA-164522;R-HSA-173115;R-HSA-162590;R-HSA-164845;R-HSA-175117
R-HSA-2995383	Initiation of Nuclear Envelope (NE) Reformation	1	14	0.0714286	27	0.00172745	41.3492	0.0439571	0.0964864	2	7	0.000466667	9606	Homo sapiens	Banf1		R-HSA-2995388;R-HSA-2995376
R-HSA-350054	Notch-HLH transcription pathway	1	14	0.0714286	28	0.00179143	39.8724	0.0455489	0.0964864	1	2	0.000133333	9606	Homo sapiens	Hdac2		R-HSA-350058
R-HSA-1855167	Synthesis of pyrophosphates in the cytosol	1	14	0.0714286	29	0.00185541	38.4975	0.0471382	0.0964864	2	15	0.001	9606	Homo sapiens	Ppip5k2		R-HSA-1855182;R-HSA-1855216
R-HSA-4551638	SUMOylation of chromatin organization proteins	2	14	0.142857	62	0.00396673	36.0138	0.00480014	0.0416391	2	15	0.001	9606	Homo sapiens	Hdac2;Chd3		R-HSA-8956365;R-HSA-4616015
R-HSA-3214815	HDACs deacetylate histones	2	14	0.142857	63	0.00403071	35.4422	0.00495119	0.0416391	2	5	0.000333333	9606	Homo sapiens	Hdac2;Chd3		R-HSA-9679787;R-HSA-3769447
R-HSA-9022699	MECP2 regulates neuronal receptors and channels	1	14	0.0714286	32	0.00204734	34.8884	0.0518907	0.103781	4	26	0.00173333	9606	Homo sapiens	Hdac2		R-HSA-9022365;R-HSA-9017921;R-HSA-9017954;R-HSA-9022359
R-HSA-8943724	Regulation of PTEN gene transcription	2	14	0.142857	68	0.00435061	32.8361	0.00573899	0.041867	3	15	0.001	9606	Homo sapiens	Hdac2;Chd3		R-HSA-8944104;R-HSA-6807077;R-HSA-8943780
R-HSA-8950505	Gene and protein expression by JAK-STAT signaling after Interleukin-12 stimulation	2	14	0.142857	73	0.00467051	30.5871	0.00658042	0.0430802	1	36	0.0024	9606	Homo sapiens	Hnrnpa2b1		R-HSA-8950292
R-HSA-9842860	Regulation of endogenous retroelements	3	14	0.214286	113	0.00722969	29.6397	0.000867445	0.0182164	3	17	0.00113333	9606	Homo sapiens	Hdac2;Chd3;Arid1a		R-HSA-9845308;R-HSA-9842876;R-HSA-9727450
R-HSA-8939243	RUNX1 interacts with co-factors whose precise effect on RUNX1 targets is not known	1	14	0.0714286	39	0.0024952	28.6264	0.0628916	0.107173	1	5	0.000333333	9606	Homo sapiens	Arid1a		R-HSA-8938217
R-HSA-9619665	EGR2 and SOX10-mediated initiation of Schwann cell myelination	1	14	0.0714286	39	0.0024952	28.6264	0.0628916	0.107173	2	26	0.00173333	9606	Homo sapiens	Hdac2		R-HSA-9613648;R-HSA-9613644
R-HSA-9022692	Regulation of MECP2 expression and activity	1	14	0.0714286	39	0.0024952	28.6264	0.0628916	0.107173	1	14	0.000933333	9606	Homo sapiens	Hdac2		R-HSA-9005995
R-HSA-9843940	Regulation of endogenous retroelements by KRAB-ZFP proteins	2	14	0.142857	78	0.0049904	28.6264	0.0074746	0.0430802	1	7	0.000466667	9606	Homo sapiens	Hdac2;Chd3		R-HSA-9842876
R-HSA-5250913	Positive epigenetic regulation of rRNA expression	2	14	0.142857	79	0.00505438	28.264	0.00765969	0.0430802	2	7	0.000466667	9606	Homo sapiens	Hdac2;Chd3		R-HSA-427404;R-HSA-427336
R-HSA-9772755	Formation of WDR5-containing histone-modifying complexes	1	14	0.0714286	42	0.00268714	26.5816	0.0675686	0.107173	7	30	0.002	9606	Homo sapiens	Kmt2a		R-HSA-9675026;R-HSA-9818576;R-HSA-9821235;R-HSA-9818574;R-HSA-9818937;R-HSA-9821368;R-HSA-9818954
R-HSA-73854	RNA Polymerase I Promoter Clearance	2	14	0.142857	84	0.00537428	26.5816	0.00861603	0.0430802	1	10	0.000666667	9606	Homo sapiens	Hdac2;Chd3		R-HSA-73739
R-HSA-9020591	Interleukin-12 signaling	2	14	0.142857	84	0.00537428	26.5816	0.00861603	0.0430802	1	56	0.00373333	9606	Homo sapiens	Hnrnpa2b1		R-HSA-8950292
R-HSA-73864	RNA Polymerase I Transcription	2	14	0.142857	86	0.00550224	25.9635	0.00901286	0.0450643	1	14	0.000933333	9606	Homo sapiens	Hdac2;Chd3		R-HSA-73739
R-HSA-180910	Vpr-mediated nuclear import of PICs	1	14	0.0714286	44	0.0028151	25.3734	0.0706741	0.107173	2	2	0.000133333	9606	Homo sapiens	Banf1		R-HSA-180627;R-HSA-180622
R-HSA-9035034	RHOF GTPase cycle	1	14	0.0714286	46	0.00294306	24.2702	0.0737697	0.107173	1	3	0.0002	9606	Homo sapiens	Senp1		R-HSA-9693125
R-HSA-201556	Signaling by ALK	1	14	0.0714286	46	0.00294306	24.2702	0.0737697	0.107173	1	42	0.0028	9606	Homo sapiens	Hdac2		R-HSA-9701565
R-HSA-176033	Interactions of Vpr with host cellular proteins	1	14	0.0714286	47	0.00300704	23.7538	0.0753137	0.107173	2	4	0.000266667	9606	Homo sapiens	Banf1		R-HSA-180627;R-HSA-180622
R-HSA-3214841	PKMTs methylate histone lysines	1	14	0.0714286	48	0.00307102	23.2589	0.0768553	0.107173	3	22	0.00146667	9606	Homo sapiens	Kmt2a		R-HSA-5637686;R-HSA-5159245;R-HSA-5244692
R-HSA-447115	Interleukin-12 family signaling	2	14	0.142857	96	0.00614203	23.2589	0.0111172	0.052409	1	114	0.0076	9606	Homo sapiens	Hnrnpa2b1		R-HSA-8950292
R-HSA-2990846	SUMOylation	4	14	0.285714	193	0.012348	23.1384	0.000279643	0.0181768	6	141	0.0094	9606	Homo sapiens	Hdac2;Chd3;Senp1;Hnrnpk		R-HSA-8956365;R-HSA-2990840;R-HSA-4570499;R-HSA-2990842;R-HSA-4616015;R-HSA-2993763
R-HSA-9615017	FOXO-mediated transcription of oxidative stress, metabolic and neuronal genes	1	14	0.0714286	49	0.003135	22.7843	0.0783944	0.107173	2	34	0.00226667	9606	Homo sapiens	Hdac2		R-HSA-9625124;R-HSA-9625101
R-HSA-4570464	SUMOylation of RNA binding proteins	1	14	0.0714286	51	0.00326296	21.8908	0.0814653	0.107173	1	4	0.000266667	9606	Homo sapiens	Hnrnpk		R-HSA-4570499
R-HSA-3214858	RMTs methylate histone arginines	1	14	0.0714286	52	0.00332694	21.4698	0.082997	0.107173	3	22	0.00146667	9606	Homo sapiens	Arid1a		R-HSA-5205799;R-HSA-3215448;R-HSA-5205861
R-HSA-9824585	Regulation of MITF-M-dependent genes involved in pigmentation	1	14	0.0714286	53	0.00339091	21.0647	0.0845263	0.107173	4	23	0.00153333	9606	Homo sapiens	Arid1a		R-HSA-9824981;R-HSA-9825847;R-HSA-9824593;R-HSA-9824579
R-HSA-2122947	NOTCH1 Intracellular Domain Regulates Transcription	1	14	0.0714286	57	0.00364683	19.5865	0.0906189	0.107173	1	18	0.0012	9606	Homo sapiens	Hdac2		R-HSA-1912388
R-HSA-212165	Epigenetic regulation of gene expression	4	14	0.285714	245	0.015675	18.2274	0.000684834	0.0182164	15	81	0.0054	9606	Homo sapiens	Hdac2;Chd3;Kmt2a;Arid1a		R-HSA-9675026;R-HSA-9818576;R-HSA-9821235;R-HSA-9845308;R-HSA-9842876;R-HSA-427404;R-HSA-9818937;R-HSA-5227490;R-HSA-9821368;R-HSA-9727450;R-HSA-427336;R-HSA-433672;R-HSA-427409;R-HSA-9818574;R-HSA-9818954
R-HSA-3108232	SUMO E3 ligases SUMOylate target proteins	3	14	0.214286	184	0.0117722	18.2026	0.00346382	0.0346382	3	132	0.0088	9606	Homo sapiens	Hdac2;Chd3;Hnrnpk		R-HSA-8956365;R-HSA-4570499;R-HSA-4616015
R-HSA-4839726	Chromatin organization	4	14	0.285714	254	0.0162508	17.5816	0.000783159	0.0182164	8	85	0.00566667	9606	Homo sapiens	Hdac2;Chd3;Kmt2a;Arid1a		R-HSA-5637686;R-HSA-5159245;R-HSA-5244692;R-HSA-5205799;R-HSA-9679787;R-HSA-3215448;R-HSA-5205861;R-HSA-3769447
R-HSA-3247509	Chromatin modifying enzymes	4	14	0.285714	254	0.0162508	17.5816	0.000783159	0.0182164	8	85	0.00566667	9606	Homo sapiens	Hdac2;Chd3;Kmt2a;Arid1a		R-HSA-5637686;R-HSA-5159245;R-HSA-5244692;R-HSA-5205799;R-HSA-9679787;R-HSA-3215448;R-HSA-5205861;R-HSA-3769447
R-HSA-2980766	Nuclear Envelope Breakdown	1	14	0.0714286	65	0.00415867	17.1758	0.102687	0.107173	1	13	0.000866667	9606	Homo sapiens	Banf1		R-HSA-2993898
R-HSA-2894858	Signaling by NOTCH1 HD+PEST Domain Mutants in Cancer	1	14	0.0714286	68	0.00435061	16.4181	0.107173	0.107173	1	21	0.0014	9606	Homo sapiens	Hdac2		R-HSA-2220982
R-HSA-2894862	Constitutive Signaling by NOTCH1 HD+PEST Domain Mutants	1	14	0.0714286	68	0.00435061	16.4181	0.107173	0.107173	1	21	0.0014	9606	Homo sapiens	Hdac2		R-HSA-2220982
R-HSA-2644606	Constitutive Signaling by NOTCH1 PEST Domain Mutants	1	14	0.0714286	68	0.00435061	16.4181	0.107173	0.107173	1	21	0.0014	9606	Homo sapiens	Hdac2		R-HSA-2220982
R-HSA-2644602	Signaling by NOTCH1 PEST Domain Mutants in Cancer	1	14	0.0714286	68	0.00435061	16.4181	0.107173	0.107173	1	21	0.0014	9606	Homo sapiens	Hdac2		R-HSA-2220982
R-HSA-2644603	Signaling by NOTCH1 in Cancer	1	14	0.0714286	68	0.00435061	16.4181	0.107173	0.107173	1	39	0.0026	9606	Homo sapiens	Hdac2		R-HSA-2220982
R-HSA-186797	Signaling by PDGF	1	14	0.0714286	70	0.00447857	15.949	0.110152	0.110152	3	31	0.00206667	9606	Homo sapiens	Pdgfc		R-HSA-382053;R-HSA-382061;R-HSA-382057
R-HSA-9616222	Transcriptional regulation of granulopoiesis	1	14	0.0714286	70	0.00447857	15.949	0.110152	0.110152	1	27	0.0018	9606	Homo sapiens	Kmt2a		R-HSA-8865505
R-HSA-72163	mRNA Splicing - Major Pathway	3	14	0.214286	213	0.0136276	15.7243	0.00520488	0.0416391	9	10	0.000666667	9606	Homo sapiens	Hnrnpk;Hnrnpa2b1;Srrm2		R-HSA-9770132;R-HSA-9770119;R-HSA-9770129;R-HSA-9770145;R-HSA-9770131;R-HSA-9770141;R-HSA-9770236;R-HSA-9770847;R-HSA-9770142
R-HSA-9843745	Adipogenesis	2	14	0.142857	147	0.00940499	15.1895	0.0247539	0.0742617	5	33	0.0022	9606	Homo sapiens	Hdac2;Chd3		R-HSA-9844598;R-HSA-9844438;R-HSA-9844549;R-HSA-9844600;R-HSA-9844536
R-HSA-72172	mRNA Splicing	3	14	0.214286	224	0.0143314	14.9522	0.005981	0.041867	9	15	0.001	9606	Homo sapiens	Hnrnpk;Hnrnpa2b1;Srrm2		R-HSA-9770132;R-HSA-9770119;R-HSA-9770129;R-HSA-9770145;R-HSA-9770131;R-HSA-9770141;R-HSA-9770236;R-HSA-9770847;R-HSA-9770142
R-HSA-8936459	RUNX1 regulates genes involved in megakaryocyte differentiation and platelet function	1	14	0.0714286	76	0.00486244	14.6898	0.11903	0.11903	12	33	0.0022	9606	Homo sapiens	Kmt2a		R-HSA-8936616;R-HSA-8937016;R-HSA-8937097;R-HSA-8937050;R-HSA-8935740;R-HSA-8937037;R-HSA-8936621;R-HSA-8936481;R-HSA-8936995;R-HSA-8936979;R-HSA-8935731;R-HSA-8936628
R-HSA-427413	NoRC negatively regulates rRNA expression	1	14	0.0714286	79	0.00505438	14.132	0.123437	0.123437	3	7	0.000466667	9606	Homo sapiens	Hdac2		R-HSA-427409;R-HSA-5227490;R-HSA-433672
R-HSA-9679191	Potential therapeutics for SARS	2	14	0.142857	168	0.0107486	13.2908	0.031653	0.094959	1	36	0.0024	9606	Homo sapiens	Hdac2;Chd3		R-HSA-9679787
R-HSA-1980143	Signaling by NOTCH1	1	14	0.0714286	84	0.00537428	13.2908	0.130736	0.130736	1	39	0.0026	9606	Homo sapiens	Hdac2		R-HSA-1912388
R-HSA-6807070	PTEN Regulation	2	14	0.142857	169	0.0108125	13.2122	0.0319986	0.0959959	3	56	0.00373333	9606	Homo sapiens	Hdac2;Chd3		R-HSA-8944104;R-HSA-6807077;R-HSA-8943780
R-HSA-5250941	Negative epigenetic regulation of rRNA expression	1	14	0.0714286	88	0.0056302	12.6867	0.136532	0.136532	3	12	0.0008	9606	Homo sapiens	Hdac2		R-HSA-427409;R-HSA-5227490;R-HSA-433672
R-HSA-2995410	Nuclear Envelope (NE) Reassembly	1	14	0.0714286	88	0.0056302	12.6867	0.136532	0.136532	2	24	0.0016	9606	Homo sapiens	Banf1		R-HSA-2995388;R-HSA-2995376
R-HSA-5633007	Regulation of TP53 Activity	2	14	0.142857	178	0.0113884	12.5441	0.0351767	0.0964864	1	97	0.00646667	9606	Homo sapiens	Hdac2;Chd3		R-HSA-6805650
R-HSA-1483249	Inositol phosphate metabolism	1	14	0.0714286	90	0.00575816	12.4048	0.139417	0.139417	2	71	0.00473333	9606	Homo sapiens	Ppip5k2		R-HSA-1855182;R-HSA-1855216
R-HSA-450531	Regulation of mRNA stability by proteins that bind AU-rich elements	1	14	0.0714286	93	0.0059501	12.0046	0.143726	0.143726	2	26	0.00173333	9606	Homo sapiens	Anp32a		R-HSA-450595;R-HSA-450387
R-HSA-72203	Processing of Capped Intron-Containing Pre-mRNA	3	14	0.214286	299	0.0191299	11.2016	0.0131022	0.052409	10	34	0.00226667	9606	Homo sapiens	Hnrnpk;Hnrnpa2b1;Srrm2		R-HSA-9770132;R-HSA-9770119;R-HSA-9770129;R-HSA-9770145;R-HSA-9770131;R-HSA-72103;R-HSA-9770141;R-HSA-9770236;R-HSA-9770847;R-HSA-9770142
R-HSA-8986944	Transcriptional Regulation by MECP2	1	14	0.0714286	100	0.00639795	11.1643	0.1537	0.1537	5	77	0.00513333	9606	Homo sapiens	Hdac2		R-HSA-9005995;R-HSA-9022365;R-HSA-9017921;R-HSA-9017954;R-HSA-9022359
R-HSA-8939236	RUNX1 regulates transcription of genes involved in differentiation of HSCs	1	14	0.0714286	105	0.00671785	10.6327	0.160756	0.160756	4	15	0.001	9606	Homo sapiens	Kmt2a		R-HSA-8865491;R-HSA-8865505;R-HSA-8865498;R-HSA-8865482
R-HSA-8957275	Post-translational protein phosphorylation	1	14	0.0714286	109	0.00697377	10.2425	0.16636	0.16636	1	1	6.66667e-05	9606	Homo sapiens	Appl2		R-HSA-8952289
R-HSA-9614085	FOXO-mediated transcription	1	14	0.0714286	110	0.00703775	10.1494	0.167755	0.167755	2	85	0.00566667	9606	Homo sapiens	Hdac2		R-HSA-9625124;R-HSA-9625101
R-HSA-193704	p75 NTR receptor-mediated signalling	1	14	0.0714286	110	0.00703775	10.1494	0.167755	0.167755	1	50	0.00333333	9606	Homo sapiens	Hdac2		R-HSA-205056
R-HSA-381426	Regulation of Insulin-like Growth Factor (IGF) transport and uptake by Insulin-like Growth Factor Binding Proteins (IGFBPs)	1	14	0.0714286	127	0.0081254	8.79078	0.191135	0.191135	1	14	0.000933333	9606	Homo sapiens	Appl2		R-HSA-8952289
R-HSA-8878171	Transcriptional regulation by RUNX1	2	14	0.142857	259	0.0165707	8.62107	0.0686559	0.107173	17	132	0.0088	9606	Homo sapiens	Kmt2a;Arid1a		R-HSA-8936616;R-HSA-8938217;R-HSA-8937097;R-HSA-8937037;R-HSA-8936621;R-HSA-8865505;R-HSA-8936481;R-HSA-8936995;R-HSA-8865482;R-HSA-8937016;R-HSA-8937050;R-HSA-8935740;R-HSA-8865491;R-HSA-8936979;R-HSA-8935731;R-HSA-8936628;R-HSA-8865498
R-HSA-68875	Mitotic Prophase	1	14	0.0714286	134	0.00857326	8.33156	0.200577	0.200577	1	34	0.00226667	9606	Homo sapiens	Banf1		R-HSA-2993898
R-HSA-9856651	MITF-M-dependent gene expression	1	14	0.0714286	138	0.00882917	8.09006	0.205925	0.205925	4	83	0.00553333	9606	Homo sapiens	Arid1a		R-HSA-9824981;R-HSA-9825847;R-HSA-9824593;R-HSA-9824579
R-HSA-114608	Platelet degranulation	1	14	0.0714286	141	0.00902111	7.91793	0.209914	0.209914	1	11	0.000733333	9606	Homo sapiens	Appl2		R-HSA-481044
R-HSA-76005	Response to elevated platelet cytosolic Ca2+	1	14	0.0714286	148	0.00946897	7.54344	0.219145	0.219145	1	14	0.000933333	9606	Homo sapiens	Appl2		R-HSA-481044
R-HSA-162909	Host Interactions of HIV factors	1	14	0.0714286	151	0.00966091	7.39357	0.22307	0.22307	3	54	0.0036	9606	Homo sapiens	Banf1		R-HSA-180627;R-HSA-180630;R-HSA-180622
R-HSA-1257604	PIP3 activates AKT signaling	2	14	0.142857	325	0.0207933	6.87033	0.101217	0.107173	3	88	0.00586667	9606	Homo sapiens	Hdac2;Chd3		R-HSA-8944104;R-HSA-6807077;R-HSA-8943780
R-HSA-73887	Death Receptor Signaling	1	14	0.0714286	172	0.0110045	6.49086	0.250015	0.250015	1	119	0.00793333	9606	Homo sapiens	Hdac2		R-HSA-205056
R-HSA-9610379	HCMV Late Events	1	14	0.0714286	175	0.0111964	6.37959	0.25379	0.25379	2	19	0.00126667	9606	Homo sapiens	Hnrnpk		R-HSA-9624033;R-HSA-9698926
R-HSA-162587	HIV Life Cycle	1	14	0.0714286	175	0.0111964	6.37959	0.25379	0.25379	10	117	0.0078	9606	Homo sapiens	Banf1		R-HSA-175250;R-HSA-164514;R-HSA-8951690;R-HSA-175174;R-HSA-175108;R-HSA-164522;R-HSA-173115;R-HSA-162590;R-HSA-164845;R-HSA-175117
R-HSA-9006925	Intracellular signaling by second messengers	2	14	0.142857	372	0.0238004	6.0023	0.126568	0.126568	3	116	0.00773333	9606	Homo sapiens	Hdac2;Chd3		R-HSA-8944104;R-HSA-6807077;R-HSA-8943780
R-HSA-418555	G alpha (s) signalling events	1	14	0.0714286	190	0.0121561	5.87594	0.272394	0.272394	3	28	0.00186667	9606	Homo sapiens	Gpr84		R-HSA-379044;R-HSA-744887;R-HSA-744886
R-HSA-983231	Factors involved in megakaryocyte development and platelet production	1	14	0.0714286	194	0.012412	5.75479	0.277279	0.277279	1	43	0.00286667	9606	Homo sapiens	Hdac2		R-HSA-996727
R-HSA-9730414	MITF-M-regulated melanocyte development	1	14	0.0714286	195	0.012476	5.72527	0.278495	0.278495	4	115	0.00766667	9606	Homo sapiens	Arid1a		R-HSA-9824981;R-HSA-9825847;R-HSA-9824593;R-HSA-9824579
R-HSA-8953854	Metabolism of RNA	4	14	0.285714	839	0.0536788	5.32266	0.0482432	0.0964864	12	199	0.0132667	9606	Homo sapiens	Anp32a;Hnrnpk;Hnrnpa2b1;Srrm2		R-HSA-9770132;R-HSA-9770119;R-HSA-9770129;R-HSA-9770145;R-HSA-450595;R-HSA-450387;R-HSA-9770131;R-HSA-72103;R-HSA-9770141;R-HSA-9770236;R-HSA-9770847;R-HSA-9770142
R-HSA-3700989	Transcriptional Regulation by TP53	2	14	0.142857	486	0.031094	4.59436	0.193111	0.193111	1	258	0.0172	9606	Homo sapiens	Hdac2;Chd3		R-HSA-6805650
R-HSA-68882	Mitotic Anaphase	1	14	0.0714286	249	0.0159309	4.48365	0.341334	0.341334	2	32	0.00213333	9606	Homo sapiens	Banf1		R-HSA-2995388;R-HSA-2995376
R-HSA-2555396	Mitotic Metaphase and Anaphase	1	14	0.0714286	250	0.0159949	4.46571	0.342446	0.342446	2	33	0.0022	9606	Homo sapiens	Banf1		R-HSA-2995388;R-HSA-2995376
R-HSA-157118	Signaling by NOTCH	1	14	0.0714286	258	0.0165067	4.32724	0.351281	0.351281	1	154	0.0102667	9606	Homo sapiens	Hdac2		R-HSA-1912388
R-HSA-162906	HIV Infection	1	14	0.0714286	260	0.0166347	4.29396	0.353472	0.353472	13	160	0.0106667	9606	Homo sapiens	Banf1		R-HSA-164514;R-HSA-8951690;R-HSA-175174;R-HSA-175108;R-HSA-164522;R-HSA-180622;R-HSA-164845;R-HSA-175117;R-HSA-175250;R-HSA-180627;R-HSA-180630;R-HSA-173115;R-HSA-162590
R-HSA-9609646	HCMV Infection	1	14	0.0714286	270	0.0172745	4.13492	0.364321	0.364321	2	31	0.00206667	9606	Homo sapiens	Hnrnpk		R-HSA-9624033;R-HSA-9698926
R-HSA-9679506	SARS-CoV Infections	2	14	0.142857	572	0.0365963	3.9036	0.246027	0.246027	1	401	0.0267333	9606	Homo sapiens	Hdac2;Chd3		R-HSA-9679787
R-HSA-9824446	Viral Infection Pathways	4	14	0.285714	1158	0.0740883	3.8564	0.122442	0.122442	16	752	0.0501333	9606	Homo sapiens	Hdac2;Chd3;Banf1;Hnrnpk		R-HSA-164514;R-HSA-8951690;R-HSA-175174;R-HSA-175108;R-HSA-164522;R-HSA-180622;R-HSA-164845;R-HSA-175117;R-HSA-175250;R-HSA-180627;R-HSA-9624033;R-HSA-180630;R-HSA-9679787;R-HSA-173115;R-HSA-162590;R-HSA-9698926
R-HSA-76002	Platelet activation, signaling and aggregation	1	14	0.0714286	293	0.018746	3.81034	0.388611	0.388611	1	119	0.00793333	9606	Homo sapiens	Appl2		R-HSA-481044
R-HSA-9006934	Signaling by Receptor Tyrosine Kinases	2	14	0.142857	634	0.040563	3.52186	0.284702	0.284702	4	759	0.0506	9606	Homo sapiens	Hdac2;Pdgfc		R-HSA-382053;R-HSA-382061;R-HSA-9701565;R-HSA-382057
R-HSA-449147	Signaling by Interleukins	2	14	0.142857	658	0.0420985	3.3934	0.29968	0.29968	1	505	0.0336667	9606	Homo sapiens	Hnrnpa2b1		R-HSA-8950292
R-HSA-597592	Post-translational protein modification	5	14	0.357143	1655	0.105886	3.3729	0.134037	0.134037	7	554	0.0369333	9606	Homo sapiens	Hdac2;Chd3;Senp1;Hnrnpk;Appl2		R-HSA-8956365;R-HSA-2990840;R-HSA-4570499;R-HSA-2990842;R-HSA-8952289;R-HSA-4616015;R-HSA-2993763
R-HSA-5663205	Infectious disease	4	14	0.285714	1527	0.0976967	2.9245	0.245585	0.245585	16	998	0.0665333	9606	Homo sapiens	Hdac2;Chd3;Banf1;Hnrnpk		R-HSA-164514;R-HSA-8951690;R-HSA-175174;R-HSA-175108;R-HSA-164522;R-HSA-180622;R-HSA-164845;R-HSA-175117;R-HSA-175250;R-HSA-180627;R-HSA-9624033;R-HSA-180630;R-HSA-9679787;R-HSA-173115;R-HSA-162590;R-HSA-9698926
R-HSA-212436	Generic Transcription Pathway	4	14	0.285714	1586	0.101472	2.81571	0.267759	0.267759	26	880	0.0586667	9606	Homo sapiens	Hdac2;Chd3;Kmt2a;Arid1a		R-HSA-8937097;R-HSA-8937037;R-HSA-9017921;R-HSA-8865482;R-HSA-8937050;R-HSA-9022365;R-HSA-8865491;R-HSA-8936979;R-HSA-8865498;R-HSA-9022359;R-HSA-9625101;R-HSA-8936616;R-HSA-8938217;R-HSA-9005995;R-HSA-8936621;R-HSA-8865505;R-HSA-8936481;R-HSA-9017954;R-HSA-8936995;R-HSA-350058;R-HSA-8937016;R-HSA-8935740;R-HSA-6805650;R-HSA-9625124;R-HSA-8935731;R-HSA-8936628
R-HSA-109582	Hemostasis	2	14	0.142857	804	0.0514395	2.77719	0.389481	0.389481	2	342	0.0228	9606	Homo sapiens	Hdac2;Appl2		R-HSA-481044;R-HSA-996727
R-HSA-68886	M Phase	1	14	0.0714286	416	0.0266155	2.68372	0.504099	0.504099	3	96	0.0064	9606	Homo sapiens	Banf1		R-HSA-2995388;R-HSA-2993898;R-HSA-2995376
R-HSA-73857	RNA Polymerase II Transcription	4	14	0.285714	1728	0.110557	2.58433	0.32271	0.32271	26	941	0.0627333	9606	Homo sapiens	Hdac2;Chd3;Kmt2a;Arid1a		R-HSA-8937097;R-HSA-8937037;R-HSA-9017921;R-HSA-8865482;R-HSA-8937050;R-HSA-9022365;R-HSA-8865491;R-HSA-8936979;R-HSA-8865498;R-HSA-9022359;R-HSA-9625101;R-HSA-8936616;R-HSA-8938217;R-HSA-9005995;R-HSA-8936621;R-HSA-8865505;R-HSA-8936481;R-HSA-9017954;R-HSA-8936995;R-HSA-350058;R-HSA-8937016;R-HSA-8935740;R-HSA-6805650;R-HSA-9625124;R-HSA-8935731;R-HSA-8936628
R-HSA-1266738	Developmental Biology	4	14	0.285714	1732	0.110813	2.57836	0.324281	0.324281	12	910	0.0606667	9606	Homo sapiens	Hdac2;Chd3;Kmt2a;Arid1a		R-HSA-9824981;R-HSA-9844598;R-HSA-9844438;R-HSA-9825847;R-HSA-9613648;R-HSA-9844549;R-HSA-9824593;R-HSA-8865505;R-HSA-9824579;R-HSA-9844600;R-HSA-9844536;R-HSA-9613644
R-HSA-9012999	RHO GTPase cycle	1	14	0.0714286	460	0.0294306	2.42702	0.54007	0.54007	1	91	0.00606667	9606	Homo sapiens	Senp1		R-HSA-9693125
R-HSA-392499	Metabolism of proteins	5	14	0.357143	2347	0.15016	2.37842	0.350418	0.350418	7	847	0.0564667	9606	Homo sapiens	Hdac2;Chd3;Senp1;Hnrnpk;Appl2		R-HSA-8956365;R-HSA-2990840;R-HSA-4570499;R-HSA-2990842;R-HSA-8952289;R-HSA-4616015;R-HSA-2993763
R-HSA-6798695	Neutrophil degranulation	1	14	0.0714286	478	0.0305822	2.33562	0.554051	0.554051	2	10	0.000666667	9606	Homo sapiens	Gpr84		R-HSA-6799350;R-HSA-6798747
R-HSA-74160	Gene expression (Transcription)	4	14	0.285714	1941	0.124184	2.30073	0.407062	0.407062	42	1103	0.0735333	9606	Homo sapiens	Hdac2;Chd3;Kmt2a;Arid1a		R-HSA-8937097;R-HSA-9675026;R-HSA-8937037;R-HSA-9818576;R-HSA-9017921;R-HSA-73739;R-HSA-427404;R-HSA-8865482;R-HSA-9727450;R-HSA-427336;R-HSA-433672;R-HSA-8937050;R-HSA-9022365;R-HSA-8865491;R-HSA-427409;R-HSA-8936979;R-HSA-9818574;R-HSA-8865498;R-HSA-9022359;R-HSA-9625101;R-HSA-9818954;R-HSA-8936616;R-HSA-8938217;R-HSA-9005995;R-HSA-8936621;R-HSA-9821235;R-HSA-8865505;R-HSA-8936481;R-HSA-9845308…
R-HSA-5663202	Diseases of signal transduction by growth factor receptors and second messengers	1	14	0.0714286	546	0.0349328	2.04474	0.603269	0.603269	1	516	0.0344	9606	Homo sapiens	Hdac2		R-HSA-2220982
R-HSA-1280215	Cytokine Signaling in Immune system	2	14	0.142857	1099	0.0703135	2.03172	0.554362	0.554362	1	785	0.0523333	9606	Homo sapiens	Hnrnpa2b1		R-HSA-8950292
R-HSA-69278	Cell Cycle, Mitotic	1	14	0.0714286	596	0.0381318	1.8732	0.636081	0.636081	3	357	0.0238	9606	Homo sapiens	Banf1		R-HSA-2995388;R-HSA-2993898;R-HSA-2995376
R-HSA-162582	Signal Transduction	5	14	0.357143	3054	0.195393	1.82781	0.593989	0.593989	13	2572	0.171467	9606	Homo sapiens	Hdac2;Chd3;Pdgfc;Gpr84;Senp1		R-HSA-8944104;R-HSA-382053;R-HSA-379044;R-HSA-6807077;R-HSA-205056;R-HSA-382061;R-HSA-9701565;R-HSA-8943780;R-HSA-382057;R-HSA-9693125;R-HSA-1912388;R-HSA-744887;R-HSA-744886
R-HSA-9675108	Nervous system development	1	14	0.0714286	615	0.0393474	1.81533	0.647852	0.647852	2	321	0.0214	9606	Homo sapiens	Hdac2		R-HSA-9613648;R-HSA-9613644
R-HSA-1643685	Disease	4	14	0.285714	2644	0.169162	1.689	0.662961	0.662961	17	1932	0.1288	9606	Homo sapiens	Hdac2;Chd3;Banf1;Hnrnpk		R-HSA-164514;R-HSA-8951690;R-HSA-175174;R-HSA-175108;R-HSA-164522;R-HSA-180622;R-HSA-164845;R-HSA-175117;R-HSA-175250;R-HSA-180627;R-HSA-9624033;R-HSA-180630;R-HSA-2220982;R-HSA-9679787;R-HSA-173115;R-HSA-162590;R-HSA-9698926
R-HSA-194315	Signaling by Rho GTPases	1	14	0.0714286	708	0.0452975	1.57688	0.700381	0.700381	1	203	0.0135333	9606	Homo sapiens	Senp1		R-HSA-9693125
R-HSA-9716542	Signaling by Rho GTPases, Miro GTPases and RHOBTB3	1	14	0.0714286	724	0.0463212	1.54203	0.708623	0.708623	1	212	0.0141333	9606	Homo sapiens	Senp1		R-HSA-9693125
R-HSA-1640170	Cell Cycle	1	14	0.0714286	735	0.047025	1.51895	0.714162	0.714162	3	457	0.0304667	9606	Homo sapiens	Banf1		R-HSA-2995388;R-HSA-2993898;R-HSA-2995376
R-HSA-388396	GPCR downstream signalling	1	14	0.0714286	795	0.0508637	1.40431	0.742639	0.742639	3	175	0.0116667	9606	Homo sapiens	Gpr84		R-HSA-379044;R-HSA-744887;R-HSA-744886
R-HSA-372790	Signaling by GPCR	1	14	0.0714286	876	0.0560461	1.27446	0.776786	0.776786	3	392	0.0261333	9606	Homo sapiens	Gpr84		R-HSA-379044;R-HSA-744887;R-HSA-744886
R-HSA-168256	Immune System	3	14	0.214286	2664	0.170441	1.25724	0.844265	0.844265	3	1723	0.114867	9606	Homo sapiens	Gpr84;Hnrnpa2b1		R-HSA-6799350;R-HSA-6798747;R-HSA-8950292
R-HSA-168249	Innate Immune System	1	14	0.0714286	1347	0.0861804	0.828826	0.903978	0.903978	2	744	0.0496	9606	Homo sapiens	Gpr84		R-HSA-6799350;R-HSA-6798747
R-HSA-1430728	Metabolism	1	14	0.0714286	3766	0.240947	0.296449	0.999229	0.999229	2	2341	0.156067	9606	Homo sapiens	Ppip5k2		R-HSA-1855182;R-HSA-1855216

## Sheet: 4. iWAT d1 REACTOME (FDR rank)
Pathway identifier	Pathway name	Genes found	Total (recognized) genes in input	Gene ratio (input)	Total genes in pathway	Gene ratio (pathway)	Enrichment	pValue	FDR	#Reactions found	#Reactions total	Reactions ratio	Species identifier	Species name	Submitted entities found	Mapped entities	Found reaction identifiers
R-HSA-3247509	Chromatin modifying enzymes	11	83	0.13253	254	0.0162508	8.1553	4.16968e-05	0.0121755	13	85	0.00566667	9606	Homo sapiens	Actl6a;Yeats2;Setd1a;Kmt2a;Smarce1;Dmap1;Gps2;Morf4l1;Kdm3a;Arid1a;Kdm5a		R-HSA-5637686;R-HSA-5159245;R-HSA-5244692;R-HSA-3321975;R-HSA-3301237;R-HSA-5205799;R-HSA-3215448;R-HSA-5205861;R-HSA-5661116;R-HSA-5661115;R-HSA-4754181;R-HSA-3777129;R-HSA-4724284
R-HSA-4839726	Chromatin organization	11	83	0.13253	254	0.0162508	8.1553	4.16968e-05	0.0121755	13	85	0.00566667	9606	Homo sapiens	Actl6a;Yeats2;Setd1a;Kmt2a;Smarce1;Dmap1;Gps2;Morf4l1;Kdm3a;Arid1a;Kdm5a		R-HSA-5637686;R-HSA-5159245;R-HSA-5244692;R-HSA-3321975;R-HSA-3301237;R-HSA-5205799;R-HSA-3215448;R-HSA-5205861;R-HSA-5661116;R-HSA-5661115;R-HSA-4754181;R-HSA-3777129;R-HSA-4724284
R-HSA-3215018	Processing and activation of SUMO	3	83	0.0361446	13	0.000831734	43.4569	0.00029517	0.0575582	9	9	0.0006	9606	Homo sapiens	Uba2;Sumo3;Senp1		R-HSA-2993790;R-HSA-2993769;R-HSA-2990840;R-HSA-2993784;R-HSA-2990842;R-HSA-2993781;R-HSA-2993780;R-HSA-2990833;R-HSA-2993763
R-HSA-432720	Lysosome Vesicle Biogenesis	4	83	0.0481928	43	0.00275112	17.5175	0.000864264	0.126183	6	8	0.000533333	9606	Homo sapiens	Cltc;Ap1g1		R-HSA-5671702;R-HSA-432706;R-HSA-432707;R-HSA-432688;R-HSA-5333658;R-HSA-432712
R-HSA-3065679	SUMO is proteolytically processed	2	83	0.0240964	6	0.000383877	62.7711	0.00160657	0.132966	3	3	0.0002	9606	Homo sapiens	Sumo3;Senp1		R-HSA-2990840;R-HSA-2990842;R-HSA-2993763
R-HSA-9818035	NFE2L2 regulating ER-stress associated genes	2	83	0.0240964	6	0.000383877	62.7711	0.00160657	0.132966	2	2	0.000133333	9606	Homo sapiens	Atf4		R-HSA-9796068;R-HSA-9796061
R-HSA-2151201	Transcriptional activation of mitochondrial biogenesis	5	83	0.060241	89	0.00569418	10.5794	0.00184222	0.132966	17	32	0.00213333	9606	Homo sapiens	Tgs1;Gabpb1		R-HSA-1592249;R-HSA-1592250;R-HSA-1592251;R-HSA-1592252;R-HSA-1592240;R-HSA-1592241;R-HSA-1592243;R-HSA-1592246;R-HSA-1592232;R-HSA-2466391;R-HSA-1592234;R-HSA-1592235;R-HSA-1592236;R-HSA-1592238;R-HSA-1592239;R-HSA-2466367;R-HSA-2466392
R-HSA-3065678	SUMO is transferred from E1 to E2 (UBE2I, UBC9)	2	83	0.0240964	7	0.000447857	53.8038	0.00217293	0.132966	3	3	0.0002	9606	Homo sapiens	Uba2;Sumo3		R-HSA-2993790;R-HSA-2993769;R-HSA-2993780
R-HSA-9725371	Nuclear events stimulated by ALK signaling in cancer	4	83	0.0481928	56	0.00358285	13.4509	0.00225748	0.132966	14	32	0.00213333	9606	Homo sapiens	Npm1;Junb		R-HSA-9851127;R-HSA-9851092;R-HSA-9851090;R-HSA-9725009;R-HSA-9851088;R-HSA-9725342;R-HSA-9851068;R-HSA-9725023;R-HSA-9851131;R-HSA-9725338;R-HSA-9725030;R-HSA-9725345;R-HSA-9725357;R-HSA-9851084
R-HSA-9816359	Maternal to zygotic transition (MZT)	6	83	0.0722892	137	0.0087652	8.2473	0.00229252	0.132966	10	46	0.00306667	9606	Homo sapiens	Tut7;Eif4a1;Zfp36l2;Kdm5a		R-HSA-9822437;R-HSA-9820887;R-HSA-9822311;R-HSA-9820807;R-HSA-9819200;R-HSA-9822467;R-HSA-8941312;R-HSA-9817692;R-HSA-9820895;R-HSA-9822335
R-HSA-3065676	SUMO is conjugated to E1 (UBA2:SAE1)	2	83	0.0240964	8	0.000511836	47.0783	0.00282024	0.149473	3	3	0.0002	9606	Homo sapiens	Uba2;Sumo3		R-HSA-2993784;R-HSA-2993781;R-HSA-2990833
R-HSA-9700645	ALK mutants bind TKIs	2	83	0.0240964	12	0.000767754	31.3855	0.00618744	0.224545	1	1	6.66667e-05	9606	Homo sapiens	Npm1;Cltc		R-HSA-9700131
R-HSA-9725370	Signaling by ALK fusions and activated point mutants	5	83	0.060241	119	0.00761356	7.91232	0.00626197	0.224545	35	63	0.0042	9606	Homo sapiens	Npm1;Cltc;Junb		R-HSA-9712084;R-HSA-9700181;R-HSA-9712085;R-HSA-9712086;R-HSA-9851092;R-HSA-9712087;R-HSA-9851090;R-HSA-9712081;R-HSA-9725009;R-HSA-9851088;R-HSA-9712082;R-HSA-9700179;R-HSA-9712083;R-HSA-9851102;R-HSA-9700190;R-HSA-9725342;R-HSA-9725023;R-HSA-9712088;R-HSA-9725338;R-HSA-9851078;R-HSA-9710917;R-HSA-9710914;R-HSA-9724099;R-HSA-9850958;R-HSA-9712078;R-HSA-9851084;R-HSA-9712079;R-HSA-9851127;R-HSA-9…
R-HSA-9700206	Signaling by ALK in cancer	5	83	0.060241	119	0.00761356	7.91232	0.00626197	0.224545	36	71	0.00473333	9606	Homo sapiens	Npm1;Cltc;Junb		R-HSA-9712084;R-HSA-9700181;R-HSA-9712085;R-HSA-9712086;R-HSA-9851092;R-HSA-9712087;R-HSA-9851090;R-HSA-9712081;R-HSA-9725009;R-HSA-9851088;R-HSA-9712082;R-HSA-9700179;R-HSA-9712083;R-HSA-9851102;R-HSA-9700190;R-HSA-9725342;R-HSA-9725023;R-HSA-9712088;R-HSA-9725338;R-HSA-9851078;R-HSA-9710917;R-HSA-9710914;R-HSA-9724099;R-HSA-9850958;R-HSA-9712078;R-HSA-9851084;R-HSA-9712079;R-HSA-9851127;R-HSA-9…
R-HSA-8939243	RUNX1 interacts with co-factors whose precise effect on RUNX1 targets is not known	3	83	0.0361446	39	0.0024952	14.4856	0.00663975	0.224545	1	5	0.000333333	9606	Homo sapiens	Actl6a;Smarce1;Arid1a		R-HSA-8938217
R-HSA-5696394	DNA Damage Recognition in GG-NER	3	83	0.0361446	40	0.00255918	14.1235	0.00711389	0.224545	5	5	0.000333333	9606	Homo sapiens	Actl6a;Rad23a;Cops7a		R-HSA-5691006;R-HSA-6782943;R-HSA-5696655;R-HSA-5691004;R-HSA-5696664
R-HSA-8953854	Metabolism of RNA	16	83	0.192771	839	0.0536788	3.59119	0.00746152	0.224545	45	199	0.0132667	9606	Homo sapiens	Snrnp200;Psma6;Tut7;Rps18;Hnrnpu;Snrpe;Smg7;Rpl29;Anp32a;Trmt10c;Tgs1;Eif4a1;Hnrnpk;Hnrnpa2b1;Ywhaz;Srrm2		R-HSA-9770132;R-HSA-6786854;R-HSA-430021;R-HSA-9770129;R-HSA-429955;R-HSA-9770131;R-HSA-75079;R-HSA-8941312;R-HSA-9770141;R-HSA-75081;R-HSA-75080;R-HSA-9770847;R-HSA-75083;R-HSA-9770142;R-HSA-927813;R-HSA-75082;R-HSA-111437;R-HSA-111438;R-HSA-6791223;R-HSA-77585;R-HSA-191763;R-HSA-9770119;R-HSA-927836;R-HSA-77586;R-HSA-191830;R-HSA-450387;R-HSA-6791218;R-HSA-927832;R-HSA-927830;R-HSA-6785722;R-HS…
R-HSA-199992	trans-Golgi Network Vesicle Budding	4	83	0.0481928	80	0.00511836	9.41566	0.00787602	0.224545	10	19	0.00126667	9606	Homo sapiens	Cltc;Ap1g1		R-HSA-5671702;R-HSA-421831;R-HSA-432706;R-HSA-432707;R-HSA-432688;R-HSA-421836;R-HSA-5333658;R-HSA-421835;R-HSA-432712;R-HSA-421833
R-HSA-381042	PERK regulates gene expression	3	83	0.0361446	42	0.00268714	13.4509	0.00812115	0.224545	8	11	0.000733333	9606	Homo sapiens	Nfyc;Atf4		R-HSA-517731;R-HSA-1791118;R-HSA-1791180;R-HSA-1791107;R-HSA-1791056;R-HSA-1791095;R-HSA-381128;R-HSA-1791173
R-HSA-9772755	Formation of WDR5-containing histone-modifying complexes	3	83	0.0361446	42	0.00268714	13.4509	0.00812115	0.224545	13	30	0.002	9606	Homo sapiens	Yeats2;Setd1a;Kmt2a		R-HSA-9675026;R-HSA-9818576;R-HSA-9821235;R-HSA-9677051;R-HSA-9677050;R-HSA-9818937;R-HSA-9821368;R-HSA-9676257;R-HSA-9821475;R-HSA-9818574;R-HSA-9821486;R-HSA-9821931;R-HSA-9818954
R-HSA-9614399	Regulation of localization of FOXO transcription factors	2	83	0.0240964	14	0.000895713	26.9019	0.00831646	0.224545	5	5	0.000333333	9606	Homo sapiens	Ywhaz;Foxo1		R-HSA-199299;R-HSA-9614562;R-HSA-9614423;R-HSA-9614564;R-HSA-9614414
R-HSA-1592230	Mitochondrial biogenesis	5	83	0.060241	131	0.00838132	7.18753	0.00924169	0.237178	17	36	0.0024	9606	Homo sapiens	Tgs1;Gabpb1		R-HSA-1592249;R-HSA-1592250;R-HSA-1592251;R-HSA-1592252;R-HSA-1592240;R-HSA-1592241;R-HSA-1592243;R-HSA-1592246;R-HSA-1592232;R-HSA-2466391;R-HSA-1592234;R-HSA-1592235;R-HSA-1592236;R-HSA-1592238;R-HSA-1592239;R-HSA-2466367;R-HSA-2466392
R-HSA-381183	ATF6 (ATF6-alpha) activates chaperone genes	2	83	0.0240964	15	0.000959693	25.1084	0.00948714	0.237178	3	5	0.000333333	9606	Homo sapiens	Nfyc;Atf4		R-HSA-1791150;R-HSA-1791107;R-HSA-1791121
R-HSA-9820865	Z-decay: degradation of maternal mRNAs by zygotically expressed factors	2	83	0.0240964	16	0.00102367	23.5392	0.0107267	0.25228	4	4	0.000266667	9606	Homo sapiens	Tut7;Eif4a1		R-HSA-9822437;R-HSA-9820887;R-HSA-8941312;R-HSA-9820895
R-HSA-2990846	SUMOylation	6	83	0.0722892	193	0.012348	5.8543	0.0115953	0.25228	39	141	0.0094	9606	Homo sapiens	Npm1;Uba2;Sumo3;Sp3;Senp1;Hnrnpk		R-HSA-4641350;R-HSA-4085372;R-HSA-2993769;R-HSA-3108203;R-HSA-4551616;R-HSA-4570499;R-HSA-4755524;R-HSA-2993763;R-HSA-4755526;R-HSA-4719448;R-HSA-6804468;R-HSA-2993790;R-HSA-4086059;R-HSA-2990840;R-HSA-2993784;R-HSA-2990842;R-HSA-4568914;R-HSA-2993781;R-HSA-4755536;R-HSA-4615839;R-HSA-2993780;R-HSA-4615900;R-HSA-4570463;R-HSA-3000433;R-HSA-2990833;R-HSA-2997616;R-HSA-4551768;R-HSA-2997706;R-HSA-4…
R-HSA-9820841	M-decay: degradation of maternal mRNAs by maternally stored factors	3	83	0.0361446	48	0.00307102	11.7696	0.0116267	0.25228	4	7	0.000466667	9606	Homo sapiens	Eif4a1;Zfp36l2;Kdm5a		R-HSA-9822311;R-HSA-9819200;R-HSA-9817692;R-HSA-9822335
R-HSA-381033	ATF6 (ATF6-alpha) activates chaperones	2	83	0.0240964	17	0.00108765	22.1545	0.0120336	0.25228	3	10	0.000666667	9606	Homo sapiens	Nfyc;Atf4		R-HSA-1791150;R-HSA-1791107;R-HSA-1791121
R-HSA-5696399	Global Genome Nucleotide Excision Repair (GG-NER)	4	83	0.0481928	92	0.00588612	8.18753	0.012614	0.25228	11	20	0.00133333	9606	Homo sapiens	Actl6a;Sumo3;Rad23a;Cops7a		R-HSA-6790487;R-HSA-6790454;R-HSA-5690996;R-HSA-5689861;R-HSA-5691006;R-HSA-6782943;R-HSA-5696670;R-HSA-5696655;R-HSA-5691004;R-HSA-5696664;R-HSA-5691000
R-HSA-8878171	Transcriptional regulation by RUNX1	7	83	0.0843373	259	0.0165707	5.08955	0.0134423	0.268845	29	132	0.0088	9606	Homo sapiens	Actl6a;Psma6;Setd1a;Kmt2a;Smarce1;Tnrc6a;Arid1a		R-HSA-8938440;R-HSA-8937097;R-HSA-8938507;R-HSA-8937037;R-HSA-8936068;R-HSA-8865482;R-HSA-8937050;R-HSA-8865491;R-HSA-8957265;R-HSA-8936979;R-HSA-8865498;R-HSA-8935766;R-HSA-8936616;R-HSA-8938217;R-HSA-8935785;R-HSA-8936621;R-HSA-8865505;R-HSA-8937134;R-HSA-8936481;R-HSA-8936995;R-HSA-8937016;R-HSA-8935864;R-HSA-8939129;R-HSA-8935930;R-HSA-8936058;R-HSA-8935740;R-HSA-8935731;R-HSA-8936628;R-HSA-8…
R-HSA-3214858	RMTs methylate histone arginines	3	83	0.0361446	52	0.00332694	10.8642	0.0143774	0.272118	3	22	0.00146667	9606	Homo sapiens	Actl6a;Smarce1;Arid1a		R-HSA-5205799;R-HSA-3215448;R-HSA-5205861
R-HSA-9824585	Regulation of MITF-M-dependent genes involved in pigmentation	3	83	0.0361446	53	0.00339091	10.6592	0.0151177	0.272118	4	23	0.00153333	9606	Homo sapiens	Actl6a;Smarce1;Arid1a		R-HSA-9824981;R-HSA-9825847;R-HSA-9824593;R-HSA-9824579
R-HSA-3232118	SUMOylation of transcription factors	2	83	0.0240964	20	0.00127959	18.8313	0.0163454	0.277872	4	11	0.000733333	9606	Homo sapiens	Sumo3;Sp3		R-HSA-6804468;R-HSA-3247493;R-HSA-2997706;R-HSA-3465545
R-HSA-5635838	Activation of SMO	2	83	0.0240964	20	0.00127959	18.8313	0.0163454	0.277872	2	9	0.0006	9606	Homo sapiens	Gas1;Efcab7		R-HSA-5632668;R-HSA-5633051
R-HSA-72163	mRNA Splicing - Major Pathway	6	83	0.0722892	213	0.0136276	5.3046	0.0179533	0.293112	10	10	0.000666667	9606	Homo sapiens	Snrnp200;Hnrnpu;Snrpe;Hnrnpk;Hnrnpa2b1;Srrm2		R-HSA-9770132;R-HSA-9770119;R-HSA-9770129;R-HSA-9770145;R-HSA-9770131;R-HSA-9770141;R-HSA-9770236;R-HSA-9770847;R-HSA-9772351;R-HSA-9770142
R-HSA-381119	Unfolded Protein Response (UPR)	5	83	0.060241	156	0.00998081	6.03568	0.0183195	0.293112	11	99	0.0066	9606	Homo sapiens	Ctdsp2;Nfyc;Atf4		R-HSA-1791130;R-HSA-517731;R-HSA-1791118;R-HSA-1791150;R-HSA-1791180;R-HSA-1791107;R-HSA-1791121;R-HSA-1791056;R-HSA-1791095;R-HSA-381128;R-HSA-1791173
R-HSA-9614657	FOXO-mediated transcription of cell death genes	2	83	0.0240964	23	0.00147153	16.3751	0.0212151	0.315775	13	15	0.001	9606	Homo sapiens	Nfyc;Foxo1		R-HSA-9622579;R-HSA-9621270;R-HSA-9621242;R-HSA-9621116;R-HSA-9622627;R-HSA-9622630;R-HSA-9614662;R-HSA-9622667;R-HSA-9621289;R-HSA-9622668;R-HSA-9622604;R-HSA-9622572;R-HSA-9614669
R-HSA-72172	mRNA Splicing	6	83	0.0722892	224	0.0143314	5.0441	0.0223137	0.315775	15	15	0.001	9606	Homo sapiens	Snrnp200;Hnrnpu;Snrpe;Hnrnpk;Hnrnpa2b1;Srrm2		R-HSA-9770132;R-HSA-9770129;R-HSA-9770131;R-HSA-75079;R-HSA-9770141;R-HSA-75081;R-HSA-9770236;R-HSA-75080;R-HSA-9770847;R-HSA-9772351;R-HSA-75083;R-HSA-9770142;R-HSA-75082;R-HSA-9770119;R-HSA-9770145
R-HSA-3214847	HATs acetylate histones	4	83	0.0481928	110	0.00703775	6.84775	0.0226039	0.315775	2	15	0.001	9606	Homo sapiens	Actl6a;Yeats2;Dmap1;Morf4l1		R-HSA-3321975;R-HSA-3301237
R-HSA-72649	Translation initiation complex formation	3	83	0.0361446	62	0.00396673	9.11193	0.0227399	0.315775	2	2	0.000133333	9606	Homo sapiens	Eif3m;Rps18;Eif4a1		R-HSA-156808;R-HSA-157849
R-HSA-72702	Ribosomal scanning and start codon recognition	3	83	0.0361446	64	0.00409469	8.82718	0.0246694	0.315775	2	2	0.000133333	9606	Homo sapiens	Eif3m;Rps18;Eif4a1		R-HSA-72697;R-HSA-72621
R-HSA-9633012	Response of EIF2AK4 (GCN2) to amino acid deficiency	4	83	0.0481928	115	0.00735765	6.55003	0.026038	0.315775	15	16	0.00106667	9606	Homo sapiens	Rps18;Rpl29;Atf4		R-HSA-9633008;R-HSA-9635927;R-HSA-9635892;R-HSA-9644926;R-HSA-381128;R-HSA-9635804;R-HSA-9635936;R-HSA-1791118;R-HSA-9635915;R-HSA-9635912;R-HSA-9633742;R-HSA-9635918;R-HSA-1791173;R-HSA-9634669;R-HSA-9633005
R-HSA-9819196	Zygotic genome activation (ZGA)	2	83	0.0240964	26	0.00166347	14.4856	0.0266079	0.315775	1	17	0.00113333	9606	Homo sapiens	Tut7		R-HSA-9820807
R-HSA-72662	Activation of the mRNA upon binding of the cap-binding complex and eIFs, and subsequent binding to 43S	3	83	0.0361446	66	0.00422265	8.55969	0.0266848	0.315775	5	6	0.0004	9606	Homo sapiens	Eif3m;Rps18;Eif4a1		R-HSA-72647;R-HSA-72631;R-HSA-156808;R-HSA-72635;R-HSA-157849
R-HSA-9029569	NR1H3 & NR1H2 regulate gene expression linked to cholesterol transport and efflux	3	83	0.0361446	66	0.00422265	8.55969	0.0266848	0.315775	12	40	0.00266667	9606	Homo sapiens	Gps2;Tnrc6a;Kdm3a		R-HSA-9024361;R-HSA-9618486;R-HSA-9024334;R-HSA-9618405;R-HSA-9038545;R-HSA-9618392;R-HSA-9024386;R-HSA-9657791;R-HSA-9618479;R-HSA-9605052;R-HSA-9024326;R-HSA-9624925
R-HSA-5696398	Nucleotide Excision Repair	4	83	0.0481928	117	0.0074856	6.43806	0.0274946	0.315775	12	37	0.00246667	9606	Homo sapiens	Actl6a;Sumo3;Rad23a;Cops7a		R-HSA-6790487;R-HSA-6790454;R-HSA-5690996;R-HSA-5689861;R-HSA-5691006;R-HSA-5696670;R-HSA-6782943;R-HSA-5696655;R-HSA-5691004;R-HSA-6781833;R-HSA-5696664;R-HSA-5691000
R-HSA-9692914	SARS-CoV-1-host interactions	4	83	0.0481928	118	0.00754958	6.3835	0.0282409	0.315775	4	48	0.0032	9606	Homo sapiens	Npm1;Rps18;Eef1a1;Ywhaz		R-HSA-9729232;R-HSA-9727886;R-HSA-9727919;R-HSA-9727944
R-HSA-9845323	Regulation of endogenous retroelements by Piwi-interacting RNAs (piRNAs)	3	83	0.0361446	68	0.00435061	8.30794	0.0287857	0.315775	2	2	0.000133333	9606	Homo sapiens	Actl6a;Smarce1;Arid1a		R-HSA-9845308;R-HSA-9727450
R-HSA-72706	GTP hydrolysis and joining of the 60S ribosomal subunit	4	83	0.0481928	120	0.00767754	6.27711	0.0297695	0.315775	3	3	0.0002	9606	Homo sapiens	Eif3m;Rps18;Eif4a1;Rpl29		R-HSA-72672;R-HSA-72619;R-HSA-72671
R-HSA-156827	L13a-mediated translational silencing of Ceruloplasmin expression	4	83	0.0481928	120	0.00767754	6.27711	0.0297695	0.315775	2	3	0.0002	9606	Homo sapiens	Eif3m;Rps18;Eif4a1;Rpl29		R-HSA-156823;R-HSA-156826
R-HSA-9648895	Response of EIF2AK1 (HRI) to heme deficiency	2	83	0.0240964	29	0.00185541	12.9871	0.0324903	0.315775	14	20	0.00133333	9606	Homo sapiens	Atf4		R-HSA-9635927;R-HSA-9654774;R-HSA-9655071;R-HSA-381128;R-HSA-9653724;R-HSA-9654752;R-HSA-1791118;R-HSA-9653894;R-HSA-9653893;R-HSA-9635915;R-HSA-9654792;R-HSA-9635912;R-HSA-9653742;R-HSA-9655086
R-HSA-212165	Epigenetic regulation of gene expression	6	83	0.0722892	245	0.015675	4.61175	0.0325145	0.315775	15	81	0.0054	9606	Homo sapiens	Actl6a;Yeats2;Setd1a;Kmt2a;Smarce1;Arid1a		R-HSA-9675026;R-HSA-9818576;R-HSA-9821235;R-HSA-9677051;R-HSA-9677050;R-HSA-9845308;R-HSA-9818937;R-HSA-9821368;R-HSA-9727450;R-HSA-9676257;R-HSA-9821475;R-HSA-9818574;R-HSA-9821486;R-HSA-9821931;R-HSA-9818954
R-HSA-429947	Deadenylation of mRNA	2	83	0.0240964	30	0.00191939	12.5542	0.0345543	0.315775	4	4	0.000266667	9606	Homo sapiens	Tut7;Eif4a1		R-HSA-430021;R-HSA-429955;R-HSA-8941312;R-HSA-429992
R-HSA-3214842	HDMs demethylate histones	2	83	0.0240964	31	0.00198337	12.1492	0.036668	0.315775	4	17	0.00113333	9606	Homo sapiens	Kdm3a;Kdm5a		R-HSA-4724284;R-HSA-5661116;R-HSA-5661115;R-HSA-4754181
R-HSA-198765	Signalling to ERK5	1	83	0.0120482	4	0.000255918	47.0783	0.0379113	0.315775	1	2	0.000133333	9606	Homo sapiens	Map2k5		R-HSA-198733
R-HSA-8936459	RUNX1 regulates genes involved in megakaryocyte differentiation and platelet function	3	83	0.0361446	76	0.00486244	7.43342	0.0380384	0.315775	12	33	0.0022	9606	Homo sapiens	Setd1a;Kmt2a;Tnrc6a		R-HSA-8936616;R-HSA-8937016;R-HSA-8937097;R-HSA-8937050;R-HSA-8935740;R-HSA-8937037;R-HSA-8936621;R-HSA-8936481;R-HSA-8936995;R-HSA-8936979;R-HSA-8935731;R-HSA-8936628
R-HSA-72737	Cap-dependent Translation Initiation	4	83	0.0481928	130	0.00831734	5.79425	0.0381385	0.315775	13	18	0.0012	9606	Homo sapiens	Eif3m;Rps18;Eif4a1;Rpl29		R-HSA-72673;R-HSA-72672;R-HSA-72676;R-HSA-72647;R-HSA-72619;R-HSA-156808;R-HSA-72621;R-HSA-72691;R-HSA-72631;R-HSA-72697;R-HSA-72635;R-HSA-157849;R-HSA-72671
R-HSA-72613	Eukaryotic Translation Initiation	4	83	0.0481928	130	0.00831734	5.79425	0.0381385	0.315775	15	21	0.0014	9606	Homo sapiens	Eif3m;Rps18;Eif4a1;Rpl29		R-HSA-72673;R-HSA-72672;R-HSA-72676;R-HSA-72647;R-HSA-72619;R-HSA-156808;R-HSA-72621;R-HSA-72691;R-HSA-156823;R-HSA-72631;R-HSA-72697;R-HSA-156826;R-HSA-72635;R-HSA-157849;R-HSA-72671
R-HSA-380994	ATF4 activates genes in response to endoplasmic reticulum stress	2	83	0.0240964	34	0.0021753	11.0773	0.043296	0.315775	7	7	0.000466667	9606	Homo sapiens	Nfyc;Atf4		R-HSA-517731;R-HSA-1791118;R-HSA-1791180;R-HSA-1791107;R-HSA-1791056;R-HSA-1791095;R-HSA-1791173
R-HSA-9856651	MITF-M-dependent gene expression	4	83	0.0481928	138	0.00882917	5.45836	0.0457111	0.315775	7	83	0.00553333	9606	Homo sapiens	Actl6a;Smarce1;Tnrc6a;Arid1a		R-HSA-9824981;R-HSA-9825847;R-HSA-9858308;R-HSA-9858309;R-HSA-9824593;R-HSA-9824579;R-HSA-9858289
R-HSA-9024446	NR1H2 and NR1H3-mediated signaling	3	83	0.0361446	85	0.00543826	6.64635	0.0500382	0.315775	12	60	0.004	9606	Homo sapiens	Gps2;Tnrc6a;Kdm3a		R-HSA-9024361;R-HSA-9618486;R-HSA-9024334;R-HSA-9618405;R-HSA-9038545;R-HSA-9618392;R-HSA-9024386;R-HSA-9657791;R-HSA-9618479;R-HSA-9605052;R-HSA-9024326;R-HSA-9624925
R-HSA-1912408	Pre-NOTCH Transcription and Translation	3	83	0.0361446	88	0.0056302	6.41977	0.0544012	0.315775	19	28	0.00186667	9606	Homo sapiens	Maml1;Tnrc6a;Sirt6		R-HSA-1912413;R-HSA-1912412;R-HSA-1912415;R-HSA-9017835;R-HSA-1606682;R-HSA-1912409;R-HSA-1912410;R-HSA-1912406;R-HSA-9604831;R-HSA-1912368;R-HSA-9604829;R-HSA-9604834;R-HSA-1912364;R-HSA-1912367;R-HSA-1912366;R-HSA-1912363;R-HSA-1912362;R-HSA-1606561;R-HSA-1912416
R-HSA-9022692	Regulation of MECP2 expression and activity	2	83	0.0240964	39	0.0024952	9.65709	0.0552338	0.315775	4	14	0.000933333	9606	Homo sapiens	Gps2;Tnrc6a		R-HSA-8986939;R-HSA-9021183;R-HSA-9021182;R-HSA-9615501
R-HSA-211163	AKT-mediated inactivation of FOXO1A	1	83	0.0120482	6	0.000383877	31.3855	0.056328	0.315775	2	2	0.000133333	9606	Homo sapiens	Foxo1		R-HSA-211178;R-HSA-211164
R-HSA-162909	Host Interactions of HIV factors	4	83	0.0481928	151	0.00966091	4.98843	0.0596767	0.315775	13	54	0.0036	9606	Homo sapiens	Psma6;Npm1;Banf1;Ap1g1		R-HSA-180736;R-HSA-180710;R-HSA-182279;R-HSA-182286;R-HSA-180622;R-HSA-180627;R-HSA-180630;R-HSA-182263;R-HSA-180725;R-HSA-180603;R-HSA-180728;R-HSA-180732;R-HSA-180573
R-HSA-9735869	SARS-CoV-1 modulates host translation machinery	2	83	0.0240964	41	0.00262316	9.18601	0.0602967	0.315775	2	3	0.0002	9606	Homo sapiens	Rps18;Eef1a1		R-HSA-9729232;R-HSA-9727944
R-HSA-9013694	Signaling by NOTCH4	3	83	0.0361446	92	0.00588612	6.14065	0.0604922	0.315775	11	20	0.00133333	9606	Homo sapiens	Psma6;Maml1;Ywhaz		R-HSA-9604642;R-HSA-9604451;R-HSA-9604387;R-HSA-9604550;R-HSA-9013693;R-HSA-9604471;R-HSA-9013711;R-HSA-9604308;R-HSA-9604664;R-HSA-9604553;R-HSA-9604446
R-HSA-5632684	Hedgehog 'on' state	3	83	0.0361446	92	0.00588612	6.14065	0.0604922	0.315775	5	37	0.00246667	9606	Homo sapiens	Psma6;Gas1;Efcab7		R-HSA-5632668;R-HSA-5635868;R-HSA-5635854;R-HSA-5632649;R-HSA-5633051
R-HSA-199991	Membrane Trafficking	11	83	0.13253	669	0.0428023	3.09633	0.0605972	0.315775	53	219	0.0146	9606	Homo sapiens	Gga1;Stx16;Cltc;Vti1a;Ap1g1;Vps25;Cops7a;Ywhaz;Rab11a		R-HSA-8868230;R-HSA-8868236;R-HSA-1445149;R-HSA-8871196;R-HSA-8871194;R-HSA-8871193;R-HSA-6814671;R-HSA-8867756;R-HSA-8868651;R-HSA-8867754;R-HSA-8868648;R-HSA-6814678;R-HSA-8868661;R-HSA-196017;R-HSA-8868660;R-HSA-6814676;R-HSA-8868659;R-HSA-190519;R-HSA-8868658;R-HSA-6814674;R-HSA-432688;R-HSA-196026;R-HSA-8869438;R-HSA-6814684;R-HSA-6814683;R-HSA-6814682;R-HSA-5671702;R-HSA-6811431;R-HSA-42183…
R-HSA-450531	Regulation of mRNA stability by proteins that bind AU-rich elements	3	83	0.0361446	93	0.0059501	6.07462	0.062063	0.315775	4	26	0.00173333	9606	Homo sapiens	Psma6;Anp32a;Ywhaz		R-HSA-450466;R-HSA-450595;R-HSA-450387;R-HSA-450620
R-HSA-426496	Post-transcriptional silencing by small RNAs	1	83	0.0120482	7	0.000447857	26.9019	0.0654045	0.315775	2	3	0.0002	9606	Homo sapiens	Tnrc6a		R-HSA-426522;R-HSA-426489
R-HSA-3899300	SUMOylation of transcription cofactors	2	83	0.0240964	44	0.0028151	8.55969	0.0681746	0.315775	4	27	0.0018	9606	Homo sapiens	Npm1;Sumo3		R-HSA-4085372;R-HSA-3108203;R-HSA-4086059;R-HSA-4086088
R-HSA-2173796	SMAD2/SMAD3:SMAD4 heterotrimer regulates transcription	2	83	0.0240964	44	0.0028151	8.55969	0.0681746	0.315775	2	24	0.0016	9606	Homo sapiens	Junb		R-HSA-9736992;R-HSA-2187293
R-HSA-156902	Peptide chain elongation	3	83	0.0361446	97	0.00620601	5.82412	0.0685339	0.315775	4	5	0.000333333	9606	Homo sapiens	Rps18;Eef1a1;Rpl29		R-HSA-156915;R-HSA-156912;R-HSA-156923;R-HSA-156907
R-HSA-72203	Processing of Capped Intron-Containing Pre-mRNA	6	83	0.0722892	299	0.0191299	3.77886	0.0712031	0.315775	16	34	0.00226667	9606	Homo sapiens	Snrnp200;Hnrnpu;Snrpe;Hnrnpk;Hnrnpa2b1;Srrm2		R-HSA-9770132;R-HSA-9770129;R-HSA-9770131;R-HSA-72103;R-HSA-75079;R-HSA-9770141;R-HSA-75081;R-HSA-9770236;R-HSA-75080;R-HSA-9770847;R-HSA-9772351;R-HSA-75083;R-HSA-9770142;R-HSA-75082;R-HSA-9770119;R-HSA-9770145
R-HSA-9035034	RHOF GTPase cycle	2	83	0.0240964	46	0.00294306	8.18753	0.0736045	0.315775	2	3	0.0002	9606	Homo sapiens	Arhgap1;Senp1		R-HSA-9693282;R-HSA-9693125
R-HSA-9022537	Loss of MECP2 binding ability to the NCoR/SMRT complex	1	83	0.0120482	8	0.000511836	23.5392	0.0743944	0.315775	1	1	6.66667e-05	9606	Homo sapiens	Gps2		R-HSA-9005585
R-HSA-5632681	Ligand-receptor interactions	1	83	0.0120482	8	0.000511836	23.5392	0.0743944	0.315775	1	4	0.000266667	9606	Homo sapiens	Gas1		R-HSA-5632649
R-HSA-5696395	Formation of Incision Complex in GG-NER	2	83	0.0240964	47	0.00300704	8.01333	0.0763701	0.315775	6	10	0.000666667	9606	Homo sapiens	Sumo3;Rad23a		R-HSA-6790487;R-HSA-6790454;R-HSA-5690996;R-HSA-5689861;R-HSA-5696670;R-HSA-5691000
R-HSA-156842	Eukaryotic Translation Elongation	3	83	0.0361446	102	0.00652591	5.53863	0.0770343	0.315775	7	9	0.0006	9606	Homo sapiens	Rps18;Eef1a1;Rpl29		R-HSA-156915;R-HSA-156912;R-HSA-156913;R-HSA-156923;R-HSA-156907;R-HSA-156908;R-HSA-156909
R-HSA-8853884	Transcriptional Regulation by VENTX	2	83	0.0240964	48	0.00307102	7.84639	0.0791684	0.315775	3	13	0.000866667	9606	Homo sapiens	Cdc16;Tnrc6a		R-HSA-3209114;R-HSA-3790130;R-HSA-3209151
R-HSA-3214841	PKMTs methylate histone lysines	2	83	0.0240964	48	0.00307102	7.84639	0.0791684	0.315775	3	22	0.00146667	9606	Homo sapiens	Kmt2a;Setd1a		R-HSA-5637686;R-HSA-5159245;R-HSA-5244692
R-HSA-6811438	Intra-Golgi traffic	2	83	0.0240964	49	0.003135	7.68626	0.0819983	0.315775	1	10	0.000666667	9606	Homo sapiens	Stx16;Vti1a		R-HSA-6811433
R-HSA-8869496	TFAP2A acts as a transcriptional repressor during retinoic acid induced cell differentiation	1	83	0.0120482	9	0.000575816	20.9237	0.0832984	0.315775	7	7	0.000466667	9606	Homo sapiens	Npm1		R-HSA-8869543;R-HSA-8869558;R-HSA-8869542;R-HSA-8869568;R-HSA-8869566;R-HSA-8869549;R-HSA-8869560
R-HSA-2980767	Activation of NIMA Kinases NEK9, NEK6, NEK7	1	83	0.0120482	9	0.000575816	20.9237	0.0832984	0.315775	4	4	0.000266667	9606	Homo sapiens	Nek9		R-HSA-2984220;R-HSA-2980720;R-HSA-2984258;R-HSA-2984226
R-HSA-177539	Autointegration results in viral DNA circles	1	83	0.0120482	9	0.000575816	20.9237	0.0832984	0.315775	2	2	0.000133333	9606	Homo sapiens	Banf1		R-HSA-175250;R-HSA-164845
R-HSA-6802953	RAS signaling downstream of NF1 loss-of-function variants	1	83	0.0120482	9	0.000575816	20.9237	0.0832984	0.315775	1	1	6.66667e-05	9606	Homo sapiens	Spred1		R-HSA-6802837
R-HSA-175567	Integration of viral DNA into host genomic DNA	1	83	0.0120482	9	0.000575816	20.9237	0.0832984	0.315775	1	3	0.0002	9606	Homo sapiens	Banf1		R-HSA-175108
R-HSA-5663202	Diseases of signal transduction by growth factor receptors and second messengers	9	83	0.108434	546	0.0349328	3.10406	0.0838304	0.315775	50	516	0.0344	9606	Homo sapiens	Psma6;Npm1;Maml1;Cltc;Junb;Spred1;Foxo1		R-HSA-2220964;R-HSA-2220966;R-HSA-2220971;R-HSA-9725342;R-HSA-9725338;R-HSA-2220979;R-HSA-2220981;R-HSA-2220985;R-HSA-4396393;R-HSA-9851068;R-HSA-4396392;R-HSA-4396402;R-HSA-4396401;R-HSA-9725345;R-HSA-9700131;R-HSA-9725357;R-HSA-2220957;R-HSA-9712084;R-HSA-9700181;R-HSA-9712085;R-HSA-9712086;R-HSA-9851092;R-HSA-9712087;R-HSA-9851090;R-HSA-9712081;R-HSA-9725009;R-HSA-9851088;R-HSA-9712082;R-HSA-9…
R-HSA-72689	Formation of a pool of free 40S subunits	3	83	0.0361446	106	0.00678183	5.32962	0.084152	0.315775	2	2	0.000133333	9606	Homo sapiens	Eif3m;Rps18;Rpl29		R-HSA-72673;R-HSA-72676
R-HSA-5687128	MAPK6/MAPK4 signaling	3	83	0.0361446	106	0.00678183	5.32962	0.084152	0.315775	6	40	0.00266667	9606	Homo sapiens	Psma6;Tnrc6a;Foxo1		R-HSA-5692785;R-HSA-5687103;R-HSA-5692794;R-HSA-5692779;R-HSA-5687112;R-HSA-5687113
R-HSA-8854214	TBC/RABGAPs	2	83	0.0240964	51	0.00326296	7.38483	0.08775	0.315775	2	14	0.000933333	9606	Homo sapiens	Gga1;Rab11a		R-HSA-8854759;R-HSA-8854222
R-HSA-73621	Pyrimidine catabolism	2	83	0.0240964	51	0.00326296	7.38483	0.08775	0.315775	2	17	0.00113333	9606	Homo sapiens	Nt5m		R-HSA-109480;R-HSA-109514
R-HSA-1989781	PPARA activates gene expression	4	83	0.0481928	173	0.0110685	4.35406	0.0878641	0.315775	41	41	0.00273333	9606	Homo sapiens	Tgs1;Nfyc;Gps2;Med4		R-HSA-1655826;R-HSA-1989778;R-HSA-560517;R-HSA-1989779;R-HSA-1989776;R-HSA-1989777;R-HSA-1989774;R-HSA-560473;R-HSA-1989775;R-HSA-1989772;R-HSA-1989773;R-HSA-1989770;R-HSA-1368065;R-HSA-1989771;R-HSA-1989768;R-HSA-1989767;R-HSA-1989764;R-HSA-1989765;R-HSA-1989762;R-HSA-1989760;R-HSA-1989761;R-HSA-1989758;R-HSA-1989759;R-HSA-879724;R-HSA-1989756;R-HSA-1989757;R-HSA-1989754;R-HSA-1989755;R-HSA-1989…
R-HSA-400206	Regulation of lipid metabolism by PPARalpha	4	83	0.0481928	175	0.0111964	4.3043	0.0906989	0.315775	42	45	0.003	9606	Homo sapiens	Tgs1;Nfyc;Gps2;Med4		R-HSA-400143;R-HSA-1655826;R-HSA-1989778;R-HSA-560517;R-HSA-1989779;R-HSA-1989776;R-HSA-1989777;R-HSA-1989774;R-HSA-560473;R-HSA-1989775;R-HSA-1989772;R-HSA-1989773;R-HSA-1989770;R-HSA-1368065;R-HSA-1989771;R-HSA-1989768;R-HSA-1989767;R-HSA-1989764;R-HSA-1989765;R-HSA-1989762;R-HSA-1989760;R-HSA-1989761;R-HSA-1989758;R-HSA-1989759;R-HSA-879724;R-HSA-1989756;R-HSA-1989757;R-HSA-1989754;R-HSA-19897…
R-HSA-9614085	FOXO-mediated transcription	3	83	0.0361446	110	0.00703775	5.13582	0.0915405	0.315775	68	85	0.00566667	9606	Homo sapiens	Nfyc;Ywhaz;Foxo1		R-HSA-199299;R-HSA-9623059;R-HSA-9624976;R-HSA-9621270;R-HSA-9625749;R-HSA-9623192;R-HSA-9624985;R-HSA-9625346;R-HSA-9623427;R-HSA-9625091;R-HSA-9623168;R-HSA-9625863;R-HSA-9625092;R-HSA-9622667;R-HSA-9622668;R-HSA-9625101;R-HSA-9622579;R-HSA-9617840;R-HSA-9625520;R-HSA-9624624;R-HSA-9626928;R-HSA-9620788;R-HSA-9617848;R-HSA-9625406;R-HSA-9617852;R-HSA-9617853;R-HSA-9624611;R-HSA-9623072;R-HSA-96…
R-HSA-111367	SLBP independent Processing of Histone Pre-mRNAs	1	83	0.0120482	10	0.000639795	18.8313	0.0921172	0.315775	2	2	0.000133333	9606	Homo sapiens	Snrpe		R-HSA-111437;R-HSA-111438
R-HSA-9711097	Cellular response to starvation	4	83	0.0481928	176	0.0112604	4.27985	0.0921326	0.315775	15	28	0.00186667	9606	Homo sapiens	Rps18;Rpl29;Atf4		R-HSA-9633008;R-HSA-9635927;R-HSA-9635892;R-HSA-9644926;R-HSA-381128;R-HSA-9635804;R-HSA-9635936;R-HSA-1791118;R-HSA-9635915;R-HSA-9635912;R-HSA-9633742;R-HSA-9635918;R-HSA-1791173;R-HSA-9634669;R-HSA-9633005
R-HSA-72165	mRNA Splicing - Minor Pathway	2	83	0.0240964	54	0.00345489	6.97456	0.0965943	0.315775	5	5	0.000333333	9606	Homo sapiens	Snrnp200;Snrpe		R-HSA-75079;R-HSA-75081;R-HSA-75080;R-HSA-75083;R-HSA-75082
R-HSA-72695	Formation of the ternary complex, and subsequently, the 43S complex	2	83	0.0240964	54	0.00345489	6.97456	0.0965943	0.315775	1	3	0.0002	9606	Homo sapiens	Eif3m;Rps18		R-HSA-72691
R-HSA-1912422	Pre-NOTCH Expression and Processing	3	83	0.0361446	113	0.00722969	4.99947	0.0972531	0.315775	19	38	0.00253333	9606	Homo sapiens	Maml1;Tnrc6a;Sirt6		R-HSA-1912413;R-HSA-1912412;R-HSA-1912415;R-HSA-9017835;R-HSA-1606682;R-HSA-1912409;R-HSA-1912410;R-HSA-1912406;R-HSA-9604831;R-HSA-1912368;R-HSA-9604829;R-HSA-9604834;R-HSA-1912364;R-HSA-1912367;R-HSA-1912366;R-HSA-1912363;R-HSA-1912362;R-HSA-1606561;R-HSA-1912416
R-HSA-9842860	Regulation of endogenous retroelements	3	83	0.0361446	113	0.00722969	4.99947	0.0972531	0.315775	2	17	0.00113333	9606	Homo sapiens	Actl6a;Smarce1;Arid1a		R-HSA-9845308;R-HSA-9727450
R-HSA-6811440	Retrograde transport at the Trans-Golgi-Network	2	83	0.0240964	55	0.00351887	6.84775	0.099597	0.315775	8	20	0.00133333	9606	Homo sapiens	Stx16;Vti1a		R-HSA-6811431;R-HSA-6814678;R-HSA-6814676;R-HSA-6814674;R-HSA-6814671;R-HSA-6814684;R-HSA-6814683;R-HSA-6814682
R-HSA-9768778	Regulation of NPAS4 mRNA translation	1	83	0.0120482	11	0.000703775	17.1194	0.100852	0.315775	2	2	0.000133333	9606	Homo sapiens	Tnrc6a		R-HSA-9768788;R-HSA-9768782
R-HSA-196025	Formation of annular gap junctions	1	83	0.0120482	11	0.000703775	17.1194	0.100852	0.315775	2	2	0.000133333	9606	Homo sapiens	Cltc		R-HSA-196017;R-HSA-196026
R-HSA-164940	Nef mediated downregulation of MHC class I complex cell surface expression	1	83	0.0120482	11	0.000703775	17.1194	0.100852	0.315775	3	4	0.000266667	9606	Homo sapiens	Ap1g1		R-HSA-182263;R-HSA-182279;R-HSA-182286
R-HSA-77588	SLBP Dependent Processing of Replication-Dependent Histone Pre-mRNAs	1	83	0.0120482	11	0.000703775	17.1194	0.100852	0.315775	2	3	0.0002	9606	Homo sapiens	Snrpe		R-HSA-77585;R-HSA-77586
R-HSA-8951664	Neddylation	5	83	0.060241	254	0.0162508	3.70695	0.101094	0.315775	22	44	0.00293333	9606	Homo sapiens	Psma6;Fbxw8;Uba5;Dcaf10;Cops7a		R-HSA-8956040;R-HSA-8956200;R-HSA-8951656;R-HSA-8955241;R-HSA-8952618;R-HSA-8952620;R-HSA-8956140;R-HSA-8956045;R-HSA-8955245;R-HSA-8951661;R-HSA-8951648;R-HSA-8932355;R-HSA-8951751;R-HSA-8956184;R-HSA-8955289;R-HSA-9755303;R-HSA-8952638;R-HSA-8952639;R-HSA-8951764;R-HSA-8955285;R-HSA-9755306;R-HSA-8951766
R-HSA-3108232	SUMO E3 ligases SUMOylate target proteins	4	83	0.0481928	184	0.0117722	4.09377	0.103988	0.315775	30	132	0.0088	9606	Homo sapiens	Npm1;Sumo3;Sp3;Hnrnpk		R-HSA-4641350;R-HSA-4085372;R-HSA-3108203;R-HSA-4551616;R-HSA-4570499;R-HSA-4755524;R-HSA-4755526;R-HSA-4719448;R-HSA-6804468;R-HSA-4086059;R-HSA-4568914;R-HSA-4755536;R-HSA-4615839;R-HSA-4615900;R-HSA-4570463;R-HSA-3000433;R-HSA-2997616;R-HSA-4551768;R-HSA-2997706;R-HSA-4570485;R-HSA-3247493;R-HSA-4615987;R-HSA-4086088;R-HSA-4720446;R-HSA-4719423;R-HSA-4720432;R-HSA-4570553;R-HSA-4655355;R-HSA-3…
R-HSA-9604323	Negative regulation of NOTCH4 signaling	2	83	0.0240964	57	0.00364683	6.60748	0.10568	0.315775	2	6	0.0004	9606	Homo sapiens	Psma6;Ywhaz		R-HSA-9604642;R-HSA-9604387
R-HSA-157118	Signaling by NOTCH	5	83	0.060241	258	0.0165067	3.64948	0.106149	0.315775	70	154	0.0102667	9606	Homo sapiens	Psma6;Maml1;Tnrc6a;Sirt6;Ywhaz		R-HSA-9021451;R-HSA-1606682;R-HSA-9021450;R-HSA-9021325;R-HSA-2976551;R-HSA-4396371;R-HSA-1980047;R-HSA-9016861;R-HSA-2127285;R-HSA-4396379;R-HSA-2197562;R-HSA-4396382;R-HSA-2197564;R-HSA-9013652;R-HSA-2976563;R-HSA-9021480;R-HSA-9018538;R-HSA-9016751;R-HSA-9018542;R-HSA-9604664;R-HSA-1912368;R-HSA-9021478;R-HSA-1980078;R-HSA-9604642;R-HSA-1912364;R-HSA-9604387;R-HSA-1912367;R-HSA-1912366;R-HSA-9…
R-HSA-190873	Gap junction degradation	1	83	0.0120482	12	0.000767754	15.6928	0.109503	0.315775	4	4	0.000266667	9606	Homo sapiens	Cltc		R-HSA-196017;R-HSA-190519;R-HSA-196026;R-HSA-190829
R-HSA-430116	GP1b-IX-V activation signalling	1	83	0.0120482	12	0.000767754	15.6928	0.109503	0.315775	4	9	0.0006	9606	Homo sapiens	Ywhaz		R-HSA-443831;R-HSA-430076;R-HSA-443402;R-HSA-430073
R-HSA-450520	HuR (ELAVL1) binds and stabilizes mRNA	1	83	0.0120482	12	0.000767754	15.6928	0.109503	0.315775	2	7	0.000466667	9606	Homo sapiens	Anp32a		R-HSA-450595;R-HSA-450387
R-HSA-198693	AKT phosphorylates targets in the nucleus	1	83	0.0120482	12	0.000767754	15.6928	0.109503	0.315775	1	4	0.000266667	9606	Homo sapiens	Foxo1		R-HSA-199299
R-HSA-9013700	NOTCH4 Activation and Transmission of Signal to the Nucleus	1	83	0.0120482	12	0.000767754	15.6928	0.109503	0.315775	1	5	0.000333333	9606	Homo sapiens	Ywhaz		R-HSA-9604308
R-HSA-4755510	SUMOylation of immune response proteins	1	83	0.0120482	12	0.000767754	15.6928	0.109503	0.315775	1	6	0.0004	9606	Homo sapiens	Sumo3		R-HSA-4755536
R-HSA-1266738	Developmental Biology	22	83	0.26506	1732	0.110813	2.39197	0.110848	0.315775	79	910	0.0606667	9606	Homo sapiens	Myl12b;Psma6;Tut7;Rps18;Hnrnpu;Tnrc6a;Med4;Zfp36l2;Rpl29;Kdm5a;Actl6a;Maml1;Smarce1;Kmt2a;Tgs1;Eif4a1;Cltc;Krt10;Arid1a;Foxo1		R-HSA-9844375;R-HSA-6806629;R-HSA-9825555;R-HSA-8941312;R-HSA-445071;R-HSA-1183003;R-HSA-560517;R-HSA-445079;R-HSA-1980047;R-HSA-6810357;R-HSA-9858308;R-HSA-9820807;R-HSA-445077;R-HSA-3928616;R-HSA-9858309;R-HSA-9822467;R-HSA-9844366;R-HSA-8942224;R-HSA-9844360;R-HSA-9825847;R-HSA-6805573;R-HSA-392749;R-HSA-392748;R-HSA-9844415;R-HSA-374696;R-HSA-9844536;R-HSA-555065;R-HSA-6806613;R-HSA-6806610;R…
R-HSA-1852241	Organelle biogenesis and maintenance	6	83	0.0722892	340	0.021753	3.32318	0.11303	0.315775	27	86	0.00573333	9606	Homo sapiens	Tgs1;Gabpb1;Rab11a		R-HSA-5623519;R-HSA-5623513;R-HSA-5617816;R-HSA-2466367;R-HSA-1592249;R-HSA-1592250;R-HSA-1592251;R-HSA-1592252;R-HSA-1592240;R-HSA-5638014;R-HSA-1592241;R-HSA-1592243;R-HSA-5620921;R-HSA-1592246;R-HSA-5638009;R-HSA-1592232;R-HSA-5623525;R-HSA-5623524;R-HSA-2466391;R-HSA-1592234;R-HSA-5623527;R-HSA-1592235;R-HSA-1592236;R-HSA-5623521;R-HSA-1592238;R-HSA-1592239;R-HSA-2466392
R-HSA-5140745	WNT5A-dependent internalization of FZD2, FZD5 and ROR2	1	83	0.0120482	13	0.000831734	14.4856	0.118071	0.315775	1	2	0.000133333	9606	Homo sapiens	Cltc		R-HSA-5140747
R-HSA-164843	2-LTR circle formation	1	83	0.0120482	13	0.000831734	14.4856	0.118071	0.315775	1	3	0.0002	9606	Homo sapiens	Banf1		R-HSA-175174
R-HSA-5689877	Josephin domain DUBs	1	83	0.0120482	13	0.000831734	14.4856	0.118071	0.315775	1	6	0.0004	9606	Homo sapiens	Rad23a		R-HSA-5688786
R-HSA-432722	Golgi Associated Vesicle Biogenesis	2	83	0.0240964	61	0.00390275	6.17421	0.118132	0.315775	4	7	0.000466667	9606	Homo sapiens	Cltc;Ap1g1		R-HSA-421831;R-HSA-421836;R-HSA-421835;R-HSA-421833
R-HSA-927802	Nonsense-Mediated Decay (NMD)	3	83	0.0361446	124	0.00793346	4.55597	0.119375	0.315775	6	6	0.0004	9606	Homo sapiens	Rps18;Smg7;Rpl29		R-HSA-927836;R-HSA-927789;R-HSA-927832;R-HSA-927830;R-HSA-927813;R-HSA-927889
R-HSA-975957	Nonsense Mediated Decay (NMD) enhanced by the Exon Junction Complex (EJC)	3	83	0.0361446	124	0.00793346	4.55597	0.119375	0.315775	5	5	0.000333333	9606	Homo sapiens	Rps18;Smg7;Rpl29		R-HSA-927836;R-HSA-927832;R-HSA-927830;R-HSA-927813;R-HSA-927889
R-HSA-9678108	SARS-CoV-1 Infection	4	83	0.0481928	194	0.012412	3.88275	0.119733	0.315775	4	159	0.0106	9606	Homo sapiens	Npm1;Rps18;Eef1a1;Ywhaz		R-HSA-9729232;R-HSA-9727886;R-HSA-9727919;R-HSA-9727944
R-HSA-9754678	SARS-CoV-2 modulates host translation machinery	2	83	0.0240964	62	0.00396673	6.07462	0.121301	0.315775	2	6	0.0004	9606	Homo sapiens	Rps18;Snrpe		R-HSA-191786;R-HSA-9729849
R-HSA-9730414	MITF-M-regulated melanocyte development	4	83	0.0481928	195	0.012476	3.86284	0.121362	0.315775	7	115	0.00766667	9606	Homo sapiens	Actl6a;Smarce1;Tnrc6a;Arid1a		R-HSA-9824981;R-HSA-9825847;R-HSA-9858308;R-HSA-9858309;R-HSA-9824593;R-HSA-9824579;R-HSA-9858289
R-HSA-9759811	Regulation of CDH11 mRNA translation by microRNAs	1	83	0.0120482	14	0.000895713	13.4509	0.126558	0.315775	4	4	0.000266667	9606	Homo sapiens	Tnrc6a		R-HSA-9759809;R-HSA-9759516;R-HSA-9759950;R-HSA-9759513
R-HSA-5658623	FGFRL1 modulation of FGFR1 signaling	1	83	0.0120482	14	0.000895713	13.4509	0.126558	0.315775	1	2	0.000133333	9606	Homo sapiens	Spred1		R-HSA-5654510
R-HSA-6787450	tRNA modification in the mitochondrion	1	83	0.0120482	14	0.000895713	13.4509	0.126558	0.315775	2	7	0.000466667	9606	Homo sapiens	Trmt10c		R-HSA-6787591;R-HSA-6787594
R-HSA-2262752	Cellular responses to stress	14	83	0.168675	1034	0.0661548	2.5497	0.127216	0.315775	60	500	0.0333333	9606	Homo sapiens	Psma6;Ctdsp2;Rps18;Tgs1;Eef1a1;Nfyc;Cdc16;Nbn;Tnrc6a;Rpl29;Atf4		R-HSA-3790137;R-HSA-1791130;R-HSA-9761815;R-HSA-400143;R-HSA-1791121;R-HSA-3790130;R-HSA-8932355;R-HSA-9655071;R-HSA-3788725;R-HSA-3788724;R-HSA-3209151;R-HSA-3785768;R-HSA-1791118;R-HSA-9653894;R-HSA-1368065;R-HSA-9653893;R-HSA-1791107;R-HSA-3788705;R-HSA-9654792;R-HSA-3788708;R-HSA-9762096;R-HSA-9761841;R-HSA-9635892;R-HSA-3209111;R-HSA-5682044;R-HSA-3209114;R-HSA-5682020;R-HSA-5693540;R-HSA-56…
R-HSA-174084	Autodegradation of Cdh1 by Cdh1:APC/C	2	83	0.0240964	64	0.00409469	5.88479	0.127701	0.315775	2	2	0.000133333	9606	Homo sapiens	Psma6;Cdc16		R-HSA-174058;R-HSA-174057
R-HSA-2173793	Transcriptional activity of SMAD2/SMAD3:SMAD4 heterotrimer	2	83	0.0240964	64	0.00409469	5.88479	0.127701	0.315775	2	51	0.0034	9606	Homo sapiens	Junb		R-HSA-9736992;R-HSA-2187293
R-HSA-2980766	Nuclear Envelope Breakdown	2	83	0.0240964	65	0.00415867	5.79425	0.13093	0.315775	6	13	0.000866667	9606	Homo sapiens	Nek9;Banf1		R-HSA-2984220;R-HSA-2993898;R-HSA-2980720;R-HSA-2990880;R-HSA-2984258;R-HSA-2984226
R-HSA-5693548	Sensing of DNA Double Strand Breaks	1	83	0.0120482	15	0.000959693	12.5542	0.134963	0.315775	7	9	0.0006	9606	Homo sapiens	Nbn		R-HSA-5684006;R-HSA-3785768;R-HSA-5693540;R-HSA-75174;R-HSA-5682044;R-HSA-5693612;R-HSA-5684008
R-HSA-162592	Integration of provirus	1	83	0.0120482	15	0.000959693	12.5542	0.134963	0.315775	10	14	0.000933333	9606	Homo sapiens	Banf1		R-HSA-175250;R-HSA-164514;R-HSA-8951690;R-HSA-175174;R-HSA-175108;R-HSA-164522;R-HSA-173115;R-HSA-162590;R-HSA-164845;R-HSA-175117
R-HSA-180689	APOBEC3G mediated resistance to HIV-1 infection	1	83	0.0120482	15	0.000959693	12.5542	0.134963	0.315775	1	3	0.0002	9606	Homo sapiens	Banf1		R-HSA-180630
R-HSA-75035	Chk1/Chk2(Cds1) mediated inactivation of Cyclin B:Cdk1 complex	1	83	0.0120482	15	0.000959693	12.5542	0.134963	0.315775	1	5	0.000333333	9606	Homo sapiens	Ywhaz		R-HSA-75016
R-HSA-194441	Metabolism of non-coding RNA	2	83	0.0240964	67	0.00428663	5.62129	0.137445	0.315775	5	6	0.0004	9606	Homo sapiens	Tgs1;Snrpe		R-HSA-191763;R-HSA-191830;R-HSA-191786;R-HSA-191784;R-HSA-191790
R-HSA-191859	snRNP Assembly	2	83	0.0240964	67	0.00428663	5.62129	0.137445	0.315775	5	6	0.0004	9606	Homo sapiens	Tgs1;Snrpe		R-HSA-191763;R-HSA-191830;R-HSA-191786;R-HSA-191784;R-HSA-191790
R-HSA-429914	Deadenylation-dependent mRNA decay	2	83	0.0240964	67	0.00428663	5.62129	0.137445	0.315775	4	10	0.000666667	9606	Homo sapiens	Tut7;Eif4a1		R-HSA-430021;R-HSA-429955;R-HSA-8941312;R-HSA-429992
R-HSA-186712	Regulation of beta-cell development	2	83	0.0240964	67	0.00428663	5.62129	0.137445	0.315775	4	26	0.00173333	9606	Homo sapiens	Maml1;Foxo1		R-HSA-1980047;R-HSA-211178;R-HSA-211272;R-HSA-211164
R-HSA-8953897	Cellular responses to stimuli	14	83	0.168675	1052	0.0673065	2.50607	0.140098	0.315775	60	531	0.0354	9606	Homo sapiens	Psma6;Ctdsp2;Rps18;Tgs1;Eef1a1;Nfyc;Cdc16;Nbn;Tnrc6a;Rpl29;Atf4		R-HSA-3790137;R-HSA-1791130;R-HSA-9761815;R-HSA-400143;R-HSA-1791121;R-HSA-3790130;R-HSA-8932355;R-HSA-9655071;R-HSA-3788725;R-HSA-3788724;R-HSA-3209151;R-HSA-3785768;R-HSA-1791118;R-HSA-9653894;R-HSA-1368065;R-HSA-9653893;R-HSA-1791107;R-HSA-3788705;R-HSA-9654792;R-HSA-3788708;R-HSA-9762096;R-HSA-9761841;R-HSA-9635892;R-HSA-3209111;R-HSA-5682044;R-HSA-3209114;R-HSA-5682020;R-HSA-5693540;R-HSA-56…
R-HSA-174154	APC/C:Cdc20 mediated degradation of Securin	2	83	0.0240964	68	0.00435061	5.53863	0.140729	0.315775	3	3	0.0002	9606	Homo sapiens	Psma6;Cdc16		R-HSA-174144;R-HSA-174202;R-HSA-174121
R-HSA-2197563	NOTCH2 intracellular domain regulates transcription	1	83	0.0120482	16	0.00102367	11.7696	0.143288	0.315775	9	9	0.0006	9606	Homo sapiens	Maml1		R-HSA-2976716;R-HSA-2127285;R-HSA-2197588;R-HSA-2976551;R-HSA-2976742;R-HSA-2976726;R-HSA-2197562;R-HSA-2197564;R-HSA-2976563
R-HSA-8941856	RUNX3 regulates NOTCH signaling	1	83	0.0120482	16	0.00102367	11.7696	0.143288	0.315775	5	7	0.000466667	9606	Homo sapiens	Maml1		R-HSA-1980047;R-HSA-8878243;R-HSA-4396347;R-HSA-8878237;R-HSA-8878220
R-HSA-8866427	VLDLR internalisation and degradation	1	83	0.0120482	16	0.00102367	11.7696	0.143288	0.315775	2	4	0.000266667	9606	Homo sapiens	Cltc		R-HSA-8855131;R-HSA-8855130
R-HSA-9617629	Regulation of FOXO transcriptional activity by acetylation	1	83	0.0120482	16	0.00102367	11.7696	0.143288	0.315775	3	9	0.0006	9606	Homo sapiens	Foxo1		R-HSA-9626962;R-HSA-9626928;R-HSA-9626945
R-HSA-1679131	Trafficking and processing of endosomal TLR	1	83	0.0120482	16	0.00102367	11.7696	0.143288	0.315775	2	7	0.000466667	9606	Homo sapiens	Cnpy3		R-HSA-1678923;R-HSA-1678944
R-HSA-9697154	Disorders of Nervous System Development	1	83	0.0120482	16	0.00102367	11.7696	0.143288	0.315775	1	5	0.000333333	9606	Homo sapiens	Gps2		R-HSA-9005585
R-HSA-9005891	Loss of function of MECP2 in Rett syndrome	1	83	0.0120482	16	0.00102367	11.7696	0.143288	0.315775	1	5	0.000333333	9606	Homo sapiens	Gps2		R-HSA-9005585
R-HSA-9005895	Pervasive developmental disorders	1	83	0.0120482	16	0.00102367	11.7696	0.143288	0.315775	1	5	0.000333333	9606	Homo sapiens	Gps2		R-HSA-9005585
R-HSA-9675151	Disorders of Developmental Biology	1	83	0.0120482	16	0.00102367	11.7696	0.143288	0.315775	1	5	0.000333333	9606	Homo sapiens	Gps2		R-HSA-9005585
R-HSA-2132295	MHC class II antigen presentation	3	83	0.0361446	137	0.0087652	4.12365	0.147646	0.315775	7	26	0.00173333	9606	Homo sapiens	Cltc;Ap1g1		R-HSA-2130640;R-HSA-2130641;R-HSA-8951498;R-HSA-2213236;R-HSA-2130725;R-HSA-2130486;R-HSA-2130619
R-HSA-6785807	Interleukin-4 and Interleukin-13 signaling	4	83	0.0481928	211	0.0134997	3.56992	0.148672	0.315775	1	47	0.00313333	9606	Homo sapiens	Junb;Foxo1		R-HSA-6790036
R-HSA-5658442	Regulation of RAS by GAPs	2	83	0.0240964	71	0.00454255	5.3046	0.150679	0.315775	5	5	0.000333333	9606	Homo sapiens	Psma6;Spred1		R-HSA-5658438;R-HSA-5658231;R-HSA-5658435;R-HSA-5658430;R-HSA-5658424
R-HSA-2426168	Activation of gene expression by SREBF (SREBP)	2	83	0.0240964	71	0.00454255	5.3046	0.150679	0.315775	30	42	0.0028	9606	Homo sapiens	Tgs1;Nfyc		R-HSA-1655833;R-HSA-2426148;R-HSA-1655832;R-HSA-2426151;R-HSA-2426150;R-HSA-1655837;R-HSA-2426147;R-HSA-1655839;R-HSA-2426146;R-HSA-2426157;R-HSA-2426156;R-HSA-1655824;R-HSA-1655827;R-HSA-2426158;R-HSA-1655826;R-HSA-2426152;R-HSA-2426155;R-HSA-2426164;R-HSA-2426161;R-HSA-2426163;R-HSA-1655823;R-HSA-2426162;R-HSA-2065966;R-HSA-1655848;R-HSA-1655850;R-HSA-1655852;R-HSA-1655843;R-HSA-1655844;R-HSA-1…
R-HSA-6799198	Complex I biogenesis	2	83	0.0240964	71	0.00454255	5.3046	0.150679	0.315775	4	14	0.000933333	9606	Homo sapiens	Ndufa12;Ndufs1		R-HSA-6800870;R-HSA-6799196;R-HSA-6799179;R-HSA-6788523
R-HSA-5685939	HDR through MMEJ (alt-NHEJ)	1	83	0.0120482	17	0.00108765	11.0773	0.151534	0.315775	8	8	0.000533333	9606	Homo sapiens	Nbn		R-HSA-5687653;R-HSA-5687664;R-HSA-5687484;R-HSA-5687675;R-HSA-5687640;R-HSA-5687464;R-HSA-5687673;R-HSA-5687465
R-HSA-8949664	Processing of SMDT1	1	83	0.0120482	17	0.00108765	11.0773	0.151534	0.315775	3	5	0.000333333	9606	Homo sapiens	Maip1		R-HSA-8949659;R-HSA-8949661;R-HSA-8949649
R-HSA-174184	Cdc20:Phospho-APC/C mediated degradation of Cyclin A	2	83	0.0240964	73	0.00467051	5.15927	0.157389	0.315775	3	3	0.0002	9606	Homo sapiens	Psma6;Cdc16		R-HSA-174171;R-HSA-174104;R-HSA-174255
R-HSA-8950505	Gene and protein expression by JAK-STAT signaling after Interleukin-12 stimulation	2	83	0.0240964	73	0.00467051	5.15927	0.157389	0.315775	1	36	0.0024	9606	Homo sapiens	Hnrnpa2b1		R-HSA-8950292
R-HSA-177504	Retrograde neurotrophin signalling	1	83	0.0120482	18	0.00115163	10.4618	0.1597	0.315775	3	3	0.0002	9606	Homo sapiens	Cltc		R-HSA-177491;R-HSA-177479;R-HSA-177501
R-HSA-174178	APC/C:Cdh1 mediated degradation of Cdc20 and other APC/C:Cdh1 targeted proteins in late mitosis/early G1	2	83	0.0240964	74	0.00473448	5.08955	0.160765	0.315775	6	6	0.0004	9606	Homo sapiens	Psma6;Cdc16		R-HSA-174195;R-HSA-9686980;R-HSA-9686969;R-HSA-174088;R-HSA-174105;R-HSA-188191
R-HSA-179419	APC:Cdc20 mediated degradation of cell cycle proteins prior to satisfation of the cell cycle checkpoint	2	83	0.0240964	74	0.00473448	5.08955	0.160765	0.315775	6	6	0.0004	9606	Homo sapiens	Psma6;Cdc16		R-HSA-179410;R-HSA-174171;R-HSA-174104;R-HSA-179417;R-HSA-174255;R-HSA-179421
R-HSA-187037	Signaling by NTRK1 (TRKA)	3	83	0.0361446	143	0.00914907	3.95063	0.161367	0.315775	6	102	0.0068	9606	Homo sapiens	Cltc;Junb;Map2k5		R-HSA-177491;R-HSA-9031624;R-HSA-177479;R-HSA-9031575;R-HSA-198733;R-HSA-177501
R-HSA-73894	DNA Repair	6	83	0.0722892	380	0.0243122	2.97337	0.163479	0.315775	93	342	0.0228	9606	Homo sapiens	Actl6a;Sumo3;Rad23a;Nbn;Cops7a;Sirt6		R-HSA-69891;R-HSA-5684052;R-HSA-5686483;R-HSA-5685341;R-HSA-5687640;R-HSA-5683801;R-HSA-3785768;R-HSA-5682629;R-HSA-5686469;R-HSA-5685953;R-HSA-5685838;R-HSA-5683405;R-HSA-5686900;R-HSA-5690996;R-HSA-5686642;R-HSA-5687664;R-HSA-5684081;R-HSA-75174;R-HSA-5691006;R-HSA-5693566;R-HSA-5683967;R-HSA-5693564;R-HSA-5683964;R-HSA-5682044;R-HSA-5691004;R-HSA-5687675;R-HSA-5691000;R-HSA-5693561;R-HSA-56876…
R-HSA-8956319	Nucleotide catabolism	3	83	0.0361446	144	0.00921305	3.92319	0.16369	0.315775	4	63	0.0042	9606	Homo sapiens	Nt5m;Nudt5		R-HSA-2393939;R-HSA-109480;R-HSA-109514;R-HSA-109470
R-HSA-9759194	Nuclear events mediated by NFE2L2	3	83	0.0361446	144	0.00921305	3.92319	0.16369	0.315775	5	85	0.00566667	9606	Homo sapiens	Psma6;Atf4		R-HSA-9796068;R-HSA-9761815;R-HSA-9762096;R-HSA-9761841;R-HSA-9796061
R-HSA-69017	CDK-mediated phosphorylation and removal of Cdc6	2	83	0.0240964	75	0.00479846	5.02169	0.164155	0.315775	2	4	0.000266667	9606	Homo sapiens	Psma6;Cdc16		R-HSA-69015;R-HSA-69016
R-HSA-176409	APC/C:Cdc20 mediated degradation of mitotic proteins	2	83	0.0240964	76	0.00486244	4.95561	0.167557	0.315775	13	13	0.000866667	9606	Homo sapiens	Psma6;Cdc16		R-HSA-174144;R-HSA-174120;R-HSA-174121;R-HSA-174255;R-HSA-174157;R-HSA-179410;R-HSA-174227;R-HSA-174202;R-HSA-174171;R-HSA-174104;R-HSA-179417;R-HSA-174238;R-HSA-179421
R-HSA-8948700	Competing endogenous RNAs (ceRNAs) regulate PTEN translation	1	83	0.0120482	19	0.00121561	9.91122	0.167789	0.315775	11	11	0.000733333	9606	Homo sapiens	Tnrc6a		R-HSA-8948536;R-HSA-8948602;R-HSA-8948651;R-HSA-8948524;R-HSA-8948621;R-HSA-8948623;R-HSA-8948641;R-HSA-8948594;R-HSA-8948612;R-HSA-8948582;R-HSA-8948583
R-HSA-111447	Activation of BAD and translocation to mitochondria	1	83	0.0120482	19	0.00121561	9.91122	0.167789	0.315775	2	5	0.000333333	9606	Homo sapiens	Ywhaz		R-HSA-139906;R-HSA-139899
R-HSA-8876725	Protein methylation	1	83	0.0120482	19	0.00121561	9.91122	0.167789	0.315775	2	9	0.0006	9606	Homo sapiens	Eef1a1		R-HSA-8932413;R-HSA-8931974
R-HSA-9755779	SARS-CoV-2 targets host intracellular signalling and regulatory pathways	1	83	0.0120482	19	0.00121561	9.91122	0.167789	0.315775	1	5	0.000333333	9606	Homo sapiens	Ywhaz		R-HSA-9729500
R-HSA-9735871	SARS-CoV-1 targets host intracellular signalling and regulatory pathways	1	83	0.0120482	19	0.00121561	9.91122	0.167789	0.315775	1	7	0.000466667	9606	Homo sapiens	Ywhaz		R-HSA-9727919
R-HSA-9843745	Adipogenesis	3	83	0.0361446	147	0.00940499	3.84313	0.170722	0.315775	23	33	0.0022	9606	Homo sapiens	Tgs1;Hnrnpu;Med4		R-HSA-9844822;R-HSA-9844598;R-HSA-9844438;R-HSA-1183058;R-HSA-9844375;R-HSA-9844820;R-HSA-560491;R-HSA-9844818;R-HSA-560493;R-HSA-9844415;R-HSA-1183003;R-HSA-560517;R-HSA-9844600;R-HSA-9844536;R-HSA-9844440;R-HSA-560472;R-HSA-560473;R-HSA-9844549;R-HSA-560510;R-HSA-9844366;R-HSA-381309;R-HSA-560498;R-HSA-9844360
R-HSA-176814	Activation of APC/C and APC/C:Cdc20 mediated degradation of mitotic proteins	2	83	0.0240964	77	0.00492642	4.89125	0.170971	0.315775	15	15	0.001	9606	Homo sapiens	Psma6;Cdc16		R-HSA-174144;R-HSA-174119;R-HSA-174120;R-HSA-174121;R-HSA-174255;R-HSA-174157;R-HSA-179410;R-HSA-174227;R-HSA-174132;R-HSA-174202;R-HSA-174171;R-HSA-174104;R-HSA-179417;R-HSA-174238;R-HSA-179421
R-HSA-176412	Phosphorylation of the APC/C	1	83	0.0120482	20	0.00127959	9.41566	0.1758	0.315775	2	2	0.000133333	9606	Homo sapiens	Cdc16		R-HSA-174119;R-HSA-174132
R-HSA-9687136	Aberrant regulation of mitotic exit in cancer due to RB1 defects	1	83	0.0120482	20	0.00127959	9.41566	0.1758	0.315775	1	1	6.66667e-05	9606	Homo sapiens	Cdc16		R-HSA-9687377
R-HSA-168275	Entry of Influenza Virion into Host Cell via Endocytosis	1	83	0.0120482	20	0.00127959	9.41566	0.1758	0.315775	1	1	6.66667e-05	9606	Homo sapiens	Cltc		R-HSA-168285
R-HSA-5099900	WNT5A-dependent internalization of FZD4	1	83	0.0120482	20	0.00127959	9.41566	0.1758	0.315775	2	5	0.000333333	9606	Homo sapiens	Cltc		R-HSA-5138459;R-HSA-5138433
R-HSA-210744	Regulation of gene expression in late stage (branching morphogenesis) pancreatic bud precursor cells	1	83	0.0120482	20	0.00127959	9.41566	0.1758	0.315775	1	4	0.000266667	9606	Homo sapiens	Maml1		R-HSA-1980047
R-HSA-450604	KSRP (KHSRP) binds and destabilizes mRNA	1	83	0.0120482	20	0.00127959	9.41566	0.1758	0.315775	1	5	0.000333333	9606	Homo sapiens	Ywhaz		R-HSA-450620
R-HSA-9793380	Formation of paraxial mesoderm	2	83	0.0240964	79	0.00505438	4.76742	0.177834	0.315775	3	29	0.00193333	9606	Homo sapiens	Psma6;Maml1		R-HSA-9793383;R-HSA-9825555;R-HSA-9793400
R-HSA-5625740	RHO GTPases activate PKNs	2	83	0.0240964	79	0.00505438	4.76742	0.177834	0.315775	2	20	0.00133333	9606	Homo sapiens	Myl12b;Ywhaz		R-HSA-419232;R-HSA-75016
R-HSA-5653656	Vesicle-mediated transport	11	83	0.13253	829	0.053039	2.49873	0.179527	0.315775	53	252	0.0168	9606	Homo sapiens	Gga1;Stx16;Cltc;Vti1a;Ap1g1;Vps25;Cops7a;Ywhaz;Rab11a		R-HSA-8868230;R-HSA-8868236;R-HSA-1445149;R-HSA-8871196;R-HSA-8871194;R-HSA-8871193;R-HSA-6814671;R-HSA-8867756;R-HSA-8868651;R-HSA-8867754;R-HSA-8868648;R-HSA-6814678;R-HSA-8868661;R-HSA-196017;R-HSA-8868660;R-HSA-6814676;R-HSA-8868659;R-HSA-190519;R-HSA-8868658;R-HSA-6814674;R-HSA-432688;R-HSA-196026;R-HSA-8869438;R-HSA-6814684;R-HSA-6814683;R-HSA-6814682;R-HSA-5671702;R-HSA-6811431;R-HSA-42183…
R-HSA-69473	G2/M DNA damage checkpoint	2	83	0.0240964	80	0.00511836	4.70783	0.181282	0.315775	4	12	0.0008	9606	Homo sapiens	Nbn;Ywhaz		R-HSA-5683735;R-HSA-69891;R-HSA-6799332;R-HSA-75016
R-HSA-74259	Purine catabolism	2	83	0.0240964	80	0.00511836	4.70783	0.181282	0.315775	2	33	0.0022	9606	Homo sapiens	Nt5m;Nudt5		R-HSA-2393939;R-HSA-109470
R-HSA-141430	Inactivation of APC/C via direct inhibition of the APC/C complex	1	83	0.0120482	21	0.00134357	8.9673	0.183734	0.315775	1	2	0.000133333	9606	Homo sapiens	Cdc16		R-HSA-141423
R-HSA-141405	Inhibition of the proteolytic activity of APC/C required for the onset of anaphase by mitotic spindle checkpoint components	1	83	0.0120482	21	0.00134357	8.9673	0.183734	0.315775	1	3	0.0002	9606	Homo sapiens	Cdc16		R-HSA-141423
R-HSA-1445148	Translocation of SLC2A4 (GLUT4) to the plasma membrane	2	83	0.0240964	81	0.00518234	4.64971	0.18474	0.315775	3	15	0.001	9606	Homo sapiens	Ywhaz;Rab11a		R-HSA-2316352;R-HSA-1454689;R-HSA-1445149
R-HSA-69481	G2/M Checkpoints	3	83	0.0361446	153	0.00978887	3.69242	0.185037	0.315775	5	24	0.0016	9606	Homo sapiens	Psma6;Nbn;Ywhaz		R-HSA-5683735;R-HSA-69891;R-HSA-6799332;R-HSA-8852354;R-HSA-75016
R-HSA-983168	Antigen processing: Ubiquitination & Proteasome degradation	5	83	0.060241	315	0.0201536	2.9891	0.190371	0.315775	7	9	0.0006	9606	Homo sapiens	Trim41;Psma6;Fbxw8;Cdc16;Uba5		R-HSA-983150;R-HSA-983147;R-HSA-983157;R-HSA-983156;R-HSA-983140;R-HSA-983153;R-HSA-983152
R-HSA-176407	Conversion from APC/C:Cdc20 to APC/C:Cdh1 in late anaphase	1	83	0.0120482	22	0.00140755	8.55969	0.191593	0.315775	2	3	0.0002	9606	Homo sapiens	Cdc16		R-HSA-174224;R-HSA-174070
R-HSA-164938	Nef-mediates down modulation of cell surface receptors by recruiting them to clathrin adapters	1	83	0.0120482	22	0.00140755	8.55969	0.191593	0.315775	3	15	0.001	9606	Homo sapiens	Ap1g1		R-HSA-182263;R-HSA-182279;R-HSA-182286
R-HSA-9768759	Regulation of NPAS4 gene expression	1	83	0.0120482	22	0.00140755	8.55969	0.191593	0.315775	2	11	0.000733333	9606	Homo sapiens	Tnrc6a		R-HSA-9768788;R-HSA-9768782
R-HSA-176408	Regulation of APC/C activators between G1/S and early anaphase	2	83	0.0240964	83	0.0053103	4.53767	0.191684	0.315775	5	14	0.000933333	9606	Homo sapiens	Psma6;Cdc16		R-HSA-188371;R-HSA-174139;R-HSA-174203;R-HSA-141423;R-HSA-174079
R-HSA-212436	Generic Transcription Pathway	19	83	0.228916	1586	0.101472	2.25596	0.193001	0.315775	138	880	0.0586667	9606	Homo sapiens	Psma6;Npm1;Nfyc;Gps2;Tnrc6a;Med4;Zfp560;Actl6a;Maml1;Smarce1;Setd1a;Kmt2a;Cdc16;Nbn;Junb;Ywhaz;Arid1a;Foxo1		R-HSA-8937097;R-HSA-9624976;R-HSA-9625749;R-HSA-9623192;R-HSA-3790130;R-HSA-9624985;R-HSA-8878220;R-HSA-8936068;R-HSA-9623427;R-HSA-9623168;R-HSA-9622667;R-HSA-8878237;R-HSA-9622668;R-HSA-9615501;R-HSA-8936616;R-HSA-8869543;R-HSA-8869542;R-HSA-9617840;R-HSA-9625520;R-HSA-8878243;R-HSA-8936621;R-HSA-8937134;R-HSA-9617848;R-HSA-8869549;R-HSA-9617852;R-HSA-9617853;R-HSA-8935864;R-HSA-8869558;R-HSA-9…
R-HSA-9020591	Interleukin-12 signaling	2	83	0.0240964	84	0.00537428	4.48365	0.195169	0.315775	1	56	0.00373333	9606	Homo sapiens	Hnrnpa2b1		R-HSA-8950292
R-HSA-9613829	Chaperone Mediated Autophagy	1	83	0.0120482	23	0.00147153	8.18753	0.199377	0.315775	4	19	0.00126667	9606	Homo sapiens	Eef1a1		R-HSA-9626034;R-HSA-9626067;R-HSA-9626038;R-HSA-9626046
R-HSA-5625900	RHO GTPases activate CIT	1	83	0.0120482	23	0.00147153	8.18753	0.199377	0.315775	1	6	0.0004	9606	Homo sapiens	Myl12b		R-HSA-5671919
R-HSA-1655829	Regulation of cholesterol biosynthesis by SREBP (SREBF)	2	83	0.0240964	87	0.00556622	4.32904	0.205671	0.315775	30	52	0.00346667	9606	Homo sapiens	Tgs1;Nfyc		R-HSA-1655833;R-HSA-2426148;R-HSA-1655832;R-HSA-2426151;R-HSA-2426150;R-HSA-1655837;R-HSA-2426147;R-HSA-1655839;R-HSA-2426146;R-HSA-2426157;R-HSA-2426156;R-HSA-1655824;R-HSA-1655827;R-HSA-2426158;R-HSA-1655826;R-HSA-2426152;R-HSA-2426155;R-HSA-2426164;R-HSA-2426161;R-HSA-2426163;R-HSA-1655823;R-HSA-2426162;R-HSA-2065966;R-HSA-1655848;R-HSA-1655850;R-HSA-1655852;R-HSA-1655843;R-HSA-1655844;R-HSA-1…
R-HSA-174048	APC/C:Cdc20 mediated degradation of Cyclin B	1	83	0.0120482	24	0.00153551	7.84639	0.207086	0.315775	3	3	0.0002	9606	Homo sapiens	Cdc16		R-HSA-174227;R-HSA-174120;R-HSA-174157
R-HSA-9709603	Impaired BRCA2 binding to PALB2	1	83	0.0120482	24	0.00153551	7.84639	0.207086	0.315775	1	1	6.66667e-05	9606	Homo sapiens	Nbn		R-HSA-9709601
R-HSA-5627117	RHO GTPases Activate ROCKs	1	83	0.0120482	24	0.00153551	7.84639	0.207086	0.315775	2	7	0.000466667	9606	Homo sapiens	Myl12b		R-HSA-419232;R-HSA-419197
R-HSA-392517	Rap1 signalling	1	83	0.0120482	24	0.00153551	7.84639	0.207086	0.315775	2	7	0.000466667	9606	Homo sapiens	Ywhaz		R-HSA-392513;R-HSA-913993
R-HSA-5693607	Processing of DNA double-strand break ends	2	83	0.0240964	89	0.00569418	4.23176	0.212706	0.315775	16	17	0.00113333	9606	Homo sapiens	Nbn;Sirt6		R-HSA-5684887;R-HSA-5684052;R-HSA-5684882;R-HSA-5685011;R-HSA-5684081;R-HSA-5693542;R-HSA-5684071;R-HSA-5685156;R-HSA-5684096;R-HSA-5685985;R-HSA-5685953;R-HSA-5684140;R-HSA-5684108;R-HSA-5685994;R-HSA-5684875;R-HSA-5693608
R-HSA-9701193	Defective homologous recombination repair (HRR) due to PALB2 loss of function	1	83	0.0120482	25	0.00159949	7.53253	0.214721	0.315775	2	2	0.000133333	9606	Homo sapiens	Nbn		R-HSA-9704408;R-HSA-9704330
R-HSA-9704331	Defective HDR through Homologous Recombination Repair (HRR) due to PALB2 loss of BRCA1 binding function	1	83	0.0120482	25	0.00159949	7.53253	0.214721	0.315775	1	1	6.66667e-05	9606	Homo sapiens	Nbn		R-HSA-9704330
R-HSA-9701192	Defective homologous recombination repair (HRR) due to BRCA1 loss of function	1	83	0.0120482	25	0.00159949	7.53253	0.214721	0.315775	1	1	6.66667e-05	9606	Homo sapiens	Nbn		R-HSA-9701199
R-HSA-9704646	Defective HDR through Homologous Recombination Repair (HRR) due to PALB2 loss of BRCA2/RAD51/RAD51C binding function	1	83	0.0120482	25	0.00159949	7.53253	0.214721	0.315775	1	1	6.66667e-05	9606	Homo sapiens	Nbn		R-HSA-9704408
R-HSA-5620916	VxPx cargo-targeting to cilium	1	83	0.0120482	25	0.00159949	7.53253	0.214721	0.315775	7	10	0.000666667	9606	Homo sapiens	Rab11a		R-HSA-5623525;R-HSA-5623524;R-HSA-5623527;R-HSA-5623521;R-HSA-5623519;R-HSA-5623513;R-HSA-5620921
R-HSA-416572	Sema4D induced cell migration and growth-cone collapse	1	83	0.0120482	25	0.00159949	7.53253	0.214721	0.315775	1	7	0.000466667	9606	Homo sapiens	Myl12b		R-HSA-419197
R-HSA-3858494	Beta-catenin independent WNT signaling	3	83	0.0361446	166	0.0106206	3.40325	0.217049	0.315775	6	51	0.0034	9606	Homo sapiens	Psma6;Cltc;Tnrc6a		R-HSA-4608855;R-HSA-5140747;R-HSA-5138459;R-HSA-4518575;R-HSA-4518585;R-HSA-5138433
R-HSA-166520	Signaling by NTRKs	3	83	0.0361446	166	0.0106206	3.40325	0.217049	0.315775	6	164	0.0109333	9606	Homo sapiens	Cltc;Junb;Map2k5		R-HSA-177491;R-HSA-9031624;R-HSA-177479;R-HSA-9031575;R-HSA-198733;R-HSA-177501
R-HSA-5358351	Signaling by Hedgehog	3	83	0.0361446	168	0.0107486	3.36274	0.222077	0.315775	10	82	0.00546667	9606	Homo sapiens	Psma6;Gas1;Efcab7		R-HSA-5610757;R-HSA-5362448;R-HSA-5610758;R-HSA-5610754;R-HSA-5632668;R-HSA-5635868;R-HSA-5635854;R-HSA-5632649;R-HSA-5610760;R-HSA-5633051
R-HSA-179409	APC-Cdc20 mediated degradation of Nek2A	1	83	0.0120482	26	0.00166347	7.24282	0.222283	0.315775	3	3	0.0002	9606	Homo sapiens	Cdc16		R-HSA-179410;R-HSA-179417;R-HSA-179421
R-HSA-9013695	NOTCH4 Intracellular Domain Regulates Transcription	1	83	0.0120482	26	0.00166347	7.24282	0.222283	0.315775	8	9	0.0006	9606	Homo sapiens	Maml1		R-HSA-9604451;R-HSA-9604550;R-HSA-9013693;R-HSA-9604471;R-HSA-9013711;R-HSA-9604664;R-HSA-9604553;R-HSA-9604446
R-HSA-162594	Early Phase of HIV Life Cycle	1	83	0.0120482	26	0.00166347	7.24282	0.222283	0.315775	10	39	0.0026	9606	Homo sapiens	Banf1		R-HSA-175250;R-HSA-164514;R-HSA-8951690;R-HSA-175174;R-HSA-175108;R-HSA-164522;R-HSA-173115;R-HSA-162590;R-HSA-164845;R-HSA-175117
R-HSA-1368082	RORA activates gene expression	1	83	0.0120482	26	0.00166347	7.24282	0.222283	0.315775	1	4	0.000266667	9606	Homo sapiens	Tgs1		R-HSA-1801587
R-HSA-9824594	Regulation of MITF-M-dependent genes involved in apoptosis	1	83	0.0120482	26	0.00166347	7.24282	0.222283	0.315775	3	15	0.001	9606	Homo sapiens	Tnrc6a		R-HSA-9858308;R-HSA-9858309;R-HSA-9858289
R-HSA-174143	APC/C-mediated degradation of cell cycle proteins	2	83	0.0240964	92	0.00588612	4.09377	0.223302	0.315775	30	40	0.00266667	9606	Homo sapiens	Psma6;Cdc16		R-HSA-174144;R-HSA-174088;R-HSA-174157;R-HSA-179410;R-HSA-174227;R-HSA-188371;R-HSA-174224;R-HSA-9686980;R-HSA-174171;R-HSA-174104;R-HSA-174105;R-HSA-179417;R-HSA-174238;R-HSA-188191;R-HSA-179421;R-HSA-174119;R-HSA-174058;R-HSA-9686969;R-HSA-174120;R-HSA-174057;R-HSA-174121;R-HSA-174255;R-HSA-141423;R-HSA-174195;R-HSA-174070;R-HSA-174132;R-HSA-174202;R-HSA-174139;R-HSA-174203;R-HSA-174079
R-HSA-453276	Regulation of mitotic cell cycle	2	83	0.0240964	92	0.00588612	4.09377	0.223302	0.315775	30	40	0.00266667	9606	Homo sapiens	Psma6;Cdc16		R-HSA-174144;R-HSA-174088;R-HSA-174157;R-HSA-179410;R-HSA-174227;R-HSA-188371;R-HSA-174224;R-HSA-9686980;R-HSA-174171;R-HSA-174104;R-HSA-174105;R-HSA-179417;R-HSA-174238;R-HSA-188191;R-HSA-179421;R-HSA-174119;R-HSA-174058;R-HSA-9686969;R-HSA-174120;R-HSA-174057;R-HSA-174121;R-HSA-174255;R-HSA-141423;R-HSA-174195;R-HSA-174070;R-HSA-174132;R-HSA-174202;R-HSA-174139;R-HSA-174203;R-HSA-174079
R-HSA-73857	RNA Polymerase II Transcription	20	83	0.240964	1728	0.110557	2.17955	0.228358	0.315775	140	941	0.0627333	9606	Homo sapiens	Psma6;Npm1;Nfyc;Snrpe;Gps2;Tnrc6a;Med4;Zfp560;Actl6a;Maml1;Smarce1;Setd1a;Kmt2a;Cdc16;Nbn;Junb;Ywhaz;Arid1a;Foxo1		R-HSA-8937097;R-HSA-9624976;R-HSA-9625749;R-HSA-9623192;R-HSA-3790130;R-HSA-9624985;R-HSA-8878220;R-HSA-8936068;R-HSA-9623427;R-HSA-9623168;R-HSA-77586;R-HSA-9622667;R-HSA-8878237;R-HSA-9622668;R-HSA-9615501;R-HSA-8936616;R-HSA-8869543;R-HSA-8869542;R-HSA-9617840;R-HSA-9625520;R-HSA-8878243;R-HSA-8936621;R-HSA-8937134;R-HSA-9617848;R-HSA-8869549;R-HSA-9617852;R-HSA-9617853;R-HSA-8935864;R-HSA-886…
R-HSA-9824446	Viral Infection Pathways	14	83	0.168675	1158	0.0740883	2.27667	0.229519	0.315775	39	752	0.0501333	9606	Homo sapiens	Psma6;Npm1;Rps18;Eef1a1;Snrpe;Gps2;Ap1g1;Vps25;Med4;Rpl29;Banf1;Cltc;Hnrnpk;Ywhaz		R-HSA-8951690;R-HSA-180736;R-HSA-192704;R-HSA-175174;R-HSA-9729232;R-HSA-182279;R-HSA-175108;R-HSA-9729500;R-HSA-192841;R-HSA-182286;R-HSA-180622;R-HSA-175117;R-HSA-175250;R-HSA-180627;R-HSA-180630;R-HSA-9610954;R-HSA-9727886;R-HSA-162590;R-HSA-9727944;R-HSA-168285;R-HSA-180573;R-HSA-164514;R-HSA-180710;R-HSA-164522;R-HSA-191786;R-HSA-9610942;R-HSA-9729849;R-HSA-164845;R-HSA-9836857;R-HSA-9614816…
R-HSA-9617828	FOXO-mediated transcription of cell cycle genes	1	83	0.0120482	27	0.00172745	6.97456	0.229773	0.315775	18	22	0.00146667	9606	Homo sapiens	Foxo1		R-HSA-9617840;R-HSA-9624976;R-HSA-9625520;R-HSA-9618004;R-HSA-9620788;R-HSA-9617848;R-HSA-9624985;R-HSA-9625406;R-HSA-9617852;R-HSA-9620828;R-HSA-9617853;R-HSA-9625409;R-HSA-9625510;R-HSA-9618021;R-HSA-9620837;R-HSA-9617838;R-HSA-9617996;R-HSA-9620813
R-HSA-8949215	Mitochondrial calcium ion transport	1	83	0.0120482	27	0.00172745	6.97456	0.229773	0.315775	3	10	0.000666667	9606	Homo sapiens	Maip1		R-HSA-8949659;R-HSA-8949661;R-HSA-8949649
R-HSA-2995383	Initiation of Nuclear Envelope (NE) Reformation	1	83	0.0120482	27	0.00172745	6.97456	0.229773	0.315775	2	7	0.000466667	9606	Homo sapiens	Banf1		R-HSA-2995388;R-HSA-2995376
R-HSA-5627123	RHO GTPases activate PAKs	1	83	0.0120482	27	0.00172745	6.97456	0.229773	0.315775	3	15	0.001	9606	Homo sapiens	Myl12b		R-HSA-5668932;R-HSA-5668978;R-HSA-419232
R-HSA-69052	Switching of origins to a post-replicative state	2	83	0.0240964	94	0.00601408	4.00666	0.230389	0.315775	3	10	0.000666667	9606	Homo sapiens	Psma6;Cdc16		R-HSA-68948;R-HSA-69015;R-HSA-69016
R-HSA-72766	Translation	5	83	0.060241	339	0.0216891	2.77748	0.231417	0.315775	30	99	0.0066	9606	Homo sapiens	Eif3m;Rps18;Eef1a1;Eif4a1;Rpl29		R-HSA-1799326;R-HSA-72647;R-HSA-156808;R-HSA-156823;R-HSA-156826;R-HSA-157849;R-HSA-72671;R-HSA-72673;R-HSA-72672;R-HSA-72676;R-HSA-141671;R-HSA-156907;R-HSA-72619;R-HSA-141673;R-HSA-72621;R-HSA-156908;R-HSA-156909;R-HSA-156915;R-HSA-72691;R-HSA-156912;R-HSA-156913;R-HSA-72631;R-HSA-72697;R-HSA-156923;R-HSA-1799330;R-HSA-141691;R-HSA-72635;R-HSA-1799329;R-HSA-1799335;R-HSA-1799332
R-HSA-381038	XBP1(S) activates chaperone genes	2	83	0.0240964	95	0.00607806	3.96449	0.233939	0.315775	1	47	0.00313333	9606	Homo sapiens	Ctdsp2		R-HSA-1791130
R-HSA-350054	Notch-HLH transcription pathway	1	83	0.0120482	28	0.00179143	6.72547	0.237191	0.315775	1	2	0.000133333	9606	Homo sapiens	Maml1		R-HSA-212356
R-HSA-8964038	LDL clearance	1	83	0.0120482	28	0.00179143	6.72547	0.237191	0.315775	3	20	0.00133333	9606	Homo sapiens	Cltc		R-HSA-6784738;R-HSA-6784735;R-HSA-6784729
R-HSA-6804115	TP53 regulates transcription of additional cell cycle genes whose exact role in the p53 pathway remain uncertain	1	83	0.0120482	28	0.00179143	6.72547	0.237191	0.315775	1	14	0.000933333	9606	Homo sapiens	Npm1		R-HSA-6801675
R-HSA-447115	Interleukin-12 family signaling	2	83	0.0240964	96	0.00614203	3.92319	0.237491	0.315775	1	114	0.0076	9606	Homo sapiens	Hnrnpa2b1		R-HSA-8950292
R-HSA-162906	HIV Infection	4	83	0.0481928	260	0.0166347	2.89713	0.24407	0.315775	23	160	0.0106667	9606	Homo sapiens	Psma6;Npm1;Banf1;Ap1g1		R-HSA-164514;R-HSA-8951690;R-HSA-180736;R-HSA-175174;R-HSA-180710;R-HSA-182279;R-HSA-175108;R-HSA-164522;R-HSA-182286;R-HSA-180622;R-HSA-164845;R-HSA-175117;R-HSA-175250;R-HSA-180627;R-HSA-180630;R-HSA-182263;R-HSA-180725;R-HSA-173115;R-HSA-180603;R-HSA-180728;R-HSA-162590;R-HSA-180732;R-HSA-180573
R-HSA-8943723	Regulation of PTEN mRNA translation	1	83	0.0120482	29	0.00185541	6.49356	0.244539	0.315775	24	24	0.0016	9606	Homo sapiens	Tnrc6a		R-HSA-8944650;R-HSA-8944522;R-HSA-2318752;R-HSA-8948651;R-HSA-8944684;R-HSA-8948524;R-HSA-8948621;R-HSA-8945709;R-HSA-8948623;R-HSA-8948641;R-HSA-8944706;R-HSA-8944483;R-HSA-8948612;R-HSA-8948582;R-HSA-8948583;R-HSA-8944632;R-HSA-8948536;R-HSA-8948569;R-HSA-8944569;R-HSA-8944538;R-HSA-8948602;R-HSA-8944497;R-HSA-8948594;R-HSA-8944599
R-HSA-164952	The role of Nef in HIV-1 replication and disease pathogenesis	1	83	0.0120482	29	0.00185541	6.49356	0.244539	0.315775	3	20	0.00133333	9606	Homo sapiens	Ap1g1		R-HSA-182263;R-HSA-182279;R-HSA-182286
R-HSA-5674400	Constitutive Signaling by AKT1 E17K in Cancer	1	83	0.0120482	29	0.00185541	6.49356	0.244539	0.315775	1	18	0.0012	9606	Homo sapiens	Foxo1		R-HSA-2399992
R-HSA-5689603	UCH proteinases	2	83	0.0240964	98	0.00626999	3.84313	0.244605	0.315775	3	11	0.000733333	9606	Homo sapiens	Actl6a;Psma6		R-HSA-5665854;R-HSA-5665871;R-HSA-5689544
R-HSA-9006936	Signaling by TGFB family members	3	83	0.0361446	178	0.0113884	3.17382	0.247541	0.315775	6	148	0.00986667	9606	Homo sapiens	Junb;Tnrc6a		R-HSA-9839396;R-HSA-9736992;R-HSA-9860160;R-HSA-2187293;R-HSA-9860139;R-HSA-9860168
R-HSA-4086400	PCP/CE pathway	2	83	0.0240964	99	0.00633397	3.80431	0.248166	0.315775	4	24	0.0016	9606	Homo sapiens	Psma6;Cltc		R-HSA-4608855;R-HSA-5140747;R-HSA-5138459;R-HSA-5138433
R-HSA-8986944	Transcriptional Regulation by MECP2	2	83	0.0240964	100	0.00639795	3.76627	0.251728	0.315775	7	77	0.00513333	9606	Homo sapiens	Gps2;Tnrc6a		R-HSA-9615570;R-HSA-9615554;R-HSA-9615571;R-HSA-8986939;R-HSA-9021183;R-HSA-9021182;R-HSA-9615501
R-HSA-75067	Processing of Capped Intronless Pre-mRNA	1	83	0.0120482	30	0.00191939	6.27711	0.251816	0.315775	4	10	0.000666667	9606	Homo sapiens	Snrpe		R-HSA-77585;R-HSA-77586;R-HSA-111437;R-HSA-111438
R-HSA-9755511	KEAP1-NFE2L2 pathway	3	83	0.0361446	181	0.0115803	3.12121	0.25527	0.315775	7	117	0.0078	9606	Homo sapiens	Psma6;Atf4		R-HSA-9796068;R-HSA-9761815;R-HSA-9762096;R-HSA-9761841;R-HSA-9796061;R-HSA-8932355;R-HSA-9755306
R-HSA-975956	Nonsense Mediated Decay (NMD) independent of the Exon Junction Complex (EJC)	2	83	0.0240964	101	0.00646193	3.72898	0.255291	0.315775	1	1	6.66667e-05	9606	Homo sapiens	Rps18;Rpl29		R-HSA-927789
R-HSA-381070	IRE1alpha activates chaperones	2	83	0.0240964	101	0.00646193	3.72898	0.255291	0.315775	1	53	0.00353333	9606	Homo sapiens	Ctdsp2		R-HSA-1791130
R-HSA-2682334	EPH-Ephrin signaling	2	83	0.0240964	102	0.00652591	3.69242	0.258856	0.315775	2	56	0.00373333	9606	Homo sapiens	Myl12b;Cltc		R-HSA-3928616;R-HSA-3928654
R-HSA-5693554	Resolution of D-loop Structures through Synthesis-Dependent Strand Annealing (SDSA)	1	83	0.0120482	31	0.00198337	6.07462	0.259023	0.315775	1	1	6.66667e-05	9606	Homo sapiens	Nbn		R-HSA-5693589
R-HSA-9839394	TGFBR3 expression	1	83	0.0120482	31	0.00198337	6.07462	0.259023	0.315775	4	8	0.000533333	9606	Homo sapiens	Tnrc6a		R-HSA-9839396;R-HSA-9860160;R-HSA-9860139;R-HSA-9860168
R-HSA-1660516	Synthesis of PIPs at the early endosome membrane	1	83	0.0120482	31	0.00198337	6.07462	0.259023	0.315775	1	13	0.000866667	9606	Homo sapiens	Sp3		R-HSA-8849969
R-HSA-400685	Sema4D in semaphorin signaling	1	83	0.0120482	31	0.00198337	6.07462	0.259023	0.315775	1	13	0.000866667	9606	Homo sapiens	Myl12b		R-HSA-419197
R-HSA-9010553	Regulation of expression of SLITs and ROBOs	3	83	0.0361446	183	0.0117083	3.0871	0.260443	0.315775	3	20	0.00133333	9606	Homo sapiens	Psma6;Rps18;Rpl29		R-HSA-9014652;R-HSA-9011313;R-HSA-9014610
R-HSA-8934593	Regulation of RUNX1 Expression and Activity	1	83	0.0120482	32	0.00204734	5.88479	0.266161	0.315775	11	19	0.00126667	9606	Homo sapiens	Tnrc6a		R-HSA-8938440;R-HSA-8935864;R-HSA-8935785;R-HSA-8939129;R-HSA-8935930;R-HSA-8936058;R-HSA-8938507;R-HSA-8937134;R-HSA-8936068;R-HSA-8935766;R-HSA-8938487
R-HSA-8939236	RUNX1 regulates transcription of genes involved in differentiation of HSCs	2	83	0.0240964	105	0.00671785	3.58692	0.269553	0.315775	5	15	0.001	9606	Homo sapiens	Psma6;Kmt2a		R-HSA-8865491;R-HSA-8865505;R-HSA-8957265;R-HSA-8865498;R-HSA-8865482
R-HSA-72764	Eukaryotic Translation Termination	2	83	0.0240964	106	0.00678183	3.55308	0.273119	0.315775	3	5	0.000333333	9606	Homo sapiens	Rps18;Rpl29		R-HSA-141671;R-HSA-141691;R-HSA-141673
R-HSA-3928663	EPHA-mediated growth cone collapse	1	83	0.0120482	33	0.00211132	5.70646	0.273231	0.315775	1	4	0.000266667	9606	Homo sapiens	Myl12b		R-HSA-3928616
R-HSA-381340	Transcriptional regulation of white adipocyte differentiation	2	83	0.0240964	107	0.00684581	3.51987	0.276684	0.315775	10	19	0.00126667	9606	Homo sapiens	Tgs1;Med4		R-HSA-1183058;R-HSA-560472;R-HSA-560473;R-HSA-560491;R-HSA-560493;R-HSA-560510;R-HSA-381309;R-HSA-1183003;R-HSA-560498;R-HSA-560517
R-HSA-170834	Signaling by TGF-beta Receptor Complex	2	83	0.0240964	108	0.00690979	3.48728	0.280248	0.315775	2	100	0.00666667	9606	Homo sapiens	Junb		R-HSA-9736992;R-HSA-2187293
R-HSA-69620	Cell Cycle Checkpoints	4	83	0.0481928	279	0.0178503	2.69983	0.284279	0.315775	8	56	0.00373333	9606	Homo sapiens	Psma6;Cdc16;Nbn;Ywhaz		R-HSA-5683735;R-HSA-69600;R-HSA-69891;R-HSA-6799332;R-HSA-8852354;R-HSA-75016;R-HSA-141423;R-HSA-264458
R-HSA-9709570	Impaired BRCA2 binding to RAD51	1	83	0.0120482	35	0.00223928	5.38038	0.287169	0.315775	1	1	6.66667e-05	9606	Homo sapiens	Nbn		R-HSA-9709571
R-HSA-917729	Endosomal Sorting Complex Required For Transport (ESCRT)	1	83	0.0120482	35	0.00223928	5.38038	0.287169	0.315775	2	4	0.000266667	9606	Homo sapiens	Vps25		R-HSA-917700;R-HSA-917696
R-HSA-210745	Regulation of gene expression in beta cells	1	83	0.0120482	35	0.00223928	5.38038	0.287169	0.315775	3	12	0.0008	9606	Homo sapiens	Foxo1		R-HSA-211178;R-HSA-211272;R-HSA-211164
R-HSA-9759475	Regulation of CDH11 Expression and Function	1	83	0.0120482	35	0.00223928	5.38038	0.287169	0.315775	4	28	0.00186667	9606	Homo sapiens	Tnrc6a		R-HSA-9759809;R-HSA-9759516;R-HSA-9759950;R-HSA-9759513
R-HSA-9013508	NOTCH3 Intracellular Domain Regulates Transcription	1	83	0.0120482	36	0.00230326	5.23092	0.294038	0.315775	20	22	0.00146667	9606	Homo sapiens	Maml1		R-HSA-9021480;R-HSA-9021451;R-HSA-9021450;R-HSA-9018538;R-HSA-9021325;R-HSA-9016751;R-HSA-9018542;R-HSA-9013568;R-HSA-9021412;R-HSA-9021478;R-HSA-9016861;R-HSA-9014141;R-HSA-9013567;R-HSA-9013631;R-HSA-9021406;R-HSA-9014129;R-HSA-9013488;R-HSA-9016916;R-HSA-9013652;R-HSA-9017398
R-HSA-9687139	Aberrant regulation of mitotic cell cycle due to RB1 defects	1	83	0.0120482	36	0.00230326	5.23092	0.294038	0.315775	1	3	0.0002	9606	Homo sapiens	Cdc16		R-HSA-9687377
R-HSA-114452	Activation of BH3-only proteins	1	83	0.0120482	36	0.00230326	5.23092	0.294038	0.315775	2	19	0.00126667	9606	Homo sapiens	Ywhaz		R-HSA-139906;R-HSA-139899
R-HSA-2408557	Selenocysteine synthesis	2	83	0.0240964	112	0.00716571	3.36274	0.29449	0.315775	2	7	0.000466667	9606	Homo sapiens	Rps18;Rpl29		R-HSA-2408529;R-HSA-5333615
R-HSA-68867	Assembly of the pre-replicative complex	2	83	0.0240964	113	0.00722969	3.33298	0.298045	0.315775	2	23	0.00153333	9606	Homo sapiens	Psma6;Cdc16		R-HSA-68825;R-HSA-68712
R-HSA-168255	Influenza Infection	3	83	0.0361446	198	0.0126679	2.85323	0.299598	0.315775	3	59	0.00393333	9606	Homo sapiens	Rps18;Cltc;Rpl29		R-HSA-192704;R-HSA-192841;R-HSA-168285
R-HSA-162710	Synthesis of glycosylphosphatidylinositol (GPI)	1	83	0.0120482	37	0.00236724	5.08955	0.300841	0.315775	1	11	0.000733333	9606	Homo sapiens	Pigc		R-HSA-162730
R-HSA-192823	Viral mRNA Translation	2	83	0.0240964	114	0.00729367	3.30374	0.301597	0.315775	2	2	0.000133333	9606	Homo sapiens	Rps18;Rpl29		R-HSA-192704;R-HSA-192841
R-HSA-2559583	Cellular Senescence	3	83	0.0361446	199	0.0127319	2.83889	0.302225	0.315775	17	90	0.006	9606	Homo sapiens	Cdc16;Nbn;Tnrc6a		R-HSA-3790137;R-HSA-3209111;R-HSA-5682044;R-HSA-3209114;R-HSA-3790130;R-HSA-3788725;R-HSA-3788724;R-HSA-6792712;R-HSA-3209151;R-HSA-3785768;R-HSA-5682020;R-HSA-5693540;R-HSA-5682018;R-HSA-3788705;R-HSA-5693612;R-HSA-5682026;R-HSA-3788708
R-HSA-449147	Signaling by Interleukins	8	83	0.0963855	658	0.0420985	2.28952	0.304397	0.315775	5	505	0.0336667	9606	Homo sapiens	Psma6;Junb;Hnrnpa2b1;Ywhaz;Foxo1		R-HSA-6790036;R-HSA-209061;R-HSA-912757;R-HSA-914182;R-HSA-8950292
R-HSA-8856825	Cargo recognition for clathrin-mediated endocytosis	2	83	0.0240964	115	0.00735765	3.27501	0.305147	0.315775	4	15	0.001	9606	Homo sapiens	Cltc;Cops7a		R-HSA-8866279;R-HSA-8866283;R-HSA-8863723;R-HSA-8863721
R-HSA-5683057	MAPK family signaling cascades	5	83	0.060241	380	0.0243122	2.47781	0.306422	0.315775	12	122	0.00813333	9606	Homo sapiens	Psma6;Tnrc6a;Spred1;Rgl2;Foxo1		R-HSA-5658438;R-HSA-5658231;R-HSA-5658435;R-HSA-5692785;R-HSA-5658430;R-HSA-5687103;R-HSA-5692794;R-HSA-5692779;R-HSA-5658424;R-HSA-5687112;R-HSA-9660557;R-HSA-5687113
R-HSA-1980145	Signaling by NOTCH2	1	83	0.0120482	38	0.00243122	4.95561	0.307579	0.315775	9	20	0.00133333	9606	Homo sapiens	Maml1		R-HSA-2976716;R-HSA-2127285;R-HSA-2197588;R-HSA-2976551;R-HSA-2976742;R-HSA-2976726;R-HSA-2197562;R-HSA-2197564;R-HSA-2976563
R-HSA-9675126	Diseases of mitotic cell cycle	1	83	0.0120482	38	0.00243122	4.95561	0.307579	0.315775	1	5	0.000333333	9606	Homo sapiens	Cdc16		R-HSA-9687377
R-HSA-5685938	HDR through Single Strand Annealing (SSA)	1	83	0.0120482	39	0.0024952	4.82854	0.314253	0.315775	4	6	0.0004	9606	Homo sapiens	Nbn		R-HSA-5686642;R-HSA-5686657;R-HSA-5693564;R-HSA-5693580
R-HSA-5693568	Resolution of D-loop Structures through Holliday Junction Intermediates	1	83	0.0120482	39	0.0024952	4.82854	0.314253	0.315775	7	12	0.0008	9606	Homo sapiens	Nbn		R-HSA-5686469;R-HSA-5686483;R-HSA-5693539;R-HSA-5693584;R-HSA-9853389;R-HSA-5686410;R-HSA-5686440
R-HSA-9013424	RHOV GTPase cycle	1	83	0.0120482	39	0.0024952	4.82854	0.314253	0.315775	1	2	0.000133333	9606	Homo sapiens	Cltc		R-HSA-9018794
R-HSA-9764260	Regulation of Expression and Function of Type II Classical Cadherins	1	83	0.0120482	39	0.0024952	4.82854	0.314253	0.315775	4	33	0.0022	9606	Homo sapiens	Tnrc6a		R-HSA-9759809;R-HSA-9759516;R-HSA-9759950;R-HSA-9759513
R-HSA-9759476	Regulation of Homotypic Cell-Cell Adhesion	1	83	0.0120482	39	0.0024952	4.82854	0.314253	0.315775	4	33	0.0022	9606	Homo sapiens	Tnrc6a		R-HSA-9759809;R-HSA-9759516;R-HSA-9759950;R-HSA-9759513
R-HSA-9818027	NFE2L2 regulating anti-oxidant/detoxification enzymes	1	83	0.0120482	39	0.0024952	4.82854	0.314253	0.315775	2	28	0.00186667	9606	Homo sapiens	Atf4		R-HSA-9761815;R-HSA-9761841
R-HSA-8878159	Transcriptional regulation by RUNX3	2	83	0.0240964	118	0.00754958	3.19175	0.315775	0.315775	6	47	0.00313333	9606	Homo sapiens	Psma6;Maml1		R-HSA-8952408;R-HSA-1980047;R-HSA-8878243;R-HSA-4396347;R-HSA-8878237;R-HSA-8878220
R-HSA-1799339	SRP-dependent cotranslational protein targeting to membrane	2	83	0.0240964	119	0.00761356	3.16493	0.31931	0.31931	5	5	0.000333333	9606	Homo sapiens	Rps18;Rpl29		R-HSA-1799326;R-HSA-1799330;R-HSA-1799329;R-HSA-1799335;R-HSA-1799332
R-HSA-5693537	Resolution of D-Loop Structures	1	83	0.0120482	40	0.00255918	4.70783	0.320862	0.320862	8	13	0.000866667	9606	Homo sapiens	Nbn		R-HSA-5693589;R-HSA-5686469;R-HSA-5686483;R-HSA-5693539;R-HSA-5693584;R-HSA-9853389;R-HSA-5686410;R-HSA-5686440
R-HSA-4090294	SUMOylation of intracellular receptors	1	83	0.0120482	40	0.00255918	4.70783	0.320862	0.320862	6	25	0.00166667	9606	Homo sapiens	Sumo3		R-HSA-4719448;R-HSA-4720446;R-HSA-4719423;R-HSA-4720432;R-HSA-4755524;R-HSA-4755526
R-HSA-8868766	rRNA processing in the mitochondrion	1	83	0.0120482	40	0.00255918	4.70783	0.320862	0.320862	1	6	0.0004	9606	Homo sapiens	Trmt10c		R-HSA-6785722
R-HSA-74160	Gene expression (Transcription)	21	83	0.253012	1941	0.124184	2.03739	0.324078	0.324078	159	1103	0.0735333	9606	Homo sapiens	Psma6;Yeats2;Npm1;Nfyc;Snrpe;Gps2;Tnrc6a;Med4;Zfp560;Actl6a;Maml1;Smarce1;Setd1a;Kmt2a;Cdc16;Nbn;Junb;Ywhaz;Arid1a;Foxo1		R-HSA-8937097;R-HSA-9624976;R-HSA-9625749;R-HSA-9623192;R-HSA-3790130;R-HSA-9624985;R-HSA-8878220;R-HSA-8936068;R-HSA-9623427;R-HSA-9623168;R-HSA-77586;R-HSA-9622667;R-HSA-8878237;R-HSA-426522;R-HSA-9622668;R-HSA-9615501;R-HSA-8936616;R-HSA-8869543;R-HSA-8869542;R-HSA-9617840;R-HSA-9625520;R-HSA-8878243;R-HSA-8936621;R-HSA-8937134;R-HSA-9617848;R-HSA-8869549;R-HSA-9821368;R-HSA-9617852;R-HSA-9617…
R-HSA-180746	Nuclear import of Rev protein	1	83	0.0120482	41	0.00262316	4.59301	0.327409	0.327409	5	7	0.000466667	9606	Homo sapiens	Npm1		R-HSA-180736;R-HSA-180710;R-HSA-180725;R-HSA-180728;R-HSA-180732
R-HSA-9675136	Diseases of DNA Double-Strand Break Repair	1	83	0.0120482	41	0.00262316	4.59301	0.327409	0.327409	5	9	0.0006	9606	Homo sapiens	Nbn		R-HSA-9709601;R-HSA-9709571;R-HSA-9701199;R-HSA-9704408;R-HSA-9704330
R-HSA-9701190	Defective homologous recombination repair (HRR) due to BRCA2 loss of function	1	83	0.0120482	41	0.00262316	4.59301	0.327409	0.327409	2	4	0.000266667	9606	Homo sapiens	Nbn		R-HSA-9709601;R-HSA-9709571
R-HSA-2393930	Phosphate bond hydrolysis by NUDT proteins	1	83	0.0120482	41	0.00262316	4.59301	0.327409	0.327409	1	17	0.00113333	9606	Homo sapiens	Nudt5		R-HSA-2393939
R-HSA-9711123	Cellular response to chemical stress	4	83	0.0481928	301	0.0192578	2.5025	0.331943	0.331943	8	173	0.0115333	9606	Homo sapiens	Psma6;Tgs1;Atf4		R-HSA-9796068;R-HSA-9761815;R-HSA-9762096;R-HSA-9761841;R-HSA-9796061;R-HSA-400143;R-HSA-8932355;R-HSA-9755306
R-HSA-3301854	Nuclear Pore Complex (NPC) Disassembly	1	83	0.0120482	42	0.00268714	4.48365	0.333893	0.333893	1	2	0.000133333	9606	Homo sapiens	Nek9		R-HSA-2990880
R-HSA-5693616	Presynaptic phase of homologous DNA pairing and strand exchange	1	83	0.0120482	42	0.00268714	4.48365	0.333893	0.333893	2	7	0.000466667	9606	Homo sapiens	Nbn		R-HSA-5685341;R-HSA-5693561
R-HSA-2559585	Oncogene Induced Senescence	1	83	0.0120482	42	0.00268714	4.48365	0.333893	0.333893	3	19	0.00126667	9606	Homo sapiens	Tnrc6a		R-HSA-3209111;R-HSA-3209114;R-HSA-3209151
R-HSA-3371511	HSF1 activation	1	83	0.0120482	43	0.00275112	4.37938	0.340314	0.340314	1	7	0.000466667	9606	Homo sapiens	Eef1a1		R-HSA-3371591
R-HSA-1368108	BMAL1:CLOCK,NPAS2 activates circadian gene expression	1	83	0.0120482	43	0.00275112	4.37938	0.340314	0.340314	1	20	0.00133333	9606	Homo sapiens	Tgs1		R-HSA-879724
R-HSA-5693567	HDR through Homologous Recombination (HRR) or Single Strand Annealing (SSA)	2	83	0.0240964	126	0.00806142	2.9891	0.343923	0.343923	33	47	0.00313333	9606	Homo sapiens	Nbn;Sirt6		R-HSA-5684887;R-HSA-5684052;R-HSA-5693589;R-HSA-5684882;R-HSA-5685011;R-HSA-5686483;R-HSA-5693584;R-HSA-5685341;R-HSA-5693593;R-HSA-5686469;R-HSA-5684096;R-HSA-5686657;R-HSA-5685953;R-HSA-5685838;R-HSA-5693580;R-HSA-5684108;R-HSA-9853389;R-HSA-5686410;R-HSA-5684875;R-HSA-5693620;R-HSA-5686642;R-HSA-5684081;R-HSA-5693564;R-HSA-5693561;R-HSA-5693542;R-HSA-5684071;R-HSA-5685156;R-HSA-5693539;R-HSA-5…
R-HSA-180910	Vpr-mediated nuclear import of PICs	1	83	0.0120482	44	0.0028151	4.27985	0.346674	0.346674	2	2	0.000133333	9606	Homo sapiens	Banf1		R-HSA-180627;R-HSA-180622
R-HSA-9696270	RND2 GTPase cycle	1	83	0.0120482	44	0.0028151	4.27985	0.346674	0.346674	1	2	0.000133333	9606	Homo sapiens	Arhgap1		R-HSA-9696266
R-HSA-9013420	RHOU GTPase cycle	1	83	0.0120482	44	0.0028151	4.27985	0.346674	0.346674	1	4	0.000266667	9606	Homo sapiens	Cltc		R-HSA-9018766
R-HSA-3769402	Deactivation of the beta-catenin transactivating complex	1	83	0.0120482	44	0.0028151	4.27985	0.346674	0.346674	3	14	0.000933333	9606	Homo sapiens	Ywhaz		R-HSA-3769391;R-HSA-3769393;R-HSA-3769392
R-HSA-5628897	TP53 Regulates Metabolic Genes	2	83	0.0240964	128	0.00818938	2.94239	0.350906	0.350906	4	34	0.00226667	9606	Homo sapiens	Tnrc6a;Ywhaz		R-HSA-2318752;R-HSA-2321904;R-HSA-5632738;R-HSA-5632732
R-HSA-6785470	tRNA processing in the mitochondrion	1	83	0.0120482	45	0.00287908	4.18474	0.352973	0.352973	2	3	0.0002	9606	Homo sapiens	Trmt10c		R-HSA-6786854;R-HSA-6785722
R-HSA-5693579	Homologous DNA Pairing and Strand Exchange	1	83	0.0120482	45	0.00287908	4.18474	0.352973	0.352973	4	10	0.000666667	9606	Homo sapiens	Nbn		R-HSA-5693620;R-HSA-5685838;R-HSA-5685341;R-HSA-5693561
R-HSA-9734767	Developmental Cell Lineages	1	83	0.0120482	46	0.00294306	4.09377	0.359212	0.359212	3	4	0.000266667	9606	Homo sapiens	Krt10		R-HSA-9727359;R-HSA-9727354;R-HSA-9727355
R-HSA-9725554	Differentiation of keratinocytes in interfollicular epidermis in mammalian skin	1	83	0.0120482	46	0.00294306	4.09377	0.359212	0.359212	3	4	0.000266667	9606	Homo sapiens	Krt10		R-HSA-9727359;R-HSA-9727354;R-HSA-9727355
R-HSA-8964043	Plasma lipoprotein clearance	1	83	0.0120482	46	0.00294306	4.09377	0.359212	0.359212	5	36	0.0024	9606	Homo sapiens	Cltc		R-HSA-6784738;R-HSA-6784735;R-HSA-8855131;R-HSA-8855130;R-HSA-6784729
R-HSA-69002	DNA Replication Pre-Initiation	2	83	0.0240964	131	0.00838132	2.87501	0.361333	0.361333	2	32	0.00213333	9606	Homo sapiens	Psma6;Cdc16		R-HSA-68825;R-HSA-68712
R-HSA-9007101	Rab regulation of trafficking	2	83	0.0240964	131	0.00838132	2.87501	0.361333	0.361333	2	35	0.00233333	9606	Homo sapiens	Gga1;Rab11a		R-HSA-8854759;R-HSA-8854222
R-HSA-5693538	Homology Directed Repair	2	83	0.0240964	132	0.0084453	2.85323	0.364795	0.364795	41	55	0.00366667	9606	Homo sapiens	Nbn;Sirt6		R-HSA-5684887;R-HSA-5684052;R-HSA-5693589;R-HSA-5684882;R-HSA-5685011;R-HSA-5686483;R-HSA-5693584;R-HSA-5685341;R-HSA-5687640;R-HSA-5693593;R-HSA-5686469;R-HSA-5684096;R-HSA-5686657;R-HSA-5685953;R-HSA-5685838;R-HSA-5693580;R-HSA-5684108;R-HSA-9853389;R-HSA-5686410;R-HSA-5684875;R-HSA-5693620;R-HSA-5686642;R-HSA-5687664;R-HSA-5684081;R-HSA-5693564;R-HSA-5687484;R-HSA-5687675;R-HSA-5693561;R-HSA-5…
R-HSA-69239	Synthesis of DNA	2	83	0.0240964	132	0.0084453	2.85323	0.364795	0.364795	3	27	0.0018	9606	Homo sapiens	Psma6;Cdc16		R-HSA-68948;R-HSA-69015;R-HSA-69016
R-HSA-9844594	Transcriptional regulation of brown and beige adipocyte differentiation by EBF2	1	83	0.0120482	47	0.00300704	4.00666	0.365391	0.365391	13	14	0.000933333	9606	Homo sapiens	Hnrnpu		R-HSA-9844822;R-HSA-9844598;R-HSA-9844438;R-HSA-9844375;R-HSA-9844820;R-HSA-9844818;R-HSA-9844415;R-HSA-9844600;R-HSA-9844536;R-HSA-9844440;R-HSA-9844549;R-HSA-9844366;R-HSA-9844360
R-HSA-9843743	Transcriptional regulation of brown and beige adipocyte differentiation	1	83	0.0120482	47	0.00300704	4.00666	0.365391	0.365391	13	14	0.000933333	9606	Homo sapiens	Hnrnpu		R-HSA-9844822;R-HSA-9844598;R-HSA-9844438;R-HSA-9844375;R-HSA-9844820;R-HSA-9844818;R-HSA-9844415;R-HSA-9844600;R-HSA-9844536;R-HSA-9844440;R-HSA-9844549;R-HSA-9844366;R-HSA-9844360
R-HSA-176033	Interactions of Vpr with host cellular proteins	1	83	0.0120482	47	0.00300704	4.00666	0.365391	0.365391	2	4	0.000266667	9606	Homo sapiens	Banf1		R-HSA-180627;R-HSA-180622
R-HSA-177243	Interactions of Rev with host cellular proteins	1	83	0.0120482	47	0.00300704	4.00666	0.365391	0.365391	5	16	0.00106667	9606	Homo sapiens	Npm1		R-HSA-180736;R-HSA-180710;R-HSA-180725;R-HSA-180728;R-HSA-180732
R-HSA-983169	Class I MHC mediated antigen processing & presentation	5	83	0.060241	412	0.0263596	2.28536	0.36725	0.36725	9	48	0.0032	9606	Homo sapiens	Trim41;Psma6;Fbxw8;Cdc16;Uba5		R-HSA-983150;R-HSA-983147;R-HSA-1236935;R-HSA-1236970;R-HSA-983157;R-HSA-983156;R-HSA-983140;R-HSA-983153;R-HSA-983152
R-HSA-9821002	Chromatin modifications during the maternal to zygotic transition (MZT)	1	83	0.0120482	48	0.00307102	3.92319	0.371511	0.371511	1	12	0.0008	9606	Homo sapiens	Kdm5a		R-HSA-9822467
R-HSA-68875	Mitotic Prophase	2	83	0.0240964	134	0.00857326	2.81065	0.371698	0.371698	6	34	0.00226667	9606	Homo sapiens	Nek9;Banf1		R-HSA-2984220;R-HSA-2993898;R-HSA-2980720;R-HSA-2990880;R-HSA-2984258;R-HSA-2984226
R-HSA-9615017	FOXO-mediated transcription of oxidative stress, metabolic and neuronal genes	1	83	0.0120482	49	0.003135	3.84313	0.377572	0.377572	29	34	0.00226667	9606	Homo sapiens	Foxo1		R-HSA-9622738;R-HSA-9623059;R-HSA-9622737;R-HSA-9625749;R-HSA-9623192;R-HSA-9625693;R-HSA-9625346;R-HSA-9623427;R-HSA-9625091;R-HSA-9623168;R-HSA-9625863;R-HSA-9622980;R-HSA-9625092;R-HSA-9622981;R-HSA-9623240;R-HSA-9625101;R-HSA-9623280;R-HSA-9624624;R-HSA-9623281;R-HSA-9623415;R-HSA-9624611;R-HSA-9625699;R-HSA-9623072;R-HSA-9625124;R-HSA-9625828;R-HSA-9623018;R-HSA-9617833;R-HSA-9623023;R-HSA-9…
R-HSA-211733	Regulation of activated PAK-2p34 by proteasome mediated degradation	1	83	0.0120482	50	0.00319898	3.76627	0.383576	0.383576	1	2	0.000133333	9606	Homo sapiens	Psma6		R-HSA-211715
R-HSA-4615885	SUMOylation of DNA replication proteins	1	83	0.0120482	50	0.00319898	3.76627	0.383576	0.383576	2	8	0.000533333	9606	Homo sapiens	Sumo3		R-HSA-4641350;R-HSA-4655355
R-HSA-512988	Interleukin-3, Interleukin-5 and GM-CSF signaling	1	83	0.0120482	50	0.00319898	3.76627	0.383576	0.383576	2	38	0.00253333	9606	Homo sapiens	Ywhaz		R-HSA-912757;R-HSA-914182
R-HSA-4570464	SUMOylation of RNA binding proteins	1	83	0.0120482	51	0.00326296	3.69242	0.389521	0.389521	1	4	0.000266667	9606	Homo sapiens	Hnrnpk		R-HSA-4570499
R-HSA-350562	Regulation of ornithine decarboxylase (ODC)	1	83	0.0120482	51	0.00326296	3.69242	0.389521	0.389521	1	4	0.000266667	9606	Homo sapiens	Psma6		R-HSA-353125
R-HSA-190828	Gap junction trafficking	1	83	0.0120482	52	0.00332694	3.62141	0.39541	0.39541	4	20	0.00133333	9606	Homo sapiens	Cltc		R-HSA-196017;R-HSA-190519;R-HSA-196026;R-HSA-190829
R-HSA-8864260	Transcriptional regulation by the AP-2 (TFAP2) family of transcription factors	1	83	0.0120482	52	0.00332694	3.62141	0.39541	0.39541	7	44	0.00293333	9606	Homo sapiens	Npm1		R-HSA-8869543;R-HSA-8869558;R-HSA-8869542;R-HSA-8869568;R-HSA-8869566;R-HSA-8869549;R-HSA-8869560
R-HSA-376176	Signaling by ROBO receptors	3	83	0.0361446	235	0.0150352	2.404	0.396616	0.396616	3	60	0.004	9606	Homo sapiens	Psma6;Rps18;Rpl29		R-HSA-9014652;R-HSA-9011313;R-HSA-9014610
R-HSA-195721	Signaling by WNT	4	83	0.0481928	331	0.0211772	2.27569	0.397447	0.397447	14	157	0.0104667	9606	Homo sapiens	Psma6;Cltc;Tnrc6a;Ywhaz		R-HSA-5140747;R-HSA-3769393;R-HSA-3769392;R-HSA-4641260;R-HSA-2130282;R-HSA-4518575;R-HSA-4641256;R-HSA-5138433;R-HSA-4608855;R-HSA-5138459;R-HSA-3769391;R-HSA-1504193;R-HSA-3640874;R-HSA-4518585
R-HSA-774815	Nucleosome assembly	1	83	0.0120482	53	0.00339091	3.55308	0.401242	0.401242	3	4	0.000266667	9606	Homo sapiens	Npm1		R-HSA-606287;R-HSA-606289;R-HSA-606326
R-HSA-606279	Deposition of new CENPA-containing nucleosomes at the centromere	1	83	0.0120482	53	0.00339091	3.55308	0.401242	0.401242	3	4	0.000266667	9606	Homo sapiens	Npm1		R-HSA-606287;R-HSA-606289;R-HSA-606326
R-HSA-180534	Vpu mediated degradation of CD4	1	83	0.0120482	53	0.00339091	3.55308	0.401242	0.401242	1	5	0.000333333	9606	Homo sapiens	Psma6		R-HSA-180573
R-HSA-1236978	Cross-presentation of soluble exogenous antigens (endosomes)	1	83	0.0120482	53	0.00339091	3.55308	0.401242	0.401242	1	6	0.0004	9606	Homo sapiens	Psma6		R-HSA-1236970
R-HSA-432040	Vasopressin regulates renal water homeostasis via Aquaporins	1	83	0.0120482	53	0.00339091	3.55308	0.401242	0.401242	1	15	0.001	9606	Homo sapiens	Rab11a		R-HSA-432237
R-HSA-69610	p53-Independent DNA Damage Response	1	83	0.0120482	54	0.00345489	3.48728	0.407019	0.407019	1	4	0.000266667	9606	Homo sapiens	Psma6		R-HSA-69600
R-HSA-69613	p53-Independent G1/S DNA damage checkpoint	1	83	0.0120482	54	0.00345489	3.48728	0.407019	0.407019	1	4	0.000266667	9606	Homo sapiens	Psma6		R-HSA-69600
R-HSA-69601	Ubiquitin Mediated Degradation of Phosphorylated Cdc25A	1	83	0.0120482	54	0.00345489	3.48728	0.407019	0.407019	1	4	0.000266667	9606	Homo sapiens	Psma6		R-HSA-69600
R-HSA-9762114	GSK3B and BTRC:CUL1-mediated-degradation of NFE2L2	1	83	0.0120482	54	0.00345489	3.48728	0.407019	0.407019	1	4	0.000266667	9606	Homo sapiens	Psma6		R-HSA-9762096
R-HSA-75815	Ubiquitin-dependent degradation of Cyclin D	1	83	0.0120482	54	0.00345489	3.48728	0.407019	0.407019	1	5	0.000333333	9606	Homo sapiens	Psma6		R-HSA-75825
R-HSA-349425	Autodegradation of the E3 ubiquitin ligase COP1	1	83	0.0120482	54	0.00345489	3.48728	0.407019	0.407019	1	5	0.000333333	9606	Homo sapiens	Psma6		R-HSA-264458
R-HSA-9861718	Regulation of pyruvate metabolism	1	83	0.0120482	54	0.00345489	3.48728	0.407019	0.407019	2	11	0.000733333	9606	Homo sapiens	Rmnd5b		R-HSA-9861563;R-HSA-9861640
R-HSA-9839373	Signaling by TGFBR3	1	83	0.0120482	54	0.00345489	3.48728	0.407019	0.407019	4	23	0.00153333	9606	Homo sapiens	Tnrc6a		R-HSA-9839396;R-HSA-9860160;R-HSA-9860139;R-HSA-9860168
R-HSA-9675135	Diseases of DNA repair	1	83	0.0120482	54	0.00345489	3.48728	0.407019	0.407019	5	34	0.00226667	9606	Homo sapiens	Nbn		R-HSA-9709601;R-HSA-9709571;R-HSA-9701199;R-HSA-9704408;R-HSA-9704330
R-HSA-6781823	Formation of TC-NER Pre-Incision Complex	1	83	0.0120482	54	0.00345489	3.48728	0.407019	0.407019	1	7	0.000466667	9606	Homo sapiens	Cops7a		R-HSA-6781833
R-HSA-437239	Recycling pathway of L1	1	83	0.0120482	55	0.00351887	3.42388	0.41274	0.41274	7	14	0.000933333	9606	Homo sapiens	Cltc		R-HSA-445079;R-HSA-555065;R-HSA-445077;R-HSA-392749;R-HSA-445071;R-HSA-392748;R-HSA-374696
R-HSA-8854050	FBXL7 down-regulates AURKA during mitotic entry and in early mitosis	1	83	0.0120482	55	0.00351887	3.42388	0.41274	0.41274	2	6	0.0004	9606	Homo sapiens	Psma6		R-HSA-8854071;R-HSA-8854044
R-HSA-174113	SCF-beta-TrCP mediated degradation of Emi1	1	83	0.0120482	55	0.00351887	3.42388	0.41274	0.41274	1	3	0.0002	9606	Homo sapiens	Psma6		R-HSA-174203
R-HSA-169911	Regulation of Apoptosis	1	83	0.0120482	55	0.00351887	3.42388	0.41274	0.41274	1	5	0.000333333	9606	Homo sapiens	Psma6		R-HSA-211715
R-HSA-3928665	EPH-ephrin mediated repulsion of cells	1	83	0.0120482	55	0.00351887	3.42388	0.41274	0.41274	1	9	0.0006	9606	Homo sapiens	Cltc		R-HSA-3928654
R-HSA-5693571	Nonhomologous End-Joining (NHEJ)	1	83	0.0120482	56	0.00358285	3.36274	0.418406	0.418406	4	13	0.000866667	9606	Homo sapiens	Nbn		R-HSA-5686900;R-HSA-5686704;R-HSA-5693599;R-HSA-5686685
R-HSA-180585	Vif-mediated degradation of APOBEC3G	1	83	0.0120482	56	0.00358285	3.36274	0.418406	0.418406	1	4	0.000266667	9606	Homo sapiens	Psma6		R-HSA-180603
R-HSA-450408	AUF1 (hnRNP D0) binds and destabilizes mRNA	1	83	0.0120482	56	0.00358285	3.36274	0.418406	0.418406	1	4	0.000266667	9606	Homo sapiens	Psma6		R-HSA-450466
R-HSA-9031628	NGF-stimulated transcription	1	83	0.0120482	56	0.00358285	3.36274	0.418406	0.418406	2	37	0.00246667	9606	Homo sapiens	Junb		R-HSA-9031624;R-HSA-9031575
R-HSA-72312	rRNA processing	3	83	0.0361446	245	0.015675	2.30588	0.422385	0.422385	3	21	0.0014	9606	Homo sapiens	Rps18;Trmt10c;Rpl29		R-HSA-6791223;R-HSA-6791218;R-HSA-6785722
R-HSA-2122947	NOTCH1 Intracellular Domain Regulates Transcription	1	83	0.0120482	57	0.00364683	3.30374	0.424018	0.424018	11	18	0.0012	9606	Homo sapiens	Maml1		R-HSA-4396371;R-HSA-1980078;R-HSA-1980047;R-HSA-1912393;R-HSA-1912394;R-HSA-4396347;R-HSA-4396379;R-HSA-1912391;R-HSA-1980067;R-HSA-4396382;R-HSA-1980065
R-HSA-4641258	Degradation of DVL	1	83	0.0120482	57	0.00364683	3.30374	0.424018	0.424018	2	7	0.000466667	9606	Homo sapiens	Psma6		R-HSA-1504193;R-HSA-4641260
R-HSA-5620920	Cargo trafficking to the periciliary membrane	1	83	0.0120482	57	0.00364683	3.30374	0.424018	0.424018	7	27	0.0018	9606	Homo sapiens	Rab11a		R-HSA-5623525;R-HSA-5623524;R-HSA-5623527;R-HSA-5623521;R-HSA-5623519;R-HSA-5623513;R-HSA-5620921
R-HSA-4641257	Degradation of AXIN	1	83	0.0120482	57	0.00364683	3.30374	0.424018	0.424018	2	8	0.000533333	9606	Homo sapiens	Psma6		R-HSA-3640874;R-HSA-4641256
R-HSA-9013405	RHOD GTPase cycle	1	83	0.0120482	57	0.00364683	3.30374	0.424018	0.424018	2	9	0.0006	9606	Homo sapiens	Arhgap1		R-HSA-9013437;R-HSA-9693198
R-HSA-157858	Gap junction trafficking and regulation	1	83	0.0120482	57	0.00364683	3.30374	0.424018	0.424018	4	24	0.0016	9606	Homo sapiens	Cltc		R-HSA-196017;R-HSA-190519;R-HSA-196026;R-HSA-190829
R-HSA-8941858	Regulation of RUNX3 expression and activity	1	83	0.0120482	57	0.00364683	3.30374	0.424018	0.424018	1	9	0.0006	9606	Homo sapiens	Psma6		R-HSA-8952408
R-HSA-9705683	SARS-CoV-2-host interactions	3	83	0.0361446	248	0.0158669	2.27798	0.430047	0.430047	3	67	0.00446667	9606	Homo sapiens	Rps18;Snrpe;Ywhaz		R-HSA-191786;R-HSA-9729500;R-HSA-9729849
R-HSA-68882	Mitotic Anaphase	3	83	0.0361446	249	0.0159309	2.26883	0.432593	0.432593	5	32	0.00213333	9606	Homo sapiens	Psma6;Banf1;Cdc16		R-HSA-2995388;R-HSA-174144;R-HSA-174202;R-HSA-174121;R-HSA-2995376
R-HSA-597592	Post-translational protein modification	17	83	0.204819	1655	0.105886	1.93434	0.432759	0.432759	72	554	0.0369333	9606	Homo sapiens	Psma6;Npm1;Eef1a1;Sumo3;Uba5;Dcaf10;Appl2;Pigc;Actl6a;Fbxw8;Uba2;Sp3;Rad23a;Senp1;Cops7a;Hnrnpk;Rab11a		R-HSA-8956040;R-HSA-4641350;R-HSA-5688786;R-HSA-8956045;R-HSA-4551616;R-HSA-8932355;R-HSA-4755524;R-HSA-8931974;R-HSA-4755526;R-HSA-8956184;R-HSA-4719448;R-HSA-8955289;R-HSA-6804468;R-HSA-4086059;R-HSA-5689539;R-HSA-4568914;R-HSA-4755536;R-HSA-5665871;R-HSA-4615900;R-HSA-4570463;R-HSA-8955285;R-HSA-4551768;R-HSA-5689544;R-HSA-8956200;R-HSA-8952618;R-HSA-8952620;R-HSA-162730;R-HSA-4570485;R-HSA-97…
R-HSA-9013409	RHOJ GTPase cycle	1	83	0.0120482	59	0.00377479	3.19175	0.435081	0.435081	2	3	0.0002	9606	Homo sapiens	Arhgap1		R-HSA-9017488;R-HSA-9017507
R-HSA-912446	Meiotic recombination	1	83	0.0120482	59	0.00377479	3.19175	0.435081	0.435081	2	10	0.000666667	9606	Homo sapiens	Nbn		R-HSA-9023941;R-HSA-9023943
R-HSA-69541	Stabilization of p53	1	83	0.0120482	59	0.00377479	3.19175	0.435081	0.435081	1	15	0.001	9606	Homo sapiens	Psma6		R-HSA-264458
R-HSA-2555396	Mitotic Metaphase and Anaphase	3	83	0.0361446	250	0.0159949	2.25976	0.435135	0.435135	5	33	0.0022	9606	Homo sapiens	Psma6;Banf1;Cdc16		R-HSA-2995388;R-HSA-174144;R-HSA-174202;R-HSA-174121;R-HSA-2995376
R-HSA-9634815	Transcriptional Regulation by NPAS4	1	83	0.0120482	60	0.00383877	3.13855	0.440533	0.440533	2	47	0.00313333	9606	Homo sapiens	Tnrc6a		R-HSA-9768788;R-HSA-9768782
R-HSA-445355	Smooth Muscle Contraction	1	83	0.0120482	61	0.00390275	3.0871	0.445932	0.445932	5	16	0.00106667	9606	Homo sapiens	Myl12b		R-HSA-445700;R-HSA-445813;R-HSA-445699;R-HSA-445704;R-HSA-445705
R-HSA-5362768	Hh mutants are degraded by ERAD	1	83	0.0120482	61	0.00390275	3.0871	0.445932	0.445932	1	6	0.0004	9606	Homo sapiens	Psma6		R-HSA-5387392
R-HSA-5676590	NIK-->noncanonical NF-kB signaling	1	83	0.0120482	61	0.00390275	3.0871	0.445932	0.445932	1	9	0.0006	9606	Homo sapiens	Psma6		R-HSA-5607731
R-HSA-15869	Metabolism of nucleotides	3	83	0.0361446	256	0.0163788	2.2068	0.450298	0.450298	4	142	0.00946667	9606	Homo sapiens	Nt5m;Nudt5		R-HSA-2393939;R-HSA-109480;R-HSA-109514;R-HSA-109470
R-HSA-5610780	Degradation of GLI1 by the proteasome	1	83	0.0120482	62	0.00396673	3.03731	0.45128	0.45128	2	6	0.0004	9606	Homo sapiens	Psma6		R-HSA-5610758;R-HSA-5610760
R-HSA-4551638	SUMOylation of chromatin organization proteins	1	83	0.0120482	62	0.00396673	3.03731	0.45128	0.45128	4	15	0.001	9606	Homo sapiens	Sumo3		R-HSA-4570485;R-HSA-4615987;R-HSA-4615839;R-HSA-4615900
R-HSA-5610785	GLI3 is processed to GLI3R by the proteasome	1	83	0.0120482	62	0.00396673	3.03731	0.45128	0.45128	1	5	0.000333333	9606	Homo sapiens	Psma6		R-HSA-5610754
R-HSA-5610783	Degradation of GLI2 by the proteasome	1	83	0.0120482	62	0.00396673	3.03731	0.45128	0.45128	1	5	0.000333333	9606	Homo sapiens	Psma6		R-HSA-5610757
R-HSA-187577	SCF(Skp2)-mediated degradation of p27/p21	1	83	0.0120482	62	0.00396673	3.03731	0.45128	0.45128	1	7	0.000466667	9606	Homo sapiens	Psma6		R-HSA-187574
R-HSA-9012852	Signaling by NOTCH3	1	83	0.0120482	63	0.00403071	2.9891	0.456577	0.456577	20	37	0.00246667	9606	Homo sapiens	Maml1		R-HSA-9021480;R-HSA-9021451;R-HSA-9021450;R-HSA-9018538;R-HSA-9021325;R-HSA-9016751;R-HSA-9018542;R-HSA-9013568;R-HSA-9021412;R-HSA-9021478;R-HSA-9016861;R-HSA-9014141;R-HSA-9013567;R-HSA-9013631;R-HSA-9021406;R-HSA-9014129;R-HSA-9013488;R-HSA-9016916;R-HSA-9013652;R-HSA-9017398
R-HSA-9013406	RHOQ GTPase cycle	1	83	0.0120482	63	0.00403071	2.9891	0.456577	0.456577	2	5	0.000333333	9606	Homo sapiens	Arhgap1		R-HSA-9018745;R-HSA-9018746
R-HSA-3214815	HDACs deacetylate histones	1	83	0.0120482	63	0.00403071	2.9891	0.456577	0.456577	1	5	0.000333333	9606	Homo sapiens	Gps2		R-HSA-3777129
R-HSA-9824272	Somitogenesis	1	83	0.0120482	63	0.00403071	2.9891	0.456577	0.456577	1	19	0.00126667	9606	Homo sapiens	Psma6		R-HSA-9825555
R-HSA-8856828	Clathrin-mediated endocytosis	2	83	0.0240964	161	0.0103007	2.3393	0.461488	0.461488	23	35	0.00233333	9606	Homo sapiens	Cltc;Cops7a		R-HSA-8868071;R-HSA-8866279;R-HSA-8868230;R-HSA-8856813;R-HSA-8867756;R-HSA-8868236;R-HSA-8868651;R-HSA-8866283;R-HSA-8863723;R-HSA-8867754;R-HSA-8863721;R-HSA-8862280;R-HSA-8856808;R-HSA-8868072;R-HSA-8868648;R-HSA-8868661;R-HSA-8868660;R-HSA-8868659;R-HSA-8868658;R-HSA-8869438;R-HSA-8871196;R-HSA-8871194;R-HSA-8871193
R-HSA-5387390	Hh mutants abrogate ligand secretion	1	83	0.0120482	64	0.00409469	2.94239	0.461823	0.461823	1	7	0.000466667	9606	Homo sapiens	Psma6		R-HSA-5387392
R-HSA-109606	Intrinsic Pathway for Apoptosis	1	83	0.0120482	64	0.00409469	2.94239	0.461823	0.461823	2	63	0.0042	9606	Homo sapiens	Ywhaz		R-HSA-139906;R-HSA-139899
R-HSA-5654736	Signaling by FGFR1	1	83	0.0120482	64	0.00409469	2.94239	0.461823	0.461823	1	48	0.0032	9606	Homo sapiens	Spred1		R-HSA-5654510
R-HSA-6791312	TP53 Regulates Transcription of Cell Cycle Genes	1	83	0.0120482	65	0.00415867	2.89713	0.467018	0.467018	1	42	0.0028	9606	Homo sapiens	Npm1		R-HSA-6801675
R-HSA-4608870	Asymmetric localization of PCP proteins	1	83	0.0120482	66	0.00422265	2.85323	0.472164	0.472164	1	7	0.000466667	9606	Homo sapiens	Psma6		R-HSA-4608855
R-HSA-5678895	Defective CFTR causes cystic fibrosis	1	83	0.0120482	66	0.00422265	2.85323	0.472164	0.472164	1	8	0.000533333	9606	Homo sapiens	Psma6		R-HSA-8866858
R-HSA-5607761	Dectin-1 mediated noncanonical NF-kB signaling	1	83	0.0120482	66	0.00422265	2.85323	0.472164	0.472164	1	9	0.0006	9606	Homo sapiens	Psma6		R-HSA-5607731
R-HSA-418990	Adherens junctions interactions	1	83	0.0120482	66	0.00422265	2.85323	0.472164	0.472164	4	49	0.00326667	9606	Homo sapiens	Tnrc6a		R-HSA-9759809;R-HSA-9759516;R-HSA-9759950;R-HSA-9759513
R-HSA-5693565	Recruitment and ATM-mediated phosphorylation of repair and signaling proteins at DNA double strand breaks	1	83	0.0120482	67	0.00428663	2.81065	0.477261	0.477261	29	39	0.0026	9606	Homo sapiens	Nbn		R-HSA-5682967;R-HSA-5683735;R-HSA-69891;R-HSA-5682965;R-HSA-5683986;R-HSA-5693598;R-HSA-5682588;R-HSA-5682586;R-HSA-5683801;R-HSA-5682629;R-HSA-5683077;R-HSA-5693583;R-HSA-5683405;R-HSA-5682992;R-HSA-5693566;R-HSA-5683967;R-HSA-5683964;R-HSA-5683384;R-HSA-5683385;R-HSA-5682598;R-HSA-5682983;R-HSA-5693602;R-HSA-5693536;R-HSA-5683425;R-HSA-5682607;R-HSA-5682863;R-HSA-5693551;R-HSA-5693549;R-HSA-568…
R-HSA-2894862	Constitutive Signaling by NOTCH1 HD+PEST Domain Mutants	1	83	0.0120482	68	0.00435061	2.76931	0.482308	0.482308	11	21	0.0014	9606	Homo sapiens	Maml1		R-HSA-4396402;R-HSA-4396401;R-HSA-2220979;R-HSA-2220981;R-HSA-2220964;R-HSA-2220966;R-HSA-2220985;R-HSA-2220971;R-HSA-4396393;R-HSA-4396392;R-HSA-2220957
R-HSA-2644602	Signaling by NOTCH1 PEST Domain Mutants in Cancer	1	83	0.0120482	68	0.00435061	2.76931	0.482308	0.482308	11	21	0.0014	9606	Homo sapiens	Maml1		R-HSA-4396402;R-HSA-4396401;R-HSA-2220979;R-HSA-2220981;R-HSA-2220964;R-HSA-2220966;R-HSA-2220985;R-HSA-2220971;R-HSA-4396393;R-HSA-4396392;R-HSA-2220957
R-HSA-2644606	Constitutive Signaling by NOTCH1 PEST Domain Mutants	1	83	0.0120482	68	0.00435061	2.76931	0.482308	0.482308	11	21	0.0014	9606	Homo sapiens	Maml1		R-HSA-4396402;R-HSA-4396401;R-HSA-2220979;R-HSA-2220981;R-HSA-2220964;R-HSA-2220966;R-HSA-2220985;R-HSA-2220971;R-HSA-4396393;R-HSA-4396392;R-HSA-2220957
R-HSA-2894858	Signaling by NOTCH1 HD+PEST Domain Mutants in Cancer	1	83	0.0120482	68	0.00435061	2.76931	0.482308	0.482308	11	21	0.0014	9606	Homo sapiens	Maml1		R-HSA-4396402;R-HSA-4396401;R-HSA-2220979;R-HSA-2220981;R-HSA-2220964;R-HSA-2220966;R-HSA-2220985;R-HSA-2220971;R-HSA-4396393;R-HSA-4396392;R-HSA-2220957
R-HSA-8873719	RAB geranylgeranylation	1	83	0.0120482	68	0.00435061	2.76931	0.482308	0.482308	2	5	0.000333333	9606	Homo sapiens	Rab11a		R-HSA-8870469;R-HSA-8870466
R-HSA-2644603	Signaling by NOTCH1 in Cancer	1	83	0.0120482	68	0.00435061	2.76931	0.482308	0.482308	11	39	0.0026	9606	Homo sapiens	Maml1		R-HSA-4396402;R-HSA-4396401;R-HSA-2220979;R-HSA-2220981;R-HSA-2220964;R-HSA-2220966;R-HSA-2220985;R-HSA-2220971;R-HSA-4396393;R-HSA-4396392;R-HSA-2220957
R-HSA-69306	DNA Replication	2	83	0.0240964	168	0.0107486	2.24182	0.483555	0.483555	5	58	0.00386667	9606	Homo sapiens	Psma6;Cdc16		R-HSA-68948;R-HSA-69015;R-HSA-68825;R-HSA-68712;R-HSA-69016
R-HSA-9609646	HCMV Infection	3	83	0.0361446	270	0.0172745	2.09237	0.485016	0.485016	5	31	0.00206667	9606	Homo sapiens	Gps2;Vps25;Hnrnpk		R-HSA-9614816;R-HSA-9624033;R-HSA-9610954;R-HSA-9610942;R-HSA-9698926
R-HSA-6807070	PTEN Regulation	2	83	0.0240964	169	0.0108125	2.22856	0.486662	0.486662	25	56	0.00373333	9606	Homo sapiens	Psma6;Tnrc6a		R-HSA-8944650;R-HSA-8944522;R-HSA-2318752;R-HSA-8948621;R-HSA-8948623;R-HSA-8944706;R-HSA-8948612;R-HSA-8948569;R-HSA-8944538;R-HSA-8944599;R-HSA-8948651;R-HSA-8944684;R-HSA-8948524;R-HSA-8945709;R-HSA-8948641;R-HSA-8944483;R-HSA-8948582;R-HSA-8948583;R-HSA-8944632;R-HSA-8948536;R-HSA-8944569;R-HSA-8948602;R-HSA-8850992;R-HSA-8944497;R-HSA-8948594
R-HSA-73856	RNA Polymerase II Transcription Termination	1	83	0.0120482	69	0.00441459	2.72918	0.487307	0.487307	2	4	0.000266667	9606	Homo sapiens	Snrpe		R-HSA-77586;R-HSA-111437
R-HSA-445717	Aquaporin-mediated transport	1	83	0.0120482	69	0.00441459	2.72918	0.487307	0.487307	1	25	0.00166667	9606	Homo sapiens	Rab11a		R-HSA-432237
R-HSA-2559586	DNA Damage/Telomere Stress Induced Senescence	1	83	0.0120482	70	0.00447857	2.69019	0.492258	0.492258	8	18	0.0012	9606	Homo sapiens	Nbn		R-HSA-3785768;R-HSA-5682020;R-HSA-5693540;R-HSA-5682018;R-HSA-5682044;R-HSA-5693612;R-HSA-5682026;R-HSA-6792712
R-HSA-186797	Signaling by PDGF	1	83	0.0120482	70	0.00447857	2.69019	0.492258	0.492258	3	31	0.00206667	9606	Homo sapiens	Pdgfc		R-HSA-382053;R-HSA-382061;R-HSA-382057
R-HSA-69563	p53-Dependent G1 DNA Damage Response	1	83	0.0120482	70	0.00447857	2.69019	0.492258	0.492258	1	22	0.00146667	9606	Homo sapiens	Psma6		R-HSA-264458
R-HSA-69580	p53-Dependent G1/S DNA damage checkpoint	1	83	0.0120482	70	0.00447857	2.69019	0.492258	0.492258	1	22	0.00146667	9606	Homo sapiens	Psma6		R-HSA-264458
R-HSA-9707616	Heme signaling	1	83	0.0120482	70	0.00447857	2.69019	0.492258	0.492258	1	25	0.00166667	9606	Homo sapiens	Tgs1		R-HSA-1368065
R-HSA-9616222	Transcriptional regulation of granulopoiesis	1	83	0.0120482	70	0.00447857	2.69019	0.492258	0.492258	1	27	0.0018	9606	Homo sapiens	Kmt2a		R-HSA-8865505
R-HSA-5693532	DNA Double-Strand Break Repair	2	83	0.0240964	171	0.0109405	2.20249	0.492842	0.492842	81	116	0.00773333	9606	Homo sapiens	Nbn;Sirt6		R-HSA-69891;R-HSA-5684052;R-HSA-5686483;R-HSA-5685341;R-HSA-5687640;R-HSA-5683801;R-HSA-3785768;R-HSA-5682629;R-HSA-5686469;R-HSA-5685953;R-HSA-5685838;R-HSA-5683405;R-HSA-5686900;R-HSA-5686642;R-HSA-5687664;R-HSA-5684081;R-HSA-75174;R-HSA-5693566;R-HSA-5683967;R-HSA-5693564;R-HSA-5683964;R-HSA-5682044;R-HSA-5687675;R-HSA-5693561;R-HSA-5687673;R-HSA-5693542;R-HSA-5684071;R-HSA-5693540;R-HSA-56876…
R-HSA-1169410	Antiviral mechanism by IFN-stimulated genes	2	83	0.0240964	172	0.0110045	2.18969	0.495914	0.495914	3	71	0.00473333	9606	Homo sapiens	Npm1;Eif4a1		R-HSA-1678842;R-HSA-9835328;R-HSA-9833723
R-HSA-373755	Semaphorin interactions	1	83	0.0120482	71	0.00454255	2.6523	0.497162	0.497162	1	41	0.00273333	9606	Homo sapiens	Myl12b		R-HSA-419197
R-HSA-168273	Influenza Viral RNA Transcription and Replication	2	83	0.0240964	173	0.0110685	2.17703	0.498974	0.498974	2	14	0.000933333	9606	Homo sapiens	Rps18;Rpl29		R-HSA-192704;R-HSA-192841
R-HSA-1169091	Activation of NF-kappaB in B cells	1	83	0.0120482	72	0.00460653	2.61546	0.502019	0.502019	1	10	0.000666667	9606	Homo sapiens	Psma6		R-HSA-1168640
R-HSA-1234176	Oxygen-dependent proline hydroxylation of Hypoxia-inducible Factor Alpha	1	83	0.0120482	72	0.00460653	2.61546	0.502019	0.502019	1	12	0.0008	9606	Homo sapiens	Psma6		R-HSA-1234159
R-HSA-69615	G1/S DNA Damage Checkpoints	1	83	0.0120482	72	0.00460653	2.61546	0.502019	0.502019	2	26	0.00173333	9606	Homo sapiens	Psma6		R-HSA-69600;R-HSA-264458
R-HSA-5358346	Hedgehog ligand biogenesis	1	83	0.0120482	72	0.00460653	2.61546	0.502019	0.502019	1	15	0.001	9606	Homo sapiens	Psma6		R-HSA-5362448
R-HSA-9610379	HCMV Late Events	2	83	0.0240964	175	0.0111964	2.15215	0.50506	0.50506	4	19	0.00126667	9606	Homo sapiens	Vps25;Hnrnpk		R-HSA-9624033;R-HSA-9610954;R-HSA-9610942;R-HSA-9698926
R-HSA-392499	Metabolism of proteins	23	83	0.277108	2347	0.15016	1.84542	0.505162	0.505162	108	847	0.0564667	9606	Homo sapiens	Eif3m;Psma6;Npm1;Rps18;Eef1a1;Sumo3;Uba5;Dcaf10;Rpl29;Appl2;Pigc;Actl6a;Gga1;Ndufs1;Fbxw8;Uba2;Sp3;Eif4a1;Rad23a;Senp1;Cops7a;Hnrnpk;Rab11a		R-HSA-8956040;R-HSA-4641350;R-HSA-8956045;R-HSA-4755524;R-HSA-8931974;R-HSA-4755526;R-HSA-4719448;R-HSA-8955289;R-HSA-4086059;R-HSA-4568914;R-HSA-4755536;R-HSA-5665871;R-HSA-4570463;R-HSA-8955285;R-HSA-4551768;R-HSA-4570485;R-HSA-9755303;R-HSA-9755306;R-HSA-4085372;R-HSA-2993769;R-HSA-3108203;R-HSA-9838035;R-HSA-9838289;R-HSA-2993763;R-HSA-8951751;R-HSA-5692934;R-HSA-2993790;R-HSA-2993784;R-HSA-2…
R-HSA-68949	Orc1 removal from chromatin	1	83	0.0120482	73	0.00467051	2.57963	0.506829	0.506829	1	4	0.000266667	9606	Homo sapiens	Psma6		R-HSA-68948
R-HSA-9758941	Gastrulation	2	83	0.0240964	177	0.0113244	2.12783	0.511098	0.511098	3	104	0.00693333	9606	Homo sapiens	Psma6;Maml1		R-HSA-9793383;R-HSA-9825555;R-HSA-9793400
R-HSA-8948751	Regulation of PTEN stability and activity	1	83	0.0120482	74	0.00473448	2.54477	0.511592	0.511592	1	13	0.000866667	9606	Homo sapiens	Psma6		R-HSA-8850992
R-HSA-5693606	DNA Double Strand Break Response	1	83	0.0120482	75	0.00479846	2.51084	0.516311	0.516311	36	48	0.0032	9606	Homo sapiens	Nbn		R-HSA-5682967;R-HSA-5683735;R-HSA-69891;R-HSA-5682965;R-HSA-5683986;R-HSA-5693598;R-HSA-5682588;R-HSA-5682586;R-HSA-5683801;R-HSA-3785768;R-HSA-5682629;R-HSA-5683077;R-HSA-5693583;R-HSA-5683405;R-HSA-5682992;R-HSA-75174;R-HSA-5693566;R-HSA-5683967;R-HSA-5683964;R-HSA-5682044;R-HSA-5683384;R-HSA-5683385;R-HSA-5682598;R-HSA-5684006;R-HSA-5682983;R-HSA-5693540;R-HSA-5693602;R-HSA-5693536;R-HSA-56834…
R-HSA-5685942	HDR through Homologous Recombination (HRR)	1	83	0.0120482	75	0.00479846	2.51084	0.516311	0.516311	13	24	0.0016	9606	Homo sapiens	Nbn		R-HSA-5693620;R-HSA-5693589;R-HSA-5686483;R-HSA-5693584;R-HSA-5685341;R-HSA-5693593;R-HSA-5693561;R-HSA-5686469;R-HSA-5693539;R-HSA-5685838;R-HSA-9853389;R-HSA-5686410;R-HSA-5686440
R-HSA-9013026	RHOB GTPase cycle	1	83	0.0120482	75	0.00479846	2.51084	0.516311	0.516311	2	6	0.0004	9606	Homo sapiens	Arhgap1		R-HSA-9013022;R-HSA-9013024
R-HSA-69242	S Phase	2	83	0.0240964	179	0.0114523	2.10406	0.517088	0.517088	5	55	0.00366667	9606	Homo sapiens	Psma6;Cdc16		R-HSA-75825;R-HSA-187574;R-HSA-68948;R-HSA-69015;R-HSA-69016
R-HSA-2408522	Selenoamino acid metabolism	2	83	0.0240964	180	0.0115163	2.09237	0.520065	0.520065	2	33	0.0022	9606	Homo sapiens	Rps18;Rpl29		R-HSA-2408529;R-HSA-5333615
R-HSA-9013408	RHOG GTPase cycle	1	83	0.0120482	78	0.0049904	2.41427	0.530195	0.530195	1	6	0.0004	9606	Homo sapiens	Arhgap1		R-HSA-9014434
R-HSA-5688426	Deubiquitination	3	83	0.0361446	289	0.0184901	1.95481	0.530404	0.530404	5	77	0.00513333	9606	Homo sapiens	Actl6a;Psma6;Rad23a		R-HSA-5688786;R-HSA-5689539;R-HSA-5665854;R-HSA-5665871;R-HSA-5689544
R-HSA-9013106	RHOC GTPase cycle	1	83	0.0120482	79	0.00505438	2.38371	0.534735	0.534735	2	6	0.0004	9606	Homo sapiens	Arhgap1		R-HSA-9013111;R-HSA-9013110
R-HSA-5578749	Transcriptional regulation by small RNAs	1	83	0.0120482	80	0.00511836	2.35392	0.539231	0.539231	2	5	0.000333333	9606	Homo sapiens	Tnrc6a		R-HSA-5578965;R-HSA-5578966
R-HSA-351202	Metabolism of polyamines	1	83	0.0120482	80	0.00511836	2.35392	0.539231	0.539231	1	17	0.00113333	9606	Homo sapiens	Psma6		R-HSA-353125
R-HSA-198725	Nuclear Events (kinase and transcription factor activation)	1	83	0.0120482	80	0.00511836	2.35392	0.539231	0.539231	2	48	0.0032	9606	Homo sapiens	Junb		R-HSA-9031624;R-HSA-9031575
R-HSA-3108214	SUMOylation of DNA damage response and repair proteins	1	83	0.0120482	81	0.00518234	2.32485	0.543683	0.543683	8	24	0.0016	9606	Homo sapiens	Sumo3		R-HSA-4551616;R-HSA-4568914;R-HSA-4570463;R-HSA-4570553;R-HSA-3000433;R-HSA-2997616;R-HSA-4551768;R-HSA-4551738
R-HSA-4086398	Ca2+ pathway	1	83	0.0120482	81	0.00518234	2.32485	0.543683	0.543683	2	27	0.0018	9606	Homo sapiens	Tnrc6a		R-HSA-4518575;R-HSA-4518585
R-HSA-6791226	Major pathway of rRNA processing in the nucleolus and cytosol	2	83	0.0240964	189	0.0120921	1.99273	0.546306	0.546306	2	7	0.000466667	9606	Homo sapiens	Rps18;Rpl29		R-HSA-6791223;R-HSA-6791218
R-HSA-8939902	Regulation of RUNX2 expression and activity	1	83	0.0120482	82	0.00524632	2.2965	0.548093	0.548093	3	29	0.00193333	9606	Homo sapiens	Psma6		R-HSA-8939801;R-HSA-9008110;R-HSA-9009362
R-HSA-1280218	Adaptive Immune System	9	83	0.108434	933	0.0596929	1.81653	0.550262	0.550262	20	265	0.0176667	9606	Homo sapiens	Trim41;Psma6;Fbxw8;Cltc;Cdc16;Uba5;Ap1g1;Ywhaz		R-HSA-983150;R-HSA-8951498;R-HSA-983147;R-HSA-392513;R-HSA-913993;R-HSA-2130725;R-HSA-983140;R-HSA-2130640;R-HSA-2130641;R-HSA-1168640;R-HSA-2213236;R-HSA-1236935;R-HSA-2130486;R-HSA-1236970;R-HSA-5607724;R-HSA-983157;R-HSA-2130619;R-HSA-983156;R-HSA-983153;R-HSA-983152
R-HSA-8852276	The role of GTSE1 in G2/M progression after G2 checkpoint	1	83	0.0120482	83	0.0053103	2.26883	0.552461	0.552461	1	10	0.000666667	9606	Homo sapiens	Psma6		R-HSA-8852354
R-HSA-1169408	ISG15 antiviral mechanism	1	83	0.0120482	83	0.0053103	2.26883	0.552461	0.552461	1	16	0.00106667	9606	Homo sapiens	Eif4a1		R-HSA-1678842
R-HSA-6781827	Transcription-Coupled Nucleotide Excision Repair (TC-NER)	1	83	0.0120482	83	0.0053103	2.26883	0.552461	0.552461	1	17	0.00113333	9606	Homo sapiens	Cops7a		R-HSA-6781833
R-HSA-1980143	Signaling by NOTCH1	1	83	0.0120482	84	0.00537428	2.24182	0.556787	0.556787	11	39	0.0026	9606	Homo sapiens	Maml1		R-HSA-4396371;R-HSA-1980078;R-HSA-1980047;R-HSA-1912393;R-HSA-1912394;R-HSA-4396347;R-HSA-4396379;R-HSA-1912391;R-HSA-1980067;R-HSA-4396382;R-HSA-1980065
R-HSA-196807	Nicotinate metabolism	1	83	0.0120482	84	0.00537428	2.24182	0.556787	0.556787	1	29	0.00193333	9606	Homo sapiens	Nmnat1		R-HSA-200512
R-HSA-109581	Apoptosis	2	83	0.0240964	193	0.012348	1.95143	0.557646	0.557646	3	142	0.00946667	9606	Homo sapiens	Psma6;Ywhaz		R-HSA-211715;R-HSA-139906;R-HSA-139899
R-HSA-2467813	Separation of Sister Chromatids	2	83	0.0240964	195	0.012476	1.93142	0.563241	0.563241	3	8	0.000533333	9606	Homo sapiens	Psma6;Cdc16		R-HSA-174144;R-HSA-174202;R-HSA-174121
R-HSA-1234174	Cellular response to hypoxia	1	83	0.0120482	86	0.00550224	2.18969	0.565314	0.565314	1	20	0.00133333	9606	Homo sapiens	Psma6		R-HSA-1234159
R-HSA-611105	Respiratory electron transport	2	83	0.0240964	196	0.01254	1.92156	0.566019	0.566019	5	47	0.00313333	9606	Homo sapiens	Ndufa12;Ndufs1		R-HSA-6800870;R-HSA-163217;R-HSA-6799196;R-HSA-6799179;R-HSA-6788523
R-HSA-1640170	Cell Cycle	7	83	0.0843373	735	0.047025	1.79346	0.569097	0.569097	59	457	0.0304667	9606	Homo sapiens	Nek9;Psma6;Npm1;Banf1;Cdc16;Nbn;Ywhaz		R-HSA-69891;R-HSA-9648017;R-HSA-6799332;R-HSA-8852354;R-HSA-75016;R-HSA-174088;R-HSA-2990880;R-HSA-264458;R-HSA-2984226;R-HSA-2995388;R-HSA-174227;R-HSA-174224;R-HSA-69015;R-HSA-69016;R-HSA-174104;R-HSA-174105;R-HSA-8854044;R-HSA-174238;R-HSA-2995376;R-HSA-188191;R-HSA-174119;R-HSA-9686969;R-HSA-174120;R-HSA-174121;R-HSA-174255;R-HSA-8854071;R-HSA-75825;R-HSA-2984220;R-HSA-187574;R-HSA-174132;R-H…
R-HSA-68886	M Phase	4	83	0.0481928	416	0.0266155	1.8107	0.572896	0.572896	13	96	0.0064	9606	Homo sapiens	Nek9;Psma6;Banf1;Cdc16		R-HSA-174144;R-HSA-9648017;R-HSA-2993898;R-HSA-9648089;R-HSA-174121;R-HSA-2990880;R-HSA-2984258;R-HSA-2984226;R-HSA-2995388;R-HSA-2984220;R-HSA-174202;R-HSA-2995376;R-HSA-2980720
R-HSA-2995410	Nuclear Envelope (NE) Reassembly	1	83	0.0120482	88	0.0056302	2.13992	0.573679	0.573679	2	24	0.0016	9606	Homo sapiens	Banf1		R-HSA-2995388;R-HSA-2995376
R-HSA-9833482	PKR-mediated signaling	1	83	0.0120482	88	0.0056302	2.13992	0.573679	0.573679	2	40	0.00266667	9606	Homo sapiens	Npm1		R-HSA-9835328;R-HSA-9833723
R-HSA-69202	Cyclin E associated events during G1/S transition	1	83	0.0120482	88	0.0056302	2.13992	0.573679	0.573679	1	20	0.00133333	9606	Homo sapiens	Psma6		R-HSA-187574
R-HSA-977225	Amyloid fiber formation	1	83	0.0120482	89	0.00569418	2.11588	0.577801	0.577801	2	33	0.0022	9606	Homo sapiens	Gga1		R-HSA-5692934;R-HSA-5692941
R-HSA-2559582	Senescence-Associated Secretory Phenotype (SASP)	1	83	0.0120482	90	0.00575816	2.09237	0.581883	0.581883	6	22	0.00146667	9606	Homo sapiens	Cdc16		R-HSA-3790137;R-HSA-3788705;R-HSA-3790130;R-HSA-3788725;R-HSA-3788724;R-HSA-3788708
R-HSA-69656	Cyclin A:Cdk2-associated events at S phase entry	1	83	0.0120482	90	0.00575816	2.09237	0.581883	0.581883	1	19	0.00126667	9606	Homo sapiens	Psma6		R-HSA-187574
R-HSA-1168372	Downstream signaling events of B Cell Receptor (BCR)	1	83	0.0120482	91	0.00582214	2.06938	0.585927	0.585927	1	15	0.001	9606	Homo sapiens	Psma6		R-HSA-1168640
R-HSA-9707564	Cytoprotection by HMOX1	1	83	0.0120482	91	0.00582214	2.06938	0.585927	0.585927	1	22	0.00146667	9606	Homo sapiens	Tgs1		R-HSA-400143
R-HSA-195253	Degradation of beta-catenin by the destruction complex	1	83	0.0120482	91	0.00582214	2.06938	0.585927	0.585927	1	23	0.00153333	9606	Homo sapiens	Psma6		R-HSA-2130282
R-HSA-9013404	RAC2 GTPase cycle	1	83	0.0120482	92	0.00588612	2.04688	0.589931	0.589931	1	10	0.000666667	9606	Homo sapiens	Arhgap1		R-HSA-9014295
R-HSA-1500620	Meiosis	1	83	0.0120482	93	0.0059501	2.02487	0.593897	0.593897	2	16	0.00106667	9606	Homo sapiens	Nbn		R-HSA-9023941;R-HSA-9023943
R-HSA-6802957	Oncogenic MAPK signaling	1	83	0.0120482	93	0.0059501	2.02487	0.593897	0.593897	1	46	0.00306667	9606	Homo sapiens	Spred1		R-HSA-6802837
R-HSA-8868773	rRNA processing in the nucleus and cytosol	2	83	0.0240964	207	0.0132438	1.81945	0.595746	0.595746	2	15	0.001	9606	Homo sapiens	Rps18;Rpl29		R-HSA-6791223;R-HSA-6791218
R-HSA-6804756	Regulation of TP53 Activity through Phosphorylation	1	83	0.0120482	95	0.00607806	1.98224	0.601715	0.601715	1	26	0.00173333	9606	Homo sapiens	Nbn		R-HSA-6799332
R-HSA-5673001	RAF/MAP kinase cascade	3	83	0.0361446	322	0.0206014	1.75447	0.603667	0.603667	6	75	0.005	9606	Homo sapiens	Psma6;Spred1;Rgl2		R-HSA-5658438;R-HSA-5658231;R-HSA-5658435;R-HSA-5658430;R-HSA-9660557;R-HSA-5658424
R-HSA-70268	Pyruvate metabolism	1	83	0.0120482	96	0.00614203	1.9616	0.605567	0.605567	2	31	0.00206667	9606	Homo sapiens	Rmnd5b		R-HSA-9861563;R-HSA-9861640
R-HSA-1257604	PIP3 activates AKT signaling	3	83	0.0361446	325	0.0207933	1.73828	0.609947	0.609947	26	88	0.00586667	9606	Homo sapiens	Psma6;Tnrc6a;Foxo1		R-HSA-199299;R-HSA-8944650;R-HSA-8944522;R-HSA-2318752;R-HSA-8948621;R-HSA-8948623;R-HSA-8944706;R-HSA-8948612;R-HSA-8948569;R-HSA-8944538;R-HSA-8944599;R-HSA-8948651;R-HSA-8944684;R-HSA-8948524;R-HSA-8945709;R-HSA-8948641;R-HSA-8944483;R-HSA-8948582;R-HSA-8948583;R-HSA-8944632;R-HSA-8948536;R-HSA-8944569;R-HSA-8948602;R-HSA-8850992;R-HSA-8944497;R-HSA-8948594
R-HSA-201681	TCF dependent signaling in response to WNT	2	83	0.0240964	215	0.0137556	1.75175	0.616401	0.616401	7	71	0.00473333	9606	Homo sapiens	Psma6;Ywhaz		R-HSA-3769391;R-HSA-1504193;R-HSA-3769393;R-HSA-3769392;R-HSA-4641260;R-HSA-3640874;R-HSA-4641256
R-HSA-5620912	Anchoring of the basal body to the plasma membrane	1	83	0.0120482	99	0.00633397	1.90215	0.616905	0.616905	3	9	0.0006	9606	Homo sapiens	Rab11a		R-HSA-5638014;R-HSA-5617816;R-HSA-5638009
R-HSA-421270	Cell-cell junction organization	1	83	0.0120482	99	0.00633397	1.90215	0.616905	0.616905	4	54	0.0036	9606	Homo sapiens	Tnrc6a		R-HSA-9759809;R-HSA-9759516;R-HSA-9759950;R-HSA-9759513
R-HSA-5619084	ABC transporter disorders	1	83	0.0120482	99	0.00633397	1.90215	0.616905	0.616905	1	23	0.00153333	9606	Homo sapiens	Psma6		R-HSA-8866858
R-HSA-5684996	MAPK1/MAPK3 signaling	3	83	0.0361446	329	0.0210493	1.71714	0.618217	0.618217	6	82	0.00546667	9606	Homo sapiens	Psma6;Spred1;Rgl2		R-HSA-5658438;R-HSA-5658231;R-HSA-5658435;R-HSA-5658430;R-HSA-9660557;R-HSA-5658424
R-HSA-9013423	RAC3 GTPase cycle	1	83	0.0120482	100	0.00639795	1.88313	0.620612	0.620612	1	6	0.0004	9606	Homo sapiens	Arhgap1		R-HSA-9018806
R-HSA-5663205	Infectious disease	14	83	0.168675	1527	0.0976967	1.72651	0.621691	0.621691	39	998	0.0665333	9606	Homo sapiens	Psma6;Npm1;Rps18;Eef1a1;Snrpe;Gps2;Ap1g1;Vps25;Med4;Rpl29;Banf1;Cltc;Hnrnpk;Ywhaz		R-HSA-8951690;R-HSA-180736;R-HSA-192704;R-HSA-175174;R-HSA-9729232;R-HSA-182279;R-HSA-175108;R-HSA-9729500;R-HSA-192841;R-HSA-182286;R-HSA-180622;R-HSA-175117;R-HSA-175250;R-HSA-180627;R-HSA-180630;R-HSA-9610954;R-HSA-9727886;R-HSA-162590;R-HSA-9727944;R-HSA-168285;R-HSA-180573;R-HSA-164514;R-HSA-180710;R-HSA-164522;R-HSA-191786;R-HSA-9610942;R-HSA-9729849;R-HSA-164845;R-HSA-9836857;R-HSA-9614816…
R-HSA-1280215	Cytokine Signaling in Immune system	10	83	0.120482	1099	0.0703135	1.7135	0.623428	0.623428	11	785	0.0523333	9606	Homo sapiens	Psma6;Npm1;Eif4a1;Junb;Hnrnpa2b1;Ywhaz;Foxo1		R-HSA-1678842;R-HSA-6790036;R-HSA-9835328;R-HSA-209061;R-HSA-5607731;R-HSA-5668481;R-HSA-912757;R-HSA-914182;R-HSA-8950292;R-HSA-9833723;R-HSA-5668520
R-HSA-6811442	Intra-Golgi and retrograde Golgi-to-ER traffic	2	83	0.0240964	219	0.0140115	1.71976	0.626423	0.626423	9	48	0.0032	9606	Homo sapiens	Stx16;Vti1a		R-HSA-6811431;R-HSA-6814678;R-HSA-6814676;R-HSA-6814674;R-HSA-6814671;R-HSA-6814684;R-HSA-6814683;R-HSA-6814682;R-HSA-6811433
R-HSA-174824	Plasma lipoprotein assembly, remodeling, and clearance	1	83	0.0120482	102	0.00652591	1.84621	0.627918	0.627918	5	86	0.00573333	9606	Homo sapiens	Cltc		R-HSA-6784738;R-HSA-6784735;R-HSA-8855131;R-HSA-8855130;R-HSA-6784729
R-HSA-9837999	Mitochondrial protein degradation	1	83	0.0120482	104	0.00665387	1.8107	0.635085	0.635085	4	20	0.00133333	9606	Homo sapiens	Ndufs1		R-HSA-9838035;R-HSA-9838289;R-HSA-9838081;R-HSA-9838093
R-HSA-5668541	TNFR2 non-canonical NF-kB pathway	1	83	0.0120482	104	0.00665387	1.8107	0.635085	0.635085	3	44	0.00293333	9606	Homo sapiens	Psma6		R-HSA-5607731;R-HSA-5668481;R-HSA-5668520
R-HSA-400253	Circadian Clock	1	83	0.0120482	105	0.00671785	1.79346	0.638617	0.638617	3	59	0.00393333	9606	Homo sapiens	Tgs1		R-HSA-879724;R-HSA-1368065;R-HSA-1801587
R-HSA-1236974	ER-Phagosome pathway	1	83	0.0120482	106	0.00678183	1.77654	0.642115	0.642115	1	10	0.000666667	9606	Homo sapiens	Psma6		R-HSA-1236935
R-HSA-9679506	SARS-CoV Infections	5	83	0.060241	572	0.0365963	1.64609	0.650933	0.650933	7	401	0.0267333	9606	Homo sapiens	Npm1;Rps18;Eef1a1;Snrpe;Ywhaz		R-HSA-9729232;R-HSA-191786;R-HSA-9729500;R-HSA-9727886;R-HSA-9727919;R-HSA-9727944;R-HSA-9729849
R-HSA-8957275	Post-translational protein phosphorylation	1	83	0.0120482	109	0.00697377	1.72764	0.652409	0.652409	1	1	6.66667e-05	9606	Homo sapiens	Appl2		R-HSA-8952289
R-HSA-190236	Signaling by FGFR	1	83	0.0120482	109	0.00697377	1.72764	0.652409	0.652409	1	142	0.00946667	9606	Homo sapiens	Spred1		R-HSA-5654510
R-HSA-69618	Mitotic Spindle Checkpoint	1	83	0.0120482	111	0.00710173	1.69652	0.659107	0.659107	1	7	0.000466667	9606	Homo sapiens	Cdc16		R-HSA-141423
R-HSA-422475	Axon guidance	5	83	0.060241	579	0.0370441	1.62619	0.661462	0.661462	13	295	0.0196667	9606	Homo sapiens	Myl12b;Psma6;Rps18;Cltc;Rpl29		R-HSA-392749;R-HSA-445071;R-HSA-392748;R-HSA-374696;R-HSA-445079;R-HSA-555065;R-HSA-445077;R-HSA-3928616;R-HSA-3928654;R-HSA-9014652;R-HSA-9011313;R-HSA-419197;R-HSA-9014610
R-HSA-202424	Downstream TCR signaling	1	83	0.0120482	112	0.00716571	1.68137	0.662408	0.662408	1	24	0.0016	9606	Homo sapiens	Psma6		R-HSA-5607724
R-HSA-1483255	PI Metabolism	1	83	0.0120482	112	0.00716571	1.68137	0.662408	0.662408	1	89	0.00593333	9606	Homo sapiens	Sp3		R-HSA-8849969
R-HSA-2559580	Oxidative Stress Induced Senescence	1	83	0.0120482	113	0.00722969	1.66649	0.665677	0.665677	3	40	0.00266667	9606	Homo sapiens	Tnrc6a		R-HSA-3209111;R-HSA-3209114;R-HSA-3209151
R-HSA-5357801	Programmed Cell Death	2	83	0.0240964	238	0.0152271	1.58246	0.671282	0.671282	3	193	0.0128667	9606	Homo sapiens	Psma6;Ywhaz		R-HSA-211715;R-HSA-139906;R-HSA-139899
R-HSA-163125	Post-translational modification: synthesis of GPI-anchored proteins	1	83	0.0120482	115	0.00735765	1.63751	0.672121	0.672121	1	16	0.00106667	9606	Homo sapiens	Pigc		R-HSA-162730
R-HSA-9833110	RSV-host interactions	1	83	0.0120482	116	0.00742163	1.62339	0.675297	0.675297	1	27	0.0018	9606	Homo sapiens	Med4		R-HSA-9836857
R-HSA-1428517	Aerobic respiration and respiratory electron transport	3	83	0.0361446	360	0.0230326	1.56928	0.678265	0.678265	7	117	0.0078	9606	Homo sapiens	Ndufa12;Ndufs1;Rmnd5b		R-HSA-6800870;R-HSA-163217;R-HSA-6799196;R-HSA-6799179;R-HSA-6788523;R-HSA-9861563;R-HSA-9861640
R-HSA-211000	Gene Silencing by RNA	1	83	0.0120482	119	0.00761356	1.58246	0.684642	0.684642	4	40	0.00266667	9606	Homo sapiens	Tnrc6a		R-HSA-5578965;R-HSA-5578966;R-HSA-426522;R-HSA-426489
R-HSA-9694516	SARS-CoV-2 Infection	3	83	0.0361446	365	0.0233525	1.54778	0.687274	0.687274	3	210	0.014	9606	Homo sapiens	Rps18;Snrpe;Ywhaz		R-HSA-191786;R-HSA-9729500;R-HSA-9729849
R-HSA-5607764	CLEC7A (Dectin-1) signaling	1	83	0.0120482	120	0.00767754	1.56928	0.687697	0.687697	2	45	0.003	9606	Homo sapiens	Psma6		R-HSA-5607731;R-HSA-5607724
R-HSA-9648025	EML4 and NUDC in mitotic spindle formation	1	83	0.0120482	121	0.00774152	1.55631	0.690723	0.690723	2	5	0.000333333	9606	Homo sapiens	Nek9		R-HSA-9648017;R-HSA-9648089
R-HSA-3700989	Transcriptional Regulation by TP53	4	83	0.0481928	486	0.031094	1.5499	0.693782	0.693782	6	258	0.0172	9606	Homo sapiens	Npm1;Nbn;Tnrc6a;Ywhaz		R-HSA-6799332;R-HSA-2318752;R-HSA-2321904;R-HSA-5632738;R-HSA-5632732;R-HSA-6801675
R-HSA-9006925	Intracellular signaling by second messengers	3	83	0.0361446	372	0.0238004	1.51866	0.699571	0.699571	26	116	0.00773333	9606	Homo sapiens	Psma6;Tnrc6a;Foxo1		R-HSA-199299;R-HSA-8944650;R-HSA-8944522;R-HSA-2318752;R-HSA-8948621;R-HSA-8948623;R-HSA-8944706;R-HSA-8948612;R-HSA-8948569;R-HSA-8944538;R-HSA-8944599;R-HSA-8948651;R-HSA-8944684;R-HSA-8948524;R-HSA-8945709;R-HSA-8948641;R-HSA-8944483;R-HSA-8948582;R-HSA-8948583;R-HSA-8944632;R-HSA-8948536;R-HSA-8944569;R-HSA-8948602;R-HSA-8850992;R-HSA-8944497;R-HSA-8948594
R-HSA-5610787	Hedgehog 'off' state	1	83	0.0120482	124	0.00793346	1.51866	0.699627	0.699627	4	32	0.00213333	9606	Homo sapiens	Psma6		R-HSA-5610757;R-HSA-5610758;R-HSA-5610754;R-HSA-5610760
R-HSA-382556	ABC-family proteins mediated transport	1	83	0.0120482	124	0.00793346	1.51866	0.699627	0.699627	1	27	0.0018	9606	Homo sapiens	Psma6		R-HSA-8866553
R-HSA-9020702	Interleukin-1 signaling	1	83	0.0120482	125	0.00799744	1.50651	0.702538	0.702538	1	59	0.00393333	9606	Homo sapiens	Psma6		R-HSA-209061
R-HSA-446728	Cell junction organization	1	83	0.0120482	126	0.00806142	1.49455	0.705421	0.705421	4	70	0.00466667	9606	Homo sapiens	Tnrc6a		R-HSA-9759809;R-HSA-9759516;R-HSA-9759950;R-HSA-9759513
R-HSA-381426	Regulation of Insulin-like Growth Factor (IGF) transport and uptake by Insulin-like Growth Factor Binding Proteins (IGFBPs)	1	83	0.0120482	127	0.0081254	1.48278	0.708276	0.708276	1	14	0.000933333	9606	Homo sapiens	Appl2		R-HSA-8952289
R-HSA-1236975	Antigen processing-Cross presentation	1	83	0.0120482	128	0.00818938	1.4712	0.711104	0.711104	2	23	0.00153333	9606	Homo sapiens	Psma6		R-HSA-1236935;R-HSA-1236970
R-HSA-9675108	Nervous system development	5	83	0.060241	615	0.0393474	1.531	0.71235	0.71235	13	321	0.0214	9606	Homo sapiens	Myl12b;Psma6;Rps18;Cltc;Rpl29		R-HSA-392749;R-HSA-445071;R-HSA-392748;R-HSA-374696;R-HSA-445079;R-HSA-555065;R-HSA-445077;R-HSA-3928616;R-HSA-3928654;R-HSA-9014652;R-HSA-9011313;R-HSA-419197;R-HSA-9014610
R-HSA-2219528	PI3K/AKT Signaling in Cancer	1	83	0.0120482	129	0.00825336	1.45979	0.713904	0.713904	1	21	0.0014	9606	Homo sapiens	Foxo1		R-HSA-2399992
R-HSA-373760	L1CAM interactions	1	83	0.0120482	130	0.00831734	1.44856	0.716678	0.716678	7	54	0.0036	9606	Homo sapiens	Cltc		R-HSA-445079;R-HSA-555065;R-HSA-445077;R-HSA-392749;R-HSA-445071;R-HSA-392748;R-HSA-374696
R-HSA-9006931	Signaling by Nuclear Receptors	3	83	0.0361446	388	0.0248241	1.45603	0.726305	0.726305	18	196	0.0130667	9606	Homo sapiens	Gps2;Tnrc6a;Kdm3a		R-HSA-9024361;R-HSA-9012203;R-HSA-9618486;R-HSA-9024334;R-HSA-9618392;R-HSA-9024386;R-HSA-9657791;R-HSA-9012196;R-HSA-9605052;R-HSA-9024326;R-HSA-9624925;R-HSA-9011961;R-HSA-9012186;R-HSA-9618405;R-HSA-9038545;R-HSA-9012208;R-HSA-9618479;R-HSA-9011958
R-HSA-73886	Chromosome Maintenance	1	83	0.0120482	135	0.00863724	1.39491	0.73015	0.73015	3	38	0.00253333	9606	Homo sapiens	Npm1		R-HSA-606287;R-HSA-606289;R-HSA-606326
R-HSA-3371556	Cellular response to heat stress	1	83	0.0120482	135	0.00863724	1.39491	0.73015	0.73015	1	29	0.00193333	9606	Homo sapiens	Eef1a1		R-HSA-3371591
R-HSA-202403	TCR signaling	1	83	0.0120482	135	0.00863724	1.39491	0.73015	0.73015	1	52	0.00346667	9606	Homo sapiens	Psma6		R-HSA-5607724
R-HSA-9006934	Signaling by Receptor Tyrosine Kinases	5	83	0.060241	634	0.040563	1.48512	0.736969	0.736969	10	759	0.0506	9606	Homo sapiens	Pdgfc;Cltc;Junb;Spred1;Map2k5		R-HSA-382053;R-HSA-177491;R-HSA-9031624;R-HSA-177479;R-HSA-382061;R-HSA-5654510;R-HSA-382057;R-HSA-9031575;R-HSA-198733;R-HSA-177501
R-HSA-6809371	Formation of the cornified envelope	1	83	0.0120482	138	0.00882917	1.36459	0.737925	0.737925	8	27	0.0018	9606	Homo sapiens	Krt10		R-HSA-6810357;R-HSA-6814387;R-HSA-6811539;R-HSA-8942224;R-HSA-6814734;R-HSA-6814764;R-HSA-6814298;R-HSA-6810937
R-HSA-114608	Platelet degranulation	1	83	0.0120482	141	0.00902111	1.33555	0.745478	0.745478	1	11	0.000733333	9606	Homo sapiens	Appl2		R-HSA-481044
R-HSA-1474165	Reproduction	1	83	0.0120482	146	0.00934101	1.28982	0.757589	0.757589	2	44	0.00293333	9606	Homo sapiens	Nbn		R-HSA-9023941;R-HSA-9023943
R-HSA-8878166	Transcriptional regulation by RUNX2	1	83	0.0120482	146	0.00934101	1.28982	0.757589	0.757589	3	81	0.0054	9606	Homo sapiens	Psma6		R-HSA-8939801;R-HSA-9008110;R-HSA-9009362
R-HSA-76005	Response to elevated platelet cytosolic Ca2+	1	83	0.0120482	148	0.00946897	1.27239	0.762272	0.762272	1	14	0.000933333	9606	Homo sapiens	Appl2		R-HSA-481044
R-HSA-69206	G1/S Transition	1	83	0.0120482	150	0.00959693	1.25542	0.766864	0.766864	1	61	0.00406667	9606	Homo sapiens	Psma6		R-HSA-187574
R-HSA-9018519	Estrogen-dependent gene expression	1	83	0.0120482	153	0.00978887	1.23081	0.773588	0.773588	6	66	0.0044	9606	Homo sapiens	Tnrc6a		R-HSA-9011961;R-HSA-9012203;R-HSA-9012186;R-HSA-9012208;R-HSA-9012196;R-HSA-9011958
R-HSA-8980692	RHOA GTPase cycle	1	83	0.0120482	154	0.00985285	1.22281	0.775787	0.775787	2	6	0.0004	9606	Homo sapiens	Arhgap1		R-HSA-9013009;R-HSA-8981637
R-HSA-9820952	Respiratory Syncytial Virus Infection Pathway	1	83	0.0120482	154	0.00985285	1.22281	0.775787	0.775787	1	101	0.00673333	9606	Homo sapiens	Med4		R-HSA-9836857
R-HSA-76002	Platelet activation, signaling and aggregation	2	83	0.0240964	293	0.018746	1.28541	0.776973	0.776973	5	119	0.00793333	9606	Homo sapiens	Ywhaz;Appl2		R-HSA-443831;R-HSA-481044;R-HSA-430076;R-HSA-443402;R-HSA-430073
R-HSA-9013148	CDC42 GTPase cycle	1	83	0.0120482	159	0.0101727	1.18436	0.786464	0.786464	2	6	0.0004	9606	Homo sapiens	Arhgap1		R-HSA-9013161;R-HSA-9013157
R-HSA-1500931	Cell-Cell communication	1	83	0.0120482	165	0.0105566	1.14129	0.798612	0.798612	4	93	0.0062	9606	Homo sapiens	Tnrc6a		R-HSA-9759809;R-HSA-9759516;R-HSA-9759950;R-HSA-9759513
R-HSA-1643685	Disease	22	83	0.26506	2644	0.169162	1.5669	0.808524	0.808524	97	1932	0.1288	9606	Homo sapiens	Psma6;Npm1;Rps18;Eef1a1;Snrpe;Gps2;Ap1g1;Vps25;Med4;Rpl29;Maml1;Banf1;Cltc;Cdc16;Nbn;Junb;Spred1;Hnrnpk;Ywhaz;Foxo1		R-HSA-8951690;R-HSA-180736;R-HSA-182279;R-HSA-175108;R-HSA-9725342;R-HSA-182286;R-HSA-9725338;R-HSA-175117;R-HSA-9727886;R-HSA-162590;R-HSA-9704330;R-HSA-191786;R-HSA-4396393;R-HSA-9851068;R-HSA-4396392;R-HSA-9610942;R-HSA-4396402;R-HSA-4396401;R-HSA-9725345;R-HSA-173115;R-HSA-9725357;R-HSA-9727919;R-HSA-9712084;R-HSA-9712085;R-HSA-9712086;R-HSA-9851092;R-HSA-9712087;R-HSA-175174;R-HSA-9851090;R-…
R-HSA-9612973	Autophagy	1	83	0.0120482	173	0.0110685	1.08852	0.813748	0.813748	4	116	0.00773333	9606	Homo sapiens	Eef1a1		R-HSA-9626034;R-HSA-9626067;R-HSA-9626038;R-HSA-9626046
R-HSA-453279	Mitotic G1 phase and G1/S transition	1	83	0.0120482	174	0.0111324	1.08226	0.815559	0.815559	1	101	0.00673333	9606	Homo sapiens	Psma6		R-HSA-187574
R-HSA-162587	HIV Life Cycle	1	83	0.0120482	175	0.0111964	1.07608	0.817352	0.817352	10	117	0.0078	9606	Homo sapiens	Banf1		R-HSA-175250;R-HSA-164514;R-HSA-8951690;R-HSA-175174;R-HSA-175108;R-HSA-164522;R-HSA-173115;R-HSA-162590;R-HSA-164845;R-HSA-175117
R-HSA-2871837	FCERI mediated NF-kB activation	1	83	0.0120482	175	0.0111964	1.07608	0.817352	0.817352	1	19	0.00126667	9606	Homo sapiens	Psma6		R-HSA-5607724
R-HSA-194315	Signaling by Rho GTPases	5	83	0.060241	708	0.0452975	1.3299	0.818288	0.818288	29	203	0.0135333	9606	Homo sapiens	Myl12b;Arhgap1;Cltc;Senp1;Ywhaz		R-HSA-9018766;R-HSA-75016;R-HSA-8981637;R-HSA-9013144;R-HSA-5668932;R-HSA-9693125;R-HSA-9013022;R-HSA-9013009;R-HSA-9017488;R-HSA-9696266;R-HSA-9693198;R-HSA-9014295;R-HSA-9013161;R-HSA-9018794;R-HSA-5668978;R-HSA-419232;R-HSA-9013024;R-HSA-9017507;R-HSA-9014434;R-HSA-9013157;R-HSA-9018745;R-HSA-9693282;R-HSA-9018746;R-HSA-9013437;R-HSA-5671919;R-HSA-419197;R-HSA-9013111;R-HSA-9018806;R-HSA-90131…
R-HSA-5633007	Regulation of TP53 Activity	1	83	0.0120482	178	0.0113884	1.05794	0.822628	0.822628	1	97	0.00646667	9606	Homo sapiens	Nbn		R-HSA-6799332
R-HSA-195258	RHO GTPase Effectors	2	83	0.0240964	325	0.0207933	1.15885	0.823825	0.823825	6	113	0.00753333	9606	Homo sapiens	Myl12b;Ywhaz		R-HSA-5668932;R-HSA-5668978;R-HSA-419232;R-HSA-5671919;R-HSA-75016;R-HSA-419197
R-HSA-9012999	RHO GTPase cycle	3	83	0.0361446	460	0.0294306	1.22813	0.824241	0.824241	23	91	0.00606667	9606	Homo sapiens	Arhgap1;Cltc;Senp1		R-HSA-9013161;R-HSA-9018794;R-HSA-9018766;R-HSA-9013024;R-HSA-9017507;R-HSA-9014434;R-HSA-9013157;R-HSA-8981637;R-HSA-9018745;R-HSA-9693282;R-HSA-9013144;R-HSA-9018746;R-HSA-9013437;R-HSA-9693125;R-HSA-9013022;R-HSA-9013009;R-HSA-9017488;R-HSA-9696266;R-HSA-9693198;R-HSA-9014295;R-HSA-9013111;R-HSA-9018806;R-HSA-9013110
R-HSA-72306	tRNA processing	1	83	0.0120482	182	0.0116443	1.03469	0.829429	0.829429	4	54	0.0036	9606	Homo sapiens	Trmt10c		R-HSA-6787591;R-HSA-6786854;R-HSA-6785722;R-HSA-6787594
R-HSA-446652	Interleukin-1 family signaling	1	83	0.0120482	183	0.0117083	1.02903	0.831088	0.831088	1	92	0.00613333	9606	Homo sapiens	Psma6		R-HSA-209061
R-HSA-69278	Cell Cycle, Mitotic	4	83	0.0481928	596	0.0381318	1.26385	0.831204	0.831204	48	357	0.0238	9606	Homo sapiens	Nek9;Psma6;Banf1;Cdc16		R-HSA-9648017;R-HSA-174144;R-HSA-8852354;R-HSA-2993898;R-HSA-174088;R-HSA-9648089;R-HSA-2990880;R-HSA-2984226;R-HSA-174157;R-HSA-179410;R-HSA-2995388;R-HSA-174227;R-HSA-188371;R-HSA-174224;R-HSA-68948;R-HSA-69015;R-HSA-9686980;R-HSA-69016;R-HSA-174171;R-HSA-174104;R-HSA-174105;R-HSA-8854044;R-HSA-179417;R-HSA-174238;R-HSA-2995376;R-HSA-188191;R-HSA-2980720;R-HSA-179421;R-HSA-174119;R-HSA-174058;R…
R-HSA-9716542	Signaling by Rho GTPases, Miro GTPases and RHOBTB3	5	83	0.060241	724	0.0463212	1.30051	0.832956	0.832956	29	212	0.0141333	9606	Homo sapiens	Myl12b;Arhgap1;Cltc;Senp1;Ywhaz		R-HSA-9018766;R-HSA-75016;R-HSA-8981637;R-HSA-9013144;R-HSA-5668932;R-HSA-9693125;R-HSA-9013022;R-HSA-9013009;R-HSA-9017488;R-HSA-9696266;R-HSA-9693198;R-HSA-9014295;R-HSA-9013161;R-HSA-9018794;R-HSA-5668978;R-HSA-419232;R-HSA-9013024;R-HSA-9017507;R-HSA-9014434;R-HSA-9013157;R-HSA-9018745;R-HSA-9693282;R-HSA-9018746;R-HSA-9013437;R-HSA-5671919;R-HSA-419197;R-HSA-9013111;R-HSA-9018806;R-HSA-90131…
R-HSA-8957322	Metabolism of steroids	2	83	0.0240964	335	0.0214331	1.12426	0.836556	0.836556	30	251	0.0167333	9606	Homo sapiens	Tgs1;Nfyc		R-HSA-1655833;R-HSA-2426148;R-HSA-1655832;R-HSA-2426151;R-HSA-2426150;R-HSA-1655837;R-HSA-2426147;R-HSA-1655839;R-HSA-2426146;R-HSA-2426157;R-HSA-2426156;R-HSA-1655824;R-HSA-1655827;R-HSA-2426158;R-HSA-1655826;R-HSA-2426152;R-HSA-2426155;R-HSA-2426164;R-HSA-2426161;R-HSA-2426163;R-HSA-1655823;R-HSA-2426162;R-HSA-2065966;R-HSA-1655848;R-HSA-1655850;R-HSA-1655852;R-HSA-1655843;R-HSA-1655844;R-HSA-1…
R-HSA-983705	Signaling by the B Cell Receptor (BCR)	1	83	0.0120482	189	0.0120921	0.996366	0.840712	0.840712	1	45	0.003	9606	Homo sapiens	Psma6		R-HSA-1168640
R-HSA-418555	G alpha (s) signalling events	1	83	0.0120482	190	0.0121561	0.991122	0.842262	0.842262	3	28	0.00186667	9606	Homo sapiens	Gpr84		R-HSA-379044;R-HSA-744887;R-HSA-744886
R-HSA-9013149	RAC1 GTPase cycle	1	83	0.0120482	191	0.0122201	0.985933	0.843797	0.843797	1	6	0.0004	9606	Homo sapiens	Arhgap1		R-HSA-9013144
R-HSA-5621481	C-type lectin receptors (CLRs)	1	83	0.0120482	203	0.0129878	0.927651	0.861101	0.861101	2	68	0.00453333	9606	Homo sapiens	Psma6		R-HSA-5607731;R-HSA-5607724
R-HSA-5689880	Ub-specific processing proteases	1	83	0.0120482	206	0.0131798	0.914142	0.865121	0.865121	1	40	0.00266667	9606	Homo sapiens	Psma6		R-HSA-5689539
R-HSA-5617833	Cilium Assembly	1	83	0.0120482	209	0.0133717	0.90102	0.869025	0.869025	10	50	0.00333333	9606	Homo sapiens	Rab11a		R-HSA-5623525;R-HSA-5623524;R-HSA-5623527;R-HSA-5623521;R-HSA-5638014;R-HSA-5623519;R-HSA-5623513;R-HSA-5620921;R-HSA-5617816;R-HSA-5638009
R-HSA-168898	Toll-like Receptor Cascades	1	83	0.0120482	210	0.0134357	0.89673	0.870302	0.870302	2	217	0.0144667	9606	Homo sapiens	Cnpy3		R-HSA-1678923;R-HSA-1678944
R-HSA-68877	Mitotic Prometaphase	1	83	0.0120482	212	0.0135637	0.88827	0.872817	0.872817	2	25	0.00166667	9606	Homo sapiens	Nek9		R-HSA-9648017;R-HSA-9648089
R-HSA-69275	G2/M Transition	1	83	0.0120482	212	0.0135637	0.88827	0.872817	0.872817	3	78	0.0052	9606	Homo sapiens	Psma6		R-HSA-8854071;R-HSA-8852354;R-HSA-8854044
R-HSA-453274	Mitotic G2-G2/M phases	1	83	0.0120482	214	0.0136916	0.879968	0.875284	0.875284	3	80	0.00533333	9606	Homo sapiens	Psma6		R-HSA-8854071;R-HSA-8852354;R-HSA-8854044
R-HSA-9609690	HCMV Early Events	1	83	0.0120482	215	0.0137556	0.875876	0.8765	0.8765	1	12	0.0008	9606	Homo sapiens	Gps2		R-HSA-9614816
R-HSA-6805567	Keratinization	1	83	0.0120482	226	0.0144594	0.833244	0.88912	0.88912	15	34	0.00226667	9606	Homo sapiens	Krt10		R-HSA-6806629;R-HSA-6805573;R-HSA-6814734;R-HSA-6814764;R-HSA-6805546;R-HSA-6806613;R-HSA-6810357;R-HSA-6814387;R-HSA-6811539;R-HSA-6806610;R-HSA-6809393;R-HSA-6809663;R-HSA-8942224;R-HSA-6814298;R-HSA-6810937
R-HSA-397014	Muscle contraction	1	83	0.0120482	232	0.0148433	0.811695	0.895454	0.895454	5	53	0.00353333	9606	Homo sapiens	Myl12b		R-HSA-445700;R-HSA-445813;R-HSA-445699;R-HSA-445704;R-HSA-445705
R-HSA-2454202	Fc epsilon receptor (FCERI) signaling	1	83	0.0120482	235	0.0150352	0.801333	0.898486	0.898486	1	65	0.00433333	9606	Homo sapiens	Psma6		R-HSA-5607724
R-HSA-913531	Interferon Signaling	2	83	0.0240964	397	0.0253999	0.948681	0.898582	0.898582	3	119	0.00793333	9606	Homo sapiens	Npm1;Eif4a1		R-HSA-1678842;R-HSA-9835328;R-HSA-9833723
R-HSA-168256	Immune System	20	83	0.240964	2664	0.170441	1.41376	0.915127	0.915127	37	1723	0.114867	9606	Homo sapiens	Psma6;Npm1;Eef1a1;Uba5;Ap1g1;Trim41;Fbxw8;Eif4a1;Cltc;Gpr84;Cdc16;Junb;Cnpy3;Hnrnpa2b1;Ywhaz;Foxo1		R-HSA-8951498;R-HSA-392513;R-HSA-913993;R-HSA-2130725;R-HSA-914182;R-HSA-6799350;R-HSA-1168640;R-HSA-1678923;R-HSA-2213236;R-HSA-6800434;R-HSA-1236935;R-HSA-2130486;R-HSA-9835328;R-HSA-5668481;R-HSA-2130619;R-HSA-8950292;R-HSA-983150;R-HSA-1678842;R-HSA-983147;R-HSA-5607731;R-HSA-209061;R-HSA-983140;R-HSA-9833723;R-HSA-2130640;R-HSA-2130641;R-HSA-6790036;R-HSA-1236970;R-HSA-912757;R-HSA-1678944;R…
R-HSA-8939211	ESR-mediated signaling	1	83	0.0120482	256	0.0163788	0.735599	0.917394	0.917394	6	114	0.0076	9606	Homo sapiens	Tnrc6a		R-HSA-9011961;R-HSA-9012203;R-HSA-9012186;R-HSA-9012208;R-HSA-9012196;R-HSA-9011958
R-HSA-196849	Metabolism of water-soluble vitamins and cofactors	1	83	0.0120482	260	0.0166347	0.724282	0.920577	0.920577	1	147	0.0098	9606	Homo sapiens	Nmnat1		R-HSA-200512
R-HSA-5619115	Disorders of transmembrane transporters	1	83	0.0120482	281	0.0179782	0.670154	0.935392	0.935392	1	88	0.00586667	9606	Homo sapiens	Psma6		R-HSA-8866858
R-HSA-6798695	Neutrophil degranulation	2	83	0.0240964	478	0.0305822	0.787922	0.947052	0.947052	4	10	0.000666667	9606	Homo sapiens	Eef1a1;Gpr84		R-HSA-6799350;R-HSA-6800434;R-HSA-6798748;R-HSA-6798747
R-HSA-1483257	Phospholipid metabolism	1	83	0.0120482	314	0.0200896	0.599724	0.953319	0.953319	1	218	0.0145333	9606	Homo sapiens	Sp3		R-HSA-8849969
R-HSA-71291	Metabolism of amino acids and derivatives	3	83	0.0361446	656	0.0419706	0.861189	0.954728	0.954728	3	286	0.0190667	9606	Homo sapiens	Psma6;Rps18;Rpl29		R-HSA-353125;R-HSA-2408529;R-HSA-5333615
R-HSA-162582	Signal Transduction	21	83	0.253012	3054	0.195393	1.29488	0.971846	0.971846	198	2572	0.171467	9606	Homo sapiens	Myl12b;Psma6;Pdgfc;Gps2;Tnrc6a;Kdm3a;Map2k5;Maml1;Arhgap1;Cltc;Gpr84;Gas1;Junb;Senp1;Spred1;Rgl2;Sirt6;Ywhaz;Efcab7;Foxo1		R-HSA-1606682;R-HSA-3769393;R-HSA-3769392;R-HSA-8981637;R-HSA-5668932;R-HSA-3769391;R-HSA-9017488;R-HSA-2197562;R-HSA-2197564;R-HSA-3640874;R-HSA-9660557;R-HSA-5658231;R-HSA-9018538;R-HSA-5668978;R-HSA-9018542;R-HSA-9017507;R-HSA-9014434;R-HSA-1912368;R-HSA-1912364;R-HSA-1912367;R-HSA-1912366;R-HSA-9013437;R-HSA-1912363;R-HSA-1912362;R-HSA-2187293;R-HSA-1912413;R-HSA-1912412;R-HSA-1912415;R-HSA-1…
R-HSA-196854	Metabolism of vitamins and cofactors	1	83	0.0120482	396	0.0253359	0.475539	0.979246	0.979246	1	215	0.0143333	9606	Homo sapiens	Nmnat1		R-HSA-200512
R-HSA-382551	Transport of small molecules	4	83	0.0481928	1016	0.0650032	0.741391	0.990017	0.990017	10	464	0.0309333	9606	Homo sapiens	Psma6;Cltc;Maip1;Rab11a		R-HSA-8949659;R-HSA-6784738;R-HSA-8949661;R-HSA-6784735;R-HSA-8949649;R-HSA-432237;R-HSA-8855131;R-HSA-8855130;R-HSA-6784729;R-HSA-8866553
R-HSA-109582	Hemostasis	2	83	0.0240964	804	0.0514395	0.468441	0.996837	0.996837	5	342	0.0228	9606	Homo sapiens	Ywhaz;Appl2		R-HSA-443831;R-HSA-481044;R-HSA-430076;R-HSA-443402;R-HSA-430073
R-HSA-556833	Metabolism of lipids	5	83	0.060241	1503	0.0961612	0.626458	0.999183	0.999183	70	981	0.0654	9606	Homo sapiens	Tgs1;Sp3;Nfyc;Gps2;Med4		R-HSA-1655833;R-HSA-2426148;R-HSA-1655832;R-HSA-2426151;R-HSA-2426150;R-HSA-1655837;R-HSA-2426147;R-HSA-1655839;R-HSA-2426146;R-HSA-2426157;R-HSA-2426156;R-HSA-1655824;R-HSA-400143;R-HSA-1655827;R-HSA-1655826;R-HSA-2426158;R-HSA-1989778;R-HSA-560517;R-HSA-2426152;R-HSA-1989779;R-HSA-2426155;R-HSA-1989776;R-HSA-1989777;R-HSA-1989774;R-HSA-2426164;R-HSA-1989775;R-HSA-1989772;R-HSA-1989773;R-HSA-242…
R-HSA-168249	Innate Immune System	4	83	0.0481928	1347	0.0861804	0.559208	0.999277	0.999277	8	744	0.0496	9606	Homo sapiens	Psma6;Eef1a1;Gpr84;Cnpy3		R-HSA-6799350;R-HSA-1678923;R-HSA-6800434;R-HSA-5607731;R-HSA-1678944;R-HSA-5607724;R-HSA-6798748;R-HSA-6798747
R-HSA-388396	GPCR downstream signalling	1	83	0.0120482	795	0.0508637	0.236872	0.999623	0.999623	3	175	0.0116667	9606	Homo sapiens	Gpr84		R-HSA-379044;R-HSA-744887;R-HSA-744886
R-HSA-372790	Signaling by GPCR	1	83	0.0120482	876	0.0560461	0.214969	0.999835	0.999835	3	392	0.0261333	9606	Homo sapiens	Gpr84		R-HSA-379044;R-HSA-744887;R-HSA-744886
R-HSA-1430728	Metabolism	15	83	0.180723	3766	0.240947	0.750053	0.999997	0.999997	85	2341	0.156067	9606	Homo sapiens	Nmnat1;Psma6;Rps18;Nfyc;Gps2;Med4;Rpl29;Ndufa12;Ndufs1;Tgs1;Sp3;Nt5m;Rmnd5b;Nudt5		R-HSA-1655833;R-HSA-6800870;R-HSA-2426148;R-HSA-1655832;R-HSA-2426151;R-HSA-2426150;R-HSA-1655837;R-HSA-2426147;R-HSA-1655839;R-HSA-2426146;R-HSA-2426157;R-HSA-2426156;R-HSA-1655824;R-HSA-400143;R-HSA-1655827;R-HSA-1655826;R-HSA-2426158;R-HSA-1989778;R-HSA-560517;R-HSA-2426152;R-HSA-1989779;R-HSA-2426155;R-HSA-1989776;R-HSA-1989777;R-HSA-1989774;R-HSA-2426164;R-HSA-1989775;R-HSA-1989772;R-HSA-163…

## Sheet: 5. iWAT_d1 REACTOME (enr. rank)
Pathway identifier	Pathway name	Genes found	Total (recognized) genes in input	Gene ratio (input)	Total genes in pathway	Gene ratio (pathway)	Enrichment	pValue	FDR	#Reactions found	#Reactions total	Reactions ratio	Species identifier	Species name	Submitted entities found	Mapped entities	Found reaction identifiers
R-HSA-3065679	SUMO is proteolytically processed	2	83	0.0240964	6	0.000383877	62.7711	0.00160657	0.132966	3	3	0.0002	9606	Homo sapiens	Sumo3;Senp1		R-HSA-2990840;R-HSA-2990842;R-HSA-2993763
R-HSA-9818035	NFE2L2 regulating ER-stress associated genes	2	83	0.0240964	6	0.000383877	62.7711	0.00160657	0.132966	2	2	0.000133333	9606	Homo sapiens	Atf4		R-HSA-9796068;R-HSA-9796061
R-HSA-3065678	SUMO is transferred from E1 to E2 (UBE2I, UBC9)	2	83	0.0240964	7	0.000447857	53.8038	0.00217293	0.132966	3	3	0.0002	9606	Homo sapiens	Uba2;Sumo3		R-HSA-2993790;R-HSA-2993769;R-HSA-2993780
R-HSA-3065676	SUMO is conjugated to E1 (UBA2:SAE1)	2	83	0.0240964	8	0.000511836	47.0783	0.00282024	0.149473	3	3	0.0002	9606	Homo sapiens	Uba2;Sumo3		R-HSA-2993784;R-HSA-2993781;R-HSA-2990833
R-HSA-198765	Signalling to ERK5	1	83	0.0120482	4	0.000255918	47.0783	0.0379113	0.315775	1	2	0.000133333	9606	Homo sapiens	Map2k5		R-HSA-198733
R-HSA-3215018	Processing and activation of SUMO	3	83	0.0361446	13	0.000831734	43.4569	0.00029517	0.0575582	9	9	0.0006	9606	Homo sapiens	Uba2;Sumo3;Senp1		R-HSA-2993790;R-HSA-2993769;R-HSA-2990840;R-HSA-2993784;R-HSA-2990842;R-HSA-2993781;R-HSA-2993780;R-HSA-2990833;R-HSA-2993763
R-HSA-9700645	ALK mutants bind TKIs	2	83	0.0240964	12	0.000767754	31.3855	0.00618744	0.224545	1	1	6.66667e-05	9606	Homo sapiens	Npm1;Cltc		R-HSA-9700131
R-HSA-211163	AKT-mediated inactivation of FOXO1A	1	83	0.0120482	6	0.000383877	31.3855	0.056328	0.315775	2	2	0.000133333	9606	Homo sapiens	Foxo1		R-HSA-211178;R-HSA-211164
R-HSA-426496	Post-transcriptional silencing by small RNAs	1	83	0.0120482	7	0.000447857	26.9019	0.0654045	0.315775	2	3	0.0002	9606	Homo sapiens	Tnrc6a		R-HSA-426522;R-HSA-426489
R-HSA-9614399	Regulation of localization of FOXO transcription factors	2	83	0.0240964	14	0.000895713	26.9019	0.00831646	0.224545	5	5	0.000333333	9606	Homo sapiens	Ywhaz;Foxo1		R-HSA-199299;R-HSA-9614562;R-HSA-9614423;R-HSA-9614564;R-HSA-9614414
R-HSA-381183	ATF6 (ATF6-alpha) activates chaperone genes	2	83	0.0240964	15	0.000959693	25.1084	0.00948714	0.237178	3	5	0.000333333	9606	Homo sapiens	Nfyc;Atf4		R-HSA-1791150;R-HSA-1791107;R-HSA-1791121
R-HSA-9820865	Z-decay: degradation of maternal mRNAs by zygotically expressed factors	2	83	0.0240964	16	0.00102367	23.5392	0.0107267	0.25228	4	4	0.000266667	9606	Homo sapiens	Tut7;Eif4a1		R-HSA-9822437;R-HSA-9820887;R-HSA-8941312;R-HSA-9820895
R-HSA-9022537	Loss of MECP2 binding ability to the NCoR/SMRT complex	1	83	0.0120482	8	0.000511836	23.5392	0.0743944	0.315775	1	1	6.66667e-05	9606	Homo sapiens	Gps2		R-HSA-9005585
R-HSA-5632681	Ligand-receptor interactions	1	83	0.0120482	8	0.000511836	23.5392	0.0743944	0.315775	1	4	0.000266667	9606	Homo sapiens	Gas1		R-HSA-5632649
R-HSA-381033	ATF6 (ATF6-alpha) activates chaperones	2	83	0.0240964	17	0.00108765	22.1545	0.0120336	0.25228	3	10	0.000666667	9606	Homo sapiens	Nfyc;Atf4		R-HSA-1791150;R-HSA-1791107;R-HSA-1791121
R-HSA-8869496	TFAP2A acts as a transcriptional repressor during retinoic acid induced cell differentiation	1	83	0.0120482	9	0.000575816	20.9237	0.0832984	0.315775	7	7	0.000466667	9606	Homo sapiens	Npm1		R-HSA-8869543;R-HSA-8869558;R-HSA-8869542;R-HSA-8869568;R-HSA-8869566;R-HSA-8869549;R-HSA-8869560
R-HSA-2980767	Activation of NIMA Kinases NEK9, NEK6, NEK7	1	83	0.0120482	9	0.000575816	20.9237	0.0832984	0.315775	4	4	0.000266667	9606	Homo sapiens	Nek9		R-HSA-2984220;R-HSA-2980720;R-HSA-2984258;R-HSA-2984226
R-HSA-177539	Autointegration results in viral DNA circles	1	83	0.0120482	9	0.000575816	20.9237	0.0832984	0.315775	2	2	0.000133333	9606	Homo sapiens	Banf1		R-HSA-175250;R-HSA-164845
R-HSA-6802953	RAS signaling downstream of NF1 loss-of-function variants	1	83	0.0120482	9	0.000575816	20.9237	0.0832984	0.315775	1	1	6.66667e-05	9606	Homo sapiens	Spred1		R-HSA-6802837
R-HSA-175567	Integration of viral DNA into host genomic DNA	1	83	0.0120482	9	0.000575816	20.9237	0.0832984	0.315775	1	3	0.0002	9606	Homo sapiens	Banf1		R-HSA-175108
R-HSA-3232118	SUMOylation of transcription factors	2	83	0.0240964	20	0.00127959	18.8313	0.0163454	0.277872	4	11	0.000733333	9606	Homo sapiens	Sumo3;Sp3		R-HSA-6804468;R-HSA-3247493;R-HSA-2997706;R-HSA-3465545
R-HSA-5635838	Activation of SMO	2	83	0.0240964	20	0.00127959	18.8313	0.0163454	0.277872	2	9	0.0006	9606	Homo sapiens	Gas1;Efcab7		R-HSA-5632668;R-HSA-5633051
R-HSA-111367	SLBP independent Processing of Histone Pre-mRNAs	1	83	0.0120482	10	0.000639795	18.8313	0.0921172	0.315775	2	2	0.000133333	9606	Homo sapiens	Snrpe		R-HSA-111437;R-HSA-111438
R-HSA-432720	Lysosome Vesicle Biogenesis	4	83	0.0481928	43	0.00275112	17.5175	0.000864264	0.126183	6	8	0.000533333	9606	Homo sapiens	Cltc;Ap1g1		R-HSA-5671702;R-HSA-432706;R-HSA-432707;R-HSA-432688;R-HSA-5333658;R-HSA-432712
R-HSA-9768778	Regulation of NPAS4 mRNA translation	1	83	0.0120482	11	0.000703775	17.1194	0.100852	0.315775	2	2	0.000133333	9606	Homo sapiens	Tnrc6a		R-HSA-9768788;R-HSA-9768782
R-HSA-196025	Formation of annular gap junctions	1	83	0.0120482	11	0.000703775	17.1194	0.100852	0.315775	2	2	0.000133333	9606	Homo sapiens	Cltc		R-HSA-196017;R-HSA-196026
R-HSA-164940	Nef mediated downregulation of MHC class I complex cell surface expression	1	83	0.0120482	11	0.000703775	17.1194	0.100852	0.315775	3	4	0.000266667	9606	Homo sapiens	Ap1g1		R-HSA-182263;R-HSA-182279;R-HSA-182286
R-HSA-77588	SLBP Dependent Processing of Replication-Dependent Histone Pre-mRNAs	1	83	0.0120482	11	0.000703775	17.1194	0.100852	0.315775	2	3	0.0002	9606	Homo sapiens	Snrpe		R-HSA-77585;R-HSA-77586
R-HSA-9614657	FOXO-mediated transcription of cell death genes	2	83	0.0240964	23	0.00147153	16.3751	0.0212151	0.315775	13	15	0.001	9606	Homo sapiens	Nfyc;Foxo1		R-HSA-9622579;R-HSA-9621270;R-HSA-9621242;R-HSA-9621116;R-HSA-9622627;R-HSA-9622630;R-HSA-9614662;R-HSA-9622667;R-HSA-9621289;R-HSA-9622668;R-HSA-9622604;R-HSA-9622572;R-HSA-9614669
R-HSA-190873	Gap junction degradation	1	83	0.0120482	12	0.000767754	15.6928	0.109503	0.315775	4	4	0.000266667	9606	Homo sapiens	Cltc		R-HSA-196017;R-HSA-190519;R-HSA-196026;R-HSA-190829
R-HSA-430116	GP1b-IX-V activation signalling	1	83	0.0120482	12	0.000767754	15.6928	0.109503	0.315775	4	9	0.0006	9606	Homo sapiens	Ywhaz		R-HSA-443831;R-HSA-430076;R-HSA-443402;R-HSA-430073
R-HSA-450520	HuR (ELAVL1) binds and stabilizes mRNA	1	83	0.0120482	12	0.000767754	15.6928	0.109503	0.315775	2	7	0.000466667	9606	Homo sapiens	Anp32a		R-HSA-450595;R-HSA-450387
R-HSA-198693	AKT phosphorylates targets in the nucleus	1	83	0.0120482	12	0.000767754	15.6928	0.109503	0.315775	1	4	0.000266667	9606	Homo sapiens	Foxo1		R-HSA-199299
R-HSA-9013700	NOTCH4 Activation and Transmission of Signal to the Nucleus	1	83	0.0120482	12	0.000767754	15.6928	0.109503	0.315775	1	5	0.000333333	9606	Homo sapiens	Ywhaz		R-HSA-9604308
R-HSA-4755510	SUMOylation of immune response proteins	1	83	0.0120482	12	0.000767754	15.6928	0.109503	0.315775	1	6	0.0004	9606	Homo sapiens	Sumo3		R-HSA-4755536
R-HSA-8939243	RUNX1 interacts with co-factors whose precise effect on RUNX1 targets is not known	3	83	0.0361446	39	0.0024952	14.4856	0.00663975	0.224545	1	5	0.000333333	9606	Homo sapiens	Actl6a;Smarce1;Arid1a		R-HSA-8938217
R-HSA-9819196	Zygotic genome activation (ZGA)	2	83	0.0240964	26	0.00166347	14.4856	0.0266079	0.315775	1	17	0.00113333	9606	Homo sapiens	Tut7		R-HSA-9820807
R-HSA-5140745	WNT5A-dependent internalization of FZD2, FZD5 and ROR2	1	83	0.0120482	13	0.000831734	14.4856	0.118071	0.315775	1	2	0.000133333	9606	Homo sapiens	Cltc		R-HSA-5140747
R-HSA-164843	2-LTR circle formation	1	83	0.0120482	13	0.000831734	14.4856	0.118071	0.315775	1	3	0.0002	9606	Homo sapiens	Banf1		R-HSA-175174
R-HSA-5689877	Josephin domain DUBs	1	83	0.0120482	13	0.000831734	14.4856	0.118071	0.315775	1	6	0.0004	9606	Homo sapiens	Rad23a		R-HSA-5688786
R-HSA-5696394	DNA Damage Recognition in GG-NER	3	83	0.0361446	40	0.00255918	14.1235	0.00711389	0.224545	5	5	0.000333333	9606	Homo sapiens	Actl6a;Rad23a;Cops7a		R-HSA-5691006;R-HSA-6782943;R-HSA-5696655;R-HSA-5691004;R-HSA-5696664
R-HSA-381042	PERK regulates gene expression	3	83	0.0361446	42	0.00268714	13.4509	0.00812115	0.224545	8	11	0.000733333	9606	Homo sapiens	Nfyc;Atf4		R-HSA-517731;R-HSA-1791118;R-HSA-1791180;R-HSA-1791107;R-HSA-1791056;R-HSA-1791095;R-HSA-381128;R-HSA-1791173
R-HSA-9772755	Formation of WDR5-containing histone-modifying complexes	3	83	0.0361446	42	0.00268714	13.4509	0.00812115	0.224545	13	30	0.002	9606	Homo sapiens	Yeats2;Setd1a;Kmt2a		R-HSA-9675026;R-HSA-9818576;R-HSA-9821235;R-HSA-9677051;R-HSA-9677050;R-HSA-9818937;R-HSA-9821368;R-HSA-9676257;R-HSA-9821475;R-HSA-9818574;R-HSA-9821486;R-HSA-9821931;R-HSA-9818954
R-HSA-9725371	Nuclear events stimulated by ALK signaling in cancer	4	83	0.0481928	56	0.00358285	13.4509	0.00225748	0.132966	14	32	0.00213333	9606	Homo sapiens	Npm1;Junb		R-HSA-9851127;R-HSA-9851092;R-HSA-9851090;R-HSA-9725009;R-HSA-9851088;R-HSA-9725342;R-HSA-9851068;R-HSA-9725023;R-HSA-9851131;R-HSA-9725338;R-HSA-9725030;R-HSA-9725345;R-HSA-9725357;R-HSA-9851084
R-HSA-9759811	Regulation of CDH11 mRNA translation by microRNAs	1	83	0.0120482	14	0.000895713	13.4509	0.126558	0.315775	4	4	0.000266667	9606	Homo sapiens	Tnrc6a		R-HSA-9759809;R-HSA-9759516;R-HSA-9759950;R-HSA-9759513
R-HSA-5658623	FGFRL1 modulation of FGFR1 signaling	1	83	0.0120482	14	0.000895713	13.4509	0.126558	0.315775	1	2	0.000133333	9606	Homo sapiens	Spred1		R-HSA-5654510
R-HSA-6787450	tRNA modification in the mitochondrion	1	83	0.0120482	14	0.000895713	13.4509	0.126558	0.315775	2	7	0.000466667	9606	Homo sapiens	Trmt10c		R-HSA-6787591;R-HSA-6787594
R-HSA-9648895	Response of EIF2AK1 (HRI) to heme deficiency	2	83	0.0240964	29	0.00185541	12.9871	0.0324903	0.315775	14	20	0.00133333	9606	Homo sapiens	Atf4		R-HSA-9635927;R-HSA-9654774;R-HSA-9655071;R-HSA-381128;R-HSA-9653724;R-HSA-9654752;R-HSA-1791118;R-HSA-9653894;R-HSA-9653893;R-HSA-9635915;R-HSA-9654792;R-HSA-9635912;R-HSA-9653742;R-HSA-9655086
R-HSA-429947	Deadenylation of mRNA	2	83	0.0240964	30	0.00191939	12.5542	0.0345543	0.315775	4	4	0.000266667	9606	Homo sapiens	Tut7;Eif4a1		R-HSA-430021;R-HSA-429955;R-HSA-8941312;R-HSA-429992
R-HSA-5693548	Sensing of DNA Double Strand Breaks	1	83	0.0120482	15	0.000959693	12.5542	0.134963	0.315775	7	9	0.0006	9606	Homo sapiens	Nbn		R-HSA-5684006;R-HSA-3785768;R-HSA-5693540;R-HSA-75174;R-HSA-5682044;R-HSA-5693612;R-HSA-5684008
R-HSA-162592	Integration of provirus	1	83	0.0120482	15	0.000959693	12.5542	0.134963	0.315775	10	14	0.000933333	9606	Homo sapiens	Banf1		R-HSA-175250;R-HSA-164514;R-HSA-8951690;R-HSA-175174;R-HSA-175108;R-HSA-164522;R-HSA-173115;R-HSA-162590;R-HSA-164845;R-HSA-175117
R-HSA-180689	APOBEC3G mediated resistance to HIV-1 infection	1	83	0.0120482	15	0.000959693	12.5542	0.134963	0.315775	1	3	0.0002	9606	Homo sapiens	Banf1		R-HSA-180630
R-HSA-75035	Chk1/Chk2(Cds1) mediated inactivation of Cyclin B:Cdk1 complex	1	83	0.0120482	15	0.000959693	12.5542	0.134963	0.315775	1	5	0.000333333	9606	Homo sapiens	Ywhaz		R-HSA-75016
R-HSA-3214842	HDMs demethylate histones	2	83	0.0240964	31	0.00198337	12.1492	0.036668	0.315775	4	17	0.00113333	9606	Homo sapiens	Kdm3a;Kdm5a		R-HSA-4724284;R-HSA-5661116;R-HSA-5661115;R-HSA-4754181
R-HSA-2197563	NOTCH2 intracellular domain regulates transcription	1	83	0.0120482	16	0.00102367	11.7696	0.143288	0.315775	9	9	0.0006	9606	Homo sapiens	Maml1		R-HSA-2976716;R-HSA-2127285;R-HSA-2197588;R-HSA-2976551;R-HSA-2976742;R-HSA-2976726;R-HSA-2197562;R-HSA-2197564;R-HSA-2976563
R-HSA-8941856	RUNX3 regulates NOTCH signaling	1	83	0.0120482	16	0.00102367	11.7696	0.143288	0.315775	5	7	0.000466667	9606	Homo sapiens	Maml1		R-HSA-1980047;R-HSA-8878243;R-HSA-4396347;R-HSA-8878237;R-HSA-8878220
R-HSA-8866427	VLDLR internalisation and degradation	1	83	0.0120482	16	0.00102367	11.7696	0.143288	0.315775	2	4	0.000266667	9606	Homo sapiens	Cltc		R-HSA-8855131;R-HSA-8855130
R-HSA-9617629	Regulation of FOXO transcriptional activity by acetylation	1	83	0.0120482	16	0.00102367	11.7696	0.143288	0.315775	3	9	0.0006	9606	Homo sapiens	Foxo1		R-HSA-9626962;R-HSA-9626928;R-HSA-9626945
R-HSA-1679131	Trafficking and processing of endosomal TLR	1	83	0.0120482	16	0.00102367	11.7696	0.143288	0.315775	2	7	0.000466667	9606	Homo sapiens	Cnpy3		R-HSA-1678923;R-HSA-1678944
R-HSA-9697154	Disorders of Nervous System Development	1	83	0.0120482	16	0.00102367	11.7696	0.143288	0.315775	1	5	0.000333333	9606	Homo sapiens	Gps2		R-HSA-9005585
R-HSA-9005891	Loss of function of MECP2 in Rett syndrome	1	83	0.0120482	16	0.00102367	11.7696	0.143288	0.315775	1	5	0.000333333	9606	Homo sapiens	Gps2		R-HSA-9005585
R-HSA-9005895	Pervasive developmental disorders	1	83	0.0120482	16	0.00102367	11.7696	0.143288	0.315775	1	5	0.000333333	9606	Homo sapiens	Gps2		R-HSA-9005585
R-HSA-9675151	Disorders of Developmental Biology	1	83	0.0120482	16	0.00102367	11.7696	0.143288	0.315775	1	5	0.000333333	9606	Homo sapiens	Gps2		R-HSA-9005585
R-HSA-9820841	M-decay: degradation of maternal mRNAs by maternally stored factors	3	83	0.0361446	48	0.00307102	11.7696	0.0116267	0.25228	4	7	0.000466667	9606	Homo sapiens	Eif4a1;Zfp36l2;Kdm5a		R-HSA-9822311;R-HSA-9819200;R-HSA-9817692;R-HSA-9822335
R-HSA-5685939	HDR through MMEJ (alt-NHEJ)	1	83	0.0120482	17	0.00108765	11.0773	0.151534	0.315775	8	8	0.000533333	9606	Homo sapiens	Nbn		R-HSA-5687653;R-HSA-5687664;R-HSA-5687484;R-HSA-5687675;R-HSA-5687640;R-HSA-5687464;R-HSA-5687673;R-HSA-5687465
R-HSA-8949664	Processing of SMDT1	1	83	0.0120482	17	0.00108765	11.0773	0.151534	0.315775	3	5	0.000333333	9606	Homo sapiens	Maip1		R-HSA-8949659;R-HSA-8949661;R-HSA-8949649
R-HSA-380994	ATF4 activates genes in response to endoplasmic reticulum stress	2	83	0.0240964	34	0.0021753	11.0773	0.043296	0.315775	7	7	0.000466667	9606	Homo sapiens	Nfyc;Atf4		R-HSA-517731;R-HSA-1791118;R-HSA-1791180;R-HSA-1791107;R-HSA-1791056;R-HSA-1791095;R-HSA-1791173
R-HSA-3214858	RMTs methylate histone arginines	3	83	0.0361446	52	0.00332694	10.8642	0.0143774	0.272118	3	22	0.00146667	9606	Homo sapiens	Actl6a;Smarce1;Arid1a		R-HSA-5205799;R-HSA-3215448;R-HSA-5205861
R-HSA-9824585	Regulation of MITF-M-dependent genes involved in pigmentation	3	83	0.0361446	53	0.00339091	10.6592	0.0151177	0.272118	4	23	0.00153333	9606	Homo sapiens	Actl6a;Smarce1;Arid1a		R-HSA-9824981;R-HSA-9825847;R-HSA-9824593;R-HSA-9824579
R-HSA-2151201	Transcriptional activation of mitochondrial biogenesis	5	83	0.060241	89	0.00569418	10.5794	0.00184222	0.132966	17	32	0.00213333	9606	Homo sapiens	Tgs1;Gabpb1		R-HSA-1592249;R-HSA-1592250;R-HSA-1592251;R-HSA-1592252;R-HSA-1592240;R-HSA-1592241;R-HSA-1592243;R-HSA-1592246;R-HSA-1592232;R-HSA-2466391;R-HSA-1592234;R-HSA-1592235;R-HSA-1592236;R-HSA-1592238;R-HSA-1592239;R-HSA-2466367;R-HSA-2466392
R-HSA-177504	Retrograde neurotrophin signalling	1	83	0.0120482	18	0.00115163	10.4618	0.1597	0.315775	3	3	0.0002	9606	Homo sapiens	Cltc		R-HSA-177491;R-HSA-177479;R-HSA-177501
R-HSA-8948700	Competing endogenous RNAs (ceRNAs) regulate PTEN translation	1	83	0.0120482	19	0.00121561	9.91122	0.167789	0.315775	11	11	0.000733333	9606	Homo sapiens	Tnrc6a		R-HSA-8948536;R-HSA-8948602;R-HSA-8948651;R-HSA-8948524;R-HSA-8948621;R-HSA-8948623;R-HSA-8948641;R-HSA-8948594;R-HSA-8948612;R-HSA-8948582;R-HSA-8948583
R-HSA-111447	Activation of BAD and translocation to mitochondria	1	83	0.0120482	19	0.00121561	9.91122	0.167789	0.315775	2	5	0.000333333	9606	Homo sapiens	Ywhaz		R-HSA-139906;R-HSA-139899
R-HSA-8876725	Protein methylation	1	83	0.0120482	19	0.00121561	9.91122	0.167789	0.315775	2	9	0.0006	9606	Homo sapiens	Eef1a1		R-HSA-8932413;R-HSA-8931974
R-HSA-9755779	SARS-CoV-2 targets host intracellular signalling and regulatory pathways	1	83	0.0120482	19	0.00121561	9.91122	0.167789	0.315775	1	5	0.000333333	9606	Homo sapiens	Ywhaz		R-HSA-9729500
R-HSA-9735871	SARS-CoV-1 targets host intracellular signalling and regulatory pathways	1	83	0.0120482	19	0.00121561	9.91122	0.167789	0.315775	1	7	0.000466667	9606	Homo sapiens	Ywhaz		R-HSA-9727919
R-HSA-9022692	Regulation of MECP2 expression and activity	2	83	0.0240964	39	0.0024952	9.65709	0.0552338	0.315775	4	14	0.000933333	9606	Homo sapiens	Gps2;Tnrc6a		R-HSA-8986939;R-HSA-9021183;R-HSA-9021182;R-HSA-9615501
R-HSA-199992	trans-Golgi Network Vesicle Budding	4	83	0.0481928	80	0.00511836	9.41566	0.00787602	0.224545	10	19	0.00126667	9606	Homo sapiens	Cltc;Ap1g1		R-HSA-5671702;R-HSA-421831;R-HSA-432706;R-HSA-432707;R-HSA-432688;R-HSA-421836;R-HSA-5333658;R-HSA-421835;R-HSA-432712;R-HSA-421833
R-HSA-176412	Phosphorylation of the APC/C	1	83	0.0120482	20	0.00127959	9.41566	0.1758	0.315775	2	2	0.000133333	9606	Homo sapiens	Cdc16		R-HSA-174119;R-HSA-174132
R-HSA-9687136	Aberrant regulation of mitotic exit in cancer due to RB1 defects	1	83	0.0120482	20	0.00127959	9.41566	0.1758	0.315775	1	1	6.66667e-05	9606	Homo sapiens	Cdc16		R-HSA-9687377
R-HSA-168275	Entry of Influenza Virion into Host Cell via Endocytosis	1	83	0.0120482	20	0.00127959	9.41566	0.1758	0.315775	1	1	6.66667e-05	9606	Homo sapiens	Cltc		R-HSA-168285
R-HSA-5099900	WNT5A-dependent internalization of FZD4	1	83	0.0120482	20	0.00127959	9.41566	0.1758	0.315775	2	5	0.000333333	9606	Homo sapiens	Cltc		R-HSA-5138459;R-HSA-5138433
R-HSA-210744	Regulation of gene expression in late stage (branching morphogenesis) pancreatic bud precursor cells	1	83	0.0120482	20	0.00127959	9.41566	0.1758	0.315775	1	4	0.000266667	9606	Homo sapiens	Maml1		R-HSA-1980047
R-HSA-450604	KSRP (KHSRP) binds and destabilizes mRNA	1	83	0.0120482	20	0.00127959	9.41566	0.1758	0.315775	1	5	0.000333333	9606	Homo sapiens	Ywhaz		R-HSA-450620
R-HSA-9735869	SARS-CoV-1 modulates host translation machinery	2	83	0.0240964	41	0.00262316	9.18601	0.0602967	0.315775	2	3	0.0002	9606	Homo sapiens	Rps18;Eef1a1		R-HSA-9729232;R-HSA-9727944
R-HSA-72649	Translation initiation complex formation	3	83	0.0361446	62	0.00396673	9.11193	0.0227399	0.315775	2	2	0.000133333	9606	Homo sapiens	Eif3m;Rps18;Eif4a1		R-HSA-156808;R-HSA-157849
R-HSA-141430	Inactivation of APC/C via direct inhibition of the APC/C complex	1	83	0.0120482	21	0.00134357	8.9673	0.183734	0.315775	1	2	0.000133333	9606	Homo sapiens	Cdc16		R-HSA-141423
R-HSA-141405	Inhibition of the proteolytic activity of APC/C required for the onset of anaphase by mitotic spindle checkpoint components	1	83	0.0120482	21	0.00134357	8.9673	0.183734	0.315775	1	3	0.0002	9606	Homo sapiens	Cdc16		R-HSA-141423
R-HSA-72702	Ribosomal scanning and start codon recognition	3	83	0.0361446	64	0.00409469	8.82718	0.0246694	0.315775	2	2	0.000133333	9606	Homo sapiens	Eif3m;Rps18;Eif4a1		R-HSA-72697;R-HSA-72621
R-HSA-176407	Conversion from APC/C:Cdc20 to APC/C:Cdh1 in late anaphase	1	83	0.0120482	22	0.00140755	8.55969	0.191593	0.315775	2	3	0.0002	9606	Homo sapiens	Cdc16		R-HSA-174224;R-HSA-174070
R-HSA-164938	Nef-mediates down modulation of cell surface receptors by recruiting them to clathrin adapters	1	83	0.0120482	22	0.00140755	8.55969	0.191593	0.315775	3	15	0.001	9606	Homo sapiens	Ap1g1		R-HSA-182263;R-HSA-182279;R-HSA-182286
R-HSA-9768759	Regulation of NPAS4 gene expression	1	83	0.0120482	22	0.00140755	8.55969	0.191593	0.315775	2	11	0.000733333	9606	Homo sapiens	Tnrc6a		R-HSA-9768788;R-HSA-9768782
R-HSA-3899300	SUMOylation of transcription cofactors	2	83	0.0240964	44	0.0028151	8.55969	0.0681746	0.315775	4	27	0.0018	9606	Homo sapiens	Npm1;Sumo3		R-HSA-4085372;R-HSA-3108203;R-HSA-4086059;R-HSA-4086088
R-HSA-2173796	SMAD2/SMAD3:SMAD4 heterotrimer regulates transcription	2	83	0.0240964	44	0.0028151	8.55969	0.0681746	0.315775	2	24	0.0016	9606	Homo sapiens	Junb		R-HSA-9736992;R-HSA-2187293
R-HSA-72662	Activation of the mRNA upon binding of the cap-binding complex and eIFs, and subsequent binding to 43S	3	83	0.0361446	66	0.00422265	8.55969	0.0266848	0.315775	5	6	0.0004	9606	Homo sapiens	Eif3m;Rps18;Eif4a1		R-HSA-72647;R-HSA-72631;R-HSA-156808;R-HSA-72635;R-HSA-157849
R-HSA-9029569	NR1H3 & NR1H2 regulate gene expression linked to cholesterol transport and efflux	3	83	0.0361446	66	0.00422265	8.55969	0.0266848	0.315775	12	40	0.00266667	9606	Homo sapiens	Gps2;Tnrc6a;Kdm3a		R-HSA-9024361;R-HSA-9618486;R-HSA-9024334;R-HSA-9618405;R-HSA-9038545;R-HSA-9618392;R-HSA-9024386;R-HSA-9657791;R-HSA-9618479;R-HSA-9605052;R-HSA-9024326;R-HSA-9624925
R-HSA-9845323	Regulation of endogenous retroelements by Piwi-interacting RNAs (piRNAs)	3	83	0.0361446	68	0.00435061	8.30794	0.0287857	0.315775	2	2	0.000133333	9606	Homo sapiens	Actl6a;Smarce1;Arid1a		R-HSA-9845308;R-HSA-9727450
R-HSA-9816359	Maternal to zygotic transition (MZT)	6	83	0.0722892	137	0.0087652	8.2473	0.00229252	0.132966	10	46	0.00306667	9606	Homo sapiens	Tut7;Eif4a1;Zfp36l2;Kdm5a		R-HSA-9822437;R-HSA-9820887;R-HSA-9822311;R-HSA-9820807;R-HSA-9819200;R-HSA-9822467;R-HSA-8941312;R-HSA-9817692;R-HSA-9820895;R-HSA-9822335
R-HSA-5696399	Global Genome Nucleotide Excision Repair (GG-NER)	4	83	0.0481928	92	0.00588612	8.18753	0.012614	0.25228	11	20	0.00133333	9606	Homo sapiens	Actl6a;Sumo3;Rad23a;Cops7a		R-HSA-6790487;R-HSA-6790454;R-HSA-5690996;R-HSA-5689861;R-HSA-5691006;R-HSA-6782943;R-HSA-5696670;R-HSA-5696655;R-HSA-5691004;R-HSA-5696664;R-HSA-5691000
R-HSA-9035034	RHOF GTPase cycle	2	83	0.0240964	46	0.00294306	8.18753	0.0736045	0.315775	2	3	0.0002	9606	Homo sapiens	Arhgap1;Senp1		R-HSA-9693282;R-HSA-9693125
R-HSA-9613829	Chaperone Mediated Autophagy	1	83	0.0120482	23	0.00147153	8.18753	0.199377	0.315775	4	19	0.00126667	9606	Homo sapiens	Eef1a1		R-HSA-9626034;R-HSA-9626067;R-HSA-9626038;R-HSA-9626046
R-HSA-5625900	RHO GTPases activate CIT	1	83	0.0120482	23	0.00147153	8.18753	0.199377	0.315775	1	6	0.0004	9606	Homo sapiens	Myl12b		R-HSA-5671919
R-HSA-3247509	Chromatin modifying enzymes	11	83	0.13253	254	0.0162508	8.1553	4.16968e-05	0.0121755	13	85	0.00566667	9606	Homo sapiens	Actl6a;Yeats2;Setd1a;Kmt2a;Smarce1;Dmap1;Gps2;Morf4l1;Kdm3a;Arid1a;Kdm5a		R-HSA-5637686;R-HSA-5159245;R-HSA-5244692;R-HSA-3321975;R-HSA-3301237;R-HSA-5205799;R-HSA-3215448;R-HSA-5205861;R-HSA-5661116;R-HSA-5661115;R-HSA-4754181;R-HSA-3777129;R-HSA-4724284
R-HSA-4839726	Chromatin organization	11	83	0.13253	254	0.0162508	8.1553	4.16968e-05	0.0121755	13	85	0.00566667	9606	Homo sapiens	Actl6a;Yeats2;Setd1a;Kmt2a;Smarce1;Dmap1;Gps2;Morf4l1;Kdm3a;Arid1a;Kdm5a		R-HSA-5637686;R-HSA-5159245;R-HSA-5244692;R-HSA-3321975;R-HSA-3301237;R-HSA-5205799;R-HSA-3215448;R-HSA-5205861;R-HSA-5661116;R-HSA-5661115;R-HSA-4754181;R-HSA-3777129;R-HSA-4724284
R-HSA-5696395	Formation of Incision Complex in GG-NER	2	83	0.0240964	47	0.00300704	8.01333	0.0763701	0.315775	6	10	0.000666667	9606	Homo sapiens	Sumo3;Rad23a		R-HSA-6790487;R-HSA-6790454;R-HSA-5690996;R-HSA-5689861;R-HSA-5696670;R-HSA-5691000
R-HSA-9725370	Signaling by ALK fusions and activated point mutants	5	83	0.060241	119	0.00761356	7.91232	0.00626197	0.224545	35	63	0.0042	9606	Homo sapiens	Npm1;Cltc;Junb		R-HSA-9712084;R-HSA-9700181;R-HSA-9712085;R-HSA-9712086;R-HSA-9851092;R-HSA-9712087;R-HSA-9851090;R-HSA-9712081;R-HSA-9725009;R-HSA-9851088;R-HSA-9712082;R-HSA-9700179;R-HSA-9712083;R-HSA-9851102;R-HSA-9700190;R-HSA-9725342;R-HSA-9725023;R-HSA-9712088;R-HSA-9725338;R-HSA-9851078;R-HSA-9710917;R-HSA-9710914;R-HSA-9724099;R-HSA-9850958;R-HSA-9712078;R-HSA-9851084;R-HSA-9712079;R-HSA-9851127;R-HSA-9…
R-HSA-9700206	Signaling by ALK in cancer	5	83	0.060241	119	0.00761356	7.91232	0.00626197	0.224545	36	71	0.00473333	9606	Homo sapiens	Npm1;Cltc;Junb		R-HSA-9712084;R-HSA-9700181;R-HSA-9712085;R-HSA-9712086;R-HSA-9851092;R-HSA-9712087;R-HSA-9851090;R-HSA-9712081;R-HSA-9725009;R-HSA-9851088;R-HSA-9712082;R-HSA-9700179;R-HSA-9712083;R-HSA-9851102;R-HSA-9700190;R-HSA-9725342;R-HSA-9725023;R-HSA-9712088;R-HSA-9725338;R-HSA-9851078;R-HSA-9710917;R-HSA-9710914;R-HSA-9724099;R-HSA-9850958;R-HSA-9712078;R-HSA-9851084;R-HSA-9712079;R-HSA-9851127;R-HSA-9…
R-HSA-8853884	Transcriptional Regulation by VENTX	2	83	0.0240964	48	0.00307102	7.84639	0.0791684	0.315775	3	13	0.000866667	9606	Homo sapiens	Cdc16;Tnrc6a		R-HSA-3209114;R-HSA-3790130;R-HSA-3209151
R-HSA-3214841	PKMTs methylate histone lysines	2	83	0.0240964	48	0.00307102	7.84639	0.0791684	0.315775	3	22	0.00146667	9606	Homo sapiens	Kmt2a;Setd1a		R-HSA-5637686;R-HSA-5159245;R-HSA-5244692
R-HSA-174048	APC/C:Cdc20 mediated degradation of Cyclin B	1	83	0.0120482	24	0.00153551	7.84639	0.207086	0.315775	3	3	0.0002	9606	Homo sapiens	Cdc16		R-HSA-174227;R-HSA-174120;R-HSA-174157
R-HSA-9709603	Impaired BRCA2 binding to PALB2	1	83	0.0120482	24	0.00153551	7.84639	0.207086	0.315775	1	1	6.66667e-05	9606	Homo sapiens	Nbn		R-HSA-9709601
R-HSA-5627117	RHO GTPases Activate ROCKs	1	83	0.0120482	24	0.00153551	7.84639	0.207086	0.315775	2	7	0.000466667	9606	Homo sapiens	Myl12b		R-HSA-419232;R-HSA-419197
R-HSA-392517	Rap1 signalling	1	83	0.0120482	24	0.00153551	7.84639	0.207086	0.315775	2	7	0.000466667	9606	Homo sapiens	Ywhaz		R-HSA-392513;R-HSA-913993
R-HSA-6811438	Intra-Golgi traffic	2	83	0.0240964	49	0.003135	7.68626	0.0819983	0.315775	1	10	0.000666667	9606	Homo sapiens	Stx16;Vti1a		R-HSA-6811433
R-HSA-9701193	Defective homologous recombination repair (HRR) due to PALB2 loss of function	1	83	0.0120482	25	0.00159949	7.53253	0.214721	0.315775	2	2	0.000133333	9606	Homo sapiens	Nbn		R-HSA-9704408;R-HSA-9704330
R-HSA-9704331	Defective HDR through Homologous Recombination Repair (HRR) due to PALB2 loss of BRCA1 binding function	1	83	0.0120482	25	0.00159949	7.53253	0.214721	0.315775	1	1	6.66667e-05	9606	Homo sapiens	Nbn		R-HSA-9704330
R-HSA-9701192	Defective homologous recombination repair (HRR) due to BRCA1 loss of function	1	83	0.0120482	25	0.00159949	7.53253	0.214721	0.315775	1	1	6.66667e-05	9606	Homo sapiens	Nbn		R-HSA-9701199
R-HSA-9704646	Defective HDR through Homologous Recombination Repair (HRR) due to PALB2 loss of BRCA2/RAD51/RAD51C binding function	1	83	0.0120482	25	0.00159949	7.53253	0.214721	0.315775	1	1	6.66667e-05	9606	Homo sapiens	Nbn		R-HSA-9704408
R-HSA-5620916	VxPx cargo-targeting to cilium	1	83	0.0120482	25	0.00159949	7.53253	0.214721	0.315775	7	10	0.000666667	9606	Homo sapiens	Rab11a		R-HSA-5623525;R-HSA-5623524;R-HSA-5623527;R-HSA-5623521;R-HSA-5623519;R-HSA-5623513;R-HSA-5620921
R-HSA-416572	Sema4D induced cell migration and growth-cone collapse	1	83	0.0120482	25	0.00159949	7.53253	0.214721	0.315775	1	7	0.000466667	9606	Homo sapiens	Myl12b		R-HSA-419197
R-HSA-8936459	RUNX1 regulates genes involved in megakaryocyte differentiation and platelet function	3	83	0.0361446	76	0.00486244	7.43342	0.0380384	0.315775	12	33	0.0022	9606	Homo sapiens	Setd1a;Kmt2a;Tnrc6a		R-HSA-8936616;R-HSA-8937016;R-HSA-8937097;R-HSA-8937050;R-HSA-8935740;R-HSA-8937037;R-HSA-8936621;R-HSA-8936481;R-HSA-8936995;R-HSA-8936979;R-HSA-8935731;R-HSA-8936628
R-HSA-8854214	TBC/RABGAPs	2	83	0.0240964	51	0.00326296	7.38483	0.08775	0.315775	2	14	0.000933333	9606	Homo sapiens	Gga1;Rab11a		R-HSA-8854759;R-HSA-8854222
R-HSA-73621	Pyrimidine catabolism	2	83	0.0240964	51	0.00326296	7.38483	0.08775	0.315775	2	17	0.00113333	9606	Homo sapiens	Nt5m		R-HSA-109480;R-HSA-109514
R-HSA-179409	APC-Cdc20 mediated degradation of Nek2A	1	83	0.0120482	26	0.00166347	7.24282	0.222283	0.315775	3	3	0.0002	9606	Homo sapiens	Cdc16		R-HSA-179410;R-HSA-179417;R-HSA-179421
R-HSA-9013695	NOTCH4 Intracellular Domain Regulates Transcription	1	83	0.0120482	26	0.00166347	7.24282	0.222283	0.315775	8	9	0.0006	9606	Homo sapiens	Maml1		R-HSA-9604451;R-HSA-9604550;R-HSA-9013693;R-HSA-9604471;R-HSA-9013711;R-HSA-9604664;R-HSA-9604553;R-HSA-9604446
R-HSA-162594	Early Phase of HIV Life Cycle	1	83	0.0120482	26	0.00166347	7.24282	0.222283	0.315775	10	39	0.0026	9606	Homo sapiens	Banf1		R-HSA-175250;R-HSA-164514;R-HSA-8951690;R-HSA-175174;R-HSA-175108;R-HSA-164522;R-HSA-173115;R-HSA-162590;R-HSA-164845;R-HSA-175117
R-HSA-1368082	RORA activates gene expression	1	83	0.0120482	26	0.00166347	7.24282	0.222283	0.315775	1	4	0.000266667	9606	Homo sapiens	Tgs1		R-HSA-1801587
R-HSA-9824594	Regulation of MITF-M-dependent genes involved in apoptosis	1	83	0.0120482	26	0.00166347	7.24282	0.222283	0.315775	3	15	0.001	9606	Homo sapiens	Tnrc6a		R-HSA-9858308;R-HSA-9858309;R-HSA-9858289
R-HSA-1592230	Mitochondrial biogenesis	5	83	0.060241	131	0.00838132	7.18753	0.00924169	0.237178	17	36	0.0024	9606	Homo sapiens	Tgs1;Gabpb1		R-HSA-1592249;R-HSA-1592250;R-HSA-1592251;R-HSA-1592252;R-HSA-1592240;R-HSA-1592241;R-HSA-1592243;R-HSA-1592246;R-HSA-1592232;R-HSA-2466391;R-HSA-1592234;R-HSA-1592235;R-HSA-1592236;R-HSA-1592238;R-HSA-1592239;R-HSA-2466367;R-HSA-2466392
R-HSA-9617828	FOXO-mediated transcription of cell cycle genes	1	83	0.0120482	27	0.00172745	6.97456	0.229773	0.315775	18	22	0.00146667	9606	Homo sapiens	Foxo1		R-HSA-9617840;R-HSA-9624976;R-HSA-9625520;R-HSA-9618004;R-HSA-9620788;R-HSA-9617848;R-HSA-9624985;R-HSA-9625406;R-HSA-9617852;R-HSA-9620828;R-HSA-9617853;R-HSA-9625409;R-HSA-9625510;R-HSA-9618021;R-HSA-9620837;R-HSA-9617838;R-HSA-9617996;R-HSA-9620813
R-HSA-8949215	Mitochondrial calcium ion transport	1	83	0.0120482	27	0.00172745	6.97456	0.229773	0.315775	3	10	0.000666667	9606	Homo sapiens	Maip1		R-HSA-8949659;R-HSA-8949661;R-HSA-8949649
R-HSA-2995383	Initiation of Nuclear Envelope (NE) Reformation	1	83	0.0120482	27	0.00172745	6.97456	0.229773	0.315775	2	7	0.000466667	9606	Homo sapiens	Banf1		R-HSA-2995388;R-HSA-2995376
R-HSA-5627123	RHO GTPases activate PAKs	1	83	0.0120482	27	0.00172745	6.97456	0.229773	0.315775	3	15	0.001	9606	Homo sapiens	Myl12b		R-HSA-5668932;R-HSA-5668978;R-HSA-419232
R-HSA-72165	mRNA Splicing - Minor Pathway	2	83	0.0240964	54	0.00345489	6.97456	0.0965943	0.315775	5	5	0.000333333	9606	Homo sapiens	Snrnp200;Snrpe		R-HSA-75079;R-HSA-75081;R-HSA-75080;R-HSA-75083;R-HSA-75082
R-HSA-72695	Formation of the ternary complex, and subsequently, the 43S complex	2	83	0.0240964	54	0.00345489	6.97456	0.0965943	0.315775	1	3	0.0002	9606	Homo sapiens	Eif3m;Rps18		R-HSA-72691
R-HSA-3214847	HATs acetylate histones	4	83	0.0481928	110	0.00703775	6.84775	0.0226039	0.315775	2	15	0.001	9606	Homo sapiens	Actl6a;Yeats2;Dmap1;Morf4l1		R-HSA-3321975;R-HSA-3301237
R-HSA-6811440	Retrograde transport at the Trans-Golgi-Network	2	83	0.0240964	55	0.00351887	6.84775	0.099597	0.315775	8	20	0.00133333	9606	Homo sapiens	Stx16;Vti1a		R-HSA-6811431;R-HSA-6814678;R-HSA-6814676;R-HSA-6814674;R-HSA-6814671;R-HSA-6814684;R-HSA-6814683;R-HSA-6814682
R-HSA-350054	Notch-HLH transcription pathway	1	83	0.0120482	28	0.00179143	6.72547	0.237191	0.315775	1	2	0.000133333	9606	Homo sapiens	Maml1		R-HSA-212356
R-HSA-8964038	LDL clearance	1	83	0.0120482	28	0.00179143	6.72547	0.237191	0.315775	3	20	0.00133333	9606	Homo sapiens	Cltc		R-HSA-6784738;R-HSA-6784735;R-HSA-6784729
R-HSA-6804115	TP53 regulates transcription of additional cell cycle genes whose exact role in the p53 pathway remain uncertain	1	83	0.0120482	28	0.00179143	6.72547	0.237191	0.315775	1	14	0.000933333	9606	Homo sapiens	Npm1		R-HSA-6801675
R-HSA-9024446	NR1H2 and NR1H3-mediated signaling	3	83	0.0361446	85	0.00543826	6.64635	0.0500382	0.315775	12	60	0.004	9606	Homo sapiens	Gps2;Tnrc6a;Kdm3a		R-HSA-9024361;R-HSA-9618486;R-HSA-9024334;R-HSA-9618405;R-HSA-9038545;R-HSA-9618392;R-HSA-9024386;R-HSA-9657791;R-HSA-9618479;R-HSA-9605052;R-HSA-9024326;R-HSA-9624925
R-HSA-9604323	Negative regulation of NOTCH4 signaling	2	83	0.0240964	57	0.00364683	6.60748	0.10568	0.315775	2	6	0.0004	9606	Homo sapiens	Psma6;Ywhaz		R-HSA-9604642;R-HSA-9604387
R-HSA-9633012	Response of EIF2AK4 (GCN2) to amino acid deficiency	4	83	0.0481928	115	0.00735765	6.55003	0.026038	0.315775	15	16	0.00106667	9606	Homo sapiens	Rps18;Rpl29;Atf4		R-HSA-9633008;R-HSA-9635927;R-HSA-9635892;R-HSA-9644926;R-HSA-381128;R-HSA-9635804;R-HSA-9635936;R-HSA-1791118;R-HSA-9635915;R-HSA-9635912;R-HSA-9633742;R-HSA-9635918;R-HSA-1791173;R-HSA-9634669;R-HSA-9633005
R-HSA-8943723	Regulation of PTEN mRNA translation	1	83	0.0120482	29	0.00185541	6.49356	0.244539	0.315775	24	24	0.0016	9606	Homo sapiens	Tnrc6a		R-HSA-8944650;R-HSA-8944522;R-HSA-2318752;R-HSA-8948651;R-HSA-8944684;R-HSA-8948524;R-HSA-8948621;R-HSA-8945709;R-HSA-8948623;R-HSA-8948641;R-HSA-8944706;R-HSA-8944483;R-HSA-8948612;R-HSA-8948582;R-HSA-8948583;R-HSA-8944632;R-HSA-8948536;R-HSA-8948569;R-HSA-8944569;R-HSA-8944538;R-HSA-8948602;R-HSA-8944497;R-HSA-8948594;R-HSA-8944599
R-HSA-164952	The role of Nef in HIV-1 replication and disease pathogenesis	1	83	0.0120482	29	0.00185541	6.49356	0.244539	0.315775	3	20	0.00133333	9606	Homo sapiens	Ap1g1		R-HSA-182263;R-HSA-182279;R-HSA-182286
R-HSA-5674400	Constitutive Signaling by AKT1 E17K in Cancer	1	83	0.0120482	29	0.00185541	6.49356	0.244539	0.315775	1	18	0.0012	9606	Homo sapiens	Foxo1		R-HSA-2399992
R-HSA-5696398	Nucleotide Excision Repair	4	83	0.0481928	117	0.0074856	6.43806	0.0274946	0.315775	12	37	0.00246667	9606	Homo sapiens	Actl6a;Sumo3;Rad23a;Cops7a		R-HSA-6790487;R-HSA-6790454;R-HSA-5690996;R-HSA-5689861;R-HSA-5691006;R-HSA-5696670;R-HSA-6782943;R-HSA-5696655;R-HSA-5691004;R-HSA-6781833;R-HSA-5696664;R-HSA-5691000
R-HSA-1912408	Pre-NOTCH Transcription and Translation	3	83	0.0361446	88	0.0056302	6.41977	0.0544012	0.315775	19	28	0.00186667	9606	Homo sapiens	Maml1;Tnrc6a;Sirt6		R-HSA-1912413;R-HSA-1912412;R-HSA-1912415;R-HSA-9017835;R-HSA-1606682;R-HSA-1912409;R-HSA-1912410;R-HSA-1912406;R-HSA-9604831;R-HSA-1912368;R-HSA-9604829;R-HSA-9604834;R-HSA-1912364;R-HSA-1912367;R-HSA-1912366;R-HSA-1912363;R-HSA-1912362;R-HSA-1606561;R-HSA-1912416
R-HSA-9692914	SARS-CoV-1-host interactions	4	83	0.0481928	118	0.00754958	6.3835	0.0282409	0.315775	4	48	0.0032	9606	Homo sapiens	Npm1;Rps18;Eef1a1;Ywhaz		R-HSA-9729232;R-HSA-9727886;R-HSA-9727919;R-HSA-9727944
R-HSA-75067	Processing of Capped Intronless Pre-mRNA	1	83	0.0120482	30	0.00191939	6.27711	0.251816	0.315775	4	10	0.000666667	9606	Homo sapiens	Snrpe		R-HSA-77585;R-HSA-77586;R-HSA-111437;R-HSA-111438
R-HSA-72706	GTP hydrolysis and joining of the 60S ribosomal subunit	4	83	0.0481928	120	0.00767754	6.27711	0.0297695	0.315775	3	3	0.0002	9606	Homo sapiens	Eif3m;Rps18;Eif4a1;Rpl29		R-HSA-72672;R-HSA-72619;R-HSA-72671
R-HSA-156827	L13a-mediated translational silencing of Ceruloplasmin expression	4	83	0.0481928	120	0.00767754	6.27711	0.0297695	0.315775	2	3	0.0002	9606	Homo sapiens	Eif3m;Rps18;Eif4a1;Rpl29		R-HSA-156823;R-HSA-156826
R-HSA-432722	Golgi Associated Vesicle Biogenesis	2	83	0.0240964	61	0.00390275	6.17421	0.118132	0.315775	4	7	0.000466667	9606	Homo sapiens	Cltc;Ap1g1		R-HSA-421831;R-HSA-421836;R-HSA-421835;R-HSA-421833
R-HSA-9013694	Signaling by NOTCH4	3	83	0.0361446	92	0.00588612	6.14065	0.0604922	0.315775	11	20	0.00133333	9606	Homo sapiens	Psma6;Maml1;Ywhaz		R-HSA-9604642;R-HSA-9604451;R-HSA-9604387;R-HSA-9604550;R-HSA-9013693;R-HSA-9604471;R-HSA-9013711;R-HSA-9604308;R-HSA-9604664;R-HSA-9604553;R-HSA-9604446
R-HSA-5632684	Hedgehog 'on' state	3	83	0.0361446	92	0.00588612	6.14065	0.0604922	0.315775	5	37	0.00246667	9606	Homo sapiens	Psma6;Gas1;Efcab7		R-HSA-5632668;R-HSA-5635868;R-HSA-5635854;R-HSA-5632649;R-HSA-5633051
R-HSA-5693554	Resolution of D-loop Structures through Synthesis-Dependent Strand Annealing (SDSA)	1	83	0.0120482	31	0.00198337	6.07462	0.259023	0.315775	1	1	6.66667e-05	9606	Homo sapiens	Nbn		R-HSA-5693589
R-HSA-9839394	TGFBR3 expression	1	83	0.0120482	31	0.00198337	6.07462	0.259023	0.315775	4	8	0.000533333	9606	Homo sapiens	Tnrc6a		R-HSA-9839396;R-HSA-9860160;R-HSA-9860139;R-HSA-9860168
R-HSA-1660516	Synthesis of PIPs at the early endosome membrane	1	83	0.0120482	31	0.00198337	6.07462	0.259023	0.315775	1	13	0.000866667	9606	Homo sapiens	Sp3		R-HSA-8849969
R-HSA-400685	Sema4D in semaphorin signaling	1	83	0.0120482	31	0.00198337	6.07462	0.259023	0.315775	1	13	0.000866667	9606	Homo sapiens	Myl12b		R-HSA-419197
R-HSA-9754678	SARS-CoV-2 modulates host translation machinery	2	83	0.0240964	62	0.00396673	6.07462	0.121301	0.315775	2	6	0.0004	9606	Homo sapiens	Rps18;Snrpe		R-HSA-191786;R-HSA-9729849
R-HSA-450531	Regulation of mRNA stability by proteins that bind AU-rich elements	3	83	0.0361446	93	0.0059501	6.07462	0.062063	0.315775	4	26	0.00173333	9606	Homo sapiens	Psma6;Anp32a;Ywhaz		R-HSA-450466;R-HSA-450595;R-HSA-450387;R-HSA-450620
R-HSA-381119	Unfolded Protein Response (UPR)	5	83	0.060241	156	0.00998081	6.03568	0.0183195	0.293112	11	99	0.0066	9606	Homo sapiens	Ctdsp2;Nfyc;Atf4		R-HSA-1791130;R-HSA-517731;R-HSA-1791118;R-HSA-1791150;R-HSA-1791180;R-HSA-1791107;R-HSA-1791121;R-HSA-1791056;R-HSA-1791095;R-HSA-381128;R-HSA-1791173
R-HSA-174084	Autodegradation of Cdh1 by Cdh1:APC/C	2	83	0.0240964	64	0.00409469	5.88479	0.127701	0.315775	2	2	0.000133333	9606	Homo sapiens	Psma6;Cdc16		R-HSA-174058;R-HSA-174057
R-HSA-2173793	Transcriptional activity of SMAD2/SMAD3:SMAD4 heterotrimer	2	83	0.0240964	64	0.00409469	5.88479	0.127701	0.315775	2	51	0.0034	9606	Homo sapiens	Junb		R-HSA-9736992;R-HSA-2187293
R-HSA-8934593	Regulation of RUNX1 Expression and Activity	1	83	0.0120482	32	0.00204734	5.88479	0.266161	0.315775	11	19	0.00126667	9606	Homo sapiens	Tnrc6a		R-HSA-8938440;R-HSA-8935864;R-HSA-8935785;R-HSA-8939129;R-HSA-8935930;R-HSA-8936058;R-HSA-8938507;R-HSA-8937134;R-HSA-8936068;R-HSA-8935766;R-HSA-8938487
R-HSA-2990846	SUMOylation	6	83	0.0722892	193	0.012348	5.8543	0.0115953	0.25228	39	141	0.0094	9606	Homo sapiens	Npm1;Uba2;Sumo3;Sp3;Senp1;Hnrnpk		R-HSA-4641350;R-HSA-4085372;R-HSA-2993769;R-HSA-3108203;R-HSA-4551616;R-HSA-4570499;R-HSA-4755524;R-HSA-2993763;R-HSA-4755526;R-HSA-4719448;R-HSA-6804468;R-HSA-2993790;R-HSA-4086059;R-HSA-2990840;R-HSA-2993784;R-HSA-2990842;R-HSA-4568914;R-HSA-2993781;R-HSA-4755536;R-HSA-4615839;R-HSA-2993780;R-HSA-4615900;R-HSA-4570463;R-HSA-3000433;R-HSA-2990833;R-HSA-2997616;R-HSA-4551768;R-HSA-2997706;R-HSA-4…
R-HSA-156902	Peptide chain elongation	3	83	0.0361446	97	0.00620601	5.82412	0.0685339	0.315775	4	5	0.000333333	9606	Homo sapiens	Rps18;Eef1a1;Rpl29		R-HSA-156915;R-HSA-156912;R-HSA-156923;R-HSA-156907
R-HSA-2980766	Nuclear Envelope Breakdown	2	83	0.0240964	65	0.00415867	5.79425	0.13093	0.315775	6	13	0.000866667	9606	Homo sapiens	Nek9;Banf1		R-HSA-2984220;R-HSA-2993898;R-HSA-2980720;R-HSA-2990880;R-HSA-2984258;R-HSA-2984226
R-HSA-72737	Cap-dependent Translation Initiation	4	83	0.0481928	130	0.00831734	5.79425	0.0381385	0.315775	13	18	0.0012	9606	Homo sapiens	Eif3m;Rps18;Eif4a1;Rpl29		R-HSA-72673;R-HSA-72672;R-HSA-72676;R-HSA-72647;R-HSA-72619;R-HSA-156808;R-HSA-72621;R-HSA-72691;R-HSA-72631;R-HSA-72697;R-HSA-72635;R-HSA-157849;R-HSA-72671
R-HSA-72613	Eukaryotic Translation Initiation	4	83	0.0481928	130	0.00831734	5.79425	0.0381385	0.315775	15	21	0.0014	9606	Homo sapiens	Eif3m;Rps18;Eif4a1;Rpl29		R-HSA-72673;R-HSA-72672;R-HSA-72676;R-HSA-72647;R-HSA-72619;R-HSA-156808;R-HSA-72621;R-HSA-72691;R-HSA-156823;R-HSA-72631;R-HSA-72697;R-HSA-156826;R-HSA-72635;R-HSA-157849;R-HSA-72671
R-HSA-3928663	EPHA-mediated growth cone collapse	1	83	0.0120482	33	0.00211132	5.70646	0.273231	0.315775	1	4	0.000266667	9606	Homo sapiens	Myl12b		R-HSA-3928616
R-HSA-194441	Metabolism of non-coding RNA	2	83	0.0240964	67	0.00428663	5.62129	0.137445	0.315775	5	6	0.0004	9606	Homo sapiens	Tgs1;Snrpe		R-HSA-191763;R-HSA-191830;R-HSA-191786;R-HSA-191784;R-HSA-191790
R-HSA-191859	snRNP Assembly	2	83	0.0240964	67	0.00428663	5.62129	0.137445	0.315775	5	6	0.0004	9606	Homo sapiens	Tgs1;Snrpe		R-HSA-191763;R-HSA-191830;R-HSA-191786;R-HSA-191784;R-HSA-191790
R-HSA-429914	Deadenylation-dependent mRNA decay	2	83	0.0240964	67	0.00428663	5.62129	0.137445	0.315775	4	10	0.000666667	9606	Homo sapiens	Tut7;Eif4a1		R-HSA-430021;R-HSA-429955;R-HSA-8941312;R-HSA-429992
R-HSA-186712	Regulation of beta-cell development	2	83	0.0240964	67	0.00428663	5.62129	0.137445	0.315775	4	26	0.00173333	9606	Homo sapiens	Maml1;Foxo1		R-HSA-1980047;R-HSA-211178;R-HSA-211272;R-HSA-211164
R-HSA-174154	APC/C:Cdc20 mediated degradation of Securin	2	83	0.0240964	68	0.00435061	5.53863	0.140729	0.315775	3	3	0.0002	9606	Homo sapiens	Psma6;Cdc16		R-HSA-174144;R-HSA-174202;R-HSA-174121
R-HSA-156842	Eukaryotic Translation Elongation	3	83	0.0361446	102	0.00652591	5.53863	0.0770343	0.315775	7	9	0.0006	9606	Homo sapiens	Rps18;Eef1a1;Rpl29		R-HSA-156915;R-HSA-156912;R-HSA-156913;R-HSA-156923;R-HSA-156907;R-HSA-156908;R-HSA-156909
R-HSA-9856651	MITF-M-dependent gene expression	4	83	0.0481928	138	0.00882917	5.45836	0.0457111	0.315775	7	83	0.00553333	9606	Homo sapiens	Actl6a;Smarce1;Tnrc6a;Arid1a		R-HSA-9824981;R-HSA-9825847;R-HSA-9858308;R-HSA-9858309;R-HSA-9824593;R-HSA-9824579;R-HSA-9858289
R-HSA-9709570	Impaired BRCA2 binding to RAD51	1	83	0.0120482	35	0.00223928	5.38038	0.287169	0.315775	1	1	6.66667e-05	9606	Homo sapiens	Nbn		R-HSA-9709571
R-HSA-917729	Endosomal Sorting Complex Required For Transport (ESCRT)	1	83	0.0120482	35	0.00223928	5.38038	0.287169	0.315775	2	4	0.000266667	9606	Homo sapiens	Vps25		R-HSA-917700;R-HSA-917696
R-HSA-210745	Regulation of gene expression in beta cells	1	83	0.0120482	35	0.00223928	5.38038	0.287169	0.315775	3	12	0.0008	9606	Homo sapiens	Foxo1		R-HSA-211178;R-HSA-211272;R-HSA-211164
R-HSA-9759475	Regulation of CDH11 Expression and Function	1	83	0.0120482	35	0.00223928	5.38038	0.287169	0.315775	4	28	0.00186667	9606	Homo sapiens	Tnrc6a		R-HSA-9759809;R-HSA-9759516;R-HSA-9759950;R-HSA-9759513
R-HSA-72689	Formation of a pool of free 40S subunits	3	83	0.0361446	106	0.00678183	5.32962	0.084152	0.315775	2	2	0.000133333	9606	Homo sapiens	Eif3m;Rps18;Rpl29		R-HSA-72673;R-HSA-72676
R-HSA-5687128	MAPK6/MAPK4 signaling	3	83	0.0361446	106	0.00678183	5.32962	0.084152	0.315775	6	40	0.00266667	9606	Homo sapiens	Psma6;Tnrc6a;Foxo1		R-HSA-5692785;R-HSA-5687103;R-HSA-5692794;R-HSA-5692779;R-HSA-5687112;R-HSA-5687113
R-HSA-72163	mRNA Splicing - Major Pathway	6	83	0.0722892	213	0.0136276	5.3046	0.0179533	0.293112	10	10	0.000666667	9606	Homo sapiens	Snrnp200;Hnrnpu;Snrpe;Hnrnpk;Hnrnpa2b1;Srrm2		R-HSA-9770132;R-HSA-9770119;R-HSA-9770129;R-HSA-9770145;R-HSA-9770131;R-HSA-9770141;R-HSA-9770236;R-HSA-9770847;R-HSA-9772351;R-HSA-9770142
R-HSA-5658442	Regulation of RAS by GAPs	2	83	0.0240964	71	0.00454255	5.3046	0.150679	0.315775	5	5	0.000333333	9606	Homo sapiens	Psma6;Spred1		R-HSA-5658438;R-HSA-5658231;R-HSA-5658435;R-HSA-5658430;R-HSA-5658424
R-HSA-2426168	Activation of gene expression by SREBF (SREBP)	2	83	0.0240964	71	0.00454255	5.3046	0.150679	0.315775	30	42	0.0028	9606	Homo sapiens	Tgs1;Nfyc		R-HSA-1655833;R-HSA-2426148;R-HSA-1655832;R-HSA-2426151;R-HSA-2426150;R-HSA-1655837;R-HSA-2426147;R-HSA-1655839;R-HSA-2426146;R-HSA-2426157;R-HSA-2426156;R-HSA-1655824;R-HSA-1655827;R-HSA-2426158;R-HSA-1655826;R-HSA-2426152;R-HSA-2426155;R-HSA-2426164;R-HSA-2426161;R-HSA-2426163;R-HSA-1655823;R-HSA-2426162;R-HSA-2065966;R-HSA-1655848;R-HSA-1655850;R-HSA-1655852;R-HSA-1655843;R-HSA-1655844;R-HSA-1…
R-HSA-6799198	Complex I biogenesis	2	83	0.0240964	71	0.00454255	5.3046	0.150679	0.315775	4	14	0.000933333	9606	Homo sapiens	Ndufa12;Ndufs1		R-HSA-6800870;R-HSA-6799196;R-HSA-6799179;R-HSA-6788523
R-HSA-9013508	NOTCH3 Intracellular Domain Regulates Transcription	1	83	0.0120482	36	0.00230326	5.23092	0.294038	0.315775	20	22	0.00146667	9606	Homo sapiens	Maml1		R-HSA-9021480;R-HSA-9021451;R-HSA-9021450;R-HSA-9018538;R-HSA-9021325;R-HSA-9016751;R-HSA-9018542;R-HSA-9013568;R-HSA-9021412;R-HSA-9021478;R-HSA-9016861;R-HSA-9014141;R-HSA-9013567;R-HSA-9013631;R-HSA-9021406;R-HSA-9014129;R-HSA-9013488;R-HSA-9016916;R-HSA-9013652;R-HSA-9017398
R-HSA-9687139	Aberrant regulation of mitotic cell cycle due to RB1 defects	1	83	0.0120482	36	0.00230326	5.23092	0.294038	0.315775	1	3	0.0002	9606	Homo sapiens	Cdc16		R-HSA-9687377
R-HSA-114452	Activation of BH3-only proteins	1	83	0.0120482	36	0.00230326	5.23092	0.294038	0.315775	2	19	0.00126667	9606	Homo sapiens	Ywhaz		R-HSA-139906;R-HSA-139899
R-HSA-174184	Cdc20:Phospho-APC/C mediated degradation of Cyclin A	2	83	0.0240964	73	0.00467051	5.15927	0.157389	0.315775	3	3	0.0002	9606	Homo sapiens	Psma6;Cdc16		R-HSA-174171;R-HSA-174104;R-HSA-174255
R-HSA-8950505	Gene and protein expression by JAK-STAT signaling after Interleukin-12 stimulation	2	83	0.0240964	73	0.00467051	5.15927	0.157389	0.315775	1	36	0.0024	9606	Homo sapiens	Hnrnpa2b1		R-HSA-8950292
R-HSA-9614085	FOXO-mediated transcription	3	83	0.0361446	110	0.00703775	5.13582	0.0915405	0.315775	68	85	0.00566667	9606	Homo sapiens	Nfyc;Ywhaz;Foxo1		R-HSA-199299;R-HSA-9623059;R-HSA-9624976;R-HSA-9621270;R-HSA-9625749;R-HSA-9623192;R-HSA-9624985;R-HSA-9625346;R-HSA-9623427;R-HSA-9625091;R-HSA-9623168;R-HSA-9625863;R-HSA-9625092;R-HSA-9622667;R-HSA-9622668;R-HSA-9625101;R-HSA-9622579;R-HSA-9617840;R-HSA-9625520;R-HSA-9624624;R-HSA-9626928;R-HSA-9620788;R-HSA-9617848;R-HSA-9625406;R-HSA-9617852;R-HSA-9617853;R-HSA-9624611;R-HSA-9623072;R-HSA-96…
R-HSA-8878171	Transcriptional regulation by RUNX1	7	83	0.0843373	259	0.0165707	5.08955	0.0134423	0.268845	29	132	0.0088	9606	Homo sapiens	Actl6a;Psma6;Setd1a;Kmt2a;Smarce1;Tnrc6a;Arid1a		R-HSA-8938440;R-HSA-8937097;R-HSA-8938507;R-HSA-8937037;R-HSA-8936068;R-HSA-8865482;R-HSA-8937050;R-HSA-8865491;R-HSA-8957265;R-HSA-8936979;R-HSA-8865498;R-HSA-8935766;R-HSA-8936616;R-HSA-8938217;R-HSA-8935785;R-HSA-8936621;R-HSA-8865505;R-HSA-8937134;R-HSA-8936481;R-HSA-8936995;R-HSA-8937016;R-HSA-8935864;R-HSA-8939129;R-HSA-8935930;R-HSA-8936058;R-HSA-8935740;R-HSA-8935731;R-HSA-8936628;R-HSA-8…
R-HSA-174178	APC/C:Cdh1 mediated degradation of Cdc20 and other APC/C:Cdh1 targeted proteins in late mitosis/early G1	2	83	0.0240964	74	0.00473448	5.08955	0.160765	0.315775	6	6	0.0004	9606	Homo sapiens	Psma6;Cdc16		R-HSA-174195;R-HSA-9686980;R-HSA-9686969;R-HSA-174088;R-HSA-174105;R-HSA-188191
R-HSA-179419	APC:Cdc20 mediated degradation of cell cycle proteins prior to satisfation of the cell cycle checkpoint	2	83	0.0240964	74	0.00473448	5.08955	0.160765	0.315775	6	6	0.0004	9606	Homo sapiens	Psma6;Cdc16		R-HSA-179410;R-HSA-174171;R-HSA-174104;R-HSA-179417;R-HSA-174255;R-HSA-179421
R-HSA-162710	Synthesis of glycosylphosphatidylinositol (GPI)	1	83	0.0120482	37	0.00236724	5.08955	0.300841	0.315775	1	11	0.000733333	9606	Homo sapiens	Pigc		R-HSA-162730
R-HSA-72172	mRNA Splicing	6	83	0.0722892	224	0.0143314	5.0441	0.0223137	0.315775	15	15	0.001	9606	Homo sapiens	Snrnp200;Hnrnpu;Snrpe;Hnrnpk;Hnrnpa2b1;Srrm2		R-HSA-9770132;R-HSA-9770129;R-HSA-9770131;R-HSA-75079;R-HSA-9770141;R-HSA-75081;R-HSA-9770236;R-HSA-75080;R-HSA-9770847;R-HSA-9772351;R-HSA-75083;R-HSA-9770142;R-HSA-75082;R-HSA-9770119;R-HSA-9770145
R-HSA-69017	CDK-mediated phosphorylation and removal of Cdc6	2	83	0.0240964	75	0.00479846	5.02169	0.164155	0.315775	2	4	0.000266667	9606	Homo sapiens	Psma6;Cdc16		R-HSA-69015;R-HSA-69016
R-HSA-1912422	Pre-NOTCH Expression and Processing	3	83	0.0361446	113	0.00722969	4.99947	0.0972531	0.315775	19	38	0.00253333	9606	Homo sapiens	Maml1;Tnrc6a;Sirt6		R-HSA-1912413;R-HSA-1912412;R-HSA-1912415;R-HSA-9017835;R-HSA-1606682;R-HSA-1912409;R-HSA-1912410;R-HSA-1912406;R-HSA-9604831;R-HSA-1912368;R-HSA-9604829;R-HSA-9604834;R-HSA-1912364;R-HSA-1912367;R-HSA-1912366;R-HSA-1912363;R-HSA-1912362;R-HSA-1606561;R-HSA-1912416
R-HSA-9842860	Regulation of endogenous retroelements	3	83	0.0361446	113	0.00722969	4.99947	0.0972531	0.315775	2	17	0.00113333	9606	Homo sapiens	Actl6a;Smarce1;Arid1a		R-HSA-9845308;R-HSA-9727450
R-HSA-162909	Host Interactions of HIV factors	4	83	0.0481928	151	0.00966091	4.98843	0.0596767	0.315775	13	54	0.0036	9606	Homo sapiens	Psma6;Npm1;Banf1;Ap1g1		R-HSA-180736;R-HSA-180710;R-HSA-182279;R-HSA-182286;R-HSA-180622;R-HSA-180627;R-HSA-180630;R-HSA-182263;R-HSA-180725;R-HSA-180603;R-HSA-180728;R-HSA-180732;R-HSA-180573
R-HSA-176409	APC/C:Cdc20 mediated degradation of mitotic proteins	2	83	0.0240964	76	0.00486244	4.95561	0.167557	0.315775	13	13	0.000866667	9606	Homo sapiens	Psma6;Cdc16		R-HSA-174144;R-HSA-174120;R-HSA-174121;R-HSA-174255;R-HSA-174157;R-HSA-179410;R-HSA-174227;R-HSA-174202;R-HSA-174171;R-HSA-174104;R-HSA-179417;R-HSA-174238;R-HSA-179421
R-HSA-1980145	Signaling by NOTCH2	1	83	0.0120482	38	0.00243122	4.95561	0.307579	0.315775	9	20	0.00133333	9606	Homo sapiens	Maml1		R-HSA-2976716;R-HSA-2127285;R-HSA-2197588;R-HSA-2976551;R-HSA-2976742;R-HSA-2976726;R-HSA-2197562;R-HSA-2197564;R-HSA-2976563
R-HSA-9675126	Diseases of mitotic cell cycle	1	83	0.0120482	38	0.00243122	4.95561	0.307579	0.315775	1	5	0.000333333	9606	Homo sapiens	Cdc16		R-HSA-9687377
R-HSA-176814	Activation of APC/C and APC/C:Cdc20 mediated degradation of mitotic proteins	2	83	0.0240964	77	0.00492642	4.89125	0.170971	0.315775	15	15	0.001	9606	Homo sapiens	Psma6;Cdc16		R-HSA-174144;R-HSA-174119;R-HSA-174120;R-HSA-174121;R-HSA-174255;R-HSA-174157;R-HSA-179410;R-HSA-174227;R-HSA-174132;R-HSA-174202;R-HSA-174171;R-HSA-174104;R-HSA-179417;R-HSA-174238;R-HSA-179421
R-HSA-5685938	HDR through Single Strand Annealing (SSA)	1	83	0.0120482	39	0.0024952	4.82854	0.314253	0.315775	4	6	0.0004	9606	Homo sapiens	Nbn		R-HSA-5686642;R-HSA-5686657;R-HSA-5693564;R-HSA-5693580
R-HSA-5693568	Resolution of D-loop Structures through Holliday Junction Intermediates	1	83	0.0120482	39	0.0024952	4.82854	0.314253	0.315775	7	12	0.0008	9606	Homo sapiens	Nbn		R-HSA-5686469;R-HSA-5686483;R-HSA-5693539;R-HSA-5693584;R-HSA-9853389;R-HSA-5686410;R-HSA-5686440
R-HSA-9013424	RHOV GTPase cycle	1	83	0.0120482	39	0.0024952	4.82854	0.314253	0.315775	1	2	0.000133333	9606	Homo sapiens	Cltc		R-HSA-9018794
R-HSA-9764260	Regulation of Expression and Function of Type II Classical Cadherins	1	83	0.0120482	39	0.0024952	4.82854	0.314253	0.315775	4	33	0.0022	9606	Homo sapiens	Tnrc6a		R-HSA-9759809;R-HSA-9759516;R-HSA-9759950;R-HSA-9759513
R-HSA-9759476	Regulation of Homotypic Cell-Cell Adhesion	1	83	0.0120482	39	0.0024952	4.82854	0.314253	0.315775	4	33	0.0022	9606	Homo sapiens	Tnrc6a		R-HSA-9759809;R-HSA-9759516;R-HSA-9759950;R-HSA-9759513
R-HSA-9818027	NFE2L2 regulating anti-oxidant/detoxification enzymes	1	83	0.0120482	39	0.0024952	4.82854	0.314253	0.315775	2	28	0.00186667	9606	Homo sapiens	Atf4		R-HSA-9761815;R-HSA-9761841
R-HSA-9793380	Formation of paraxial mesoderm	2	83	0.0240964	79	0.00505438	4.76742	0.177834	0.315775	3	29	0.00193333	9606	Homo sapiens	Psma6;Maml1		R-HSA-9793383;R-HSA-9825555;R-HSA-9793400
R-HSA-5625740	RHO GTPases activate PKNs	2	83	0.0240964	79	0.00505438	4.76742	0.177834	0.315775	2	20	0.00133333	9606	Homo sapiens	Myl12b;Ywhaz		R-HSA-419232;R-HSA-75016
R-HSA-69473	G2/M DNA damage checkpoint	2	83	0.0240964	80	0.00511836	4.70783	0.181282	0.315775	4	12	0.0008	9606	Homo sapiens	Nbn;Ywhaz		R-HSA-5683735;R-HSA-69891;R-HSA-6799332;R-HSA-75016
R-HSA-74259	Purine catabolism	2	83	0.0240964	80	0.00511836	4.70783	0.181282	0.315775	2	33	0.0022	9606	Homo sapiens	Nt5m;Nudt5		R-HSA-2393939;R-HSA-109470
R-HSA-5693537	Resolution of D-Loop Structures	1	83	0.0120482	40	0.00255918	4.70783	0.320862	0.320862	8	13	0.000866667	9606	Homo sapiens	Nbn		R-HSA-5693589;R-HSA-5686469;R-HSA-5686483;R-HSA-5693539;R-HSA-5693584;R-HSA-9853389;R-HSA-5686410;R-HSA-5686440
R-HSA-4090294	SUMOylation of intracellular receptors	1	83	0.0120482	40	0.00255918	4.70783	0.320862	0.320862	6	25	0.00166667	9606	Homo sapiens	Sumo3		R-HSA-4719448;R-HSA-4720446;R-HSA-4719423;R-HSA-4720432;R-HSA-4755524;R-HSA-4755526
R-HSA-8868766	rRNA processing in the mitochondrion	1	83	0.0120482	40	0.00255918	4.70783	0.320862	0.320862	1	6	0.0004	9606	Homo sapiens	Trmt10c		R-HSA-6785722
R-HSA-1445148	Translocation of SLC2A4 (GLUT4) to the plasma membrane	2	83	0.0240964	81	0.00518234	4.64971	0.18474	0.315775	3	15	0.001	9606	Homo sapiens	Ywhaz;Rab11a		R-HSA-2316352;R-HSA-1454689;R-HSA-1445149
R-HSA-212165	Epigenetic regulation of gene expression	6	83	0.0722892	245	0.015675	4.61175	0.0325145	0.315775	15	81	0.0054	9606	Homo sapiens	Actl6a;Yeats2;Setd1a;Kmt2a;Smarce1;Arid1a		R-HSA-9675026;R-HSA-9818576;R-HSA-9821235;R-HSA-9677051;R-HSA-9677050;R-HSA-9845308;R-HSA-9818937;R-HSA-9821368;R-HSA-9727450;R-HSA-9676257;R-HSA-9821475;R-HSA-9818574;R-HSA-9821486;R-HSA-9821931;R-HSA-9818954
R-HSA-180746	Nuclear import of Rev protein	1	83	0.0120482	41	0.00262316	4.59301	0.327409	0.327409	5	7	0.000466667	9606	Homo sapiens	Npm1		R-HSA-180736;R-HSA-180710;R-HSA-180725;R-HSA-180728;R-HSA-180732
R-HSA-9675136	Diseases of DNA Double-Strand Break Repair	1	83	0.0120482	41	0.00262316	4.59301	0.327409	0.327409	5	9	0.0006	9606	Homo sapiens	Nbn		R-HSA-9709601;R-HSA-9709571;R-HSA-9701199;R-HSA-9704408;R-HSA-9704330
R-HSA-9701190	Defective homologous recombination repair (HRR) due to BRCA2 loss of function	1	83	0.0120482	41	0.00262316	4.59301	0.327409	0.327409	2	4	0.000266667	9606	Homo sapiens	Nbn		R-HSA-9709601;R-HSA-9709571
R-HSA-2393930	Phosphate bond hydrolysis by NUDT proteins	1	83	0.0120482	41	0.00262316	4.59301	0.327409	0.327409	1	17	0.00113333	9606	Homo sapiens	Nudt5		R-HSA-2393939
R-HSA-927802	Nonsense-Mediated Decay (NMD)	3	83	0.0361446	124	0.00793346	4.55597	0.119375	0.315775	6	6	0.0004	9606	Homo sapiens	Rps18;Smg7;Rpl29		R-HSA-927836;R-HSA-927789;R-HSA-927832;R-HSA-927830;R-HSA-927813;R-HSA-927889
R-HSA-975957	Nonsense Mediated Decay (NMD) enhanced by the Exon Junction Complex (EJC)	3	83	0.0361446	124	0.00793346	4.55597	0.119375	0.315775	5	5	0.000333333	9606	Homo sapiens	Rps18;Smg7;Rpl29		R-HSA-927836;R-HSA-927832;R-HSA-927830;R-HSA-927813;R-HSA-927889
R-HSA-176408	Regulation of APC/C activators between G1/S and early anaphase	2	83	0.0240964	83	0.0053103	4.53767	0.191684	0.315775	5	14	0.000933333	9606	Homo sapiens	Psma6;Cdc16		R-HSA-188371;R-HSA-174139;R-HSA-174203;R-HSA-141423;R-HSA-174079
R-HSA-3301854	Nuclear Pore Complex (NPC) Disassembly	1	83	0.0120482	42	0.00268714	4.48365	0.333893	0.333893	1	2	0.000133333	9606	Homo sapiens	Nek9		R-HSA-2990880
R-HSA-5693616	Presynaptic phase of homologous DNA pairing and strand exchange	1	83	0.0120482	42	0.00268714	4.48365	0.333893	0.333893	2	7	0.000466667	9606	Homo sapiens	Nbn		R-HSA-5685341;R-HSA-5693561
R-HSA-2559585	Oncogene Induced Senescence	1	83	0.0120482	42	0.00268714	4.48365	0.333893	0.333893	3	19	0.00126667	9606	Homo sapiens	Tnrc6a		R-HSA-3209111;R-HSA-3209114;R-HSA-3209151
R-HSA-9020591	Interleukin-12 signaling	2	83	0.0240964	84	0.00537428	4.48365	0.195169	0.315775	1	56	0.00373333	9606	Homo sapiens	Hnrnpa2b1		R-HSA-8950292
R-HSA-3371511	HSF1 activation	1	83	0.0120482	43	0.00275112	4.37938	0.340314	0.340314	1	7	0.000466667	9606	Homo sapiens	Eef1a1		R-HSA-3371591
R-HSA-1368108	BMAL1:CLOCK,NPAS2 activates circadian gene expression	1	83	0.0120482	43	0.00275112	4.37938	0.340314	0.340314	1	20	0.00133333	9606	Homo sapiens	Tgs1		R-HSA-879724
R-HSA-1989781	PPARA activates gene expression	4	83	0.0481928	173	0.0110685	4.35406	0.0878641	0.315775	41	41	0.00273333	9606	Homo sapiens	Tgs1;Nfyc;Gps2;Med4		R-HSA-1655826;R-HSA-1989778;R-HSA-560517;R-HSA-1989779;R-HSA-1989776;R-HSA-1989777;R-HSA-1989774;R-HSA-560473;R-HSA-1989775;R-HSA-1989772;R-HSA-1989773;R-HSA-1989770;R-HSA-1368065;R-HSA-1989771;R-HSA-1989768;R-HSA-1989767;R-HSA-1989764;R-HSA-1989765;R-HSA-1989762;R-HSA-1989760;R-HSA-1989761;R-HSA-1989758;R-HSA-1989759;R-HSA-879724;R-HSA-1989756;R-HSA-1989757;R-HSA-1989754;R-HSA-1989755;R-HSA-1989…
R-HSA-1655829	Regulation of cholesterol biosynthesis by SREBP (SREBF)	2	83	0.0240964	87	0.00556622	4.32904	0.205671	0.315775	30	52	0.00346667	9606	Homo sapiens	Tgs1;Nfyc		R-HSA-1655833;R-HSA-2426148;R-HSA-1655832;R-HSA-2426151;R-HSA-2426150;R-HSA-1655837;R-HSA-2426147;R-HSA-1655839;R-HSA-2426146;R-HSA-2426157;R-HSA-2426156;R-HSA-1655824;R-HSA-1655827;R-HSA-2426158;R-HSA-1655826;R-HSA-2426152;R-HSA-2426155;R-HSA-2426164;R-HSA-2426161;R-HSA-2426163;R-HSA-1655823;R-HSA-2426162;R-HSA-2065966;R-HSA-1655848;R-HSA-1655850;R-HSA-1655852;R-HSA-1655843;R-HSA-1655844;R-HSA-1…
R-HSA-400206	Regulation of lipid metabolism by PPARalpha	4	83	0.0481928	175	0.0111964	4.3043	0.0906989	0.315775	42	45	0.003	9606	Homo sapiens	Tgs1;Nfyc;Gps2;Med4		R-HSA-400143;R-HSA-1655826;R-HSA-1989778;R-HSA-560517;R-HSA-1989779;R-HSA-1989776;R-HSA-1989777;R-HSA-1989774;R-HSA-560473;R-HSA-1989775;R-HSA-1989772;R-HSA-1989773;R-HSA-1989770;R-HSA-1368065;R-HSA-1989771;R-HSA-1989768;R-HSA-1989767;R-HSA-1989764;R-HSA-1989765;R-HSA-1989762;R-HSA-1989760;R-HSA-1989761;R-HSA-1989758;R-HSA-1989759;R-HSA-879724;R-HSA-1989756;R-HSA-1989757;R-HSA-1989754;R-HSA-19897…
R-HSA-9711097	Cellular response to starvation	4	83	0.0481928	176	0.0112604	4.27985	0.0921326	0.315775	15	28	0.00186667	9606	Homo sapiens	Rps18;Rpl29;Atf4		R-HSA-9633008;R-HSA-9635927;R-HSA-9635892;R-HSA-9644926;R-HSA-381128;R-HSA-9635804;R-HSA-9635936;R-HSA-1791118;R-HSA-9635915;R-HSA-9635912;R-HSA-9633742;R-HSA-9635918;R-HSA-1791173;R-HSA-9634669;R-HSA-9633005
R-HSA-180910	Vpr-mediated nuclear import of PICs	1	83	0.0120482	44	0.0028151	4.27985	0.346674	0.346674	2	2	0.000133333	9606	Homo sapiens	Banf1		R-HSA-180627;R-HSA-180622
R-HSA-9696270	RND2 GTPase cycle	1	83	0.0120482	44	0.0028151	4.27985	0.346674	0.346674	1	2	0.000133333	9606	Homo sapiens	Arhgap1		R-HSA-9696266
R-HSA-9013420	RHOU GTPase cycle	1	83	0.0120482	44	0.0028151	4.27985	0.346674	0.346674	1	4	0.000266667	9606	Homo sapiens	Cltc		R-HSA-9018766
R-HSA-3769402	Deactivation of the beta-catenin transactivating complex	1	83	0.0120482	44	0.0028151	4.27985	0.346674	0.346674	3	14	0.000933333	9606	Homo sapiens	Ywhaz		R-HSA-3769391;R-HSA-3769393;R-HSA-3769392
R-HSA-5693607	Processing of DNA double-strand break ends	2	83	0.0240964	89	0.00569418	4.23176	0.212706	0.315775	16	17	0.00113333	9606	Homo sapiens	Nbn;Sirt6		R-HSA-5684887;R-HSA-5684052;R-HSA-5684882;R-HSA-5685011;R-HSA-5684081;R-HSA-5693542;R-HSA-5684071;R-HSA-5685156;R-HSA-5684096;R-HSA-5685985;R-HSA-5685953;R-HSA-5684140;R-HSA-5684108;R-HSA-5685994;R-HSA-5684875;R-HSA-5693608
R-HSA-6785470	tRNA processing in the mitochondrion	1	83	0.0120482	45	0.00287908	4.18474	0.352973	0.352973	2	3	0.0002	9606	Homo sapiens	Trmt10c		R-HSA-6786854;R-HSA-6785722
R-HSA-5693579	Homologous DNA Pairing and Strand Exchange	1	83	0.0120482	45	0.00287908	4.18474	0.352973	0.352973	4	10	0.000666667	9606	Homo sapiens	Nbn		R-HSA-5693620;R-HSA-5685838;R-HSA-5685341;R-HSA-5693561
R-HSA-2132295	MHC class II antigen presentation	3	83	0.0361446	137	0.0087652	4.12365	0.147646	0.315775	7	26	0.00173333	9606	Homo sapiens	Cltc;Ap1g1		R-HSA-2130640;R-HSA-2130641;R-HSA-8951498;R-HSA-2213236;R-HSA-2130725;R-HSA-2130486;R-HSA-2130619
R-HSA-3108232	SUMO E3 ligases SUMOylate target proteins	4	83	0.0481928	184	0.0117722	4.09377	0.103988	0.315775	30	132	0.0088	9606	Homo sapiens	Npm1;Sumo3;Sp3;Hnrnpk		R-HSA-4641350;R-HSA-4085372;R-HSA-3108203;R-HSA-4551616;R-HSA-4570499;R-HSA-4755524;R-HSA-4755526;R-HSA-4719448;R-HSA-6804468;R-HSA-4086059;R-HSA-4568914;R-HSA-4755536;R-HSA-4615839;R-HSA-4615900;R-HSA-4570463;R-HSA-3000433;R-HSA-2997616;R-HSA-4551768;R-HSA-2997706;R-HSA-4570485;R-HSA-3247493;R-HSA-4615987;R-HSA-4086088;R-HSA-4720446;R-HSA-4719423;R-HSA-4720432;R-HSA-4570553;R-HSA-4655355;R-HSA-3…
R-HSA-174143	APC/C-mediated degradation of cell cycle proteins	2	83	0.0240964	92	0.00588612	4.09377	0.223302	0.315775	30	40	0.00266667	9606	Homo sapiens	Psma6;Cdc16		R-HSA-174144;R-HSA-174088;R-HSA-174157;R-HSA-179410;R-HSA-174227;R-HSA-188371;R-HSA-174224;R-HSA-9686980;R-HSA-174171;R-HSA-174104;R-HSA-174105;R-HSA-179417;R-HSA-174238;R-HSA-188191;R-HSA-179421;R-HSA-174119;R-HSA-174058;R-HSA-9686969;R-HSA-174120;R-HSA-174057;R-HSA-174121;R-HSA-174255;R-HSA-141423;R-HSA-174195;R-HSA-174070;R-HSA-174132;R-HSA-174202;R-HSA-174139;R-HSA-174203;R-HSA-174079
R-HSA-453276	Regulation of mitotic cell cycle	2	83	0.0240964	92	0.00588612	4.09377	0.223302	0.315775	30	40	0.00266667	9606	Homo sapiens	Psma6;Cdc16		R-HSA-174144;R-HSA-174088;R-HSA-174157;R-HSA-179410;R-HSA-174227;R-HSA-188371;R-HSA-174224;R-HSA-9686980;R-HSA-174171;R-HSA-174104;R-HSA-174105;R-HSA-179417;R-HSA-174238;R-HSA-188191;R-HSA-179421;R-HSA-174119;R-HSA-174058;R-HSA-9686969;R-HSA-174120;R-HSA-174057;R-HSA-174121;R-HSA-174255;R-HSA-141423;R-HSA-174195;R-HSA-174070;R-HSA-174132;R-HSA-174202;R-HSA-174139;R-HSA-174203;R-HSA-174079
R-HSA-9734767	Developmental Cell Lineages	1	83	0.0120482	46	0.00294306	4.09377	0.359212	0.359212	3	4	0.000266667	9606	Homo sapiens	Krt10		R-HSA-9727359;R-HSA-9727354;R-HSA-9727355
R-HSA-9725554	Differentiation of keratinocytes in interfollicular epidermis in mammalian skin	1	83	0.0120482	46	0.00294306	4.09377	0.359212	0.359212	3	4	0.000266667	9606	Homo sapiens	Krt10		R-HSA-9727359;R-HSA-9727354;R-HSA-9727355
R-HSA-8964043	Plasma lipoprotein clearance	1	83	0.0120482	46	0.00294306	4.09377	0.359212	0.359212	5	36	0.0024	9606	Homo sapiens	Cltc		R-HSA-6784738;R-HSA-6784735;R-HSA-8855131;R-HSA-8855130;R-HSA-6784729
R-HSA-9844594	Transcriptional regulation of brown and beige adipocyte differentiation by EBF2	1	83	0.0120482	47	0.00300704	4.00666	0.365391	0.365391	13	14	0.000933333	9606	Homo sapiens	Hnrnpu		R-HSA-9844822;R-HSA-9844598;R-HSA-9844438;R-HSA-9844375;R-HSA-9844820;R-HSA-9844818;R-HSA-9844415;R-HSA-9844600;R-HSA-9844536;R-HSA-9844440;R-HSA-9844549;R-HSA-9844366;R-HSA-9844360
R-HSA-9843743	Transcriptional regulation of brown and beige adipocyte differentiation	1	83	0.0120482	47	0.00300704	4.00666	0.365391	0.365391	13	14	0.000933333	9606	Homo sapiens	Hnrnpu		R-HSA-9844822;R-HSA-9844598;R-HSA-9844438;R-HSA-9844375;R-HSA-9844820;R-HSA-9844818;R-HSA-9844415;R-HSA-9844600;R-HSA-9844536;R-HSA-9844440;R-HSA-9844549;R-HSA-9844366;R-HSA-9844360
R-HSA-176033	Interactions of Vpr with host cellular proteins	1	83	0.0120482	47	0.00300704	4.00666	0.365391	0.365391	2	4	0.000266667	9606	Homo sapiens	Banf1		R-HSA-180627;R-HSA-180622
R-HSA-177243	Interactions of Rev with host cellular proteins	1	83	0.0120482	47	0.00300704	4.00666	0.365391	0.365391	5	16	0.00106667	9606	Homo sapiens	Npm1		R-HSA-180736;R-HSA-180710;R-HSA-180725;R-HSA-180728;R-HSA-180732
R-HSA-69052	Switching of origins to a post-replicative state	2	83	0.0240964	94	0.00601408	4.00666	0.230389	0.315775	3	10	0.000666667	9606	Homo sapiens	Psma6;Cdc16		R-HSA-68948;R-HSA-69015;R-HSA-69016
R-HSA-381038	XBP1(S) activates chaperone genes	2	83	0.0240964	95	0.00607806	3.96449	0.233939	0.315775	1	47	0.00313333	9606	Homo sapiens	Ctdsp2		R-HSA-1791130
R-HSA-187037	Signaling by NTRK1 (TRKA)	3	83	0.0361446	143	0.00914907	3.95063	0.161367	0.315775	6	102	0.0068	9606	Homo sapiens	Cltc;Junb;Map2k5		R-HSA-177491;R-HSA-9031624;R-HSA-177479;R-HSA-9031575;R-HSA-198733;R-HSA-177501
R-HSA-9821002	Chromatin modifications during the maternal to zygotic transition (MZT)	1	83	0.0120482	48	0.00307102	3.92319	0.371511	0.371511	1	12	0.0008	9606	Homo sapiens	Kdm5a		R-HSA-9822467
R-HSA-447115	Interleukin-12 family signaling	2	83	0.0240964	96	0.00614203	3.92319	0.237491	0.315775	1	114	0.0076	9606	Homo sapiens	Hnrnpa2b1		R-HSA-8950292
R-HSA-8956319	Nucleotide catabolism	3	83	0.0361446	144	0.00921305	3.92319	0.16369	0.315775	4	63	0.0042	9606	Homo sapiens	Nt5m;Nudt5		R-HSA-2393939;R-HSA-109480;R-HSA-109514;R-HSA-109470
R-HSA-9759194	Nuclear events mediated by NFE2L2	3	83	0.0361446	144	0.00921305	3.92319	0.16369	0.315775	5	85	0.00566667	9606	Homo sapiens	Psma6;Atf4		R-HSA-9796068;R-HSA-9761815;R-HSA-9762096;R-HSA-9761841;R-HSA-9796061
R-HSA-9678108	SARS-CoV-1 Infection	4	83	0.0481928	194	0.012412	3.88275	0.119733	0.315775	4	159	0.0106	9606	Homo sapiens	Npm1;Rps18;Eef1a1;Ywhaz		R-HSA-9729232;R-HSA-9727886;R-HSA-9727919;R-HSA-9727944
R-HSA-9730414	MITF-M-regulated melanocyte development	4	83	0.0481928	195	0.012476	3.86284	0.121362	0.315775	7	115	0.00766667	9606	Homo sapiens	Actl6a;Smarce1;Tnrc6a;Arid1a		R-HSA-9824981;R-HSA-9825847;R-HSA-9858308;R-HSA-9858309;R-HSA-9824593;R-HSA-9824579;R-HSA-9858289
R-HSA-5689603	UCH proteinases	2	83	0.0240964	98	0.00626999	3.84313	0.244605	0.315775	3	11	0.000733333	9606	Homo sapiens	Actl6a;Psma6		R-HSA-5665854;R-HSA-5665871;R-HSA-5689544
R-HSA-9615017	FOXO-mediated transcription of oxidative stress, metabolic and neuronal genes	1	83	0.0120482	49	0.003135	3.84313	0.377572	0.377572	29	34	0.00226667	9606	Homo sapiens	Foxo1		R-HSA-9622738;R-HSA-9623059;R-HSA-9622737;R-HSA-9625749;R-HSA-9623192;R-HSA-9625693;R-HSA-9625346;R-HSA-9623427;R-HSA-9625091;R-HSA-9623168;R-HSA-9625863;R-HSA-9622980;R-HSA-9625092;R-HSA-9622981;R-HSA-9623240;R-HSA-9625101;R-HSA-9623280;R-HSA-9624624;R-HSA-9623281;R-HSA-9623415;R-HSA-9624611;R-HSA-9625699;R-HSA-9623072;R-HSA-9625124;R-HSA-9625828;R-HSA-9623018;R-HSA-9617833;R-HSA-9623023;R-HSA-9…
R-HSA-9843745	Adipogenesis	3	83	0.0361446	147	0.00940499	3.84313	0.170722	0.315775	23	33	0.0022	9606	Homo sapiens	Tgs1;Hnrnpu;Med4		R-HSA-9844822;R-HSA-9844598;R-HSA-9844438;R-HSA-1183058;R-HSA-9844375;R-HSA-9844820;R-HSA-560491;R-HSA-9844818;R-HSA-560493;R-HSA-9844415;R-HSA-1183003;R-HSA-560517;R-HSA-9844600;R-HSA-9844536;R-HSA-9844440;R-HSA-560472;R-HSA-560473;R-HSA-9844549;R-HSA-560510;R-HSA-9844366;R-HSA-381309;R-HSA-560498;R-HSA-9844360
R-HSA-4086400	PCP/CE pathway	2	83	0.0240964	99	0.00633397	3.80431	0.248166	0.315775	4	24	0.0016	9606	Homo sapiens	Psma6;Cltc		R-HSA-4608855;R-HSA-5140747;R-HSA-5138459;R-HSA-5138433
R-HSA-72203	Processing of Capped Intron-Containing Pre-mRNA	6	83	0.0722892	299	0.0191299	3.77886	0.0712031	0.315775	16	34	0.00226667	9606	Homo sapiens	Snrnp200;Hnrnpu;Snrpe;Hnrnpk;Hnrnpa2b1;Srrm2		R-HSA-9770132;R-HSA-9770129;R-HSA-9770131;R-HSA-72103;R-HSA-75079;R-HSA-9770141;R-HSA-75081;R-HSA-9770236;R-HSA-75080;R-HSA-9770847;R-HSA-9772351;R-HSA-75083;R-HSA-9770142;R-HSA-75082;R-HSA-9770119;R-HSA-9770145
R-HSA-211733	Regulation of activated PAK-2p34 by proteasome mediated degradation	1	83	0.0120482	50	0.00319898	3.76627	0.383576	0.383576	1	2	0.000133333	9606	Homo sapiens	Psma6		R-HSA-211715
R-HSA-4615885	SUMOylation of DNA replication proteins	1	83	0.0120482	50	0.00319898	3.76627	0.383576	0.383576	2	8	0.000533333	9606	Homo sapiens	Sumo3		R-HSA-4641350;R-HSA-4655355
R-HSA-512988	Interleukin-3, Interleukin-5 and GM-CSF signaling	1	83	0.0120482	50	0.00319898	3.76627	0.383576	0.383576	2	38	0.00253333	9606	Homo sapiens	Ywhaz		R-HSA-912757;R-HSA-914182
R-HSA-8986944	Transcriptional Regulation by MECP2	2	83	0.0240964	100	0.00639795	3.76627	0.251728	0.315775	7	77	0.00513333	9606	Homo sapiens	Gps2;Tnrc6a		R-HSA-9615570;R-HSA-9615554;R-HSA-9615571;R-HSA-8986939;R-HSA-9021183;R-HSA-9021182;R-HSA-9615501
R-HSA-975956	Nonsense Mediated Decay (NMD) independent of the Exon Junction Complex (EJC)	2	83	0.0240964	101	0.00646193	3.72898	0.255291	0.315775	1	1	6.66667e-05	9606	Homo sapiens	Rps18;Rpl29		R-HSA-927789
R-HSA-381070	IRE1alpha activates chaperones	2	83	0.0240964	101	0.00646193	3.72898	0.255291	0.315775	1	53	0.00353333	9606	Homo sapiens	Ctdsp2		R-HSA-1791130
R-HSA-8951664	Neddylation	5	83	0.060241	254	0.0162508	3.70695	0.101094	0.315775	22	44	0.00293333	9606	Homo sapiens	Psma6;Fbxw8;Uba5;Dcaf10;Cops7a		R-HSA-8956040;R-HSA-8956200;R-HSA-8951656;R-HSA-8955241;R-HSA-8952618;R-HSA-8952620;R-HSA-8956140;R-HSA-8956045;R-HSA-8955245;R-HSA-8951661;R-HSA-8951648;R-HSA-8932355;R-HSA-8951751;R-HSA-8956184;R-HSA-8955289;R-HSA-9755303;R-HSA-8952638;R-HSA-8952639;R-HSA-8951764;R-HSA-8955285;R-HSA-9755306;R-HSA-8951766
R-HSA-4570464	SUMOylation of RNA binding proteins	1	83	0.0120482	51	0.00326296	3.69242	0.389521	0.389521	1	4	0.000266667	9606	Homo sapiens	Hnrnpk		R-HSA-4570499
R-HSA-350562	Regulation of ornithine decarboxylase (ODC)	1	83	0.0120482	51	0.00326296	3.69242	0.389521	0.389521	1	4	0.000266667	9606	Homo sapiens	Psma6		R-HSA-353125
R-HSA-2682334	EPH-Ephrin signaling	2	83	0.0240964	102	0.00652591	3.69242	0.258856	0.315775	2	56	0.00373333	9606	Homo sapiens	Myl12b;Cltc		R-HSA-3928616;R-HSA-3928654
R-HSA-69481	G2/M Checkpoints	3	83	0.0361446	153	0.00978887	3.69242	0.185037	0.315775	5	24	0.0016	9606	Homo sapiens	Psma6;Nbn;Ywhaz		R-HSA-5683735;R-HSA-69891;R-HSA-6799332;R-HSA-8852354;R-HSA-75016
R-HSA-157118	Signaling by NOTCH	5	83	0.060241	258	0.0165067	3.64948	0.106149	0.315775	70	154	0.0102667	9606	Homo sapiens	Psma6;Maml1;Tnrc6a;Sirt6;Ywhaz		R-HSA-9021451;R-HSA-1606682;R-HSA-9021450;R-HSA-9021325;R-HSA-2976551;R-HSA-4396371;R-HSA-1980047;R-HSA-9016861;R-HSA-2127285;R-HSA-4396379;R-HSA-2197562;R-HSA-4396382;R-HSA-2197564;R-HSA-9013652;R-HSA-2976563;R-HSA-9021480;R-HSA-9018538;R-HSA-9016751;R-HSA-9018542;R-HSA-9604664;R-HSA-1912368;R-HSA-9021478;R-HSA-1980078;R-HSA-9604642;R-HSA-1912364;R-HSA-9604387;R-HSA-1912367;R-HSA-1912366;R-HSA-9…
R-HSA-190828	Gap junction trafficking	1	83	0.0120482	52	0.00332694	3.62141	0.39541	0.39541	4	20	0.00133333	9606	Homo sapiens	Cltc		R-HSA-196017;R-HSA-190519;R-HSA-196026;R-HSA-190829
R-HSA-8864260	Transcriptional regulation by the AP-2 (TFAP2) family of transcription factors	1	83	0.0120482	52	0.00332694	3.62141	0.39541	0.39541	7	44	0.00293333	9606	Homo sapiens	Npm1		R-HSA-8869543;R-HSA-8869558;R-HSA-8869542;R-HSA-8869568;R-HSA-8869566;R-HSA-8869549;R-HSA-8869560
R-HSA-8953854	Metabolism of RNA	16	83	0.192771	839	0.0536788	3.59119	0.00746152	0.224545	45	199	0.0132667	9606	Homo sapiens	Snrnp200;Psma6;Tut7;Rps18;Hnrnpu;Snrpe;Smg7;Rpl29;Anp32a;Trmt10c;Tgs1;Eif4a1;Hnrnpk;Hnrnpa2b1;Ywhaz;Srrm2		R-HSA-9770132;R-HSA-6786854;R-HSA-430021;R-HSA-9770129;R-HSA-429955;R-HSA-9770131;R-HSA-75079;R-HSA-8941312;R-HSA-9770141;R-HSA-75081;R-HSA-75080;R-HSA-9770847;R-HSA-75083;R-HSA-9770142;R-HSA-927813;R-HSA-75082;R-HSA-111437;R-HSA-111438;R-HSA-6791223;R-HSA-77585;R-HSA-191763;R-HSA-9770119;R-HSA-927836;R-HSA-77586;R-HSA-191830;R-HSA-450387;R-HSA-6791218;R-HSA-927832;R-HSA-927830;R-HSA-6785722;R-HS…
R-HSA-8939236	RUNX1 regulates transcription of genes involved in differentiation of HSCs	2	83	0.0240964	105	0.00671785	3.58692	0.269553	0.315775	5	15	0.001	9606	Homo sapiens	Psma6;Kmt2a		R-HSA-8865491;R-HSA-8865505;R-HSA-8957265;R-HSA-8865498;R-HSA-8865482
R-HSA-6785807	Interleukin-4 and Interleukin-13 signaling	4	83	0.0481928	211	0.0134997	3.56992	0.148672	0.315775	1	47	0.00313333	9606	Homo sapiens	Junb;Foxo1		R-HSA-6790036
R-HSA-774815	Nucleosome assembly	1	83	0.0120482	53	0.00339091	3.55308	0.401242	0.401242	3	4	0.000266667	9606	Homo sapiens	Npm1		R-HSA-606287;R-HSA-606289;R-HSA-606326
R-HSA-606279	Deposition of new CENPA-containing nucleosomes at the centromere	1	83	0.0120482	53	0.00339091	3.55308	0.401242	0.401242	3	4	0.000266667	9606	Homo sapiens	Npm1		R-HSA-606287;R-HSA-606289;R-HSA-606326
R-HSA-180534	Vpu mediated degradation of CD4	1	83	0.0120482	53	0.00339091	3.55308	0.401242	0.401242	1	5	0.000333333	9606	Homo sapiens	Psma6		R-HSA-180573
R-HSA-1236978	Cross-presentation of soluble exogenous antigens (endosomes)	1	83	0.0120482	53	0.00339091	3.55308	0.401242	0.401242	1	6	0.0004	9606	Homo sapiens	Psma6		R-HSA-1236970
R-HSA-432040	Vasopressin regulates renal water homeostasis via Aquaporins	1	83	0.0120482	53	0.00339091	3.55308	0.401242	0.401242	1	15	0.001	9606	Homo sapiens	Rab11a		R-HSA-432237
R-HSA-72764	Eukaryotic Translation Termination	2	83	0.0240964	106	0.00678183	3.55308	0.273119	0.315775	3	5	0.000333333	9606	Homo sapiens	Rps18;Rpl29		R-HSA-141671;R-HSA-141691;R-HSA-141673
R-HSA-381340	Transcriptional regulation of white adipocyte differentiation	2	83	0.0240964	107	0.00684581	3.51987	0.276684	0.315775	10	19	0.00126667	9606	Homo sapiens	Tgs1;Med4		R-HSA-1183058;R-HSA-560472;R-HSA-560473;R-HSA-560491;R-HSA-560493;R-HSA-560510;R-HSA-381309;R-HSA-1183003;R-HSA-560498;R-HSA-560517
R-HSA-170834	Signaling by TGF-beta Receptor Complex	2	83	0.0240964	108	0.00690979	3.48728	0.280248	0.315775	2	100	0.00666667	9606	Homo sapiens	Junb		R-HSA-9736992;R-HSA-2187293
R-HSA-69610	p53-Independent DNA Damage Response	1	83	0.0120482	54	0.00345489	3.48728	0.407019	0.407019	1	4	0.000266667	9606	Homo sapiens	Psma6		R-HSA-69600
R-HSA-69613	p53-Independent G1/S DNA damage checkpoint	1	83	0.0120482	54	0.00345489	3.48728	0.407019	0.407019	1	4	0.000266667	9606	Homo sapiens	Psma6		R-HSA-69600
R-HSA-69601	Ubiquitin Mediated Degradation of Phosphorylated Cdc25A	1	83	0.0120482	54	0.00345489	3.48728	0.407019	0.407019	1	4	0.000266667	9606	Homo sapiens	Psma6		R-HSA-69600
R-HSA-9762114	GSK3B and BTRC:CUL1-mediated-degradation of NFE2L2	1	83	0.0120482	54	0.00345489	3.48728	0.407019	0.407019	1	4	0.000266667	9606	Homo sapiens	Psma6		R-HSA-9762096
R-HSA-75815	Ubiquitin-dependent degradation of Cyclin D	1	83	0.0120482	54	0.00345489	3.48728	0.407019	0.407019	1	5	0.000333333	9606	Homo sapiens	Psma6		R-HSA-75825
R-HSA-349425	Autodegradation of the E3 ubiquitin ligase COP1	1	83	0.0120482	54	0.00345489	3.48728	0.407019	0.407019	1	5	0.000333333	9606	Homo sapiens	Psma6		R-HSA-264458
R-HSA-9861718	Regulation of pyruvate metabolism	1	83	0.0120482	54	0.00345489	3.48728	0.407019	0.407019	2	11	0.000733333	9606	Homo sapiens	Rmnd5b		R-HSA-9861563;R-HSA-9861640
R-HSA-9839373	Signaling by TGFBR3	1	83	0.0120482	54	0.00345489	3.48728	0.407019	0.407019	4	23	0.00153333	9606	Homo sapiens	Tnrc6a		R-HSA-9839396;R-HSA-9860160;R-HSA-9860139;R-HSA-9860168
R-HSA-9675135	Diseases of DNA repair	1	83	0.0120482	54	0.00345489	3.48728	0.407019	0.407019	5	34	0.00226667	9606	Homo sapiens	Nbn		R-HSA-9709601;R-HSA-9709571;R-HSA-9701199;R-HSA-9704408;R-HSA-9704330
R-HSA-6781823	Formation of TC-NER Pre-Incision Complex	1	83	0.0120482	54	0.00345489	3.48728	0.407019	0.407019	1	7	0.000466667	9606	Homo sapiens	Cops7a		R-HSA-6781833
R-HSA-437239	Recycling pathway of L1	1	83	0.0120482	55	0.00351887	3.42388	0.41274	0.41274	7	14	0.000933333	9606	Homo sapiens	Cltc		R-HSA-445079;R-HSA-555065;R-HSA-445077;R-HSA-392749;R-HSA-445071;R-HSA-392748;R-HSA-374696
R-HSA-8854050	FBXL7 down-regulates AURKA during mitotic entry and in early mitosis	1	83	0.0120482	55	0.00351887	3.42388	0.41274	0.41274	2	6	0.0004	9606	Homo sapiens	Psma6		R-HSA-8854071;R-HSA-8854044
R-HSA-174113	SCF-beta-TrCP mediated degradation of Emi1	1	83	0.0120482	55	0.00351887	3.42388	0.41274	0.41274	1	3	0.0002	9606	Homo sapiens	Psma6		R-HSA-174203
R-HSA-169911	Regulation of Apoptosis	1	83	0.0120482	55	0.00351887	3.42388	0.41274	0.41274	1	5	0.000333333	9606	Homo sapiens	Psma6		R-HSA-211715
R-HSA-3928665	EPH-ephrin mediated repulsion of cells	1	83	0.0120482	55	0.00351887	3.42388	0.41274	0.41274	1	9	0.0006	9606	Homo sapiens	Cltc		R-HSA-3928654
R-HSA-3858494	Beta-catenin independent WNT signaling	3	83	0.0361446	166	0.0106206	3.40325	0.217049	0.315775	6	51	0.0034	9606	Homo sapiens	Psma6;Cltc;Tnrc6a		R-HSA-4608855;R-HSA-5140747;R-HSA-5138459;R-HSA-4518575;R-HSA-4518585;R-HSA-5138433
R-HSA-166520	Signaling by NTRKs	3	83	0.0361446	166	0.0106206	3.40325	0.217049	0.315775	6	164	0.0109333	9606	Homo sapiens	Cltc;Junb;Map2k5		R-HSA-177491;R-HSA-9031624;R-HSA-177479;R-HSA-9031575;R-HSA-198733;R-HSA-177501
R-HSA-5358351	Signaling by Hedgehog	3	83	0.0361446	168	0.0107486	3.36274	0.222077	0.315775	10	82	0.00546667	9606	Homo sapiens	Psma6;Gas1;Efcab7		R-HSA-5610757;R-HSA-5362448;R-HSA-5610758;R-HSA-5610754;R-HSA-5632668;R-HSA-5635868;R-HSA-5635854;R-HSA-5632649;R-HSA-5610760;R-HSA-5633051
R-HSA-5693571	Nonhomologous End-Joining (NHEJ)	1	83	0.0120482	56	0.00358285	3.36274	0.418406	0.418406	4	13	0.000866667	9606	Homo sapiens	Nbn		R-HSA-5686900;R-HSA-5686704;R-HSA-5693599;R-HSA-5686685
R-HSA-180585	Vif-mediated degradation of APOBEC3G	1	83	0.0120482	56	0.00358285	3.36274	0.418406	0.418406	1	4	0.000266667	9606	Homo sapiens	Psma6		R-HSA-180603
R-HSA-450408	AUF1 (hnRNP D0) binds and destabilizes mRNA	1	83	0.0120482	56	0.00358285	3.36274	0.418406	0.418406	1	4	0.000266667	9606	Homo sapiens	Psma6		R-HSA-450466
R-HSA-9031628	NGF-stimulated transcription	1	83	0.0120482	56	0.00358285	3.36274	0.418406	0.418406	2	37	0.00246667	9606	Homo sapiens	Junb		R-HSA-9031624;R-HSA-9031575
R-HSA-2408557	Selenocysteine synthesis	2	83	0.0240964	112	0.00716571	3.36274	0.29449	0.315775	2	7	0.000466667	9606	Homo sapiens	Rps18;Rpl29		R-HSA-2408529;R-HSA-5333615
R-HSA-68867	Assembly of the pre-replicative complex	2	83	0.0240964	113	0.00722969	3.33298	0.298045	0.315775	2	23	0.00153333	9606	Homo sapiens	Psma6;Cdc16		R-HSA-68825;R-HSA-68712
R-HSA-1852241	Organelle biogenesis and maintenance	6	83	0.0722892	340	0.021753	3.32318	0.11303	0.315775	27	86	0.00573333	9606	Homo sapiens	Tgs1;Gabpb1;Rab11a		R-HSA-5623519;R-HSA-5623513;R-HSA-5617816;R-HSA-2466367;R-HSA-1592249;R-HSA-1592250;R-HSA-1592251;R-HSA-1592252;R-HSA-1592240;R-HSA-5638014;R-HSA-1592241;R-HSA-1592243;R-HSA-5620921;R-HSA-1592246;R-HSA-5638009;R-HSA-1592232;R-HSA-5623525;R-HSA-5623524;R-HSA-2466391;R-HSA-1592234;R-HSA-5623527;R-HSA-1592235;R-HSA-1592236;R-HSA-5623521;R-HSA-1592238;R-HSA-1592239;R-HSA-2466392
R-HSA-192823	Viral mRNA Translation	2	83	0.0240964	114	0.00729367	3.30374	0.301597	0.315775	2	2	0.000133333	9606	Homo sapiens	Rps18;Rpl29		R-HSA-192704;R-HSA-192841
R-HSA-2122947	NOTCH1 Intracellular Domain Regulates Transcription	1	83	0.0120482	57	0.00364683	3.30374	0.424018	0.424018	11	18	0.0012	9606	Homo sapiens	Maml1		R-HSA-4396371;R-HSA-1980078;R-HSA-1980047;R-HSA-1912393;R-HSA-1912394;R-HSA-4396347;R-HSA-4396379;R-HSA-1912391;R-HSA-1980067;R-HSA-4396382;R-HSA-1980065
R-HSA-4641258	Degradation of DVL	1	83	0.0120482	57	0.00364683	3.30374	0.424018	0.424018	2	7	0.000466667	9606	Homo sapiens	Psma6		R-HSA-1504193;R-HSA-4641260
R-HSA-5620920	Cargo trafficking to the periciliary membrane	1	83	0.0120482	57	0.00364683	3.30374	0.424018	0.424018	7	27	0.0018	9606	Homo sapiens	Rab11a		R-HSA-5623525;R-HSA-5623524;R-HSA-5623527;R-HSA-5623521;R-HSA-5623519;R-HSA-5623513;R-HSA-5620921
R-HSA-4641257	Degradation of AXIN	1	83	0.0120482	57	0.00364683	3.30374	0.424018	0.424018	2	8	0.000533333	9606	Homo sapiens	Psma6		R-HSA-3640874;R-HSA-4641256
R-HSA-9013405	RHOD GTPase cycle	1	83	0.0120482	57	0.00364683	3.30374	0.424018	0.424018	2	9	0.0006	9606	Homo sapiens	Arhgap1		R-HSA-9013437;R-HSA-9693198
R-HSA-157858	Gap junction trafficking and regulation	1	83	0.0120482	57	0.00364683	3.30374	0.424018	0.424018	4	24	0.0016	9606	Homo sapiens	Cltc		R-HSA-196017;R-HSA-190519;R-HSA-196026;R-HSA-190829
R-HSA-8941858	Regulation of RUNX3 expression and activity	1	83	0.0120482	57	0.00364683	3.30374	0.424018	0.424018	1	9	0.0006	9606	Homo sapiens	Psma6		R-HSA-8952408
R-HSA-8856825	Cargo recognition for clathrin-mediated endocytosis	2	83	0.0240964	115	0.00735765	3.27501	0.305147	0.315775	4	15	0.001	9606	Homo sapiens	Cltc;Cops7a		R-HSA-8866279;R-HSA-8866283;R-HSA-8863723;R-HSA-8863721
R-HSA-9013409	RHOJ GTPase cycle	1	83	0.0120482	59	0.00377479	3.19175	0.435081	0.435081	2	3	0.0002	9606	Homo sapiens	Arhgap1		R-HSA-9017488;R-HSA-9017507
R-HSA-912446	Meiotic recombination	1	83	0.0120482	59	0.00377479	3.19175	0.435081	0.435081	2	10	0.000666667	9606	Homo sapiens	Nbn		R-HSA-9023941;R-HSA-9023943
R-HSA-69541	Stabilization of p53	1	83	0.0120482	59	0.00377479	3.19175	0.435081	0.435081	1	15	0.001	9606	Homo sapiens	Psma6		R-HSA-264458
R-HSA-8878159	Transcriptional regulation by RUNX3	2	83	0.0240964	118	0.00754958	3.19175	0.315775	0.315775	6	47	0.00313333	9606	Homo sapiens	Psma6;Maml1		R-HSA-8952408;R-HSA-1980047;R-HSA-8878243;R-HSA-4396347;R-HSA-8878237;R-HSA-8878220
R-HSA-9006936	Signaling by TGFB family members	3	83	0.0361446	178	0.0113884	3.17382	0.247541	0.315775	6	148	0.00986667	9606	Homo sapiens	Junb;Tnrc6a		R-HSA-9839396;R-HSA-9736992;R-HSA-9860160;R-HSA-2187293;R-HSA-9860139;R-HSA-9860168
R-HSA-1799339	SRP-dependent cotranslational protein targeting to membrane	2	83	0.0240964	119	0.00761356	3.16493	0.31931	0.31931	5	5	0.000333333	9606	Homo sapiens	Rps18;Rpl29		R-HSA-1799326;R-HSA-1799330;R-HSA-1799329;R-HSA-1799335;R-HSA-1799332
R-HSA-9634815	Transcriptional Regulation by NPAS4	1	83	0.0120482	60	0.00383877	3.13855	0.440533	0.440533	2	47	0.00313333	9606	Homo sapiens	Tnrc6a		R-HSA-9768788;R-HSA-9768782
R-HSA-9755511	KEAP1-NFE2L2 pathway	3	83	0.0361446	181	0.0115803	3.12121	0.25527	0.315775	7	117	0.0078	9606	Homo sapiens	Psma6;Atf4		R-HSA-9796068;R-HSA-9761815;R-HSA-9762096;R-HSA-9761841;R-HSA-9796061;R-HSA-8932355;R-HSA-9755306
R-HSA-5663202	Diseases of signal transduction by growth factor receptors and second messengers	9	83	0.108434	546	0.0349328	3.10406	0.0838304	0.315775	50	516	0.0344	9606	Homo sapiens	Psma6;Npm1;Maml1;Cltc;Junb;Spred1;Foxo1		R-HSA-2220964;R-HSA-2220966;R-HSA-2220971;R-HSA-9725342;R-HSA-9725338;R-HSA-2220979;R-HSA-2220981;R-HSA-2220985;R-HSA-4396393;R-HSA-9851068;R-HSA-4396392;R-HSA-4396402;R-HSA-4396401;R-HSA-9725345;R-HSA-9700131;R-HSA-9725357;R-HSA-2220957;R-HSA-9712084;R-HSA-9700181;R-HSA-9712085;R-HSA-9712086;R-HSA-9851092;R-HSA-9712087;R-HSA-9851090;R-HSA-9712081;R-HSA-9725009;R-HSA-9851088;R-HSA-9712082;R-HSA-9…
R-HSA-199991	Membrane Trafficking	11	83	0.13253	669	0.0428023	3.09633	0.0605972	0.315775	53	219	0.0146	9606	Homo sapiens	Gga1;Stx16;Cltc;Vti1a;Ap1g1;Vps25;Cops7a;Ywhaz;Rab11a		R-HSA-8868230;R-HSA-8868236;R-HSA-1445149;R-HSA-8871196;R-HSA-8871194;R-HSA-8871193;R-HSA-6814671;R-HSA-8867756;R-HSA-8868651;R-HSA-8867754;R-HSA-8868648;R-HSA-6814678;R-HSA-8868661;R-HSA-196017;R-HSA-8868660;R-HSA-6814676;R-HSA-8868659;R-HSA-190519;R-HSA-8868658;R-HSA-6814674;R-HSA-432688;R-HSA-196026;R-HSA-8869438;R-HSA-6814684;R-HSA-6814683;R-HSA-6814682;R-HSA-5671702;R-HSA-6811431;R-HSA-42183…
R-HSA-9010553	Regulation of expression of SLITs and ROBOs	3	83	0.0361446	183	0.0117083	3.0871	0.260443	0.315775	3	20	0.00133333	9606	Homo sapiens	Psma6;Rps18;Rpl29		R-HSA-9014652;R-HSA-9011313;R-HSA-9014610
R-HSA-445355	Smooth Muscle Contraction	1	83	0.0120482	61	0.00390275	3.0871	0.445932	0.445932	5	16	0.00106667	9606	Homo sapiens	Myl12b		R-HSA-445700;R-HSA-445813;R-HSA-445699;R-HSA-445704;R-HSA-445705
R-HSA-5362768	Hh mutants are degraded by ERAD	1	83	0.0120482	61	0.00390275	3.0871	0.445932	0.445932	1	6	0.0004	9606	Homo sapiens	Psma6		R-HSA-5387392
R-HSA-5676590	NIK-->noncanonical NF-kB signaling	1	83	0.0120482	61	0.00390275	3.0871	0.445932	0.445932	1	9	0.0006	9606	Homo sapiens	Psma6		R-HSA-5607731
R-HSA-5610780	Degradation of GLI1 by the proteasome	1	83	0.0120482	62	0.00396673	3.03731	0.45128	0.45128	2	6	0.0004	9606	Homo sapiens	Psma6		R-HSA-5610758;R-HSA-5610760
R-HSA-4551638	SUMOylation of chromatin organization proteins	1	83	0.0120482	62	0.00396673	3.03731	0.45128	0.45128	4	15	0.001	9606	Homo sapiens	Sumo3		R-HSA-4570485;R-HSA-4615987;R-HSA-4615839;R-HSA-4615900
R-HSA-5610785	GLI3 is processed to GLI3R by the proteasome	1	83	0.0120482	62	0.00396673	3.03731	0.45128	0.45128	1	5	0.000333333	9606	Homo sapiens	Psma6		R-HSA-5610754
R-HSA-5610783	Degradation of GLI2 by the proteasome	1	83	0.0120482	62	0.00396673	3.03731	0.45128	0.45128	1	5	0.000333333	9606	Homo sapiens	Psma6		R-HSA-5610757
R-HSA-187577	SCF(Skp2)-mediated degradation of p27/p21	1	83	0.0120482	62	0.00396673	3.03731	0.45128	0.45128	1	7	0.000466667	9606	Homo sapiens	Psma6		R-HSA-187574
R-HSA-983168	Antigen processing: Ubiquitination & Proteasome degradation	5	83	0.060241	315	0.0201536	2.9891	0.190371	0.315775	7	9	0.0006	9606	Homo sapiens	Trim41;Psma6;Fbxw8;Cdc16;Uba5		R-HSA-983150;R-HSA-983147;R-HSA-983157;R-HSA-983156;R-HSA-983140;R-HSA-983153;R-HSA-983152
R-HSA-5693567	HDR through Homologous Recombination (HRR) or Single Strand Annealing (SSA)	2	83	0.0240964	126	0.00806142	2.9891	0.343923	0.343923	33	47	0.00313333	9606	Homo sapiens	Nbn;Sirt6		R-HSA-5684887;R-HSA-5684052;R-HSA-5693589;R-HSA-5684882;R-HSA-5685011;R-HSA-5686483;R-HSA-5693584;R-HSA-5685341;R-HSA-5693593;R-HSA-5686469;R-HSA-5684096;R-HSA-5686657;R-HSA-5685953;R-HSA-5685838;R-HSA-5693580;R-HSA-5684108;R-HSA-9853389;R-HSA-5686410;R-HSA-5684875;R-HSA-5693620;R-HSA-5686642;R-HSA-5684081;R-HSA-5693564;R-HSA-5693561;R-HSA-5693542;R-HSA-5684071;R-HSA-5685156;R-HSA-5693539;R-HSA-5…
R-HSA-9012852	Signaling by NOTCH3	1	83	0.0120482	63	0.00403071	2.9891	0.456577	0.456577	20	37	0.00246667	9606	Homo sapiens	Maml1		R-HSA-9021480;R-HSA-9021451;R-HSA-9021450;R-HSA-9018538;R-HSA-9021325;R-HSA-9016751;R-HSA-9018542;R-HSA-9013568;R-HSA-9021412;R-HSA-9021478;R-HSA-9016861;R-HSA-9014141;R-HSA-9013567;R-HSA-9013631;R-HSA-9021406;R-HSA-9014129;R-HSA-9013488;R-HSA-9016916;R-HSA-9013652;R-HSA-9017398
R-HSA-9013406	RHOQ GTPase cycle	1	83	0.0120482	63	0.00403071	2.9891	0.456577	0.456577	2	5	0.000333333	9606	Homo sapiens	Arhgap1		R-HSA-9018745;R-HSA-9018746
R-HSA-3214815	HDACs deacetylate histones	1	83	0.0120482	63	0.00403071	2.9891	0.456577	0.456577	1	5	0.000333333	9606	Homo sapiens	Gps2		R-HSA-3777129
R-HSA-9824272	Somitogenesis	1	83	0.0120482	63	0.00403071	2.9891	0.456577	0.456577	1	19	0.00126667	9606	Homo sapiens	Psma6		R-HSA-9825555
R-HSA-73894	DNA Repair	6	83	0.0722892	380	0.0243122	2.97337	0.163479	0.315775	93	342	0.0228	9606	Homo sapiens	Actl6a;Sumo3;Rad23a;Nbn;Cops7a;Sirt6		R-HSA-69891;R-HSA-5684052;R-HSA-5686483;R-HSA-5685341;R-HSA-5687640;R-HSA-5683801;R-HSA-3785768;R-HSA-5682629;R-HSA-5686469;R-HSA-5685953;R-HSA-5685838;R-HSA-5683405;R-HSA-5686900;R-HSA-5690996;R-HSA-5686642;R-HSA-5687664;R-HSA-5684081;R-HSA-75174;R-HSA-5691006;R-HSA-5693566;R-HSA-5683967;R-HSA-5693564;R-HSA-5683964;R-HSA-5682044;R-HSA-5691004;R-HSA-5687675;R-HSA-5691000;R-HSA-5693561;R-HSA-56876…
R-HSA-5387390	Hh mutants abrogate ligand secretion	1	83	0.0120482	64	0.00409469	2.94239	0.461823	0.461823	1	7	0.000466667	9606	Homo sapiens	Psma6		R-HSA-5387392
R-HSA-109606	Intrinsic Pathway for Apoptosis	1	83	0.0120482	64	0.00409469	2.94239	0.461823	0.461823	2	63	0.0042	9606	Homo sapiens	Ywhaz		R-HSA-139906;R-HSA-139899
R-HSA-5654736	Signaling by FGFR1	1	83	0.0120482	64	0.00409469	2.94239	0.461823	0.461823	1	48	0.0032	9606	Homo sapiens	Spred1		R-HSA-5654510
R-HSA-5628897	TP53 Regulates Metabolic Genes	2	83	0.0240964	128	0.00818938	2.94239	0.350906	0.350906	4	34	0.00226667	9606	Homo sapiens	Tnrc6a;Ywhaz		R-HSA-2318752;R-HSA-2321904;R-HSA-5632738;R-HSA-5632732
R-HSA-6791312	TP53 Regulates Transcription of Cell Cycle Genes	1	83	0.0120482	65	0.00415867	2.89713	0.467018	0.467018	1	42	0.0028	9606	Homo sapiens	Npm1		R-HSA-6801675
R-HSA-162906	HIV Infection	4	83	0.0481928	260	0.0166347	2.89713	0.24407	0.315775	23	160	0.0106667	9606	Homo sapiens	Psma6;Npm1;Banf1;Ap1g1		R-HSA-164514;R-HSA-8951690;R-HSA-180736;R-HSA-175174;R-HSA-180710;R-HSA-182279;R-HSA-175108;R-HSA-164522;R-HSA-182286;R-HSA-180622;R-HSA-164845;R-HSA-175117;R-HSA-175250;R-HSA-180627;R-HSA-180630;R-HSA-182263;R-HSA-180725;R-HSA-173115;R-HSA-180603;R-HSA-180728;R-HSA-162590;R-HSA-180732;R-HSA-180573
R-HSA-69002	DNA Replication Pre-Initiation	2	83	0.0240964	131	0.00838132	2.87501	0.361333	0.361333	2	32	0.00213333	9606	Homo sapiens	Psma6;Cdc16		R-HSA-68825;R-HSA-68712
R-HSA-9007101	Rab regulation of trafficking	2	83	0.0240964	131	0.00838132	2.87501	0.361333	0.361333	2	35	0.00233333	9606	Homo sapiens	Gga1;Rab11a		R-HSA-8854759;R-HSA-8854222
R-HSA-168255	Influenza Infection	3	83	0.0361446	198	0.0126679	2.85323	0.299598	0.315775	3	59	0.00393333	9606	Homo sapiens	Rps18;Cltc;Rpl29		R-HSA-192704;R-HSA-192841;R-HSA-168285
R-HSA-5693538	Homology Directed Repair	2	83	0.0240964	132	0.0084453	2.85323	0.364795	0.364795	41	55	0.00366667	9606	Homo sapiens	Nbn;Sirt6		R-HSA-5684887;R-HSA-5684052;R-HSA-5693589;R-HSA-5684882;R-HSA-5685011;R-HSA-5686483;R-HSA-5693584;R-HSA-5685341;R-HSA-5687640;R-HSA-5693593;R-HSA-5686469;R-HSA-5684096;R-HSA-5686657;R-HSA-5685953;R-HSA-5685838;R-HSA-5693580;R-HSA-5684108;R-HSA-9853389;R-HSA-5686410;R-HSA-5684875;R-HSA-5693620;R-HSA-5686642;R-HSA-5687664;R-HSA-5684081;R-HSA-5693564;R-HSA-5687484;R-HSA-5687675;R-HSA-5693561;R-HSA-5…
R-HSA-69239	Synthesis of DNA	2	83	0.0240964	132	0.0084453	2.85323	0.364795	0.364795	3	27	0.0018	9606	Homo sapiens	Psma6;Cdc16		R-HSA-68948;R-HSA-69015;R-HSA-69016
R-HSA-4608870	Asymmetric localization of PCP proteins	1	83	0.0120482	66	0.00422265	2.85323	0.472164	0.472164	1	7	0.000466667	9606	Homo sapiens	Psma6		R-HSA-4608855
R-HSA-5678895	Defective CFTR causes cystic fibrosis	1	83	0.0120482	66	0.00422265	2.85323	0.472164	0.472164	1	8	0.000533333	9606	Homo sapiens	Psma6		R-HSA-8866858
R-HSA-5607761	Dectin-1 mediated noncanonical NF-kB signaling	1	83	0.0120482	66	0.00422265	2.85323	0.472164	0.472164	1	9	0.0006	9606	Homo sapiens	Psma6		R-HSA-5607731
R-HSA-418990	Adherens junctions interactions	1	83	0.0120482	66	0.00422265	2.85323	0.472164	0.472164	4	49	0.00326667	9606	Homo sapiens	Tnrc6a		R-HSA-9759809;R-HSA-9759516;R-HSA-9759950;R-HSA-9759513
R-HSA-2559583	Cellular Senescence	3	83	0.0361446	199	0.0127319	2.83889	0.302225	0.315775	17	90	0.006	9606	Homo sapiens	Cdc16;Nbn;Tnrc6a		R-HSA-3790137;R-HSA-3209111;R-HSA-5682044;R-HSA-3209114;R-HSA-3790130;R-HSA-3788725;R-HSA-3788724;R-HSA-6792712;R-HSA-3209151;R-HSA-3785768;R-HSA-5682020;R-HSA-5693540;R-HSA-5682018;R-HSA-3788705;R-HSA-5693612;R-HSA-5682026;R-HSA-3788708
R-HSA-5693565	Recruitment and ATM-mediated phosphorylation of repair and signaling proteins at DNA double strand breaks	1	83	0.0120482	67	0.00428663	2.81065	0.477261	0.477261	29	39	0.0026	9606	Homo sapiens	Nbn		R-HSA-5682967;R-HSA-5683735;R-HSA-69891;R-HSA-5682965;R-HSA-5683986;R-HSA-5693598;R-HSA-5682588;R-HSA-5682586;R-HSA-5683801;R-HSA-5682629;R-HSA-5683077;R-HSA-5693583;R-HSA-5683405;R-HSA-5682992;R-HSA-5693566;R-HSA-5683967;R-HSA-5683964;R-HSA-5683384;R-HSA-5683385;R-HSA-5682598;R-HSA-5682983;R-HSA-5693602;R-HSA-5693536;R-HSA-5683425;R-HSA-5682607;R-HSA-5682863;R-HSA-5693551;R-HSA-5693549;R-HSA-568…
R-HSA-68875	Mitotic Prophase	2	83	0.0240964	134	0.00857326	2.81065	0.371698	0.371698	6	34	0.00226667	9606	Homo sapiens	Nek9;Banf1		R-HSA-2984220;R-HSA-2993898;R-HSA-2980720;R-HSA-2990880;R-HSA-2984258;R-HSA-2984226
R-HSA-72766	Translation	5	83	0.060241	339	0.0216891	2.77748	0.231417	0.315775	30	99	0.0066	9606	Homo sapiens	Eif3m;Rps18;Eef1a1;Eif4a1;Rpl29		R-HSA-1799326;R-HSA-72647;R-HSA-156808;R-HSA-156823;R-HSA-156826;R-HSA-157849;R-HSA-72671;R-HSA-72673;R-HSA-72672;R-HSA-72676;R-HSA-141671;R-HSA-156907;R-HSA-72619;R-HSA-141673;R-HSA-72621;R-HSA-156908;R-HSA-156909;R-HSA-156915;R-HSA-72691;R-HSA-156912;R-HSA-156913;R-HSA-72631;R-HSA-72697;R-HSA-156923;R-HSA-1799330;R-HSA-141691;R-HSA-72635;R-HSA-1799329;R-HSA-1799335;R-HSA-1799332
R-HSA-2894862	Constitutive Signaling by NOTCH1 HD+PEST Domain Mutants	1	83	0.0120482	68	0.00435061	2.76931	0.482308	0.482308	11	21	0.0014	9606	Homo sapiens	Maml1		R-HSA-4396402;R-HSA-4396401;R-HSA-2220979;R-HSA-2220981;R-HSA-2220964;R-HSA-2220966;R-HSA-2220985;R-HSA-2220971;R-HSA-4396393;R-HSA-4396392;R-HSA-2220957
R-HSA-2644602	Signaling by NOTCH1 PEST Domain Mutants in Cancer	1	83	0.0120482	68	0.00435061	2.76931	0.482308	0.482308	11	21	0.0014	9606	Homo sapiens	Maml1		R-HSA-4396402;R-HSA-4396401;R-HSA-2220979;R-HSA-2220981;R-HSA-2220964;R-HSA-2220966;R-HSA-2220985;R-HSA-2220971;R-HSA-4396393;R-HSA-4396392;R-HSA-2220957
R-HSA-2644606	Constitutive Signaling by NOTCH1 PEST Domain Mutants	1	83	0.0120482	68	0.00435061	2.76931	0.482308	0.482308	11	21	0.0014	9606	Homo sapiens	Maml1		R-HSA-4396402;R-HSA-4396401;R-HSA-2220979;R-HSA-2220981;R-HSA-2220964;R-HSA-2220966;R-HSA-2220985;R-HSA-2220971;R-HSA-4396393;R-HSA-4396392;R-HSA-2220957
R-HSA-2894858	Signaling by NOTCH1 HD+PEST Domain Mutants in Cancer	1	83	0.0120482	68	0.00435061	2.76931	0.482308	0.482308	11	21	0.0014	9606	Homo sapiens	Maml1		R-HSA-4396402;R-HSA-4396401;R-HSA-2220979;R-HSA-2220981;R-HSA-2220964;R-HSA-2220966;R-HSA-2220985;R-HSA-2220971;R-HSA-4396393;R-HSA-4396392;R-HSA-2220957
R-HSA-8873719	RAB geranylgeranylation	1	83	0.0120482	68	0.00435061	2.76931	0.482308	0.482308	2	5	0.000333333	9606	Homo sapiens	Rab11a		R-HSA-8870469;R-HSA-8870466
R-HSA-2644603	Signaling by NOTCH1 in Cancer	1	83	0.0120482	68	0.00435061	2.76931	0.482308	0.482308	11	39	0.0026	9606	Homo sapiens	Maml1		R-HSA-4396402;R-HSA-4396401;R-HSA-2220979;R-HSA-2220981;R-HSA-2220964;R-HSA-2220966;R-HSA-2220985;R-HSA-2220971;R-HSA-4396393;R-HSA-4396392;R-HSA-2220957
R-HSA-73856	RNA Polymerase II Transcription Termination	1	83	0.0120482	69	0.00441459	2.72918	0.487307	0.487307	2	4	0.000266667	9606	Homo sapiens	Snrpe		R-HSA-77586;R-HSA-111437
R-HSA-445717	Aquaporin-mediated transport	1	83	0.0120482	69	0.00441459	2.72918	0.487307	0.487307	1	25	0.00166667	9606	Homo sapiens	Rab11a		R-HSA-432237
R-HSA-69620	Cell Cycle Checkpoints	4	83	0.0481928	279	0.0178503	2.69983	0.284279	0.315775	8	56	0.00373333	9606	Homo sapiens	Psma6;Cdc16;Nbn;Ywhaz		R-HSA-5683735;R-HSA-69600;R-HSA-69891;R-HSA-6799332;R-HSA-8852354;R-HSA-75016;R-HSA-141423;R-HSA-264458
R-HSA-2559586	DNA Damage/Telomere Stress Induced Senescence	1	83	0.0120482	70	0.00447857	2.69019	0.492258	0.492258	8	18	0.0012	9606	Homo sapiens	Nbn		R-HSA-3785768;R-HSA-5682020;R-HSA-5693540;R-HSA-5682018;R-HSA-5682044;R-HSA-5693612;R-HSA-5682026;R-HSA-6792712
R-HSA-186797	Signaling by PDGF	1	83	0.0120482	70	0.00447857	2.69019	0.492258	0.492258	3	31	0.00206667	9606	Homo sapiens	Pdgfc		R-HSA-382053;R-HSA-382061;R-HSA-382057
R-HSA-69563	p53-Dependent G1 DNA Damage Response	1	83	0.0120482	70	0.00447857	2.69019	0.492258	0.492258	1	22	0.00146667	9606	Homo sapiens	Psma6		R-HSA-264458
R-HSA-69580	p53-Dependent G1/S DNA damage checkpoint	1	83	0.0120482	70	0.00447857	2.69019	0.492258	0.492258	1	22	0.00146667	9606	Homo sapiens	Psma6		R-HSA-264458
R-HSA-9707616	Heme signaling	1	83	0.0120482	70	0.00447857	2.69019	0.492258	0.492258	1	25	0.00166667	9606	Homo sapiens	Tgs1		R-HSA-1368065
R-HSA-9616222	Transcriptional regulation of granulopoiesis	1	83	0.0120482	70	0.00447857	2.69019	0.492258	0.492258	1	27	0.0018	9606	Homo sapiens	Kmt2a		R-HSA-8865505
R-HSA-373755	Semaphorin interactions	1	83	0.0120482	71	0.00454255	2.6523	0.497162	0.497162	1	41	0.00273333	9606	Homo sapiens	Myl12b		R-HSA-419197
R-HSA-1169091	Activation of NF-kappaB in B cells	1	83	0.0120482	72	0.00460653	2.61546	0.502019	0.502019	1	10	0.000666667	9606	Homo sapiens	Psma6		R-HSA-1168640
R-HSA-1234176	Oxygen-dependent proline hydroxylation of Hypoxia-inducible Factor Alpha	1	83	0.0120482	72	0.00460653	2.61546	0.502019	0.502019	1	12	0.0008	9606	Homo sapiens	Psma6		R-HSA-1234159
R-HSA-69615	G1/S DNA Damage Checkpoints	1	83	0.0120482	72	0.00460653	2.61546	0.502019	0.502019	2	26	0.00173333	9606	Homo sapiens	Psma6		R-HSA-69600;R-HSA-264458
R-HSA-5358346	Hedgehog ligand biogenesis	1	83	0.0120482	72	0.00460653	2.61546	0.502019	0.502019	1	15	0.001	9606	Homo sapiens	Psma6		R-HSA-5362448
R-HSA-68949	Orc1 removal from chromatin	1	83	0.0120482	73	0.00467051	2.57963	0.506829	0.506829	1	4	0.000266667	9606	Homo sapiens	Psma6		R-HSA-68948
R-HSA-2262752	Cellular responses to stress	14	83	0.168675	1034	0.0661548	2.5497	0.127216	0.315775	60	500	0.0333333	9606	Homo sapiens	Psma6;Ctdsp2;Rps18;Tgs1;Eef1a1;Nfyc;Cdc16;Nbn;Tnrc6a;Rpl29;Atf4		R-HSA-3790137;R-HSA-1791130;R-HSA-9761815;R-HSA-400143;R-HSA-1791121;R-HSA-3790130;R-HSA-8932355;R-HSA-9655071;R-HSA-3788725;R-HSA-3788724;R-HSA-3209151;R-HSA-3785768;R-HSA-1791118;R-HSA-9653894;R-HSA-1368065;R-HSA-9653893;R-HSA-1791107;R-HSA-3788705;R-HSA-9654792;R-HSA-3788708;R-HSA-9762096;R-HSA-9761841;R-HSA-9635892;R-HSA-3209111;R-HSA-5682044;R-HSA-3209114;R-HSA-5682020;R-HSA-5693540;R-HSA-56…
R-HSA-8948751	Regulation of PTEN stability and activity	1	83	0.0120482	74	0.00473448	2.54477	0.511592	0.511592	1	13	0.000866667	9606	Homo sapiens	Psma6		R-HSA-8850992
R-HSA-5693606	DNA Double Strand Break Response	1	83	0.0120482	75	0.00479846	2.51084	0.516311	0.516311	36	48	0.0032	9606	Homo sapiens	Nbn		R-HSA-5682967;R-HSA-5683735;R-HSA-69891;R-HSA-5682965;R-HSA-5683986;R-HSA-5693598;R-HSA-5682588;R-HSA-5682586;R-HSA-5683801;R-HSA-3785768;R-HSA-5682629;R-HSA-5683077;R-HSA-5693583;R-HSA-5683405;R-HSA-5682992;R-HSA-75174;R-HSA-5693566;R-HSA-5683967;R-HSA-5683964;R-HSA-5682044;R-HSA-5683384;R-HSA-5683385;R-HSA-5682598;R-HSA-5684006;R-HSA-5682983;R-HSA-5693540;R-HSA-5693602;R-HSA-5693536;R-HSA-56834…
R-HSA-5685942	HDR through Homologous Recombination (HRR)	1	83	0.0120482	75	0.00479846	2.51084	0.516311	0.516311	13	24	0.0016	9606	Homo sapiens	Nbn		R-HSA-5693620;R-HSA-5693589;R-HSA-5686483;R-HSA-5693584;R-HSA-5685341;R-HSA-5693593;R-HSA-5693561;R-HSA-5686469;R-HSA-5693539;R-HSA-5685838;R-HSA-9853389;R-HSA-5686410;R-HSA-5686440
R-HSA-9013026	RHOB GTPase cycle	1	83	0.0120482	75	0.00479846	2.51084	0.516311	0.516311	2	6	0.0004	9606	Homo sapiens	Arhgap1		R-HSA-9013022;R-HSA-9013024
R-HSA-8953897	Cellular responses to stimuli	14	83	0.168675	1052	0.0673065	2.50607	0.140098	0.315775	60	531	0.0354	9606	Homo sapiens	Psma6;Ctdsp2;Rps18;Tgs1;Eef1a1;Nfyc;Cdc16;Nbn;Tnrc6a;Rpl29;Atf4		R-HSA-3790137;R-HSA-1791130;R-HSA-9761815;R-HSA-400143;R-HSA-1791121;R-HSA-3790130;R-HSA-8932355;R-HSA-9655071;R-HSA-3788725;R-HSA-3788724;R-HSA-3209151;R-HSA-3785768;R-HSA-1791118;R-HSA-9653894;R-HSA-1368065;R-HSA-9653893;R-HSA-1791107;R-HSA-3788705;R-HSA-9654792;R-HSA-3788708;R-HSA-9762096;R-HSA-9761841;R-HSA-9635892;R-HSA-3209111;R-HSA-5682044;R-HSA-3209114;R-HSA-5682020;R-HSA-5693540;R-HSA-56…
R-HSA-9711123	Cellular response to chemical stress	4	83	0.0481928	301	0.0192578	2.5025	0.331943	0.331943	8	173	0.0115333	9606	Homo sapiens	Psma6;Tgs1;Atf4		R-HSA-9796068;R-HSA-9761815;R-HSA-9762096;R-HSA-9761841;R-HSA-9796061;R-HSA-400143;R-HSA-8932355;R-HSA-9755306
R-HSA-5653656	Vesicle-mediated transport	11	83	0.13253	829	0.053039	2.49873	0.179527	0.315775	53	252	0.0168	9606	Homo sapiens	Gga1;Stx16;Cltc;Vti1a;Ap1g1;Vps25;Cops7a;Ywhaz;Rab11a		R-HSA-8868230;R-HSA-8868236;R-HSA-1445149;R-HSA-8871196;R-HSA-8871194;R-HSA-8871193;R-HSA-6814671;R-HSA-8867756;R-HSA-8868651;R-HSA-8867754;R-HSA-8868648;R-HSA-6814678;R-HSA-8868661;R-HSA-196017;R-HSA-8868660;R-HSA-6814676;R-HSA-8868659;R-HSA-190519;R-HSA-8868658;R-HSA-6814674;R-HSA-432688;R-HSA-196026;R-HSA-8869438;R-HSA-6814684;R-HSA-6814683;R-HSA-6814682;R-HSA-5671702;R-HSA-6811431;R-HSA-42183…
R-HSA-5683057	MAPK family signaling cascades	5	83	0.060241	380	0.0243122	2.47781	0.306422	0.315775	12	122	0.00813333	9606	Homo sapiens	Psma6;Tnrc6a;Spred1;Rgl2;Foxo1		R-HSA-5658438;R-HSA-5658231;R-HSA-5658435;R-HSA-5692785;R-HSA-5658430;R-HSA-5687103;R-HSA-5692794;R-HSA-5692779;R-HSA-5658424;R-HSA-5687112;R-HSA-9660557;R-HSA-5687113
R-HSA-9013408	RHOG GTPase cycle	1	83	0.0120482	78	0.0049904	2.41427	0.530195	0.530195	1	6	0.0004	9606	Homo sapiens	Arhgap1		R-HSA-9014434
R-HSA-376176	Signaling by ROBO receptors	3	83	0.0361446	235	0.0150352	2.404	0.396616	0.396616	3	60	0.004	9606	Homo sapiens	Psma6;Rps18;Rpl29		R-HSA-9014652;R-HSA-9011313;R-HSA-9014610
R-HSA-1266738	Developmental Biology	22	83	0.26506	1732	0.110813	2.39197	0.110848	0.315775	79	910	0.0606667	9606	Homo sapiens	Myl12b;Psma6;Tut7;Rps18;Hnrnpu;Tnrc6a;Med4;Zfp36l2;Rpl29;Kdm5a;Actl6a;Maml1;Smarce1;Kmt2a;Tgs1;Eif4a1;Cltc;Krt10;Arid1a;Foxo1		R-HSA-9844375;R-HSA-6806629;R-HSA-9825555;R-HSA-8941312;R-HSA-445071;R-HSA-1183003;R-HSA-560517;R-HSA-445079;R-HSA-1980047;R-HSA-6810357;R-HSA-9858308;R-HSA-9820807;R-HSA-445077;R-HSA-3928616;R-HSA-9858309;R-HSA-9822467;R-HSA-9844366;R-HSA-8942224;R-HSA-9844360;R-HSA-9825847;R-HSA-6805573;R-HSA-392749;R-HSA-392748;R-HSA-9844415;R-HSA-374696;R-HSA-9844536;R-HSA-555065;R-HSA-6806613;R-HSA-6806610;R…
R-HSA-9013106	RHOC GTPase cycle	1	83	0.0120482	79	0.00505438	2.38371	0.534735	0.534735	2	6	0.0004	9606	Homo sapiens	Arhgap1		R-HSA-9013111;R-HSA-9013110
R-HSA-5578749	Transcriptional regulation by small RNAs	1	83	0.0120482	80	0.00511836	2.35392	0.539231	0.539231	2	5	0.000333333	9606	Homo sapiens	Tnrc6a		R-HSA-5578965;R-HSA-5578966
R-HSA-351202	Metabolism of polyamines	1	83	0.0120482	80	0.00511836	2.35392	0.539231	0.539231	1	17	0.00113333	9606	Homo sapiens	Psma6		R-HSA-353125
R-HSA-198725	Nuclear Events (kinase and transcription factor activation)	1	83	0.0120482	80	0.00511836	2.35392	0.539231	0.539231	2	48	0.0032	9606	Homo sapiens	Junb		R-HSA-9031624;R-HSA-9031575
R-HSA-8856828	Clathrin-mediated endocytosis	2	83	0.0240964	161	0.0103007	2.3393	0.461488	0.461488	23	35	0.00233333	9606	Homo sapiens	Cltc;Cops7a		R-HSA-8868071;R-HSA-8866279;R-HSA-8868230;R-HSA-8856813;R-HSA-8867756;R-HSA-8868236;R-HSA-8868651;R-HSA-8866283;R-HSA-8863723;R-HSA-8867754;R-HSA-8863721;R-HSA-8862280;R-HSA-8856808;R-HSA-8868072;R-HSA-8868648;R-HSA-8868661;R-HSA-8868660;R-HSA-8868659;R-HSA-8868658;R-HSA-8869438;R-HSA-8871196;R-HSA-8871194;R-HSA-8871193
R-HSA-3108214	SUMOylation of DNA damage response and repair proteins	1	83	0.0120482	81	0.00518234	2.32485	0.543683	0.543683	8	24	0.0016	9606	Homo sapiens	Sumo3		R-HSA-4551616;R-HSA-4568914;R-HSA-4570463;R-HSA-4570553;R-HSA-3000433;R-HSA-2997616;R-HSA-4551768;R-HSA-4551738
R-HSA-4086398	Ca2+ pathway	1	83	0.0120482	81	0.00518234	2.32485	0.543683	0.543683	2	27	0.0018	9606	Homo sapiens	Tnrc6a		R-HSA-4518575;R-HSA-4518585
R-HSA-72312	rRNA processing	3	83	0.0361446	245	0.015675	2.30588	0.422385	0.422385	3	21	0.0014	9606	Homo sapiens	Rps18;Trmt10c;Rpl29		R-HSA-6791223;R-HSA-6791218;R-HSA-6785722
R-HSA-8939902	Regulation of RUNX2 expression and activity	1	83	0.0120482	82	0.00524632	2.2965	0.548093	0.548093	3	29	0.00193333	9606	Homo sapiens	Psma6		R-HSA-8939801;R-HSA-9008110;R-HSA-9009362
R-HSA-449147	Signaling by Interleukins	8	83	0.0963855	658	0.0420985	2.28952	0.304397	0.315775	5	505	0.0336667	9606	Homo sapiens	Psma6;Junb;Hnrnpa2b1;Ywhaz;Foxo1		R-HSA-6790036;R-HSA-209061;R-HSA-912757;R-HSA-914182;R-HSA-8950292
R-HSA-983169	Class I MHC mediated antigen processing & presentation	5	83	0.060241	412	0.0263596	2.28536	0.36725	0.36725	9	48	0.0032	9606	Homo sapiens	Trim41;Psma6;Fbxw8;Cdc16;Uba5		R-HSA-983150;R-HSA-983147;R-HSA-1236935;R-HSA-1236970;R-HSA-983157;R-HSA-983156;R-HSA-983140;R-HSA-983153;R-HSA-983152
R-HSA-9705683	SARS-CoV-2-host interactions	3	83	0.0361446	248	0.0158669	2.27798	0.430047	0.430047	3	67	0.00446667	9606	Homo sapiens	Rps18;Snrpe;Ywhaz		R-HSA-191786;R-HSA-9729500;R-HSA-9729849
R-HSA-9824446	Viral Infection Pathways	14	83	0.168675	1158	0.0740883	2.27667	0.229519	0.315775	39	752	0.0501333	9606	Homo sapiens	Psma6;Npm1;Rps18;Eef1a1;Snrpe;Gps2;Ap1g1;Vps25;Med4;Rpl29;Banf1;Cltc;Hnrnpk;Ywhaz		R-HSA-8951690;R-HSA-180736;R-HSA-192704;R-HSA-175174;R-HSA-9729232;R-HSA-182279;R-HSA-175108;R-HSA-9729500;R-HSA-192841;R-HSA-182286;R-HSA-180622;R-HSA-175117;R-HSA-175250;R-HSA-180627;R-HSA-180630;R-HSA-9610954;R-HSA-9727886;R-HSA-162590;R-HSA-9727944;R-HSA-168285;R-HSA-180573;R-HSA-164514;R-HSA-180710;R-HSA-164522;R-HSA-191786;R-HSA-9610942;R-HSA-9729849;R-HSA-164845;R-HSA-9836857;R-HSA-9614816…
R-HSA-195721	Signaling by WNT	4	83	0.0481928	331	0.0211772	2.27569	0.397447	0.397447	14	157	0.0104667	9606	Homo sapiens	Psma6;Cltc;Tnrc6a;Ywhaz		R-HSA-5140747;R-HSA-3769393;R-HSA-3769392;R-HSA-4641260;R-HSA-2130282;R-HSA-4518575;R-HSA-4641256;R-HSA-5138433;R-HSA-4608855;R-HSA-5138459;R-HSA-3769391;R-HSA-1504193;R-HSA-3640874;R-HSA-4518585
R-HSA-68882	Mitotic Anaphase	3	83	0.0361446	249	0.0159309	2.26883	0.432593	0.432593	5	32	0.00213333	9606	Homo sapiens	Psma6;Banf1;Cdc16		R-HSA-2995388;R-HSA-174144;R-HSA-174202;R-HSA-174121;R-HSA-2995376
R-HSA-8852276	The role of GTSE1 in G2/M progression after G2 checkpoint	1	83	0.0120482	83	0.0053103	2.26883	0.552461	0.552461	1	10	0.000666667	9606	Homo sapiens	Psma6		R-HSA-8852354
R-HSA-1169408	ISG15 antiviral mechanism	1	83	0.0120482	83	0.0053103	2.26883	0.552461	0.552461	1	16	0.00106667	9606	Homo sapiens	Eif4a1		R-HSA-1678842
R-HSA-6781827	Transcription-Coupled Nucleotide Excision Repair (TC-NER)	1	83	0.0120482	83	0.0053103	2.26883	0.552461	0.552461	1	17	0.00113333	9606	Homo sapiens	Cops7a		R-HSA-6781833
R-HSA-2555396	Mitotic Metaphase and Anaphase	3	83	0.0361446	250	0.0159949	2.25976	0.435135	0.435135	5	33	0.0022	9606	Homo sapiens	Psma6;Banf1;Cdc16		R-HSA-2995388;R-HSA-174144;R-HSA-174202;R-HSA-174121;R-HSA-2995376
R-HSA-212436	Generic Transcription Pathway	19	83	0.228916	1586	0.101472	2.25596	0.193001	0.315775	138	880	0.0586667	9606	Homo sapiens	Psma6;Npm1;Nfyc;Gps2;Tnrc6a;Med4;Zfp560;Actl6a;Maml1;Smarce1;Setd1a;Kmt2a;Cdc16;Nbn;Junb;Ywhaz;Arid1a;Foxo1		R-HSA-8937097;R-HSA-9624976;R-HSA-9625749;R-HSA-9623192;R-HSA-3790130;R-HSA-9624985;R-HSA-8878220;R-HSA-8936068;R-HSA-9623427;R-HSA-9623168;R-HSA-9622667;R-HSA-8878237;R-HSA-9622668;R-HSA-9615501;R-HSA-8936616;R-HSA-8869543;R-HSA-8869542;R-HSA-9617840;R-HSA-9625520;R-HSA-8878243;R-HSA-8936621;R-HSA-8937134;R-HSA-9617848;R-HSA-8869549;R-HSA-9617852;R-HSA-9617853;R-HSA-8935864;R-HSA-8869558;R-HSA-9…
R-HSA-69306	DNA Replication	2	83	0.0240964	168	0.0107486	2.24182	0.483555	0.483555	5	58	0.00386667	9606	Homo sapiens	Psma6;Cdc16		R-HSA-68948;R-HSA-69015;R-HSA-68825;R-HSA-68712;R-HSA-69016
R-HSA-1980143	Signaling by NOTCH1	1	83	0.0120482	84	0.00537428	2.24182	0.556787	0.556787	11	39	0.0026	9606	Homo sapiens	Maml1		R-HSA-4396371;R-HSA-1980078;R-HSA-1980047;R-HSA-1912393;R-HSA-1912394;R-HSA-4396347;R-HSA-4396379;R-HSA-1912391;R-HSA-1980067;R-HSA-4396382;R-HSA-1980065
R-HSA-196807	Nicotinate metabolism	1	83	0.0120482	84	0.00537428	2.24182	0.556787	0.556787	1	29	0.00193333	9606	Homo sapiens	Nmnat1		R-HSA-200512
R-HSA-6807070	PTEN Regulation	2	83	0.0240964	169	0.0108125	2.22856	0.486662	0.486662	25	56	0.00373333	9606	Homo sapiens	Psma6;Tnrc6a		R-HSA-8944650;R-HSA-8944522;R-HSA-2318752;R-HSA-8948621;R-HSA-8948623;R-HSA-8944706;R-HSA-8948612;R-HSA-8948569;R-HSA-8944538;R-HSA-8944599;R-HSA-8948651;R-HSA-8944684;R-HSA-8948524;R-HSA-8945709;R-HSA-8948641;R-HSA-8944483;R-HSA-8948582;R-HSA-8948583;R-HSA-8944632;R-HSA-8948536;R-HSA-8944569;R-HSA-8948602;R-HSA-8850992;R-HSA-8944497;R-HSA-8948594
R-HSA-15869	Metabolism of nucleotides	3	83	0.0361446	256	0.0163788	2.2068	0.450298	0.450298	4	142	0.00946667	9606	Homo sapiens	Nt5m;Nudt5		R-HSA-2393939;R-HSA-109480;R-HSA-109514;R-HSA-109470
R-HSA-5693532	DNA Double-Strand Break Repair	2	83	0.0240964	171	0.0109405	2.20249	0.492842	0.492842	81	116	0.00773333	9606	Homo sapiens	Nbn;Sirt6		R-HSA-69891;R-HSA-5684052;R-HSA-5686483;R-HSA-5685341;R-HSA-5687640;R-HSA-5683801;R-HSA-3785768;R-HSA-5682629;R-HSA-5686469;R-HSA-5685953;R-HSA-5685838;R-HSA-5683405;R-HSA-5686900;R-HSA-5686642;R-HSA-5687664;R-HSA-5684081;R-HSA-75174;R-HSA-5693566;R-HSA-5683967;R-HSA-5693564;R-HSA-5683964;R-HSA-5682044;R-HSA-5687675;R-HSA-5693561;R-HSA-5687673;R-HSA-5693542;R-HSA-5684071;R-HSA-5693540;R-HSA-56876…
R-HSA-1169410	Antiviral mechanism by IFN-stimulated genes	2	83	0.0240964	172	0.0110045	2.18969	0.495914	0.495914	3	71	0.00473333	9606	Homo sapiens	Npm1;Eif4a1		R-HSA-1678842;R-HSA-9835328;R-HSA-9833723
R-HSA-1234174	Cellular response to hypoxia	1	83	0.0120482	86	0.00550224	2.18969	0.565314	0.565314	1	20	0.00133333	9606	Homo sapiens	Psma6		R-HSA-1234159
R-HSA-73857	RNA Polymerase II Transcription	20	83	0.240964	1728	0.110557	2.17955	0.228358	0.315775	140	941	0.0627333	9606	Homo sapiens	Psma6;Npm1;Nfyc;Snrpe;Gps2;Tnrc6a;Med4;Zfp560;Actl6a;Maml1;Smarce1;Setd1a;Kmt2a;Cdc16;Nbn;Junb;Ywhaz;Arid1a;Foxo1		R-HSA-8937097;R-HSA-9624976;R-HSA-9625749;R-HSA-9623192;R-HSA-3790130;R-HSA-9624985;R-HSA-8878220;R-HSA-8936068;R-HSA-9623427;R-HSA-9623168;R-HSA-77586;R-HSA-9622667;R-HSA-8878237;R-HSA-9622668;R-HSA-9615501;R-HSA-8936616;R-HSA-8869543;R-HSA-8869542;R-HSA-9617840;R-HSA-9625520;R-HSA-8878243;R-HSA-8936621;R-HSA-8937134;R-HSA-9617848;R-HSA-8869549;R-HSA-9617852;R-HSA-9617853;R-HSA-8935864;R-HSA-886…
R-HSA-168273	Influenza Viral RNA Transcription and Replication	2	83	0.0240964	173	0.0110685	2.17703	0.498974	0.498974	2	14	0.000933333	9606	Homo sapiens	Rps18;Rpl29		R-HSA-192704;R-HSA-192841
R-HSA-9610379	HCMV Late Events	2	83	0.0240964	175	0.0111964	2.15215	0.50506	0.50506	4	19	0.00126667	9606	Homo sapiens	Vps25;Hnrnpk		R-HSA-9624033;R-HSA-9610954;R-HSA-9610942;R-HSA-9698926
R-HSA-2995410	Nuclear Envelope (NE) Reassembly	1	83	0.0120482	88	0.0056302	2.13992	0.573679	0.573679	2	24	0.0016	9606	Homo sapiens	Banf1		R-HSA-2995388;R-HSA-2995376
R-HSA-9833482	PKR-mediated signaling	1	83	0.0120482	88	0.0056302	2.13992	0.573679	0.573679	2	40	0.00266667	9606	Homo sapiens	Npm1		R-HSA-9835328;R-HSA-9833723
R-HSA-69202	Cyclin E associated events during G1/S transition	1	83	0.0120482	88	0.0056302	2.13992	0.573679	0.573679	1	20	0.00133333	9606	Homo sapiens	Psma6		R-HSA-187574
R-HSA-9758941	Gastrulation	2	83	0.0240964	177	0.0113244	2.12783	0.511098	0.511098	3	104	0.00693333	9606	Homo sapiens	Psma6;Maml1		R-HSA-9793383;R-HSA-9825555;R-HSA-9793400
R-HSA-977225	Amyloid fiber formation	1	83	0.0120482	89	0.00569418	2.11588	0.577801	0.577801	2	33	0.0022	9606	Homo sapiens	Gga1		R-HSA-5692934;R-HSA-5692941
R-HSA-69242	S Phase	2	83	0.0240964	179	0.0114523	2.10406	0.517088	0.517088	5	55	0.00366667	9606	Homo sapiens	Psma6;Cdc16		R-HSA-75825;R-HSA-187574;R-HSA-68948;R-HSA-69015;R-HSA-69016
R-HSA-2408522	Selenoamino acid metabolism	2	83	0.0240964	180	0.0115163	2.09237	0.520065	0.520065	2	33	0.0022	9606	Homo sapiens	Rps18;Rpl29		R-HSA-2408529;R-HSA-5333615
R-HSA-9609646	HCMV Infection	3	83	0.0361446	270	0.0172745	2.09237	0.485016	0.485016	5	31	0.00206667	9606	Homo sapiens	Gps2;Vps25;Hnrnpk		R-HSA-9614816;R-HSA-9624033;R-HSA-9610954;R-HSA-9610942;R-HSA-9698926
R-HSA-2559582	Senescence-Associated Secretory Phenotype (SASP)	1	83	0.0120482	90	0.00575816	2.09237	0.581883	0.581883	6	22	0.00146667	9606	Homo sapiens	Cdc16		R-HSA-3790137;R-HSA-3788705;R-HSA-3790130;R-HSA-3788725;R-HSA-3788724;R-HSA-3788708
R-HSA-69656	Cyclin A:Cdk2-associated events at S phase entry	1	83	0.0120482	90	0.00575816	2.09237	0.581883	0.581883	1	19	0.00126667	9606	Homo sapiens	Psma6		R-HSA-187574
R-HSA-1168372	Downstream signaling events of B Cell Receptor (BCR)	1	83	0.0120482	91	0.00582214	2.06938	0.585927	0.585927	1	15	0.001	9606	Homo sapiens	Psma6		R-HSA-1168640
R-HSA-9707564	Cytoprotection by HMOX1	1	83	0.0120482	91	0.00582214	2.06938	0.585927	0.585927	1	22	0.00146667	9606	Homo sapiens	Tgs1		R-HSA-400143
R-HSA-195253	Degradation of beta-catenin by the destruction complex	1	83	0.0120482	91	0.00582214	2.06938	0.585927	0.585927	1	23	0.00153333	9606	Homo sapiens	Psma6		R-HSA-2130282
R-HSA-9013404	RAC2 GTPase cycle	1	83	0.0120482	92	0.00588612	2.04688	0.589931	0.589931	1	10	0.000666667	9606	Homo sapiens	Arhgap1		R-HSA-9014295
R-HSA-74160	Gene expression (Transcription)	21	83	0.253012	1941	0.124184	2.03739	0.324078	0.324078	159	1103	0.0735333	9606	Homo sapiens	Psma6;Yeats2;Npm1;Nfyc;Snrpe;Gps2;Tnrc6a;Med4;Zfp560;Actl6a;Maml1;Smarce1;Setd1a;Kmt2a;Cdc16;Nbn;Junb;Ywhaz;Arid1a;Foxo1		R-HSA-8937097;R-HSA-9624976;R-HSA-9625749;R-HSA-9623192;R-HSA-3790130;R-HSA-9624985;R-HSA-8878220;R-HSA-8936068;R-HSA-9623427;R-HSA-9623168;R-HSA-77586;R-HSA-9622667;R-HSA-8878237;R-HSA-426522;R-HSA-9622668;R-HSA-9615501;R-HSA-8936616;R-HSA-8869543;R-HSA-8869542;R-HSA-9617840;R-HSA-9625520;R-HSA-8878243;R-HSA-8936621;R-HSA-8937134;R-HSA-9617848;R-HSA-8869549;R-HSA-9821368;R-HSA-9617852;R-HSA-9617…
R-HSA-1500620	Meiosis	1	83	0.0120482	93	0.0059501	2.02487	0.593897	0.593897	2	16	0.00106667	9606	Homo sapiens	Nbn		R-HSA-9023941;R-HSA-9023943
R-HSA-6802957	Oncogenic MAPK signaling	1	83	0.0120482	93	0.0059501	2.02487	0.593897	0.593897	1	46	0.00306667	9606	Homo sapiens	Spred1		R-HSA-6802837
R-HSA-6791226	Major pathway of rRNA processing in the nucleolus and cytosol	2	83	0.0240964	189	0.0120921	1.99273	0.546306	0.546306	2	7	0.000466667	9606	Homo sapiens	Rps18;Rpl29		R-HSA-6791223;R-HSA-6791218
R-HSA-6804756	Regulation of TP53 Activity through Phosphorylation	1	83	0.0120482	95	0.00607806	1.98224	0.601715	0.601715	1	26	0.00173333	9606	Homo sapiens	Nbn		R-HSA-6799332
R-HSA-70268	Pyruvate metabolism	1	83	0.0120482	96	0.00614203	1.9616	0.605567	0.605567	2	31	0.00206667	9606	Homo sapiens	Rmnd5b		R-HSA-9861563;R-HSA-9861640
R-HSA-5688426	Deubiquitination	3	83	0.0361446	289	0.0184901	1.95481	0.530404	0.530404	5	77	0.00513333	9606	Homo sapiens	Actl6a;Psma6;Rad23a		R-HSA-5688786;R-HSA-5689539;R-HSA-5665854;R-HSA-5665871;R-HSA-5689544
R-HSA-109581	Apoptosis	2	83	0.0240964	193	0.012348	1.95143	0.557646	0.557646	3	142	0.00946667	9606	Homo sapiens	Psma6;Ywhaz		R-HSA-211715;R-HSA-139906;R-HSA-139899
R-HSA-597592	Post-translational protein modification	17	83	0.204819	1655	0.105886	1.93434	0.432759	0.432759	72	554	0.0369333	9606	Homo sapiens	Psma6;Npm1;Eef1a1;Sumo3;Uba5;Dcaf10;Appl2;Pigc;Actl6a;Fbxw8;Uba2;Sp3;Rad23a;Senp1;Cops7a;Hnrnpk;Rab11a		R-HSA-8956040;R-HSA-4641350;R-HSA-5688786;R-HSA-8956045;R-HSA-4551616;R-HSA-8932355;R-HSA-4755524;R-HSA-8931974;R-HSA-4755526;R-HSA-8956184;R-HSA-4719448;R-HSA-8955289;R-HSA-6804468;R-HSA-4086059;R-HSA-5689539;R-HSA-4568914;R-HSA-4755536;R-HSA-5665871;R-HSA-4615900;R-HSA-4570463;R-HSA-8955285;R-HSA-4551768;R-HSA-5689544;R-HSA-8956200;R-HSA-8952618;R-HSA-8952620;R-HSA-162730;R-HSA-4570485;R-HSA-97…
R-HSA-2467813	Separation of Sister Chromatids	2	83	0.0240964	195	0.012476	1.93142	0.563241	0.563241	3	8	0.000533333	9606	Homo sapiens	Psma6;Cdc16		R-HSA-174144;R-HSA-174202;R-HSA-174121
R-HSA-611105	Respiratory electron transport	2	83	0.0240964	196	0.01254	1.92156	0.566019	0.566019	5	47	0.00313333	9606	Homo sapiens	Ndufa12;Ndufs1		R-HSA-6800870;R-HSA-163217;R-HSA-6799196;R-HSA-6799179;R-HSA-6788523
R-HSA-5620912	Anchoring of the basal body to the plasma membrane	1	83	0.0120482	99	0.00633397	1.90215	0.616905	0.616905	3	9	0.0006	9606	Homo sapiens	Rab11a		R-HSA-5638014;R-HSA-5617816;R-HSA-5638009
R-HSA-421270	Cell-cell junction organization	1	83	0.0120482	99	0.00633397	1.90215	0.616905	0.616905	4	54	0.0036	9606	Homo sapiens	Tnrc6a		R-HSA-9759809;R-HSA-9759516;R-HSA-9759950;R-HSA-9759513
R-HSA-5619084	ABC transporter disorders	1	83	0.0120482	99	0.00633397	1.90215	0.616905	0.616905	1	23	0.00153333	9606	Homo sapiens	Psma6		R-HSA-8866858
R-HSA-9013423	RAC3 GTPase cycle	1	83	0.0120482	100	0.00639795	1.88313	0.620612	0.620612	1	6	0.0004	9606	Homo sapiens	Arhgap1		R-HSA-9018806
R-HSA-174824	Plasma lipoprotein assembly, remodeling, and clearance	1	83	0.0120482	102	0.00652591	1.84621	0.627918	0.627918	5	86	0.00573333	9606	Homo sapiens	Cltc		R-HSA-6784738;R-HSA-6784735;R-HSA-8855131;R-HSA-8855130;R-HSA-6784729
R-HSA-392499	Metabolism of proteins	23	83	0.277108	2347	0.15016	1.84542	0.505162	0.505162	108	847	0.0564667	9606	Homo sapiens	Eif3m;Psma6;Npm1;Rps18;Eef1a1;Sumo3;Uba5;Dcaf10;Rpl29;Appl2;Pigc;Actl6a;Gga1;Ndufs1;Fbxw8;Uba2;Sp3;Eif4a1;Rad23a;Senp1;Cops7a;Hnrnpk;Rab11a		R-HSA-8956040;R-HSA-4641350;R-HSA-8956045;R-HSA-4755524;R-HSA-8931974;R-HSA-4755526;R-HSA-4719448;R-HSA-8955289;R-HSA-4086059;R-HSA-4568914;R-HSA-4755536;R-HSA-5665871;R-HSA-4570463;R-HSA-8955285;R-HSA-4551768;R-HSA-4570485;R-HSA-9755303;R-HSA-9755306;R-HSA-4085372;R-HSA-2993769;R-HSA-3108203;R-HSA-9838035;R-HSA-9838289;R-HSA-2993763;R-HSA-8951751;R-HSA-5692934;R-HSA-2993790;R-HSA-2993784;R-HSA-2…
R-HSA-8868773	rRNA processing in the nucleus and cytosol	2	83	0.0240964	207	0.0132438	1.81945	0.595746	0.595746	2	15	0.001	9606	Homo sapiens	Rps18;Rpl29		R-HSA-6791223;R-HSA-6791218
R-HSA-1280218	Adaptive Immune System	9	83	0.108434	933	0.0596929	1.81653	0.550262	0.550262	20	265	0.0176667	9606	Homo sapiens	Trim41;Psma6;Fbxw8;Cltc;Cdc16;Uba5;Ap1g1;Ywhaz		R-HSA-983150;R-HSA-8951498;R-HSA-983147;R-HSA-392513;R-HSA-913993;R-HSA-2130725;R-HSA-983140;R-HSA-2130640;R-HSA-2130641;R-HSA-1168640;R-HSA-2213236;R-HSA-1236935;R-HSA-2130486;R-HSA-1236970;R-HSA-5607724;R-HSA-983157;R-HSA-2130619;R-HSA-983156;R-HSA-983153;R-HSA-983152
R-HSA-68886	M Phase	4	83	0.0481928	416	0.0266155	1.8107	0.572896	0.572896	13	96	0.0064	9606	Homo sapiens	Nek9;Psma6;Banf1;Cdc16		R-HSA-174144;R-HSA-9648017;R-HSA-2993898;R-HSA-9648089;R-HSA-174121;R-HSA-2990880;R-HSA-2984258;R-HSA-2984226;R-HSA-2995388;R-HSA-2984220;R-HSA-174202;R-HSA-2995376;R-HSA-2980720
R-HSA-9837999	Mitochondrial protein degradation	1	83	0.0120482	104	0.00665387	1.8107	0.635085	0.635085	4	20	0.00133333	9606	Homo sapiens	Ndufs1		R-HSA-9838035;R-HSA-9838289;R-HSA-9838081;R-HSA-9838093
R-HSA-5668541	TNFR2 non-canonical NF-kB pathway	1	83	0.0120482	104	0.00665387	1.8107	0.635085	0.635085	3	44	0.00293333	9606	Homo sapiens	Psma6		R-HSA-5607731;R-HSA-5668481;R-HSA-5668520
R-HSA-1640170	Cell Cycle	7	83	0.0843373	735	0.047025	1.79346	0.569097	0.569097	59	457	0.0304667	9606	Homo sapiens	Nek9;Psma6;Npm1;Banf1;Cdc16;Nbn;Ywhaz		R-HSA-69891;R-HSA-9648017;R-HSA-6799332;R-HSA-8852354;R-HSA-75016;R-HSA-174088;R-HSA-2990880;R-HSA-264458;R-HSA-2984226;R-HSA-2995388;R-HSA-174227;R-HSA-174224;R-HSA-69015;R-HSA-69016;R-HSA-174104;R-HSA-174105;R-HSA-8854044;R-HSA-174238;R-HSA-2995376;R-HSA-188191;R-HSA-174119;R-HSA-9686969;R-HSA-174120;R-HSA-174121;R-HSA-174255;R-HSA-8854071;R-HSA-75825;R-HSA-2984220;R-HSA-187574;R-HSA-174132;R-H…
R-HSA-400253	Circadian Clock	1	83	0.0120482	105	0.00671785	1.79346	0.638617	0.638617	3	59	0.00393333	9606	Homo sapiens	Tgs1		R-HSA-879724;R-HSA-1368065;R-HSA-1801587
R-HSA-1236974	ER-Phagosome pathway	1	83	0.0120482	106	0.00678183	1.77654	0.642115	0.642115	1	10	0.000666667	9606	Homo sapiens	Psma6		R-HSA-1236935
R-HSA-5673001	RAF/MAP kinase cascade	3	83	0.0361446	322	0.0206014	1.75447	0.603667	0.603667	6	75	0.005	9606	Homo sapiens	Psma6;Spred1;Rgl2		R-HSA-5658438;R-HSA-5658231;R-HSA-5658435;R-HSA-5658430;R-HSA-9660557;R-HSA-5658424
R-HSA-201681	TCF dependent signaling in response to WNT	2	83	0.0240964	215	0.0137556	1.75175	0.616401	0.616401	7	71	0.00473333	9606	Homo sapiens	Psma6;Ywhaz		R-HSA-3769391;R-HSA-1504193;R-HSA-3769393;R-HSA-3769392;R-HSA-4641260;R-HSA-3640874;R-HSA-4641256
R-HSA-1257604	PIP3 activates AKT signaling	3	83	0.0361446	325	0.0207933	1.73828	0.609947	0.609947	26	88	0.00586667	9606	Homo sapiens	Psma6;Tnrc6a;Foxo1		R-HSA-199299;R-HSA-8944650;R-HSA-8944522;R-HSA-2318752;R-HSA-8948621;R-HSA-8948623;R-HSA-8944706;R-HSA-8948612;R-HSA-8948569;R-HSA-8944538;R-HSA-8944599;R-HSA-8948651;R-HSA-8944684;R-HSA-8948524;R-HSA-8945709;R-HSA-8948641;R-HSA-8944483;R-HSA-8948582;R-HSA-8948583;R-HSA-8944632;R-HSA-8948536;R-HSA-8944569;R-HSA-8948602;R-HSA-8850992;R-HSA-8944497;R-HSA-8948594
R-HSA-8957275	Post-translational protein phosphorylation	1	83	0.0120482	109	0.00697377	1.72764	0.652409	0.652409	1	1	6.66667e-05	9606	Homo sapiens	Appl2		R-HSA-8952289
R-HSA-190236	Signaling by FGFR	1	83	0.0120482	109	0.00697377	1.72764	0.652409	0.652409	1	142	0.00946667	9606	Homo sapiens	Spred1		R-HSA-5654510
R-HSA-5663205	Infectious disease	14	83	0.168675	1527	0.0976967	1.72651	0.621691	0.621691	39	998	0.0665333	9606	Homo sapiens	Psma6;Npm1;Rps18;Eef1a1;Snrpe;Gps2;Ap1g1;Vps25;Med4;Rpl29;Banf1;Cltc;Hnrnpk;Ywhaz		R-HSA-8951690;R-HSA-180736;R-HSA-192704;R-HSA-175174;R-HSA-9729232;R-HSA-182279;R-HSA-175108;R-HSA-9729500;R-HSA-192841;R-HSA-182286;R-HSA-180622;R-HSA-175117;R-HSA-175250;R-HSA-180627;R-HSA-180630;R-HSA-9610954;R-HSA-9727886;R-HSA-162590;R-HSA-9727944;R-HSA-168285;R-HSA-180573;R-HSA-164514;R-HSA-180710;R-HSA-164522;R-HSA-191786;R-HSA-9610942;R-HSA-9729849;R-HSA-164845;R-HSA-9836857;R-HSA-9614816…
R-HSA-6811442	Intra-Golgi and retrograde Golgi-to-ER traffic	2	83	0.0240964	219	0.0140115	1.71976	0.626423	0.626423	9	48	0.0032	9606	Homo sapiens	Stx16;Vti1a		R-HSA-6811431;R-HSA-6814678;R-HSA-6814676;R-HSA-6814674;R-HSA-6814671;R-HSA-6814684;R-HSA-6814683;R-HSA-6814682;R-HSA-6811433
R-HSA-5684996	MAPK1/MAPK3 signaling	3	83	0.0361446	329	0.0210493	1.71714	0.618217	0.618217	6	82	0.00546667	9606	Homo sapiens	Psma6;Spred1;Rgl2		R-HSA-5658438;R-HSA-5658231;R-HSA-5658435;R-HSA-5658430;R-HSA-9660557;R-HSA-5658424
R-HSA-1280215	Cytokine Signaling in Immune system	10	83	0.120482	1099	0.0703135	1.7135	0.623428	0.623428	11	785	0.0523333	9606	Homo sapiens	Psma6;Npm1;Eif4a1;Junb;Hnrnpa2b1;Ywhaz;Foxo1		R-HSA-1678842;R-HSA-6790036;R-HSA-9835328;R-HSA-209061;R-HSA-5607731;R-HSA-5668481;R-HSA-912757;R-HSA-914182;R-HSA-8950292;R-HSA-9833723;R-HSA-5668520
R-HSA-69618	Mitotic Spindle Checkpoint	1	83	0.0120482	111	0.00710173	1.69652	0.659107	0.659107	1	7	0.000466667	9606	Homo sapiens	Cdc16		R-HSA-141423
R-HSA-202424	Downstream TCR signaling	1	83	0.0120482	112	0.00716571	1.68137	0.662408	0.662408	1	24	0.0016	9606	Homo sapiens	Psma6		R-HSA-5607724
R-HSA-1483255	PI Metabolism	1	83	0.0120482	112	0.00716571	1.68137	0.662408	0.662408	1	89	0.00593333	9606	Homo sapiens	Sp3		R-HSA-8849969
R-HSA-2559580	Oxidative Stress Induced Senescence	1	83	0.0120482	113	0.00722969	1.66649	0.665677	0.665677	3	40	0.00266667	9606	Homo sapiens	Tnrc6a		R-HSA-3209111;R-HSA-3209114;R-HSA-3209151
R-HSA-9679506	SARS-CoV Infections	5	83	0.060241	572	0.0365963	1.64609	0.650933	0.650933	7	401	0.0267333	9606	Homo sapiens	Npm1;Rps18;Eef1a1;Snrpe;Ywhaz		R-HSA-9729232;R-HSA-191786;R-HSA-9729500;R-HSA-9727886;R-HSA-9727919;R-HSA-9727944;R-HSA-9729849
R-HSA-163125	Post-translational modification: synthesis of GPI-anchored proteins	1	83	0.0120482	115	0.00735765	1.63751	0.672121	0.672121	1	16	0.00106667	9606	Homo sapiens	Pigc		R-HSA-162730
R-HSA-422475	Axon guidance	5	83	0.060241	579	0.0370441	1.62619	0.661462	0.661462	13	295	0.0196667	9606	Homo sapiens	Myl12b;Psma6;Rps18;Cltc;Rpl29		R-HSA-392749;R-HSA-445071;R-HSA-392748;R-HSA-374696;R-HSA-445079;R-HSA-555065;R-HSA-445077;R-HSA-3928616;R-HSA-3928654;R-HSA-9014652;R-HSA-9011313;R-HSA-419197;R-HSA-9014610
R-HSA-9833110	RSV-host interactions	1	83	0.0120482	116	0.00742163	1.62339	0.675297	0.675297	1	27	0.0018	9606	Homo sapiens	Med4		R-HSA-9836857
R-HSA-5357801	Programmed Cell Death	2	83	0.0240964	238	0.0152271	1.58246	0.671282	0.671282	3	193	0.0128667	9606	Homo sapiens	Psma6;Ywhaz		R-HSA-211715;R-HSA-139906;R-HSA-139899
R-HSA-211000	Gene Silencing by RNA	1	83	0.0120482	119	0.00761356	1.58246	0.684642	0.684642	4	40	0.00266667	9606	Homo sapiens	Tnrc6a		R-HSA-5578965;R-HSA-5578966;R-HSA-426522;R-HSA-426489
R-HSA-1428517	Aerobic respiration and respiratory electron transport	3	83	0.0361446	360	0.0230326	1.56928	0.678265	0.678265	7	117	0.0078	9606	Homo sapiens	Ndufa12;Ndufs1;Rmnd5b		R-HSA-6800870;R-HSA-163217;R-HSA-6799196;R-HSA-6799179;R-HSA-6788523;R-HSA-9861563;R-HSA-9861640
R-HSA-5607764	CLEC7A (Dectin-1) signaling	1	83	0.0120482	120	0.00767754	1.56928	0.687697	0.687697	2	45	0.003	9606	Homo sapiens	Psma6		R-HSA-5607731;R-HSA-5607724
R-HSA-1643685	Disease	22	83	0.26506	2644	0.169162	1.5669	0.808524	0.808524	97	1932	0.1288	9606	Homo sapiens	Psma6;Npm1;Rps18;Eef1a1;Snrpe;Gps2;Ap1g1;Vps25;Med4;Rpl29;Maml1;Banf1;Cltc;Cdc16;Nbn;Junb;Spred1;Hnrnpk;Ywhaz;Foxo1		R-HSA-8951690;R-HSA-180736;R-HSA-182279;R-HSA-175108;R-HSA-9725342;R-HSA-182286;R-HSA-9725338;R-HSA-175117;R-HSA-9727886;R-HSA-162590;R-HSA-9704330;R-HSA-191786;R-HSA-4396393;R-HSA-9851068;R-HSA-4396392;R-HSA-9610942;R-HSA-4396402;R-HSA-4396401;R-HSA-9725345;R-HSA-173115;R-HSA-9725357;R-HSA-9727919;R-HSA-9712084;R-HSA-9712085;R-HSA-9712086;R-HSA-9851092;R-HSA-9712087;R-HSA-175174;R-HSA-9851090;R-…
R-HSA-9648025	EML4 and NUDC in mitotic spindle formation	1	83	0.0120482	121	0.00774152	1.55631	0.690723	0.690723	2	5	0.000333333	9606	Homo sapiens	Nek9		R-HSA-9648017;R-HSA-9648089
R-HSA-3700989	Transcriptional Regulation by TP53	4	83	0.0481928	486	0.031094	1.5499	0.693782	0.693782	6	258	0.0172	9606	Homo sapiens	Npm1;Nbn;Tnrc6a;Ywhaz		R-HSA-6799332;R-HSA-2318752;R-HSA-2321904;R-HSA-5632738;R-HSA-5632732;R-HSA-6801675
R-HSA-9694516	SARS-CoV-2 Infection	3	83	0.0361446	365	0.0233525	1.54778	0.687274	0.687274	3	210	0.014	9606	Homo sapiens	Rps18;Snrpe;Ywhaz		R-HSA-191786;R-HSA-9729500;R-HSA-9729849
R-HSA-9675108	Nervous system development	5	83	0.060241	615	0.0393474	1.531	0.71235	0.71235	13	321	0.0214	9606	Homo sapiens	Myl12b;Psma6;Rps18;Cltc;Rpl29		R-HSA-392749;R-HSA-445071;R-HSA-392748;R-HSA-374696;R-HSA-445079;R-HSA-555065;R-HSA-445077;R-HSA-3928616;R-HSA-3928654;R-HSA-9014652;R-HSA-9011313;R-HSA-419197;R-HSA-9014610
R-HSA-5610787	Hedgehog 'off' state	1	83	0.0120482	124	0.00793346	1.51866	0.699627	0.699627	4	32	0.00213333	9606	Homo sapiens	Psma6		R-HSA-5610757;R-HSA-5610758;R-HSA-5610754;R-HSA-5610760
R-HSA-382556	ABC-family proteins mediated transport	1	83	0.0120482	124	0.00793346	1.51866	0.699627	0.699627	1	27	0.0018	9606	Homo sapiens	Psma6		R-HSA-8866553
R-HSA-9006925	Intracellular signaling by second messengers	3	83	0.0361446	372	0.0238004	1.51866	0.699571	0.699571	26	116	0.00773333	9606	Homo sapiens	Psma6;Tnrc6a;Foxo1		R-HSA-199299;R-HSA-8944650;R-HSA-8944522;R-HSA-2318752;R-HSA-8948621;R-HSA-8948623;R-HSA-8944706;R-HSA-8948612;R-HSA-8948569;R-HSA-8944538;R-HSA-8944599;R-HSA-8948651;R-HSA-8944684;R-HSA-8948524;R-HSA-8945709;R-HSA-8948641;R-HSA-8944483;R-HSA-8948582;R-HSA-8948583;R-HSA-8944632;R-HSA-8948536;R-HSA-8944569;R-HSA-8948602;R-HSA-8850992;R-HSA-8944497;R-HSA-8948594
R-HSA-9020702	Interleukin-1 signaling	1	83	0.0120482	125	0.00799744	1.50651	0.702538	0.702538	1	59	0.00393333	9606	Homo sapiens	Psma6		R-HSA-209061
R-HSA-446728	Cell junction organization	1	83	0.0120482	126	0.00806142	1.49455	0.705421	0.705421	4	70	0.00466667	9606	Homo sapiens	Tnrc6a		R-HSA-9759809;R-HSA-9759516;R-HSA-9759950;R-HSA-9759513
R-HSA-9006934	Signaling by Receptor Tyrosine Kinases	5	83	0.060241	634	0.040563	1.48512	0.736969	0.736969	10	759	0.0506	9606	Homo sapiens	Pdgfc;Cltc;Junb;Spred1;Map2k5		R-HSA-382053;R-HSA-177491;R-HSA-9031624;R-HSA-177479;R-HSA-382061;R-HSA-5654510;R-HSA-382057;R-HSA-9031575;R-HSA-198733;R-HSA-177501
R-HSA-381426	Regulation of Insulin-like Growth Factor (IGF) transport and uptake by Insulin-like Growth Factor Binding Proteins (IGFBPs)	1	83	0.0120482	127	0.0081254	1.48278	0.708276	0.708276	1	14	0.000933333	9606	Homo sapiens	Appl2		R-HSA-8952289
R-HSA-1236975	Antigen processing-Cross presentation	1	83	0.0120482	128	0.00818938	1.4712	0.711104	0.711104	2	23	0.00153333	9606	Homo sapiens	Psma6		R-HSA-1236935;R-HSA-1236970
R-HSA-2219528	PI3K/AKT Signaling in Cancer	1	83	0.0120482	129	0.00825336	1.45979	0.713904	0.713904	1	21	0.0014	9606	Homo sapiens	Foxo1		R-HSA-2399992
R-HSA-9006931	Signaling by Nuclear Receptors	3	83	0.0361446	388	0.0248241	1.45603	0.726305	0.726305	18	196	0.0130667	9606	Homo sapiens	Gps2;Tnrc6a;Kdm3a		R-HSA-9024361;R-HSA-9012203;R-HSA-9618486;R-HSA-9024334;R-HSA-9618392;R-HSA-9024386;R-HSA-9657791;R-HSA-9012196;R-HSA-9605052;R-HSA-9024326;R-HSA-9624925;R-HSA-9011961;R-HSA-9012186;R-HSA-9618405;R-HSA-9038545;R-HSA-9012208;R-HSA-9618479;R-HSA-9011958
R-HSA-373760	L1CAM interactions	1	83	0.0120482	130	0.00831734	1.44856	0.716678	0.716678	7	54	0.0036	9606	Homo sapiens	Cltc		R-HSA-445079;R-HSA-555065;R-HSA-445077;R-HSA-392749;R-HSA-445071;R-HSA-392748;R-HSA-374696
R-HSA-168256	Immune System	20	83	0.240964	2664	0.170441	1.41376	0.915127	0.915127	37	1723	0.114867	9606	Homo sapiens	Psma6;Npm1;Eef1a1;Uba5;Ap1g1;Trim41;Fbxw8;Eif4a1;Cltc;Gpr84;Cdc16;Junb;Cnpy3;Hnrnpa2b1;Ywhaz;Foxo1		R-HSA-8951498;R-HSA-392513;R-HSA-913993;R-HSA-2130725;R-HSA-914182;R-HSA-6799350;R-HSA-1168640;R-HSA-1678923;R-HSA-2213236;R-HSA-6800434;R-HSA-1236935;R-HSA-2130486;R-HSA-9835328;R-HSA-5668481;R-HSA-2130619;R-HSA-8950292;R-HSA-983150;R-HSA-1678842;R-HSA-983147;R-HSA-5607731;R-HSA-209061;R-HSA-983140;R-HSA-9833723;R-HSA-2130640;R-HSA-2130641;R-HSA-6790036;R-HSA-1236970;R-HSA-912757;R-HSA-1678944;R…
R-HSA-73886	Chromosome Maintenance	1	83	0.0120482	135	0.00863724	1.39491	0.73015	0.73015	3	38	0.00253333	9606	Homo sapiens	Npm1		R-HSA-606287;R-HSA-606289;R-HSA-606326
R-HSA-3371556	Cellular response to heat stress	1	83	0.0120482	135	0.00863724	1.39491	0.73015	0.73015	1	29	0.00193333	9606	Homo sapiens	Eef1a1		R-HSA-3371591
R-HSA-202403	TCR signaling	1	83	0.0120482	135	0.00863724	1.39491	0.73015	0.73015	1	52	0.00346667	9606	Homo sapiens	Psma6		R-HSA-5607724
R-HSA-6809371	Formation of the cornified envelope	1	83	0.0120482	138	0.00882917	1.36459	0.737925	0.737925	8	27	0.0018	9606	Homo sapiens	Krt10		R-HSA-6810357;R-HSA-6814387;R-HSA-6811539;R-HSA-8942224;R-HSA-6814734;R-HSA-6814764;R-HSA-6814298;R-HSA-6810937
R-HSA-114608	Platelet degranulation	1	83	0.0120482	141	0.00902111	1.33555	0.745478	0.745478	1	11	0.000733333	9606	Homo sapiens	Appl2		R-HSA-481044
R-HSA-194315	Signaling by Rho GTPases	5	83	0.060241	708	0.0452975	1.3299	0.818288	0.818288	29	203	0.0135333	9606	Homo sapiens	Myl12b;Arhgap1;Cltc;Senp1;Ywhaz		R-HSA-9018766;R-HSA-75016;R-HSA-8981637;R-HSA-9013144;R-HSA-5668932;R-HSA-9693125;R-HSA-9013022;R-HSA-9013009;R-HSA-9017488;R-HSA-9696266;R-HSA-9693198;R-HSA-9014295;R-HSA-9013161;R-HSA-9018794;R-HSA-5668978;R-HSA-419232;R-HSA-9013024;R-HSA-9017507;R-HSA-9014434;R-HSA-9013157;R-HSA-9018745;R-HSA-9693282;R-HSA-9018746;R-HSA-9013437;R-HSA-5671919;R-HSA-419197;R-HSA-9013111;R-HSA-9018806;R-HSA-90131…
R-HSA-9716542	Signaling by Rho GTPases, Miro GTPases and RHOBTB3	5	83	0.060241	724	0.0463212	1.30051	0.832956	0.832956	29	212	0.0141333	9606	Homo sapiens	Myl12b;Arhgap1;Cltc;Senp1;Ywhaz		R-HSA-9018766;R-HSA-75016;R-HSA-8981637;R-HSA-9013144;R-HSA-5668932;R-HSA-9693125;R-HSA-9013022;R-HSA-9013009;R-HSA-9017488;R-HSA-9696266;R-HSA-9693198;R-HSA-9014295;R-HSA-9013161;R-HSA-9018794;R-HSA-5668978;R-HSA-419232;R-HSA-9013024;R-HSA-9017507;R-HSA-9014434;R-HSA-9013157;R-HSA-9018745;R-HSA-9693282;R-HSA-9018746;R-HSA-9013437;R-HSA-5671919;R-HSA-419197;R-HSA-9013111;R-HSA-9018806;R-HSA-90131…
R-HSA-162582	Signal Transduction	21	83	0.253012	3054	0.195393	1.29488	0.971846	0.971846	198	2572	0.171467	9606	Homo sapiens	Myl12b;Psma6;Pdgfc;Gps2;Tnrc6a;Kdm3a;Map2k5;Maml1;Arhgap1;Cltc;Gpr84;Gas1;Junb;Senp1;Spred1;Rgl2;Sirt6;Ywhaz;Efcab7;Foxo1		R-HSA-1606682;R-HSA-3769393;R-HSA-3769392;R-HSA-8981637;R-HSA-5668932;R-HSA-3769391;R-HSA-9017488;R-HSA-2197562;R-HSA-2197564;R-HSA-3640874;R-HSA-9660557;R-HSA-5658231;R-HSA-9018538;R-HSA-5668978;R-HSA-9018542;R-HSA-9017507;R-HSA-9014434;R-HSA-1912368;R-HSA-1912364;R-HSA-1912367;R-HSA-1912366;R-HSA-9013437;R-HSA-1912363;R-HSA-1912362;R-HSA-2187293;R-HSA-1912413;R-HSA-1912412;R-HSA-1912415;R-HSA-1…
R-HSA-1474165	Reproduction	1	83	0.0120482	146	0.00934101	1.28982	0.757589	0.757589	2	44	0.00293333	9606	Homo sapiens	Nbn		R-HSA-9023941;R-HSA-9023943
R-HSA-8878166	Transcriptional regulation by RUNX2	1	83	0.0120482	146	0.00934101	1.28982	0.757589	0.757589	3	81	0.0054	9606	Homo sapiens	Psma6		R-HSA-8939801;R-HSA-9008110;R-HSA-9009362
R-HSA-76002	Platelet activation, signaling and aggregation	2	83	0.0240964	293	0.018746	1.28541	0.776973	0.776973	5	119	0.00793333	9606	Homo sapiens	Ywhaz;Appl2		R-HSA-443831;R-HSA-481044;R-HSA-430076;R-HSA-443402;R-HSA-430073
R-HSA-76005	Response to elevated platelet cytosolic Ca2+	1	83	0.0120482	148	0.00946897	1.27239	0.762272	0.762272	1	14	0.000933333	9606	Homo sapiens	Appl2		R-HSA-481044
R-HSA-69278	Cell Cycle, Mitotic	4	83	0.0481928	596	0.0381318	1.26385	0.831204	0.831204	48	357	0.0238	9606	Homo sapiens	Nek9;Psma6;Banf1;Cdc16		R-HSA-9648017;R-HSA-174144;R-HSA-8852354;R-HSA-2993898;R-HSA-174088;R-HSA-9648089;R-HSA-2990880;R-HSA-2984226;R-HSA-174157;R-HSA-179410;R-HSA-2995388;R-HSA-174227;R-HSA-188371;R-HSA-174224;R-HSA-68948;R-HSA-69015;R-HSA-9686980;R-HSA-69016;R-HSA-174171;R-HSA-174104;R-HSA-174105;R-HSA-8854044;R-HSA-179417;R-HSA-174238;R-HSA-2995376;R-HSA-188191;R-HSA-2980720;R-HSA-179421;R-HSA-174119;R-HSA-174058;R…
R-HSA-69206	G1/S Transition	1	83	0.0120482	150	0.00959693	1.25542	0.766864	0.766864	1	61	0.00406667	9606	Homo sapiens	Psma6		R-HSA-187574
R-HSA-9018519	Estrogen-dependent gene expression	1	83	0.0120482	153	0.00978887	1.23081	0.773588	0.773588	6	66	0.0044	9606	Homo sapiens	Tnrc6a		R-HSA-9011961;R-HSA-9012203;R-HSA-9012186;R-HSA-9012208;R-HSA-9012196;R-HSA-9011958
R-HSA-9012999	RHO GTPase cycle	3	83	0.0361446	460	0.0294306	1.22813	0.824241	0.824241	23	91	0.00606667	9606	Homo sapiens	Arhgap1;Cltc;Senp1		R-HSA-9013161;R-HSA-9018794;R-HSA-9018766;R-HSA-9013024;R-HSA-9017507;R-HSA-9014434;R-HSA-9013157;R-HSA-8981637;R-HSA-9018745;R-HSA-9693282;R-HSA-9013144;R-HSA-9018746;R-HSA-9013437;R-HSA-9693125;R-HSA-9013022;R-HSA-9013009;R-HSA-9017488;R-HSA-9696266;R-HSA-9693198;R-HSA-9014295;R-HSA-9013111;R-HSA-9018806;R-HSA-9013110
R-HSA-8980692	RHOA GTPase cycle	1	83	0.0120482	154	0.00985285	1.22281	0.775787	0.775787	2	6	0.0004	9606	Homo sapiens	Arhgap1		R-HSA-9013009;R-HSA-8981637
R-HSA-9820952	Respiratory Syncytial Virus Infection Pathway	1	83	0.0120482	154	0.00985285	1.22281	0.775787	0.775787	1	101	0.00673333	9606	Homo sapiens	Med4		R-HSA-9836857
R-HSA-9013148	CDC42 GTPase cycle	1	83	0.0120482	159	0.0101727	1.18436	0.786464	0.786464	2	6	0.0004	9606	Homo sapiens	Arhgap1		R-HSA-9013161;R-HSA-9013157
R-HSA-195258	RHO GTPase Effectors	2	83	0.0240964	325	0.0207933	1.15885	0.823825	0.823825	6	113	0.00753333	9606	Homo sapiens	Myl12b;Ywhaz		R-HSA-5668932;R-HSA-5668978;R-HSA-419232;R-HSA-5671919;R-HSA-75016;R-HSA-419197
R-HSA-1500931	Cell-Cell communication	1	83	0.0120482	165	0.0105566	1.14129	0.798612	0.798612	4	93	0.0062	9606	Homo sapiens	Tnrc6a		R-HSA-9759809;R-HSA-9759516;R-HSA-9759950;R-HSA-9759513
R-HSA-8957322	Metabolism of steroids	2	83	0.0240964	335	0.0214331	1.12426	0.836556	0.836556	30	251	0.0167333	9606	Homo sapiens	Tgs1;Nfyc		R-HSA-1655833;R-HSA-2426148;R-HSA-1655832;R-HSA-2426151;R-HSA-2426150;R-HSA-1655837;R-HSA-2426147;R-HSA-1655839;R-HSA-2426146;R-HSA-2426157;R-HSA-2426156;R-HSA-1655824;R-HSA-1655827;R-HSA-2426158;R-HSA-1655826;R-HSA-2426152;R-HSA-2426155;R-HSA-2426164;R-HSA-2426161;R-HSA-2426163;R-HSA-1655823;R-HSA-2426162;R-HSA-2065966;R-HSA-1655848;R-HSA-1655850;R-HSA-1655852;R-HSA-1655843;R-HSA-1655844;R-HSA-1…
R-HSA-9612973	Autophagy	1	83	0.0120482	173	0.0110685	1.08852	0.813748	0.813748	4	116	0.00773333	9606	Homo sapiens	Eef1a1		R-HSA-9626034;R-HSA-9626067;R-HSA-9626038;R-HSA-9626046
R-HSA-453279	Mitotic G1 phase and G1/S transition	1	83	0.0120482	174	0.0111324	1.08226	0.815559	0.815559	1	101	0.00673333	9606	Homo sapiens	Psma6		R-HSA-187574
R-HSA-162587	HIV Life Cycle	1	83	0.0120482	175	0.0111964	1.07608	0.817352	0.817352	10	117	0.0078	9606	Homo sapiens	Banf1		R-HSA-175250;R-HSA-164514;R-HSA-8951690;R-HSA-175174;R-HSA-175108;R-HSA-164522;R-HSA-173115;R-HSA-162590;R-HSA-164845;R-HSA-175117
R-HSA-2871837	FCERI mediated NF-kB activation	1	83	0.0120482	175	0.0111964	1.07608	0.817352	0.817352	1	19	0.00126667	9606	Homo sapiens	Psma6		R-HSA-5607724
R-HSA-5633007	Regulation of TP53 Activity	1	83	0.0120482	178	0.0113884	1.05794	0.822628	0.822628	1	97	0.00646667	9606	Homo sapiens	Nbn		R-HSA-6799332
R-HSA-72306	tRNA processing	1	83	0.0120482	182	0.0116443	1.03469	0.829429	0.829429	4	54	0.0036	9606	Homo sapiens	Trmt10c		R-HSA-6787591;R-HSA-6786854;R-HSA-6785722;R-HSA-6787594
R-HSA-446652	Interleukin-1 family signaling	1	83	0.0120482	183	0.0117083	1.02903	0.831088	0.831088	1	92	0.00613333	9606	Homo sapiens	Psma6		R-HSA-209061
R-HSA-983705	Signaling by the B Cell Receptor (BCR)	1	83	0.0120482	189	0.0120921	0.996366	0.840712	0.840712	1	45	0.003	9606	Homo sapiens	Psma6		R-HSA-1168640
R-HSA-418555	G alpha (s) signalling events	1	83	0.0120482	190	0.0121561	0.991122	0.842262	0.842262	3	28	0.00186667	9606	Homo sapiens	Gpr84		R-HSA-379044;R-HSA-744887;R-HSA-744886
R-HSA-9013149	RAC1 GTPase cycle	1	83	0.0120482	191	0.0122201	0.985933	0.843797	0.843797	1	6	0.0004	9606	Homo sapiens	Arhgap1		R-HSA-9013144
R-HSA-913531	Interferon Signaling	2	83	0.0240964	397	0.0253999	0.948681	0.898582	0.898582	3	119	0.00793333	9606	Homo sapiens	Npm1;Eif4a1		R-HSA-1678842;R-HSA-9835328;R-HSA-9833723
R-HSA-5621481	C-type lectin receptors (CLRs)	1	83	0.0120482	203	0.0129878	0.927651	0.861101	0.861101	2	68	0.00453333	9606	Homo sapiens	Psma6		R-HSA-5607731;R-HSA-5607724
R-HSA-5689880	Ub-specific processing proteases	1	83	0.0120482	206	0.0131798	0.914142	0.865121	0.865121	1	40	0.00266667	9606	Homo sapiens	Psma6		R-HSA-5689539
R-HSA-5617833	Cilium Assembly	1	83	0.0120482	209	0.0133717	0.90102	0.869025	0.869025	10	50	0.00333333	9606	Homo sapiens	Rab11a		R-HSA-5623525;R-HSA-5623524;R-HSA-5623527;R-HSA-5623521;R-HSA-5638014;R-HSA-5623519;R-HSA-5623513;R-HSA-5620921;R-HSA-5617816;R-HSA-5638009
R-HSA-168898	Toll-like Receptor Cascades	1	83	0.0120482	210	0.0134357	0.89673	0.870302	0.870302	2	217	0.0144667	9606	Homo sapiens	Cnpy3		R-HSA-1678923;R-HSA-1678944
R-HSA-68877	Mitotic Prometaphase	1	83	0.0120482	212	0.0135637	0.88827	0.872817	0.872817	2	25	0.00166667	9606	Homo sapiens	Nek9		R-HSA-9648017;R-HSA-9648089
R-HSA-69275	G2/M Transition	1	83	0.0120482	212	0.0135637	0.88827	0.872817	0.872817	3	78	0.0052	9606	Homo sapiens	Psma6		R-HSA-8854071;R-HSA-8852354;R-HSA-8854044
R-HSA-453274	Mitotic G2-G2/M phases	1	83	0.0120482	214	0.0136916	0.879968	0.875284	0.875284	3	80	0.00533333	9606	Homo sapiens	Psma6		R-HSA-8854071;R-HSA-8852354;R-HSA-8854044
R-HSA-9609690	HCMV Early Events	1	83	0.0120482	215	0.0137556	0.875876	0.8765	0.8765	1	12	0.0008	9606	Homo sapiens	Gps2		R-HSA-9614816
R-HSA-71291	Metabolism of amino acids and derivatives	3	83	0.0361446	656	0.0419706	0.861189	0.954728	0.954728	3	286	0.0190667	9606	Homo sapiens	Psma6;Rps18;Rpl29		R-HSA-353125;R-HSA-2408529;R-HSA-5333615
R-HSA-6805567	Keratinization	1	83	0.0120482	226	0.0144594	0.833244	0.88912	0.88912	15	34	0.00226667	9606	Homo sapiens	Krt10		R-HSA-6806629;R-HSA-6805573;R-HSA-6814734;R-HSA-6814764;R-HSA-6805546;R-HSA-6806613;R-HSA-6810357;R-HSA-6814387;R-HSA-6811539;R-HSA-6806610;R-HSA-6809393;R-HSA-6809663;R-HSA-8942224;R-HSA-6814298;R-HSA-6810937
R-HSA-397014	Muscle contraction	1	83	0.0120482	232	0.0148433	0.811695	0.895454	0.895454	5	53	0.00353333	9606	Homo sapiens	Myl12b		R-HSA-445700;R-HSA-445813;R-HSA-445699;R-HSA-445704;R-HSA-445705
R-HSA-2454202	Fc epsilon receptor (FCERI) signaling	1	83	0.0120482	235	0.0150352	0.801333	0.898486	0.898486	1	65	0.00433333	9606	Homo sapiens	Psma6		R-HSA-5607724
R-HSA-6798695	Neutrophil degranulation	2	83	0.0240964	478	0.0305822	0.787922	0.947052	0.947052	4	10	0.000666667	9606	Homo sapiens	Eef1a1;Gpr84		R-HSA-6799350;R-HSA-6800434;R-HSA-6798748;R-HSA-6798747
R-HSA-1430728	Metabolism	15	83	0.180723	3766	0.240947	0.750053	0.999997	0.999997	85	2341	0.156067	9606	Homo sapiens	Nmnat1;Psma6;Rps18;Nfyc;Gps2;Med4;Rpl29;Ndufa12;Ndufs1;Tgs1;Sp3;Nt5m;Rmnd5b;Nudt5		R-HSA-1655833;R-HSA-6800870;R-HSA-2426148;R-HSA-1655832;R-HSA-2426151;R-HSA-2426150;R-HSA-1655837;R-HSA-2426147;R-HSA-1655839;R-HSA-2426146;R-HSA-2426157;R-HSA-2426156;R-HSA-1655824;R-HSA-400143;R-HSA-1655827;R-HSA-1655826;R-HSA-2426158;R-HSA-1989778;R-HSA-560517;R-HSA-2426152;R-HSA-1989779;R-HSA-2426155;R-HSA-1989776;R-HSA-1989777;R-HSA-1989774;R-HSA-2426164;R-HSA-1989775;R-HSA-1989772;R-HSA-163…
R-HSA-382551	Transport of small molecules	4	83	0.0481928	1016	0.0650032	0.741391	0.990017	0.990017	10	464	0.0309333	9606	Homo sapiens	Psma6;Cltc;Maip1;Rab11a		R-HSA-8949659;R-HSA-6784738;R-HSA-8949661;R-HSA-6784735;R-HSA-8949649;R-HSA-432237;R-HSA-8855131;R-HSA-8855130;R-HSA-6784729;R-HSA-8866553
R-HSA-8939211	ESR-mediated signaling	1	83	0.0120482	256	0.0163788	0.735599	0.917394	0.917394	6	114	0.0076	9606	Homo sapiens	Tnrc6a		R-HSA-9011961;R-HSA-9012203;R-HSA-9012186;R-HSA-9012208;R-HSA-9012196;R-HSA-9011958
R-HSA-196849	Metabolism of water-soluble vitamins and cofactors	1	83	0.0120482	260	0.0166347	0.724282	0.920577	0.920577	1	147	0.0098	9606	Homo sapiens	Nmnat1		R-HSA-200512
R-HSA-5619115	Disorders of transmembrane transporters	1	83	0.0120482	281	0.0179782	0.670154	0.935392	0.935392	1	88	0.00586667	9606	Homo sapiens	Psma6		R-HSA-8866858
R-HSA-556833	Metabolism of lipids	5	83	0.060241	1503	0.0961612	0.626458	0.999183	0.999183	70	981	0.0654	9606	Homo sapiens	Tgs1;Sp3;Nfyc;Gps2;Med4		R-HSA-1655833;R-HSA-2426148;R-HSA-1655832;R-HSA-2426151;R-HSA-2426150;R-HSA-1655837;R-HSA-2426147;R-HSA-1655839;R-HSA-2426146;R-HSA-2426157;R-HSA-2426156;R-HSA-1655824;R-HSA-400143;R-HSA-1655827;R-HSA-1655826;R-HSA-2426158;R-HSA-1989778;R-HSA-560517;R-HSA-2426152;R-HSA-1989779;R-HSA-2426155;R-HSA-1989776;R-HSA-1989777;R-HSA-1989774;R-HSA-2426164;R-HSA-1989775;R-HSA-1989772;R-HSA-1989773;R-HSA-242…
R-HSA-1483257	Phospholipid metabolism	1	83	0.0120482	314	0.0200896	0.599724	0.953319	0.953319	1	218	0.0145333	9606	Homo sapiens	Sp3		R-HSA-8849969
R-HSA-168249	Innate Immune System	4	83	0.0481928	1347	0.0861804	0.559208	0.999277	0.999277	8	744	0.0496	9606	Homo sapiens	Psma6;Eef1a1;Gpr84;Cnpy3		R-HSA-6799350;R-HSA-1678923;R-HSA-6800434;R-HSA-5607731;R-HSA-1678944;R-HSA-5607724;R-HSA-6798748;R-HSA-6798747
R-HSA-196854	Metabolism of vitamins and cofactors	1	83	0.0120482	396	0.0253359	0.475539	0.979246	0.979246	1	215	0.0143333	9606	Homo sapiens	Nmnat1		R-HSA-200512
R-HSA-109582	Hemostasis	2	83	0.0240964	804	0.0514395	0.468441	0.996837	0.996837	5	342	0.0228	9606	Homo sapiens	Ywhaz;Appl2		R-HSA-443831;R-HSA-481044;R-HSA-430076;R-HSA-443402;R-HSA-430073
R-HSA-388396	GPCR downstream signalling	1	83	0.0120482	795	0.0508637	0.236872	0.999623	0.999623	3	175	0.0116667	9606	Homo sapiens	Gpr84		R-HSA-379044;R-HSA-744887;R-HSA-744886
R-HSA-372790	Signaling by GPCR	1	83	0.0120482	876	0.0560461	0.214969	0.999835	0.999835	3	392	0.0261333	9606	Homo sapiens	Gpr84		R-HSA-379044;R-HSA-744887;R-HSA-744886

## Sheet: 6. gWAT d1 REACTOME (FDR rank)
Pathway identifier	Pathway name	Genes found	Total (recognized) genes in input	Gene ratio (input)	Total genes in pathway	Gene ratio (pathway)	Enrichment	pValue	FDR	#Reactions found	#Reactions total	Reactions ratio	Species identifier	Species name	Submitted entities found	Mapped entities	Found reaction identifiers
R-HSA-8953854	Metabolism of RNA	33	151	0.218543	839	0.0536788	4.07131	2.64613e-06	0.00287635	90	199	0.0132667	9606	Homo sapiens	Snrnp200;Rps14;Psma6;Rps18;Psmc2;Hnrnpu;Snrnp27;Rpl37;Snrpb;Smg7;Zfp36l1;Alyref;Sec13;Sf3a3;Tgs1;U2af2;Ubc;Cnot10;Gtf2h2;Cstf2t;Gtf2h1;Hnrnpa2b1;Rps7;Krr1;Imp4;Dcp1a;Snrpd3;Actb;Trmt10c;Eif4a1;Ddx5;Ywhaz		R-HSA-9770132;R-HSA-8849157;R-HSA-9770129;R-HSA-429955;R-HSA-9770131;R-HSA-9770141;R-HSA-8941312;R-HSA-9770142;R-HSA-77069;R-HSA-77068;R-HSA-428296;R-HSA-77073;R-HSA-77585;R-HSA-191763;R-HSA-77587;R-HSA-9770119;R-HSA-450580;R-HSA-158481;R-HSA-77586;R-HSA-77077;R-HSA-158484;R-HSA-77591;R-HSA-77590;R-HSA-77078;R-HSA-77593;R-HSA-77081;R-HSA-77592;R-HSA-77083;R-HSA-77594;R-HSA-77085;R-HSA-6783483;R-H…
R-HSA-2151201	Transcriptional activation of mitochondrial biogenesis	9	151	0.0596026	89	0.00569418	10.4673	1.8362e-05	0.00997054	17	32	0.00213333	9606	Homo sapiens	Ssbp1;Tgs1;Twnk;Gabpb1		R-HSA-1592249;R-HSA-1592250;R-HSA-1592251;R-HSA-1592252;R-HSA-1592240;R-HSA-1592241;R-HSA-1592243;R-HSA-1592246;R-HSA-1592232;R-HSA-2466391;R-HSA-1592234;R-HSA-1592235;R-HSA-1592236;R-HSA-1592238;R-HSA-1592239;R-HSA-2466367;R-HSA-2466392
R-HSA-8936459	RUNX1 regulates genes involved in megakaryocyte differentiation and platelet function	8	151	0.0529801	76	0.00486244	10.8958	4.05589e-05	0.0146823	20	33	0.0022	9606	Homo sapiens	Hist1h4d;Setd1b;Hist1h4i;H3f3b;Hist1h3i;Kmt2a;Hist4h4;Hist2h4;Thbs1;Tnrc6a		R-HSA-8936584;R-HSA-8936616;R-HSA-8937097;R-HSA-8937037;R-HSA-8936621;R-HSA-8936608;R-HSA-8936481;R-HSA-8936995;R-HSA-8937016;R-HSA-8937113;R-HSA-8937050;R-HSA-8935740;R-HSA-8936989;R-HSA-8937118;R-HSA-8937022;R-HSA-8935730;R-HSA-8936979;R-HSA-8935731;R-HSA-8936628;R-HSA-8936599
R-HSA-4839726	Chromatin organization	14	151	0.0927152	254	0.0162508	5.70527	8.41667e-05	0.0182642	71	85	0.00566667	9606	Homo sapiens	Ruvbl1;Dmap1;Psmg1;Hist4h4;Hist2h4;Kdm5a;Nsl1;Actb;Actl6a;Hist1h4d;Chd3;Hist1h4i;Setd1b;Hist1h3i;Smarce1;Kmt2a;Brpf1		R-HSA-5159245;R-HSA-5205824;R-HSA-5144542;R-HSA-5661126;R-HSA-5651654;R-HSA-5661124;R-HSA-5661125;R-HSA-5661122;R-HSA-5661123;R-HSA-5661120;R-HSA-5661121;R-HSA-5229010;R-HSA-4722133;R-HSA-5651657;R-HSA-5634802;R-HSA-3321883;R-HSA-5205861;R-HSA-5638141;R-HSA-5649764;R-HSA-9679787;R-HSA-3697920;R-HSA-3318415;R-HSA-4827383;R-HSA-4827382;R-HSA-3318413;R-HSA-8865605;R-HSA-4754187;R-HSA-5244692;R-HSA-3…
R-HSA-3247509	Chromatin modifying enzymes	14	151	0.0927152	254	0.0162508	5.70527	8.41667e-05	0.0182642	71	85	0.00566667	9606	Homo sapiens	Ruvbl1;Dmap1;Psmg1;Hist4h4;Hist2h4;Kdm5a;Nsl1;Actb;Actl6a;Hist1h4d;Chd3;Hist1h4i;Setd1b;Hist1h3i;Smarce1;Kmt2a;Brpf1		R-HSA-5159245;R-HSA-5205824;R-HSA-5144542;R-HSA-5661126;R-HSA-5651654;R-HSA-5661124;R-HSA-5661125;R-HSA-5661122;R-HSA-5661123;R-HSA-5661120;R-HSA-5661121;R-HSA-5229010;R-HSA-4722133;R-HSA-5651657;R-HSA-5634802;R-HSA-3321883;R-HSA-5205861;R-HSA-5638141;R-HSA-5649764;R-HSA-9679787;R-HSA-3697920;R-HSA-3318415;R-HSA-4827383;R-HSA-4827382;R-HSA-3318413;R-HSA-8865605;R-HSA-4754187;R-HSA-5244692;R-HSA-3…
R-HSA-8878171	Transcriptional regulation by RUNX1	14	151	0.0927152	259	0.0165707	5.59513	0.000103003	0.0186435	43	132	0.0088	9606	Homo sapiens	Psma6;Psmc2;H3f3b;Hist4h4;Hist2h4;Tnrc6a;Actl6a;Elf1;Hist1h4d;Hist1h4i;Setd1b;Hist1h3i;Smarce1;Kmt2a;Ubc;Thbs1		R-HSA-8936584;R-HSA-8938440;R-HSA-8937097;R-HSA-8938507;R-HSA-8956684;R-HSA-8937037;R-HSA-8936068;R-HSA-8865482;R-HSA-8937113;R-HSA-8937050;R-HSA-8865491;R-HSA-8936989;R-HSA-8937118;R-HSA-8957265;R-HSA-8936979;R-HSA-8938965;R-HSA-8865498;R-HSA-8935766;R-HSA-8936599;R-HSA-8936616;R-HSA-8938217;R-HSA-8935785;R-HSA-8938987;R-HSA-8936621;R-HSA-8865505;R-HSA-8937134;R-HSA-8936608;R-HSA-8938913;R-HSA-8…
R-HSA-9845323	Regulation of endogenous retroelements by Piwi-interacting RNAs (piRNAs)	7	151	0.0463576	68	0.00435061	10.6554	0.000140807	0.0218251	2	2	0.000133333	9606	Homo sapiens	Actl6a;Hist1h4d;Chd3;Hist1h4i;H3f3b;Hist1h3i;Smarce1;Hist4h4;Hist2h4;Actb		R-HSA-9845308;R-HSA-9727450
R-HSA-1592230	Mitochondrial biogenesis	9	151	0.0596026	131	0.00838132	7.11137	0.00033229	0.0448592	17	36	0.0024	9606	Homo sapiens	Ssbp1;Tgs1;Twnk;Gabpb1		R-HSA-1592249;R-HSA-1592250;R-HSA-1592251;R-HSA-1592252;R-HSA-1592240;R-HSA-1592241;R-HSA-1592243;R-HSA-1592246;R-HSA-1592232;R-HSA-2466391;R-HSA-1592234;R-HSA-1592235;R-HSA-1592236;R-HSA-1592238;R-HSA-1592239;R-HSA-2466367;R-HSA-2466392
R-HSA-5696394	DNA Damage Recognition in GG-NER	5	151	0.0331126	40	0.00255918	12.9387	0.000538907	0.0524206	4	5	0.000333333	9606	Homo sapiens	Actl6a;Ruvbl1;Ubc;Ino80;Actb		R-HSA-5691006;R-HSA-6782943;R-HSA-5696655;R-HSA-5696664
R-HSA-3214847	HATs acetylate histones	8	151	0.0529801	110	0.00703775	7.528	0.000489369	0.0524206	13	15	0.001	9606	Homo sapiens	Actl6a;Ruvbl1;Hist1h4d;Hist1h4i;Hist1h3i;Dmap1;Hist4h4;Hist2h4;Brpf1;Nsl1;Actb		R-HSA-3318486;R-HSA-3321975;R-HSA-3301237;R-HSA-3662335;R-HSA-3697008;R-HSA-3321883;R-HSA-5144542;R-HSA-3301345;R-HSA-3697920;R-HSA-3662318;R-HSA-3318415;R-HSA-3318413;R-HSA-3321805
R-HSA-68867	Assembly of the pre-replicative complex	8	151	0.0529801	113	0.00722969	7.32814	0.000582451	0.0524206	7	23	0.00153333	9606	Homo sapiens	Psma6;Hist1h4d;Psmc2;Hist1h4i;H3f3b;Hist1h3i;Ubc;Cdc16;Hist4h4;Hist2h4;Kpnb1		R-HSA-68825;R-HSA-68712;R-HSA-9749197;R-HSA-9734670;R-HSA-9734687;R-HSA-9734713;R-HSA-9749098
R-HSA-2559583	Cellular Senescence	11	151	0.0728477	199	0.0127319	5.72165	0.00046934	0.0524206	38	90	0.006	9606	Homo sapiens	H3f3b;Hist4h4;Hist2h4;Tnrc6a;Hist1h4d;Hist1h4i;Hist1h3i;Ubc;Hist1h1e;Cdc16;E2f3;Mdm4;Nbn;Ccn1		R-HSA-3790137;R-HSA-3790130;R-HSA-3788725;R-HSA-3240765;R-HSA-3788724;R-HSA-3240766;R-HSA-3209151;R-HSA-3229089;R-HSA-3223200;R-HSA-3785768;R-HSA-3240295;R-HSA-3785711;R-HSA-3788705;R-HSA-187934;R-HSA-3788708;R-HSA-3229102;R-HSA-6804998;R-HSA-3240787;R-HSA-6804996;R-HSA-3209109;R-HSA-3209111;R-HSA-6804879;R-HSA-5682044;R-HSA-3209114;R-HSA-4647594;R-HSA-6792712;R-HSA-3788745;R-HSA-3222593;R-HSA-56…
R-HSA-5696399	Global Genome Nucleotide Excision Repair (GG-NER)	7	151	0.0463576	92	0.00588612	7.87576	0.000843684	0.0607452	18	20	0.00133333	9606	Homo sapiens	Actl6a;Ruvbl1;Ubc;Gtf2h2;Ino80;Gtf2h1;Actb		R-HSA-5690996;R-HSA-5690997;R-HSA-5696465;R-HSA-5691006;R-HSA-5696670;R-HSA-5691000;R-HSA-5696664;R-HSA-5691001;R-HSA-6790487;R-HSA-6790454;R-HSA-5690213;R-HSA-5689317;R-HSA-5689861;R-HSA-5690990;R-HSA-6782943;R-HSA-5690991;R-HSA-5696655;R-HSA-5690988
R-HSA-72163	mRNA Splicing - Major Pathway	11	151	0.0728477	213	0.0136276	5.34558	0.000815003	0.0607452	10	10	0.000666667	9606	Homo sapiens	Snrnp200;Alyref;Sf3a3;U2af2;Hnrnpu;Snrnp27;Snrpb;Ddx5;Hnrnpa2b1;Snrpd3		R-HSA-9770132;R-HSA-9770119;R-HSA-9770145;R-HSA-9770129;R-HSA-9770131;R-HSA-9770141;R-HSA-9770236;R-HSA-9770847;R-HSA-9772351;R-HSA-9770142
R-HSA-212165	Epigenetic regulation of gene expression	12	151	0.0794702	245	0.015675	5.06987	0.000754774	0.0607452	48	81	0.0054	9606	Homo sapiens	H3f3b;Hist4h4;Hist2h4;Nsl1;Actb;Actl6a;Hist1h4d;Chd3;Hist1h4i;Setd1b;Hist1h3i;Smarce1;Kmt2a;Gtf2h2;Gtf2h1		R-HSA-5334097;R-HSA-427527;R-HSA-9842839;R-HSA-9675026;R-HSA-5334160;R-HSA-9843927;R-HSA-5334099;R-HSA-9842835;R-HSA-5334164;R-HSA-9818576;R-HSA-9842833;R-HSA-427404;R-HSA-433672;R-HSA-427528;R-HSA-9727450;R-HSA-427336;R-HSA-9844057;R-HSA-427337;R-HSA-5250947;R-HSA-5334151;R-HSA-5334152;R-HSA-9828175;R-HSA-9818574;R-HSA-9843978;R-HSA-212252;R-HSA-9818954;R-HSA-427366;R-HSA-9821941;R-HSA-9842868;R…
R-HSA-5689603	UCH proteinases	7	151	0.0463576	98	0.00626999	7.39357	0.00121064	0.0766048	7	11	0.000733333	9606	Homo sapiens	Actl6a;Ruvbl1;Psma6;Psmc2;Ubc;Ino80;Actb		R-HSA-5690790;R-HSA-5690759;R-HSA-5665854;R-HSA-5665871;R-HSA-5690319;R-HSA-2179291;R-HSA-5689544
R-HSA-72172	mRNA Splicing	11	151	0.0728477	224	0.0143314	5.08308	0.00121595	0.0766048	15	15	0.001	9606	Homo sapiens	Snrnp200;Alyref;Sf3a3;U2af2;Hnrnpu;Snrnp27;Snrpb;Ddx5;Hnrnpa2b1;Snrpd3		R-HSA-9770132;R-HSA-9770129;R-HSA-9770131;R-HSA-75079;R-HSA-9770141;R-HSA-75081;R-HSA-9770236;R-HSA-75080;R-HSA-9770847;R-HSA-9772351;R-HSA-75083;R-HSA-9770142;R-HSA-75082;R-HSA-9770119;R-HSA-9770145
R-HSA-5368287	Mitochondrial translation	7	151	0.0463576	102	0.00652591	7.10362	0.00151765	0.0774003	16	17	0.00113333	9606	Homo sapiens	Mrpl44;Mrpl58;Gfm2;Mrps33;Aurkaip1;Tufm;Mrpl53		R-HSA-5389842;R-HSA-5419281;R-HSA-5368279;R-HSA-5389845;R-HSA-5389848;R-HSA-5389849;R-HSA-5419261;R-HSA-5419264;R-HSA-5389857;R-HSA-5419271;R-HSA-5419268;R-HSA-5419269;R-HSA-5419273;R-HSA-5419279;R-HSA-5389839;R-HSA-5419277
R-HSA-69002	DNA Replication Pre-Initiation	8	151	0.0529801	131	0.00838132	6.32122	0.00148534	0.0774003	7	32	0.00213333	9606	Homo sapiens	Psma6;Hist1h4d;Psmc2;Hist1h4i;H3f3b;Hist1h3i;Ubc;Cdc16;Hist4h4;Hist2h4;Kpnb1		R-HSA-68825;R-HSA-68712;R-HSA-9749197;R-HSA-9734670;R-HSA-9734687;R-HSA-9734713;R-HSA-9749098
R-HSA-72203	Processing of Capped Intron-Containing Pre-mRNA	13	151	0.0860927	299	0.0191299	4.50043	0.00134652	0.0774003	33	34	0.00226667	9606	Homo sapiens	Alyref;Snrnp200;Sec13;Sf3a3;U2af2;Hnrnpu;Snrnp27;Cstf2t;Snrpb;Ddx5;Hnrnpa2b1;Snrpd3		R-HSA-9770132;R-HSA-8849157;R-HSA-159046;R-HSA-9770129;R-HSA-9770131;R-HSA-75079;R-HSA-9770141;R-HSA-159050;R-HSA-75081;R-HSA-75080;R-HSA-9770847;R-HSA-75083;R-HSA-9770142;R-HSA-75082;R-HSA-111439;R-HSA-77587;R-HSA-9770119;R-HSA-158481;R-HSA-158484;R-HSA-75097;R-HSA-75096;R-HSA-75098;R-HSA-77594;R-HSA-72231;R-HSA-72103;R-HSA-9770236;R-HSA-9772351;R-HSA-158441;R-HSA-158447;R-HSA-9770145;R-HSA-7218…
R-HSA-72766	Translation	14	151	0.0927152	339	0.0216891	4.27475	0.0014369	0.0774003	43	99	0.0066	9606	Homo sapiens	Rps14;Mrpl44;Rps7;Rps18;Mrpl58;Gfm2;Ssr2;Mrps33;Aurkaip1;Rpl37;Tufm;Eif4a1;Srp19;Mrpl53		R-HSA-5389842;R-HSA-5419281;R-HSA-1799326;R-HSA-5368279;R-HSA-72647;R-HSA-5389845;R-HSA-5389848;R-HSA-156808;R-HSA-5389849;R-HSA-5419264;R-HSA-5419271;R-HSA-156823;R-HSA-5419268;R-HSA-5419269;R-HSA-156826;R-HSA-5419273;R-HSA-157849;R-HSA-5419279;R-HSA-5389839;R-HSA-72671;R-HSA-5419277;R-HSA-72673;R-HSA-72672;R-HSA-141671;R-HSA-72676;R-HSA-156907;R-HSA-72619;R-HSA-141673;R-HSA-72621;R-HSA-5419261;…
R-HSA-5357905	Regulation of TNFR1 signaling	5	151	0.0331126	54	0.00345489	9.58425	0.00201424	0.0805696	25	41	0.00273333	9606	Homo sapiens	Sharpin;Ubc;Otud7b;Imp4;Spata2		R-HSA-9815510;R-HSA-5357845;R-HSA-9793680;R-HSA-9796368;R-HSA-9796691;R-HSA-9815507;R-HSA-9817362;R-HSA-9796626;R-HSA-9818975;R-HSA-9794008;R-HSA-9796379;R-HSA-9793988;R-HSA-9817411;R-HSA-9793679;R-HSA-5661517;R-HSA-9796617;R-HSA-9817397;R-HSA-5693108;R-HSA-9796342;R-HSA-9817400;R-HSA-9796346;R-HSA-9818789;R-HSA-9796387;R-HSA-8863101;R-HSA-9824874
R-HSA-5625740	RHO GTPases activate PKNs	6	151	0.0397351	79	0.00505438	7.86151	0.00198282	0.0805696	10	20	0.00133333	9606	Homo sapiens	Myl12b;Hist1h4d;Hist1h4i;H3f3b;Hist1h3i;Myh9;Hist4h4;Hist2h4;Ywhaz		R-HSA-5625797;R-HSA-5625796;R-HSA-419232;R-HSA-75016;R-HSA-5625870;R-HSA-5625774;R-HSA-5625849;R-HSA-5625784;R-HSA-5625848;R-HSA-5625883
R-HSA-8939236	RUNX1 regulates transcription of genes involved in differentiation of HSCs	7	151	0.0463576	105	0.00671785	6.90066	0.00178532	0.0805696	6	15	0.001	9606	Homo sapiens	Psma6;Hist1h4d;Psmc2;Hist1h4i;H3f3b;Hist1h3i;Kmt2a;Ubc;Hist4h4;Hist2h4		R-HSA-8865491;R-HSA-8956684;R-HSA-8865505;R-HSA-8957265;R-HSA-8865498;R-HSA-8865482
R-HSA-9816359	Maternal to zygotic transition (MZT)	8	151	0.0529801	137	0.0087652	6.04438	0.00195812	0.0805696	21	46	0.00306667	9606	Homo sapiens	Hist1h4d;Hist1h4i;H3f3b;Hist1h3i;Eif4a1;Cnot10;Hist4h4;Hist2h4;Kdm5a;Paip2		R-HSA-9820887;R-HSA-9822583;R-HSA-9817458;R-HSA-8941312;R-HSA-9822461;R-HSA-9817692;R-HSA-9822335;R-HSA-9820895;R-HSA-9822591;R-HSA-9817471;R-HSA-9822437;R-HSA-9822597;R-HSA-9818501;R-HSA-9822311;R-HSA-9819200;R-HSA-9822467;R-HSA-9822914;R-HSA-9822185;R-HSA-9817513;R-HSA-9822985;R-HSA-9817512
R-HSA-69306	DNA Replication	9	151	0.0596026	168	0.0107486	5.54518	0.00187022	0.0805696	13	58	0.00386667	9606	Homo sapiens	Psma6;Hist1h4d;Psmc2;Hist1h4i;H3f3b;Hist1h3i;Ubc;Cdc16;Hist4h4;Hist2h4;Ccn1;Kpnb1		R-HSA-68712;R-HSA-9734687;R-HSA-69005;R-HSA-9734713;R-HSA-68944;R-HSA-68946;R-HSA-68948;R-HSA-69015;R-HSA-68825;R-HSA-9749197;R-HSA-69016;R-HSA-9734670;R-HSA-9749098
R-HSA-392499	Metabolism of proteins	56	151	0.370861	2347	0.15016	2.46977	0.00165303	0.0805696	216	847	0.0564667	9606	Homo sapiens	Rps14;Psma6;Rps18;Mrpl58;Gfm2;Twnk;Mrps33;Hist4h4;Aurkaip1;Rpl37;Hist2h4;Tufm;Pigc;Ndufs1;Hist1h3i;Pigm;Ube2g2;Ccn1;Mrpl44;Rps7;H3f3b;Ssr2;Exoc3;Nr1h2;Usp30;Actb;Actl6a;Chd3;Fbxw8;Otud7b;Thbs1;Senp1;Mrpl53;Ruvbl1;Psmc2;Uba5;Appl2;Gga1;Sec13;U2af2;Dnajc24;Ubc;Sp3;Ssbp1;Hist1h4d;Hist1h4i;Uba2;Eif4a1;Drg2;Ino80;Mdm4;Asb3;Ube2j2;Ddx5;Srp19;Rnf20		R-HSA-8956040;R-HSA-688136;R-HSA-8869506;R-HSA-5660752;R-HSA-5660753;R-HSA-5689950;R-HSA-5696605;R-HSA-162830;R-HSA-5696600;R-HSA-8852127;R-HSA-5665871;R-HSA-3640872;R-HSA-8852134;R-HSA-5689972;R-HSA-8852133;R-HSA-5689973;R-HSA-8852132;R-HSA-8852131;R-HSA-5696627;R-HSA-8852130;R-HSA-8850594;R-HSA-8852129;R-HSA-8852128;R-HSA-870437;R-HSA-8852136;R-HSA-3000348;R-HSA-9755303;R-HSA-9755304;R-HSA-9755…
R-HSA-5357956	TNFR1-induced NF-kappa-B signaling pathway	4	151	0.0264901	33	0.00211132	12.5467	0.00218264	0.0824214	4	5	0.000333333	9606	Homo sapiens	Sharpin;Ubc;Otud7b;Spata2		R-HSA-5357776;R-HSA-5357904;R-HSA-5357860;R-HSA-5357757
R-HSA-69620	Cell Cycle Checkpoints	12	151	0.0794702	279	0.0178503	4.45204	0.00222761	0.0824214	21	56	0.00373333	9606	Homo sapiens	Psma6;Psmc2;Hist4h4;Itgb3bp;Hist2h4;Nsl1;Sec13;Hist1h4d;Hist1h4i;Ubc;Cdc16;Mdm4;Nbn;Ccn1;Ywhaz		R-HSA-5683735;R-HSA-5633460;R-HSA-69600;R-HSA-69891;R-HSA-6804741;R-HSA-141409;R-HSA-6799332;R-HSA-8852354;R-HSA-6804879;R-HSA-75016;R-HSA-349455;R-HSA-141422;R-HSA-141423;R-HSA-264458;R-HSA-6804724;R-HSA-141431;R-HSA-349426;R-HSA-264444;R-HSA-187934;R-HSA-141439;R-HSA-69598
R-HSA-73854	RNA Polymerase I Promoter Clearance	6	151	0.0397351	84	0.00537428	7.39357	0.00268169	0.0884956	5	10	0.000666667	9606	Homo sapiens	Hist1h4d;Chd3;Hist1h4i;H3f3b;Hist1h3i;Hist4h4;Gtf2h2;Gtf2h1;Hist2h4		R-HSA-73718;R-HSA-73769;R-HSA-73739;R-HSA-74986;R-HSA-73758
R-HSA-9842860	Regulation of endogenous retroelements	7	151	0.0463576	113	0.00722969	6.41212	0.00267989	0.0884956	14	17	0.00113333	9606	Homo sapiens	Actl6a;Hist1h4d;Chd3;Hist1h4i;H3f3b;Hist1h3i;Smarce1;Hist4h4;Hist2h4;Actb		R-HSA-9842839;R-HSA-9843927;R-HSA-9842868;R-HSA-9842835;R-HSA-9842833;R-HSA-9845308;R-HSA-9842876;R-HSA-9727450;R-HSA-9844057;R-HSA-9844006;R-HSA-9842850;R-HSA-9844015;R-HSA-9844716;R-HSA-9843978
R-HSA-2559580	Oxidative Stress Induced Senescence	7	151	0.0463576	113	0.00722969	6.41212	0.00267989	0.0884956	17	40	0.00266667	9606	Homo sapiens	Hist1h4d;Hist1h4i;H3f3b;Hist1h3i;Ubc;Hist4h4;E2f3;Mdm4;Hist2h4;Tnrc6a		R-HSA-6804998;R-HSA-3240787;R-HSA-6804996;R-HSA-3209111;R-HSA-6804879;R-HSA-3209114;R-HSA-3240765;R-HSA-3240766;R-HSA-3209151;R-HSA-3222593;R-HSA-3229089;R-HSA-3223200;R-HSA-3240295;R-HSA-3240777;R-HSA-3240783;R-HSA-3240782;R-HSA-3229102
R-HSA-73864	RNA Polymerase I Transcription	6	151	0.0397351	86	0.00550224	7.22162	0.0030076	0.0932355	8	14	0.000933333	9606	Homo sapiens	Hist1h4d;Chd3;Hist1h4i;H3f3b;Hist1h3i;Hist4h4;Gtf2h2;Gtf2h1;Hist2h4		R-HSA-74993;R-HSA-74992;R-HSA-74994;R-HSA-73718;R-HSA-73769;R-HSA-73739;R-HSA-74986;R-HSA-73758
R-HSA-5688426	Deubiquitination	12	151	0.0794702	289	0.0184901	4.29799	0.00295484	0.0932355	58	77	0.00513333	9606	Homo sapiens	Actl6a;Ruvbl1;Psma6;Psmc2;Ubc;Otud7b;Mdm4;Ino80;Usp30;Ccn1;Actb		R-HSA-688136;R-HSA-5690196;R-HSA-6782820;R-HSA-8869506;R-HSA-5689950;R-HSA-5696605;R-HSA-5688797;R-HSA-5696600;R-HSA-6781814;R-HSA-5689539;R-HSA-5696960;R-HSA-5665871;R-HSA-5690319;R-HSA-8865182;R-HSA-5690827;R-HSA-5689544;R-HSA-5696968;R-HSA-3640872;R-HSA-5690870;R-HSA-5689972;R-HSA-5689973;R-HSA-6781764;R-HSA-5691381;R-HSA-5696627;R-HSA-5697009;R-HSA-870437;R-HSA-6781897;R-HSA-6783177;R-HSA-569…
R-HSA-73772	RNA Polymerase I Promoter Escape	5	151	0.0331126	60	0.00383877	8.62583	0.00315604	0.097188	2	2	0.000133333	9606	Homo sapiens	Hist1h4d;Hist1h4i;H3f3b;Hist1h3i;Hist4h4;Gtf2h2;Gtf2h1;Hist2h4		R-HSA-73769;R-HSA-74986
R-HSA-5696398	Nucleotide Excision Repair	7	151	0.0463576	117	0.0074856	6.1929	0.0032396	0.097188	35	37	0.00246667	9606	Homo sapiens	Actl6a;Ruvbl1;Ubc;Gtf2h2;Ino80;Gtf2h1;Actb		R-HSA-9684118;R-HSA-5696465;R-HSA-5696670;R-HSA-6781867;R-HSA-5696664;R-HSA-6790454;R-HSA-6782069;R-HSA-6782004;R-HSA-5689861;R-HSA-6782131;R-HSA-5696655;R-HSA-6782141;R-HSA-6782204;R-HSA-6782138;R-HSA-6781818;R-HSA-5690996;R-HSA-5690997;R-HSA-6782211;R-HSA-6781824;R-HSA-6782208;R-HSA-5691006;R-HSA-6781833;R-HSA-5691000;R-HSA-5691001;R-HSA-6790487;R-HSA-5690213;R-HSA-5689317;R-HSA-6782227;R-HSA-6…
R-HSA-9754678	SARS-CoV-2 modulates host translation machinery	5	151	0.0331126	62	0.00396673	8.34758	0.00362336	0.101173	2	6	0.0004	9606	Homo sapiens	Rps14;Rps18;Rps7;Snrpb;Snrpd3		R-HSA-191786;R-HSA-9729849
R-HSA-977225	Amyloid fiber formation	6	151	0.0397351	89	0.00569418	6.9782	0.00355081	0.101173	8	33	0.0022	9606	Homo sapiens	Gga1;Hist1h4d;Hist1h4i;H3f3b;Hist1h3i;Ubc;Hist4h4;Hist2h4		R-HSA-5692934;R-HSA-5667111;R-HSA-5667107;R-HSA-977224;R-HSA-5658496;R-HSA-5660752;R-HSA-5660753;R-HSA-5692941
R-HSA-2559582	Senescence-Associated Secretory Phenotype (SASP)	6	151	0.0397351	90	0.00575816	6.90066	0.00374713	0.101173	8	22	0.00146667	9606	Homo sapiens	Hist1h4d;Hist1h4i;H3f3b;Hist1h3i;Ubc;Cdc16;Hist4h4;Hist2h4;Ccn1		R-HSA-3790137;R-HSA-3788745;R-HSA-3788748;R-HSA-3788705;R-HSA-3790130;R-HSA-3788725;R-HSA-3788708;R-HSA-3788724
R-HSA-68616	Assembly of the ORC complex at the origin of replication	4	151	0.0264901	39	0.0024952	10.6164	0.00394986	0.106646	5	11	0.000733333	9606	Homo sapiens	Hist1h4d;Hist1h4i;H3f3b;Hist1h3i;Hist4h4;Hist2h4;Kpnb1		R-HSA-9749197;R-HSA-9734670;R-HSA-9734687;R-HSA-9734713;R-HSA-9749098
R-HSA-75893	TNF signaling	5	151	0.0331126	64	0.00409469	8.08671	0.00413836	0.107597	31	58	0.00386667	9606	Homo sapiens	Sharpin;Ubc;Otud7b;Imp4;Spata2		R-HSA-5357776;R-HSA-5357904;R-HSA-9815510;R-HSA-5357845;R-HSA-9793680;R-HSA-9796368;R-HSA-9796691;R-HSA-9815507;R-HSA-9817362;R-HSA-9796626;R-HSA-9818975;R-HSA-9794008;R-HSA-9796379;R-HSA-9793988;R-HSA-9817411;R-HSA-9793679;R-HSA-5661517;R-HSA-9796617;R-HSA-9817397;R-HSA-5693108;R-HSA-9796342;R-HSA-5357757;R-HSA-9817400;R-HSA-9796346;R-HSA-140978;R-HSA-9818789;R-HSA-5357860;R-HSA-9796387;R-HSA-88…
R-HSA-450531	Regulation of mRNA stability by proteins that bind AU-rich elements	6	151	0.0397351	93	0.0059501	6.67806	0.00438452	0.109613	10	26	0.00173333	9606	Homo sapiens	Psma6;Psmc2;Ubc;Dcp1a;Zfp36l1;Ywhaz		R-HSA-450406;R-HSA-450580;R-HSA-450517;R-HSA-482788;R-HSA-450466;R-HSA-450431;R-HSA-450620;R-HSA-450474;R-HSA-450490;R-HSA-450488
R-HSA-5389840	Mitochondrial translation elongation	6	151	0.0397351	94	0.00601408	6.60702	0.00461376	0.11073	8	8	0.000533333	9606	Homo sapiens	Mrpl44;Mrpl58;Mrps33;Aurkaip1;Tufm;Mrpl53		R-HSA-5389842;R-HSA-5389857;R-HSA-5419268;R-HSA-5419269;R-HSA-5389845;R-HSA-5389848;R-HSA-5419279;R-HSA-5419261
R-HSA-5419276	Mitochondrial translation termination	6	151	0.0397351	94	0.00601408	6.60702	0.00461376	0.11073	5	5	0.000333333	9606	Homo sapiens	Mrpl44;Mrpl58;Gfm2;Mrps33;Aurkaip1;Mrpl53		R-HSA-5419264;R-HSA-5419281;R-HSA-5419271;R-HSA-5419273;R-HSA-5419277
R-HSA-2559585	Oncogene Induced Senescence	4	151	0.0264901	42	0.00268714	9.85809	0.00511752	0.117703	8	19	0.00126667	9606	Homo sapiens	Ubc;E2f3;Mdm4;Tnrc6a		R-HSA-6804998;R-HSA-6804996;R-HSA-3209109;R-HSA-3209111;R-HSA-3209096;R-HSA-6804879;R-HSA-3209114;R-HSA-3209151
R-HSA-73857	RNA Polymerase II Transcription	42	151	0.278146	1728	0.110557	2.51587	0.00498564	0.117703	164	941	0.0627333	9606	Homo sapiens	Med23;Psma6;Psmc2;Nfyc;Hist4h4;Itga5;Hist2h4;Snrpb;Alyref;Cox7a2;Zscan25;Setd1b;Hist1h3i;U2af2;Ubc;Cnot10;Gtf2h2;Nbn;Cstf2t;Gtf2h1;Ccn1;Brpf1;Brd2;H3f3b;Nr1h2;Med4;Tnrc6a;Snrpd3;Actl6a;Elf1;Hist1h4d;Hist1h4i;Chd3;Smarce1;Kmt2a;Eloa;Cdc16;Mdm4;Thbs1;Med17;Ywhaz		R-HSA-112385;R-HSA-8936584;R-HSA-2186785;R-HSA-8937097;R-HSA-113411;R-HSA-113413;R-HSA-113412;R-HSA-113414;R-HSA-112392;R-HSA-3222072;R-HSA-112395;R-HSA-349455;R-HSA-3790130;R-HSA-77069;R-HSA-8936068;R-HSA-112396;R-HSA-77068;R-HSA-77071;R-HSA-77073;R-HSA-8937113;R-HSA-6805109;R-HSA-6805620;R-HSA-77586;R-HSA-113429;R-HSA-9009308;R-HSA-8937118;R-HSA-113430;R-HSA-77592;R-HSA-8939667;R-HSA-187934;R-H…
R-HSA-74160	Gene expression (Transcription)	46	151	0.304636	1941	0.124184	2.45309	0.00521	0.11983	227	1103	0.0735333	9606	Homo sapiens	Med23;Psma6;Psmc2;Nfyc;Hist4h4;Itga5;Hist2h4;Snrpb;Nsl1;Alyref;Sec13;Cox7a2;Zscan25;Setd1b;Hist1h3i;U2af2;Ubc;Cnot10;Gtf2h2;Nbn;Cstf2t;Gtf2h1;Ccn1;Brpf1;Brd2;H3f3b;Nr1h2;Med4;Tnrc6a;Snrpd3;Actb;Actl6a;Elf1;Tsnax;Hist1h4d;Hist1h4i;Chd3;Smarce1;Kmt2a;Eloa;Cdc16;Mdm4;Thbs1;Med17;Ywhaz		R-HSA-8936584;R-HSA-5334097;R-HSA-2186785;R-HSA-8937097;R-HSA-427527;R-HSA-9842839;R-HSA-5334099;R-HSA-9842835;R-HSA-9842833;R-HSA-3222072;R-HSA-73739;R-HSA-8936068;R-HSA-433672;R-HSA-427528;R-HSA-8937113;R-HSA-6805109;R-HSA-6805620;R-HSA-9009308;R-HSA-8937118;R-HSA-8939667;R-HSA-187934;R-HSA-426522;R-HSA-8939670;R-HSA-73758;R-HSA-8936599;R-HSA-9615501;R-HSA-8936616;R-HSA-8951977;R-HSA-9842868;R-…
R-HSA-68911	G2 Phase	2	151	0.013245	7	0.000447857	29.5743	0.00593431	0.119903	2	2	0.000133333	9606	Homo sapiens	E2f3;Ccn1		R-HSA-187937;R-HSA-187959
R-HSA-6804757	Regulation of TP53 Degradation	4	151	0.0264901	43	0.00275112	9.62883	0.00555292	0.119903	16	30	0.002	9606	Homo sapiens	Ubc;Mdm4;Ccn1		R-HSA-5633460;R-HSA-6804998;R-HSA-5689972;R-HSA-6804741;R-HSA-6804996;R-HSA-6804879;R-HSA-3222072;R-HSA-6804942;R-HSA-349455;R-HSA-3215295;R-HSA-6804724;R-HSA-349426;R-HSA-6805022;R-HSA-6793661;R-HSA-6804441;R-HSA-3215310
R-HSA-73856	RNA Polymerase II Transcription Termination	5	151	0.0331126	69	0.00441459	7.50072	0.00565134	0.119903	4	4	0.000266667	9606	Homo sapiens	Alyref;U2af2;Cstf2t;Snrpb;Snrpd3		R-HSA-77586;R-HSA-72180;R-HSA-77592;R-HSA-111437
R-HSA-69563	p53-Dependent G1 DNA Damage Response	5	151	0.0331126	70	0.00447857	7.39357	0.00599514	0.119903	9	22	0.00146667	9606	Homo sapiens	Psma6;Psmc2;Ubc;Mdm4;Ccn1		R-HSA-5633460;R-HSA-6804741;R-HSA-6804724;R-HSA-349426;R-HSA-6804879;R-HSA-264444;R-HSA-349455;R-HSA-187934;R-HSA-264458
R-HSA-69580	p53-Dependent G1/S DNA damage checkpoint	5	151	0.0331126	70	0.00447857	7.39357	0.00599514	0.119903	9	22	0.00146667	9606	Homo sapiens	Psma6;Psmc2;Ubc;Mdm4;Ccn1		R-HSA-5633460;R-HSA-6804741;R-HSA-6804724;R-HSA-349426;R-HSA-6804879;R-HSA-264444;R-HSA-349455;R-HSA-187934;R-HSA-264458
R-HSA-983168	Antigen processing: Ubiquitination & Proteasome degradation	12	151	0.0794702	315	0.0201536	3.94324	0.00577586	0.119903	7	9	0.0006	9606	Homo sapiens	Trim41;Psma6;Psmc2;Fbxw8;Ubc;Cdc16;Uba5;Ube2g2;Asb3;Cbll1;Ube2j2;Rpf1		R-HSA-983150;R-HSA-983147;R-HSA-983157;R-HSA-983156;R-HSA-983140;R-HSA-983153;R-HSA-983152
R-HSA-9035034	RHOF GTPase cycle	4	151	0.0264901	46	0.00294306	9.00086	0.00700574	0.12963	2	3	0.0002	9606	Homo sapiens	Arhgap1;Senp1;Actb		R-HSA-9693282;R-HSA-9693125
R-HSA-6806003	Regulation of TP53 Expression and Degradation	4	151	0.0264901	46	0.00294306	9.00086	0.00700574	0.12963	16	35	0.00233333	9606	Homo sapiens	Ubc;Mdm4;Ccn1		R-HSA-5633460;R-HSA-6804998;R-HSA-5689972;R-HSA-6804741;R-HSA-6804996;R-HSA-6804879;R-HSA-3222072;R-HSA-6804942;R-HSA-349455;R-HSA-3215295;R-HSA-6804724;R-HSA-349426;R-HSA-6805022;R-HSA-6793661;R-HSA-6804441;R-HSA-3215310
R-HSA-427389	ERCC6 (CSB) and EHMT2 (G9a) positively regulate rRNA expression	4	151	0.0264901	47	0.00300704	8.80936	0.00754071	0.12963	3	4	0.000266667	9606	Homo sapiens	Hist1h4d;Chd3;Hist1h4i;H3f3b;Hist1h3i;Hist4h4;Hist2h4		R-HSA-427383;R-HSA-427404;R-HSA-427336
R-HSA-9821002	Chromatin modifications during the maternal to zygotic transition (MZT)	4	151	0.0264901	48	0.00307102	8.62583	0.00810189	0.12963	11	12	0.0008	9606	Homo sapiens	Hist1h4d;Hist1h4i;H3f3b;Hist1h3i;Hist4h4;Hist2h4;Kdm5a		R-HSA-9822597;R-HSA-9818501;R-HSA-9822467;R-HSA-9817458;R-HSA-9822914;R-HSA-9822461;R-HSA-9822591;R-HSA-9817471;R-HSA-9817513;R-HSA-9822985;R-HSA-9817512
R-HSA-3214841	PKMTs methylate histone lysines	4	151	0.0264901	48	0.00307102	8.62583	0.00810189	0.12963	20	22	0.00146667	9606	Homo sapiens	Hist1h4d;Setd1b;Hist1h4i;Hist1h3i;Kmt2a;Hist4h4;Hist2h4		R-HSA-5637686;R-HSA-5159245;R-HSA-5244692;R-HSA-5634802;R-HSA-5638332;R-HSA-5634750;R-HSA-5638333;R-HSA-5638141;R-HSA-5423038;R-HSA-5651654;R-HSA-5649799;R-HSA-5649764;R-HSA-5638157;R-HSA-5634729;R-HSA-5649802;R-HSA-5649800;R-HSA-4827383;R-HSA-4827382;R-HSA-5649801;R-HSA-5651657
R-HSA-9820841	M-decay: degradation of maternal mRNAs by maternally stored factors	4	151	0.0264901	48	0.00307102	8.62583	0.00810189	0.12963	4	7	0.000466667	9606	Homo sapiens	Eif4a1;Cnot10;Paip2;Kdm5a		R-HSA-9822311;R-HSA-9819200;R-HSA-9817692;R-HSA-9822335
R-HSA-69615	G1/S DNA Damage Checkpoints	5	151	0.0331126	72	0.00460653	7.18819	0.00672641	0.12963	11	26	0.00173333	9606	Homo sapiens	Psma6;Psmc2;Ubc;Mdm4;Ccn1		R-HSA-5633460;R-HSA-69600;R-HSA-6804741;R-HSA-6804724;R-HSA-349426;R-HSA-6804879;R-HSA-264444;R-HSA-349455;R-HSA-187934;R-HSA-264458;R-HSA-69598
R-HSA-174184	Cdc20:Phospho-APC/C mediated degradation of Cyclin A	5	151	0.0331126	73	0.00467051	7.08972	0.00711451	0.12963	3	3	0.0002	9606	Homo sapiens	Psma6;Psmc2;Ubc;Cdc16;Ccn1		R-HSA-174171;R-HSA-174104;R-HSA-174255
R-HSA-179419	APC:Cdc20 mediated degradation of cell cycle proteins prior to satisfation of the cell cycle checkpoint	5	151	0.0331126	74	0.00473448	6.99391	0.00751798	0.12963	6	6	0.0004	9606	Homo sapiens	Psma6;Psmc2;Ubc;Cdc16;Ccn1		R-HSA-179410;R-HSA-174171;R-HSA-174104;R-HSA-179417;R-HSA-174255;R-HSA-179421
R-HSA-69017	CDK-mediated phosphorylation and removal of Cdc6	5	151	0.0331126	75	0.00479846	6.90066	0.00793713	0.12963	3	4	0.000266667	9606	Homo sapiens	Psma6;Psmc2;Ubc;Cdc16;Ccn1		R-HSA-69015;R-HSA-69016;R-HSA-69005
R-HSA-176409	APC/C:Cdc20 mediated degradation of mitotic proteins	5	151	0.0331126	76	0.00486244	6.80986	0.00837224	0.133956	13	13	0.000866667	9606	Homo sapiens	Psma6;Psmc2;Ubc;Cdc16;Ccn1		R-HSA-174144;R-HSA-174120;R-HSA-174121;R-HSA-174255;R-HSA-174157;R-HSA-179410;R-HSA-174227;R-HSA-174202;R-HSA-174171;R-HSA-174104;R-HSA-179417;R-HSA-174238;R-HSA-179421
R-HSA-176814	Activation of APC/C and APC/C:Cdc20 mediated degradation of mitotic proteins	5	151	0.0331126	77	0.00492642	6.72142	0.00882362	0.141178	15	15	0.001	9606	Homo sapiens	Psma6;Psmc2;Ubc;Cdc16;Ccn1		R-HSA-174144;R-HSA-174119;R-HSA-174120;R-HSA-174121;R-HSA-174255;R-HSA-174157;R-HSA-179410;R-HSA-174227;R-HSA-174132;R-HSA-174202;R-HSA-174171;R-HSA-174104;R-HSA-179417;R-HSA-174238;R-HSA-179421
R-HSA-5357786	TNFR1-induced proapoptotic signaling	3	151	0.0198675	26	0.00166347	11.9435	0.00901538	0.144246	2	3	0.0002	9606	Homo sapiens	Sharpin;Otud7b;Spata2		R-HSA-140978;R-HSA-83582
R-HSA-5250913	Positive epigenetic regulation of rRNA expression	5	151	0.0331126	79	0.00505438	6.55126	0.00977628	0.146644	5	7	0.000466667	9606	Homo sapiens	Hist1h4d;Chd3;Hist1h4i;H3f3b;Hist1h3i;Hist4h4;Hist2h4;Actb		R-HSA-427383;R-HSA-5250947;R-HSA-427404;R-HSA-5250938;R-HSA-427336
R-HSA-427413	NoRC negatively regulates rRNA expression	5	151	0.0331126	79	0.00505438	6.55126	0.00977628	0.146644	4	7	0.000466667	9606	Homo sapiens	Hist1h4d;Hist1h4i;H3f3b;Hist1h3i;Hist4h4;Gtf2h2;Gtf2h1;Hist2h4		R-HSA-427366;R-HSA-5227490;R-HSA-433672;R-HSA-427337
R-HSA-5578749	Transcriptional regulation by small RNAs	5	151	0.0331126	80	0.00511836	6.46937	0.0102781	0.154172	4	5	0.000333333	9606	Homo sapiens	Sec13;Hist1h4d;Hist1h4i;H3f3b;Hist1h3i;Hist4h4;Hist2h4;Tnrc6a		R-HSA-5578965;R-HSA-5578742;R-HSA-5578966;R-HSA-5578744
R-HSA-3214858	RMTs methylate histone arginines	4	151	0.0264901	52	0.00332694	7.9623	0.0106186	0.15928	13	22	0.00146667	9606	Homo sapiens	Actl6a;Hist1h4d;Hist1h4i;Hist1h3i;Smarce1;Hist4h4;Hist2h4		R-HSA-5218952;R-HSA-5205799;R-HSA-5212679;R-HSA-3215448;R-HSA-5205798;R-HSA-5205861;R-HSA-5661117;R-HSA-5225602;R-HSA-5205824;R-HSA-5661126;R-HSA-5205822;R-HSA-5229010;R-HSA-5225649
R-HSA-9843745	Adipogenesis	7	151	0.0463576	147	0.00940499	4.92904	0.0107112	0.160668	23	33	0.0022	9606	Homo sapiens	Med23;Chd3;Cox7a2;Tgs1;Hnrnpu;Med4;Med17		R-HSA-9844598;R-HSA-9844438;R-HSA-9844822;R-HSA-1183058;R-HSA-9844375;R-HSA-9844820;R-HSA-560491;R-HSA-9844818;R-HSA-560493;R-HSA-9844415;R-HSA-1183003;R-HSA-560517;R-HSA-9844600;R-HSA-9844536;R-HSA-9844440;R-HSA-560472;R-HSA-560473;R-HSA-9844549;R-HSA-560510;R-HSA-9844366;R-HSA-381309;R-HSA-560498;R-HSA-9844360
R-HSA-111367	SLBP independent Processing of Histone Pre-mRNAs	2	151	0.013245	10	0.000639795	20.702	0.0117322	0.160733	2	2	0.000133333	9606	Homo sapiens	Snrpb;Snrpd3		R-HSA-111437;R-HSA-111438
R-HSA-8948747	Regulation of PTEN localization	2	151	0.013245	10	0.000639795	20.702	0.0117322	0.160733	2	4	0.000266667	9606	Homo sapiens	Ubc;Rpf1		R-HSA-6807106;R-HSA-6807118
R-HSA-77588	SLBP Dependent Processing of Replication-Dependent Histone Pre-mRNAs	2	151	0.013245	11	0.000703775	18.82	0.0140469	0.160733	2	3	0.0002	9606	Homo sapiens	Snrpb;Snrpd3		R-HSA-77585;R-HSA-77586
R-HSA-1253288	Downregulation of ERBB4 signaling	2	151	0.013245	11	0.000703775	18.82	0.0140469	0.160733	3	5	0.000333333	9606	Homo sapiens	Ubc;Rpf1		R-HSA-1253282;R-HSA-1973956;R-HSA-1977296
R-HSA-3215018	Processing and activation of SUMO	2	151	0.013245	13	0.000831734	15.9246	0.01921	0.160733	9	9	0.0006	9606	Homo sapiens	Uba2;Senp1		R-HSA-2993790;R-HSA-2993769;R-HSA-2990840;R-HSA-2993784;R-HSA-2990842;R-HSA-2993781;R-HSA-2993780;R-HSA-2990833;R-HSA-2993763
R-HSA-5689877	Josephin domain DUBs	2	151	0.013245	13	0.000831734	15.9246	0.01921	0.160733	3	6	0.0004	9606	Homo sapiens	Ubc		R-HSA-5689111;R-HSA-5688837;R-HSA-5688797
R-HSA-140342	Apoptosis induced DNA fragmentation	2	151	0.013245	13	0.000831734	15.9246	0.01921	0.160733	5	12	0.0008	9606	Homo sapiens	Hist1h1e;Kpnb1		R-HSA-211239;R-HSA-211191;R-HSA-211206;R-HSA-9029667;R-HSA-211247
R-HSA-9664873	Pexophagy	2	151	0.013245	13	0.000831734	15.9246	0.01921	0.160733	3	13	0.000866667	9606	Homo sapiens	Ubc;Usp30		R-HSA-9674131;R-HSA-9664888;R-HSA-9674127
R-HSA-75067	Processing of Capped Intronless Pre-mRNA	3	151	0.0198675	30	0.00191939	10.351	0.0132143	0.160733	8	10	0.000666667	9606	Homo sapiens	Cstf2t;Snrpb;Snrpd3		R-HSA-77585;R-HSA-77586;R-HSA-77591;R-HSA-77590;R-HSA-77593;R-HSA-77592;R-HSA-111437;R-HSA-111438
R-HSA-3214842	HDMs demethylate histones	3	151	0.0198675	31	0.00198337	10.0171	0.0144105	0.160733	17	17	0.00113333	9606	Homo sapiens	Hist1h4d;Hist1h4i;Hist1h3i;Hist4h4;Hist2h4;Kdm5a		R-HSA-4754187;R-HSA-4754176;R-HSA-5661116;R-HSA-5661114;R-HSA-5661115;R-HSA-4754181;R-HSA-3214912;R-HSA-5661124;R-HSA-5661125;R-HSA-4724284;R-HSA-5661122;R-HSA-5661123;R-HSA-5661120;R-HSA-5661121;R-HSA-4722133;R-HSA-4724279;R-HSA-5423117
R-HSA-3928663	EPHA-mediated growth cone collapse	3	151	0.0198675	33	0.00211132	9.40999	0.0169816	0.160733	4	4	0.000266667	9606	Homo sapiens	Myl12b;Elf1;Myh9		R-HSA-3928651;R-HSA-3928602;R-HSA-3928648;R-HSA-3928616
R-HSA-73728	RNA Polymerase I Promoter Opening	3	151	0.0198675	33	0.00211132	9.40999	0.0169816	0.160733	1	2	0.000133333	9606	Homo sapiens	Hist1h4d;Hist1h4i;H3f3b;Hist1h3i;Hist4h4;Hist2h4		R-HSA-73718
R-HSA-5205685	PINK1-PRKN Mediated Mitophagy	3	151	0.0198675	34	0.0021753	9.13323	0.018357	0.160733	3	16	0.00106667	9606	Homo sapiens	Ubc;Tomm22;Atg12		R-HSA-5205663;R-HSA-9834070;R-HSA-5205661
R-HSA-5334118	DNA methylation	3	151	0.0198675	35	0.00223928	8.87228	0.0197925	0.160733	7	7	0.000466667	9606	Homo sapiens	Hist1h4d;Hist1h4i;H3f3b;Hist1h3i;Hist4h4;Hist2h4		R-HSA-5334097;R-HSA-5334160;R-HSA-5334099;R-HSA-5334179;R-HSA-5334164;R-HSA-5334151;R-HSA-5334152
R-HSA-9604323	Negative regulation of NOTCH4 signaling	4	151	0.0264901	57	0.00364683	7.26386	0.0144102	0.160733	3	6	0.0004	9606	Homo sapiens	Psma6;Psmc2;Ubc;Ywhaz		R-HSA-9604642;R-HSA-9604387;R-HSA-9604629
R-HSA-912446	Meiotic recombination	4	151	0.0264901	59	0.00377479	7.01762	0.0161378	0.160733	6	10	0.000666667	9606	Homo sapiens	Hist1h4d;Hist1h4i;H3f3b;Hist1h3i;Hist4h4;Nbn;Hist2h4		R-HSA-912458;R-HSA-912503;R-HSA-9023941;R-HSA-912496;R-HSA-1214188;R-HSA-9023943
R-HSA-69541	Stabilization of p53	4	151	0.0264901	59	0.00377479	7.01762	0.0161378	0.160733	8	15	0.001	9606	Homo sapiens	Psma6;Psmc2;Ubc;Mdm4		R-HSA-5633460;R-HSA-6804741;R-HSA-6804724;R-HSA-349426;R-HSA-6804879;R-HSA-264444;R-HSA-349455;R-HSA-264458
R-HSA-8866654	E3 ubiquitin ligases ubiquitinate target proteins	4	151	0.0264901	60	0.00383877	6.90066	0.0170483	0.160733	16	16	0.00106667	9606	Homo sapiens	Ubc;Ube2j2;Rnf20		R-HSA-8943080;R-HSA-8943083;R-HSA-8938829;R-HSA-8943040;R-HSA-8943041;R-HSA-8939335;R-HSA-8953946;R-HSA-8939323;R-HSA-8943003;R-HSA-8953917;R-HSA-8938815;R-HSA-8943007;R-HSA-8938770;R-HSA-8942099;R-HSA-8942101;R-HSA-8938773
R-HSA-5250924	B-WICH complex positively regulates rRNA expression	4	151	0.0264901	61	0.00390275	6.78754	0.0179902	0.160733	2	3	0.0002	9606	Homo sapiens	Hist1h4d;Hist1h4i;H3f3b;Hist1h3i;Hist4h4;Hist2h4;Actb		R-HSA-5250947;R-HSA-5250938
R-HSA-72649	Translation initiation complex formation	4	151	0.0264901	62	0.00396673	6.67806	0.0189639	0.160733	2	2	0.000133333	9606	Homo sapiens	Rps14;Rps18;Rps7;Eif4a1		R-HSA-156808;R-HSA-157849
R-HSA-5610780	Degradation of GLI1 by the proteasome	4	151	0.0264901	62	0.00396673	6.67806	0.0189639	0.160733	4	6	0.0004	9606	Homo sapiens	Psma6;Psmc2;Ubc;Prkacb		R-HSA-5610741;R-HSA-5610758;R-HSA-5610742;R-HSA-5610760
R-HSA-5610785	GLI3 is processed to GLI3R by the proteasome	4	151	0.0264901	62	0.00396673	6.67806	0.0189639	0.160733	3	5	0.000333333	9606	Homo sapiens	Psma6;Psmc2;Ubc;Prkacb		R-HSA-5610720;R-HSA-5610754;R-HSA-5610746
[truncated: 898 more rows]

## Sheet: 7. gWAT d1 REACTOME (enr. rank)
Pathway identifier	Pathway name	Genes found	Total (recognized) genes in input	Gene ratio (input)	Total genes in pathway	Gene ratio (pathway)	Enrichment	pValue	FDR	#Reactions found	#Reactions total	Reactions ratio	Species identifier	Species name	Submitted entities found	Mapped entities	Found reaction identifiers
[truncated: 991 more rows]

[truncated: 5 more sheets: 8. Pooled REACTOME (FDR rank), 9. Pooled REACTOME (enr. rank), 10. iWAT d-1 Panther GO (enr), 11. iWAT d1 Panther GO (enr), 12. gWAT d1 Panther GO (enr)]
