# Supplementary material for: IRX3 controls a SUMOylation-dependent differentiation switch in adipocyte precursor cells
Source: Nat Commun. 2025 Aug 6;16:7248. doi: 10.1038/s41467-025-62361-1 (PMC12328774; doi:10.1038/s41467-025-62361-1)
Supplement: Supplementary file 7 — Supplementary Data 4 [file 41467_2025_62361_MOESM7_ESM.xlsx]

## Sheet: Key
Supplementary File 4: Motif discovery under IRX3 ChIP-seq peaks
Sheet 1: TOMTOM results from MEME motif discovery under IRX3 ChIP-seq peaks
Sheet 2: Panther GO analysis (BP complete) of targets matching the RCCGGAAGTG motif
Sheet 3: Panther GO analysis (BP slim) of targets matching the RCCGGAAGTG motif
Sheet 4: Panther GO analysis (BP complete) of targets matching the GGKGGGGGMGGGGVG motif
Sheet 5: Panther GO analysis (BP slim of) targets matching the GGKGGGGGMGGGGVG motif
Sheet 6: REACTOME GO analysis of targets matching the GGKGGGGGMGGGGVG motif

## Sheet: 1. IRX3 MEME_TOMTOM
Query_ID	Target_ID	Target name	Optimal_offset	p-value	E-value	q-value	Overlap	Query_consensus	Target_consensus	Orientation	Cutoff (E-value < 0.05)
RCCGGAAGTG	MA0076,2	ELK4	0	7.71083e-10	6.48481e-07	1.25853e-06	10	ACCGGAAGTG	GCCGGAAGTGG	-	significant
RCCGGAAGTG	MA0764,3	ETV4	0	4.94474e-08	4.15853e-05	2.98851e-05	10	ACCGGAAGTG	ACCGGAAGTG	+	significant
RCCGGAAGTG	MA0759,2	ELK3	0	5.49304e-08	4.61964e-05	2.98851e-05	10	ACCGGAAGTG	ACCGGAAGTGG	+	significant
RCCGGAAGTG	MA0028,2	ELK1	0	1.15696e-07	9.73005e-05	4.72087e-05	10	ACCGGAAGTG	ACCGGAAGTG	+	significant
RCCGGAAGTG	MA0763,1	ETV3	0	3.34959e-07	0.000281701	0.000108546	10	ACCGGAAGTG	ACCGGAAGTG	+	significant
RCCGGAAGTG	MA0760,1	ERF	0	3.99027e-07	0.000335582	0.000108546	10	ACCGGAAGTG	ACCGGAAGTG	+	significant
RCCGGAAGTG	MA0765,3	ETV5	0	5.47108e-07	0.000460118	0.00011234	10	ACCGGAAGTG	ACCGGAAGTG	+	significant
RCCGGAAGTG	MA0098,3	ETS1	0	6.30544e-07	0.000530288	0.00011234	10	ACCGGAAGTG	ACCGGAAGTG	+	significant
RCCGGAAGTG	MA0475,2	FLI1	0	6.30544e-07	0.000530288	0.00011234	10	ACCGGAAGTG	ACCGGAAGTG	+	significant
RCCGGAAGTG	MA0156,3	FEV	1	6.88288e-07	0.00057885	0.00011234	10	ACCGGAAGTG	AACCGGAAGTGA	+	significant
RCCGGAAGTG	MA0645,1	ETV6	0	1.14997e-06	0.000967126	0.000170631	10	ACCGGAAGTG	AGCGGAAGTG	+	significant
RCCGGAAGTG	MA0750,2	ZBTB7A	1	2.88148e-06	0.00242332	0.000391919	10	ACCGGAAGTG	GCCCGGAAGTGGC	+	significant
RCCGGAAGTG	MA1708,1	ETV7	1	8.23817e-06	0.00692831	0.00103431	10	ACCGGAAGTG	AGGCGGAAGTG	+	significant
RCCGGAAGTG	MA1933,1	ELK1::SREBF2	0	9.8949e-06	0.00832161	0.00115358	10	ACCGGAAGTG	ACCGGAAGTGGCGTGA	+	significant
RCCGGAAGTG	MA1935,1	ERF::FOXI1	4	1.06066e-05	0.00892016	0.00115411	10	ACCGGAAGTG	GTAAACAGGAAGTG	+	significant
RCCGGAAGTG	MA1484,1	ETS2	1	1.88312e-05	0.015837	0.00182102	9	ACCGGAAGTG	GACCGGAAGT	+	significant
RCCGGAAGTG	MA0641,1	ELF4	2	1.89671e-05	0.0159513	0.00182102	10	ACCGGAAGTG	AACCCGGAAGTG	+	significant
RCCGGAAGTG	MA1944,1	ETV5::DRGX	0	2.46305e-05	0.0207143	0.00223339	10	ACCGGAAGTG	ACCGGAAGTAATTA	+	significant
RCCGGAAGTG	MA1992,1	Ikzf3	2	2.65609e-05	0.0223377	0.00228166	10	ACCGGAAGTG	AGACAGGAAGTGGGG	+	significant
RCCGGAAGTG	MA0062,3	GABPA	2	3.29643e-05	0.027723	0.00258398	10	ACCGGAAGTG	AAACAGGAAGTGGG	-	significant
RCCGGAAGTG	MA0598,3	EHF	3	3.53224e-05	0.0297061	0.00258398	10	ACCGGAAGTG	GAAACAGGAAGTGAG	-	significant
RCCGGAAGTG	MA0473,3	ELF1	2	3.64127e-05	0.0306231	0.00258398	10	ACCGGAAGTG	AAACAGGAAGTGGG	+	significant
RCCGGAAGTG	MA0474,3	Erg	2	3.64127e-05	0.0306231	0.00258398	10	ACCGGAAGTG	AAACAGGAAGTGGG	+	significant
RCCGGAAGTG	MA0761,2	ETV1	2	4.45023e-05	0.0374264	0.00302645	10	ACCGGAAGTG	AAACAGGAAGTGAA	+	significant
RCCGGAAGTG	MA1483,2	ELF2	2	4.78152e-05	0.0402126	0.0030906	10	ACCGGAAGTG	AACCCGGAAGTA	+	significant
RCCGGAAGTG	MA1955,1	FOXO1::ELK3	4	4.92326e-05	0.0414046	0.0030906	10	ACCGGAAGTG	GTAAACAGGAAGTG	+	significant
RCCGGAAGTG	MA0640,2	ELF3	1	5.45083e-05	0.0458415	0.00329505	10	ACCGGAAGTG	ACCAGGAAGTGGAA	-	significant
RCCGGAAGTG	MA1942,1	ETV2::FOXI1	5	5.81095e-05	0.0488701	0.00338729	10	ACCGGAAGTG	CGTAAACAGGAAGTG	+	significant
RCCGGAAGTG	MA1940,1		0	6.04404e-05	0.0508304	0.00340167	10	ACCGGAAGTG	ACCGGAAGTAATTA	+	non-significant
RCCGGAAGTG	MA1952,1		4	6.71538e-05	0.0564764	0.00342518	10	ACCGGAAGTG	ATAAACAGGAAGTA	+	non-significant
RCCGGAAGTG	MA1956,1		4	6.71538e-05	0.0564764	0.00342518	10	ACCGGAAGTG	GTAAACAGGAAGTG	+	non-significant
RCCGGAAGTG	MA1957,1		0	6.71538e-05	0.0564764	0.00342518	10	ACCGGAAGTG	ACCGGAAGTCATTA	+	non-significant
RCCGGAAGTG	MA1954,1		4	8.30116e-05	0.0698128	0.00410571	10	ACCGGAAGTG	ATCAACAGGAAGTG	+	non-significant
RCCGGAAGTG	MA0762,1		1	9.99124e-05	0.0840263	0.00476034	10	ACCGGAAGTG	AACCGGAAATA	+	non-significant
RCCGGAAGTG	MA1931,1		0	0.00010208	0.0858497	0.00476034	10	ACCGGAAGTG	ACCGGAAGTAATTA	+	non-significant
RCCGGAAGTG	MA1949,1		0	0.00010871	0.0914247	0.00492865	10	ACCGGAAGTG	ACCGGAAGTAATTAT	+	non-significant
RCCGGAAGTG	MA1948,1		0	0.000183042	0.153939	0.00786196	10	ACCGGAAGTG	AGCGGAAGTAATTA	+	non-significant
RCCGGAAGTG	MA1950,1		4	0.000183042	0.153939	0.00786196	10	ACCGGAAGTG	GTAAACAGGAAGTG	+	non-significant
RCCGGAAGTG	MA1932,1		0	0.000206844	0.173956	0.00865647	10	ACCGGAAGTG	ACCGGAAGTTGTAAAA	+	non-significant
RCCGGAAGTG	MA1936,1		4	0.000237906	0.200079	0.00970752	10	ACCGGAAGTG	GTAAACAGGAAGTG	+	non-significant
RCCGGAAGTG	MA1958,1		1	0.00025756	0.216608	0.0102532	10	ACCGGAAGTG	GGGCGGAAGTCGTAAAA	+	non-significant
RCCGGAAGTG	MA1946,1		4	0.000434703	0.365586	0.0166095	9	ACCGGAAGTG	GTAAACAGGAAGT	+	non-significant
RCCGGAAGTG	MA0686,1		1	0.000437584	0.368008	0.0166095	10	ACCGGAAGTG	ACCCGGATGTA	+	non-significant
RCCGGAAGTG	MA1937,1		0	0.000448249	0.376978	0.0166276	10	ACCGGAAGTG	ACCGGAAGTCGTAAAA	+	non-significant
RCCGGAAGTG	MA1938,1		7	0.000507327	0.426662	0.0184009	10	ACCGGAAGTG	AGCAGCTGCCGGAAGTA	+	non-significant
RCCGGAAGTG	MA1953,1		4	0.000610825	0.513704	0.0216731	10	ACCGGAAGTG	GTAAACAGGAAGTA	+	non-significant
RCCGGAAGTG	MA1715,1		2	0.000770495	0.647986	0.0267569	10	ACCGGAAGTG	GTACCAGGAGTGGGG	-	non-significant
RCCGGAAGTG	MA1508,1		3	0.000856339	0.720181	0.0291184	9	ACCGGAAGTG	GAAACAGGAAGT	+	non-significant
RCCGGAAGTG	MA1966,1		0	0.000949873	0.798843	0.0316397	10	ACCGGAAGTG	GCCGGAAGCAGGTGGG	+	non-significant
AAVRAAAAAMAAHRA	MA1125,1	ZNF384	-3	0.000104447	0.0878403	0.170308	12	AAAGAAAAAAAAAAA	TTTAAAAAAAAA	+	non-significant
AAVRAAAAAMAAHRA	MA0041,2	FOXD3	0	0.000203185	0.170878	0.170308	15	AAAGAAAAAAAAAAA	AAAGTAAATAAACAAT	+	non-significant
AAVRAAAAAMAAHRA	MA0757,1	ONECUT3	-2	0.000479337	0.403123	0.205108	13	AAAGAAAAAAAAAAA	AAAAAATCAATAAT	+	non-significant
AAVRAAAAAMAAHRA	MA1152,1	SOX15	-5	0.000545181	0.458497	0.205108	10	AAAGAAAAAAAAAAA	AAAACAATAG	-	non-significant
AAVRAAAAAMAAHRA	MA0851,1	Foxj3	1	0.000611757	0.514487	0.205108	15	AAAGAAAAAAAAAAA	AAAAAGTAAACAAACCC	+	non-significant
AAVRAAAAAMAAHRA	MA0465,2	CDX2	-1	0.000884057	0.743492	0.234907	12	AAAGAAAAAAAAAAA	AAGCAATAAAAA	+	non-significant
AAVRAAAAAMAAHRA	MA0442,2	SOX10	-5	0.000980892	0.82493	0.234907	10	AAAGAAAAAAAAAAA	AAAACAAAGAA	+	non-significant
GGKGGGGGMGGGGVG	MA1630,2	ZNF281	-3	1.5296e-08	1.2864e-05	1.64998e-05	12	GGTGGGGGAGGGGCG	GGGGGAGGGGAG	+	significant
GGKGGGGGMGGGGVG	MA1653,1	ZNF148	-3	2.00088e-08	1.68274e-05	1.64998e-05	12	GGTGGGGGAGGGGCG	GGGGGAGGGGGG	-	significant
GGKGGGGGMGGGGVG	MA1522,1	MAZ	-4	1.48178e-07	0.000124618	8.14607e-05	11	GGTGGGGGAGGGGCG	GGGGAGGGGCG	-	significant
GGKGGGGGMGGGGVG	MA1627,1	Wt1	1	3.24044e-07	0.000272521	0.000133607	13	GGTGGGGGAGGGGCG	GTGTGGGGGAGGGG	-	significant
GGKGGGGGMGGGGVG	MA1965,1	SP5	-3	6.19911e-07	0.000521346	0.000177831	10	GGTGGGGGAGGGGCG	GGGGGAGGGG	-	significant
GGKGGGGGMGGGGVG	MA1513,1	KLF15	-3	6.46955e-07	0.000544089	0.000177831	11	GGTGGGGGAGGGGCG	GGGGGCGGGGC	-	significant
GGKGGGGGMGGGGVG	MA0079,5	SP1	-4	1.15959e-06	0.000975213	0.000273206	9	GGTGGGGGAGGGGCG	GGGGCGGGG	+	significant
GGKGGGGGMGGGGVG	MA0685,2	SP4	-4	1.6817e-06	0.00141431	0.000346693	9	GGTGGGGGAGGGGCG	GGGGCGGGG	+	significant
GGKGGGGGMGGGGVG	MA0039,4	KLF4	-3	3.08266e-06	0.00259252	0.000540923	12	GGTGGGGGAGGGGCG	GGGGGTGGGGCG	-	significant
GGKGGGGGMGGGGVG	MA0516,3	SP2	-4	3.54507e-06	0.0029814	0.000540923	9	GGTGGGGGAGGGGCG	GGGGCGGGG	+	significant
GGKGGGGGMGGGGVG	MA0599,1	KLF5	-4	3.79779e-06	0.00319394	0.000540923	10	GGTGGGGGAGGGGCG	GGGGCGGGGC	-	significant
GGKGGGGGMGGGGVG	MA0742,2	KLF12	-4	3.93578e-06	0.00330999	0.000540923	9	GGTGGGGGAGGGGCG	GGGGCGGGG	+	significant
GGKGGGGGMGGGGVG	MA1511,2	KLF10	-4	5.31269e-06	0.00446798	0.000673995	9	GGTGGGGGAGGGGCG	GGGGCGGGG	+	significant
GGKGGGGGMGGGGVG	MA0740,2	KLF14	-4	7.66618e-06	0.00644726	0.000903102	9	GGTGGGGGAGGGGCG	GGGGCGGGG	+	significant
GGKGGGGGMGGGGVG	MA1961,1	PATZ1	-2	8.53179e-06	0.00717523	0.000938068	12	GGTGGGGGAGGGGCG	GGGGGGCGGGGG	+	significant
GGKGGGGGMGGGGVG	MA1959,1	KLF7	-4	1.50607e-05	0.0126661	0.00155243	9	GGTGGGGGAGGGGCG	GGGGCGGGG	+	significant
GGKGGGGGMGGGGVG	MA0493,2	KLF1	-4	2.16943e-05	0.0182449	0.00210466	9	GGTGGGGGAGGGGCG	GGGGCGGGG	+	significant
GGKGGGGGMGGGGVG	MA0741,1	KLF16	-3	3.08225e-05	0.0259217	0.0028241	11	GGTGGGGGAGGGGCG	GGGGGCGTGGC	-	significant
GGKGGGGGMGGGGVG	MA1713,1	ZNF610	-3	3.88529e-05	0.0326753	0.00337253	12	GGTGGGGGAGGGGCG	GGGGGAGCGGCGGG	-	significant
GGKGGGGGMGGGGVG	MA0746,2	SP3	-2	8.1706e-05	0.0687147	0.00673766	13	GGTGGGGGAGGGGCG	GGTGGGCGTGGCC	-
GGKGGGGGMGGGGVG	MA1512,1	KLF11	-3	0.000127947	0.107603	0.0100484	11	GGTGGGGGAGGGGCG	GTGGGCGTGGC	-
GGKGGGGGMGGGGVG	MA1107,2	KLF9	0	0.000161894	0.136153	0.0121365	15	GGTGGGGGAGGGGCG	GGGGTGGGTGTGGCTG	-
GGKGGGGGMGGGGVG	MA0753,2	ZNF740	2	0.000170496	0.143387	0.0122257	11	GGTGGGGGAGGGGCG	GTGGGGGGGGCGG	-
GGKGGGGGMGGGGVG	MA1564,1	SP9	-2	0.000291377	0.245048	0.020023	12	GGTGGGGGAGGGGCG	GGGGGGCGTGGC	-
GGKGGGGGMGGGGVG	MA0471,2	E2F6	-3	0.000361813	0.304285	0.0238688	12	GGTGGGGGAGGGGCG	GGGGGCGGGAAGG	+
GGKGGGGGMGGGGVG	MA0162,4	EGR1	1	0.000425545	0.357883	0.026554	13	GGTGGGGGAGGGGCG	GGGCGTGGGCGTGG	-
GGKGGGGGMGGGGVG	MA0528,2	ZNF263	-2	0.000434718	0.365598	0.026554	12	GGTGGGGGAGGGGCG	GGGGGGAGGAGG	+
GGKGGGGGMGGGGVG	MA0747,1	SP8	-2	0.000456857	0.384217	0.0269097	12	GGTGGGGGAGGGGCG	AGTGGGCGTGGC	-
GGKGGGGGMGGGGVG	MA1981,1	ZNF530	0	0.000828928	0.697128	0.0471416	15	GGTGGGGGAGGGGCG	GAAAGGAAAGGGGCGGGA	+
CTTCCKSY	MA1944,1		6	9.05912e-09	7.61872e-06	1.47677e-05	8	CTTCCGGC	TAATTACTTCCGGT	-
CTTCCKSY	MA1958,1		8	3.45122e-08	2.90248e-05	2.81301e-05	8	CTTCCGGC	TTTTACGACTTCCGCCC	-
CTTCCKSY	MA1966,1		8	7.47646e-08	6.2877e-05	4.06258e-05	8	CTTCCGGC	CCCACCTGCTTCCGGC	-
CTTCCKSY	MA1945,1		7	1.51553e-07	0.000127456	6.17634e-05	8	CTTCCGGC	CCACCTGCTTCCGCC	-
CTTCCKSY	MA1708,1		2	3.92491e-07	0.000330085	0.000127964	8	CTTCCGGC	CACTTCCGCCT	-
CTTCCKSY	MA0076,2		3	5.13642e-07	0.000431973	0.000139552	8	CTTCCGGC	CCACTTCCGGC	+
CTTCCKSY	MA1937,1		8	8.83106e-07	0.000742692	0.000205656	8	CTTCCGGC	TTTTACGACTTCCGGT	-
CTTCCKSY	MA1940,1		6	1.49439e-06	0.00125679	0.000304511	8	CTTCCGGC	TAATTACTTCCGGT	-
CTTCCKSY	MA1948,1		6	1.90737e-06	0.0016041	0.000310931	8	CTTCCGGC	TAATTACTTCCGCT	-
CTTCCKSY	MA1957,1		6	1.90737e-06	0.0016041	0.000310931	8	CTTCCGGC	TAATGACTTCCGGT	-
CTTCCKSY	MA0764,3		2	1.3019e-05	0.010949	0.00192936	8	CTTCCGGC	CACTTCCGGT	-
CTTCCKSY	MA0645,1		2	1.52355e-05	0.0128131	0.00206782	8	CTTCCGGC	CACTTCCGCT	-
CTTCCKSY	MA1933,1		8	1.64903e-05	0.0138683	0.00206782	8	CTTCCGGC	TCACGCCACTTCCGGT	-
CTTCCKSY	MA0759,2		3	2.37045e-05	0.0199355	0.00276014	8	CTTCCGGC	CCACTTCCGGT	-
CTTCCKSY	MA0098,3		2	2.76767e-05	0.0232761	0.00300781	8	CTTCCGGC	CACTTCCGGT	-
CTTCCKSY	MA1932,1		8	3.90566e-05	0.0328466	0.00353219	8	CTTCCGGC	TTTTACAACTTCCGGT	-
CTTCCKSY	MA1941,1		8	3.90566e-05	0.0328466	0.00353219	8	CTTCCGGC	ACCACCTGTTTCCGGT	-
CTTCCKSY	MA1484,1		1	4.06337e-05	0.0341729	0.00353219	8	CTTCCGGC	ACTTCCGGTC	-
CTTCCKSY	MA1935,1		2	4.14825e-05	0.0348868	0.00353219	8	CTTCCGGC	CACTTCCTGTTTAC	-
CTTCCKSY	MA0028,2		2	4.55025e-05	0.0382676	0.00353219	8	CTTCCGGC	CACTTCCGGT	-
CTTCCKSY	MA0760,1		2	4.55025e-05	0.0382676	0.00353219	8	CTTCCGGC	CACTTCCGGT	-
CTTCCKSY	MA0765,3		2	5.06654e-05	0.0426096	0.00375419	8	CTTCCGGC	CACTTCCGGT	-
CTTCCKSY	MA0475,2		2	6.20058e-05	0.0521469	0.00439473	8	CTTCCGGC	CACTTCCGGT	-
CTTCCKSY	MA1938,1		2	6.90657e-05	0.0580843	0.00469115	8	CTTCCGGC	TACTTCCGGCAGCTGCT	-
CTTCCKSY	MA0763,1		2	9.00413e-05	0.0757247	0.00586688	8	CTTCCGGC	CACTTCCGGT	-
CTTCCKSY	MA0156,3		3	9.35734e-05	0.0786953	0.00586688	8	CTTCCGGC	TCACTTCCGGTT	-
CTTCCKSY	MA1952,1		2	0.000130995	0.110166	0.0076727	8	CTTCCGGC	TACTTCCTGTTTAT	-
CTTCCKSY	MA1949,1		7	0.000135091	0.113611	0.0076727	8	CTTCCGGC	ATAATTACTTCCGGT	-
CTTCCKSY	MA1934,1		8	0.000136496	0.114793	0.0076727	8	CTTCCGGC	ACCAGGTGTTTCCGGT	-
CTTCCKSY	MA1939,1		9	0.00015166	0.127546	0.00824097	8	CTTCCGGC	ATCACGTGATTTCCGGC	-
CTTCCKSY	MA1931,1		6	0.000174875	0.14707	0.00919591	8	CTTCCGGC	TAATTACTTCCGGT	-
CTTCCKSY	MA1946,1		1	0.000277976	0.233778	0.0141607	8	CTTCCGGC	ACTTCCTGTTTAC	-
CTTCCKSY	MA1992,1		5	0.000312435	0.262758	0.0154338	8	CTTCCGGC	CCCCACTTCCTGTCT	-
CTTCCKSY	MA1942,1		2	0.000370209	0.311346	0.0172584	8	CTTCCGGC	CACTTCCTGTTTACG	-
CTTCCKSY	MA1936,1		2	0.000381516	0.320855	0.0172584	8	CTTCCGGC	CACTTCCTGTTTAC	-
CTTCCKSY	MA0750,2		4	0.000382799	0.321934	0.0172584	8	CTTCCGGC	GCCACTTCCGGGC	-
CTTCCKSY	MA0762,1		2	0.000396163	0.333173	0.0172584	8	CTTCCGGC	TATTTCCGGTT	-
CTTCCKSY	MA0474,3		4	0.000412893	0.347243	0.0172584	8	CTTCCGGC	CCCACTTCCTGTTT	-
CTTCCKSY	MA0687,1		2	0.000412893	0.347243	0.0172584	8	CTTCCGGC	TACTTCCTCTTTTT	-
CTTCCKSY	MA1508,1		1	0.000428821	0.360639	0.0174761	8	CTTCCGGC	ACTTCCTGTTTC	-
CTTCCKSY	MA0062,3		4	0.00044603	0.375111	0.017734	8	CTTCCGGC	CCCACTTCCTGTTT	+
CTTCCKSY	MA0598,3		4	0.000509256	0.428285	0.0196373	8	CTTCCGGC	CTCACTTCCTGTTTC	+
CTTCCKSY	MA1955,1		2	0.000517991	0.435631	0.0196373	8	CTTCCGGC	CACTTCCTGTTTAC	-
CTTCCKSY	MA0761,2		4	0.000556696	0.468182	0.020625	8	CTTCCGGC	TTCACTTCCTGTTT	-
CTTCCKSY	MA1967,1		8	0.000572479	0.481455	0.0207181	8	CTTCCGGC	ATCAGCTGTTTCCGGT	-
CTTCCKSY	MA1950,1		2	0.000597338	0.502361	0.0207181	8	CTTCCGGC	CACTTCCTGTTTAC	-
CTTCCKSY	MA1954,1		2	0.000597338	0.502361	0.0207181	8	CTTCCGGC	CACTTCCTGTTGAT	-
CTTCCKSY	MA0640,2		5	0.000640067	0.538297	0.0217376	8	CTTCCGGC	TTCCACTTCCTGGT	+
CTTCCKSY	MA0473,3		4	0.000732495	0.616028	0.0243689	8	CTTCCGGC	CCCACTTCCTGTTT	-
CTTCCKSY	MA1956,1		2	0.000836018	0.703091	0.0272567	8	CTTCCGGC	CACTTCCTGTTTAC	-
CTTCCKSY	MA1953,1		2	0.000893149	0.751138	0.0285484	8	CTTCCGGC	TACTTCCTGTTTAC	-
CTTCCKSY	MA1947,1		1	0.0010044	0.844704	0.0314871	8	CTTCCGGC	ACTTCCTGTTTAC	-
CTTCCKSY	MA1483,2		2	0.00117268	0.986225	0.0360688	8	CTTCCGGC	TACTTCCGGGTT	-
GCRGCRGCGGCGGCG	MA1721,1		1	4.88387e-09	4.10734e-06	8.12161e-06	15	GCAGCGGCGGCGGCG	GGCAGCGGCAGCGGCG	+
GCRGCRGCGGCGGCG	MA1713,1		0	0.00030141	0.253486	0.250614	14	GCAGCGGCGGCGGCG	GGGGGAGCGGCGGG	-
GCRGCRGCGGCGGCG	MA0131,2		-1	0.000895201	0.752864	0.369682	12	GCAGCGGCGGCGGCG	CAACGTCCGCGG	+
GAGGWGGGAAGKGSG	MA1567,2		0	6.61738e-05	0.0556522	0.108785	12	GAGGAGGGAAGTGGG	GAGGTGTGAAGT	+
GAGGWGGGAAGKGSG	MA0136,3		-2	0.000216095	0.181736	0.108785	12	GAGGAGGGAAGTGGG	AGAAGGAAGTGA	+
GAGGWGGGAAGKGSG	MA1992,1		-1	0.000228184	0.191902	0.108785	14	GAGGAGGGAAGTGGG	AGACAGGAAGTGGGG	+
GAGGWGGGAAGKGSG	MA0471,2		1	0.000357186	0.300393	0.108785	12	GAGGAGGGAAGTGGG	GGGGGCGGGAAGG	+
GAGGWGGGAAGKGSG	MA0149,1		2	0.000374927	0.315313	0.108785	15	GAGGAGGGAAGTGGG	GGAAGGAAGGAAGGAAGG	+
GAGGWGGGAAGKGSG	MA0474,3		-1	0.000429001	0.360789	0.108785	14	GAGGAGGGAAGTGGG	AAACAGGAAGTGGG	+
GAGGWGGGAAGKGSG	MA0598,3		0	0.000553706	0.465667	0.108785	15	GAGGAGGGAAGTGGG	GAAACAGGAAGTGAG	-
GAGGWGGGAAGKGSG	MA0062,3		-1	0.000554706	0.466508	0.108785	14	GAGGAGGGAAGTGGG	AAACAGGAAGTGGG	-
GAGGWGGGAAGKGSG	MA1652,1		1	0.000629938	0.529777	0.108785	13	GAGGAGGGAAGTGGG	GGAGGAGGTGAGAA	+
GAGGWGGGAAGKGSG	MA1630,2		1	0.000697873	0.586911	0.108785	11	GAGGAGGGAAGTGGG	GGGGGAGGGGAG	+
GAGGWGGGAAGKGSG	MA0689,1		0	0.000721918	0.607133	0.108785	11	GAGGAGGGAAGTGGG	TAGGTGTGAAG	+
GAGGWGGGAAGKGSG	MA1565,1		1	0.000916163	0.770494	0.126551	11	GAGGAGGGAAGTGGG	GGAGGTGTGAAA	+
GAGGWGGGAAGKGSG	MA0473,3		-1	0.00110553	0.929748	0.140254	14	GAGGAGGGAAGTGGG	AAACAGGAAGTGGG	+
GAGAAAASAAA	MA0037,4		1	0.000220065	0.185074	0.279398	11	GAGAAAAGAAA	ACAGATAAGAAA	-
GAGAAAASAAA	MA0593,1		0	0.000547827	0.460723	0.279398	11	GAGAAAAGAAA	AAGTAAACAAA	+
GAGAAAASAAA	MA1970,1		1	0.00104528	0.879077	0.279398	11	GAGAAAAGAAA	AAAGATAAGATA	-
GAGAAAASAAA	MA0482,2		1	0.00109449	0.92047	0.279398	11	GAGAAAAGAAA	AAAGATAAGGAA	-
TTCSGGAAGWGHCSC	MA0028,2		-1	0.000120712	0.101519	0.0635595	10	TTCCGGAAGTGCCCC	ACCGGAAGTG	+
TTCSGGAAGWGHCSC	MA0765,3		-1	0.000132397	0.111346	0.0635595	10	TTCCGGAAGTGCCCC	ACCGGAAGTG	+
TTCSGGAAGWGHCSC	MA0760,1		-1	0.000145095	0.122025	0.0635595	10	TTCCGGAAGTGCCCC	ACCGGAAGTG	+
TTCSGGAAGWGHCSC	MA0763,1		-1	0.000158867	0.133608	0.0635595	10	TTCCGGAAGTGCCCC	ACCGGAAGTG	+
TTCSGGAAGWGHCSC	MA0764,3		-1	0.000190033	0.159818	0.0635595	10	TTCCGGAAGTGCCCC	ACCGGAAGTG	+
TTCSGGAAGWGHCSC	MA0475,2		-1	0.000227488	0.191317	0.0635595	10	TTCCGGAAGTGCCCC	ACCGGAAGTG	+
TTCSGGAAGWGHCSC	MA0098,3		-1	0.000297885	0.250521	0.0713384	10	TTCCGGAAGTGCCCC	ACCGGAAGTG	+
TTCSGGAAGWGHCSC	MA0641,1		1	0.000621578	0.522747	0.13025	11	TTCCGGAAGTGCCCC	AACCCGGAAGTG	+
TTCSGGAAGWGHCSC	MA1483,2		1	0.000836294	0.703323	0.155772	11	TTCCGGAAGTGCCCC	AACCCGGAAGTA	+
TTCSGGAAGWGHCSC	MA0759,2		-1	0.00101068	0.849986	0.169429	11	TTCCGGAAGTGCCCC	ACCGGAAGTGG	+
GYTTYCAGSTTCCTG	MA1980,1		1	0.000124535	0.104734	0.209468	14	GCTTCCAGGTTCCTG	TGCTTTTAGCCTCTT	-
GYTTYCAGSTTCCTG	MA0050,3		0	0.000848301	0.713421	0.681462	15	GCTTCCAGGTTCCTG	ACTTTCAGTTTCATT	-
AACCTTCTTTACTCT	MA1489,1		-4	0.00117395	0.987291	1	8	AACCTTCTTTACTCT	TTGTTTAC	-
AGAATCCATTTA	MA1978,1		2	0.000524196	0.440849	0.881698	12	AGAATCCATTTA	AATTAGTCCATTTATATTTAT	-
TTCTTTACGTGA	MA1489,1		0	0.00072841	0.612593	0.598011	8	TTCTTTACGTGA	TTGTTTAC	-
# Tomtom (Motif Comparison Tool): Version 5.5.7 compiled on Aug 29 2024 at 17:50:26
# The format of this file is described at https://meme-suite.org/meme/doc/tomtom-output-format.html.
# tomtom -verbosity 1 -oc meme_tomtom_out -min-overlap 5 -dist pearson -evalue -thresh 1 -no-ssc meme_out/meme.xml db/motif_databases/JASPAR/JASPAR2022_CORE_vertebrates_non-redundant_v2.meme

## Sheet: 2. GO BP complete CGGAAG
Analysis Type:	PANTHER Overrepresentation Test (Released 20240807)
Annotation Version and Release Date:	GO Ontology database DOI: 10,5281/zenodo,12173881 Released 2024-06-17
Analyzed List:	Client Text Box Input (Mus musculus)
Reference List:	Mus musculus (all genes in database)
Test Type:	FISHER
Correction:	FDR
GO biological process complete	Mus musculus - REFLIST (21836)	Client Text Box Input (27)	Client Text Box Input (expected)	Client Text Box Input (over/under)	Client Text Box Input (fold Enrichment)	Client Text Box Input (raw P-value)	Client Text Box Input (FDR)
ectodermal cell differentiation (GO:0010668)	5	2	0.01	+	> 100	1.47e-05	0.00523
ectoderm development (GO:0007398)	15	2	0.02	+	> 100	0.000153	0.0451
positive regulation of transcription by RNA polymerase II (GO:0045944)	1265	18	1.56	+	11.51	1.37e-16	2.99e-13
positive regulation of DNA-templated transcription (GO:0045893)	1595	20	1.97	+	10.14	9.03e-18	1.38e-13
positive regulation of RNA biosynthetic process (GO:1902680)	1598	20	1.98	+	10.12	9.37e-18	7.17e-14
positive regulation of RNA metabolic process (GO:0051254)	1727	20	2.14	+	9.37	4.28e-17	1.31e-13
positive regulation of nucleobase-containing compound metabolic process (GO:0045935)	1941	20	2.4	+	8.33	4.17e-16	7.99e-13
regulation of transcription by RNA polymerase II (GO:0006357)	2455	22	3.04	+	7.25	5.56e-17	1.42e-13
negative regulation of DNA-templated transcription (GO:0045892)	1232	11	1.52	+	7.22	9.95e-08	5.08e-05
negative regulation of RNA biosynthetic process (GO:1902679)	1241	11	1.53	+	7.17	1.07e-07	5.3e-05
negative regulation of transcription by RNA polymerase II (GO:0000122)	951	8	1.18	+	6.8	1.33e-05	0.00486
negative regulation of RNA metabolic process (GO:0051253)	1337	11	1.65	+	6.65	2.28e-07	0.000106
positive regulation of macromolecule biosynthetic process (GO:0010557)	2553	20	3.16	+	6.34	8.34e-14	9.83e-11
positive regulation of cellular biosynthetic process (GO:0031328)	2627	20	3.25	+	6.16	1.44e-13	1.58e-10
negative regulation of nucleobase-containing compound metabolic process (GO:0045934)	1465	11	1.81	+	6.07	5.71e-07	0.000237
positive regulation of biosynthetic process (GO:0009891)	2679	20	3.31	+	6.04	2.1e-13	2.15e-10
regulation of DNA-templated transcription (GO:0006355)	3162	23	3.91	+	5.88	4.52e-16	7.69e-13
regulation of RNA biosynthetic process (GO:2001141)	3173	23	3.92	+	5.86	4.88e-16	7.48e-13
regulation of RNA metabolic process (GO:0051252)	3440	23	4.25	+	5.41	2.98e-15	4.15e-12
cell differentiation (GO:0030154)	3868	25	4.78	+	5.23	3.67e-17	1.87e-13
cellular developmental process (GO:0048869)	3869	25	4.78	+	5.23	3.69e-17	1.41e-13
positive regulation of cellular metabolic process (GO:0031325)	3211	20	3.97	+	5.04	6.61e-12	5.33e-09
regulation of nucleobase-containing compound metabolic process (GO:0019219)	3742	23	4.63	+	4.97	1.95e-14	2.49e-11
positive regulation of macromolecule metabolic process (GO:0010604)	3423	20	4.23	+	4.73	2.21e-11	1.54e-08
negative regulation of macromolecule biosynthetic process (GO:0010558)	2098	12	2.59	+	4.63	2.63e-06	0.00103
negative regulation of cellular biosynthetic process (GO:0031327)	2145	12	2.65	+	4.52	3.33e-06	0.00127
negative regulation of biosynthetic process (GO:0009890)	2181	12	2.7	+	4.45	3.96e-06	0.00148
positive regulation of metabolic process (GO:0009893)	3773	20	4.67	+	4.29	1.37e-10	8.76e-08
regulation of gene expression (GO:0010468)	4741	23	5.86	+	3.92	3.69e-12	3.32e-09
negative regulation of cellular metabolic process (GO:0031324)	2501	12	3.09	+	3.88	1.65e-05	0.00573
regulation of macromolecule biosynthetic process (GO:0010556)	4868	23	6.02	+	3.82	6.6e-12	5.61e-09
anatomical structure morphogenesis (GO:0009653)	2351	11	2.91	+	3.78	5.55e-05	0.0181
regulation of cellular biosynthetic process (GO:0031326)	4984	23	6.16	+	3.73	1.11e-11	8.47e-09
regulation of biosynthetic process (GO:0009889)	5069	23	6.27	+	3.67	1.6e-11	1.17e-08
cell development (GO:0048468)	2530	11	3.13	+	3.52	0.000109	0.0342
negative regulation of macromolecule metabolic process (GO:0010605)	2767	12	3.42	+	3.51	4.6e-05	0.0153
developmental process (GO:0032502)	5896	25	7.29	+	3.43	1.13e-12	1.08e-09
regulation of primary metabolic process (GO:0080090)	5571	23	6.89	+	3.34	1.26e-10	8.39e-08
negative regulation of metabolic process (GO:0009892)	3003	12	3.71	+	3.23	0.000104	0.0332
regulation of cellular metabolic process (GO:0031323)	5768	23	7.13	+	3.22	2.68e-10	1.64e-07
regulation of macromolecule metabolic process (GO:0060255)	6031	23	7.46	+	3.08	7.03e-10	4.14e-07
negative regulation of cellular process (GO:0048523)	4998	19	6.18	+	3.07	2.09e-07	0.0001
positive regulation of cellular process (GO:0048522)	5836	21	7.22	+	2.91	4.59e-08	2.43e-05
regulation of metabolic process (GO:0019222)	6551	23	8.1	+	2.84	4.17e-09	2.37e-06
negative regulation of biological process (GO:0048519)	5527	19	6.83	+	2.78	1.12e-06	0.000452
positive regulation of biological process (GO:0048518)	6412	21	7.93	+	2.65	2.71e-07	0.000122
anatomical structure development (GO:0048856)	5523	17	6.83	+	2.49	3.92e-05	0.0133
multicellular organismal process (GO:0032501)	7320	19	9.05	+	2.1	0.000116	0.0355
regulation of cellular process (GO:0050794)	11589	27	14.33	+	1.88	3.81e-08	2.08e-05
regulation of biological process (GO:0050789)	12257	27	15.16	+	1.78	2.98e-07	0.00013
biological regulation (GO:0065007)	12671	27	15.67	+	1.72	4.56e-07	0.000194
cellular process (GO:0009987)	15353	27	18.98	+	1.42	0.000151	0.0454

## Sheet: 3. GO BP slim CGGAAG
Analysis Type:	PANTHER Overrepresentation Test (Released 20240807)
Annotation Version and Release Date:	PANTHER version 19,0 Released 2024-06-20
Analyzed List:	Client Text Box Input (Mus musculus)
Reference List:	Mus musculus (all genes in database)
Test Type:	FISHER
Correction:	FDR
PANTHER GO-Slim Biological Process	Mus musculus - REFLIST (21836)	Client Text Box Input (27)	Client Text Box Input (expected)	Client Text Box Input (over/under)	Client Text Box Input (fold Enrichment)	Client Text Box Input (raw P-value)	Client Text Box Input (FDR)
cell differentiation (GO:0030154)	859	22	1.06	+	20.71	6.29e-27	1.33e-23
cellular developmental process (GO:0048869)	859	22	1.06	+	20.71	6.29e-27	6.67e-24
developmental process (GO:0032502)	1411	22	1.74	+	12.61	3.4e-22	2.41e-19
regulation of transcription by RNA polymerase II (GO:0006357)	1565	22	1.94	+	11.37	3.26e-21	1.73e-18
regulation of DNA-templated transcription (GO:0006355)	1839	22	2.27	+	9.67	1.09e-19	4.61e-17
regulation of RNA biosynthetic process (GO:2001141)	1840	22	2.28	+	9.67	1.1e-19	3.88e-17
regulation of RNA metabolic process (GO:0051252)	1999	22	2.47	+	8.9	6.61e-19	2.01e-16
regulation of nucleobase-containing compound metabolic process (GO:0019219)	2061	22	2.55	+	8.63	1.28e-18	3.4e-16
regulation of gene expression (GO:0010468)	2347	22	2.9	+	7.58	2.11e-17	4.98e-15
regulation of macromolecule biosynthetic process (GO:0010556)	2370	22	2.93	+	7.51	2.61e-17	5.53e-15
regulation of cellular biosynthetic process (GO:0031326)	2386	22	2.95	+	7.46	3.01e-17	5.81e-15
regulation of biosynthetic process (GO:0009889)	2392	22	2.96	+	7.44	3.18e-17	5.62e-15
regulation of nitrogen compound metabolic process (GO:0051171)	2449	22	3.03	+	7.27	5.28e-17	8.61e-15
regulation of primary metabolic process (GO:0080090)	2479	22	3.07	+	7.18	6.85e-17	1.04e-14
regulation of cellular metabolic process (GO:0031323)	2674	22	3.31	+	6.65	3.48e-16	4.92e-14
regulation of macromolecule metabolic process (GO:0060255)	2725	22	3.37	+	6.53	5.21e-16	6.91e-14
regulation of metabolic process (GO:0019222)	2870	22	3.55	+	6.2	1.58e-15	1.97e-13
regulation of cellular process (GO:0050794)	5475	24	6.77	+	3.55	4.72e-12	5e-10
regulation of biological process (GO:0050789)	5834	25	7.21	+	3.47	8.75e-13	9.77e-11
biological regulation (GO:0065007)	6133	26	7.58	+	3.43	8.7e-14	1.03e-11
cellular process (GO:0009987)	8782	24	10.86	+	2.21	2.14e-07	2.16e-05
biological_process (GO:0008150)	13046	26	16.13	+	1.61	3.17e-05	0.00305
Unclassified (UNCLASSIFIED)	8790	1	10.87	-	0.09	3.17e-05	0.00292

## Sheet: 4. GO BP compl. GGKGGGGGMGGGGVG
Analysis Type:	PANTHER Overrepresentation Test (Released 20240807)
Annotation Version and Release Date:	GO Ontology database DOI: 10,5281/zenodo,12173881 Released 2024-06-17
Analyzed List:	Client Text Box Input (Mus musculus)
Reference List:	Mus musculus (all genes in database)
Test Type:	FISHER
Correction:	FDR
GO biological process complete	Mus musculus - REFLIST (21836)	Client Text Box Input (22)	Client Text Box Input (expected)	Client Text Box Input (over/under)	Client Text Box Input (fold Enrichment)	Client Text Box Input (raw P-value)	Client Text Box Input (FDR)
glomerular epithelial cell differentiation (GO:0072311)	18	2	0.02	+	> 100	0.000147	0.0523
podocyte differentiation (GO:0072112)	18	2	0.02	+	> 100	0.000147	0.0511
renal filtration cell differentiation (GO:0061318)	18	2	0.02	+	> 100	0.000147	0.05
positive regulation of miRNA transcription (GO:1902895)	58	3	0.06	+	51.34	2.64e-05	0.0109
positive regulation of miRNA metabolic process (GO:2000630)	65	3	0.07	+	45.81	3.72e-05	0.0146
regulation of miRNA transcription (GO:1902893)	78	3	0.08	+	38.17	6.43e-05	0.024
regulation of miRNA metabolic process (GO:2000628)	93	3	0.09	+	32.02	0.000109	0.0396
negative regulation of transcription by RNA polymerase II (GO:0000122)	951	12	0.96	+	12.52	1.88e-11	2.88e-08
negative regulation of DNA-templated transcription (GO:0045892)	1232	13	1.24	+	10.47	1.7e-11	3.26e-08
negative regulation of RNA biosynthetic process (GO:1902679)	1241	13	1.25	+	10.4	1.87e-11	3.18e-08
positive regulation of transcription by RNA polymerase II (GO:0045944)	1265	13	1.27	+	10.2	2.37e-11	2.6e-08
negative regulation of RNA metabolic process (GO:0051253)	1337	13	1.35	+	9.65	4.75e-11	4.55e-08
negative regulation of nucleobase-containing compound metabolic process (GO:0045934)	1465	13	1.48	+	8.81	1.49e-10	1.27e-07
positive regulation of DNA-templated transcription (GO:0045893)	1595	14	1.61	+	8.71	2.13e-11	2.72e-08
positive regulation of RNA biosynthetic process (GO:1902680)	1598	14	1.61	+	8.7	2.19e-11	2.58e-08
positive regulation of RNA metabolic process (GO:0051254)	1727	14	1.74	+	8.05	6.21e-11	5.6e-08
regulation of transcription by RNA polymerase II (GO:0006357)	2455	19	2.47	+	7.68	9.58e-16	1.47e-11
positive regulation of nucleobase-containing compound metabolic process (GO:0045935)	1941	14	1.96	+	7.16	2.96e-10	2.39e-07
negative regulation of macromolecule biosynthetic process (GO:0010558)	2098	13	2.11	+	6.15	1.24e-08	7.61e-06
negative regulation of cellular biosynthetic process (GO:0031327)	2145	13	2.16	+	6.02	1.62e-08	9.22e-06
regulation of DNA-templated transcription (GO:0006355)	3162	19	3.19	+	5.96	1.07e-13	8.22e-10
regulation of RNA biosynthetic process (GO:2001141)	3173	19	3.2	+	5.94	1.14e-13	5.85e-10
negative regulation of biosynthetic process (GO:0009890)	2181	13	2.2	+	5.92	1.99e-08	1.09e-05
regulation of RNA metabolic process (GO:0051252)	3440	19	3.47	+	5.48	5.12e-13	1.96e-09
positive regulation of macromolecule biosynthetic process (GO:0010557)	2553	14	2.57	+	5.44	1.1e-08	7.04e-06
positive regulation of cellular biosynthetic process (GO:0031328)	2627	14	2.65	+	5.29	1.6e-08	9.44e-06
positive regulation of biosynthetic process (GO:0009891)	2679	14	2.7	+	5.19	2.07e-08	1.09e-05
negative regulation of cellular metabolic process (GO:0031324)	2501	13	2.52	+	5.16	1.03e-07	4.95e-05
regulation of nucleobase-containing compound metabolic process (GO:0019219)	3742	19	3.77	+	5.04	2.43e-12	7.44e-09
negative regulation of macromolecule metabolic process (GO:0010605)	2767	14	2.79	+	5.02	3.15e-08	1.61e-05
negative regulation of metabolic process (GO:0009892)	3003	14	3.03	+	4.63	9.05e-08	4.47e-05
positive regulation of cellular metabolic process (GO:0031325)	3211	14	3.24	+	4.33	2.13e-07	9.91e-05
regulation of gene expression (GO:0010468)	4741	20	4.78	+	4.19	7.65e-12	1.95e-08
regulation of macromolecule biosynthetic process (GO:0010556)	4868	20	4.9	+	4.08	1.28e-11	2.8e-08
positive regulation of macromolecule metabolic process (GO:0010604)	3423	14	3.45	+	4.06	4.81e-07	0.000217
animal organ development (GO:0048513)	2969	12	2.99	+	4.01	6.69e-06	0.00285
regulation of cellular biosynthetic process (GO:0031326)	4984	20	5.02	+	3.98	2.03e-11	2.82e-08
regulation of biosynthetic process (GO:0009889)	5069	20	5.11	+	3.92	2.82e-11	2.88e-08
positive regulation of metabolic process (GO:0009893)	3773	14	3.8	+	3.68	1.64e-06	0.000717
regulation of cellular metabolic process (GO:0031323)	5768	20	5.81	+	3.44	3.46e-10	2.65e-07
regulation of primary metabolic process (GO:0080090)	5571	19	5.61	+	3.39	3.51e-09	2.45e-06
regulation of macromolecule metabolic process (GO:0060255)	6031	20	6.08	+	3.29	8.2e-10	5.98e-07
regulation of metabolic process (GO:0019222)	6551	20	6.6	+	3.03	4.04e-09	2.69e-06
negative regulation of cellular process (GO:0048523)	4998	14	5.04	+	2.78	5.07e-05	0.0194
negative regulation of biological process (GO:0048519)	5527	15	5.57	+	2.69	2.87e-05	0.0116

## Sheet: 5. GO BP slim GGKGGGGGMGGGGVG
Analysis Type:	PANTHER Overrepresentation Test (Released 20240807)
Annotation Version and Release Date:	PANTHER version 19,0 Released 2024-06-20
Analyzed List:	Client Text Box Input (Mus musculus)
Reference List:	Mus musculus (all genes in database)
Test Type:	FISHER
Correction:	FDR
PANTHER GO-Slim Biological Process	Mus musculus - REFLIST (21836)	Client Text Box Input (22)	Client Text Box Input (expected)	Client Text Box Input (over/under)	Client Text Box Input (fold Enrichment)	Client Text Box Input (raw P-value)	Client Text Box Input (FDR)
regulation of transcription by RNA polymerase II (GO:0006357)	1565	19	1.58	+	12.05	2.01e-19	4.27e-16
regulation of DNA-templated transcription (GO:0006355)	1839	19	1.85	+	10.25	4.22e-18	4.48e-15
regulation of RNA biosynthetic process (GO:2001141)	1840	19	1.85	+	10.25	4.27e-18	3.02e-15
regulation of RNA metabolic process (GO:0051252)	1999	19	2.01	+	9.43	2.03e-17	1.08e-14
regulation of nucleobase-containing compound metabolic process (GO:0019219)	2061	19	2.08	+	9.15	3.6e-17	1.53e-14
regulation of gene expression (GO:0010468)	2347	19	2.36	+	8.04	4.13e-16	1.46e-13
regulation of macromolecule biosynthetic process (GO:0010556)	2370	19	2.39	+	7.96	4.95e-16	1.5e-13
regulation of cellular biosynthetic process (GO:0031326)	2386	19	2.4	+	7.9	5.62e-16	1.49e-13
regulation of biosynthetic process (GO:0009889)	2392	19	2.41	+	7.88	5.89e-16	1.39e-13
regulation of nitrogen compound metabolic process (GO:0051171)	2449	19	2.47	+	7.7	9.15e-16	1.94e-13
regulation of primary metabolic process (GO:0080090)	2479	19	2.5	+	7.61	1.15e-15	2.22e-13
regulation of cellular metabolic process (GO:0031323)	2674	19	2.69	+	7.05	4.73e-15	8.36e-13
regulation of macromolecule metabolic process (GO:0060255)	2725	19	2.75	+	6.92	6.73e-15	1.1e-12
regulation of metabolic process (GO:0019222)	2870	19	2.89	+	6.57	1.77e-14	2.68e-12
regulation of cellular process (GO:0050794)	5475	19	5.52	+	3.44	2.57e-09	3.63e-07
regulation of biological process (GO:0050789)	5834	19	5.88	+	3.23	8.08e-09	1.07e-06
biological regulation (GO:0065007)	6133	19	6.18	+	3.07	1.98e-08	2.48e-06
cellular process (GO:0009987)	8782	1	8.85	-	0.11	0.000272	0.0321

## Sheet: 6. REACTOME GGKGGGGGMGGGGVG
Pathway identifier	Pathway name	#Entities found	#Entities total	Entities ratio	Entities pValue	Entities FDR	#Reactions found	#Reactions total	Reactions ratio	Species identifier	Species name	Submitted entities found	Mapped entities	Found reaction identifiers
R-HSA-381340	Transcriptional regulation of white adipocyte differentiation	3	107	0.006835750335398965	4.462707529713228E-4	0.01785362973734017	3	19	0.0012529675547348984	9606	Homo sapiens	KLF5;KLF4		R-HSA-381377;R-HSA-381283;R-HSA-381337
R-HSA-9617828	FOXO-mediated transcription of cell cycle genes	2	27	0.0017249089631380565	6.716825012643701E-4	0.01785362973734017	2	22	0.0014508045370614613	9606	Homo sapiens	KLF4		R-HSA-9625409;R-HSA-9625406
R-HSA-9839394	TGFBR3 expression	2	31	0.001980451031751102	8.824349284018984E-4	0.01785362973734017	2	8	5.275652862041678E-4	9606	Homo sapiens	SP1;SP4;KLF16		R-HSA-9860130;R-HSA-9839371
R-HSA-9843745	Adipogenesis	3	147	0.009391171021529419	0.0011158518585837607	0.01785362973734017	3	33	0.002176206805592192	9606	Homo sapiens	KLF5;KLF4		R-HSA-381377;R-HSA-381283;R-HSA-381337
R-HSA-1368108	BMAL1:CLOCK,NPAS2 activates circadian gene expression	2	43	0.0027470772375902384	0.0016806091654040234	0.021847919150252304	2	20	0.0013189132155104195	9606	Homo sapiens	KLF15		R-HSA-8878679;R-HSA-8878702
R-HSA-9839373	Signaling by TGFBR3	2	54	0.003449817926276113	0.002625788792213868	0.028883676714352546	2	23	0.0015167501978369823	9606	Homo sapiens	SP1;SP4;KLF16		R-HSA-9860130;R-HSA-9839371
R-HSA-9616222	Transcriptional regulation of granulopoiesis	2	70	0.004471986200728295	0.004352826065452731	0.039175434589074576	2	27	0.0017805328409390662	9606	Homo sapiens	KLF5		R-HSA-9634442;R-HSA-9622363
R-HSA-400253	Circadian Clock	2	105	0.006707979301092442	0.009507675558626416	0.07273468123455828	2	59	0.0038907939857557375	9606	Homo sapiens	KLF15		R-HSA-8878679;R-HSA-8878702
R-HSA-9614085	FOXO-mediated transcription	2	110	0.007027406886858749	0.01039066874779404	0.07273468123455828	2	85	0.005605381165919282	9606	Homo sapiens	KLF4		R-HSA-9625409;R-HSA-9625406
R-HSA-1433617	Regulation of signaling by NODAL	1	12	7.666262058391363E-4	0.016730705532689072	0.10038423319613443	1	3	1.978369823265629E-4	9606	Homo sapiens	SP1		R-HSA-1181354
R-HSA-9762293	Regulation of CDH11 gene transcription	1	12	7.666262058391363E-4	0.016730705532689072	0.10038423319613443	3	14	9.232392508572936E-4	9606	Homo sapiens	SP1;SP4		R-HSA-9760965;R-HSA-9761025;R-HSA-9761027
R-HSA-9818030	NFE2L2 regulating tumorigenic genes	1	17	0.001086053791605443	0.02362267857451228	0.10366204473076035	2	12	7.913479293062516E-4	9606	Homo sapiens	SP1;SP4		R-HSA-9796069;R-HSA-9796072
R-HSA-9006936	Signaling by TGFB family members	2	178	0.011371622053280522	0.025690039191776926	0.10366204473076035	7	148	0.009759957794777103	9606	Homo sapiens	SP1;SP4;KLF16		R-HSA-9733207;R-HSA-9860130;R-HSA-9733216;R-HSA-2187303;R-HSA-9736979;R-HSA-2187309;R-HSA-9839371
R-HSA-9735871	SARS-CoV-1 targets host intracellular signalling and regulatory pathways	1	19	0.0012138248259119658	0.0263665358835814	0.10366204473076035	1	7	4.616196254286468E-4	9606	Homo sapiens	SP1;SP4		R-HSA-9737710
R-HSA-9690406	Transcriptional regulation of testis differentiation	1	21	0.0013415958602184886	0.029103031842618754	0.10366204473076035	2	18	0.0011870218939593776	9606	Homo sapiens	Wt1		R-HSA-9692241;R-HSA-9692250
R-HSA-9831926	Nephron development	1	23	0.001469366894525011	0.031832185262954726	0.10366204473076035	1	17	0.0011210762331838565	9606	Homo sapiens	Wt1		R-HSA-9832334
R-HSA-1181150	Signaling by NODAL	1	25	0.0015971379288315338	0.03455401491025345	0.10366204473076035	2	12	7.913479293062516E-4	9606	Homo sapiens	SP1		R-HSA-1181155;R-HSA-1181354
R-HSA-422085	Synthesis, secretion, and deacylation of Ghrelin	1	26	0.0016610234459847953	0.035912189170821396	0.10773656751246419	1	8	5.275652862041678E-4	9606	Homo sapiens	KLF4		R-HSA-422088
R-HSA-9759475	Regulation of CDH11 Expression and Function	1	35	0.0022359931003641475	0.04805396016545327	0.12009936804076515	3	28	0.0018464785017145871	9606	Homo sapiens	SP1;SP4		R-HSA-9760965;R-HSA-9761025;R-HSA-9761027
R-HSA-9764260	Regulation of Expression and Function of Type II Classical Cadherins	1	39	0.002491535168977193	0.05340332356897248	0.12009936804076515	3	33	0.002176206805592192	9606	Homo sapiens	SP1;SP4		R-HSA-9760965;R-HSA-9761025;R-HSA-9761027
R-HSA-9759476	Regulation of Homotypic Cell-Cell Adhesion	1	39	0.002491535168977193	0.05340332356897248	0.12009936804076515	3	33	0.002176206805592192	9606	Homo sapiens	SP1;SP4		R-HSA-9760965;R-HSA-9761025;R-HSA-9761027
R-HSA-2559585	Oncogene Induced Senescence	1	42	0.002683191720436977	0.057396502949145	0.12009936804076515	2	19	0.0012529675547348984	9606	Homo sapiens	SP1;SP4		R-HSA-3209109;R-HSA-3209096
R-HSA-2173796	SMAD2/SMAD3:SMAD4 heterotrimer regulates transcription	1	44	0.0028109627547434997	0.06004968402038258	0.12009936804076515	5	24	0.0015826958586125032	9606	Homo sapiens	SP1;SP4		R-HSA-9733207;R-HSA-9733216;R-HSA-2187303;R-HSA-9736979;R-HSA-2187309
R-HSA-452723	Transcriptional regulation of pluripotent stem cells	1	45	0.002874848271896761	0.06137359986516344	0.12274719973032688	2	35	0.002308098127143234	9606	Homo sapiens	KLF4		R-HSA-452838;R-HSA-480204
R-HSA-1266738	Developmental Biology	5	1719	0.10981920398645627	0.08593105550388058	0.12534657313839093	12	910	0.06001055130572408	9606	Homo sapiens	KLF5;SP1;Wt1;KLF4		R-HSA-452838;R-HSA-1181155;R-HSA-9692241;R-HSA-381377;R-HSA-381283;R-HSA-9832334;R-HSA-1181354;R-HSA-9692250;R-HSA-9634442;R-HSA-9622363;R-HSA-480204;R-HSA-381337
R-HSA-2173793	Transcriptional activity of SMAD2/SMAD3:SMAD4 heterotrimer	1	64	0.0040886730978087265	0.08619237047737471	0.12534657313839093	5	51	0.0033632286995515697	9606	Homo sapiens	SP1;SP4		R-HSA-9733207;R-HSA-9733216;R-HSA-2187303;R-HSA-9736979;R-HSA-2187309
R-HSA-418990	Adherens junctions interactions	1	66	0.004216444132115249	0.08876812378265775	0.12534657313839093	3	49	0.0032313373780005275	9606	Homo sapiens	SP1;SP4		R-HSA-9760965;R-HSA-9761025;R-HSA-9761027
R-HSA-2426168	Activation of gene expression by SREBF (SREBP)	1	71	0.004535871717881557	0.09517722206365786	0.12534657313839093	18	42	0.0027697177525718808	9606	Homo sapiens	SP1;SP4		R-HSA-2426148;R-HSA-1655832;R-HSA-1655839;R-HSA-2426146;R-HSA-2426157;R-HSA-2426156;R-HSA-1655827;R-HSA-2426153;R-HSA-2426152;R-HSA-2426155;R-HSA-1655830;R-HSA-1655850;R-HSA-2426161;R-HSA-2426163;R-HSA-1655823;R-HSA-1655843;R-HSA-1655847;R-HSA-1655846
R-HSA-9830369	Kidney development	1	75	0.004791413786494602	0.10027349662867058	0.12534657313839093	1	50	0.0032972830387760486	9606	Homo sapiens	Wt1		R-HSA-9832334
R-HSA-9843940	Regulation of endogenous retroelements by KRAB-ZFP proteins	1	78	0.004983070337954386	0.10407770949590234	0.12534657313839093	7	7	4.616196254286468E-4	9606	Homo sapiens	ZNF610		R-HSA-9842839;R-HSA-9842868;R-HSA-9842850;R-HSA-9842835;R-HSA-9842833;R-HSA-9842876;R-HSA-9843978
R-HSA-1655829	Regulation of cholesterol biosynthesis by SREBP (SREBF)	1	87	0.005558039992333738	0.11539844360477991	0.12534657313839093	18	52	0.0034291743603270903	9606	Homo sapiens	SP1;SP4		R-HSA-2426148;R-HSA-1655832;R-HSA-1655839;R-HSA-2426146;R-HSA-2426157;R-HSA-2426156;R-HSA-1655827;R-HSA-2426153;R-HSA-2426152;R-HSA-2426155;R-HSA-1655830;R-HSA-1655850;R-HSA-2426161;R-HSA-2426163;R-HSA-1655823;R-HSA-1655843;R-HSA-1655847;R-HSA-1655846
R-HSA-6807505	RNA polymerase II transcribes snRNA genes	1	95	0.0060691241295598285	0.12534657313839093	0.12534657313839093	11	11	7.254022685307306E-4	9606	Homo sapiens	SP1;SP4		R-HSA-6814549;R-HSA-6814885;R-HSA-6810239;R-HSA-6814559;R-HSA-6810238;R-HSA-6810235;R-HSA-6814555;R-HSA-6810234;R-HSA-6814554;R-HSA-6810233;R-HSA-6807496
R-HSA-421270	Cell-cell junction organization	1	99	0.006324666198172874	0.13028050245281908	0.13028050245281908	3	54	0.0035610656818781325	9606	Homo sapiens	SP1;SP4		R-HSA-9760965;R-HSA-9761025;R-HSA-9761027
R-HSA-170834	Signaling by TGF-beta Receptor Complex	1	108	0.006899635852552226	0.14128488966183916	0.14128488966183916	5	100	0.006594566077552097	9606	Homo sapiens	SP1;SP4		R-HSA-9733207;R-HSA-9733216;R-HSA-2187303;R-HSA-9736979;R-HSA-2187309
R-HSA-9842860	Regulation of endogenous retroelements	1	113	0.007219063438318533	0.14734087748435853	0.14734087748435853	7	17	0.0011210762331838565	9606	Homo sapiens	ZNF610		R-HSA-9842839;R-HSA-9842868;R-HSA-9842850;R-HSA-9842835;R-HSA-9842833;R-HSA-9842876;R-HSA-9843978
R-HSA-9692914	SARS-CoV-1-host interactions	1	118	0.00753849102408484	0.15335608440538961	0.15335608440538961	1	48	0.0031653917172250064	9606	Homo sapiens	SP1;SP4		R-HSA-9737710
R-HSA-446728	Cell junction organization	1	126	0.008049575161310931	0.16289624362171384	0.16289624362171384	3	70	0.004616196254286468	9606	Homo sapiens	SP1;SP4		R-HSA-9760965;R-HSA-9761025;R-HSA-9761027
R-HSA-2980736	Peptide hormone metabolism	1	130	0.008305117229923976	0.1676277571608764	0.1676277571608764	1	64	0.0042205222896333425	9606	Homo sapiens	KLF4		R-HSA-422088
R-HSA-9759194	Nuclear events mediated by NFE2L2	1	134	0.008560659298537021	0.17233373609493663	0.17233373609493663	2	85	0.005605381165919282	9606	Homo sapiens	SP1;SP4		R-HSA-9796069;R-HSA-9796072
R-HSA-212436	Generic Transcription Pathway	4	1573	0.10049191848208011	0.17409358371425565	0.17409358371425565	8	880	0.05803218148245846	9606	Homo sapiens	SP1;SP4;ZNF610;KLF4		R-HSA-9733207;R-HSA-9625409;R-HSA-9733216;R-HSA-2187303;R-HSA-9736979;R-HSA-2187309;R-HSA-9625406;R-HSA-975040
R-HSA-9018519	Estrogen-dependent gene expression	1	153	0.009774484124448988	0.19434244427023362	0.19434244427023362	2	66	0.004352413611184384	9606	Homo sapiens	SP1;SP4		R-HSA-9023840;R-HSA-9023846
R-HSA-1500931	Cell-Cell communication	1	165	0.010541110330288124	0.20795363734959138	0.20795363734959138	3	93	0.00613294645212345	9606	Homo sapiens	SP1;SP4		R-HSA-9760965;R-HSA-9761025;R-HSA-9761027
R-HSA-9755511	KEAP1-NFE2L2 pathway	1	168	0.010732766881747909	0.2113219791869524	0.2113219791869524	2	117	0.0077156423107359534	9606	Homo sapiens	SP1;SP4		R-HSA-9796069;R-HSA-9796072
R-HSA-73857	RNA Polymerase II Transcription	4	1715	0.10956366191784322	0.21579181977125217	0.21579181977125217	19	941	0.06205486678976523	9606	Homo sapiens	SP1;SP4;ZNF610;KLF4		R-HSA-6814885;R-HSA-9733207;R-HSA-2187303;R-HSA-9736979;R-HSA-2187309;R-HSA-9625406;R-HSA-975040;R-HSA-6807496;R-HSA-6814549;R-HSA-9625409;R-HSA-9733216;R-HSA-6810239;R-HSA-6814559;R-HSA-6810238;R-HSA-6810235;R-HSA-6814555;R-HSA-6810234;R-HSA-6814554;R-HSA-6810233
R-HSA-1989781	PPARA activates gene expression	1	173	0.011052194467514214	0.21690551704055494	0.21690551704055494	1	41	0.0027037720917963597	9606	Homo sapiens	SP1;SP4		R-HSA-1655850
R-HSA-400206	Regulation of lipid metabolism by PPARalpha	1	175	0.011179965501820738	0.2191283500274659	0.2191283500274659	1	45	0.0029675547348984436	9606	Homo sapiens	SP1;SP4		R-HSA-1655850
R-HSA-9678108	SARS-CoV-1 Infection	1	194	0.012393790327732704	0.23994702609292384	0.23994702609292384	1	159	0.010485360063307834	9606	Homo sapiens	SP1;SP4		R-HSA-9737710
R-HSA-2559583	Cellular Senescence	1	199	0.01271321791349901	0.2453369288254963	0.2453369288254963	2	90	0.005935109469796887	9606	Homo sapiens	SP1;SP4		R-HSA-3209109;R-HSA-3209096
R-HSA-74160	Gene expression (Transcription)	4	1990	0.1271321791349901	0.30382626866286755	0.30382626866286755	26	1141	0.07524399894486943	9606	Homo sapiens	SP1;SP4;ZNF610;KLF4		R-HSA-9842839;R-HSA-6814885;R-HSA-9733207;R-HSA-9842835;R-HSA-2187303;R-HSA-9736979;R-HSA-9842833;R-HSA-2187309;R-HSA-975040;R-HSA-9625409;R-HSA-6810239;R-HSA-6810238;R-HSA-6810235;R-HSA-9843978;R-HSA-6810234;R-HSA-6810233;R-HSA-9842868;R-HSA-9842876;R-HSA-9625406;R-HSA-6807496;R-HSA-6814549;R-HSA-9733216;R-HSA-9842850;R-HSA-6814559;R-HSA-6814555;R-HSA-6814554
R-HSA-8939211	ESR-mediated signaling	1	257	0.016418577908388167	0.30525252353679533	0.30525252353679533	2	114	0.007517805328409391	9606	Homo sapiens	SP1;SP4		R-HSA-9023840;R-HSA-9023846
R-HSA-9711123	Cellular response to chemical stress	1	287	0.01833514342298601	0.33443364566821854	0.33443364566821854	2	173	0.011408599314165128	9606	Homo sapiens	SP1;SP4		R-HSA-9796069;R-HSA-9796072
R-HSA-8957322	Metabolism of steroids	1	335	0.021401648246342553	0.3787039982381317	0.3787039982381317	18	251	0.016552360854655765	9606	Homo sapiens	SP1;SP4		R-HSA-2426148;R-HSA-1655832;R-HSA-1655839;R-HSA-2426146;R-HSA-2426157;R-HSA-2426156;R-HSA-1655827;R-HSA-2426153;R-HSA-2426152;R-HSA-2426155;R-HSA-1655830;R-HSA-1655850;R-HSA-2426161;R-HSA-2426163;R-HSA-1655823;R-HSA-1655843;R-HSA-1655847;R-HSA-1655846
R-HSA-212165	Epigenetic regulation of gene expression	1	343	0.021912732383568646	0.3858035244091821	0.3858035244091821	7	119	0.007847533632286996	9606	Homo sapiens	ZNF610		R-HSA-9842839;R-HSA-9842868;R-HSA-9842850;R-HSA-9842835;R-HSA-9842833;R-HSA-9842876;R-HSA-9843978
R-HSA-9006931	Signaling by Nuclear Receptors	1	383	0.0244681530696991	0.4201549688772026	0.4201549688772026	2	195	0.01285940385122659	9606	Homo sapiens	SP1;SP4		R-HSA-9023840;R-HSA-9023846
R-HSA-9679506	SARS-CoV Infections	1	572	0.036542515811665496	0.5591242580860701	0.5591242580860701	1	401	0.026444209970983908	9606	Homo sapiens	SP1;SP4		R-HSA-9737710
R-HSA-2262752	Cellular responses to stress	1	1039	0.06637705232223855	0.7793147074204863	0.7793147074204863	4	521	0.03435768926404643	9606	Homo sapiens	SP1;SP4		R-HSA-9796069;R-HSA-3209109;R-HSA-3209096;R-HSA-9796072
R-HSA-9824446	Viral Infection Pathways	1	1145	0.07314891714048426	0.8119734590178356	0.8119734590178356	1	752	0.04959113690319177	9606	Homo sapiens	SP1;SP4		R-HSA-9737710
R-HSA-8953897	Cellular responses to stimuli	1	1155	0.07378777231201687	0.8148041613662702	0.8148041613662702	4	603	0.039765233447639145	9606	Homo sapiens	SP1;SP4		R-HSA-9796069;R-HSA-3209109;R-HSA-3209096;R-HSA-9796072
R-HSA-556833	Metabolism of lipids	1	1500	0.09582827572989204	0.890976462031053	0.890976462031053	18	993	0.06548404115009232	9606	Homo sapiens	SP1;SP4		R-HSA-2426148;R-HSA-1655832;R-HSA-1655839;R-HSA-2426146;R-HSA-2426157;R-HSA-2426156;R-HSA-1655827;R-HSA-2426153;R-HSA-2426152;R-HSA-2426155;R-HSA-1655830;R-HSA-1655850;R-HSA-2426161;R-HSA-2426163;R-HSA-1655823;R-HSA-1655843;R-HSA-1655847;R-HSA-1655846
R-HSA-5663205	Infectious disease	1	1513	0.09665878745288443	0.8931584615878115	0.8931584615878115	1	998	0.06581376945396993	9606	Homo sapiens	SP1;SP4		R-HSA-9737710
R-HSA-162582	Signal Transduction	2	3040	0.1942119721459145	0.945503536223807	0.945503536223807	9	2571	0.1695462938538644	9606	Homo sapiens	SP1;SP4;KLF16		R-HSA-9733207;R-HSA-9860130;R-HSA-9733216;R-HSA-2187303;R-HSA-9736979;R-HSA-9023840;R-HSA-2187309;R-HSA-9839371;R-HSA-9023846
R-HSA-392499	Metabolism of proteins	1	2353	0.15032262186162396	0.9722291465942619	0.9722291465942619	1	887	0.0584938011078871	9606	Homo sapiens	KLF4		R-HSA-422088
R-HSA-1643685	Disease	1	2651	0.16936050597329586	0.9831314915845091	0.9831314915845091	1	1938	0.12780269058295965	9606	Homo sapiens	SP1;SP4		R-HSA-9737710
R-HSA-1430728	Metabolism	1	3752	0.2396984603590366	0.9975918189260202	0.9975918189260202	18	2354	0.15523608546557638	9606	Homo sapiens	SP1;SP4		R-HSA-2426148;R-HSA-1655832;R-HSA-1655839;R-HSA-2426146;R-HSA-2426157;R-HSA-2426156;R-HSA-1655827;R-HSA-2426153;R-HSA-2426152;R-HSA-2426155;R-HSA-1655830;R-HSA-1655850;R-HSA-2426161;R-HSA-2426163;R-HSA-1655823;R-HSA-1655843;R-HSA-1655847;R-HSA-1655846
