# Supplementary material for: IRX3 controls a SUMOylation-dependent differentiation switch in adipocyte precursor cells
Source: Nat Commun. 2025 Aug 6;16:7248. doi: 10.1038/s41467-025-62361-1 (PMC12328774; doi:10.1038/s41467-025-62361-1)
Supplement: Supplementary file 8 — Supplementary Data 5 [file 41467_2025_62361_MOESM8_ESM.xlsx]

## Sheet: Key
Supplementary file 5: ATAC-seq
Sheet 1: Panther GO for ATAC-seq cluster 4 in gWAT
Sheet 2: Panther GO for ATAC-seq cluster 6 in gWAT
Sheet 3: Panther GO for ATAC-seq cluster 2 in ME3

## Sheet: 1. GO_gWAT_cluster 4
GO_gWAT_cluster 4
Analysis Type:	PANTHER Overrepresentation Test (Released 20190711)
Annotation Version and Release Date:	GO Ontology database Released 2019-10-08
Analyzed List:	(Mus musculus)
Reference List:	Mus musculus (all genes in database)
Test Type:	FISHER
Correction:	FDR
GO biological process complete	Mus musculus - REFLIST (22296)	4196	(expected)	(over/under)	(fold Enrichment)	(raw P-value)	(FDR)
regulation of transcription from RNA polymerase II promoter in response to oxidative stress (GO:0043619)	11	9	2.07	+	4.35	0.00196	0.0311
actin filament depolymerization (GO:0030042)	11	9	2.07	+	4.35	0.00196	0.0311
amyloid precursor protein catabolic process (GO:0042987)	12	9	2.26	+	3.99	0.00296	0.0433
positive regulation of actin filament depolymerization (GO:0030836)	12	9	2.26	+	3.99	0.00296	0.0433
mitochondrion transport along microtubule (GO:0047497)	20	14	3.76	+	3.72	0.000362	0.00758
establishment of mitochondrion localization, microtubule-mediated (GO:0034643)	20	14	3.76	+	3.72	0.000362	0.00757
positive regulation of protein depolymerization (GO:1901881)	16	11	3.01	+	3.65	0.0017	0.0278
cellular response to fluid shear stress (GO:0071498)	16	11	3.01	+	3.65	0.0017	0.0277
cellular response to low-density lipoprotein particle stimulus (GO:0071404)	15	10	2.82	+	3.54	0.00323	0.0464
cellular response to vascular endothelial growth factor stimulus (GO:0035924)	38	25	7.15	+	3.5	4.55e-06	0.000156
response to mitochondrial depolarisation (GO:0098780)	20	13	3.76	+	3.45	0.000963	0.0177
glomerulus vasculature development (GO:0072012)	17	11	3.2	+	3.44	0.00241	0.0367
amyloid precursor protein metabolic process (GO:0042982)	17	11	3.2	+	3.44	0.00241	0.0366
response to fluid shear stress (GO:0034405)	22	14	4.14	+	3.38	0.000722	0.0137
negative regulation of peptidyl-threonine phosphorylation (GO:0010801)	18	11	3.39	+	3.25	0.00333	0.0477
kidney vasculature development (GO:0061440)	18	11	3.39	+	3.25	0.00333	0.0477
renal system vasculature development (GO:0061437)	18	11	3.39	+	3.25	0.00333	0.0476
cell-substrate adherens junction assembly (GO:0007045)	25	15	4.7	+	3.19	0.000739	0.0139
focal adhesion assembly (GO:0048041)	25	15	4.7	+	3.19	0.000739	0.0139
positive regulation of lamellipodium organization (GO:1902745)	30	18	5.65	+	3.19	0.000226	0.00504
negative regulation of intrinsic apoptotic signaling pathway by p53 class mediator (GO:1902254)	20	12	3.76	+	3.19	0.00246	0.0372
nuclear migration (GO:0007097)	32	19	6.02	+	3.15	0.000169	0.00391
regulation of endoplasmic reticulum stress-induced intrinsic apoptotic signaling pathway (GO:1902235)	29	17	5.46	+	3.11	0.000409	0.00835
establishment of mitochondrion localization (GO:0051654)	24	14	4.52	+	3.1	0.00135	0.0233
vascular endothelial growth factor receptor signaling pathway (GO:0048010)	24	14	4.52	+	3.1	0.00135	0.0233
response to lipoprotein particle (GO:0055094)	24	14	4.52	+	3.1	0.00135	0.0232
positive regulation of adherens junction organization (GO:1903393)	31	18	5.83	+	3.09	0.000517	0.0103
cellular response to lipoprotein particle stimulus (GO:0071402)	26	15	4.89	+	3.07	0.000996	0.0182
regulation of transcription from RNA polymerase II promoter in response to stress (GO:0043618)	52	30	9.79	+	3.07	4.57e-06	0.000157
cell-substrate junction assembly (GO:0007044)	35	20	6.59	+	3.04	0.000244	0.00538
adherens junction assembly (GO:0034333)	35	20	6.59	+	3.04	0.000244	0.00537
regulation of lamellipodium organization (GO:1902743)	42	24	7.9	+	3.04	5.04e-05	0.00135
nucleus localization (GO:0051647)	37	21	6.96	+	3.02	0.00017	0.00395
vascular smooth muscle cell differentiation (GO:0035886)	23	13	4.33	+	3	0.00244	0.0371
positive regulation of focal adhesion assembly (GO:0051894)	25	14	4.7	+	2.98	0.00299	0.0437
regulation of DNA-templated transcription in response to stress (GO:0043620)	58	32	10.92	+	2.93	3.97e-06	0.000138
Golgi vesicle budding (GO:0048194)	33	18	6.21	+	2.9	0.000685	0.0131
regulation of oxidative stress-induced intrinsic apoptotic signaling pathway (GO:1902175)	26	14	4.89	+	2.86	0.00337	0.048
positive regulation of transcription from RNA polymerase II promoter in response to stress (GO:0036003)	28	15	5.27	+	2.85	0.00234	0.036
epithelial cell apoptotic process (GO:1904019)	28	15	5.27	+	2.85	0.00234	0.036
regulation of intrinsic apoptotic signaling pathway by p53 class mediator (GO:1902253)	30	16	5.65	+	2.83	0.00164	0.027
positive regulation of protein complex disassembly (GO:0043243)	32	17	6.02	+	2.82	0.00116	0.0206
positive regulation of cell-matrix adhesion (GO:0001954)	52	27	9.79	+	2.76	6.62e-05	0.00172
negative regulation of protein localization to membrane (GO:1905476)	31	16	5.83	+	2.74	0.00196	0.0311
negative regulation of cardiac muscle hypertrophy (GO:0010614)	31	16	5.83	+	2.74	0.00196	0.0311
positive regulation of pri-miRNA transcription by RNA polymerase II (GO:1902895)	35	18	6.59	+	2.73	0.00101	0.0184
negative regulation of fat cell differentiation (GO:0045599)	53	27	9.97	+	2.71	7.67e-05	0.00196
vesicle budding from membrane (GO:0006900)	55	28	10.35	+	2.71	5.5e-05	0.00145
negative regulation of toll-like receptor signaling pathway (GO:0034122)	34	17	6.4	+	2.66	0.00172	0.028
positive regulation of cell junction assembly (GO:1901890)	36	18	6.78	+	2.66	0.00125	0.0219
glycosaminoglycan biosynthetic process (GO:0006024)	34	17	6.4	+	2.66	0.00172	0.0279
positive regulation of phosphatidylinositol 3-kinase activity (GO:0043552)	30	15	5.65	+	2.66	0.00332	0.0477
positive regulation of substrate adhesion-dependent cell spreading (GO:1900026)	38	19	7.15	+	2.66	0.000906	0.0168
coronary vasculature morphogenesis (GO:0060977)	32	16	6.02	+	2.66	0.00238	0.0364
regulation of lamellipodium assembly (GO:0010591)	32	16	6.02	+	2.66	0.00238	0.0364
regulation of pri-miRNA transcription by RNA polymerase II (GO:1902893)	46	23	8.66	+	2.66	0.000349	0.00733
regulation of substrate adhesion-dependent cell spreading (GO:1900024)	53	26	9.97	+	2.61	0.000151	0.00355
regulation of phosphatidylinositol 3-kinase activity (GO:0043551)	41	20	7.72	+	2.59	0.00113	0.0203
placenta blood vessel development (GO:0060674)	37	18	6.96	+	2.59	0.00232	0.0359
positive regulation of response to endoplasmic reticulum stress (GO:1905898)	35	17	6.59	+	2.58	0.00336	0.048
regulation of autophagy of mitochondrion (GO:1903146)	33	16	6.21	+	2.58	0.00292	0.043
negative regulation of muscle hypertrophy (GO:0014741)	33	16	6.21	+	2.58	0.00292	0.0429
regulation of adherens junction organization (GO:1903391)	65	31	12.23	+	2.53	5.88e-05	0.00154
negative regulation of response to endoplasmic reticulum stress (GO:1903573)	42	20	7.9	+	2.53	0.00129	0.0225
insulin receptor signaling pathway (GO:0008286)	59	28	11.1	+	2.52	0.00016	0.00373
negative regulation of Notch signaling pathway (GO:0045746)	38	18	7.15	+	2.52	0.00258	0.0386
organelle transport along microtubule (GO:0072384)	76	36	14.3	+	2.52	2.06e-05	0.0006
lamellipodium assembly (GO:0030032)	38	18	7.15	+	2.52	0.00258	0.0386
mitochondrion localization (GO:0051646)	49	23	9.22	+	2.49	0.000569	0.0112
positive regulation of smooth muscle cell migration (GO:0014911)	62	29	11.67	+	2.49	0.000131	0.00317
glomerulus development (GO:0032835)	45	21	8.47	+	2.48	0.00108	0.0196
negative regulation of I-kappaB kinase/NF-kappaB signaling (GO:0043124)	45	21	8.47	+	2.48	0.00108	0.0196
negative regulation of cellular protein localization (GO:1903828)	118	55	22.21	+	2.48	1.63e-07	7.13e-06
regulation of focal adhesion assembly (GO:0051893)	58	27	10.92	+	2.47	0.000254	0.00557
regulation of cell-substrate junction assembly (GO:0090109)	58	27	10.92	+	2.47	0.000254	0.00556
negative regulation of intracellular protein transport (GO:0090317)	43	20	8.09	+	2.47	0.0015	0.0254
negative chemotaxis (GO:0050919)	43	20	8.09	+	2.47	0.0015	0.0254
actin polymerization or depolymerization (GO:0008154)	41	19	7.72	+	2.46	0.00209	0.0327
cellular polysaccharide biosynthetic process (GO:0033692)	39	18	7.34	+	2.45	0.00293	0.0431
polysaccharide biosynthetic process (GO:0000271)	39	18	7.34	+	2.45	0.00293	0.043
regulation of protein deacetylation (GO:0090311)	48	22	9.03	+	2.44	0.00142	0.0243
adherens junction organization (GO:0034332)	70	32	13.17	+	2.43	9.81e-05	0.00245
circadian regulation of gene expression (GO:0032922)	68	31	12.8	+	2.42	0.000138	0.00329
regulation of polysaccharide metabolic process (GO:0032881)	44	20	8.28	+	2.42	0.00177	0.0285
aminoglycan biosynthetic process (GO:0006023)	44	20	8.28	+	2.42	0.00177	0.0285
regulation of DNA-templated transcription, initiation (GO:2000142)	42	19	7.9	+	2.4	0.00244	0.0371
regulation of gastrulation (GO:0010470)	40	18	7.53	+	2.39	0.00339	0.0482
negative regulation of intrinsic apoptotic signaling pathway (GO:2001243)	96	43	18.07	+	2.38	1.07e-05	0.000337
cellular response to peptide hormone stimulus (GO:0071375)	179	80	33.69	+	2.37	1.1e-09	6.14e-08
negative regulation of cold-induced thermogenesis (GO:0120163)	47	21	8.85	+	2.37	0.00218	0.0339
positive regulation of phospholipid metabolic process (GO:1903727)	47	21	8.85	+	2.37	0.00218	0.0339
regulation of toll-like receptor signaling pathway (GO:0034121)	63	28	11.86	+	2.36	0.000417	0.00849
positive regulation of ATP metabolic process (GO:1903580)	45	20	8.47	+	2.36	0.00309	0.0448
regulation of fat cell differentiation (GO:0045598)	133	59	25.03	+	2.36	2.42e-07	1.02e-05
negative regulation of BMP signaling pathway (GO:0030514)	52	23	9.79	+	2.35	0.00124	0.0218
regulation of cellular response to insulin stimulus (GO:1900076)	84	37	15.81	+	2.34	4.67e-05	0.00126
cellular response to glucose stimulus (GO:0071333)	50	22	9.41	+	2.34	0.00172	0.0279
regulation of lipid kinase activity (GO:0043550)	50	22	9.41	+	2.34	0.00172	0.0279
regulation of phospholipid metabolic process (GO:1903725)	73	32	13.74	+	2.33	0.000145	0.00344
negative regulation of Ras protein signal transduction (GO:0046580)	55	24	10.35	+	2.32	0.00103	0.0187
regulation of dendritic spine development (GO:0060998)	94	41	17.69	+	2.32	2.44e-05	0.000699
regulation of response to endoplasmic reticulum stress (GO:1905897)	78	34	14.68	+	2.32	0.000124	0.00301
regulation of smooth muscle cell migration (GO:0014910)	85	37	16	+	2.31	5.31e-05	0.00141
artery morphogenesis (GO:0048844)	69	30	12.99	+	2.31	0.000271	0.00588
negative regulation of MAP kinase activity (GO:0043407)	69	30	12.99	+	2.31	0.000271	0.00587
positive regulation of DNA binding (GO:0043388)	60	26	11.29	+	2.3	0.00089	0.0165
negative regulation of axonogenesis (GO:0050771)	67	29	12.61	+	2.3	0.000373	0.00774
actin filament bundle assembly (GO:0051017)	67	29	12.61	+	2.3	0.000373	0.00772
regulation of cell junction assembly (GO:1901888)	88	38	16.56	+	2.29	6.56e-05	0.00171
positive regulation of ubiquitin-dependent protein catabolic process (GO:2000060)	95	41	17.88	+	2.29	2.7e-05	0.000766
endothelial cell development (GO:0001885)	51	22	9.6	+	2.29	0.00195	0.031
regulation of interferon-beta production (GO:0032648)	51	22	9.6	+	2.29	0.00195	0.031
regulation of actin filament depolymerization (GO:0030834)	51	22	9.6	+	2.29	0.00195	0.0309
response to insulin (GO:0032868)	168	72	31.62	+	2.28	3.44e-08	1.58e-06
actin filament bundle organization (GO:0061572)	70	30	13.17	+	2.28	0.00047	0.00944
regulation of insulin receptor signaling pathway (GO:0046626)	70	30	13.17	+	2.28	0.00047	0.00942
regulation of epidermal growth factor receptor signaling pathway (GO:0042058)	63	27	11.86	+	2.28	0.000707	0.0135
negative regulation of small GTPase mediated signal transduction (GO:0051058)	61	26	11.48	+	2.26	0.000979	0.0179
positive regulation of cell-substrate adhesion (GO:0010811)	122	52	22.96	+	2.26	3.08e-06	0.000109
positive regulation of stress fiber assembly (GO:0051496)	54	23	10.16	+	2.26	0.00246	0.0373
viral life cycle (GO:0019058)	73	31	13.74	+	2.26	0.000362	0.00755
coronary vasculature development (GO:0060976)	73	31	13.74	+	2.26	0.000362	0.00754
neuron projection extension (GO:1990138)	66	28	12.42	+	2.25	0.000583	0.0114
negative regulation of cell morphogenesis involved in differentiation (GO:0010771)	99	42	18.63	+	2.25	3.73e-05	0.00103
cellular response to hexose stimulus (GO:0071331)	52	22	9.79	+	2.25	0.00224	0.0346
transforming growth factor beta receptor signaling pathway (GO:0007179)	78	33	14.68	+	2.25	0.000212	0.00476
negative regulation of cellular response to transforming growth factor beta stimulus (GO:1903845)	64	27	12.04	+	2.24	0.000798	0.0149
negative regulation of protein kinase activity (GO:0006469)	195	82	36.7	+	2.23	6.71e-09	3.36e-07
glycogen metabolic process (GO:0005977)	50	21	9.41	+	2.23	0.00307	0.0446
cellular glucan metabolic process (GO:0006073)	50	21	9.41	+	2.23	0.00307	0.0446
glucan metabolic process (GO:0044042)	50	21	9.41	+	2.23	0.00307	0.0446
cellular carbohydrate biosynthetic process (GO:0034637)	50	21	9.41	+	2.23	0.00307	0.0445
negative regulation of transforming growth factor beta receptor signaling pathway (GO:0030512)	62	26	11.67	+	2.23	0.0011	0.0197
maintenance of protein location in cell (GO:0032507)	74	31	13.93	+	2.23	0.000398	0.0082
cellular response to insulin stimulus (GO:0032869)	129	54	24.28	+	2.22	3.28e-06	0.000116
endothelium development (GO:0003158)	86	36	16.18	+	2.22	0.000147	0.00348
regulation of protein targeting (GO:1903533)	55	23	10.35	+	2.22	0.00263	0.0392
regulation of cellular response to transforming growth factor beta stimulus (GO:1903844)	103	43	19.38	+	2.22	3.21e-05	0.000897
cellular response to carbohydrate stimulus (GO:0071322)	60	25	11.29	+	2.21	0.00151	0.0254
cellular polysaccharide metabolic process (GO:0044264)	72	30	13.55	+	2.21	0.000548	0.0108
skeletal muscle cell differentiation (GO:0035914)	60	25	11.29	+	2.21	0.00151	0.0254
cytoplasmic microtubule organization (GO:0031122)	60	25	11.29	+	2.21	0.00151	0.0254
cell junction assembly (GO:0034329)	132	55	24.84	+	2.21	2.65e-06	9.5e-05
positive regulation of proteasomal ubiquitin-dependent protein catabolic process (GO:0032436)	84	35	15.81	+	2.21	0.000203	0.00459
negative regulation of protein modification by small protein conjugation or removal (GO:1903321)	84	35	15.81	+	2.21	0.000203	0.00458
regulation of transforming growth factor beta receptor signaling pathway (GO:0017015)	101	42	19.01	+	2.21	4.39e-05	0.00119
cellular response to unfolded protein (GO:0034620)	70	29	13.17	+	2.2	0.000756	0.0142
artery development (GO:0060840)	99	41	18.63	+	2.2	6e-05	0.00157
negative regulation of kinase activity (GO:0033673)	215	89	40.46	+	2.2	2.9e-09	1.52e-07
negative regulation of muscle cell apoptotic process (GO:0010656)	58	24	10.92	+	2.2	0.00208	0.0325
cellular response to peptide (GO:1901653)	225	93	42.34	+	2.2	1.47e-09	7.99e-08
negative regulation of ERK1 and ERK2 cascade (GO:0070373)	75	31	14.11	+	2.2	0.000446	0.00904
positive regulation of autophagy (GO:0010508)	121	50	22.77	+	2.2	1.18e-05	0.000365
negative regulation of peptide hormone secretion (GO:0090278)	63	26	11.86	+	2.19	0.00124	0.0219
regulation of axonogenesis (GO:0050770)	206	85	38.77	+	2.19	9.15e-09	4.5e-07
cellular glucose homeostasis (GO:0001678)	73	30	13.74	+	2.18	0.000609	0.0118
response to cAMP (GO:0051591)	61	25	11.48	+	2.18	0.0017	0.0278
positive regulation of macroautophagy (GO:0016239)	66	27	12.42	+	2.17	0.00144	0.0245
cell junction organization (GO:0034330)	179	73	33.69	+	2.17	1.29e-07	5.68e-06
regulation of cell-matrix adhesion (GO:0001952)	113	46	21.27	+	2.16	2.72e-05	0.00077
regulation of axon extension (GO:0030516)	113	46	21.27	+	2.16	2.72e-05	0.000768
regulation of BMP signaling pathway (GO:0030510)	96	39	18.07	+	2.16	0.000123	0.00301
negative regulation of intracellular transport (GO:0032387)	64	26	12.04	+	2.16	0.002	0.0316
regulation of extent of cell growth (GO:0061387)	128	52	24.09	+	2.16	8.29e-06	0.000271
negative regulation of protein ubiquitination (GO:0031397)	74	30	13.93	+	2.15	0.000685	0.0131
regulation of cell morphogenesis involved in differentiation (GO:0010769)	343	139	64.55	+	2.15	3.4e-13	2.71e-11
negative regulation of ossification (GO:0030279)	84	34	15.81	+	2.15	0.000336	0.0071
positive regulation of blood vessel endothelial cell migration (GO:0043536)	57	23	10.73	+	2.14	0.00317	0.0458
endothelial cell differentiation (GO:0045446)	77	31	14.49	+	2.14	0.000789	0.0148
positive regulation of lipid metabolic process (GO:0045834)	159	64	29.92	+	2.14	1.16e-06	4.43e-05
regulation of protein depolymerization (GO:1901879)	87	35	16.37	+	2.14	0.000407	0.00835
plasma membrane organization (GO:0007009)	92	37	17.31	+	2.14	0.00023	0.00511
negative regulation of protein serine/threonine kinase activity (GO:0071901)	112	45	21.08	+	2.13	4.12e-05	0.00113
response to peptide hormone (GO:0043434)	269	108	50.62	+	2.13	2.35e-10	1.4e-08
positive regulation of actin filament bundle assembly (GO:0032233)	65	26	12.23	+	2.13	0.00215	0.0336
positive regulation of proteasomal protein catabolic process (GO:1901800)	105	42	19.76	+	2.13	9.25e-05	0.00232
polysaccharide metabolic process (GO:0005976)	75	30	14.11	+	2.13	0.00109	0.0196
positive regulation of protein complex assembly (GO:0031334)	210	84	39.52	+	2.13	2.99e-08	1.39e-06
actin filament organization (GO:0007015)	218	87	41.03	+	2.12	2.09e-08	9.88e-07
positive regulation of supramolecular fiber organization (GO:1902905)	183	73	34.44	+	2.12	2.63e-07	1.1e-05
positive regulation of cellular protein catabolic process (GO:1903364)	138	55	25.97	+	2.12	9.86e-06	0.000315
positive regulation of proteolysis involved in cellular protein catabolic process (GO:1903052)	118	47	22.21	+	2.12	3.75e-05	0.00103
regulation of protein complex disassembly (GO:0043244)	118	47	22.21	+	2.12	3.75e-05	0.00103
developmental cell growth (GO:0048588)	98	39	18.44	+	2.11	0.000222	0.00496
activation of GTPase activity (GO:0090630)	83	33	15.62	+	2.11	0.000509	0.0102
regulation of I-kappaB kinase/NF-kappaB signaling (GO:0043122)	166	66	31.24	+	2.11	1.18e-06	4.5e-05
positive regulation of DNA biosynthetic process (GO:2000573)	73	29	13.74	+	2.11	0.0015	0.0254
positive regulation of mitochondrion organization (GO:0010822)	73	29	13.74	+	2.11	0.0015	0.0254
regulation of ERBB signaling pathway (GO:1901184)	68	27	12.8	+	2.11	0.00172	0.0279
regulation of protein localization to membrane (GO:1905475)	189	75	35.57	+	2.11	2.49e-07	1.05e-05
negative regulation of transferase activity (GO:0051348)	247	98	46.48	+	2.11	2.78e-09	1.47e-07
cellular response to transforming growth factor beta stimulus (GO:0071560)	116	46	21.83	+	2.11	5.08e-05	0.00136
skeletal muscle tissue development (GO:0007519)	139	55	26.16	+	2.1	1.05e-05	0.000331
regulation of blood vessel endothelial cell migration (GO:0043535)	91	36	17.13	+	2.1	0.000341	0.00719
negative regulation of cellular response to growth factor stimulus (GO:0090288)	142	56	26.72	+	2.1	8.39e-06	0.000273
regulation of cardiac muscle hypertrophy (GO:0010611)	71	28	13.36	+	2.1	0.00206	0.0324
regulation of intrinsic apoptotic signaling pathway (GO:2001242)	168	66	31.62	+	2.09	1.4e-06	5.28e-05
circadian rhythm (GO:0007623)	135	53	25.41	+	2.09	1.93e-05	0.000572
negative regulation of protein complex disassembly (GO:0043242)	79	31	14.87	+	2.09	0.000935	0.0172
regulation of cold-induced thermogenesis (GO:0120161)	143	56	26.91	+	2.08	9.25e-06	0.000297
negative regulation of epithelial cell migration (GO:0010633)	69	27	12.99	+	2.08	0.00192	0.0306
regulation of ATP metabolic process (GO:1903578)	92	36	17.31	+	2.08	0.000375	0.00777
cell growth (GO:0016049)	110	43	20.7	+	2.08	0.000128	0.00309
regulation of Notch signaling pathway (GO:0008593)	87	34	16.37	+	2.08	0.00063	0.0121
regulation of DNA binding (GO:0051101)	128	50	24.09	+	2.08	3.05e-05	0.000857
establishment of cell polarity (GO:0030010)	123	48	23.15	+	2.07	5.12e-05	0.00136
canonical Wnt signaling pathway (GO:0060070)	77	30	14.49	+	2.07	0.00127	0.0222
cellular response to topologically incorrect protein (GO:0035967)	90	35	16.94	+	2.07	0.000507	0.0101
regulation of Ras protein signal transduction (GO:0046578)	229	89	43.1	+	2.07	4.18e-08	1.92e-06
regulation of small GTPase mediated signal transduction (GO:0051056)	260	101	48.93	+	2.06	4.03e-09	2.07e-07
response to transforming growth factor beta (GO:0071559)	121	47	22.77	+	2.06	6.94e-05	0.00178
positive regulation of cellular catabolic process (GO:0031331)	358	139	67.37	+	2.06	4.75e-12	3.38e-10
actin cytoskeleton reorganization (GO:0031532)	67	26	12.61	+	2.06	0.0026	0.0389
negative regulation of transmembrane receptor protein serine/threonine kinase signaling pathway (GO:0090101)	111	43	20.89	+	2.06	0.000137	0.00328
positive regulation of epithelial cell migration (GO:0010634)	145	56	27.29	+	2.05	1.52e-05	0.000456
cytoskeleton-dependent intracellular transport (GO:0030705)	166	64	31.24	+	2.05	4.28e-06	0.000147
actomyosin structure organization (GO:0031032)	109	42	20.51	+	2.05	0.000185	0.00425
regulation of cellular response to growth factor stimulus (GO:0090287)	270	104	50.81	+	2.05	3.23e-09	1.69e-07
skeletal muscle organ development (GO:0060538)	148	57	27.85	+	2.05	1.22e-05	0.000377
regulation of smooth muscle cell proliferation (GO:0048660)	161	62	30.3	+	2.05	4.99e-06	0.000169
positive regulation of cell morphogenesis involved in differentiation (GO:0010770)	187	72	35.19	+	2.05	8.36e-07	3.27e-05
regulation of membrane permeability (GO:0090559)	65	25	12.23	+	2.04	0.00353	0.05
positive regulation of axonogenesis (GO:0050772)	104	40	19.57	+	2.04	0.000321	0.00682
positive regulation of protein localization to membrane (GO:1905477)	104	40	19.57	+	2.04	0.000321	0.00681
apoptotic mitochondrial changes (GO:0008637)	65	25	12.23	+	2.04	0.00353	0.05
positive regulation of dendritic spine development (GO:0060999)	65	25	12.23	+	2.04	0.00353	0.0499
regulation of embryonic development (GO:0045995)	130	50	24.47	+	2.04	5.12e-05	0.00137
dendrite morphogenesis (GO:0048813)	73	28	13.74	+	2.04	0.00234	0.036
peptidyl-threonine phosphorylation (GO:0018107)	73	28	13.74	+	2.04	0.00234	0.036
regulation of cell-substrate adhesion (GO:0010810)	206	79	38.77	+	2.04	3.06e-07	1.27e-05
regulation of cell shape (GO:0008360)	154	59	28.98	+	2.04	1.12e-05	0.00035
internal protein amino acid acetylation (GO:0006475)	102	39	19.2	+	2.03	0.000304	0.00649
positive regulation of binding (GO:0051099)	204	78	38.39	+	2.03	4.1e-07	1.65e-05
regulation of protein localization to cell periphery (GO:1904375)	136	52	25.59	+	2.03	3.29e-05	0.000918
actin cytoskeleton organization (GO:0030036)	479	183	90.15	+	2.03	5.89e-15	5.53e-13
regulation of protein dephosphorylation (GO:0035304)	89	34	16.75	+	2.03	0.000754	0.0142
regulation of protein localization to plasma membrane (GO:1903076)	110	42	20.7	+	2.03	0.000201	0.00454
regulation of ubiquitin-dependent protein catabolic process (GO:2000058)	152	58	28.61	+	2.03	1.51e-05	0.000454
ameboidal-type cell migration (GO:0001667)	173	66	32.56	+	2.03	4.27e-06	0.000148
negative regulation of neuron projection development (GO:0010977)	173	66	32.56	+	2.03	4.27e-06	0.000147
cellular response to starvation (GO:0009267)	139	53	26.16	+	2.03	3.76e-05	0.00103
response to peptide (GO:1901652)	331	126	62.29	+	2.02	1.42e-10	8.62e-09
regulation of mitochondrion organization (GO:0010821)	134	51	25.22	+	2.02	4.41e-05	0.00119
response to unfolded protein (GO:0006986)	100	38	18.82	+	2.02	0.000407	0.00835
cellular response to oxygen levels (GO:0071453)	100	38	18.82	+	2.02	0.000407	0.00834
regulation of mitochondrial membrane potential (GO:0051881)	79	30	14.87	+	2.02	0.00217	0.0338
positive regulation of actin filament polymerization (GO:0030838)	79	30	14.87	+	2.02	0.00217	0.0338
negative regulation of cysteine-type endopeptidase activity involved in apoptotic process (GO:0043154)	79	30	14.87	+	2.02	0.00217	0.0338
regulation of stress fiber assembly (GO:0051492)	87	33	16.37	+	2.02	0.00101	0.0184
cellular carbohydrate metabolic process (GO:0044262)	145	55	27.29	+	2.02	2.4e-05	0.000691
positive regulation of small molecule metabolic process (GO:0062013)	145	55	27.29	+	2.02	2.4e-05	0.00069
cellular response to nutrient levels (GO:0031669)	182	69	34.25	+	2.01	2.18e-06	7.96e-05
regulation of actin filament bundle assembly (GO:0032231)	103	39	19.38	+	2.01	0.000458	0.00925
regulation of muscle hypertrophy (GO:0014743)	74	28	13.93	+	2.01	0.00255	0.0382
positive regulation of viral process (GO:0048524)	82	31	15.43	+	2.01	0.0017	0.0277
regulation of TOR signaling (GO:0032006)	98	37	18.44	+	2.01	0.000546	0.0108
regulation of muscle cell apoptotic process (GO:0010660)	98	37	18.44	+	2.01	0.000546	0.0108
regulation of macroautophagy (GO:0016241)	106	40	19.95	+	2.01	0.000363	0.00755
positive regulation of catabolic process (GO:0009896)	427	161	80.36	+	2	7.48e-13	5.81e-11
developmental growth involved in morphogenesis (GO:0060560)	130	49	24.47	+	2	7.9e-05	0.00201
positive regulation of protein catabolic process (GO:0045732)	215	81	40.46	+	2	3.55e-07	1.45e-05
regulation of proteasomal ubiquitin-dependent protein catabolic process (GO:0032434)	125	47	23.52	+	2	0.000133	0.0032
viral process (GO:0016032)	133	50	25.03	+	2	6.46e-05	0.00169
protein dephosphorylation (GO:0006470)	157	59	29.55	+	2	2.01e-05	0.000589
regulation of protein binding (GO:0043393)	245	92	46.11	+	2	7.01e-08	3.18e-06
vasculogenesis (GO:0001570)	88	33	16.56	+	1.99	0.00157	0.0262
response to glucose (GO:0009749)	96	36	18.07	+	1.99	0.000732	0.0138
regeneration (GO:0031099)	96	36	18.07	+	1.99	0.000732	0.0138
regulation of reactive oxygen species biosynthetic process (GO:1903426)	104	39	19.57	+	1.99	0.000488	0.00976
regulation of cell morphogenesis (GO:0022604)	528	198	99.37	+	1.99	2.2e-15	2.14e-13
regulation of protein modification by small protein conjugation or removal (GO:1903320)	232	87	43.66	+	1.99	1.71e-07	7.42e-06
placenta development (GO:0001890)	168	63	31.62	+	1.99	1.09e-05	0.000342
positive regulation of protein polymerization (GO:0032273)	112	42	21.08	+	1.99	0.000333	0.00705
negative regulation of cell projection organization (GO:0031345)	203	76	38.2	+	1.99	1.3e-06	4.91e-05
positive regulation of proteolysis (GO:0045862)	334	125	62.86	+	1.99	3.78e-10	2.19e-08
regulation of muscle adaptation (GO:0043502)	99	37	18.63	+	1.99	0.000839	0.0156
regulation of epithelial cell migration (GO:0010632)	225	84	42.34	+	1.98	3.84e-07	1.56e-05
regulation of DNA biosynthetic process (GO:2000278)	118	44	22.21	+	1.98	0.000212	0.00477
peptidyl-lysine acetylation (GO:0018394)	102	38	19.2	+	1.98	0.000656	0.0126
transport along microtubule (GO:0010970)	153	57	28.79	+	1.98	2.53e-05	0.000724
cytokinesis (GO:0000910)	94	35	17.69	+	1.98	0.000981	0.0179
vesicle localization (GO:0051648)	137	51	25.78	+	1.98	7.66e-05	0.00196
outflow tract morphogenesis (GO:0003151)	78	29	14.68	+	1.98	0.00311	0.045
maintenance of protein location (GO:0045185)	105	39	19.76	+	1.97	0.000527	0.0105
positive regulation of cold-induced thermogenesis (GO:0120162)	97	36	18.25	+	1.97	0.00113	0.0203
regulation of binding (GO:0051098)	407	151	76.6	+	1.97	9.34e-12	6.32e-10
protein acetylation (GO:0006473)	124	46	23.34	+	1.97	0.00019	0.00435
establishment of vesicle localization (GO:0051650)	124	46	23.34	+	1.97	0.00019	0.00434
hormone-mediated signaling pathway (GO:0009755)	89	33	16.75	+	1.97	0.00165	0.0272
peptidyl-serine phosphorylation (GO:0018105)	170	63	31.99	+	1.97	1.22e-05	0.000376
actin filament-based process (GO:0030029)	537	199	101.06	+	1.97	5.23e-15	4.97e-13
cellular response to hypoxia (GO:0071456)	81	30	15.24	+	1.97	0.00247	0.0373
intracellular receptor signaling pathway (GO:0030522)	81	30	15.24	+	1.97	0.00247	0.0373
dendrite development (GO:0016358)	138	51	25.97	+	1.96	8.26e-05	0.00209
negative regulation of protein phosphorylation (GO:0001933)	406	150	76.41	+	1.96	1.33e-11	8.9e-10
cellular response to external stimulus (GO:0071496)	244	90	45.92	+	1.96	2.13e-07	9.05e-06
negative regulation of MAPK cascade (GO:0043409)	171	63	32.18	+	1.96	1.31e-05	0.000401
regulation of neuron projection development (GO:0010975)	601	221	113.11	+	1.95	2.49e-16	2.6e-14
regulation of cysteine-type endopeptidase activity involved in apoptotic process (GO:0043281)	204	75	38.39	+	1.95	2.1e-06	7.72e-05
regulation of actin filament organization (GO:0110053)	253	93	47.61	+	1.95	1.54e-07	6.75e-06
cellular response to tumor necrosis factor (GO:0071356)	117	43	22.02	+	1.95	0.000309	0.0066
embryonic placenta development (GO:0001892)	109	40	20.51	+	1.95	0.000635	0.0122
anatomical structure maturation (GO:0071695)	150	55	28.23	+	1.95	6.81e-05	0.00175
regulation of dendrite development (GO:0050773)	191	70	35.95	+	1.95	5.13e-06	0.000174
protein localization to plasma membrane (GO:0072659)	194	71	36.51	+	1.94	5.82e-06	0.000195
response to topologically incorrect protein (GO:0035966)	123	45	23.15	+	1.94	0.000272	0.00587
postsynapse organization (GO:0099173)	93	34	17.5	+	1.94	0.00143	0.0244
cellular response to organonitrogen compound (GO:0071417)	438	160	82.43	+	1.94	6.28e-12	4.42e-10
cellular response to extracellular stimulus (GO:0031668)	211	77	39.71	+	1.94	2e-06	7.37e-05
cellular response to decreased oxygen levels (GO:0036294)	85	31	16	+	1.94	0.003	0.0438
mitochondrial membrane organization (GO:0007006)	96	35	18.07	+	1.94	0.0016	0.0266
nuclear export (GO:0051168)	96	35	18.07	+	1.94	0.0016	0.0266
regulation of response to oxidative stress (GO:1902882)	96	35	18.07	+	1.94	0.0016	0.0265
response to purine-containing compound (GO:0014074)	107	39	20.14	+	1.94	0.000851	0.0158
negative regulation of phosphorylation (GO:0042326)	450	164	84.69	+	1.94	3.6e-12	2.61e-10
Notch signaling pathway (GO:0007219)	118	43	22.21	+	1.94	0.000456	0.00921
positive regulation of cytoskeleton organization (GO:0051495)	206	75	38.77	+	1.93	3.3e-06	0.000116
negative regulation of intracellular signal transduction (GO:1902532)	503	183	94.66	+	1.93	2.2e-13	1.78e-11
positive regulation of intracellular protein transport (GO:0090316)	132	48	24.84	+	1.93	0.000195	0.00443
cardiac septum development (GO:0003279)	121	44	22.77	+	1.93	0.000362	0.00756
internal peptidyl-lysine acetylation (GO:0018393)	99	36	18.63	+	1.93	0.00126	0.0221
response to hexose (GO:0009746)	99	36	18.63	+	1.93	0.00126	0.0221
regulation of protein complex assembly (GO:0043254)	416	151	78.29	+	1.93	3.22e-11	2.04e-09
negative regulation of developmental growth (GO:0048640)	124	45	23.34	+	1.93	0.000294	0.0063
regulation of autophagy (GO:0010506)	248	90	46.67	+	1.93	3.81e-07	1.55e-05
negative regulation of protein modification process (GO:0031400)	565	205	106.33	+	1.93	9.49e-15	8.55e-13
positive regulation of endothelial cell proliferation (GO:0001938)	91	33	17.13	+	1.93	0.00191	0.0306
ureteric bud development (GO:0001657)	91	33	17.13	+	1.93	0.00191	0.0305
positive regulation of mRNA metabolic process (GO:1903313)	91	33	17.13	+	1.93	0.00191	0.0305
response to tumor necrosis factor (GO:0034612)	138	50	25.97	+	1.93	0.000176	0.00406
negative regulation of blood vessel morphogenesis (GO:2000181)	116	42	21.83	+	1.92	0.00061	0.0118
negative regulation of protein binding (GO:0032091)	105	38	19.76	+	1.92	0.00114	0.0203
regulation of generation of precursor metabolites and energy (GO:0043467)	130	47	24.47	+	1.92	0.000259	0.00564
regulation of response to cytokine stimulus (GO:0060759)	119	43	22.4	+	1.92	0.000482	0.00965
vesicle organization (GO:0016050)	230	83	43.28	+	1.92	1.11e-06	4.27e-05
negative regulation of cell growth (GO:0030308)	194	70	36.51	+	1.92	8.56e-06	0.000277
regulation of cell size (GO:0008361)	208	75	39.14	+	1.92	3.77e-06	0.000131
negative regulation of cysteine-type endopeptidase activity (GO:2000117)	86	31	16.18	+	1.92	0.00317	0.0458
regulation of cellular component size (GO:0032535)	394	142	74.15	+	1.92	2.27e-10	1.36e-08
positive regulation of protein binding (GO:0032092)	111	40	20.89	+	1.91	0.000725	0.0137
regulation of Rho protein signal transduction (GO:0035023)	136	49	25.59	+	1.91	0.000235	0.00519
regulation of carbohydrate metabolic process (GO:0006109)	186	67	35	+	1.91	1.28e-05	0.000393
response to monosaccharide (GO:0034284)	100	36	18.82	+	1.91	0.00136	0.0234
cellular response to growth factor stimulus (GO:0071363)	389	140	73.21	+	1.91	2.7e-10	1.58e-08
establishment or maintenance of cell polarity (GO:0007163)	203	73	38.2	+	1.91	6.14e-06	0.000205
negative regulation of hormone secretion (GO:0046888)	89	32	16.75	+	1.91	0.00254	0.0382
regulation of postsynapse organization (GO:0099175)	128	46	24.09	+	1.91	0.000344	0.00724
regulation of supramolecular fiber organization (GO:1902903)	348	125	65.49	+	1.91	3.48e-09	1.81e-07
protein polyubiquitination (GO:0000209)	181	65	34.06	+	1.91	2.09e-05	0.000608
mesonephric tubule development (GO:0072164)	92	33	17.31	+	1.91	0.00287	0.0425
mesonephric epithelium development (GO:0072163)	92	33	17.31	+	1.91	0.00287	0.0424
positive regulation of smooth muscle cell proliferation (GO:0048661)	106	38	19.95	+	1.9	0.0012	0.0212
muscle cell differentiation (GO:0042692)	265	95	49.87	+	1.9	2.74e-07	1.15e-05
regulation of GTPase activity (GO:0043087)	296	106	55.71	+	1.9	5.81e-08	2.65e-06
positive regulation of lipid biosynthetic process (GO:0046889)	95	34	17.88	+	1.9	0.00225	0.0348
positive regulation of reactive oxygen species metabolic process (GO:2000379)	109	39	20.51	+	1.9	0.000963	0.0177
response to growth factor (GO:0070848)	403	144	75.84	+	1.9	2.38e-10	1.41e-08
positive regulation of endothelial cell migration (GO:0010595)	98	35	18.44	+	1.9	0.0018	0.029
positive regulation of I-kappaB kinase/NF-kappaB signaling (GO:0043123)	112	40	21.08	+	1.9	0.00109	0.0196
establishment of organelle localization (GO:0051656)	311	111	58.53	+	1.9	2.74e-08	1.28e-06
regulation of lipid metabolic process (GO:0019216)	342	122	64.36	+	1.9	5.77e-09	2.93e-07
regulation of cellular response to oxidative stress (GO:1900407)	87	31	16.37	+	1.89	0.00339	0.0482
regulation of epithelial to mesenchymal transition (GO:0010717)	87	31	16.37	+	1.89	0.00339	0.0482
organelle localization (GO:0051640)	455	162	85.63	+	1.89	2.06e-11	1.35e-09
morphogenesis of a branching epithelium (GO:0061138)	191	68	35.95	+	1.89	1.59e-05	0.000475
cellular response to acid chemical (GO:0071229)	169	60	31.8	+	1.89	5.42e-05	0.00143
positive regulation of cysteine-type endopeptidase activity involved in apoptotic process (GO:0043280)	124	44	23.34	+	1.89	0.000608	0.0118
cardiac chamber development (GO:0003205)	186	66	35	+	1.89	2.62e-05	0.000747
negative regulation of binding (GO:0051100)	172	61	32.37	+	1.88	4.43e-05	0.0012
muscle cell development (GO:0055001)	161	57	30.3	+	1.88	8.18e-05	0.00207
response to carbohydrate (GO:0009743)	113	40	21.27	+	1.88	0.00114	0.0203
multicellular organism growth (GO:0035264)	113	40	21.27	+	1.88	0.00114	0.0203
regulation of endothelial cell proliferation (GO:0001936)	130	46	24.47	+	1.88	0.000396	0.00815
negative regulation of apoptotic signaling pathway (GO:2001234)	229	81	43.1	+	1.88	3.15e-06	0.000112
cellular response to nitrogen compound (GO:1901699)	509	180	95.79	+	1.88	2.68e-12	1.96e-10
regulation of actomyosin structure organization (GO:0110020)	99	35	18.63	+	1.88	0.00195	0.031
nucleocytoplasmic transport (GO:0006913)	201	71	37.83	+	1.88	1.22e-05	0.000377
nuclear transport (GO:0051169)	201	71	37.83	+	1.88	1.22e-05	0.000376
negative regulation of establishment of protein localization (GO:1904950)	207	73	38.96	+	1.87	1.07e-05	0.000337
regulation of endothelial cell migration (GO:0010594)	156	55	29.36	+	1.87	0.000132	0.00319
dephosphorylation (GO:0016311)	210	74	39.52	+	1.87	8.65e-06	0.000279
response to starvation (GO:0042594)	162	57	30.49	+	1.87	0.000119	0.00292
negative regulation of vasculature development (GO:1901343)	128	45	24.09	+	1.87	0.000521	0.0104
negative regulation of protein transport (GO:0051224)	202	71	38.02	+	1.87	1.77e-05	0.000527
regulation of protein ubiquitination (GO:0031396)	202	71	38.02	+	1.87	1.77e-05	0.000526
cell-matrix adhesion (GO:0007160)	111	39	20.89	+	1.87	0.00151	0.0253
protein localization to cell periphery (GO:1990778)	245	86	46.11	+	1.87	2.11e-06	7.73e-05
response to acid chemical (GO:0001101)	248	87	46.67	+	1.86	1.7e-06	6.3e-05
intrinsic apoptotic signaling pathway (GO:0097193)	154	54	28.98	+	1.86	0.000174	0.00404
regulation of plasma membrane bounded cell projection organization (GO:0120035)	773	271	145.47	+	1.86	1.18e-17	1.3e-15
regulation of actin polymerization or depolymerization (GO:0008064)	174	61	32.75	+	1.86	6.71e-05	0.00173
pallium development (GO:0021543)	157	55	29.55	+	1.86	0.000141	0.00335
maintenance of location in cell (GO:0051651)	100	35	18.82	+	1.86	0.00283	0.042
cardiac ventricle development (GO:0003231)	140	49	26.35	+	1.86	0.000408	0.00834
cellular response to hormone stimulus (GO:0032870)	412	144	77.54	+	1.86	7.48e-10	4.23e-08
protein acylation (GO:0043543)	166	58	31.24	+	1.86	0.0001	0.00249
regulation of cysteine-type endopeptidase activity (GO:2000116)	229	80	43.1	+	1.86	4.7e-06	0.00016
regulation of cell projection organization (GO:0031344)	782	273	147.17	+	1.86	1.68e-17	1.84e-15
mesenchymal cell differentiation (GO:0048762)	149	52	28.04	+	1.85	0.00029	0.00625
positive regulation of neuron projection development (GO:0010976)	364	127	68.5	+	1.85	9.98e-09	4.88e-07
regulation of cytokine-mediated signaling pathway (GO:0001959)	109	38	20.51	+	1.85	0.002	0.0315
regulation of synaptic plasticity (GO:0048167)	218	76	41.03	+	1.85	8.65e-06	0.00028
negative regulation of protein complex assembly (GO:0031333)	132	46	24.84	+	1.85	0.000601	0.0117
transcription by RNA polymerase II (GO:0006366)	198	69	37.26	+	1.85	2.24e-05	0.00065
negative regulation of angiogenesis (GO:0016525)	112	39	21.08	+	1.85	0.00158	0.0264
positive regulation of endopeptidase activity (GO:0010950)	158	55	29.73	+	1.85	0.000207	0.00466
microtubule-based transport (GO:0099111)	181	63	34.06	+	1.85	6.29e-05	0.00164
blood vessel development (GO:0001568)	523	182	98.43	+	1.85	6.89e-12	4.81e-10
negative regulation of phosphorus metabolic process (GO:0010563)	546	190	102.75	+	1.85	2.1e-12	1.56e-10
negative regulation of phosphate metabolic process (GO:0045936)	546	190	102.75	+	1.85	2.1e-12	1.56e-10
regulation of dendrite morphogenesis (GO:0048814)	115	40	21.64	+	1.85	0.00128	0.0223
negative regulation of growth (GO:0045926)	256	89	48.18	+	1.85	1.69e-06	6.26e-05
regulation of protein polymerization (GO:0032271)	213	74	40.09	+	1.85	1.39e-05	0.00042
mesonephros development (GO:0001823)	95	33	17.88	+	1.85	0.00341	0.0483
nephron development (GO:0072006)	124	43	23.34	+	1.84	0.000903	0.0167
erythrocyte homeostasis (GO:0034101)	104	36	19.57	+	1.84	0.00239	0.0365
regulation of carbohydrate biosynthetic process (GO:0043255)	104	36	19.57	+	1.84	0.00239	0.0365
transmembrane receptor protein serine/threonine kinase signaling pathway (GO:0007178)	182	63	34.25	+	1.84	6.62e-05	0.00172
supramolecular fiber organization (GO:0097435)	446	154	83.94	+	1.83	4.95e-10	2.82e-08
myeloid leukocyte differentiation (GO:0002573)	116	40	21.83	+	1.83	0.00187	0.03
cellular response to oxidative stress (GO:0034599)	203	70	38.2	+	1.83	2.71e-05	0.000768
regulation of actin filament length (GO:0030832)	177	61	33.31	+	1.83	0.000108	0.00268
positive regulation of cell migration (GO:0030335)	543	187	102.19	+	1.83	5.58e-12	3.95e-10
regulation of protein localization to nucleus (GO:1900180)	122	42	22.96	+	1.83	0.00119	0.021
positive regulation of cellular component movement (GO:0051272)	584	201	109.91	+	1.83	1.16e-12	8.79e-11
transmembrane receptor protein tyrosine kinase signaling pathway (GO:0007169)	340	117	63.99	+	1.83	6.36e-08	2.89e-06
regulation of ossification (GO:0030278)	218	75	41.03	+	1.83	1.69e-05	0.000504
cell-cell junction organization (GO:0045216)	125	43	23.52	+	1.83	0.00133	0.023
cellular response to leukemia inhibitory factor (GO:1990830)	128	44	24.09	+	1.83	0.00104	0.0189
response to leukemia inhibitory factor (GO:1990823)	128	44	24.09	+	1.83	0.00104	0.0189
muscle structure development (GO:0061061)	483	166	90.9	+	1.83	1.32e-10	8.02e-09
blood vessel morphogenesis (GO:0048514)	422	145	79.42	+	1.83	1.62e-09	8.67e-08
negative regulation of transcription by RNA polymerase II (GO:0000122)	859	295	161.66	+	1.82	3.69e-18	4.16e-16
regulation of reactive oxygen species metabolic process (GO:2000377)	201	69	37.83	+	1.82	3.54e-05	0.000983
positive regulation of peptidase activity (GO:0010952)	169	58	31.8	+	1.82	0.00016	0.00373
regulation of dephosphorylation (GO:0035303)	169	58	31.8	+	1.82	0.00016	0.00373
response to endoplasmic reticulum stress (GO:0034976)	207	71	38.96	+	1.82	3.11e-05	0.00087
regulation of neuron differentiation (GO:0045664)	770	264	144.91	+	1.82	3.55e-16	3.64e-14
cardiac chamber morphogenesis (GO:0003206)	140	48	26.35	+	1.82	0.000591	0.0116
positive regulation of cell motility (GO:2000147)	566	194	106.52	+	1.82	3.32e-12	2.42e-10
regulation of proteasomal protein catabolic process (GO:0061136)	181	62	34.06	+	1.82	9.2e-05	0.00231
regulation of actin cytoskeleton organization (GO:0032956)	345	118	64.93	+	1.82	7.66e-08	3.44e-06
regulation of transmembrane receptor protein serine/threonine kinase signaling pathway (GO:0090092)	234	80	44.04	+	1.82	1.12e-05	0.000349
vasculature development (GO:0001944)	550	188	103.51	+	1.82	9.89e-12	6.67e-10
developmental growth (GO:0048589)	445	152	83.75	+	1.81	9.66e-10	5.43e-08
regulation of cellular protein catabolic process (GO:1903362)	246	84	46.3	+	1.81	6.37e-06	0.000212
regulation of cellular ketone metabolic process (GO:0010565)	126	43	23.71	+	1.81	0.00137	0.0236
muscle tissue development (GO:0060537)	337	115	63.42	+	1.81	1.14e-07	5.1e-06
regulation of actin filament-based process (GO:0032970)	393	134	73.96	+	1.81	1.12e-08	5.45e-07
negative regulation of cellular component movement (GO:0051271)	317	108	59.66	+	1.81	2.95e-07	1.23e-05
striated muscle tissue development (GO:0014706)	320	109	60.22	+	1.81	3.21e-07	1.33e-05
cardiovascular system development (GO:0072358)	564	192	106.14	+	1.81	8.48e-12	5.82e-10
positive regulation of cysteine-type endopeptidase activity (GO:2001056)	141	48	26.54	+	1.81	0.000629	0.0121
morphogenesis of a branching structure (GO:0001763)	203	69	38.2	+	1.81	5.3e-05	0.00141
rhythmic process (GO:0048511)	256	87	48.18	+	1.81	4.77e-06	0.000162
regulation of neurogenesis (GO:0050767)	945	321	177.84	+	1.8	5.02e-19	6e-17
regulation of proteolysis involved in cellular protein catabolic process (GO:1903050)	212	72	39.9	+	1.8	3.77e-05	0.00103
cerebral cortex development (GO:0021987)	109	37	20.51	+	1.8	0.00291	0.0429
cell-substrate adhesion (GO:0031589)	165	56	31.05	+	1.8	0.000274	0.00591
negative regulation of locomotion (GO:0040013)	333	113	62.67	+	1.8	1.92e-07	8.22e-06
ensheathment of neurons (GO:0007272)	112	38	21.08	+	1.8	0.00237	0.0363
axon ensheathment (GO:0008366)	112	38	21.08	+	1.8	0.00237	0.0363
regulation of glucose metabolic process (GO:0010906)	121	41	22.77	+	1.8	0.00166	0.0273
positive regulation of locomotion (GO:0040017)	597	202	112.35	+	1.8	3.77e-12	2.7e-10
positive regulation of protein modification by small protein conjugation or removal (GO:1903322)	136	46	25.59	+	1.8	0.00101	0.0184
regulation of cellular protein localization (GO:1903827)	547	185	102.94	+	1.8	2.55e-11	1.64e-09
response to organonitrogen compound (GO:0010243)	740	250	139.26	+	1.8	7.35e-15	6.71e-13
positive regulation of cellular protein localization (GO:1903829)	299	101	56.27	+	1.79	1.12e-06	4.28e-05
cell-cell signaling by wnt (GO:0198738)	231	78	43.47	+	1.79	1.98e-05	0.000581
Wnt signaling pathway (GO:0016055)	231	78	43.47	+	1.79	1.98e-05	0.00058
regulation of cell development (GO:0060284)	1081	365	203.44	+	1.79	2.48e-21	3.77e-19
regulation of actin filament polymerization (GO:0030833)	157	53	29.55	+	1.79	0.000408	0.00835
regulation of anatomical structure size (GO:0090066)	557	188	104.82	+	1.79	2.53e-11	1.63e-09
branching morphogenesis of an epithelial tube (GO:0048754)	160	54	30.11	+	1.79	0.000451	0.00912
endomembrane system organization (GO:0010256)	356	120	67	+	1.79	1.16e-07	5.14e-06
positive regulation of cell projection organization (GO:0031346)	469	158	88.26	+	1.79	1.18e-09	6.51e-08
positive regulation of intracellular transport (GO:0032388)	190	64	35.76	+	1.79	0.000127	0.00308
regulation of anatomical structure morphogenesis (GO:0022603)	1072	361	201.75	+	1.79	6.81e-21	9.6e-19
angiogenesis (GO:0001525)	309	104	58.15	+	1.79	8.32e-07	3.26e-05
myelination (GO:0042552)	110	37	20.7	+	1.79	0.0031	0.0448
tissue remodeling (GO:0048771)	113	38	21.27	+	1.79	0.00336	0.048
connective tissue development (GO:0061448)	229	77	43.1	+	1.79	2.57e-05	0.000734
growth (GO:0040007)	461	155	86.76	+	1.79	1.73e-09	9.23e-08
vacuolar transport (GO:0007034)	131	44	24.65	+	1.78	0.00167	0.0273
enzyme linked receptor protein signaling pathway (GO:0007167)	530	178	99.74	+	1.78	1.01e-10	6.29e-09
regulation of cellular catabolic process (GO:0031329)	685	230	128.91	+	1.78	1.58e-13	1.29e-11
protein ubiquitination (GO:0016567)	417	140	78.48	+	1.78	1.38e-08	6.62e-07
neuron migration (GO:0001764)	143	48	26.91	+	1.78	0.000934	0.0172
regulation of RNA splicing (GO:0043484)	143	48	26.91	+	1.78	0.000934	0.0172
regulation of intracellular protein transport (GO:0033157)	212	71	39.9	+	1.78	5.37e-05	0.00142
cell projection morphogenesis (GO:0048858)	478	160	89.96	+	1.78	1.18e-09	6.53e-08
negative regulation of neuron differentiation (GO:0045665)	257	86	48.37	+	1.78	9.59e-06	0.000307
neuron projection morphogenesis (GO:0048812)	467	156	87.89	+	1.78	2.15e-09	1.14e-07
regulation of catabolic process (GO:0009894)	830	277	156.2	+	1.77	8.28e-16	8.22e-14
receptor-mediated endocytosis (GO:0006898)	138	46	25.97	+	1.77	0.00154	0.0258
glucose homeostasis (GO:0042593)	192	64	36.13	+	1.77	0.000139	0.00332
striated muscle cell differentiation (GO:0051146)	216	72	40.65	+	1.77	6.11e-05	0.0016
negative regulation of cell migration (GO:0030336)	270	90	50.81	+	1.77	5.86e-06	0.000196
negative regulation of peptide secretion (GO:0002792)	159	53	29.92	+	1.77	0.000607	0.0118
regulation of myeloid leukocyte differentiation (GO:0002761)	126	42	23.71	+	1.77	0.00199	0.0314
regulation of kinase activity (GO:0043549)	729	243	137.19	+	1.77	6.97e-14	5.76e-12
regulation of striated muscle cell differentiation (GO:0051153)	123	41	23.15	+	1.77	0.00246	0.0373
plasma membrane bounded cell projection morphogenesis (GO:0120039)	472	157	88.83	+	1.77	2.54e-09	1.34e-07
regulation of apoptotic signaling pathway (GO:2001233)	412	137	77.54	+	1.77	3.08e-08	1.43e-06
positive regulation of neurogenesis (GO:0050769)	578	192	108.78	+	1.77	3.88e-11	2.44e-09
negative regulation of cell motility (GO:2000146)	283	94	53.26	+	1.76	4.63e-06	0.000158
regulation of synapse organization (GO:0050807)	268	89	50.44	+	1.76	7.55e-06	0.000249
cytoskeleton organization (GO:0007010)	1036	344	194.97	+	1.76	4.23e-19	5.13e-17
regulation of protein kinase activity (GO:0045859)	663	220	124.77	+	1.76	1.43e-12	1.07e-10
endosomal transport (GO:0016197)	199	66	37.45	+	1.76	0.000127	0.00309
peptidyl-serine modification (GO:0018209)	196	65	36.89	+	1.76	0.000158	0.00369
carbohydrate homeostasis (GO:0033500)	193	64	36.32	+	1.76	0.000148	0.00349
maintenance of location (GO:0051235)	169	56	31.8	+	1.76	0.000446	0.00904
positive regulation of cell development (GO:0010720)	658	218	123.83	+	1.76	2.27e-12	1.67e-10
negative regulation of DNA-binding transcription factor activity (GO:0043433)	160	53	30.11	+	1.76	0.000632	0.0122
cell morphogenesis involved in neuron differentiation (GO:0048667)	429	142	80.74	+	1.76	2.08e-08	9.87e-07
neuron projection development (GO:0031175)	686	227	129.1	+	1.76	8.29e-13	6.38e-11
regulation of cell migration (GO:0030334)	898	297	169	+	1.76	2.17e-16	2.28e-14
regulation of osteoblast differentiation (GO:0045667)	127	42	23.9	+	1.76	0.00285	0.0422
positive regulation of NF-kappaB transcription factor activity (GO:0051092)	127	42	23.9	+	1.76	0.00285	0.0421
fat cell differentiation (GO:0045444)	121	40	22.77	+	1.76	0.00321	0.0462
regulation of circadian rhythm (GO:0042752)	121	40	22.77	+	1.76	0.00321	0.0462
myeloid cell differentiation (GO:0030099)	239	79	44.98	+	1.76	3.67e-05	0.00102
negative regulation of signal transduction (GO:0009968)	1172	387	220.56	+	1.75	3.74e-21	5.57e-19
regulation of myeloid cell differentiation (GO:0045637)	203	67	38.2	+	1.75	0.000145	0.00343
cell morphogenesis involved in differentiation (GO:0000904)	564	186	106.14	+	1.75	1.24e-10	7.63e-09
muscle organ development (GO:0007517)	279	92	52.51	+	1.75	7.71e-06	0.000254
positive regulation of neuron differentiation (GO:0045666)	464	153	87.32	+	1.75	7.04e-09	3.49e-07
negative regulation of cell communication (GO:0010648)	1295	427	243.71	+	1.75	2.85e-23	5.22e-21
protein localization to nucleus (GO:0034504)	170	56	31.99	+	1.75	0.000468	0.00941
mitochondrial transport (GO:0006839)	167	55	31.43	+	1.75	0.000578	0.0113
positive regulation of DNA-binding transcription factor activity (GO:0051091)	243	80	45.73	+	1.75	3.06e-05	0.000858
symbiotic process (GO:0044403)	228	75	42.91	+	1.75	6.69e-05	0.00173
bone development (GO:0060348)	210	69	39.52	+	1.75	0.000133	0.00319
autophagy (GO:0006914)	207	68	38.96	+	1.75	0.000122	0.00301
process utilizing autophagic mechanism (GO:0061919)	207	68	38.96	+	1.75	0.000122	0.003
negative regulation of signaling (GO:0023057)	1300	427	244.65	+	1.75	6.37e-23	1.1e-20
negative regulation of transcription, DNA-templated (GO:0045892)	1145	376	215.48	+	1.74	3e-20	4.15e-18
cardiocyte differentiation (GO:0035051)	134	44	25.22	+	1.74	0.00192	0.0306
regulation of vasculature development (GO:1901342)	335	110	63.05	+	1.74	1.07e-06	4.11e-05
regulation of protein catabolic process (GO:0042176)	387	127	72.83	+	1.74	1.75e-07	7.55e-06
negative regulation of nucleic acid-templated transcription (GO:1903507)	1149	377	216.24	+	1.74	3.38e-20	4.64e-18
negative regulation of RNA biosynthetic process (GO:1902679)	1150	377	216.42	+	1.74	3.5e-20	4.76e-18
regulation of insulin secretion (GO:0050796)	180	59	33.88	+	1.74	0.000349	0.00733
regulation of MAP kinase activity (GO:0043405)	296	97	55.71	+	1.74	5.21e-06	0.000175
signal transduction by protein phosphorylation (GO:0023014)	177	58	33.31	+	1.74	0.000427	0.00867
regulation of nervous system development (GO:0051960)	1059	347	199.3	+	1.74	1.28e-18	1.47e-16
cell surface receptor signaling pathway involved in cell-cell signaling (GO:1905114)	284	93	53.45	+	1.74	9.09e-06	0.000293
small GTPase mediated signal transduction (GO:0007264)	275	90	51.75	+	1.74	1.28e-05	0.000392
axon development (GO:0061564)	370	121	69.63	+	1.74	3.63e-07	1.48e-05
regulation of cell motility (GO:2000145)	948	310	178.41	+	1.74	1.58e-16	1.67e-14
regulation of cellular carbohydrate metabolic process (GO:0010675)	153	50	28.79	+	1.74	0.00133	0.0231
tube morphogenesis (GO:0035239)	713	233	134.18	+	1.74	1.08e-12	8.17e-11
negative regulation of protein secretion (GO:0050709)	150	49	28.23	+	1.74	0.00122	0.0216
regulation of developmental growth (GO:0048638)	392	128	73.77	+	1.74	2.06e-07	8.78e-06
Golgi vesicle transport (GO:0048193)	245	80	46.11	+	1.74	4.47e-05	0.0012
striated muscle cell development (GO:0055002)	147	48	27.66	+	1.74	0.00151	0.0254
peptidyl-lysine modification (GO:0018205)	239	78	44.98	+	1.73	5.07e-05	0.00136
regulation of small molecule metabolic process (GO:0062012)	331	108	62.29	+	1.73	1.76e-06	6.52e-05
regulation of cell growth (GO:0001558)	420	137	79.04	+	1.73	7.61e-08	3.43e-06
apoptotic signaling pathway (GO:0097190)	276	90	51.94	+	1.73	1.33e-05	0.000406
regulation of angiogenesis (GO:0045765)	301	98	56.65	+	1.73	6.1e-06	0.000204
myeloid cell homeostasis (GO:0002262)	129	42	24.28	+	1.73	0.00305	0.0445
negative regulation of RNA metabolic process (GO:0051253)	1238	403	232.99	+	1.73	4.35e-21	6.36e-19
regulation of intracellular transport (GO:0032386)	338	110	63.61	+	1.73	1.61e-06	5.99e-05
mesenchyme development (GO:0060485)	209	68	39.33	+	1.73	0.000177	0.00408
regulation of cytoskeleton organization (GO:0051493)	538	175	101.25	+	1.73	1.24e-09	6.82e-08
response to nitrogen compound (GO:1901698)	846	275	159.21	+	1.73	1.38e-14	1.21e-12
regulation of synapse structure or activity (GO:0050803)	280	91	52.69	+	1.73	1.5e-05	0.000452
protein modification by small protein conjugation (GO:0032446)	465	151	87.51	+	1.73	1.89e-08	8.99e-07
cellular response to endogenous stimulus (GO:0071495)	918	298	172.76	+	1.72	1.49e-15	1.47e-13
negative regulation of cell development (GO:0010721)	382	124	71.89	+	1.72	3.85e-07	1.56e-05
regulation of transferase activity (GO:0051338)	835	271	157.14	+	1.72	2.53e-14	2.17e-12
epithelial cell development (GO:0002064)	213	69	40.09	+	1.72	0.000151	0.00355
protein stabilization (GO:0050821)	173	56	32.56	+	1.72	0.000709	0.0135
cell part morphogenesis (GO:0032990)	504	163	94.85	+	1.72	7.15e-09	3.54e-07
regulation of cellular component movement (GO:0051270)	1036	335	194.97	+	1.72	2.84e-17	3.09e-15
regulation of canonical Wnt signaling pathway (GO:0060828)	232	75	43.66	+	1.72	0.000104	0.00258
regulation of extrinsic apoptotic signaling pathway (GO:2001236)	161	52	30.3	+	1.72	0.00125	0.0219
regulation of muscle cell differentiation (GO:0051147)	161	52	30.3	+	1.72	0.00125	0.0219
intracellular transport (GO:0046907)	1146	370	215.67	+	1.72	5.67e-19	6.72e-17
axonogenesis (GO:0007409)	341	110	64.17	+	1.71	2.4e-06	8.69e-05
regulation of protein stability (GO:0031647)	276	89	51.94	+	1.71	2.48e-05	0.000711
negative regulation of hemopoiesis (GO:1903707)	146	47	27.48	+	1.71	0.00203	0.032
regulation of DNA-binding transcription factor activity (GO:0051090)	395	127	74.34	+	1.71	4.22e-07	1.7e-05
cell morphogenesis (GO:0000902)	729	234	137.19	+	1.71	4.43e-12	3.16e-10
regulation of locomotion (GO:0040012)	1025	329	192.9	+	1.71	1.34e-16	1.43e-14
positive regulation of kinase activity (GO:0033674)	474	152	89.2	+	1.7	3.37e-08	1.56e-06
cellular response to organic cyclic compound (GO:0071407)	368	118	69.26	+	1.7	1.18e-06	4.5e-05
in utero embryonic development (GO:0001701)	515	165	96.92	+	1.7	9.95e-09	4.87e-07
positive regulation of DNA metabolic process (GO:0051054)	206	66	38.77	+	1.7	0.000303	0.00648
positive regulation of protein kinase activity (GO:0045860)	437	140	82.24	+	1.7	1.28e-07	5.69e-06
negative regulation of neurogenesis (GO:0050768)	334	107	62.86	+	1.7	3.67e-06	0.000128
activation of protein kinase activity (GO:0032147)	244	78	45.92	+	1.7	8.27e-05	0.00209
positive regulation of cellular component organization (GO:0051130)	1230	393	231.48	+	1.7	2.1e-19	2.7e-17
regulation of protein serine/threonine kinase activity (GO:0071900)	429	137	80.74	+	1.7	1.88e-07	8.09e-06
apoptotic process (GO:0006915)	805	257	151.5	+	1.7	5.71e-13	4.48e-11
regulation of cellular component biogenesis (GO:0044087)	937	299	176.34	+	1.7	6.71e-15	6.15e-13
protein localization to membrane (GO:0072657)	420	134	79.04	+	1.7	2.65e-07	1.11e-05
positive regulation of cellular component biogenesis (GO:0044089)	511	163	96.17	+	1.69	1.23e-08	5.97e-07
negative regulation of cellular macromolecule biosynthetic process (GO:2000113)	1333	425	250.86	+	1.69	6.06e-21	8.77e-19
positive regulation of cell adhesion (GO:0045785)	411	131	77.35	+	1.69	3.75e-07	1.53e-05
negative regulation of macromolecule biosynthetic process (GO:0010558)	1368	436	257.45	+	1.69	1.86e-21	2.84e-19
negative regulation of Wnt signaling pathway (GO:0030178)	157	50	29.55	+	1.69	0.00207	0.0325
positive regulation of cell differentiation (GO:0045597)	1090	347	205.13	+	1.69	5.43e-17	5.87e-15
programmed cell death (GO:0012501)	842	268	158.46	+	1.69	2.61e-13	2.1e-11
negative regulation of nucleobase-containing compound metabolic process (GO:0045934)	1345	428	253.12	+	1.69	6.13e-21	8.8e-19
regulation of Wnt signaling pathway (GO:0030111)	299	95	56.27	+	1.69	1.97e-05	0.000579
regulation of cell differentiation (GO:0045595)	1851	587	348.35	+	1.69	1.21e-28	2.93e-26
negative regulation of cell adhesion (GO:0007162)	287	91	54.01	+	1.68	3.44e-05	0.000957
protein import (GO:0017038)	142	45	26.72	+	1.68	0.00337	0.048
positive regulation of GTPase activity (GO:0043547)	218	69	41.03	+	1.68	0.000318	0.00675
negative regulation of cell differentiation (GO:0045596)	752	238	141.52	+	1.68	8.72e-12	5.96e-10
regulation of cellular localization (GO:0060341)	822	260	154.7	+	1.68	9.32e-13	7.1e-11
urogenital system development (GO:0001655)	320	101	60.22	+	1.68	1.12e-05	0.000349
cell death (GO:0008219)	881	278	165.8	+	1.68	1.78e-13	1.45e-11
negative regulation of gene expression (GO:0010629)	1591	502	299.42	+	1.68	6.87e-24	1.31e-21
positive regulation of nervous system development (GO:0051962)	647	204	121.76	+	1.68	4.31e-10	2.47e-08
negative regulation of protein metabolic process (GO:0051248)	1060	334	199.49	+	1.67	6.62e-16	6.69e-14
negative regulation of biosynthetic process (GO:0009890)	1460	460	274.76	+	1.67	7.98e-22	1.25e-19
positive regulation of epithelial cell proliferation (GO:0050679)	200	63	37.64	+	1.67	0.000633	0.0122
regulation of cell adhesion (GO:0030155)	689	217	129.67	+	1.67	1.28e-10	7.85e-09
regulation of intracellular signal transduction (GO:1902531)	1573	495	296.03	+	1.67	2.02e-23	3.74e-21
cellular response to inorganic substance (GO:0071241)	178	56	33.5	+	1.67	0.00115	0.0205
negative regulation of cellular biosynthetic process (GO:0031327)	1421	447	267.43	+	1.67	4.31e-21	6.35e-19
positive regulation of molecular function (GO:0044093)	1437	452	270.44	+	1.67	2.64e-21	3.96e-19
response to oxygen levels (GO:0070482)	210	66	39.52	+	1.67	0.000464	0.00935
tube formation (GO:0035148)	175	55	32.93	+	1.67	0.00141	0.0241
neural tube development (GO:0021915)	191	60	35.95	+	1.67	0.000895	0.0166
protein modification by small protein conjugation or removal (GO:0070647)	586	184	110.28	+	1.67	3.81e-09	1.96e-07
positive regulation of transferase activity (GO:0051347)	551	173	103.7	+	1.67	1.14e-08	5.55e-07
negative regulation of response to stimulus (GO:0048585)	1572	493	295.84	+	1.67	4.83e-23	8.56e-21
response to oxidative stress (GO:0006979)	338	106	63.61	+	1.67	9.94e-06	0.000316
generation of neurons (GO:0048699)	1647	516	309.96	+	1.66	4.89e-24	9.42e-22
glycerolipid metabolic process (GO:0046486)	281	88	52.88	+	1.66	5.38e-05	0.00142
positive regulation of vasculature development (GO:1904018)	198	62	37.26	+	1.66	0.000807	0.0151
negative regulation of neuron death (GO:1901215)	246	77	46.3	+	1.66	0.000161	0.00374
negative regulation of nervous system development (GO:0051961)	358	112	67.37	+	1.66	5.42e-06	0.000182
negative regulation of developmental process (GO:0051093)	1023	320	192.52	+	1.66	6.45e-15	5.98e-13
positive regulation of organelle organization (GO:0010638)	582	182	109.53	+	1.66	6.1e-09	3.08e-07
negative regulation of cellular protein metabolic process (GO:0032269)	992	310	186.69	+	1.66	2.23e-14	1.93e-12
skeletal system morphogenesis (GO:0048705)	256	80	48.18	+	1.66	0.000155	0.00362
regulation of striated muscle tissue development (GO:0016202)	160	50	30.11	+	1.66	0.00233	0.0359
regulation of cell projection assembly (GO:0060491)	186	58	35	+	1.66	0.00142	0.0242
developmental maturation (GO:0021700)	260	81	48.93	+	1.66	0.00013	0.00314
positive regulation of apoptotic signaling pathway (GO:2001235)	183	57	34.44	+	1.66	0.00132	0.0229
extracellular matrix organization (GO:0030198)	241	75	45.36	+	1.65	0.000249	0.00545
regulation of mRNA metabolic process (GO:1903311)	254	79	47.8	+	1.65	0.000196	0.00446
regulation of muscle organ development (GO:0048634)	164	51	30.86	+	1.65	0.00255	0.0382
tube development (GO:0035295)	920	286	173.14	+	1.65	3.66e-13	2.9e-11
response to endogenous stimulus (GO:0009719)	1120	348	210.78	+	1.65	7.44e-16	7.48e-14
negative regulation of cellular component organization (GO:0051129)	721	224	135.69	+	1.65	1.68e-10	1.01e-08
response to inorganic substance (GO:0010035)	412	128	77.54	+	1.65	1.66e-06	6.19e-05
cellular localization (GO:0051641)	1999	621	376.2	+	1.65	2.02e-28	4.83e-26
protein phosphorylation (GO:0006468)	731	227	137.57	+	1.65	1.23e-10	7.6e-09
response to hypoxia (GO:0001666)	190	59	35.76	+	1.65	0.00118	0.021
axon guidance (GO:0007411)	219	68	41.21	+	1.65	0.000593	0.0116
regulation of gene expression, epigenetic (GO:0040029)	174	54	32.75	+	1.65	0.00187	0.03
cellular protein localization (GO:0034613)	1392	432	261.97	+	1.65	1.78e-19	2.3e-17
peptidyl-amino acid modification (GO:0018193)	706	219	132.87	+	1.65	2.76e-10	1.61e-08
ossification (GO:0001503)	216	67	40.65	+	1.65	0.000551	0.0109
neurogenesis (GO:0022008)	1754	544	330.09	+	1.65	1.51e-24	2.98e-22
extracellular structure organization (GO:0043062)	242	75	45.54	+	1.65	0.000258	0.00565
regulation of response to wounding (GO:1903034)	184	57	34.63	+	1.65	0.00138	0.0237
regulation of plasma membrane bounded cell projection assembly (GO:0120032)	184	57	34.63	+	1.65	0.00138	0.0237
response to hormone (GO:0009725)	607	188	114.23	+	1.65	6.53e-09	3.29e-07
telencephalon development (GO:0021537)	239	74	44.98	+	1.65	0.000315	0.00671
positive regulation of protein serine/threonine kinase activity (GO:0071902)	281	87	52.88	+	1.65	9.42e-05	0.00236
cellular macromolecule localization (GO:0070727)	1399	433	263.29	+	1.64	2.16e-19	2.75e-17
positive regulation of catalytic activity (GO:0043085)	1060	328	199.49	+	1.64	9.34e-15	8.47e-13
regulation of multicellular organismal development (GO:2000026)	2130	659	400.86	+	1.64	8.56e-30	2.37e-27
regulation of growth (GO:0040008)	695	215	130.8	+	1.64	4.92e-10	2.81e-08
regulation of cellular response to stress (GO:0080135)	670	207	126.09	+	1.64	1.41e-09	7.65e-08
positive regulation of cell death (GO:0010942)	709	219	133.43	+	1.64	3.92e-10	2.27e-08
positive regulation of programmed cell death (GO:0043068)	648	200	121.95	+	1.64	2.54e-09	1.35e-07
neuron development (GO:0048666)	836	258	157.33	+	1.64	1.03e-11	6.9e-10
positive regulation of nucleobase-containing compound metabolic process (GO:0045935)	1792	553	337.25	+	1.64	1.59e-24	3.09e-22
regulation of transcription by RNA polymerase II (GO:0006357)	1961	605	369.05	+	1.64	5.37e-27	1.16e-24
epithelial tube morphogenesis (GO:0060562)	360	111	67.75	+	1.64	1.02e-05	0.000323
heart morphogenesis (GO:0003007)	266	82	50.06	+	1.64	0.000153	0.00359
nucleobase-containing compound transport (GO:0015931)	172	53	32.37	+	1.64	0.00237	0.0363
regulation of developmental process (GO:0050793)	2651	816	498.91	+	1.64	5.68e-37	2.49e-34
cellular component morphogenesis (GO:0032989)	835	257	157.14	+	1.64	1.35e-11	9e-10
kidney development (GO:0001822)	260	80	48.93	+	1.63	0.000229	0.0051
response to decreased oxygen levels (GO:0036293)	195	60	36.7	+	1.63	0.00134	0.0233
neuron projection guidance (GO:0097485)	221	68	41.59	+	1.63	0.000626	0.0121
regulation of cellular component organization (GO:0051128)	2494	767	469.36	+	1.63	1.92e-34	6.88e-32
positive regulation of protein metabolic process (GO:0051247)	1652	508	310.9	+	1.63	2.77e-22	4.46e-20
plasma membrane bounded cell projection organization (GO:0120036)	1041	320	195.91	+	1.63	4.32e-14	3.62e-12
regulation of cell death (GO:0010941)	1682	517	316.54	+	1.63	1.3e-22	2.14e-20
positive regulation of angiogenesis (GO:0045766)	179	55	33.69	+	1.63	0.00212	0.0332
renal system development (GO:0072001)	280	86	52.69	+	1.63	0.000123	0.00301
regulation of muscle system process (GO:0090257)	241	74	45.36	+	1.63	0.000341	0.00719
cartilage development (GO:0051216)	176	54	33.12	+	1.63	0.0026	0.0389
regulation of muscle tissue development (GO:1901861)	163	50	30.68	+	1.63	0.00337	0.048
positive regulation of transcription by RNA polymerase II (GO:0045944)	1223	375	230.16	+	1.63	2.96e-16	3.08e-14
negative regulation of nitrogen compound metabolic process (GO:0051172)	2216	679	417.04	+	1.63	8.42e-30	2.37e-27
positive regulation of apoptotic process (GO:0043065)	643	197	121.01	+	1.63	5.25e-09	2.67e-07
positive regulation of cellular protein metabolic process (GO:0032270)	1544	473	290.57	+	1.63	2.18e-20	3.04e-18
phosphorylation (GO:0016310)	986	302	185.56	+	1.63	3.4e-13	2.72e-11
positive regulation of hydrolase activity (GO:0051345)	516	158	97.11	+	1.63	1.91e-07	8.18e-06
reproductive structure development (GO:0048608)	428	131	80.55	+	1.63	2.48e-06	8.91e-05
cell projection organization (GO:0030030)	1098	336	206.64	+	1.63	1.36e-14	1.2e-12
positive regulation of RNA metabolic process (GO:0051254)	1634	500	307.51	+	1.63	1.4e-21	2.17e-19
negative regulation of cell death (GO:0060548)	1036	317	194.97	+	1.63	8.96e-14	7.37e-12
regulation of trans-synaptic signaling (GO:0099177)	523	160	98.43	+	1.63	1.7e-07	7.41e-06
regulation of apoptotic process (GO:0042981)	1507	461	283.61	+	1.63	9.05e-20	1.2e-17
regulation of neuron apoptotic process (GO:0043523)	265	81	49.87	+	1.62	0.00026	0.00566
regulation of cellular amide metabolic process (GO:0034248)	373	114	70.2	+	1.62	1.07e-05	0.000336
regulation of viral process (GO:0050792)	180	55	33.88	+	1.62	0.00221	0.0343
vascular process in circulatory system (GO:0003018)	203	62	38.2	+	1.62	0.00125	0.0219
regulation of programmed cell death (GO:0043067)	1530	467	287.94	+	1.62	6.59e-20	8.82e-18
intracellular protein transport (GO:0006886)	757	231	142.46	+	1.62	3.13e-10	1.82e-08
lipid modification (GO:0030258)	177	54	33.31	+	1.62	0.00269	0.04
regulation of protein localization (GO:0032880)	1059	323	199.3	+	1.62	6.74e-14	5.6e-12
embryo development ending in birth or egg hatching (GO:0009792)	817	249	153.76	+	1.62	8e-11	4.99e-09
modulation of chemical synaptic transmission (GO:0050804)	522	159	98.24	+	1.62	2.22e-07	9.43e-06
cellular protein modification process (GO:0006464)	2234	680	420.43	+	1.62	4.18e-29	1.05e-26
protein modification process (GO:0036211)	2234	680	420.43	+	1.62	4.18e-29	1.03e-26
chordate embryonic development (GO:0043009)	800	243	150.56	+	1.61	1.62e-10	9.81e-09
anatomical structure formation involved in morphogenesis (GO:0048646)	916	278	172.39	+	1.61	7.41e-12	5.15e-10
cellular response to organic substance (GO:0071310)	1809	549	340.45	+	1.61	4.54e-23	8.14e-21
regulation of translation (GO:0006417)	323	98	60.79	+	1.61	6.57e-05	0.00171
negative regulation of neuron apoptotic process (GO:0043524)	178	54	33.5	+	1.61	0.00279	0.0415
reproductive system development (GO:0061458)	432	131	81.3	+	1.61	3.61e-06	0.000127
response to cytokine (GO:0034097)	743	225	139.83	+	1.61	9.04e-10	5.1e-08
establishment of protein localization (GO:0045184)	1321	400	248.61	+	1.61	1.32e-16	1.42e-14
regulation of neuron death (GO:1901214)	370	112	69.63	+	1.61	2.23e-05	0.000646
positive regulation of cell growth (GO:0030307)	185	56	34.82	+	1.61	0.00249	0.0375
microtubule-based movement (GO:0007018)	261	79	49.12	+	1.61	0.000319	0.00677
positive regulation of transcription, DNA-templated (GO:0045893)	1533	464	288.5	+	1.61	2.96e-19	3.71e-17
skeletal system development (GO:0001501)	489	148	92.03	+	1.61	8.95e-07	3.49e-05
positive regulation of nucleic acid-templated transcription (GO:1903508)	1537	465	289.26	+	1.61	3.2e-19	3.94e-17
positive regulation of RNA biosynthetic process (GO:1902680)	1538	465	289.44	+	1.61	3.3e-19	4.03e-17
homeostasis of number of cells (GO:0048872)	258	78	48.55	+	1.61	0.000385	0.00794
regulation of hemopoiesis (GO:1903706)	394	119	74.15	+	1.6	1.31e-05	0.000401
positive regulation of macromolecule biosynthetic process (GO:0010557)	1795	542	337.81	+	1.6	2.41e-22	3.92e-20
regulation of epithelial cell proliferation (GO:0050678)	361	109	67.94	+	1.6	3.11e-05	0.00087
negative regulation of cell population proliferation (GO:0008285)	679	205	127.78	+	1.6	7.01e-09	3.49e-07
circulatory system development (GO:0072359)	901	272	169.56	+	1.6	2.06e-11	1.35e-09
regulation of signal transduction (GO:0009966)	2777	837	522.62	+	1.6	2.57e-35	9.64e-33
negative regulation of apoptotic process (GO:0043066)	906	273	170.5	+	1.6	2.3e-11	1.49e-09
establishment of protein localization to organelle (GO:0072594)	299	90	56.27	+	1.6	0.000149	0.00352
response to nutrient levels (GO:0031667)	359	108	67.56	+	1.6	3.89e-05	0.00107
morphogenesis of an epithelium (GO:0002009)	502	151	94.47	+	1.6	9.2e-07	3.58e-05
protein transport (GO:0015031)	1237	372	232.8	+	1.6	3.84e-15	3.7e-13
cell migration (GO:0016477)	828	249	155.83	+	1.6	2.33e-10	1.39e-08
negative regulation of macromolecule metabolic process (GO:0010605)	2435	732	458.26	+	1.6	3.27e-30	9.38e-28
negative regulation of programmed cell death (GO:0043069)	923	277	173.7	+	1.59	2e-11	1.32e-09
response to extracellular stimulus (GO:0009991)	390	117	73.4	+	1.59	2.05e-05	0.000598
regulation of organelle organization (GO:0033043)	1237	371	232.8	+	1.59	6.58e-15	6.07e-13
posttranscriptional regulation of gene expression (GO:0010608)	417	125	78.48	+	1.59	9.86e-06	0.000314
positive regulation of developmental process (GO:0051094)	1522	456	286.43	+	1.59	2.86e-18	3.27e-16
ubiquitin-dependent protein catabolic process (GO:0006511)	474	142	89.2	+	1.59	2.44e-06	8.79e-05
protein autophosphorylation (GO:0046777)	197	59	37.07	+	1.59	0.00249	0.0375
protein localization (GO:0008104)	1927	577	362.65	+	1.59	3.64e-23	6.61e-21
negative regulation of cellular metabolic process (GO:0031324)	2413	722	454.11	+	1.59	2.79e-29	7.1e-27
negative regulation of multicellular organismal process (GO:0051241)	1297	388	244.09	+	1.59	1.63e-15	1.6e-13
Ras protein signal transduction (GO:0007265)	214	64	40.27	+	1.59	0.00163	0.027
regulation of chemotaxis (GO:0050920)	214	64	40.27	+	1.59	0.00163	0.0269
regulation of phosphorylation (GO:0042325)	1539	460	289.63	+	1.59	3.08e-18	3.5e-16
tissue development (GO:0009888)	1633	488	307.32	+	1.59	2.21e-19	2.79e-17
negative regulation of catabolic process (GO:0009895)	298	89	56.08	+	1.59	0.000247	0.00543
regulation of endocytosis (GO:0030100)	221	66	41.59	+	1.59	0.00145	0.0246
peptide transport (GO:0015833)	1266	378	238.26	+	1.59	5.47e-15	5.17e-13
nervous system development (GO:0007399)	2241	669	421.75	+	1.59	9.21e-27	1.94e-24
positive regulation of biosynthetic process (GO:0009891)	1930	576	363.22	+	1.59	8.72e-23	1.5e-20
cardiac muscle tissue development (GO:0048738)	191	57	35.95	+	1.59	0.0029	0.0427
regulation of cell communication (GO:0010646)	3197	954	601.66	+	1.59	1.27e-39	7.69e-37
modification-dependent protein catabolic process (GO:0019941)	486	145	91.46	+	1.59	2.43e-06	8.78e-05
positive regulation of nitrogen compound metabolic process (GO:0051173)	3043	907	572.68	+	1.58	3.93e-37	1.83e-34
positive regulation of cellular biosynthetic process (GO:0031328)	1889	563	355.5	+	1.58	3.44e-22	5.49e-20
regulation of symbiosis, encompassing mutualism through parasitism (GO:0043903)	198	59	37.26	+	1.58	0.00258	0.0386
synapse organization (GO:0050808)	282	84	53.07	+	1.58	0.000385	0.00794
heart development (GO:0007507)	564	168	106.14	+	1.58	3.36e-07	1.38e-05
transcription, DNA-templated (GO:0006351)	346	103	65.12	+	1.58	8.46e-05	0.00214
regulation of signaling (GO:0023051)	3212	955	604.48	+	1.58	4.14e-39	2.42e-36
positive regulation of cellular metabolic process (GO:0031325)	3202	952	602.6	+	1.58	6.09e-39	3.43e-36
positive regulation of MAP kinase activity (GO:0043406)	222	66	41.78	+	1.58	0.0015	0.0254
cellular response to oxygen-containing compound (GO:1901701)	905	269	170.32	+	1.58	1.12e-10	6.91e-09
nitrogen compound transport (GO:0071705)	1535	456	288.88	+	1.58	1.1e-17	1.22e-15
macromolecule localization (GO:0033036)	2229	662	419.49	+	1.58	6.68e-26	1.35e-23
positive regulation of protein modification process (GO:0031401)	1219	362	229.41	+	1.58	3.91e-14	3.3e-12
nucleic acid-templated transcription (GO:0097659)	347	103	65.3	+	1.58	8.65e-05	0.00218
positive regulation of gene expression (GO:0010628)	1968	584	370.37	+	1.58	1.12e-22	1.9e-20
regulation of microtubule-based process (GO:0032886)	236	70	44.41	+	1.58	0.00119	0.021
modification-dependent macromolecule catabolic process (GO:0043632)	496	147	93.34	+	1.57	2.36e-06	8.58e-05
amide transport (GO:0042886)	1290	382	242.77	+	1.57	1.17e-14	1.05e-12
response to metal ion (GO:0010038)	267	79	50.25	+	1.57	0.000618	0.0119
regulation of protein modification process (GO:0031399)	1771	524	333.29	+	1.57	4.84e-20	6.52e-18
neuron differentiation (GO:0030182)	1028	304	193.46	+	1.57	7.76e-12	5.34e-10
negative regulation of metabolic process (GO:0009892)	2699	798	507.94	+	1.57	3.31e-31	1e-28
phosphate-containing compound metabolic process (GO:0006796)	1669	493	314.1	+	1.57	1.02e-18	1.2e-16
regulation of phosphorus metabolic process (GO:0051174)	1697	501	319.37	+	1.57	4.82e-19	5.8e-17
cellular response to cytokine stimulus (GO:0071345)	637	188	119.88	+	1.57	1.15e-07	5.12e-06
protein localization to organelle (GO:0033365)	610	180	114.8	+	1.57	2.36e-07	1e-05
regulation of phosphate metabolic process (GO:0019220)	1696	500	319.18	+	1.57	7.87e-19	9.27e-17
regulation of peptide hormone secretion (GO:0090276)	224	66	42.16	+	1.57	0.00202	0.0318
regulation of DNA metabolic process (GO:0051052)	360	106	67.75	+	1.56	8.77e-05	0.00221
phosphorus metabolic process (GO:0006793)	1692	498	318.43	+	1.56	1.24e-18	1.44e-16
histone modification (GO:0016570)	316	93	59.47	+	1.56	0.000219	0.0049
positive regulation of macromolecule metabolic process (GO:0010604)	3211	945	604.29	+	1.56	3.39e-37	1.62e-34
macromolecule modification (GO:0043412)	2409	708	453.36	+	1.56	9.41e-27	1.95e-24
regulation of establishment of protein localization (GO:0070201)	756	222	142.28	+	1.56	1.25e-08	6.02e-07
positive regulation of metabolic process (GO:0009893)	3487	1023	656.24	+	1.56	3.09e-40	2.03e-37
intracellular signal transduction (GO:0035556)	1374	403	258.58	+	1.56	5.95e-15	5.55e-13
RNA biosynthetic process (GO:0032774)	352	103	66.24	+	1.55	0.000126	0.00306
cell population proliferation (GO:0008283)	571	167	107.46	+	1.55	1.07e-06	4.12e-05
regulation of molecular function (GO:0065009)	2504	732	471.24	+	1.55	2.9e-27	6.45e-25
covalent chromatin modification (GO:0016569)	325	95	61.16	+	1.55	0.000259	0.00564
embryonic organ development (GO:0048568)	479	140	90.15	+	1.55	7.75e-06	0.000255
forebrain development (GO:0030900)	373	109	70.2	+	1.55	8.85e-05	0.00222
establishment of localization in cell (GO:0051649)	332	97	62.48	+	1.55	0.00023	0.00512
organic substance transport (GO:0071702)	1842	538	346.66	+	1.55	1.16e-19	1.53e-17
regulation of protein phosphorylation (GO:0001932)	1415	413	266.3	+	1.55	4.68e-15	4.48e-13
regulation of nucleobase-containing compound metabolic process (GO:0019219)	3236	944	609	+	1.55	7.14e-36	2.89e-33
negative regulation of cellular catabolic process (GO:0031330)	240	70	45.17	+	1.55	0.00169	0.0277
positive regulation of phosphorylation (GO:0042327)	1046	305	196.85	+	1.55	3.02e-11	1.93e-09
regulation of catalytic activity (GO:0050790)	1825	532	343.46	+	1.55	3.07e-19	3.82e-17
regulation of protein transport (GO:0051223)	724	211	136.25	+	1.55	4e-08	1.84e-06
regulation of RNA biosynthetic process (GO:2001141)	2757	803	518.85	+	1.55	9.66e-30	2.63e-27
regulation of nucleic acid-templated transcription (GO:1903506)	2754	802	518.29	+	1.55	1.19e-29	3.18e-27
anatomical structure morphogenesis (GO:0009653)	2189	637	411.96	+	1.55	4.84e-23	8.48e-21
regulation of cellular macromolecule biosynthetic process (GO:2000112)	3172	923	596.96	+	1.55	1.18e-34	4.32e-32
regulation of transcription, DNA-templated (GO:0006355)	2746	799	516.78	+	1.55	1.81e-29	4.75e-27
cellular response to stress (GO:0033554)	1399	407	263.29	+	1.55	1.24e-14	1.1e-12
proteolysis involved in cellular protein catabolic process (GO:0051603)	557	162	104.82	+	1.55	2.21e-06	8.05e-05
regulation of macromolecule biosynthetic process (GO:0010556)	3258	947	613.14	+	1.54	1.46e-35	5.61e-33
tissue morphogenesis (GO:0048729)	623	181	117.25	+	1.54	5.07e-07	2.03e-05
regulation of RNA metabolic process (GO:0051252)	3002	872	564.96	+	1.54	3.07e-32	1.01e-29
negative regulation of secretion (GO:0051048)	262	76	49.31	+	1.54	0.00122	0.0216
positive regulation of phosphorus metabolic process (GO:0010562)	1114	323	209.65	+	1.54	1.45e-11	9.6e-10
positive regulation of phosphate metabolic process (GO:0045937)	1114	323	209.65	+	1.54	1.45e-11	9.56e-10
response to abiotic stimulus (GO:0009628)	911	264	171.45	+	1.54	1.25e-09	6.8e-08
protein catabolic process (GO:0030163)	633	183	119.13	+	1.54	6.09e-07	2.42e-05
plasma membrane bounded cell projection assembly (GO:0120031)	339	98	63.8	+	1.54	0.000267	0.0058
negative regulation of secretion by cell (GO:1903531)	232	67	43.66	+	1.53	0.00307	0.0447
cellular protein catabolic process (GO:0044257)	575	166	108.21	+	1.53	1.94e-06	7.14e-05
regulation of cellular protein metabolic process (GO:0032268)	2494	720	469.36	+	1.53	1.77e-25	3.54e-23
locomotion (GO:0040011)	1154	333	217.18	+	1.53	8.83e-12	6e-10
lipid localization (GO:0010876)	288	83	54.2	+	1.53	0.00094	0.0173
cell projection assembly (GO:0030031)	354	102	66.62	+	1.53	0.000217	0.00486
regulation of cellular biosynthetic process (GO:0031326)	3402	980	640.24	+	1.53	1.11e-35	4.38e-33
regulation of biosynthetic process (GO:0009889)	3475	1001	653.98	+	1.53	1.38e-36	5.89e-34
regulation of protein metabolic process (GO:0051246)	2687	774	505.68	+	1.53	2.41e-27	5.43e-25
positive regulation of establishment of protein localization (GO:1904951)	455	131	85.63	+	1.53	2.79e-05	0.000787
regulation of peptidyl-tyrosine phosphorylation (GO:0050730)	264	76	49.68	+	1.53	0.00162	0.0268
regulation of multicellular organismal process (GO:0051239)	3175	914	597.52	+	1.53	8e-33	2.74e-30
regulation of MAPK cascade (GO:0043408)	733	211	137.95	+	1.53	9.73e-08	4.36e-06
response to wounding (GO:0009611)	344	99	64.74	+	1.53	0.000292	0.00628
negative regulation of cellular process (GO:0048523)	4556	1311	857.42	+	1.53	1.16e-50	2.62e-47
mitochondrion organization (GO:0007005)	390	112	73.4	+	1.53	0.000123	0.00301
regulation of gene expression (GO:0010468)	3658	1050	688.42	+	1.53	3.73e-38	2.03e-35
negative regulation of cytokine production (GO:0001818)	258	74	48.55	+	1.52	0.00186	0.03
head development (GO:0060322)	666	191	125.34	+	1.52	5.34e-07	2.13e-05
positive regulation of protein transport (GO:0051222)	436	125	82.05	+	1.52	5.2e-05	0.00138
cellular protein metabolic process (GO:0044267)	2839	813	534.29	+	1.52	3.56e-28	8.25e-26
regulation of cell population proliferation (GO:0042127)	1639	469	308.45	+	1.52	8.09e-16	8.08e-14
positive regulation of intracellular signal transduction (GO:1902533)	930	266	175.02	+	1.52	2.87e-09	1.51e-07
cell fate commitment (GO:0045165)	266	76	50.06	+	1.52	0.0017	0.0278
regulation of response to stress (GO:0080134)	1330	380	250.3	+	1.52	8.63e-13	6.61e-11
cell division (GO:0051301)	480	137	90.33	+	1.52	2.69e-05	0.000764
embryo development (GO:0009790)	1160	331	218.31	+	1.52	3.29e-11	2.08e-09
negative regulation of molecular function (GO:0044092)	1020	291	191.96	+	1.52	5.96e-10	3.38e-08
regulation of endopeptidase activity (GO:0052548)	340	97	63.99	+	1.52	0.000442	0.00897
positive regulation of protein phosphorylation (GO:0001934)	992	283	186.69	+	1.52	1.22e-09	6.71e-08
microtubule-based process (GO:0007017)	649	185	122.14	+	1.51	1.04e-06	4.02e-05
negative regulation of biological process (GO:0048519)	5082	1448	956.41	+	1.51	2.11e-55	1.11e-51
cellular response to chemical stimulus (GO:0070887)	2325	662	437.55	+	1.51	5.24e-22	8.27e-20
localization of cell (GO:0051674)	945	269	177.84	+	1.51	3.68e-09	1.91e-07
cell motility (GO:0048870)	945	269	177.84	+	1.51	3.68e-09	1.91e-07
response to oxygen-containing compound (GO:1901700)	1286	366	242.02	+	1.51	3.62e-12	2.61e-10
brain development (GO:0007420)	612	174	115.18	+	1.51	2.87e-06	0.000103
positive regulation of multicellular organismal process (GO:0051240)	1903	541	358.14	+	1.51	9.3e-18	1.04e-15
negative regulation of transport (GO:0051051)	549	156	103.32	+	1.51	8.37e-06	0.000273
microtubule cytoskeleton organization (GO:0000226)	465	132	87.51	+	1.51	5.32e-05	0.00141
glycoprotein metabolic process (GO:0009100)	289	82	54.39	+	1.51	0.00156	0.0261
animal organ morphogenesis (GO:0009887)	1005	285	189.14	+	1.51	1.52e-09	8.18e-08
system development (GO:0048731)	4190	1188	788.54	+	1.51	4.18e-42	3.88e-39
movement of cell or subcellular component (GO:0006928)	1358	385	255.57	+	1.51	1.38e-12	1.04e-10
negative regulation of catalytic activity (GO:0043086)	688	195	129.48	+	1.51	7.79e-07	3.07e-05
regulation of peptide transport (GO:0090087)	766	217	144.16	+	1.51	1.73e-07	7.46e-06
carbohydrate metabolic process (GO:0005975)	399	113	75.09	+	1.5	0.000184	0.00422
response to organic cyclic compound (GO:0014070)	618	175	116.3	+	1.5	3.18e-06	0.000112
cell development (GO:0048468)	1752	496	329.72	+	1.5	5.8e-16	5.91e-14
wound healing (GO:0042060)	272	77	51.19	+	1.5	0.00238	0.0364
organelle organization (GO:0006996)	3011	851	566.66	+	1.5	4.31e-28	9.85e-26
regulation of leukocyte differentiation (GO:1902105)	294	83	55.33	+	1.5	0.0017	0.0278
regulation of proteolysis (GO:0030162)	712	201	133.99	+	1.5	5.85e-07	2.32e-05
regulation of protein secretion (GO:0050708)	486	137	91.46	+	1.5	4.74e-05	0.00127
cellular response to drug (GO:0035690)	330	93	62.1	+	1.5	0.000767	0.0144
regulation of hydrolase activity (GO:0051336)	984	277	185.18	+	1.5	4.46e-09	2.28e-07
regulation of metal ion transport (GO:0010959)	430	121	80.92	+	1.5	0.000152	0.00357
regulation of calcium ion transport (GO:0051924)	281	79	52.88	+	1.49	0.00219	0.034
regulation of cell-cell adhesion (GO:0022407)	402	113	75.65	+	1.49	0.000243	0.00537
positive regulation of growth (GO:0045927)	296	83	55.71	+	1.49	0.00176	0.0285
animal organ development (GO:0048513)	3022	847	568.73	+	1.49	5.21e-27	1.14e-24
mitotic cell cycle process (GO:1903047)	439	123	82.62	+	1.49	0.00014	0.00334
positive regulation of cell communication (GO:0010647)	1708	478	321.44	+	1.49	1.04e-14	9.33e-13
positive regulation of signal transduction (GO:0009967)	1519	425	285.87	+	1.49	4.07e-13	3.21e-11
regulation of primary metabolic process (GO:0080090)	5161	1441	971.28	+	1.48	1.58e-50	3.11e-47
positive regulation of MAPK cascade (GO:0043410)	520	145	97.86	+	1.48	4.13e-05	0.00113
negative regulation of response to external stimulus (GO:0032102)	373	104	70.2	+	1.48	0.000605	0.0118
positive regulation of signaling (GO:0023056)	1716	478	322.94	+	1.48	1.88e-14	1.64e-12
regulation of cellular metabolic process (GO:0031323)	5346	1487	1006.09	+	1.48	7.88e-52	2.07e-48
response to radiation (GO:0009314)	392	109	73.77	+	1.48	0.000416	0.00848
gland development (GO:0048732)	428	119	80.55	+	1.48	0.000234	0.00518
leukocyte differentiation (GO:0002521)	367	102	69.07	+	1.48	0.000692	0.0132
regulation of vesicle-mediated transport (GO:0060627)	594	165	111.79	+	1.48	1.37e-05	0.000415
regulation of nitrogen compound metabolic process (GO:0051171)	5012	1391	943.23	+	1.47	5.89e-47	7.75e-44
negative regulation of cell cycle (GO:0045786)	400	111	75.28	+	1.47	0.000379	0.00783
hematopoietic or lymphoid organ development (GO:0048534)	703	195	132.3	+	1.47	2.47e-06	8.87e-05
multicellular organism development (GO:0007275)	4792	1329	901.83	+	1.47	3.99e-44	4.19e-41
epithelium development (GO:0060429)	1011	280	190.27	+	1.47	1.64e-08	7.85e-07
camera-type eye development (GO:0043010)	325	90	61.16	+	1.47	0.00176	0.0284
regulation of macromolecule metabolic process (GO:0060255)	5295	1465	996.49	+	1.47	1.25e-49	1.98e-46
epithelial cell differentiation (GO:0030855)	492	136	92.59	+	1.47	0.000103	0.00256
hemopoiesis (GO:0030097)	644	178	121.2	+	1.47	9.39e-06	0.000301
cellular macromolecule catabolic process (GO:0044265)	749	207	140.96	+	1.47	1.6e-06	5.99e-05
regulation of ERK1 and ERK2 cascade (GO:0070372)	304	84	57.21	+	1.47	0.00251	0.0378
regulation of cytokine production (GO:0001817)	678	187	127.6	+	1.47	5.19e-06	0.000175
immune system development (GO:0002520)	737	203	138.7	+	1.46	2.12e-06	7.73e-05
cell differentiation (GO:0030154)	3671	1011	690.86	+	1.46	1.45e-30	4.32e-28
positive regulation of cellular process (GO:0048522)	5345	1472	1005.9	+	1.46	7.21e-49	1.03e-45
regulation of metabolic process (GO:0019222)	5762	1586	1084.38	+	1.46	4.74e-54	1.87e-50
response to organic substance (GO:0010033)	2467	679	464.28	+	1.46	1.35e-19	1.76e-17
phospholipid metabolic process (GO:0006644)	291	80	54.76	+	1.46	0.00326	0.0469
positive regulation of cell population proliferation (GO:0008284)	961	264	180.86	+	1.46	7.23e-08	3.27e-06
mitotic cell cycle (GO:0000278)	517	142	97.3	+	1.46	9.55e-05	0.00238
regulation of localization (GO:0032879)	2855	784	537.3	+	1.46	1.28e-22	2.12e-20
embryonic organ morphogenesis (GO:0048562)	317	87	59.66	+	1.46	0.00244	0.0371
cellular developmental process (GO:0048869)	3760	1030	707.61	+	1.46	1.73e-30	5.06e-28
positive regulation of cell cycle (GO:0045787)	347	95	65.3	+	1.45	0.00157	0.0262
regulation of biological quality (GO:0065008)	3909	1070	735.66	+	1.45	8.15e-32	2.52e-29
cellular macromolecule metabolic process (GO:0044260)	3948	1079	742.99	+	1.45	6.38e-32	2.01e-29
protein metabolic process (GO:0019538)	3411	932	641.93	+	1.45	8.22e-27	1.75e-24
organonitrogen compound catabolic process (GO:1901565)	887	242	166.93	+	1.45	4.29e-07	1.72e-05
regulation of cell cycle (GO:0051726)	954	260	179.54	+	1.45	1.56e-07	6.81e-06
regulation of peptide secretion (GO:0002791)	526	143	98.99	+	1.44	0.000134	0.00322
organophosphate metabolic process (GO:0019637)	710	193	133.62	+	1.44	8.07e-06	0.000265
heterocycle biosynthetic process (GO:0018130)	714	194	134.37	+	1.44	8.46e-06	0.000275
macromolecule catabolic process (GO:0009057)	844	229	158.84	+	1.44	1.31e-06	4.96e-05
regulation of response to external stimulus (GO:0032101)	929	252	174.83	+	1.44	3.25e-07	1.34e-05
anatomical structure development (GO:0048856)	5169	1400	972.78	+	1.44	2.51e-42	2.48e-39
membrane organization (GO:0061024)	755	204	142.09	+	1.44	6.27e-06	0.000209
organic anion transport (GO:0015711)	359	97	67.56	+	1.44	0.00187	0.0301
positive regulation of multi-organism process (GO:0043902)	341	92	64.17	+	1.43	0.00275	0.0409
regulation of response to stimulus (GO:0048583)	3932	1060	739.98	+	1.43	2.43e-29	6.29e-27
sensory organ development (GO:0007423)	572	154	107.65	+	1.43	0.000107	0.00264
developmental process (GO:0032502)	5523	1486	1039.4	+	1.43	2.09e-44	2.36e-41
regulation of neurotransmitter levels (GO:0001505)	368	99	69.26	+	1.43	0.00209	0.0326
positive regulation of biological process (GO:0048518)	6037	1623	1136.13	+	1.43	5.16e-50	9.05e-47
nucleobase-containing compound biosynthetic process (GO:0034654)	648	174	121.95	+	1.43	4.36e-05	0.00118
organophosphate biosynthetic process (GO:0090407)	365	98	68.69	+	1.43	0.00247	0.0373
regulation of inflammatory response (GO:0050727)	339	91	63.8	+	1.43	0.00331	0.0475
embryonic morphogenesis (GO:0048598)	611	164	114.99	+	1.43	7.63e-05	0.00195
homeostatic process (GO:0042592)	1625	436	305.82	+	1.43	3.03e-11	1.93e-09
carbohydrate derivative biosynthetic process (GO:1901137)	451	121	84.88	+	1.43	0.000758	0.0142
regulation of hormone levels (GO:0010817)	545	146	102.57	+	1.42	0.000211	0.00474
cellular component assembly (GO:0022607)	2128	569	400.48	+	1.42	2.58e-14	2.2e-12
chromatin organization (GO:0006325)	625	167	117.62	+	1.42	7.43e-05	0.00191
secretion by cell (GO:0032940)	412	110	77.54	+	1.42	0.00132	0.0229
response to lipid (GO:0033993)	633	169	119.13	+	1.42	6.73e-05	0.00173
cell cycle (GO:0007049)	1185	316	223.01	+	1.42	4.4e-08	2.01e-06
export from cell (GO:0140352)	450	120	84.69	+	1.42	0.000918	0.017
cell cycle process (GO:0022402)	777	207	146.23	+	1.42	1.23e-05	0.000378
aromatic compound biosynthetic process (GO:0019438)	729	194	137.19	+	1.41	2.32e-05	0.000671
negative regulation of immune system process (GO:0002683)	466	124	87.7	+	1.41	0.000749	0.0141
chemical homeostasis (GO:0048878)	1109	295	208.71	+	1.41	1.36e-07	6e-06
cellular component organization (GO:0016043)	5125	1363	964.5	+	1.41	2.07e-37	1.05e-34
regulation of peptidase activity (GO:0052547)	414	110	77.91	+	1.41	0.00163	0.027
organic cyclic compound biosynthetic process (GO:1901362)	844	224	158.84	+	1.41	6.68e-06	0.000222
vesicle-mediated transport (GO:0016192)	1269	336	238.82	+	1.41	2.83e-08	1.32e-06
cellular homeostasis (GO:0019725)	848	224	159.59	+	1.4	8.49e-06	0.000276
organonitrogen compound metabolic process (GO:1901564)	4256	1124	800.96	+	1.4	2.06e-28	4.85e-26
localization (GO:0051179)	4815	1271	906.16	+	1.4	5.79e-33	2.03e-30
cellular component organization or biogenesis (GO:0071840)	5314	1402	1000.07	+	1.4	2.44e-37	1.21e-34
organic substance catabolic process (GO:1901575)	1418	374	266.86	+	1.4	5.14e-09	2.62e-07
transport (GO:0006810)	3543	934	666.78	+	1.4	1.19e-22	1.99e-20
establishment of localization (GO:0051234)	3682	970	692.93	+	1.4	1.49e-23	2.8e-21
cellular chemical homeostasis (GO:0055082)	729	192	137.19	+	1.4	4.19e-05	0.00114
positive regulation of cytokine production (GO:0001819)	441	116	82.99	+	1.4	0.00152	0.0255
regulation of multi-organism process (GO:0043900)	610	160	114.8	+	1.39	0.000247	0.00543
central nervous system development (GO:0007417)	824	216	155.07	+	1.39	1.72e-05	0.000513
catabolic process (GO:0009056)	1711	448	322	+	1.39	2.66e-10	1.57e-08
cellular component biogenesis (GO:0044085)	2349	615	442.07	+	1.39	5.51e-14	4.6e-12
protein-containing complex subunit organization (GO:0043933)	1364	357	256.7	+	1.39	2.45e-08	1.16e-06
response to chemical (GO:0042221)	3448	902	648.9	+	1.39	6.42e-21	9.12e-19
chemotaxis (GO:0006935)	482	126	90.71	+	1.39	0.00132	0.023
cellular catabolic process (GO:0044248)	1471	384	276.84	+	1.39	8.91e-09	4.39e-07
positive regulation of transport (GO:0051050)	1088	284	204.76	+	1.39	9.26e-07	3.59e-05
lipid biosynthetic process (GO:0008610)	414	108	77.91	+	1.39	0.00296	0.0434
macromolecule metabolic process (GO:0043170)	5034	1311	947.37	+	1.38	5.87e-32	1.89e-29
regulation of defense response (GO:0031347)	627	163	118	+	1.38	0.000296	0.00633
taxis (GO:0042330)	485	126	91.27	+	1.38	0.00165	0.0272
cellular metabolic process (GO:0044237)	6299	1632	1185.44	+	1.38	8.38e-42	7.35e-39
divalent inorganic cation homeostasis (GO:0072507)	507	131	95.41	+	1.37	0.00143	0.0244
cell-cell signaling (GO:0007267)	786	203	147.92	+	1.37	7.52e-05	0.00193
cellular divalent inorganic cation homeostasis (GO:0072503)	482	124	90.71	+	1.37	0.00232	0.0359
carbohydrate derivative metabolic process (GO:1901135)	793	204	149.24	+	1.37	8.05e-05	0.00205
secretion (GO:0046903)	521	134	98.05	+	1.37	0.00163	0.027
protein-containing complex assembly (GO:0065003)	1229	316	231.29	+	1.37	6.92e-07	2.74e-05
mRNA metabolic process (GO:0016071)	522	134	98.24	+	1.36	0.00165	0.0272
cell surface receptor signaling pathway (GO:0007166)	1812	465	341.01	+	1.36	1.23e-09	6.79e-08
protein complex oligomerization (GO:0051259)	504	129	94.85	+	1.36	0.00201	0.0317
regulation of transport (GO:0051049)	1954	500	367.73	+	1.36	4.02e-10	2.32e-08
developmental process involved in reproduction (GO:0003006)	972	248	182.93	+	1.36	2.02e-05	0.00059
regulation of mitotic cell cycle (GO:0007346)	490	125	92.22	+	1.36	0.003	0.0438
metal ion homeostasis (GO:0055065)	643	164	121.01	+	1.36	0.000596	0.0116
biosynthetic process (GO:0009058)	2154	549	405.37	+	1.35	7.13e-11	4.47e-09
nitrogen compound metabolic process (GO:0006807)	5687	1449	1070.27	+	1.35	2.75e-32	9.24e-30
primary metabolic process (GO:0044238)	6236	1586	1173.59	+	1.35	3.5e-36	1.45e-33
regulation of transmembrane transport (GO:0034762)	578	147	108.78	+	1.35	0.00136	0.0233
metabolic process (GO:0008152)	7184	1827	1351.99	+	1.35	1.9e-44	2.31e-41
organic substance biosynthetic process (GO:1901576)	2073	527	390.13	+	1.35	2.63e-10	1.55e-08
organic substance metabolic process (GO:0071704)	6669	1695	1255.07	+	1.35	1.14e-39	7.22e-37
cellular metal ion homeostasis (GO:0006875)	571	145	107.46	+	1.35	0.00152	0.0255
cellular biosynthetic process (GO:0044249)	1981	501	372.81	+	1.34	1.48e-09	8.01e-08
macromolecule biosynthetic process (GO:0009059)	1226	310	230.73	+	1.34	3.27e-06	0.000115
ion homeostasis (GO:0050801)	795	201	149.62	+	1.34	0.000199	0.00451
cellular protein-containing complex assembly (GO:0034622)	645	163	121.39	+	1.34	0.000862	0.016
regulation of cell cycle process (GO:0010564)	578	146	108.78	+	1.34	0.00162	0.0269
cellular cation homeostasis (GO:0030003)	631	159	118.75	+	1.34	0.00108	0.0195
proteolysis (GO:0006508)	1096	276	206.26	+	1.34	1.46e-05	0.00044
regulation of secretion by cell (GO:1903530)	830	209	156.2	+	1.34	0.000188	0.00432
regulation of ion transport (GO:0043269)	735	185	138.32	+	1.34	0.000467	0.0094
lipid metabolic process (GO:0006629)	1054	265	198.36	+	1.34	2.42e-05	0.000696
cation homeostasis (GO:0055080)	712	179	133.99	+	1.34	0.000641	0.0123
cellular nitrogen compound biosynthetic process (GO:0044271)	1114	280	209.65	+	1.34	1.43e-05	0.000431
biological adhesion (GO:0022610)	797	200	149.99	+	1.33	0.000285	0.00613
cell adhesion (GO:0007155)	787	197	148.11	+	1.33	0.000365	0.00759
inorganic ion homeostasis (GO:0098771)	725	181	136.44	+	1.33	0.000715	0.0136
cellular ion homeostasis (GO:0006873)	645	161	121.39	+	1.33	0.00144	0.0244
cellular macromolecule biosynthetic process (GO:0034645)	1192	297	224.33	+	1.32	1.35e-05	0.000409
response to drug (GO:0042493)	768	191	144.53	+	1.32	0.000608	0.0118
RNA metabolic process (GO:0016070)	1224	304	230.35	+	1.32	1.44e-05	0.000433
regulation of system process (GO:0044057)	596	148	112.16	+	1.32	0.00264	0.0394
gene expression (GO:0010467)	1608	395	302.62	+	1.31	1.49e-06	5.59e-05
cellular lipid metabolic process (GO:0044255)	794	195	149.43	+	1.3	0.001	0.0183
positive regulation of response to stimulus (GO:0048584)	2314	566	435.48	+	1.3	6.94e-09	3.47e-07
cellular response to DNA damage stimulus (GO:0006974)	667	163	125.53	+	1.3	0.00317	0.0458
transmembrane transport (GO:0055085)	872	213	164.11	+	1.3	0.000672	0.0128
regulation of secretion (GO:0051046)	910	222	171.26	+	1.3	0.000545	0.0108
small molecule metabolic process (GO:0044281)	1426	346	268.37	+	1.29	1.84e-05	0.000546
ion transport (GO:0006811)	1146	278	215.67	+	1.29	0.000139	0.00331
organonitrogen compound biosynthetic process (GO:1901566)	1075	260	202.31	+	1.29	0.000294	0.0063
chromosome organization (GO:0051276)	919	220	172.95	+	1.27	0.00138	0.0237
multicellular organismal reproductive process (GO:0048609)	815	195	153.38	+	1.27	0.00277	0.0412
multicellular organism reproduction (GO:0032504)	826	197	155.45	+	1.27	0.00295	0.0432
cellular nitrogen compound metabolic process (GO:0034641)	2768	657	520.92	+	1.26	1.87e-08	8.96e-07
reproductive process (GO:0022414)	1389	328	261.4	+	1.25	0.000192	0.00438
reproduction (GO:0000003)	1390	328	261.59	+	1.25	0.000193	0.0044
heterocycle metabolic process (GO:0046483)	2308	542	434.35	+	1.25	1.5e-06	5.62e-05
organic cyclic compound metabolic process (GO:1901360)	2592	608	487.8	+	1.25	3.11e-07	1.29e-05
nucleobase-containing compound metabolic process (GO:0006139)	2170	506	408.38	+	1.24	6.83e-06	0.000226
cellular aromatic compound metabolic process (GO:0006725)	2379	552	447.72	+	1.23	3.89e-06	0.000135
nucleic acid metabolic process (GO:0090304)	1746	405	328.59	+	1.23	0.000103	0.00255
regulation of cellular process (GO:0050794)	10586	2441	1992.23	+	1.23	4.64e-37	2.09e-34
regulation of biological process (GO:0050789)	11285	2575	2123.78	+	1.21	8.75e-38	4.6e-35
biological regulation (GO:0065007)	11902	2711	2239.9	+	1.21	1.22e-41	9.19e-39
response to stress (GO:0006950)	3106	707	584.53	+	1.21	1.26e-06	4.78e-05
regulation of immune system process (GO:0002682)	1518	343	285.68	+	1.2	0.00175	0.0284
cellular process (GO:0009987)	13991	3137	2633.04	+	1.19	1.74e-52	5.5e-49
response to external stimulus (GO:0009605)	2243	496	422.12	+	1.18	0.000743	0.014
multicellular organismal process (GO:0032501)	7228	1591	1360.27	+	1.17	6.82e-12	4.78e-10
cellular response to stimulus (GO:0051716)	6480	1380	1219.5	+	1.13	7.9e-07	3.1e-05
response to stimulus (GO:0050896)	8335	1682	1568.61	+	1.07	0.000977	0.0179
biological_process (GO:0008150)	20360	4064	3831.65	+	1.06	1.16e-41	9.13e-39
immune response (GO:0006955)	1412	202	265.73	-	0.76	0.000124	0.00301
defense response to other organism (GO:0098542)	972	135	182.93	-	0.74	0.000555	0.0109
innate immune response (GO:0045087)	741	100	139.45	-	0.72	0.00109	0.0196
immune effector process (GO:0002252)	641	84	120.63	-	0.7	0.00114	0.0203
system process (GO:0003008)	2567	330	483.1	-	0.68	6.59e-13	5.15e-11
immune response-activating signal transduction (GO:0002757)	390	47	73.4	-	0.64	0.00287	0.0424
immune response-regulating signaling pathway (GO:0002764)	403	47	75.84	-	0.62	0.0011	0.0198
activation of immune response (GO:0002253)	459	52	86.38	-	0.6	0.000233	0.00517
regulation of B cell activation (GO:0050864)	316	35	59.47	-	0.59	0.00192	0.0306
positive regulation of B cell activation (GO:0050871)	270	28	50.81	-	0.55	0.00138	0.0237
adaptive immune response (GO:0002250)	484	48	91.09	-	0.53	4.6e-06	0.000158
nervous system process (GO:0050877)	2070	194	389.56	-	0.5	2.96e-26	6.06e-24
immune response-activating cell surface receptor signaling pathway (GO:0002429)	329	30	61.92	-	0.48	4.08e-05	0.00111
cell recognition (GO:0008037)	313	28	58.91	-	0.48	3.67e-05	0.00102
immune response-regulating cell surface receptor signaling pathway (GO:0002768)	341	30	64.17	-	0.47	1.12e-05	0.00035
antigen receptor-mediated signaling pathway (GO:0050851)	305	26	57.4	-	0.45	1.96e-05	0.000577
adaptive immune response based on somatic recombination of immune receptors built from immunoglobulin superfamily domains (GO:0002460)	339	26	63.8	-	0.41	7.33e-07	2.89e-05
production of molecular mediator of immune response (GO:0002440)	282	21	53.07	-	0.4	3.73e-06	0.00013
membrane invagination (GO:0010324)	241	17	45.36	-	0.37	1.01e-05	0.000322
Unclassified (UNCLASSIFIED)	1936	132	364.35	-	0.36	1.16e-41	9.61e-39
leukocyte mediated immunity (GO:0002443)	355	24	66.81	-	0.36	2.3e-08	1.09e-06
G protein-coupled receptor signaling pathway (GO:0007186)	1843	122	346.84	-	0.35	4.12e-41	2.95e-38
plasma membrane invagination (GO:0099024)	235	15	44.23	-	0.34	3.06e-06	0.000109
defense response to bacterium (GO:0042742)	470	30	88.45	-	0.34	2.08e-11	1.35e-09
antimicrobial humoral response (GO:0019730)	128	8	24.09	-	0.33	0.000578	0.0113
sensory perception (GO:0007600)	1629	98	306.57	-	0.32	1.27e-40	8.7e-38
antimicrobial humoral immune response mediated by antimicrobial peptide (GO:0061844)	111	6	20.89	-	0.29	0.00054	0.0107
lymphocyte mediated immunity (GO:0002449)	320	17	60.22	-	0.28	1.06e-09	5.95e-08
defense response to Gram-positive bacterium (GO:0050830)	135	7	25.41	-	0.28	0.000112	0.00276
phagocytosis, engulfment (GO:0006911)	226	11	42.53	-	0.26	1.34e-07	5.92e-06
immunoglobulin production (GO:0002377)	257	12	48.37	-	0.25	6.6e-09	3.32e-07
humoral immune response (GO:0006959)	400	17	75.28	-	0.23	3.41e-14	2.9e-12
B cell receptor signaling pathway (GO:0050853)	219	9	41.21	-	0.22	2.46e-08	1.16e-06
antibacterial humoral response (GO:0019731)	74	3	13.93	-	0.22	0.00161	0.0267
B cell mediated immunity (GO:0019724)	272	8	51.19	-	0.16	2.55e-12	1.87e-10
immunoglobulin mediated immune response (GO:0016064)	268	7	50.44	-	0.14	7.99e-13	6.18e-11
mucosal immune response (GO:0002385)	65	1	12.23	-	0.08	0.000271	0.00588
organ or tissue specific immune response (GO:0002251)	67	1	12.61	-	0.08	0.000178	0.00411
phagocytosis, recognition (GO:0006910)	203	3	38.2	-	0.08	7.61e-12	5.26e-10
sensory perception of chemical stimulus (GO:0007606)	1223	15	230.16	-	0.07	7.75e-72	6.12e-68
response to pheromone (GO:0019236)	104	1	19.57	-	0.05	5.66e-07	2.25e-05
humoral immune response mediated by circulating immunoglobulin (GO:0002455)	223	2	41.97	-	0.05	2.23e-14	1.93e-12
sensory perception of smell (GO:0007608)	1125	6	211.72	-	0.03	7.24e-76	1.14e-71
complement activation, classical pathway (GO:0006958)	218	1	41.03	-	0.02	3.25e-15	3.15e-13
complement activation (GO:0006956)	229	1	43.1	-	0.02	3.54e-16	3.65e-14
innate immune response in mucosa (GO:0002227)	53	0	9.97	-	< 0,01	0.000199	0.00452
membrane disruption in other organism (GO:0051673)	43	0	8.09	-	< 0,01	0.00115	0.0204

## Sheet: 2. GO_gWAT_cluster 6
GO_gWAT_cluster 6
Analysis Type:	PANTHER Overrepresentation Test (Released 20190711)
Annotation Version and Release Date:	GO Ontology database Released 2019-10-08
Analyzed List:	(Mus musculus)
Reference List:	Mus musculus (all genes in database)
Test Type:	FISHER
Correction:	FDR
GO biological process complete	Mus musculus - REFLIST (22296)	2168	(expected)	(over/under)	(fold Enrichment)	(raw P-value)	(FDR)
regulation of transcription involved in G1/S transition of mitotic cell cycle (GO:0000083)	12	7	1.17	+	6	0.000822	0.0298
response to platelet aggregation inhibitor (GO:0061478)	14	8	1.36	+	5.88	0.000386	0.016
cellular response to forskolin (GO:1904322)	13	7	1.26	+	5.54	0.00117	0.0401
response to forskolin (GO:1904321)	13	7	1.26	+	5.54	0.00117	0.04
regulation of vascular endothelial growth factor signaling pathway (GO:1900746)	17	8	1.65	+	4.84	0.00103	0.0357
regulation of cellular response to vascular endothelial growth factor stimulus (GO:1902547)	18	8	1.75	+	4.57	0.00137	0.0456
regulation of gene expression by genetic imprinting (GO:0006349)	18	8	1.75	+	4.57	0.00137	0.0455
cellular response to amino acid starvation (GO:0034198)	42	15	4.08	+	3.67	9.5e-05	0.005
histone deacetylation (GO:0016575)	44	15	4.28	+	3.51	0.000145	0.00729
response to amino acid starvation (GO:1990928)	46	15	4.47	+	3.35	0.000217	0.0101
adipose tissue development (GO:0060612)	37	12	3.6	+	3.34	0.000941	0.0331
protein deacetylation (GO:0006476)	47	15	4.57	+	3.28	0.000263	0.0119
energy homeostasis (GO:0097009)	39	12	3.79	+	3.16	0.00137	0.0455
circadian regulation of gene expression (GO:0032922)	68	19	6.61	+	2.87	0.000183	0.00879
macromolecule deacylation (GO:0098732)	58	16	5.64	+	2.84	0.000645	0.0248
protein deacylation (GO:0035601)	58	16	5.64	+	2.84	0.000645	0.0247
G1/S transition of mitotic cell cycle (GO:0000082)	69	19	6.71	+	2.83	0.000214	0.0101
protein transmembrane transport (GO:0071806)	51	14	4.96	+	2.82	0.00143	0.0471
cell cycle G1/S phase transition (GO:0044843)	70	19	6.81	+	2.79	0.00025	0.0114
positive regulation of cold-induced thermogenesis (GO:0120162)	97	26	9.43	+	2.76	3.47e-05	0.00209
regulation of cold-induced thermogenesis (GO:0120161)	143	38	13.9	+	2.73	4.79e-07	4.34e-05
positive regulation of autophagy (GO:0010508)	121	32	11.77	+	2.72	4.36e-06	0.00033
negative regulation of epithelial cell migration (GO:0010633)	69	18	6.71	+	2.68	0.000844	0.0303
peptidyl-threonine phosphorylation (GO:0018107)	73	19	7.1	+	2.68	0.000583	0.0229
peptidyl-threonine modification (GO:0018210)	81	21	7.88	+	2.67	0.000283	0.0125
myotube differentiation (GO:0014902)	66	17	6.42	+	2.65	0.0013	0.0437
regulation of glucose import (GO:0046324)	67	17	6.51	+	2.61	0.00139	0.0459
regulation of glucose transmembrane transport (GO:0010827)	87	22	8.46	+	2.6	0.000239	0.0111
mitotic cell cycle phase transition (GO:0044772)	139	35	13.52	+	2.59	5.04e-06	0.000372
regulation of cellular response to insulin stimulus (GO:1900076)	84	21	8.17	+	2.57	0.000372	0.0156
fat cell differentiation (GO:0045444)	121	30	11.77	+	2.55	3.35e-05	0.00204
positive regulation of viral process (GO:0048524)	82	20	7.97	+	2.51	0.000641	0.0247
cell cycle phase transition (GO:0044770)	147	35	14.29	+	2.45	1.04e-05	0.000729
positive regulation of carbohydrate metabolic process (GO:0045913)	84	20	8.17	+	2.45	0.000795	0.0293
cellular response to starvation (GO:0009267)	139	32	13.52	+	2.37	5.9e-05	0.00329
regulation of postsynapse organization (GO:0099175)	128	29	12.45	+	2.33	0.000174	0.00845
response to insulin (GO:0032868)	168	38	16.34	+	2.33	1.85e-05	0.00121
regulation of G1/S transition of mitotic cell cycle (GO:2000045)	111	25	10.79	+	2.32	0.000398	0.0165
cardiocyte differentiation (GO:0035051)	134	30	13.03	+	2.3	0.000139	0.00704
regulation of circadian rhythm (GO:0042752)	121	27	11.77	+	2.29	0.000362	0.0153
skeletal muscle tissue development (GO:0007519)	139	31	13.52	+	2.29	0.000107	0.00557
cellular response to antibiotic (GO:0071236)	104	23	10.11	+	2.27	0.000838	0.0302
hepaticobiliary system development (GO:0061008)	104	23	10.11	+	2.27	0.000838	0.0301
lysosomal transport (GO:0007041)	95	21	9.24	+	2.27	0.00149	0.0487
import into nucleus (GO:0051170)	100	22	9.72	+	2.26	0.00116	0.04
protein localization to nucleus (GO:0034504)	170	37	16.53	+	2.24	3.65e-05	0.00218
response to transforming growth factor beta (GO:0071559)	121	26	11.77	+	2.21	0.00064	0.0247
cellular response to nutrient levels (GO:0031669)	182	39	17.7	+	2.2	3.72e-05	0.00221
striated muscle cell differentiation (GO:0051146)	216	46	21	+	2.19	8.34e-06	0.000598
negative regulation of cellular response to growth factor stimulus (GO:0090288)	142	30	13.81	+	2.17	0.000356	0.0151
response to starvation (GO:0042594)	162	34	15.75	+	2.16	0.000129	0.00662
protein folding (GO:0006457)	143	30	13.9	+	2.16	0.000376	0.0157
skeletal muscle organ development (GO:0060538)	148	31	14.39	+	2.15	0.000289	0.0126
striated muscle tissue development (GO:0014706)	320	67	31.12	+	2.15	1.06e-07	1.08e-05
cellular response to insulin stimulus (GO:0032869)	129	27	12.54	+	2.15	0.000918	0.0325
negative regulation of cell migration (GO:0030336)	270	56	26.25	+	2.13	1.67e-06	0.000142
cellular response to transforming growth factor beta stimulus (GO:0071560)	116	24	11.28	+	2.13	0.00151	0.0493
regulation of cell cycle G1/S phase transition (GO:1902806)	126	26	12.25	+	2.12	0.00132	0.0444
negative regulation of DNA-binding transcription factor activity (GO:0043433)	160	33	15.56	+	2.12	0.000288	0.0126
muscle tissue development (GO:0060537)	337	69	32.77	+	2.11	1.36e-07	1.36e-05
muscle organ development (GO:0007517)	279	57	27.13	+	2.1	2.42e-06	0.000196
neural tube development (GO:0021915)	191	39	18.57	+	2.1	9.1e-05	0.00482
regulation of epithelial cell differentiation (GO:0030856)	147	30	14.29	+	2.1	0.000488	0.0198
negative regulation of cell motility (GO:2000146)	283	57	27.52	+	2.07	2.84e-06	0.000227
negative regulation of protein kinase activity (GO:0006469)	195	39	18.96	+	2.06	0.000113	0.00584
striated muscle cell development (GO:0055002)	147	29	14.29	+	2.03	0.00117	0.04
carbohydrate homeostasis (GO:0033500)	193	38	18.77	+	2.02	0.000252	0.0115
cellular response to extracellular stimulus (GO:0031668)	211	41	20.52	+	2	0.00013	0.00665
peptidyl-serine phosphorylation (GO:0018105)	170	33	16.53	+	2	0.000681	0.0259
covalent chromatin modification (GO:0016569)	325	63	31.6	+	1.99	3.25e-06	0.000255
regulation of dendrite development (GO:0050773)	191	37	18.57	+	1.99	0.000365	0.0153
glucose homeostasis (GO:0042593)	192	37	18.67	+	1.98	0.000378	0.0157
negative regulation of locomotion (GO:0040013)	333	64	32.38	+	1.98	2.77e-06	0.000223
regulation of epithelial cell migration (GO:0010632)	225	43	21.88	+	1.97	0.000131	0.00667
negative regulation of kinase activity (GO:0033673)	215	41	20.91	+	1.96	0.000218	0.0102
muscle structure development (GO:0061061)	483	92	46.97	+	1.96	2.66e-08	2.91e-06
negative regulation of cellular component movement (GO:0051271)	317	60	30.82	+	1.95	9.09e-06	0.00064
muscle cell differentiation (GO:0042692)	265	50	25.77	+	1.94	5.37e-05	0.00306
cardiac muscle tissue development (GO:0048738)	191	36	18.57	+	1.94	0.000584	0.0229
regulation of Wnt signaling pathway (GO:0030111)	299	56	29.07	+	1.93	2.79e-05	0.00173
response to antibiotic (GO:0046677)	219	41	21.29	+	1.93	0.000263	0.0119
histone modification (GO:0016570)	316	59	30.73	+	1.92	1.39e-05	0.000958
response to peptide hormone (GO:0043434)	269	50	26.16	+	1.91	9.06e-05	0.00482
regulation of DNA-binding transcription factor activity (GO:0051090)	395	73	38.41	+	1.9	2.19e-06	0.000181
response to peptide (GO:1901652)	331	61	32.19	+	1.9	1.42e-05	0.000976
nucleocytoplasmic transport (GO:0006913)	201	37	19.54	+	1.89	0.000776	0.0288
nuclear transport (GO:0051169)	201	37	19.54	+	1.89	0.000776	0.0287
regulation of proteolysis involved in cellular protein catabolic process (GO:1903050)	212	39	20.61	+	1.89	0.000497	0.0201
peptidyl-serine modification (GO:0018209)	196	36	19.06	+	1.89	0.001	0.0351
rhythmic process (GO:0048511)	256	47	24.89	+	1.89	0.000147	0.00738
regulation of insulin secretion (GO:0050796)	180	33	17.5	+	1.89	0.00149	0.0488
regulation of peptide hormone secretion (GO:0090276)	224	41	21.78	+	1.88	0.000441	0.018
cellular response to peptide (GO:1901653)	225	41	21.88	+	1.87	0.00046	0.0186
regulation of transmembrane transporter activity (GO:0022898)	269	49	26.16	+	1.87	0.000137	0.00696
transcription by RNA polymerase II (GO:0006366)	198	36	19.25	+	1.87	0.00108	0.0374
cell-cell signaling by wnt (GO:0198738)	231	42	22.46	+	1.87	0.000528	0.021
Wnt signaling pathway (GO:0016055)	231	42	22.46	+	1.87	0.000528	0.021
regulation of lipid metabolic process (GO:0019216)	342	62	33.26	+	1.86	1.91e-05	0.00124
angiogenesis (GO:0001525)	309	56	30.05	+	1.86	5.5e-05	0.00311
chromatin organization (GO:0006325)	625	113	60.77	+	1.86	7.73e-09	9.17e-07
regulation of ion transmembrane transporter activity (GO:0032412)	260	47	25.28	+	1.86	0.000235	0.0109
cell fate commitment (GO:0045165)	266	48	25.87	+	1.86	0.00019	0.00908
cellular response to external stimulus (GO:0071496)	244	44	23.73	+	1.85	0.000348	0.0148
positive regulation of transmembrane transport (GO:0034764)	235	42	22.85	+	1.84	0.000591	0.0231
negative regulation of transcription by RNA polymerase II (GO:0000122)	859	153	83.53	+	1.83	3.82e-11	6.34e-09
positive regulation of DNA-binding transcription factor activity (GO:0051091)	243	43	23.63	+	1.82	0.000713	0.027
regulation of cation transmembrane transport (GO:1904062)	357	63	34.71	+	1.81	3.95e-05	0.00232
regulation of transporter activity (GO:0032409)	279	49	27.13	+	1.81	0.000272	0.0121
regulation of cellular protein catabolic process (GO:1903362)	246	43	23.92	+	1.8	0.000774	0.0288
positive regulation of neuron differentiation (GO:0045666)	464	81	45.12	+	1.8	3.96e-06	0.000304
regulation of cellular response to growth factor stimulus (GO:0090287)	270	47	26.25	+	1.79	0.000452	0.0184
regulation of catabolic process (GO:0009894)	830	144	80.71	+	1.78	7.76e-10	1.05e-07
regulation of autophagy (GO:0010506)	248	43	24.11	+	1.78	0.000831	0.0301
regulation of mRNA metabolic process (GO:1903311)	254	44	24.7	+	1.78	0.00092	0.0325
positive regulation of cellular catabolic process (GO:0031331)	358	62	34.81	+	1.78	6.15e-05	0.0034
regulation of small GTPase mediated signal transduction (GO:0051056)	260	45	25.28	+	1.78	0.000734	0.0276
cell surface receptor signaling pathway involved in cell-cell signaling (GO:1905114)	284	49	27.62	+	1.77	0.000426	0.0175
negative regulation of nucleic acid-templated transcription (GO:1903507)	1149	198	111.73	+	1.77	5.72e-13	1.16e-10
regulation of cellular catabolic process (GO:0031329)	685	118	66.61	+	1.77	4.36e-08	4.59e-06
negative regulation of RNA biosynthetic process (GO:1902679)	1150	198	111.82	+	1.77	8.04e-13	1.59e-10
positive regulation of cell death (GO:0010942)	709	122	68.94	+	1.77	2.53e-08	2.79e-06
negative regulation of transcription, DNA-templated (GO:0045892)	1145	197	111.34	+	1.77	7.52e-13	1.5e-10
negative regulation of RNA metabolic process (GO:0051253)	1238	213	120.38	+	1.77	9.63e-14	2.17e-11
regulation of synapse organization (GO:0050807)	268	46	26.06	+	1.77	0.000874	0.0312
positive regulation of neurogenesis (GO:0050769)	578	99	56.2	+	1.76	6.56e-07	5.85e-05
protein ubiquitination (GO:0016567)	417	71	40.55	+	1.75	3.51e-05	0.00211
positive regulation of programmed cell death (GO:0043068)	648	110	63.01	+	1.75	2.37e-07	2.29e-05
aromatic compound catabolic process (GO:0019439)	289	49	28.1	+	1.74	0.000668	0.0254
negative regulation of cellular macromolecule biosynthetic process (GO:2000113)	1333	226	129.62	+	1.74	5.42e-14	1.3e-11
positive regulation of apoptotic process (GO:0043065)	643	109	62.52	+	1.74	3e-07	2.83e-05
negative regulation of nucleobase-containing compound metabolic process (GO:0045934)	1345	228	130.78	+	1.74	3.57e-14	8.67e-12
response to toxic substance (GO:0009636)	309	52	30.05	+	1.73	0.000503	0.0203
proteasomal protein catabolic process (GO:0010498)	309	52	30.05	+	1.73	0.000503	0.0202
negative regulation of macromolecule biosynthetic process (GO:0010558)	1368	230	133.02	+	1.73	7.44e-14	1.7e-11
negative regulation of catabolic process (GO:0009895)	298	50	28.98	+	1.73	0.000799	0.0294
cellular nitrogen compound catabolic process (GO:0044270)	269	45	26.16	+	1.72	0.00129	0.0434
positive regulation of cellular protein localization (GO:1903829)	299	50	29.07	+	1.72	0.000813	0.0298
anatomical structure formation involved in morphogenesis (GO:0048646)	916	153	89.07	+	1.72	2.19e-09	2.77e-07
negative regulation of gene expression (GO:0010629)	1591	265	154.7	+	1.71	1.67e-15	4.8e-13
regulation of small molecule metabolic process (GO:0062012)	331	55	32.19	+	1.71	0.000407	0.0168
regulation of transmembrane transport (GO:0034762)	578	96	56.2	+	1.71	3.51e-06	0.000273
proteasome-mediated ubiquitin-dependent protein catabolic process (GO:0043161)	283	47	27.52	+	1.71	0.00119	0.0405
positive regulation of RNA biosynthetic process (GO:1902680)	1538	255	149.55	+	1.71	9.86e-15	2.73e-12
positive regulation of cell development (GO:0010720)	658	109	63.98	+	1.7	7.82e-07	6.86e-05
posttranscriptional regulation of gene expression (GO:0010608)	417	69	40.55	+	1.7	9.71e-05	0.00506
regulation of protein catabolic process (GO:0042176)	387	64	37.63	+	1.7	0.000157	0.0077
positive regulation of nucleic acid-templated transcription (GO:1903508)	1537	254	149.45	+	1.7	1.39e-14	3.66e-12
negative regulation of biosynthetic process (GO:0009890)	1460	241	141.97	+	1.7	1e-13	2.23e-11
positive regulation of transcription, DNA-templated (GO:0045893)	1533	253	149.06	+	1.7	1.81e-14	4.69e-12
negative regulation of protein phosphorylation (GO:0001933)	406	67	39.48	+	1.7	0.000153	0.00757
regulation of binding (GO:0051098)	407	67	39.58	+	1.69	0.000155	0.00766
protein phosphorylation (GO:0006468)	731	120	71.08	+	1.69	2.98e-07	2.83e-05
negative regulation of cellular biosynthetic process (GO:0031327)	1421	233	138.17	+	1.69	5.2e-13	1.07e-10
actin filament-based process (GO:0030029)	537	88	52.22	+	1.69	1.65e-05	0.0011
response to growth factor (GO:0070848)	403	66	39.19	+	1.68	0.0002	0.00951
regulation of cell development (GO:0060284)	1081	177	105.11	+	1.68	4.1e-10	5.77e-08
regulation of neuron differentiation (GO:0045664)	770	126	74.87	+	1.68	2.15e-07	2.09e-05
cellular response to drug (GO:0035690)	330	54	32.09	+	1.68	0.000743	0.0279
protein modification by small protein conjugation (GO:0032446)	465	76	45.22	+	1.68	6.19e-05	0.00342
regulation of neurogenesis (GO:0050767)	945	154	91.89	+	1.68	9.44e-09	1.09e-06
regulation of cellular response to stress (GO:0080135)	670	109	65.15	+	1.67	1.81e-06	0.000153
regulation of cell migration (GO:0030334)	898	146	87.32	+	1.67	2.9e-08	3.16e-06
negative regulation of phosphorylation (GO:0042326)	450	73	43.76	+	1.67	9.4e-05	0.00496
positive regulation of RNA metabolic process (GO:0051254)	1634	265	158.89	+	1.67	2.57e-14	6.44e-12
negative regulation of transport (GO:0051051)	549	89	53.38	+	1.67	2.01e-05	0.00129
cellular response to organonitrogen compound (GO:0071417)	438	71	42.59	+	1.67	0.00014	0.00704
negative regulation of nervous system development (GO:0051961)	358	58	34.81	+	1.67	0.000631	0.0245
regulation of transcription by RNA polymerase II (GO:0006357)	1961	317	190.68	+	1.66	5.47e-17	1.8e-14
blood vessel morphogenesis (GO:0048514)	422	68	41.03	+	1.66	0.000205	0.0097
positive regulation of transcription by RNA polymerase II (GO:0045944)	1223	197	118.92	+	1.66	1.64e-10	2.49e-08
negative regulation of protein modification process (GO:0031400)	565	91	54.94	+	1.66	1.91e-05	0.00124
regulation of translation (GO:0006417)	323	52	31.41	+	1.66	0.00126	0.0426
protein localization to organelle (GO:0033365)	610	98	59.31	+	1.65	8.57e-06	0.000612
negative regulation of developmental process (GO:0051093)	1023	164	99.47	+	1.65	9.31e-09	1.08e-06
tube development (GO:0035295)	920	147	89.46	+	1.64	5.75e-08	5.97e-06
response to oxidative stress (GO:0006979)	338	54	32.87	+	1.64	0.00118	0.0401
positive regulation of cell differentiation (GO:0045597)	1090	174	105.99	+	1.64	4.09e-09	4.92e-07
response to organonitrogen compound (GO:0010243)	740	118	71.96	+	1.64	1.59e-06	0.000137
regulation of cell motility (GO:2000145)	948	151	92.18	+	1.64	4.7e-08	4.92e-06
positive regulation of catabolic process (GO:0009896)	427	68	41.52	+	1.64	0.000298	0.0129
positive regulation of nervous system development (GO:0051962)	647	103	62.91	+	1.64	8.03e-06	0.000579
negative regulation of cell communication (GO:0010648)	1295	206	125.92	+	1.64	1.42e-10	2.19e-08
regulation of locomotion (GO:0040012)	1025	163	99.67	+	1.64	1.34e-08	1.51e-06
mRNA metabolic process (GO:0016071)	522	83	50.76	+	1.64	6.2e-05	0.00341
reproductive structure development (GO:0048608)	428	68	41.62	+	1.63	0.000304	0.0132
positive regulation of macromolecule biosynthetic process (GO:0010557)	1795	285	174.54	+	1.63	2.35e-14	5.98e-12
response to nutrient levels (GO:0031667)	359	57	34.91	+	1.63	0.000903	0.0321
intracellular protein transport (GO:0006886)	757	120	73.61	+	1.63	1.54e-06	0.000133
negative regulation of signaling (GO:0023057)	1300	206	126.41	+	1.63	2.06e-10	3.04e-08
forebrain development (GO:0030900)	373	59	36.27	+	1.63	0.000819	0.0298
negative regulation of signal transduction (GO:0009968)	1172	185	113.96	+	1.62	2.23e-09	2.8e-07
regulation of RNA biosynthetic process (GO:2001141)	2757	435	268.08	+	1.62	9.46e-22	6.22e-19
regulation of nucleic acid-templated transcription (GO:1903506)	2754	434	267.79	+	1.62	1.25e-21	7.6e-19
mRNA processing (GO:0006397)	400	63	38.89	+	1.62	0.000661	0.0253
reproductive system development (GO:0061458)	432	68	42.01	+	1.62	0.000431	0.0177
regulation of cell cycle (GO:0051726)	954	150	92.76	+	1.62	1.24e-07	1.25e-05
tube morphogenesis (GO:0035239)	713	112	69.33	+	1.62	4.88e-06	0.000363
regulation of transcription, DNA-templated (GO:0006355)	2746	431	267.01	+	1.61	3.03e-21	1.59e-18
negative regulation of cell differentiation (GO:0045596)	752	118	73.12	+	1.61	3.43e-06	0.000268
positive regulation of nucleobase-containing compound metabolic process (GO:0045935)	1792	281	174.25	+	1.61	1.41e-13	3.09e-11
chromosome organization (GO:0051276)	919	144	89.36	+	1.61	2.47e-07	2.37e-05
positive regulation of neuron projection development (GO:0010976)	364	57	35.39	+	1.61	0.0013	0.0437
actin cytoskeleton organization (GO:0030036)	479	75	46.58	+	1.61	0.000261	0.0118
positive regulation of cell migration (GO:0030335)	543	85	52.8	+	1.61	8.41e-05	0.00453
response to hormone (GO:0009725)	607	95	59.02	+	1.61	3.56e-05	0.00213
regulation of RNA metabolic process (GO:0051252)	3002	469	291.91	+	1.61	6.13e-23	4.83e-20
ubiquitin-dependent protein catabolic process (GO:0006511)	474	74	46.09	+	1.61	0.00025	0.0114
positive regulation of gene expression (GO:0010628)	1968	307	191.36	+	1.6	1.26e-14	3.37e-12
regulation of nervous system development (GO:0051960)	1059	165	102.97	+	1.6	3.87e-08	4.1e-06
regulation of cell death (GO:0010941)	1682	262	163.55	+	1.6	2.11e-12	3.87e-10
cellular response to hormone stimulus (GO:0032870)	412	64	40.06	+	1.6	0.000791	0.0292
intracellular transport (GO:0046907)	1146	178	111.43	+	1.6	1.25e-08	1.41e-06
negative regulation of nitrogen compound metabolic process (GO:0051172)	2216	344	215.48	+	1.6	4.24e-16	1.29e-13
brain development (GO:0007420)	612	95	59.51	+	1.6	3.93e-05	0.00232
regulation of nucleobase-containing compound metabolic process (GO:0019219)	3236	502	314.66	+	1.6	4.02e-24	3.96e-21
regulation of kinase activity (GO:0043549)	729	113	70.89	+	1.59	8.02e-06	0.000581
regulation of cellular macromolecule biosynthetic process (GO:2000112)	3172	491	308.44	+	1.59	2.3e-23	2.13e-20
cellular protein catabolic process (GO:0044257)	575	89	55.91	+	1.59	9.69e-05	0.00506
mitotic cell cycle (GO:0000278)	517	80	50.27	+	1.59	0.000188	0.00901
gland development (GO:0048732)	428	66	41.62	+	1.59	0.000746	0.028
phosphorylation (GO:0016310)	986	152	95.88	+	1.59	2.57e-07	2.46e-05
negative regulation of macromolecule metabolic process (GO:0010605)	2435	375	236.77	+	1.58	4.15e-17	1.45e-14
positive regulation of biosynthetic process (GO:0009891)	1930	297	187.67	+	1.58	1.94e-13	4.19e-11
regulation of protein kinase activity (GO:0045859)	663	102	64.47	+	1.58	3.21e-05	0.00196
cellular response to cytokine stimulus (GO:0071345)	637	98	61.94	+	1.58	4.11e-05	0.00239
regulation of macromolecule biosynthetic process (GO:0010556)	3258	501	316.8	+	1.58	2.56e-23	2.24e-20
positive regulation of cellular biosynthetic process (GO:0031328)	1889	290	183.68	+	1.58	4.98e-13	1.03e-10
positive regulation of cell adhesion (GO:0045785)	411	63	39.96	+	1.58	0.00137	0.0455
positive regulation of hydrolase activity (GO:0051345)	516	79	50.17	+	1.57	0.000321	0.0138
positive regulation of molecular function (GO:0044093)	1437	220	139.73	+	1.57	7.05e-10	9.59e-08
negative regulation of metabolic process (GO:0009892)	2699	413	262.44	+	1.57	1.49e-18	5.74e-16
regulation of programmed cell death (GO:0043067)	1530	234	148.77	+	1.57	1.76e-10	2.65e-08
regulation of apoptotic signaling pathway (GO:2001233)	412	63	40.06	+	1.57	0.00139	0.0459
developmental growth (GO:0048589)	445	68	43.27	+	1.57	0.000914	0.0324
mitotic cell cycle process (GO:1903047)	439	67	42.69	+	1.57	0.000865	0.031
proteolysis involved in cellular protein catabolic process (GO:0051603)	557	85	54.16	+	1.57	0.00018	0.00869
negative regulation of cellular metabolic process (GO:0031324)	2413	368	234.63	+	1.57	3.37e-16	1.04e-13
cellular protein localization (GO:0034613)	1392	212	135.35	+	1.57	2.18e-09	2.78e-07
modification-dependent protein catabolic process (GO:0019941)	486	74	47.26	+	1.57	0.000511	0.0204
regulation of apoptotic process (GO:0042981)	1507	229	146.54	+	1.56	5.35e-10	7.46e-08
protein modification by small protein conjugation or removal (GO:0070647)	586	89	56.98	+	1.56	0.000148	0.00741
circulatory system process (GO:0003013)	415	63	40.35	+	1.56	0.00146	0.0479
regulation of cellular protein localization (GO:1903827)	547	83	53.19	+	1.56	0.000273	0.0121
regulation of gene expression (GO:0010468)	3658	555	355.69	+	1.56	6.29e-25	7.63e-22
protein catabolic process (GO:0030163)	633	96	61.55	+	1.56	8.79e-05	0.00472
response to lipid (GO:0033993)	633	96	61.55	+	1.56	8.79e-05	0.0047
head development (GO:0060322)	666	101	64.76	+	1.56	5.78e-05	0.00324
regulation of cellular component movement (GO:0051270)	1036	157	100.74	+	1.56	4.69e-07	4.27e-05
cellular macromolecule localization (GO:0070727)	1399	212	136.03	+	1.56	3.12e-09	3.82e-07
regulation of protein serine/threonine kinase activity (GO:0071900)	429	65	41.71	+	1.56	0.00131	0.044
regulation of vesicle-mediated transport (GO:0060627)	594	90	57.76	+	1.56	0.000162	0.00791
cellular response to nitrogen compound (GO:1901699)	509	77	49.49	+	1.56	0.00051	0.0204
modification-dependent macromolecule catabolic process (GO:0043632)	496	75	48.23	+	1.56	0.000576	0.0227
regulation of biosynthetic process (GO:0009889)	3475	525	337.9	+	1.55	5.04e-23	4.18e-20
cellular macromolecule catabolic process (GO:0044265)	749	113	72.83	+	1.55	2.36e-05	0.00149
embryo development (GO:0009790)	1160	175	112.8	+	1.55	1.04e-07	1.06e-05
regulation of cellular localization (GO:0060341)	822	124	79.93	+	1.55	8.63e-06	0.000613
regulation of cellular biosynthetic process (GO:0031326)	3402	513	330.8	+	1.55	3.34e-22	2.39e-19
regulation of cell differentiation (GO:0045595)	1851	279	179.99	+	1.55	9.38e-12	1.65e-09
embryonic organ development (GO:0048568)	479	72	46.58	+	1.55	0.000818	0.0298
cellular response to oxygen-containing compound (GO:1901701)	905	136	88	+	1.55	4.4e-06	0.000332
negative regulation of phosphorus metabolic process (GO:0010563)	546	82	53.09	+	1.54	0.00036	0.0152
negative regulation of phosphate metabolic process (GO:0045936)	546	82	53.09	+	1.54	0.00036	0.0152
positive regulation of cell motility (GO:2000147)	566	85	55.04	+	1.54	0.000341	0.0146
response to oxygen-containing compound (GO:1901700)	1286	193	125.05	+	1.54	2.96e-08	3.18e-06
chordate embryonic development (GO:0043009)	800	120	77.79	+	1.54	1.89e-05	0.00124
neurogenesis (GO:0022008)	1754	263	170.55	+	1.54	6.49e-11	1.05e-08
RNA processing (GO:0006396)	747	112	72.64	+	1.54	3.06e-05	0.00189
cellular response to organic substance (GO:0071310)	1809	271	175.9	+	1.54	3.96e-11	6.51e-09
growth (GO:0040007)	461	69	44.83	+	1.54	0.00114	0.0394
positive regulation of cellular metabolic process (GO:0031325)	3202	479	311.35	+	1.54	6.12e-20	2.68e-17
in utero embryonic development (GO:0001701)	515	77	50.08	+	1.54	0.000715	0.027
negative regulation of response to stimulus (GO:0048585)	1572	235	152.86	+	1.54	1.11e-09	1.46e-07
positive regulation of organelle organization (GO:0010638)	582	87	56.59	+	1.54	0.000314	0.0135
embryo development ending in birth or egg hatching (GO:0009792)	817	122	79.44	+	1.54	1.76e-05	0.00116
cellular response to endogenous stimulus (GO:0071495)	918	137	89.26	+	1.53	5.11e-06	0.000375
positive regulation of locomotion (GO:0040017)	597	89	58.05	+	1.53	0.000285	0.0125
embryonic morphogenesis (GO:0048598)	611	91	59.41	+	1.53	0.000257	0.0117
phosphorus metabolic process (GO:0006793)	1692	252	164.53	+	1.53	3.67e-10	5.21e-08
response to nitrogen compound (GO:1901698)	846	126	82.26	+	1.53	1.43e-05	0.00098
positive regulation of metabolic process (GO:0009893)	3487	519	339.07	+	1.53	2e-21	1.13e-18
cell part morphogenesis (GO:0032990)	504	75	49.01	+	1.53	0.000835	0.0301
generation of neurons (GO:0048699)	1647	245	160.15	+	1.53	6.62e-10	9.09e-08
negative regulation of cell population proliferation (GO:0008285)	679	101	66.02	+	1.53	0.000114	0.00586
RNA metabolic process (GO:0016070)	1224	182	119.02	+	1.53	1.58e-07	1.56e-05
phosphate-containing compound metabolic process (GO:0006796)	1669	248	162.29	+	1.53	6.36e-10	8.8e-08
response to endogenous stimulus (GO:0009719)	1120	166	108.91	+	1.52	7e-07	6.21e-05
tissue development (GO:0009888)	1633	242	158.79	+	1.52	1.25e-09	1.62e-07
regulation of ion transmembrane transport (GO:0034765)	486	72	47.26	+	1.52	0.00116	0.04
regulation of neuron projection development (GO:0010975)	601	89	58.44	+	1.52	0.000305	0.0132
regulation of primary metabolic process (GO:0080090)	5161	764	501.84	+	1.52	1.41e-33	5.58e-30
regulation of signal transduction (GO:0009966)	2777	411	270.03	+	1.52	3.37e-16	1.06e-13
regulation of cell communication (GO:0010646)	3197	473	310.87	+	1.52	7.62e-19	3e-16
macromolecule modification (GO:0043412)	2409	356	234.24	+	1.52	6.63e-14	1.54e-11
cellular protein modification process (GO:0006464)	2234	330	217.23	+	1.52	8.22e-13	1.6e-10
protein modification process (GO:0036211)	2234	330	217.23	+	1.52	8.22e-13	1.58e-10
cell death (GO:0008219)	881	130	85.67	+	1.52	1.6e-05	0.00108
protein localization (GO:0008104)	1927	284	187.38	+	1.52	4.83e-11	7.85e-09
regulation of protein localization (GO:0032880)	1059	156	102.97	+	1.51	2.22e-06	0.000182
regulation of transferase activity (GO:0051338)	835	123	81.19	+	1.51	2.77e-05	0.00173
regulation of signaling (GO:0023051)	3212	473	312.33	+	1.51	1.56e-18	5.85e-16
nervous system development (GO:0007399)	2241	330	217.91	+	1.51	1.15e-12	2.16e-10
neuron projection development (GO:0031175)	686	101	66.7	+	1.51	0.000159	0.00778
blood vessel development (GO:0001568)	523	77	50.86	+	1.51	0.00101	0.0354
heart development (GO:0007507)	564	83	54.84	+	1.51	0.000576	0.0227
response to drug (GO:0042493)	768	113	74.68	+	1.51	6.32e-05	0.00346
protein transport (GO:0015031)	1237	182	120.28	+	1.51	3.01e-07	2.83e-05
regulation of nitrogen compound metabolic process (GO:0051171)	5012	737	487.35	+	1.51	3.62e-31	7.15e-28
positive regulation of macromolecule metabolic process (GO:0010604)	3211	472	312.23	+	1.51	2.67e-18	9.8e-16
nucleobase-containing compound biosynthetic process (GO:0034654)	648	95	63.01	+	1.51	0.000294	0.0128
apoptotic process (GO:0006915)	805	118	78.28	+	1.51	5.54e-05	0.00312
positive regulation of nitrogen compound metabolic process (GO:0051173)	3043	446	295.89	+	1.51	4.41e-17	1.48e-14
organonitrogen compound catabolic process (GO:1901565)	887	130	86.25	+	1.51	2.19e-05	0.0014
regulation of protein modification process (GO:0031399)	1771	259	172.21	+	1.5	8.27e-10	1.11e-07
positive regulation of transport (GO:0051050)	1088	159	105.79	+	1.5	2.35e-06	0.000191
establishment of protein localization (GO:0045184)	1321	193	128.45	+	1.5	1.96e-07	1.92e-05
regulation of cellular metabolic process (GO:0031323)	5346	781	519.83	+	1.5	1.03e-32	3.24e-29
programmed cell death (GO:0012501)	842	123	81.87	+	1.5	3.82e-05	0.00226
positive regulation of cell communication (GO:0010647)	1708	249	166.08	+	1.5	2.63e-09	3.24e-07
negative regulation of multicellular organismal process (GO:0051241)	1297	189	126.12	+	1.5	3.28e-07	3.04e-05
intracellular signal transduction (GO:0035556)	1374	200	133.6	+	1.5	1.23e-07	1.25e-05
positive regulation of cellular component movement (GO:0051272)	584	85	56.79	+	1.5	0.000701	0.0266
regulation of macromolecule metabolic process (GO:0060255)	5295	770	514.87	+	1.5	1.5e-31	3.37e-28
circulatory system development (GO:0072359)	901	131	87.61	+	1.5	2.54e-05	0.00159
regulation of molecular function (GO:0065009)	2504	364	243.48	+	1.49	2.78e-13	5.93e-11
peptide transport (GO:0015833)	1266	184	123.1	+	1.49	5.13e-07	4.6e-05
positive regulation of catalytic activity (GO:0043085)	1060	154	103.07	+	1.49	4.78e-06	0.000357
positive regulation of signaling (GO:0023056)	1716	249	166.86	+	1.49	3.66e-09	4.44e-07
regulation of cytoskeleton organization (GO:0051493)	538	78	52.31	+	1.49	0.00151	0.0493
amide transport (GO:0042886)	1290	187	125.44	+	1.49	5.01e-07	4.52e-05
regulation of phosphorylation (GO:0042325)	1539	223	149.65	+	1.49	2.95e-08	3.19e-06
negative regulation of cellular process (GO:0048523)	4556	659	443.01	+	1.49	3.01e-25	3.95e-22
regulation of metabolic process (GO:0019222)	5762	833	560.28	+	1.49	3.49e-34	1.83e-30
macromolecule catabolic process (GO:0009057)	844	122	82.07	+	1.49	6.34e-05	0.00346
regulation of phosphate metabolic process (GO:0019220)	1696	245	164.91	+	1.49	8.1e-09	9.54e-07
regulation of phosphorus metabolic process (GO:0051174)	1697	245	165.01	+	1.48	8.18e-09	9.56e-07
regulation of localization (GO:0032879)	2855	412	277.61	+	1.48	1.02e-14	2.77e-12
cellular protein-containing complex assembly (GO:0034622)	645	93	62.72	+	1.48	0.000596	0.0232
positive regulation of signal transduction (GO:0009967)	1519	219	147.7	+	1.48	6.43e-08	6.63e-06
cellular localization (GO:0051641)	1999	288	194.38	+	1.48	3.31e-10	4.75e-08
aromatic compound biosynthetic process (GO:0019438)	729	105	70.89	+	1.48	0.000242	0.0112
response to organic cyclic compound (GO:0014070)	618	89	60.09	+	1.48	0.000753	0.0281
organelle organization (GO:0006996)	3011	433	292.78	+	1.48	2.95e-15	8.32e-13
regulation of cell cycle process (GO:0010564)	578	83	56.2	+	1.48	0.00135	0.0453
regulation of plasma membrane bounded cell projection organization (GO:0120035)	773	111	75.16	+	1.48	0.000177	0.00856
macromolecule localization (GO:0033036)	2229	320	216.74	+	1.48	3.72e-11	6.25e-09
cell cycle (GO:0007049)	1185	170	115.23	+	1.48	2.79e-06	0.000223
regulation of cell projection organization (GO:0031344)	782	112	76.04	+	1.47	0.000191	0.0091
positive regulation of cellular component organization (GO:0051130)	1230	176	119.6	+	1.47	2.05e-06	0.000171
peptidyl-amino acid modification (GO:0018193)	706	101	68.65	+	1.47	0.000402	0.0166
regulation of cellular component biogenesis (GO:0044087)	937	134	91.11	+	1.47	4.44e-05	0.00257
cellular response to stress (GO:0033554)	1399	200	136.03	+	1.47	4.05e-07	3.73e-05
negative regulation of cell death (GO:0060548)	1036	148	100.74	+	1.47	1.63e-05	0.00109
nucleobase-containing compound metabolic process (GO:0006139)	2170	310	211	+	1.47	1.27e-10	1.99e-08
regulation of protein phosphorylation (GO:0001932)	1415	202	137.59	+	1.47	4.56e-07	4.18e-05
positive regulation of cellular process (GO:0048522)	5345	763	519.73	+	1.47	8.91e-29	1.41e-25
response to cytokine (GO:0034097)	743	106	72.25	+	1.47	0.000346	0.0148
nucleic acid metabolic process (GO:0090304)	1746	249	169.78	+	1.47	1.59e-08	1.78e-06
cellular component morphogenesis (GO:0032989)	835	119	81.19	+	1.47	0.00015	0.00747
neuron development (GO:0048666)	836	119	81.29	+	1.46	0.000151	0.00751
regulation of cellular component organization (GO:0051128)	2494	355	242.51	+	1.46	6.69e-12	1.2e-09
regulation of cell adhesion (GO:0030155)	689	98	67	+	1.46	0.000558	0.0221
response to abiotic stimulus (GO:0009628)	911	129	88.58	+	1.46	9.02e-05	0.00481
regulation of cellular protein metabolic process (GO:0032268)	2494	353	242.51	+	1.46	1.39e-11	2.39e-09
positive regulation of biological process (GO:0048518)	6037	854	587.02	+	1.45	3.22e-32	8.46e-29
heterocycle biosynthetic process (GO:0018130)	714	101	69.43	+	1.45	0.000547	0.0217
regulation of protein metabolic process (GO:0051246)	2687	379	261.28	+	1.45	2.8e-12	5.07e-10
positive regulation of phosphorus metabolic process (GO:0010562)	1114	157	108.32	+	1.45	1.94e-05	0.00125
positive regulation of phosphate metabolic process (GO:0045937)	1114	157	108.32	+	1.45	1.94e-05	0.00125
central nervous system development (GO:0007417)	824	116	80.12	+	1.45	0.000272	0.0121
negative regulation of biological process (GO:0048519)	5082	715	494.16	+	1.45	8.17e-25	9.2e-22
regulation of organelle organization (GO:0033043)	1237	174	120.28	+	1.45	6.73e-06	0.000489
negative regulation of protein metabolic process (GO:0051248)	1060	149	103.07	+	1.45	3.15e-05	0.00194
heterocycle metabolic process (GO:0046483)	2308	324	224.42	+	1.44	2.95e-10	4.27e-08
positive regulation of protein modification process (GO:0031401)	1219	171	118.53	+	1.44	9.18e-06	0.000644
negative regulation of cellular protein metabolic process (GO:0032269)	992	139	96.46	+	1.44	7.04e-05	0.00382
cellular aromatic compound metabolic process (GO:0006725)	2379	333	231.33	+	1.44	2e-10	2.97e-08
cytoskeleton organization (GO:0007010)	1036	145	100.74	+	1.44	5.08e-05	0.00291
regulation of developmental process (GO:0050793)	2651	371	257.78	+	1.44	1.4e-11	2.38e-09
regulation of multicellular organismal development (GO:2000026)	2130	298	207.12	+	1.44	2.47e-09	3.07e-07
regulation of response to stress (GO:0080134)	1330	186	129.33	+	1.44	4.49e-06	0.000338
anatomical structure morphogenesis (GO:0009653)	2189	306	212.85	+	1.44	1.54e-09	1.97e-07
regulation of secretion by cell (GO:1903530)	830	116	80.71	+	1.44	0.000356	0.0151
hemopoiesis (GO:0030097)	644	90	62.62	+	1.44	0.00152	0.0495
positive regulation of phosphorylation (GO:0042327)	1046	146	101.71	+	1.44	5.47e-05	0.00311
negative regulation of apoptotic process (GO:0043066)	906	126	88.1	+	1.43	0.000213	0.01
regulation of anatomical structure morphogenesis (GO:0022603)	1072	149	104.24	+	1.43	5.36e-05	0.00306
multicellular organism development (GO:0007275)	4792	666	465.96	+	1.43	1.7e-21	9.95e-19
cellular response to chemical stimulus (GO:0070887)	2325	323	226.08	+	1.43	8.44e-10	1.12e-07
cellular protein metabolic process (GO:0044267)	2839	394	276.06	+	1.43	6.78e-12	1.2e-09
regulation of transport (GO:0051049)	1954	271	190	+	1.43	3.16e-08	3.37e-06
negative regulation of programmed cell death (GO:0043069)	923	128	89.75	+	1.43	0.00024	0.0111
positive regulation of cellular protein metabolic process (GO:0032270)	1544	214	150.13	+	1.43	1.24e-06	0.000108
neuron differentiation (GO:0030182)	1028	142	99.96	+	1.42	0.000114	0.00586
positive regulation of protein metabolic process (GO:0051247)	1652	228	160.64	+	1.42	7.19e-07	6.34e-05
cell cycle process (GO:0022402)	777	107	75.55	+	1.42	0.000893	0.0318
system development (GO:0048731)	4190	577	407.42	+	1.42	2.55e-17	9.16e-15
regulation of intracellular signal transduction (GO:1902531)	1573	216	152.95	+	1.41	1.89e-06	0.000159
negative regulation of molecular function (GO:0044092)	1020	140	99.18	+	1.41	0.000164	0.008
positive regulation of multicellular organismal process (GO:0051240)	1903	261	185.04	+	1.41	1.57e-07	1.56e-05
positive regulation of protein phosphorylation (GO:0001934)	992	136	96.46	+	1.41	0.000207	0.00979
regulation of peptide transport (GO:0090087)	766	105	74.48	+	1.41	0.00125	0.0425
cellular macromolecule metabolic process (GO:0044260)	3948	541	383.89	+	1.41	1.06e-15	3.1e-13
regulation of multicellular organismal process (GO:0051239)	3175	435	308.73	+	1.41	2.07e-12	3.85e-10
positive regulation of developmental process (GO:0051094)	1522	208	147.99	+	1.41	3.9e-06	0.0003
homeostatic process (GO:0042592)	1625	222	158.01	+	1.4	2.14e-06	0.000178
cellular nitrogen compound metabolic process (GO:0034641)	2768	378	269.15	+	1.4	1.52e-10	2.32e-08
organic cyclic compound biosynthetic process (GO:1901362)	844	115	82.07	+	1.4	0.000921	0.0325
cell differentiation (GO:0030154)	3671	500	356.96	+	1.4	6.27e-14	1.48e-11
gene expression (GO:0010467)	1608	219	156.36	+	1.4	2.91e-06	0.000231
cellular developmental process (GO:0048869)	3760	512	365.61	+	1.4	2.74e-14	6.75e-12
cell development (GO:0048468)	1752	238	170.36	+	1.4	1.13e-06	9.82e-05
anatomical structure development (GO:0048856)	5169	701	502.62	+	1.39	2.77e-20	1.29e-17
regulation of cell population proliferation (GO:0042127)	1639	222	159.37	+	1.39	3.53e-06	0.000273
cellular catabolic process (GO:0044248)	1471	199	143.04	+	1.39	1.19e-05	0.000822
animal organ development (GO:0048513)	3022	408	293.85	+	1.39	8.2e-11	1.31e-08
developmental process (GO:0032502)	5523	744	537.04	+	1.39	3.7e-21	1.88e-18
response to organic substance (GO:0010033)	2467	332	239.88	+	1.38	1.17e-08	1.33e-06
cellular metabolic process (GO:0044237)	6299	846	612.5	+	1.38	1.08e-24	1.14e-21
organic cyclic compound metabolic process (GO:1901360)	2592	348	252.04	+	1.38	5.67e-09	6.77e-07
regulation of catalytic activity (GO:0050790)	1825	245	177.46	+	1.38	1.74e-06	0.000148
regulation of secretion (GO:0051046)	910	122	88.49	+	1.38	0.000946	0.0332
organic substance catabolic process (GO:1901575)	1418	190	137.88	+	1.38	3.46e-05	0.00209
epithelium development (GO:0060429)	1011	135	98.31	+	1.37	0.000637	0.0246
positive regulation of intracellular signal transduction (GO:1902533)	930	124	90.43	+	1.37	0.00106	0.0367
animal organ morphogenesis (GO:0009887)	1005	134	97.72	+	1.37	0.000746	0.0279
regulation of biological quality (GO:0065008)	3909	521	380.1	+	1.37	3.79e-13	7.98e-11
positive regulation of cell population proliferation (GO:0008284)	961	128	93.44	+	1.37	0.00103	0.036
nitrogen compound transport (GO:0071705)	1535	204	149.26	+	1.37	2.55e-05	0.00159
cellular nitrogen compound biosynthetic process (GO:0044271)	1114	148	108.32	+	1.37	0.000435	0.0178
nitrogen compound metabolic process (GO:0006807)	5687	755	552.99	+	1.37	5.74e-20	2.59e-17
protein-containing complex subunit organization (GO:0043933)	1364	181	132.63	+	1.36	8.24e-05	0.00445
macromolecule metabolic process (GO:0043170)	5034	668	489.49	+	1.36	4.22e-17	1.45e-14
protein-containing complex assembly (GO:0065003)	1229	163	119.5	+	1.36	0.000217	0.0101
regulation of response to stimulus (GO:0048583)	3932	521	382.34	+	1.36	9.91e-13	1.88e-10
chemical homeostasis (GO:0048878)	1109	146	107.84	+	1.35	0.00062	0.0241
cellular component organization (GO:0016043)	5125	674	498.34	+	1.35	1.96e-16	6.32e-14
protein metabolic process (GO:0019538)	3411	448	331.68	+	1.35	2.31e-10	3.37e-08
primary metabolic process (GO:0044238)	6236	816	606.37	+	1.35	1.89e-20	9.04e-18
organic substance transport (GO:0071702)	1842	240	179.11	+	1.34	1.55e-05	0.00105
cellular component organization or biogenesis (GO:0071840)	5314	692	516.72	+	1.34	4.47e-16	1.33e-13
organic substance metabolic process (GO:0071704)	6669	865	648.47	+	1.33	4.88e-21	2.41e-18
organonitrogen compound metabolic process (GO:1901564)	4256	550	413.84	+	1.33	9.69e-12	1.68e-09
catabolic process (GO:0009056)	1711	221	166.37	+	1.33	6.04e-05	0.00336
metabolic process (GO:0008152)	7184	926	698.55	+	1.33	2.2e-22	1.66e-19
organic substance biosynthetic process (GO:1901576)	2073	267	201.57	+	1.32	1.05e-05	0.00073
cellular biosynthetic process (GO:0044249)	1981	253	192.63	+	1.31	3.37e-05	0.00205
biosynthetic process (GO:0009058)	2154	274	209.45	+	1.31	1.75e-05	0.00116
positive regulation of response to stimulus (GO:0048584)	2314	288	225.01	+	1.28	4.99e-05	0.00287
response to chemical (GO:0042221)	3448	429	335.27	+	1.28	3.04e-07	2.84e-05
localization (GO:0051179)	4815	594	468.2	+	1.27	1.2e-09	1.56e-07
cellular component assembly (GO:0022607)	2128	261	206.92	+	1.26	0.000271	0.0122
transport (GO:0006810)	3543	432	344.51	+	1.25	2.21e-06	0.000182
cellular component biogenesis (GO:0044085)	2349	285	228.41	+	1.25	0.00028	0.0124
establishment of localization (GO:0051234)	3682	445	358.03	+	1.24	3.16e-06	0.000249
regulation of cellular process (GO:0050794)	10586	1261	1029.35	+	1.23	2.05e-21	1.12e-18
regulation of biological process (GO:0050789)	11285	1330	1097.32	+	1.21	1.06e-21	6.67e-19
biological regulation (GO:0065007)	11902	1375	1157.32	+	1.19	2.07e-19	8.37e-17
cellular process (GO:0009987)	13991	1616	1360.45	+	1.19	6.16e-29	1.08e-25
multicellular organismal process (GO:0032501)	7228	801	702.83	+	1.14	2.21e-05	0.00141
biological_process (GO:0008150)	20360	2090	1979.75	+	1.06	1.53e-19	6.36e-17
system process (GO:0003008)	2567	181	249.61	-	0.73	4.93e-06	0.000365
nervous system process (GO:0050877)	2070	116	201.28	-	0.58	8.38e-11	1.32e-08
cell recognition (GO:0008037)	313	13	30.44	-	0.43	0.00081	0.0297
phagocytosis (GO:0006909)	316	13	30.73	-	0.42	0.000818	0.0299
Unclassified (UNCLASSIFIED)	1936	78	188.25	-	0.41	1.53e-19	6.54e-17
lymphocyte mediated immunity (GO:0002449)	320	12	31.12	-	0.39	0.000282	0.0125
humoral immune response (GO:0006959)	400	14	38.89	-	0.36	1.58e-05	0.00107
sensory perception (GO:0007600)	1629	53	158.4	-	0.33	9.09e-22	6.24e-19
membrane invagination (GO:0010324)	241	7	23.43	-	0.3	0.00027	0.0121
G protein-coupled receptor signaling pathway (GO:0007186)	1843	53	179.21	-	0.3	3.49e-28	5e-25
production of molecular mediator of immune response (GO:0002440)	282	8	27.42	-	0.29	4.18e-05	0.00243
immunoglobulin mediated immune response (GO:0016064)	268	6	26.06	-	0.23	8.82e-06	0.000624
phagocytosis, engulfment (GO:0006911)	226	5	21.98	-	0.23	5.78e-05	0.00324
B cell mediated immunity (GO:0019724)	272	6	26.45	-	0.23	6.28e-06	0.000459
complement activation (GO:0006956)	229	5	22.27	-	0.22	4.02e-05	0.00235
plasma membrane invagination (GO:0099024)	235	5	22.85	-	0.22	2.92e-05	0.00181
phagocytosis, recognition (GO:0006910)	203	4	19.74	-	0.2	6.52e-05	0.00355
complement activation, classical pathway (GO:0006958)	218	4	21.2	-	0.19	2.33e-05	0.00148
humoral immune response mediated by circulating immunoglobulin (GO:0002455)	223	4	21.68	-	0.18	1.66e-05	0.0011
B cell receptor signaling pathway (GO:0050853)	219	3	21.29	-	0.14	4.04e-06	0.000308
immunoglobulin production (GO:0002377)	257	2	24.99	-	0.08	1.75e-08	1.95e-06
sensory perception of chemical stimulus (GO:0007606)	1223	6	118.92	-	0.05	1.24e-41	9.77e-38
sensory perception of smell (GO:0007608)	1125	3	109.39	-	0.03	1.09e-41	1.71e-37
response to pheromone (GO:0019236)	104	0	10.11	-	< 0,01	9.56e-05	0.00501

## Sheet: 3. GO_ME3 cluster 2
GO_ME3 cluster 2
Analysis Type:	PANTHER Overrepresentation Test (Released 20190711)
Annotation Version and Release Date:	GO Ontology database Released 2019-10-08
Analyzed List:	(Mus musculus)
Reference List:	Mus musculus (all genes in database)
Test Type:	FISHER
Correction:	FDR
GO biological process complete	Mus musculus - REFLIST (22296)	2985	(expected)	(over/under)	(fold Enrichment)	(raw P-value)	(FDR)
positive regulation of transcription from RNA polymerase II promoter in response to hypoxia (GO:0061419)	6	6	0.8	+	7.47	0.00132	0.022
cellular response to insulin-like growth factor stimulus (GO:1990314)	8	7	1.07	+	6.54	0.000862	0.0154
fat pad development (GO:0060613)	7	6	0.94	+	6.4	0.00221	0.034
positive regulation of cysteine-type endopeptidase activity involved in apoptotic signaling pathway (GO:2001269)	9	7	1.2	+	5.81	0.00138	0.0228
mitral valve morphogenesis (GO:0003183)	12	9	1.61	+	5.6	0.000341	0.00709
positive regulation of Arp2/3 complex-mediated actin nucleation (GO:2000601)	8	6	1.07	+	5.6	0.00348	0.0495
positive regulation of actin nucleation (GO:0051127)	14	10	1.87	+	5.34	0.000211	0.00474
mitral valve development (GO:0003174)	13	9	1.74	+	5.17	0.000518	0.0101
negative regulation of fatty acid biosynthetic process (GO:0045717)	12	8	1.61	+	4.98	0.00127	0.0212
positive regulation of transcription from RNA polymerase II promoter involved in cellular response to chemical stimulus (GO:1901522)	21	14	2.81	+	4.98	2.04e-05	0.000567
cellular response to increased oxygen levels (GO:0036295)	12	8	1.61	+	4.98	0.00127	0.0212
protein-DNA complex disassembly (GO:0032986)	17	11	2.28	+	4.83	0.000191	0.00434
histone H4-K16 acetylation (GO:0043984)	14	9	1.87	+	4.8	0.000762	0.0139
growth hormone receptor signaling pathway (GO:0060396)	11	7	1.47	+	4.75	0.00309	0.045
regulation of glucocorticoid receptor signaling pathway (GO:2000322)	11	7	1.47	+	4.75	0.00309	0.045
cellular response to growth hormone stimulus (GO:0071378)	11	7	1.47	+	4.75	0.00309	0.0449
positive regulation of transcription from RNA polymerase II promoter in response to endoplasmic reticulum stress (GO:1990440)	11	7	1.47	+	4.75	0.00309	0.0449
positive regulation of sister chromatid cohesion (GO:0045876)	11	7	1.47	+	4.75	0.00309	0.0448
response to increased oxygen levels (GO:0036296)	13	8	1.74	+	4.6	0.00184	0.0289
regulation of transcription from RNA polymerase II promoter in response to hypoxia (GO:0061418)	13	8	1.74	+	4.6	0.00184	0.0288
nucleosome disassembly (GO:0006337)	15	9	2.01	+	4.48	0.00109	0.0189
histone H4-K8 acetylation (GO:0043982)	15	9	2.01	+	4.48	0.00109	0.0189
histone H4-K5 acetylation (GO:0043981)	15	9	2.01	+	4.48	0.00109	0.0189
chromatin disassembly (GO:0031498)	15	9	2.01	+	4.48	0.00109	0.0189
negative regulation of translational initiation (GO:0045947)	15	9	2.01	+	4.48	0.00109	0.0188
positive regulation of viral transcription (GO:0050434)	21	12	2.81	+	4.27	0.000233	0.00517
response to growth hormone (GO:0060416)	14	8	1.87	+	4.27	0.00259	0.0389
negative regulation of erythrocyte differentiation (GO:0045647)	14	8	1.87	+	4.27	0.00259	0.0389
regulation of nuclear-transcribed mRNA poly(A) tail shortening (GO:0060211)	14	8	1.87	+	4.27	0.00259	0.0388
cell migration involved in heart development (GO:0060973)	14	8	1.87	+	4.27	0.00259	0.0388
stress granule assembly (GO:0034063)	16	9	2.14	+	4.2	0.00153	0.0248
negative regulation of DNA damage response, signal transduction by p53 class mediator (GO:0043518)	16	9	2.14	+	4.2	0.00153	0.0247
myelin maintenance (GO:0043217)	16	9	2.14	+	4.2	0.00153	0.0247
positive regulation of mitotic sister chromatid segregation (GO:0062033)	16	9	2.14	+	4.2	0.00153	0.0247
histone H2A monoubiquitination (GO:0035518)	18	10	2.41	+	4.15	0.000906	0.0161
positive regulation of nuclear-transcribed mRNA catabolic process, deadenylation-dependent decay (GO:1900153)	18	10	2.41	+	4.15	0.000906	0.0161
regulation of nuclear-transcribed mRNA catabolic process, deadenylation-dependent decay (GO:1900151)	20	11	2.68	+	4.11	0.000539	0.0105
negative regulation of mRNA splicing, via spliceosome (GO:0048025)	24	13	3.21	+	4.05	0.000192	0.00435
atrioventricular valve morphogenesis (GO:0003181)	24	13	3.21	+	4.05	0.000192	0.00435
vascular endothelial growth factor signaling pathway (GO:0038084)	19	10	2.54	+	3.93	0.00124	0.0209
regulation of actin nucleation (GO:0051125)	25	13	3.35	+	3.88	0.000261	0.00573
negative regulation of RNA splicing (GO:0033119)	29	15	3.88	+	3.86	9.35e-05	0.00227
cellular response to epidermal growth factor stimulus (GO:0071364)	41	21	5.49	+	3.83	4.47e-06	0.000146
negative regulation of cyclin-dependent protein serine/threonine kinase activity (GO:0045736)	24	12	3.21	+	3.73	0.000586	0.0112
positive regulation of gluconeogenesis (GO:0045722)	18	9	2.41	+	3.73	0.00282	0.0417
regulation of sister chromatid cohesion (GO:0007063)	22	11	2.95	+	3.73	0.000985	0.0174
response to epidermal growth factor (GO:0070849)	44	22	5.89	+	3.73	3.6e-06	0.000121
regulation of cell proliferation involved in heart morphogenesis (GO:2000136)	20	10	2.68	+	3.73	0.00166	0.0266
alternative mRNA splicing, via spliceosome (GO:0000380)	18	9	2.41	+	3.73	0.00282	0.0417
response to platelet-derived growth factor (GO:0036119)	18	9	2.41	+	3.73	0.00282	0.0416
negative regulation of cyclin-dependent protein kinase activity (GO:1904030)	26	13	3.48	+	3.73	0.000349	0.00722
positive regulation of mRNA catabolic process (GO:0061014)	48	24	6.43	+	3.73	1.32e-06	4.78e-05
RNA destabilization (GO:0050779)	32	16	4.28	+	3.73	7.51e-05	0.00186
mRNA destabilization (GO:0061157)	30	15	4.02	+	3.73	0.000125	0.00295
regulation of hematopoietic progenitor cell differentiation (GO:1901532)	27	13	3.61	+	3.6	0.000462	0.00911
atrioventricular valve development (GO:0003171)	27	13	3.61	+	3.6	0.000462	0.0091
positive regulation of transcription regulatory region DNA binding (GO:2000679)	25	12	3.35	+	3.59	0.000775	0.0141
positive regulation of posttranscriptional gene silencing (GO:0060148)	25	12	3.35	+	3.59	0.000775	0.0141
positive regulation of focal adhesion assembly (GO:0051894)	25	12	3.35	+	3.59	0.000775	0.0141
negative regulation of mRNA processing (GO:0050686)	32	15	4.28	+	3.5	0.000217	0.00483
positive regulation of DNA binding (GO:0043388)	60	28	8.03	+	3.49	5.29e-07	2.11e-05
positive regulation of transcription from RNA polymerase II promoter in response to stress (GO:0036003)	28	13	3.75	+	3.47	0.000604	0.0115
negative regulation of oxidative stress-induced neuron death (GO:1903204)	24	11	3.21	+	3.42	0.0017	0.027
histone H2A ubiquitination (GO:0033522)	24	11	3.21	+	3.42	0.0017	0.0269
positive regulation of gene silencing by miRNA (GO:2000637)	24	11	3.21	+	3.42	0.0017	0.0269
cellular response to interleukin-6 (GO:0071354)	24	11	3.21	+	3.42	0.0017	0.0269
negative regulation of nucleocytoplasmic transport (GO:0046823)	22	10	2.95	+	3.4	0.00286	0.0422
negative regulation of fatty acid metabolic process (GO:0045922)	22	10	2.95	+	3.4	0.00286	0.0422
positive regulation of adherens junction organization (GO:1903393)	31	14	4.15	+	3.37	0.000468	0.0092
positive regulation of substrate adhesion-dependent cell spreading (GO:1900026)	38	17	5.09	+	3.34	0.000131	0.00305
actin nucleation (GO:0045010)	27	12	3.61	+	3.32	0.00131	0.0218
TOR signaling (GO:0031929)	27	12	3.61	+	3.32	0.00131	0.0218
coronary vasculature morphogenesis (GO:0060977)	32	14	4.28	+	3.27	0.000601	0.0114
response to amino acid starvation (GO:1990928)	46	20	6.16	+	3.25	4.75e-05	0.00122
positive regulation of cell cycle G2/M phase transition (GO:1902751)	30	13	4.02	+	3.24	0.001	0.0176
histone monoubiquitination (GO:0010390)	30	13	4.02	+	3.24	0.001	0.0176
negative regulation of intracellular steroid hormone receptor signaling pathway (GO:0033144)	37	16	4.95	+	3.23	0.000278	0.00601
histone H4 acetylation (GO:0043967)	51	22	6.83	+	3.22	2.23e-05	0.00061
regulation of focal adhesion assembly (GO:0051893)	58	25	7.77	+	3.22	6.38e-06	0.000199
regulation of cell-substrate junction assembly (GO:0090109)	58	25	7.77	+	3.22	6.38e-06	0.000199
regulation of adherens junction organization (GO:1903391)	65	28	8.7	+	3.22	1.84e-06	6.5e-05
negative regulation of histone modification (GO:0031057)	42	18	5.62	+	3.2	0.000129	0.00302
positive regulation of chromosome segregation (GO:0051984)	28	12	3.75	+	3.2	0.00167	0.0266
regulation of DNA damage response, signal transduction by p53 class mediator (GO:0043516)	35	15	4.69	+	3.2	0.00046	0.0091
adherens junction assembly (GO:0034333)	35	15	4.69	+	3.2	0.00046	0.00909
negative regulation of protein localization to nucleus (GO:1900181)	33	14	4.42	+	3.17	0.000764	0.014
response to interleukin-6 (GO:0070741)	26	11	3.48	+	3.16	0.00279	0.0414
stem cell division (GO:0017145)	45	19	6.02	+	3.15	9.91e-05	0.00238
cellular response to vascular endothelial growth factor stimulus (GO:0035924)	38	16	5.09	+	3.14	0.000352	0.00726
cortical actin cytoskeleton organization (GO:0030866)	41	17	5.49	+	3.1	0.000269	0.00586
regulation of smooth muscle cell apoptotic process (GO:0034391)	29	12	3.88	+	3.09	0.00211	0.0328
cortical cytoskeleton organization (GO:0030865)	49	20	6.56	+	3.05	9.52e-05	0.00229
histone lysine demethylation (GO:0070076)	27	11	3.61	+	3.04	0.00351	0.0499
histone demethylation (GO:0016577)	27	11	3.61	+	3.04	0.00351	0.0498
positive regulation of G2/M transition of mitotic cell cycle (GO:0010971)	27	11	3.61	+	3.04	0.00351	0.0498
negative regulation of embryonic development (GO:0045992)	27	11	3.61	+	3.04	0.00351	0.0497
positive regulation of mesenchymal cell proliferation (GO:0002053)	37	15	4.95	+	3.03	0.00073	0.0135
adipose tissue development (GO:0060612)	37	15	4.95	+	3.03	0.00073	0.0135
cellular response to amino acid starvation (GO:0034198)	42	17	5.62	+	3.02	0.000336	0.00703
regulation of viral transcription (GO:0046782)	42	17	5.62	+	3.02	0.000336	0.00702
negative regulation of BMP signaling pathway (GO:0030514)	52	21	6.96	+	3.02	7.26e-05	0.0018
cellular response to nerve growth factor stimulus (GO:1990090)	35	14	4.69	+	2.99	0.0012	0.0204
response to nerve growth factor (GO:1990089)	35	14	4.69	+	2.99	0.0012	0.0204
regulation of alternative mRNA splicing, via spliceosome (GO:0000381)	65	26	8.7	+	2.99	1.21e-05	0.000352
regulation of mesenchymal cell proliferation (GO:0010464)	45	18	6.02	+	2.99	0.000255	0.00561
positive regulation of pri-miRNA transcription by RNA polymerase II (GO:1902895)	35	14	4.69	+	2.99	0.0012	0.0204
positive regulation of phosphatase activity (GO:0010922)	30	12	4.02	+	2.99	0.00264	0.0395
regulation of cell junction assembly (GO:1901888)	88	35	11.78	+	2.97	6.43e-07	2.51e-05
cellular response to ionizing radiation (GO:0071479)	63	25	8.43	+	2.96	1.97e-05	0.000552
lung cell differentiation (GO:0060479)	33	13	4.42	+	2.94	0.00198	0.0308
positive regulation of actin filament polymerization (GO:0030838)	79	31	10.58	+	2.93	3.5e-06	0.000118
regulation of pri-miRNA transcription by RNA polymerase II (GO:1902893)	46	18	6.16	+	2.92	0.000317	0.0067
negative regulation of organ growth (GO:0046621)	41	16	5.49	+	2.91	0.000685	0.0128
cellular response to oxygen levels (GO:0071453)	100	39	13.39	+	2.91	1.8e-07	7.72e-06
positive regulation of cell cycle arrest (GO:0071158)	36	14	4.82	+	2.9	0.00149	0.0243
negative regulation of signal transduction by p53 class mediator (GO:1901797)	31	12	4.15	+	2.89	0.00327	0.047
intrinsic apoptotic signaling pathway in response to DNA damage by p53 class mediator (GO:0042771)	31	12	4.15	+	2.89	0.00327	0.0469
DNA damage response, signal transduction by p53 class mediator (GO:0030330)	31	12	4.15	+	2.89	0.00327	0.0469
negative regulation of cardiac muscle hypertrophy (GO:0010614)	31	12	4.15	+	2.89	0.00327	0.0468
Golgi to plasma membrane transport (GO:0006893)	52	20	6.96	+	2.87	0.000297	0.00634
protein K63-linked ubiquitination (GO:0070534)	39	15	5.22	+	2.87	0.00112	0.0193
platelet-derived growth factor receptor signaling pathway (GO:0048008)	39	15	5.22	+	2.87	0.00112	0.0193
outflow tract morphogenesis (GO:0003151)	78	30	10.44	+	2.87	6.28e-06	0.000196
neuron apoptotic process (GO:0051402)	47	18	6.29	+	2.86	0.00039	0.00795
heart valve morphogenesis (GO:0003179)	47	18	6.29	+	2.86	0.00039	0.00794
translational initiation (GO:0006413)	55	21	7.36	+	2.85	0.000207	0.00466
regulation of heart morphogenesis (GO:2000826)	42	16	5.62	+	2.85	0.000844	0.0151
regulation of mRNA catabolic process (GO:0061013)	121	46	16.2	+	2.84	2.41e-08	1.15e-06
regulation of DNA-templated transcription in response to stress (GO:0043620)	58	22	7.77	+	2.83	0.000146	0.00338
regulation of endothelial cell differentiation (GO:0045601)	37	14	4.95	+	2.83	0.00184	0.0288
autophagy of mitochondrion (GO:0000422)	37	14	4.95	+	2.83	0.00184	0.0288
intrinsic apoptotic signaling pathway in response to endoplasmic reticulum stress (GO:0070059)	37	14	4.95	+	2.83	0.00184	0.0288
mitochondrion disassembly (GO:0061726)	37	14	4.95	+	2.83	0.00184	0.0287
negative regulation of mRNA metabolic process (GO:1903312)	82	31	10.98	+	2.82	5.35e-06	0.000172
regulation of substrate adhesion-dependent cell spreading (GO:1900024)	53	20	7.1	+	2.82	0.000325	0.00686
regulation of erythrocyte differentiation (GO:0045646)	48	18	6.43	+	2.8	0.000725	0.0134
chromatin silencing (GO:0006342)	48	18	6.43	+	2.8	0.000725	0.0134
negative regulation of cardiac muscle tissue development (GO:0055026)	40	15	5.36	+	2.8	0.00138	0.0228
chromatin organization involved in negative regulation of transcription (GO:0097549)	48	18	6.43	+	2.8	0.000725	0.0134
regulation of gene silencing by miRNA (GO:0060964)	40	15	5.36	+	2.8	0.00138	0.0228
negative regulation of protein serine/threonine kinase activity (GO:0071901)	112	42	14.99	+	2.8	2.07e-07	8.79e-06
negative regulation of translation (GO:0017148)	128	48	17.14	+	2.8	2.22e-08	1.07e-06
chromatin organization involved in regulation of transcription (GO:0034401)	59	22	7.9	+	2.79	0.000164	0.00378
regulation of transcription regulatory region DNA binding (GO:2000677)	51	19	6.83	+	2.78	0.000509	0.00997
regulation of posttranscriptional gene silencing (GO:0060147)	43	16	5.76	+	2.78	0.00163	0.0262
negative regulation of protein kinase B signaling (GO:0051898)	43	16	5.76	+	2.78	0.00163	0.0261
regulation of gene silencing by RNA (GO:0060966)	43	16	5.76	+	2.78	0.00163	0.0261
positive regulation of telomerase activity (GO:0051973)	35	13	4.69	+	2.77	0.003	0.0439
positive regulation of response to endoplasmic reticulum stress (GO:1905898)	35	13	4.69	+	2.77	0.003	0.0439
regulation of RNA stability (GO:0043487)	105	39	14.06	+	2.77	6.94e-07	2.69e-05
cellular response to hypoxia (GO:0071456)	81	30	10.84	+	2.77	1e-05	0.000296
coronary vasculature development (GO:0060976)	73	27	9.77	+	2.76	2.91e-05	0.000781
axo-dendritic transport (GO:0008088)	73	27	9.77	+	2.76	2.91e-05	0.000779
protein monoubiquitination (GO:0006513)	65	24	8.7	+	2.76	8.59e-05	0.0021
circadian regulation of gene expression (GO:0032922)	68	25	9.1	+	2.75	6.28e-05	0.00157
I-kappaB kinase/NF-kappaB signaling (GO:0007249)	49	18	6.56	+	2.74	0.0008	0.0144
regulation of mRNA stability (GO:0043488)	98	36	13.12	+	2.74	2.32e-06	8.05e-05
cell aging (GO:0007569)	60	22	8.03	+	2.74	0.000187	0.00426
regulation of T cell receptor signaling pathway (GO:0050856)	41	15	5.49	+	2.73	0.00255	0.0385
positive regulation of viral process (GO:0048524)	82	30	10.98	+	2.73	1.19e-05	0.000345
histone ubiquitination (GO:0016574)	41	15	5.49	+	2.73	0.00255	0.0385
regulation of transcription from RNA polymerase II promoter in response to stress (GO:0043618)	52	19	6.96	+	2.73	0.000569	0.011
chromatin remodeling (GO:0006338)	126	46	16.87	+	2.73	7.12e-08	3.2e-06
cellular response to decreased oxygen levels (GO:0036294)	85	31	11.38	+	2.72	8.88e-06	0.000266
ventricular septum morphogenesis (GO:0060412)	44	16	5.89	+	2.72	0.00178	0.0281
regulation of animal organ formation (GO:0003156)	44	16	5.89	+	2.72	0.00178	0.0281
axonal transport (GO:0098930)	55	20	7.36	+	2.72	0.000409	0.00825
negative regulation of gene expression, epigenetic (GO:0045814)	58	21	7.77	+	2.7	0.000296	0.00631
regulation of cardiac muscle cell proliferation (GO:0060043)	47	17	6.29	+	2.7	0.00126	0.0211
regulation of intracellular steroid hormone receptor signaling pathway (GO:0033143)	78	28	10.44	+	2.68	3e-05	0.000803
positive regulation of mitotic cell cycle phase transition (GO:1901992)	81	29	10.84	+	2.67	2.24e-05	0.000614
peptidyl-threonine modification (GO:0018210)	81	29	10.84	+	2.67	2.24e-05	0.000613
regulation of signal transduction by p53 class mediator (GO:1901796)	70	25	9.37	+	2.67	8.61e-05	0.00211
peptidyl-threonine phosphorylation (GO:0018107)	73	26	9.77	+	2.66	6.4e-05	0.0016
regulation of translational initiation (GO:0006446)	59	21	7.9	+	2.66	0.000341	0.0071
insulin receptor signaling pathway (GO:0008286)	59	21	7.9	+	2.66	0.000341	0.00709
cardiac septum morphogenesis (GO:0060411)	79	28	10.58	+	2.65	5.59e-05	0.00141
regulation of telomerase activity (GO:0051972)	48	17	6.43	+	2.65	0.00142	0.0233
regulation of protein deacetylation (GO:0090311)	48	17	6.43	+	2.65	0.00142	0.0233
intrinsic apoptotic signaling pathway by p53 class mediator (GO:0072332)	51	18	6.83	+	2.64	0.00102	0.0179
negative regulation of ubiquitin-dependent protein catabolic process (GO:2000059)	51	18	6.83	+	2.64	0.00102	0.0178
regulation of DNA binding (GO:0051101)	128	45	17.14	+	2.63	3.05e-07	1.27e-05
signal transduction by p53 class mediator (GO:0072331)	74	26	9.91	+	2.62	0.000121	0.00286
body morphogenesis (GO:0010171)	57	20	7.63	+	2.62	0.00054	0.0105
heart valve development (GO:0003170)	57	20	7.63	+	2.62	0.00054	0.0105
regulation of mRNA metabolic process (GO:1903311)	254	89	34.01	+	2.62	3.78e-13	3.28e-11
regulation of cell cycle arrest (GO:0071156)	60	21	8.03	+	2.61	0.000396	0.00804
negative regulation of kinase activity (GO:0033673)	215	75	28.78	+	2.61	4.21e-11	2.89e-09
mRNA 3'-end processing (GO:0031124)	43	15	5.76	+	2.61	0.00312	0.0452
positive regulation of glucose metabolic process (GO:0010907)	43	15	5.76	+	2.61	0.00312	0.0451
negative regulation of protein kinase activity (GO:0006469)	195	68	26.11	+	2.6	2.73e-10	1.68e-08
positive regulation of osteoblast differentiation (GO:0045669)	66	23	8.84	+	2.6	0.000216	0.00484
neural tube formation (GO:0001841)	132	46	17.67	+	2.6	2.42e-07	1.02e-05
negative regulation of muscle organ development (GO:0048635)	66	23	8.84	+	2.6	0.000216	0.00483
positive regulation of protein polymerization (GO:0032273)	112	39	14.99	+	2.6	1.69e-06	6e-05
nuclear-transcribed mRNA catabolic process (GO:0000956)	92	32	12.32	+	2.6	1.62e-05	0.00046
ATP-dependent chromatin remodeling (GO:0043044)	46	16	6.16	+	2.6	0.00224	0.0343
positive regulation of cell cycle phase transition (GO:1901989)	95	33	12.72	+	2.59	1.19e-05	0.000345
response to transforming growth factor beta (GO:0071559)	121	42	16.2	+	2.59	9.92e-07	3.73e-05
regulation of cell aging (GO:0090342)	49	17	6.56	+	2.59	0.00161	0.0259
positive regulation of cell-matrix adhesion (GO:0001954)	52	18	6.96	+	2.59	0.00117	0.02
regulation of cell-matrix adhesion (GO:0001952)	113	39	15.13	+	2.58	2.97e-06	0.000101
cellular response to transforming growth factor beta stimulus (GO:0071560)	116	40	15.53	+	2.58	2.11e-06	7.39e-05
regulation of mRNA processing (GO:0050684)	148	51	19.81	+	2.57	6.02e-08	2.73e-06
negative regulation of chromatin organization (GO:1905268)	61	21	8.17	+	2.57	0.000463	0.0091
regulation of BMP signaling pathway (GO:0030510)	96	33	12.85	+	2.57	1.36e-05	0.000394
negative regulation of striated muscle tissue development (GO:0045843)	64	22	8.57	+	2.57	0.000343	0.00709
peptidyl-lysine acetylation (GO:0018394)	102	35	13.66	+	2.56	7.46e-06	0.000227
regulation of RNA splicing (GO:0043484)	143	49	19.14	+	2.56	1.26e-07	5.51e-06
ventricular septum development (GO:0003281)	79	27	10.58	+	2.55	0.000102	0.00244
positive regulation of mRNA metabolic process (GO:1903313)	91	31	12.18	+	2.54	2.88e-05	0.000773
histone acetylation (GO:0016573)	94	32	12.58	+	2.54	2.12e-05	0.000584
negative regulation of transferase activity (GO:0051348)	247	84	33.07	+	2.54	6.77e-12	5.29e-10
negative regulation of fat cell differentiation (GO:0045599)	53	18	7.1	+	2.54	0.00135	0.0224
regulation of mRNA splicing, via spliceosome (GO:0048024)	109	37	14.59	+	2.54	6.81e-06	0.000209
cardiac septum development (GO:0003279)	121	41	16.2	+	2.53	1.86e-06	6.58e-05
positive regulation of binding (GO:0051099)	204	69	27.31	+	2.53	6.1e-10	3.62e-08
positive regulation of intrinsic apoptotic signaling pathway (GO:2001244)	68	23	9.1	+	2.53	0.000429	0.00857
regulation of cardiac muscle hypertrophy (GO:0010611)	71	24	9.51	+	2.52	0.000305	0.00648
plasma membrane organization (GO:0007009)	92	31	12.32	+	2.52	3.31e-05	0.000875
multicellular organism growth (GO:0035264)	113	38	15.13	+	2.51	5.39e-06	0.000173
cellular response to peptide hormone stimulus (GO:0071375)	179	60	23.96	+	2.5	1.29e-08	6.48e-07
transforming growth factor beta receptor signaling pathway (GO:0007179)	78	26	10.44	+	2.49	0.000176	0.00403
primary neural tube formation (GO:0014020)	117	39	15.66	+	2.49	4.41e-06	0.000145
mRNA catabolic process (GO:0006402)	117	39	15.66	+	2.49	4.41e-06	0.000144
internal peptidyl-lysine acetylation (GO:0018393)	99	33	13.25	+	2.49	3.06e-05	0.000815
aorta development (GO:0035904)	57	19	7.63	+	2.49	0.00115	0.0198
artery development (GO:0060840)	99	33	13.25	+	2.49	3.06e-05	0.000813
mitotic cytokinesis (GO:0000281)	63	21	8.43	+	2.49	0.000923	0.0163
positive regulation of chromosome organization (GO:2001252)	184	61	24.63	+	2.48	1.15e-08	5.81e-07
cellular response to starvation (GO:0009267)	139	46	18.61	+	2.47	8.31e-07	3.18e-05
protein-containing complex disassembly (GO:0032984)	103	34	13.79	+	2.47	2.39e-05	0.000647
protein stabilization (GO:0050821)	173	57	23.16	+	2.46	4.46e-08	2.04e-06
negative regulation of muscle tissue development (GO:1901862)	67	22	8.97	+	2.45	0.000716	0.0133
positive regulation of fat cell differentiation (GO:0045600)	61	20	8.17	+	2.45	0.0014	0.0232
endothelial cell migration (GO:0043542)	61	20	8.17	+	2.45	0.0014	0.0231
positive regulation of translation (GO:0045727)	119	39	15.93	+	2.45	5.72e-06	0.000181
neuron death (GO:0070997)	58	19	7.77	+	2.45	0.00198	0.0309
neural tube closure (GO:0001843)	110	36	14.73	+	2.44	1.42e-05	0.000409
response to starvation (GO:0042594)	162	53	21.69	+	2.44	1.76e-07	7.56e-06
positive regulation of ossification (GO:0045778)	98	32	13.12	+	2.44	5.01e-05	0.00128
negative regulation of cellular amide metabolic process (GO:0034249)	147	48	19.68	+	2.44	5.61e-07	2.22e-05
neural tube development (GO:0021915)	191	62	25.57	+	2.42	1.95e-08	9.58e-07
regulation of cardiac muscle tissue growth (GO:0055021)	74	24	9.91	+	2.42	0.00042	0.00845
tube closure (GO:0060606)	111	36	14.86	+	2.42	1.6e-05	0.000457
regulation of muscle hypertrophy (GO:0014743)	74	24	9.91	+	2.42	0.00042	0.00844
internal protein amino acid acetylation (GO:0006475)	102	33	13.66	+	2.42	4.03e-05	0.00105
regulation of peptidyl-lysine acetylation (GO:2000756)	65	21	8.7	+	2.41	0.0011	0.0189
apoptotic mitochondrial changes (GO:0008637)	65	21	8.7	+	2.41	0.0011	0.0189
regulation of osteoblast differentiation (GO:0045667)	127	41	17	+	2.41	5.45e-06	0.000174
regulation of DNA biosynthetic process (GO:2000278)	118	38	15.8	+	2.41	1.45e-05	0.000416
negative regulation of muscle cell differentiation (GO:0051148)	59	19	7.9	+	2.41	0.00214	0.033
histone lysine methylation (GO:0034968)	59	19	7.9	+	2.41	0.00214	0.033
regulation of cellular response to oxidative stress (GO:1900407)	87	28	11.65	+	2.4	0.000204	0.0046
positive regulation of chromatin organization (GO:1905269)	115	37	15.4	+	2.4	2.03e-05	0.000565
response to insulin (GO:0032868)	168	54	22.49	+	2.4	1.74e-07	7.49e-06
vesicle-mediated transport to the plasma membrane (GO:0098876)	84	27	11.25	+	2.4	0.000286	0.00616
regulation of histone acetylation (GO:0035065)	56	18	7.5	+	2.4	0.00301	0.0439
regulation of cellular response to transforming growth factor beta stimulus (GO:1903844)	103	33	13.79	+	2.39	4.52e-05	0.00116
response to antineoplastic agent (GO:0097327)	72	23	9.64	+	2.39	0.000648	0.0122
artery morphogenesis (GO:0048844)	69	22	9.24	+	2.38	0.000886	0.0158
G1/S transition of mitotic cell cycle (GO:0000082)	69	22	9.24	+	2.38	0.000886	0.0158
neuron projection extension (GO:1990138)	66	21	8.84	+	2.38	0.00122	0.0206
cellular response to insulin stimulus (GO:0032869)	129	41	17.27	+	2.37	6.69e-06	0.000207
gene silencing (GO:0016458)	129	41	17.27	+	2.37	6.69e-06	0.000206
regulation of gene silencing (GO:0060968)	82	26	10.98	+	2.37	0.000427	0.00856
regulation of transforming growth factor beta receptor signaling pathway (GO:0017015)	101	32	13.52	+	2.37	6.9e-05	0.00172
cytoplasmic microtubule organization (GO:0031122)	60	19	8.03	+	2.37	0.00233	0.0355
developmental cell growth (GO:0048588)	98	31	13.12	+	2.36	9.37e-05	0.00227
regulation of muscle cell apoptotic process (GO:0010660)	98	31	13.12	+	2.36	9.37e-05	0.00226
regulation of oxidative stress-induced cell death (GO:1903201)	76	24	10.17	+	2.36	0.000542	0.0105
regulation of fat cell differentiation (GO:0045598)	133	42	17.81	+	2.36	5.57e-06	0.000177
regulation of translation (GO:0006417)	323	102	43.24	+	2.36	1.8e-12	1.51e-10
ureteric bud morphogenesis (GO:0060675)	57	18	7.63	+	2.36	0.00325	0.0467
cellular response to peptide (GO:1901653)	225	71	30.12	+	2.36	5.43e-09	2.88e-07
chromatin organization (GO:0006325)	625	197	83.68	+	2.35	5.08e-23	8.91e-21
positive regulation of DNA biosynthetic process (GO:2000573)	73	23	9.77	+	2.35	0.000734	0.0135
protein acetylation (GO:0006473)	124	39	16.6	+	2.35	1.38e-05	0.000398
cell cycle G1/S phase transition (GO:0044843)	70	22	9.37	+	2.35	0.000997	0.0175
RNA transport (GO:0050658)	140	44	18.74	+	2.35	4.8e-06	0.000156
nucleic acid transport (GO:0050657)	140	44	18.74	+	2.35	4.8e-06	0.000155
positive regulation of protein complex assembly (GO:0031334)	210	66	28.11	+	2.35	1.64e-08	8.17e-07
tube formation (GO:0035148)	175	55	23.43	+	2.35	2.76e-07	1.16e-05
fat cell differentiation (GO:0045444)	121	38	16.2	+	2.35	1.87e-05	0.000528
regulation of circadian rhythm (GO:0042752)	121	38	16.2	+	2.35	1.87e-05	0.000527
regulation of multicellular organism growth (GO:0040014)	86	27	11.51	+	2.35	0.000331	0.00695
RNA 3'-end processing (GO:0031123)	86	27	11.51	+	2.35	0.000331	0.00694
embryonic epithelial tube formation (GO:0001838)	153	48	20.48	+	2.34	1.5e-06	5.43e-05
regulation of glucose import (GO:0046324)	67	21	8.97	+	2.34	0.00136	0.0226
cytoskeleton-dependent intracellular transport (GO:0030705)	166	52	22.22	+	2.34	7.18e-07	2.76e-05
cellular response to nutrient levels (GO:0031669)	182	57	24.37	+	2.34	1.66e-07	7.14e-06
transcription by RNA polymerase II (GO:0006366)	198	62	26.51	+	2.34	5.68e-08	2.58e-06
chromatin assembly or disassembly (GO:0006333)	115	36	15.4	+	2.34	3.51e-05	0.000919
regulation of heart growth (GO:0060420)	80	25	10.71	+	2.33	0.000638	0.0121
negative regulation of cellular response to transforming growth factor beta stimulus (GO:1903845)	64	20	8.57	+	2.33	0.00187	0.0291
protein dephosphorylation (GO:0006470)	157	49	21.02	+	2.33	1.25e-06	4.56e-05
regulation of histone modification (GO:0031056)	154	48	20.62	+	2.33	1.68e-06	6.01e-05
organelle disassembly (GO:1903008)	61	19	8.17	+	2.33	0.00257	0.0387
regulation of ATPase activity (GO:0043462)	61	19	8.17	+	2.33	0.00257	0.0387
positive regulation of cell-substrate adhesion (GO:0010811)	122	38	16.33	+	2.33	2.08e-05	0.000575
maintenance of protein location in cell (GO:0032507)	74	23	9.91	+	2.32	0.00125	0.021
regulation of cell-substrate adhesion (GO:0010810)	206	64	27.58	+	2.32	3.72e-08	1.73e-06
regulation of gene expression, epigenetic (GO:0040029)	174	54	23.3	+	2.32	4.56e-07	1.85e-05
cytoskeleton-dependent cytokinesis (GO:0061640)	87	27	11.65	+	2.32	0.000363	0.00745
positive regulation of cellular amide metabolic process (GO:0034250)	145	45	19.41	+	2.32	4.17e-06	0.000138
establishment of RNA localization (GO:0051236)	142	44	19.01	+	2.31	5.67e-06	0.00018
regulation of cellular response to insulin stimulus (GO:1900076)	84	26	11.25	+	2.31	0.000498	0.00977
negative regulation of reactive oxygen species metabolic process (GO:2000378)	68	21	9.1	+	2.31	0.00153	0.0247
ureteric bud development (GO:0001657)	91	28	12.18	+	2.3	0.000294	0.0063
positive regulation of cell cycle process (GO:0090068)	247	76	33.07	+	2.3	3.07e-09	1.66e-07
covalent chromatin modification (GO:0016569)	325	100	43.51	+	2.3	1.02e-11	7.67e-10
developmental growth involved in morphogenesis (GO:0060560)	130	40	17.4	+	2.3	2.01e-05	0.00056
regulation of cellular response to growth factor stimulus (GO:0090287)	270	83	36.15	+	2.3	6.23e-10	3.68e-08
negative regulation of transcription by RNA polymerase II (GO:0000122)	859	264	115	+	2.3	2.59e-29	5.59e-27
transport along microtubule (GO:0010970)	153	47	20.48	+	2.29	4.12e-06	0.000137
cardiac ventricle development (GO:0003231)	140	43	18.74	+	2.29	8.49e-06	0.000256
cardiac chamber morphogenesis (GO:0003206)	140	43	18.74	+	2.29	8.49e-06	0.000256
regulation of organ growth (GO:0046620)	114	35	15.26	+	2.29	5.79e-05	0.00146
positive regulation of histone modification (GO:0031058)	101	31	13.52	+	2.29	0.00019	0.00432
stem cell population maintenance (GO:0019827)	137	42	18.34	+	2.29	1.15e-05	0.000337
negative regulation of transforming growth factor beta receptor signaling pathway (GO:0030512)	62	19	8.3	+	2.29	0.00285	0.0421
regulation of G1/S transition of mitotic cell cycle (GO:2000045)	111	34	14.86	+	2.29	7.88e-05	0.00195
RNA localization (GO:0006403)	160	49	21.42	+	2.29	2.33e-06	8.07e-05
negative regulation of RNA metabolic process (GO:0051253)	1238	379	165.74	+	2.29	5.36e-42	1.92e-39
regulation of cardiac muscle tissue development (GO:0055024)	98	30	13.12	+	2.29	0.000264	0.00578
positive regulation of supramolecular fiber organization (GO:1902905)	183	56	24.5	+	2.29	4.76e-07	1.92e-05
negative regulation of myeloid cell differentiation (GO:0045638)	85	26	11.38	+	2.28	0.000547	0.0106
regulation of actin filament polymerization (GO:0030833)	157	48	21.02	+	2.28	3.19e-06	0.000108
peptidyl-lysine methylation (GO:0018022)	72	22	9.64	+	2.28	0.00185	0.029
mesonephros development (GO:0001823)	95	29	12.72	+	2.28	0.000369	0.00756
regulation of chromatin organization (GO:1902275)	200	61	26.78	+	2.28	1.87e-07	7.96e-06
maintenance of cell number (GO:0098727)	141	43	18.88	+	2.28	9.39e-06	0.000279
positive regulation of mitotic cell cycle (GO:0045931)	164	50	21.96	+	2.28	1.88e-06	6.59e-05
response to oxygen levels (GO:0070482)	210	64	28.11	+	2.28	7.67e-08	3.43e-06
mesonephric tubule development (GO:0072164)	92	28	12.32	+	2.27	0.00033	0.00694
mesonephric epithelium development (GO:0072163)	92	28	12.32	+	2.27	0.00033	0.00693
regulation of protein stability (GO:0031647)	276	84	36.95	+	2.27	9.26e-10	5.3e-08
protein polyubiquitination (GO:0000209)	181	55	24.23	+	2.27	7.01e-07	2.71e-05
regulation of mitochondrial membrane potential (GO:0051881)	79	24	10.58	+	2.27	0.00103	0.018
histone modification (GO:0016570)	316	96	42.31	+	2.27	4.5e-11	3.08e-09
regulation of muscle adaptation (GO:0043502)	99	30	13.25	+	2.26	0.00028	0.00606
cranial skeletal system development (GO:1904888)	66	20	8.84	+	2.26	0.00235	0.0358
cerebral cortex development (GO:0021987)	109	33	14.59	+	2.26	0.000118	0.0028
organelle transport along microtubule (GO:0072384)	76	23	10.17	+	2.26	0.00142	0.0234
regulation of protein acetylation (GO:1901983)	76	23	10.17	+	2.26	0.00142	0.0234
respiratory tube development (GO:0030323)	205	62	27.45	+	2.26	1.54e-07	6.71e-06
regulation of response to oxidative stress (GO:1902882)	96	29	12.85	+	2.26	0.000388	0.00792
epithelial tube formation (GO:0072175)	159	48	21.29	+	2.25	3.79e-06	0.000127
respiratory system development (GO:0060541)	232	70	31.06	+	2.25	2.5e-08	1.19e-06
post-embryonic development (GO:0009791)	126	38	16.87	+	2.25	4.38e-05	0.00113
regulation of cell cycle G1/S phase transition (GO:1902806)	126	38	16.87	+	2.25	4.38e-05	0.00113
negative regulation of cellular macromolecule biosynthetic process (GO:2000113)	1333	402	178.46	+	2.25	2.49e-43	9.56e-41
negative regulation of transcription, DNA-templated (GO:0045892)	1145	345	153.29	+	2.25	6.04e-37	1.7e-34
response to peptide hormone (GO:0043434)	269	81	36.01	+	2.25	2.69e-09	1.47e-07
erythrocyte differentiation (GO:0030218)	93	28	12.45	+	2.25	0.000539	0.0105
cardiac chamber development (GO:0003205)	186	56	24.9	+	2.25	6.18e-07	2.42e-05
heart morphogenesis (GO:0003007)	266	80	35.61	+	2.25	3.71e-09	2e-07
negative regulation of nucleic acid-templated transcription (GO:1903507)	1149	345	153.83	+	2.24	1.26e-36	3.48e-34
regulation of striated muscle tissue development (GO:0016202)	160	48	21.42	+	2.24	4.18e-06	0.000138
negative regulation of RNA biosynthetic process (GO:1902679)	1150	345	153.96	+	2.24	1.35e-36	3.67e-34
peptidyl-tyrosine phosphorylation (GO:0018108)	90	27	12.05	+	2.24	0.000752	0.0138
peptidyl-serine phosphorylation (GO:0018105)	170	51	22.76	+	2.24	2.65e-06	9.05e-05
cell growth (GO:0016049)	110	33	14.73	+	2.24	0.000131	0.00304
regulation of embryonic development (GO:0045995)	130	39	17.4	+	2.24	3.49e-05	0.000917
embryonic heart tube morphogenesis (GO:0003143)	70	21	9.37	+	2.24	0.00275	0.0408
positive regulation of cell cycle (GO:0045787)	347	104	46.46	+	2.24	1.48e-11	1.09e-09
positive regulation of cellular catabolic process (GO:0031331)	358	107	47.93	+	2.23	7.14e-12	5.53e-10
regulation of actin polymerization or depolymerization (GO:0008064)	174	52	23.3	+	2.23	2.08e-06	7.28e-05
regulation of muscle organ development (GO:0048634)	164	49	21.96	+	2.23	5.01e-06	0.000161
endothelial cell differentiation (GO:0045446)	77	23	10.31	+	2.23	0.00155	0.0249
cytokinesis (GO:0000910)	94	28	12.58	+	2.22	0.000571	0.011
posttranscriptional regulation of gene expression (GO:0010608)	417	124	55.83	+	2.22	2.24e-13	2.02e-11
lung development (GO:0030324)	202	60	27.04	+	2.22	3.68e-07	1.52e-05
negative regulation of macromolecule biosynthetic process (GO:0010558)	1368	406	183.15	+	2.22	2.09e-42	7.84e-40
cell cycle arrest (GO:0007050)	91	27	12.18	+	2.22	0.00079	0.0143
regulation of organelle assembly (GO:1902115)	206	61	27.58	+	2.21	4.48e-07	1.82e-05
regulation of ubiquitin-dependent protein catabolic process (GO:2000058)	152	45	20.35	+	2.21	1.13e-05	0.000331
negative regulation of cellular response to growth factor stimulus (GO:0090288)	142	42	19.01	+	2.21	2.61e-05	0.000704
negative regulation of gene expression (GO:0010629)	1591	470	213	+	2.21	4.01e-49	2.35e-46
regulation of cellular amide metabolic process (GO:0034248)	373	110	49.94	+	2.2	9.71e-12	7.4e-10
epithelial cell migration (GO:0010631)	78	23	10.44	+	2.2	0.00169	0.0269
retrograde transport, endosome to Golgi (GO:0042147)	78	23	10.44	+	2.2	0.00169	0.0269
response to hypoxia (GO:0001666)	190	56	25.44	+	2.2	1.23e-06	4.51e-05
negative regulation of hemopoiesis (GO:1903707)	146	43	19.55	+	2.2	2.07e-05	0.000573
regulation of muscle tissue development (GO:1901861)	163	48	21.82	+	2.2	7.71e-06	0.000234
negative regulation of nucleobase-containing compound metabolic process (GO:0045934)	1345	396	180.07	+	2.2	1.03e-40	3.25e-38
embryonic heart tube development (GO:0035050)	85	25	11.38	+	2.2	0.00152	0.0247
cellular response to extracellular stimulus (GO:0031668)	211	62	28.25	+	2.19	3.66e-07	1.51e-05
regulation of actin filament length (GO:0030832)	177	52	23.7	+	2.19	2.74e-06	9.32e-05
negative regulation of ERK1 and ERK2 cascade (GO:0070373)	75	22	10.04	+	2.19	0.00231	0.0353
cellular response to growth factor stimulus (GO:0071363)	389	114	52.08	+	2.19	5.69e-12	4.51e-10
response to growth factor (GO:0070848)	403	118	53.95	+	2.19	1.92e-12	1.59e-10
positive regulation of catabolic process (GO:0009896)	427	125	57.17	+	2.19	4.17e-13	3.6e-11
mRNA transport (GO:0051028)	106	31	14.19	+	2.18	0.000293	0.00629
response to decreased oxygen levels (GO:0036293)	195	57	26.11	+	2.18	1.08e-06	4.03e-05
regeneration (GO:0031099)	96	28	12.85	+	2.18	0.000661	0.0125
negative regulation of cellular biosynthetic process (GO:0031327)	1421	414	190.24	+	2.18	1e-41	3.29e-39
response to ionizing radiation (GO:0010212)	124	36	16.6	+	2.17	0.000114	0.00272
peptidyl-tyrosine modification (GO:0018212)	93	27	12.45	+	2.17	0.000902	0.016
multi-organism behavior (GO:0051705)	76	22	10.17	+	2.16	0.00253	0.0383
activation of GTPase activity (GO:0090630)	83	24	11.11	+	2.16	0.00221	0.034
negative regulation of biosynthetic process (GO:0009890)	1460	422	195.47	+	2.16	7.02e-42	2.41e-39
regulation of ossification (GO:0030278)	218	63	29.19	+	2.16	5.41e-07	2.16e-05
peptidyl-lysine modification (GO:0018205)	239	69	32	+	2.16	1.61e-07	6.95e-06
cellular response to antibiotic (GO:0071236)	104	30	13.92	+	2.15	0.000633	0.012
hepaticobiliary system development (GO:0061008)	104	30	13.92	+	2.15	0.000633	0.012
negative regulation of transmembrane receptor protein serine/threonine kinase signaling pathway (GO:0090101)	111	32	14.86	+	2.15	0.000355	0.00732
morphogenesis of embryonic epithelium (GO:0016331)	177	51	23.7	+	2.15	6.54e-06	0.000202
regulation of cyclin-dependent protein serine/threonine kinase activity (GO:0000079)	73	21	9.77	+	2.15	0.00345	0.0492
epithelium migration (GO:0090132)	80	23	10.71	+	2.15	0.00307	0.0446
post-Golgi vesicle-mediated transport (GO:0006892)	87	25	11.65	+	2.15	0.00169	0.0269
positive regulation of animal organ morphogenesis (GO:0110110)	101	29	13.52	+	2.14	0.000588	0.0112
liver development (GO:0001889)	101	29	13.52	+	2.14	0.000588	0.0112
response to peptide (GO:1901652)	331	95	44.31	+	2.14	7.55e-10	4.36e-08
regulation of protein localization to nucleus (GO:1900180)	122	35	16.33	+	2.14	0.000169	0.0039
kidney epithelium development (GO:0072073)	129	37	17.27	+	2.14	0.000141	0.00327
positive regulation of DNA metabolic process (GO:0051054)	206	59	27.58	+	2.14	1.24e-06	4.53e-05
regulation of transmembrane receptor protein serine/threonine kinase signaling pathway (GO:0090092)	234	67	31.33	+	2.14	3.14e-07	1.3e-05
regulation of DNA metabolic process (GO:0051052)	360	103	48.2	+	2.14	1.45e-10	9.23e-09
maintenance of protein location (GO:0045185)	105	30	14.06	+	2.13	0.000665	0.0125
viral process (GO:0016032)	133	38	17.81	+	2.13	0.000111	0.00264
negative regulation of protein phosphorylation (GO:0001933)	406	116	54.36	+	2.13	1.44e-11	1.06e-09
transmembrane receptor protein serine/threonine kinase signaling pathway (GO:0007178)	182	52	24.37	+	2.13	5.65e-06	0.00018
peptidyl-serine modification (GO:0018209)	196	56	26.24	+	2.13	2.79e-06	9.5e-05
regulation of cyclin-dependent protein kinase activity (GO:1904029)	77	22	10.31	+	2.13	0.00279	0.0414
protein ubiquitination (GO:0016567)	417	119	55.83	+	2.13	6.53e-12	5.12e-10
regulation of chromosome organization (GO:0033044)	354	101	47.39	+	2.13	2.59e-10	1.61e-08
regulation of binding (GO:0051098)	407	116	54.49	+	2.13	1.51e-11	1.11e-09
cellular response to radiation (GO:0071478)	151	43	20.22	+	2.13	4.38e-05	0.00113
actin filament organization (GO:0007015)	218	62	29.19	+	2.12	8.84e-07	3.35e-05
protein export from nucleus (GO:0006611)	88	25	11.78	+	2.12	0.00181	0.0285
synapse assembly (GO:0007416)	81	23	10.84	+	2.12	0.00321	0.0463
positive regulation of muscle organ development (GO:0048636)	81	23	10.84	+	2.12	0.00321	0.0462
intracellular receptor signaling pathway (GO:0030522)	81	23	10.84	+	2.12	0.00321	0.0462
positive regulation of striated muscle tissue development (GO:0045844)	81	23	10.84	+	2.12	0.00321	0.0461
positive regulation of protein catabolic process (GO:0045732)	215	61	28.78	+	2.12	1.19e-06	4.37e-05
epithelial tube morphogenesis (GO:0060562)	360	102	48.2	+	2.12	3.37e-10	2.06e-08
transcription, DNA-templated (GO:0006351)	346	98	46.32	+	2.12	6.76e-10	3.98e-08
positive regulation of transmembrane receptor protein serine/threonine kinase signaling pathway (GO:0090100)	113	32	15.13	+	2.12	0.000413	0.00833
negative regulation of protein modification process (GO:0031400)	565	160	75.64	+	2.12	2.12e-15	2.29e-13
RNA catabolic process (GO:0006401)	145	41	19.41	+	2.11	8.08e-05	0.00199
modification of morphology or physiology of other organism involved in symbiotic interaction (GO:0051817)	92	26	12.32	+	2.11	0.00144	0.0236
positive regulation of cellular protein catabolic process (GO:1903364)	138	39	18.48	+	2.11	9.71e-05	0.00233
nucleic acid-templated transcription (GO:0097659)	347	98	46.46	+	2.11	7.35e-10	4.26e-08
negative regulation of developmental growth (GO:0048640)	124	35	16.6	+	2.11	0.000278	0.00602
positive regulation of neuron death (GO:1901216)	124	35	16.6	+	2.11	0.000278	0.00602
regulation of protein polymerization (GO:0032271)	213	60	28.52	+	2.1	1.72e-06	6.1e-05
regulation of protein catabolic process (GO:0042176)	387	109	51.81	+	2.1	9.19e-11	6.02e-09
circadian rhythm (GO:0007623)	135	38	18.07	+	2.1	0.00013	0.00304
endosomal transport (GO:0016197)	199	56	26.64	+	2.1	3.54e-06	0.000119
nuclear export (GO:0051168)	96	27	12.85	+	2.1	0.00173	0.0273
cell division (GO:0051301)	480	135	64.26	+	2.1	6.4e-13	5.43e-11
regulation of catabolic process (GO:0009894)	830	233	111.12	+	2.1	1.82e-21	2.87e-19
positive regulation of muscle tissue development (GO:1901863)	82	23	10.98	+	2.1	0.00339	0.0484
regulation of proteasomal ubiquitin-dependent protein catabolic process (GO:0032434)	125	35	16.74	+	2.09	0.000295	0.00631
negative regulation of phosphorylation (GO:0042326)	450	126	60.25	+	2.09	5.4e-12	4.31e-10
protein modification by small protein conjugation (GO:0032446)	465	130	62.25	+	2.09	2.94e-12	2.4e-10
nucleobase-containing compound transport (GO:0015931)	172	48	23.03	+	2.08	2.16e-05	0.000593
endothelium development (GO:0003158)	86	24	11.51	+	2.08	0.00266	0.0397
cell cycle phase transition (GO:0044770)	147	41	19.68	+	2.08	9.18e-05	0.00223
erythrocyte homeostasis (GO:0034101)	104	29	13.92	+	2.08	0.00102	0.0179
cerebellum development (GO:0021549)	104	29	13.92	+	2.08	0.00102	0.0179
positive regulation of apoptotic signaling pathway (GO:2001235)	183	51	24.5	+	2.08	1.43e-05	0.000412
RNA biosynthetic process (GO:0032774)	352	98	47.13	+	2.08	1.44e-09	8.08e-08
regulation of actin cytoskeleton organization (GO:0032956)	345	96	46.19	+	2.08	2.42e-09	1.33e-07
cellular response to reactive oxygen species (GO:0034614)	115	32	15.4	+	2.08	0.000707	0.0132
positive regulation of cell morphogenesis involved in differentiation (GO:0010770)	187	52	25.04	+	2.08	1.13e-05	0.000332
cellular component disassembly (GO:0022411)	205	57	27.45	+	2.08	4.48e-06	0.000146
osteoblast differentiation (GO:0001649)	90	25	12.05	+	2.07	0.00213	0.0329
mRNA metabolic process (GO:0016071)	522	145	69.89	+	2.07	2.11e-13	1.91e-11
vesicle localization (GO:0051648)	137	38	18.34	+	2.07	0.000214	0.0048
positive regulation of cytoskeleton organization (GO:0051495)	206	57	27.58	+	2.07	4.81e-06	0.000155
regulation of actin filament organization (GO:0110053)	253	70	33.87	+	2.07	5.2e-07	2.09e-05
regulation of cell cycle G2/M phase transition (GO:1902749)	94	26	12.58	+	2.07	0.00247	0.0374
response to hydrogen peroxide (GO:0042542)	94	26	12.58	+	2.07	0.00247	0.0374
regulation of cellular protein catabolic process (GO:1903362)	246	68	32.93	+	2.06	6.01e-07	2.35e-05
developmental growth (GO:0048589)	445	123	59.58	+	2.06	1.68e-11	1.22e-09
cardiocyte differentiation (GO:0035051)	134	37	17.94	+	2.06	0.000291	0.00626
establishment or maintenance of cell polarity (GO:0007163)	203	56	27.18	+	2.06	6.44e-06	0.0002
regulation of protein depolymerization (GO:1901879)	87	24	11.65	+	2.06	0.00287	0.0423
gland morphogenesis (GO:0022612)	120	33	16.07	+	2.05	0.000576	0.0111
vacuole organization (GO:0007033)	131	36	17.54	+	2.05	0.000396	0.00805
regulation of cell cycle phase transition (GO:1901987)	284	78	38.02	+	2.05	1.08e-07	4.81e-06
cellular response to external stimulus (GO:0071496)	244	67	32.67	+	2.05	8.66e-07	3.3e-05
chromosome organization (GO:0051276)	919	252	123.04	+	2.05	3.74e-22	6.27e-20
nephron development (GO:0072006)	124	34	16.6	+	2.05	0.000458	0.00908
pallium development (GO:0021543)	157	43	21.02	+	2.05	9.4e-05	0.00227
roof of mouth development (GO:0060021)	95	26	12.72	+	2.04	0.00258	0.0388
regulation of proteolysis involved in cellular protein catabolic process (GO:1903050)	212	58	28.38	+	2.04	6.18e-06	0.000193
cellular response to tumor necrosis factor (GO:0071356)	117	32	15.66	+	2.04	0.000779	0.0141
mitotic cell cycle phase transition (GO:0044772)	139	38	18.61	+	2.04	0.00024	0.00531
regulation of muscle cell differentiation (GO:0051147)	161	44	21.55	+	2.04	7.48e-05	0.00185
regulation of cellular catabolic process (GO:0031329)	685	187	91.71	+	2.04	1.94e-16	2.28e-14
regulation of mitotic cell cycle phase transition (GO:1901990)	253	69	33.87	+	2.04	8.12e-07	3.12e-05
regulation of cell shape (GO:0008360)	154	42	20.62	+	2.04	0.000127	0.00297
cellular response to toxic substance (GO:0097237)	121	33	16.2	+	2.04	0.000616	0.0117
positive regulation of protein modification by small protein conjugation or removal (GO:1903322)	136	37	18.21	+	2.03	0.000323	0.00683
recombinational repair (GO:0000725)	92	25	12.32	+	2.03	0.00352	0.0498
double-strand break repair via homologous recombination (GO:0000724)	92	25	12.32	+	2.03	0.00352	0.0498
myeloid cell homeostasis (GO:0002262)	129	35	17.27	+	2.03	0.00056	0.0108
positive regulation of proteolysis involved in cellular protein catabolic process (GO:1903052)	118	32	15.8	+	2.03	0.000829	0.0149
regulation of protein complex disassembly (GO:0043244)	118	32	15.8	+	2.03	0.000829	0.0149
growth (GO:0040007)	461	125	61.72	+	2.03	3.44e-11	2.39e-09
protein acylation (GO:0043543)	166	45	22.22	+	2.02	9.15e-05	0.00223
microtubule-based transport (GO:0099111)	181	49	24.23	+	2.02	3.4e-05	0.000896
regulation of transcription by RNA polymerase II (GO:0006357)	1961	530	262.54	+	2.02	5.58e-46	2.51e-43
regulation of response to DNA damage stimulus (GO:2001020)	211	57	28.25	+	2.02	9.28e-06	0.000276
cytosolic transport (GO:0016482)	126	34	16.87	+	2.02	0.00076	0.014
protein modification by small protein conjugation or removal (GO:0070647)	586	158	78.45	+	2.01	1.19e-13	1.09e-11
urogenital system development (GO:0001655)	320	86	42.84	+	2.01	6.07e-08	2.74e-06
mesoderm development (GO:0007498)	108	29	14.46	+	2.01	0.00194	0.0303
establishment of cell polarity (GO:0030010)	123	33	16.47	+	2	0.00103	0.018
positive regulation of cellular protein localization (GO:1903829)	299	80	40.03	+	2	2.04e-07	8.68e-06
mRNA processing (GO:0006397)	400	107	53.55	+	2	2.16e-09	1.19e-07
metencephalon development (GO:0022037)	116	31	15.53	+	2	0.00119	0.0202
cellular response to hormone stimulus (GO:0032870)	412	110	55.16	+	1.99	1.06e-09	6.05e-08
positive regulation of proteasomal protein catabolic process (GO:1901800)	105	28	14.06	+	1.99	0.00263	0.0394
regulation of plasma membrane bounded cell projection assembly (GO:0120032)	184	49	24.63	+	1.99	5.62e-05	0.00142
skeletal muscle tissue development (GO:0007519)	139	37	18.61	+	1.99	0.00057	0.011
establishment of vesicle localization (GO:0051650)	124	33	16.6	+	1.99	0.00107	0.0186
regulation of myeloid cell differentiation (GO:0045637)	203	54	27.18	+	1.99	2.35e-05	0.000638
rhythmic process (GO:0048511)	256	68	34.27	+	1.98	2.17e-06	7.57e-05
protein-DNA complex subunit organization (GO:0071824)	177	47	23.7	+	1.98	9.64e-05	0.00232
actin cytoskeleton organization (GO:0030036)	479	127	64.13	+	1.98	7.69e-11	5.05e-09
regulation of DNA repair (GO:0006282)	117	31	15.66	+	1.98	0.00128	0.0214
positive regulation of organelle organization (GO:0010638)	582	154	77.92	+	1.98	8.32e-13	7.02e-11
regulation of glucose metabolic process (GO:0010906)	121	32	16.2	+	1.98	0.00145	0.0236
renal system development (GO:0072001)	280	74	37.49	+	1.97	1.11e-06	4.13e-05
heart development (GO:0007507)	564	149	75.51	+	1.97	2.13e-12	1.76e-10
regulation of cell cycle (GO:0051726)	954	252	127.72	+	1.97	3.18e-20	4.78e-18
regulation of cytoskeleton organization (GO:0051493)	538	142	72.03	+	1.97	8.56e-12	6.59e-10
homeostasis of number of cells (GO:0048872)	258	68	34.54	+	1.97	2.46e-06	8.49e-05
regulation of cell projection assembly (GO:0060491)	186	49	24.9	+	1.97	6.36e-05	0.00159
regulation of protein modification by small protein conjugation or removal (GO:1903320)	232	61	31.06	+	1.96	9.71e-06	0.000287
response to UV (GO:0009411)	137	36	18.34	+	1.96	0.000795	0.0143
regulation of developmental growth (GO:0048638)	392	103	52.48	+	1.96	8.18e-09	4.21e-07
branching morphogenesis of an epithelial tube (GO:0048754)	160	42	21.42	+	1.96	0.000255	0.0056
enzyme linked receptor protein signaling pathway (GO:0007167)	530	139	70.96	+	1.96	2.13e-11	1.53e-09
regulation of intrinsic apoptotic signaling pathway (GO:2001242)	168	44	22.49	+	1.96	0.000163	0.00376
regulation of RNA metabolic process (GO:0051252)	3002	786	401.91	+	1.96	9.76e-67	1.71e-63
negative regulation of growth (GO:0045926)	256	67	34.27	+	1.95	3.49e-06	0.000118
negative regulation of chromosome organization (GO:2001251)	130	34	17.4	+	1.95	0.00094	0.0166
cellular response to oxidative stress (GO:0034599)	203	53	27.18	+	1.95	5.34e-05	0.00135
morphogenesis of an epithelium (GO:0002009)	502	131	67.21	+	1.95	1.22e-10	7.87e-09
tube morphogenesis (GO:0035239)	713	186	95.46	+	1.95	1.16e-14	1.16e-12
positive regulation of RNA metabolic process (GO:0051254)	1634	426	218.76	+	1.95	2.03e-33	4.93e-31
negative regulation of cell cycle (GO:0045786)	400	104	53.55	+	1.94	1.12e-08	5.67e-07
regulation of nucleobase-containing compound metabolic process (GO:0019219)	3236	841	433.24	+	1.94	4.71e-71	1.06e-67
intrinsic apoptotic signaling pathway (GO:0097193)	154	40	20.62	+	1.94	0.000455	0.00904
aging (GO:0007568)	154	40	20.62	+	1.94	0.000455	0.00903
mitotic cell cycle process (GO:1903047)	439	114	58.77	+	1.94	2.08e-09	1.15e-07
regulation of proteasomal protein catabolic process (GO:0061136)	181	47	24.23	+	1.94	0.000119	0.00283
regulation of animal organ morphogenesis (GO:2000027)	208	54	27.85	+	1.94	4.33e-05	0.00112
regulation of protein complex assembly (GO:0043254)	416	108	55.69	+	1.94	6.2e-09	3.26e-07
regulation of actin filament-based process (GO:0032970)	393	102	52.62	+	1.94	1.89e-08	9.35e-07
negative regulation of protein catabolic process (GO:0042177)	131	34	17.54	+	1.94	0.00101	0.0177
positive regulation of nucleobase-containing compound metabolic process (GO:0045935)	1792	465	239.91	+	1.94	3.43e-36	9.18e-34
mitotic cell cycle (GO:0000278)	517	134	69.22	+	1.94	9.67e-11	6.3e-09
regulation of mitotic cell cycle (GO:0007346)	490	127	65.6	+	1.94	2.67e-10	1.65e-08
regulation of cellular macromolecule biosynthetic process (GO:2000112)	3172	821	424.67	+	1.93	3.18e-68	6.28e-65
symbiotic process (GO:0044403)	228	59	30.52	+	1.93	1.91e-05	0.000536
response to ketone (GO:1901654)	116	30	15.53	+	1.93	0.00272	0.0406
regulation of supramolecular fiber organization (GO:1902903)	348	90	46.59	+	1.93	1.27e-07	5.55e-06
negative regulation of nitrogen compound metabolic process (GO:0051172)	2216	573	296.68	+	1.93	4.82e-45	2e-42
regulation of epithelial cell differentiation (GO:0030856)	147	38	19.68	+	1.93	0.000555	0.0108
protein methylation (GO:0006479)	120	31	16.07	+	1.93	0.00211	0.0328
protein alkylation (GO:0008213)	120	31	16.07	+	1.93	0.00211	0.0327
regulation of DNA-binding transcription factor activity (GO:0051090)	395	102	52.88	+	1.93	2.06e-08	1e-06
hexose metabolic process (GO:0019318)	124	32	16.6	+	1.93	0.00167	0.0266
positive regulation of cysteine-type endopeptidase activity involved in apoptotic process (GO:0043280)	124	32	16.6	+	1.93	0.00167	0.0266
RNA splicing (GO:0008380)	314	81	42.04	+	1.93	5.78e-07	2.28e-05
proteasome-mediated ubiquitin-dependent protein catabolic process (GO:0043161)	283	73	37.89	+	1.93	2.8e-06	9.5e-05
kidney development (GO:0001822)	260	67	34.81	+	1.92	5.88e-06	0.000185
regulation of small GTPase mediated signal transduction (GO:0051056)	260	67	34.81	+	1.92	5.88e-06	0.000185
tube development (GO:0035295)	920	237	123.17	+	1.92	6.06e-18	8.24e-16
negative regulation of MAPK cascade (GO:0043409)	171	44	22.89	+	1.92	0.000262	0.00575
dephosphorylation (GO:0016311)	210	54	28.11	+	1.92	4.83e-05	0.00124
negative regulation of phosphorus metabolic process (GO:0010563)	546	140	73.1	+	1.92	6.01e-11	4.07e-09
negative regulation of phosphate metabolic process (GO:0045936)	546	140	73.1	+	1.92	6.01e-11	4.05e-09
peptidyl-amino acid modification (GO:0018193)	706	181	94.52	+	1.91	9.77e-14	9.07e-12
in utero embryonic development (GO:0001701)	515	132	68.95	+	1.91	2.11e-10	1.33e-08
negative regulation of DNA-binding transcription factor activity (GO:0043433)	160	41	21.42	+	1.91	0.000404	0.00816
morphogenesis of a branching structure (GO:0001763)	203	52	27.18	+	1.91	8e-05	0.00197
positive regulation of transcription by RNA polymerase II (GO:0045944)	1223	313	163.74	+	1.91	2.76e-23	4.95e-21
apoptotic process (GO:0006915)	805	206	107.77	+	1.91	1.93e-15	2.1e-13
protein phosphorylation (GO:0006468)	731	187	97.87	+	1.91	3.53e-14	3.36e-12
cellular response to organonitrogen compound (GO:0071417)	438	112	58.64	+	1.91	6.41e-09	3.35e-07
response to antibiotic (GO:0046677)	219	56	29.32	+	1.91	4.42e-05	0.00114
muscle tissue development (GO:0060537)	337	86	45.12	+	1.91	4.06e-07	1.65e-05
positive regulation of DNA-binding transcription factor activity (GO:0051091)	243	62	32.53	+	1.91	1.58e-05	0.000451
actin filament-based process (GO:0030029)	537	137	71.89	+	1.91	1.38e-10	8.86e-09
positive regulation of transcription, DNA-templated (GO:0045893)	1533	391	205.24	+	1.91	6.99e-29	1.49e-26
regulation of transcription, DNA-templated (GO:0006355)	2746	699	367.64	+	1.9	3.22e-54	2.67e-51
regulation of nucleic acid-templated transcription (GO:1903506)	2754	701	368.71	+	1.9	2.69e-54	2.5e-51
positive regulation of nucleic acid-templated transcription (GO:1903508)	1537	391	205.77	+	1.9	8.53e-29	1.79e-26
ameboidal-type cell migration (GO:0001667)	173	44	23.16	+	1.9	0.000294	0.0063
regulation of cell cycle process (GO:0010564)	578	147	77.38	+	1.9	3.84e-11	2.64e-09
regulation of canonical Wnt signaling pathway (GO:0060828)	232	59	31.06	+	1.9	3.23e-05	0.000857
regulation of RNA biosynthetic process (GO:2001141)	2757	701	369.11	+	1.9	3.05e-54	2.68e-51
negative regulation of cellular protein localization (GO:1903828)	118	30	15.8	+	1.9	0.00297	0.0435
nucleosome organization (GO:0034728)	118	30	15.8	+	1.9	0.00297	0.0434
signal transduction by protein phosphorylation (GO:0023014)	177	45	23.7	+	1.9	0.000327	0.0069
positive regulation of RNA biosynthetic process (GO:1902680)	1538	391	205.91	+	1.9	1.25e-28	2.56e-26
cellular response to abiotic stimulus (GO:0071214)	240	61	32.13	+	1.9	2.08e-05	0.000574
cellular response to environmental stimulus (GO:0104004)	240	61	32.13	+	1.9	2.08e-05	0.000573
regulation of macromolecule biosynthetic process (GO:0010556)	3258	828	436.18	+	1.9	7e-66	1.11e-62
regulation of hemopoiesis (GO:1903706)	394	100	52.75	+	1.9	6.35e-08	2.86e-06
nucleocytoplasmic transport (GO:0006913)	201	51	26.91	+	1.9	0.000111	0.00265
nuclear transport (GO:0051169)	201	51	26.91	+	1.9	0.000111	0.00265
positive regulation of apoptotic process (GO:0043065)	643	163	86.09	+	1.89	3.63e-12	2.92e-10
macromolecule methylation (GO:0043414)	217	55	29.05	+	1.89	6.14e-05	0.00154
embryo development ending in birth or egg hatching (GO:0009792)	817	207	109.38	+	1.89	3.11e-15	3.27e-13
regulation of Ras protein signal transduction (GO:0046578)	229	58	30.66	+	1.89	4.27e-05	0.00111
striated muscle tissue development (GO:0014706)	320	81	42.84	+	1.89	1.08e-06	4.03e-05
positive regulation of programmed cell death (GO:0043068)	648	164	86.75	+	1.89	3.05e-12	2.47e-10
Golgi vesicle transport (GO:0048193)	245	62	32.8	+	1.89	2.36e-05	0.000642
response to reactive oxygen species (GO:0000302)	166	42	22.22	+	1.89	0.000485	0.00952
negative regulation of macromolecule metabolic process (GO:0010605)	2435	616	326	+	1.89	3.85e-46	1.84e-43
programmed cell death (GO:0012501)	842	213	112.73	+	1.89	1.51e-15	1.66e-13
transmembrane receptor protein tyrosine kinase signaling pathway (GO:0007169)	340	86	45.52	+	1.89	6.54e-07	2.54e-05
protein localization to nucleus (GO:0034504)	170	43	22.76	+	1.89	0.000387	0.00792
endomembrane system organization (GO:0010256)	356	90	47.66	+	1.89	3.62e-07	1.5e-05
DNA conformation change (GO:0071103)	182	46	24.37	+	1.89	0.000267	0.00583
regulation of symbiosis, encompassing mutualism through parasitism (GO:0043903)	198	50	26.51	+	1.89	0.000147	0.0034
chordate embryonic development (GO:0043009)	800	202	107.1	+	1.89	1.14e-14	1.14e-12
regulation of protein ubiquitination (GO:0031396)	202	51	27.04	+	1.89	0.000117	0.00279
positive regulation of cell death (GO:0010942)	709	179	94.92	+	1.89	3.59e-13	3.14e-11
regulation of apoptotic signaling pathway (GO:2001233)	412	104	55.16	+	1.89	3.84e-08	1.78e-06
negative regulation of mitotic cell cycle (GO:0045930)	218	55	29.19	+	1.88	6.48e-05	0.00161
regulation of striated muscle cell differentiation (GO:0051153)	123	31	16.47	+	1.88	0.00251	0.038
regulation of gene expression (GO:0010468)	3658	921	489.73	+	1.88	2.87e-73	7.53e-70
regulation of organelle organization (GO:0033043)	1237	311	165.61	+	1.88	4.74e-22	7.88e-20
morphogenesis of a branching epithelium (GO:0061138)	191	48	25.57	+	1.88	0.000246	0.00544
regulation of cellular component size (GO:0032535)	394	99	52.75	+	1.88	9.62e-08	4.29e-06
negative regulation of cellular metabolic process (GO:0031324)	2413	606	323.05	+	1.88	1.9e-44	7.48e-42
supramolecular fiber organization (GO:0097435)	446	112	59.71	+	1.88	1.81e-08	8.98e-07
nucleobase-containing compound catabolic process (GO:0034655)	231	58	30.93	+	1.88	4.7e-05	0.00121
regulation of cellular response to stress (GO:0080135)	670	168	89.7	+	1.87	3.04e-12	2.48e-10
positive regulation of cellular component biogenesis (GO:0044089)	511	128	68.41	+	1.87	1.73e-09	9.61e-08
regulation of cellular protein localization (GO:1903827)	547	137	73.23	+	1.87	4.14e-10	2.51e-08
positive regulation of macromolecule biosynthetic process (GO:0010557)	1795	449	240.32	+	1.87	7.96e-32	1.85e-29
ossification (GO:0001503)	216	54	28.92	+	1.87	9.02e-05	0.0022
regulation of viral process (GO:0050792)	180	45	24.1	+	1.87	0.00037	0.00757
cell junction assembly (GO:0034329)	132	33	17.67	+	1.87	0.00226	0.0346
skeletal muscle organ development (GO:0060538)	148	37	19.81	+	1.87	0.00123	0.0208
regulation of cellular biosynthetic process (GO:0031326)	3402	847	455.46	+	1.86	3.49e-64	5.01e-61
central nervous system neuron differentiation (GO:0021953)	205	51	27.45	+	1.86	0.000186	0.00423
protein autophosphorylation (GO:0046777)	197	49	26.37	+	1.86	0.000215	0.0048
cell death (GO:0008219)	881	219	117.95	+	1.86	2.64e-15	2.84e-13
negative regulation of intracellular signal transduction (GO:1902532)	503	125	67.34	+	1.86	4.08e-09	2.18e-07
positive regulation of proteolysis (GO:0045862)	334	83	44.72	+	1.86	1.67e-06	6e-05
negative regulation of catabolic process (GO:0009895)	298	74	39.9	+	1.85	6.9e-06	0.000211
protein-DNA complex assembly (GO:0065004)	133	33	17.81	+	1.85	0.00239	0.0363
Ras protein signal transduction (GO:0007265)	214	53	28.65	+	1.85	0.000172	0.00396
positive regulation of developmental growth (GO:0048639)	214	53	28.65	+	1.85	0.000172	0.00395
negative regulation of cell growth (GO:0030308)	194	48	25.97	+	1.85	0.000281	0.00607
regulation of carbohydrate metabolic process (GO:0006109)	186	46	24.9	+	1.85	0.000445	0.00887
cellular response to endogenous stimulus (GO:0071495)	918	227	122.9	+	1.85	1.31e-15	1.46e-13
small GTPase mediated signal transduction (GO:0007264)	275	68	36.82	+	1.85	1.52e-05	0.000434
positive regulation of endopeptidase activity (GO:0010950)	158	39	21.15	+	1.84	0.00117	0.02
regulation of GTPase activity (GO:0043087)	296	73	39.63	+	1.84	9.39e-06	0.000279
protein import (GO:0017038)	142	35	19.01	+	1.84	0.00215	0.0331
response to tumor necrosis factor (GO:0034612)	138	34	18.48	+	1.84	0.00273	0.0407
regulation of biosynthetic process (GO:0009889)	3475	856	465.23	+	1.84	3.45e-63	4.54e-60
regulation of generation of precursor metabolites and energy (GO:0043467)	130	32	17.4	+	1.84	0.00315	0.0454
cardiac muscle tissue development (GO:0048738)	191	47	25.57	+	1.84	0.000369	0.00756
proteasomal protein catabolic process (GO:0010498)	309	76	41.37	+	1.84	6.81e-06	0.000209
tissue morphogenesis (GO:0048729)	623	153	83.41	+	1.83	1.18e-10	7.68e-09
cellular response to nitrogen compound (GO:1901699)	509	125	68.15	+	1.83	7.11e-09	3.69e-07
eye morphogenesis (GO:0048592)	163	40	21.82	+	1.83	0.000989	0.0174
hindbrain development (GO:0030902)	159	39	21.29	+	1.83	0.00123	0.0208
positive regulation of epithelial cell proliferation (GO:0050679)	200	49	26.78	+	1.83	0.000334	0.00698
negative regulation of metabolic process (GO:0009892)	2699	661	361.34	+	1.83	6.97e-46	2.97e-43
synapse organization (GO:0050808)	282	69	37.75	+	1.83	1.86e-05	0.000525
regulation of growth (GO:0040008)	695	170	93.05	+	1.83	1.37e-11	1.02e-09
positive regulation of gene expression (GO:0010628)	1968	481	263.48	+	1.83	3.45e-32	8.13e-30
protein localization to organelle (GO:0033365)	610	149	81.67	+	1.82	3.33e-10	2.05e-08
ribonucleoprotein complex subunit organization (GO:0071826)	172	42	23.03	+	1.82	0.000882	0.0157
epithelial cell development (GO:0002064)	213	52	28.52	+	1.82	0.000241	0.00533
response to hormone (GO:0009725)	607	148	81.27	+	1.82	4.36e-10	2.64e-08
regulation of reactive oxygen species metabolic process (GO:2000377)	201	49	26.91	+	1.82	0.000348	0.00719
eye development (GO:0001654)	361	88	48.33	+	1.82	1.87e-06	6.6e-05
positive regulation of cellular biosynthetic process (GO:0031328)	1889	460	252.9	+	1.82	2.22e-30	5.08e-28
regulation of cellular component biogenesis (GO:0044087)	937	228	125.45	+	1.82	4.92e-15	5.11e-13
telencephalon development (GO:0021537)	239	58	32	+	1.81	0.000125	0.00295
positive regulation of peptidase activity (GO:0010952)	169	41	22.63	+	1.81	0.00116	0.0198
ribonucleoprotein complex assembly (GO:0022618)	165	40	22.09	+	1.81	0.00146	0.0238
negative regulation of Wnt signaling pathway (GO:0030178)	157	38	21.02	+	1.81	0.0017	0.0269
sensory system development (GO:0048880)	368	89	49.27	+	1.81	1.68e-06	6.02e-05
negative regulation of cellular catabolic process (GO:0031330)	240	58	32.13	+	1.81	0.00013	0.00303
cellular nitrogen compound catabolic process (GO:0044270)	269	65	36.01	+	1.8	5.16e-05	0.00131
negative regulation of cytoskeleton organization (GO:0051494)	149	36	19.95	+	1.8	0.00268	0.0399
microtubule-based movement (GO:0007018)	261	63	34.94	+	1.8	5.99e-05	0.00151
establishment of organelle localization (GO:0051656)	311	75	41.64	+	1.8	1.48e-05	0.000425
positive regulation of cysteine-type endopeptidase activity (GO:2001056)	141	34	18.88	+	1.8	0.00311	0.045
visual system development (GO:0150063)	365	88	48.87	+	1.8	2.18e-06	7.58e-05
positive regulation of biosynthetic process (GO:0009891)	1930	465	258.39	+	1.8	7.49e-30	1.67e-27
negative regulation of cellular protein metabolic process (GO:0032269)	992	239	132.81	+	1.8	2.77e-15	2.95e-13
intracellular transport (GO:0046907)	1146	276	153.43	+	1.8	1.46e-17	1.88e-15
cellular protein modification process (GO:0006464)	2234	538	299.09	+	1.8	7.82e-35	1.96e-32
protein modification process (GO:0036211)	2234	538	299.09	+	1.8	7.82e-35	1.93e-32
negative regulation of cell differentiation (GO:0045596)	752	181	100.68	+	1.8	8.72e-12	6.68e-10
negative regulation of protein metabolic process (GO:0051248)	1060	255	141.91	+	1.8	3.75e-16	4.35e-14
response to organonitrogen compound (GO:0010243)	740	178	99.07	+	1.8	1.74e-11	1.26e-09
cell junction organization (GO:0034330)	179	43	23.96	+	1.79	0.00108	0.0188
negative regulation of apoptotic signaling pathway (GO:2001234)	229	55	30.66	+	1.79	0.000197	0.00444
anatomical structure maturation (GO:0071695)	150	36	20.08	+	1.79	0.00278	0.0412
positive regulation of growth (GO:0045927)	296	71	39.63	+	1.79	2.77e-05	0.000745
mRNA splicing, via spliceosome (GO:0000398)	192	46	25.71	+	1.79	0.000777	0.0141
RNA splicing, via transesterification reactions with bulged adenosine as nucleophile (GO:0000377)	192	46	25.71	+	1.79	0.000777	0.0141
RNA splicing, via transesterification reactions (GO:0000375)	192	46	25.71	+	1.79	0.000777	0.0141
nucleobase-containing compound biosynthetic process (GO:0034654)	648	155	86.75	+	1.79	4.95e-10	2.96e-08
positive regulation of cell development (GO:0010720)	658	157	88.09	+	1.78	4.61e-10	2.77e-08
response to endogenous stimulus (GO:0009719)	1120	267	149.95	+	1.78	1.68e-16	2e-14
phosphorylation (GO:0016310)	986	235	132.01	+	1.78	1.36e-14	1.34e-12
regulation of epithelial cell proliferation (GO:0050678)	361	86	48.33	+	1.78	5.37e-06	0.000172
regulation of cell growth (GO:0001558)	420	100	56.23	+	1.78	8.81e-07	3.35e-05
response to acid chemical (GO:0001101)	248	59	33.2	+	1.78	0.000164	0.00378
positive regulation of cell growth (GO:0030307)	185	44	24.77	+	1.78	0.00129	0.0216
RNA metabolic process (GO:0016070)	1224	291	163.87	+	1.78	7.49e-18	9.84e-16
regulation of Wnt signaling pathway (GO:0030111)	299	71	40.03	+	1.77	3.15e-05	0.000837
embryonic morphogenesis (GO:0048598)	611	145	81.8	+	1.77	2.83e-09	1.54e-07
cell cycle (GO:0007049)	1185	281	158.65	+	1.77	4.21e-17	5.19e-15
regulation of transferase activity (GO:0051338)	835	198	111.79	+	1.77	2.69e-12	2.21e-10
blood vessel development (GO:0001568)	523	124	70.02	+	1.77	4.39e-08	2.02e-06
embryo development (GO:0009790)	1160	275	155.3	+	1.77	1.22e-16	1.45e-14
macromolecule modification (GO:0043412)	2409	571	322.52	+	1.77	1.55e-35	4e-33
positive regulation of neurogenesis (GO:0050769)	578	137	77.38	+	1.77	8.96e-09	4.58e-07
camera-type eye development (GO:0043010)	325	77	43.51	+	1.77	1.61e-05	0.000459
positive regulation of nitrogen compound metabolic process (GO:0051173)	3043	720	407.4	+	1.77	5.66e-46	2.48e-43
epithelium development (GO:0060429)	1011	239	135.35	+	1.77	1.87e-14	1.8e-12
heterocycle catabolic process (GO:0046700)	275	65	36.82	+	1.77	8.73e-05	0.00213
regulation of microtubule cytoskeleton organization (GO:0070507)	199	47	26.64	+	1.76	0.000948	0.0167
neuron projection development (GO:0031175)	686	162	91.84	+	1.76	3.69e-10	2.25e-08
positive regulation of cell differentiation (GO:0045597)	1090	257	145.93	+	1.76	1.8e-15	1.97e-13
head development (GO:0060322)	666	157	89.16	+	1.76	8.24e-10	4.73e-08
regulation of cell size (GO:0008361)	208	49	27.85	+	1.76	0.000631	0.012
cell cycle process (GO:0022402)	777	183	104.03	+	1.76	3.38e-11	2.36e-09
regulation of cellular localization (GO:0060341)	822	193	110.05	+	1.75	1.06e-11	7.97e-10
negative regulation of signal transduction (GO:0009968)	1172	275	156.91	+	1.75	3.3e-16	3.86e-14
negative regulation of developmental process (GO:0051093)	1023	240	136.96	+	1.75	3.59e-14	3.4e-12
regulation of kinase activity (GO:0043549)	729	171	97.6	+	1.75	2.02e-10	1.28e-08
modification-dependent protein catabolic process (GO:0019941)	486	114	65.07	+	1.75	2.46e-07	1.04e-05
mesenchyme development (GO:0060485)	209	49	27.98	+	1.75	0.000883	0.0157
positive regulation of cellular metabolic process (GO:0031325)	3202	750	428.69	+	1.75	9.6e-47	5.05e-44
circulatory system development (GO:0072359)	901	211	120.63	+	1.75	1.39e-12	1.16e-10
positive regulation of cellular component organization (GO:0051130)	1230	288	164.67	+	1.75	6.81e-17	8.21e-15
establishment of protein localization to organelle (GO:0072594)	299	70	40.03	+	1.75	6.01e-05	0.00151
cardiovascular system development (GO:0072358)	564	132	75.51	+	1.75	3.34e-08	1.57e-06
muscle cell differentiation (GO:0042692)	265	62	35.48	+	1.75	0.000184	0.00421
modification-dependent macromolecule catabolic process (GO:0043632)	496	116	66.4	+	1.75	2.27e-07	9.62e-06
positive regulation of macromolecule metabolic process (GO:0010604)	3211	750	429.89	+	1.74	2.56e-46	1.3e-43
muscle organ development (GO:0007517)	279	65	37.35	+	1.74	0.000136	0.00315
regulation of protein localization to membrane (GO:1905475)	189	44	25.3	+	1.74	0.00148	0.0242
intracellular protein transport (GO:0006886)	757	176	101.35	+	1.74	2.09e-10	1.32e-08
blood vessel morphogenesis (GO:0048514)	422	98	56.5	+	1.73	2.57e-06	8.82e-05
autophagy (GO:0006914)	207	48	27.71	+	1.73	0.00117	0.02
process utilizing autophagic mechanism (GO:0061919)	207	48	27.71	+	1.73	0.00117	0.02
response to endoplasmic reticulum stress (GO:0034976)	207	48	27.71	+	1.73	0.00117	0.02
response to nitrogen compound (GO:1901698)	846	196	113.26	+	1.73	2.6e-11	1.86e-09
negative regulation of organelle organization (GO:0010639)	380	88	50.87	+	1.73	9.02e-06	0.000269
striated muscle cell differentiation (GO:0051146)	216	50	28.92	+	1.73	0.000784	0.0142
connective tissue development (GO:0061448)	229	53	30.66	+	1.73	0.000558	0.0108
cellular protein localization (GO:0034613)	1392	322	186.36	+	1.73	3.18e-18	4.44e-16
response to nutrient levels (GO:0031667)	359	83	48.06	+	1.73	1.95e-05	0.000546
cellular protein metabolic process (GO:0044267)	2839	656	380.09	+	1.73	2.12e-38	6.2e-36
cellular macromolecule catabolic process (GO:0044265)	749	173	100.28	+	1.73	4.6e-10	2.77e-08
vasculature development (GO:0001944)	550	127	73.63	+	1.72	1.22e-07	5.34e-06
cellular response to stress (GO:0033554)	1399	323	187.3	+	1.72	3.69e-18	5.11e-16
cellular macromolecule localization (GO:0070727)	1399	323	187.3	+	1.72	3.69e-18	5.07e-16
tissue development (GO:0009888)	1633	377	218.63	+	1.72	3.79e-21	5.86e-19
cellular response to acid chemical (GO:0071229)	169	39	22.63	+	1.72	0.00335	0.0479
organelle localization (GO:0051640)	455	105	60.92	+	1.72	1.56e-06	5.62e-05
positive regulation of neuron differentiation (GO:0045666)	464	107	62.12	+	1.72	1.06e-06	3.96e-05
forebrain development (GO:0030900)	373	86	49.94	+	1.72	1.44e-05	0.000413
brain development (GO:0007420)	612	141	81.93	+	1.72	2.17e-08	1.05e-06
negative regulation of cell cycle process (GO:0010948)	204	47	27.31	+	1.72	0.00152	0.0247
positive regulation of cell projection organization (GO:0031346)	469	108	62.79	+	1.72	1.15e-06	4.25e-05
regulation of nitrogen compound metabolic process (GO:0051171)	5012	1154	671.01	+	1.72	2.46e-76	9.72e-73
cell part morphogenesis (GO:0032990)	504	116	67.48	+	1.72	4.01e-07	1.63e-05
organelle organization (GO:0006996)	3011	693	403.11	+	1.72	1.93e-40	5.85e-38
anterior/posterior pattern specification (GO:0009952)	226	52	30.26	+	1.72	0.000718	0.0133
ubiquitin-dependent protein catabolic process (GO:0006511)	474	109	63.46	+	1.72	9.65e-07	3.63e-05
muscle structure development (GO:0061061)	483	111	64.66	+	1.72	8.5e-07	3.25e-05
cytoskeleton organization (GO:0007010)	1036	238	138.7	+	1.72	2.62e-13	2.33e-11
positive regulation of hemopoiesis (GO:1903708)	209	48	27.98	+	1.72	0.00125	0.021
response to radiation (GO:0009314)	392	90	52.48	+	1.71	8.96e-06	0.000268
regulation of macromolecule metabolic process (GO:0060255)	5295	1215	708.9	+	1.71	3.45e-81	5.44e-77
cell-cell signaling by wnt (GO:0198738)	231	53	30.93	+	1.71	0.000793	0.0143
Wnt signaling pathway (GO:0016055)	231	53	30.93	+	1.71	0.000793	0.0143
regulation of protein kinase activity (GO:0045859)	663	152	88.76	+	1.71	7.72e-09	3.98e-07
anatomical structure formation involved in morphogenesis (GO:0048646)	916	210	122.63	+	1.71	1.01e-11	7.7e-10
regulation of cell morphogenesis (GO:0022604)	528	121	70.69	+	1.71	2.71e-07	1.14e-05
gland development (GO:0048732)	428	98	57.3	+	1.71	4.16e-06	0.000138
protein-containing complex localization (GO:0031503)	201	46	26.91	+	1.71	0.00196	0.0305
regulation of microtubule-based process (GO:0032886)	236	54	31.6	+	1.71	0.000657	0.0124
positive regulation of cell adhesion (GO:0045785)	411	94	55.02	+	1.71	7.19e-06	0.000219
positive regulation of hydrolase activity (GO:0051345)	516	118	69.08	+	1.71	5.12e-07	2.06e-05
regulation of protein binding (GO:0043393)	245	56	32.8	+	1.71	0.000582	0.0112
nucleic acid metabolic process (GO:0090304)	1746	399	233.76	+	1.71	9.49e-22	1.54e-19
regulation of protein serine/threonine kinase activity (GO:0071900)	429	98	57.43	+	1.71	4.34e-06	0.000143
heterocycle biosynthetic process (GO:0018130)	714	163	95.59	+	1.71	2.73e-09	1.49e-07
cellular localization (GO:0051641)	1999	456	267.63	+	1.7	8.67e-25	1.59e-22
positive regulation of neuron projection development (GO:0010976)	364	83	48.73	+	1.7	3.03e-05	0.000809
positive regulation of metabolic process (GO:0009893)	3487	795	466.84	+	1.7	4.08e-46	1.89e-43
regulation of primary metabolic process (GO:0080090)	5161	1176	690.96	+	1.7	7.59e-76	2.4e-72
cellular macromolecule metabolic process (GO:0044260)	3948	898	528.56	+	1.7	4.23e-53	3.34e-50
regulation of cellular metabolic process (GO:0031323)	5346	1214	715.73	+	1.7	1.62e-78	8.54e-75
regulation of neuron death (GO:1901214)	370	84	49.54	+	1.7	2.61e-05	0.000705
methylation (GO:0032259)	269	61	36.01	+	1.69	0.000392	0.00798
plasma membrane bounded cell projection morphogenesis (GO:0120039)	472	107	63.19	+	1.69	2.34e-06	8.09e-05
regulation of lymphocyte differentiation (GO:0045619)	181	41	24.23	+	1.69	0.00332	0.0474
regulation of cell differentiation (GO:0045595)	1851	419	247.81	+	1.69	3.58e-22	6.07e-20
positive regulation of intracellular transport (GO:0032388)	190	43	25.44	+	1.69	0.00291	0.0427
cell projection morphogenesis (GO:0048858)	478	108	63.99	+	1.69	2.66e-06	9.1e-05
myeloid cell differentiation (GO:0030099)	239	54	32	+	1.69	0.00096	0.0169
positive regulation of nervous system development (GO:0051962)	647	146	86.62	+	1.69	3.59e-08	1.68e-06
response to extracellular stimulus (GO:0009991)	390	88	52.21	+	1.69	2.16e-05	0.000594
sensory organ development (GO:0007423)	572	129	76.58	+	1.68	2.77e-07	1.16e-05
regulation of cysteine-type endopeptidase activity involved in apoptotic process (GO:0043281)	204	46	27.31	+	1.68	0.00214	0.033
negative regulation of cell communication (GO:0010648)	1295	292	173.38	+	1.68	3.06e-15	3.24e-13
gene expression (GO:0010467)	1608	362	215.28	+	1.68	8.2e-19	1.18e-16
aromatic compound catabolic process (GO:0019439)	289	65	38.69	+	1.68	0.000328	0.00692
response to oxidative stress (GO:0006979)	338	76	45.25	+	1.68	8.33e-05	0.00204
neuron projection morphogenesis (GO:0048812)	467	105	62.52	+	1.68	3.92e-06	0.00013
negative regulation of signaling (GO:0023057)	1300	292	174.04	+	1.68	4.67e-15	4.88e-13
negative regulation of cell population proliferation (GO:0008285)	679	152	90.9	+	1.67	2.86e-08	1.36e-06
bone development (GO:0060348)	210	47	28.11	+	1.67	0.00242	0.0367
regulation of plasma membrane bounded cell projection organization (GO:0120035)	773	173	103.49	+	1.67	3.82e-09	2.05e-07
RNA processing (GO:0006396)	747	167	100.01	+	1.67	7.47e-09	3.87e-07
regulation of metabolic process (GO:0019222)	5762	1288	771.42	+	1.67	3.53e-81	2.78e-77
cellular response to DNA damage stimulus (GO:0006974)	667	149	89.3	+	1.67	5.36e-08	2.45e-06
embryonic organ development (GO:0048568)	479	107	64.13	+	1.67	3.82e-06	0.000127
positive regulation of protein metabolic process (GO:0051247)	1652	369	221.17	+	1.67	1.09e-18	1.54e-16
regulation of neurogenesis (GO:0050767)	945	211	126.52	+	1.67	6.74e-11	4.5e-09
mitochondrion organization (GO:0007005)	390	87	52.21	+	1.67	3.96e-05	0.00103
positive regulation of cellular protein metabolic process (GO:0032270)	1544	344	206.71	+	1.66	2.53e-17	3.22e-15
macromolecule biosynthetic process (GO:0009059)	1226	273	164.14	+	1.66	8.03e-14	7.5e-12
protein localization (GO:0008104)	1927	429	257.99	+	1.66	1.33e-21	2.11e-19
proteolysis involved in cellular protein catabolic process (GO:0051603)	557	124	74.57	+	1.66	9.25e-07	3.5e-05
cellular protein catabolic process (GO:0044257)	575	128	76.98	+	1.66	5.45e-07	2.17e-05
neuron development (GO:0048666)	836	186	111.92	+	1.66	1.25e-09	7e-08
regulation of cell development (GO:0060284)	1081	240	144.72	+	1.66	4.56e-12	3.66e-10
animal organ morphogenesis (GO:0009887)	1005	223	134.55	+	1.66	2.77e-11	1.98e-09
establishment of protein localization (GO:0045184)	1321	293	176.86	+	1.66	1.37e-14	1.34e-12
regulation of cellular component organization (GO:0051128)	2494	553	333.9	+	1.66	7.36e-28	1.45e-25
regulation of cell morphogenesis involved in differentiation (GO:0010769)	343	76	45.92	+	1.66	0.000126	0.00296
epithelial cell differentiation (GO:0030855)	492	109	65.87	+	1.65	4.88e-06	0.000157
protein transport (GO:0015031)	1237	274	165.61	+	1.65	1.33e-13	1.21e-11
cellular macromolecule biosynthetic process (GO:0034645)	1192	264	159.59	+	1.65	4.48e-13	3.84e-11
regulation of cell projection organization (GO:0031344)	782	173	104.69	+	1.65	6.36e-09	3.33e-07
regulation of anatomical structure size (GO:0090066)	557	123	74.57	+	1.65	1.26e-06	4.57e-05
regulation of neuron differentiation (GO:0045664)	770	170	103.09	+	1.65	1.19e-08	6.02e-07
phosphate-containing compound metabolic process (GO:0006796)	1669	368	223.45	+	1.65	7.24e-18	9.61e-16
protein localization to cell periphery (GO:1990778)	245	54	32.8	+	1.65	0.0015	0.0244
positive regulation of GTPase activity (GO:0043547)	218	48	29.19	+	1.64	0.00288	0.0423
regulation of developmental process (GO:0050793)	2651	583	354.92	+	1.64	8.97e-29	1.86e-26
establishment of localization in cell (GO:0051649)	332	73	44.45	+	1.64	0.000242	0.00534
phosphorus metabolic process (GO:0006793)	1692	372	226.53	+	1.64	6.25e-18	8.43e-16
aromatic compound biosynthetic process (GO:0019438)	729	160	97.6	+	1.64	4.23e-08	1.95e-06
positive regulation of developmental process (GO:0051094)	1522	334	203.77	+	1.64	6.33e-16	7.23e-14
organic cyclic compound catabolic process (GO:1901361)	319	70	42.71	+	1.64	0.000337	0.00703
regulation of cell adhesion (GO:0030155)	689	151	92.24	+	1.64	1.13e-07	4.99e-06
negative regulation of cellular component organization (GO:0051129)	721	158	96.53	+	1.64	5e-08	2.29e-06
nervous system development (GO:0007399)	2241	491	300.03	+	1.64	1.35e-23	2.45e-21
regulation of neuron apoptotic process (GO:0043523)	265	58	35.48	+	1.63	0.00123	0.0208
skeletal system development (GO:0001501)	489	107	65.47	+	1.63	8.5e-06	0.000256
generation of neurons (GO:0048699)	1647	360	220.5	+	1.63	5.44e-17	6.61e-15
peptide transport (GO:0015833)	1266	276	169.49	+	1.63	5.64e-13	4.81e-11
regulation of neuron projection development (GO:0010975)	601	131	80.46	+	1.63	9.43e-07	3.56e-05
amide transport (GO:0042886)	1290	281	172.71	+	1.63	3.65e-13	3.18e-11
regulation of autophagy (GO:0010506)	248	54	33.2	+	1.63	0.00215	0.0331
regulation of protein metabolic process (GO:0051246)	2687	585	359.74	+	1.63	8.4e-28	1.64e-25
embryonic organ morphogenesis (GO:0048562)	317	69	42.44	+	1.63	0.000438	0.00874
reproductive system development (GO:0061458)	432	94	57.84	+	1.63	3.84e-05	0.001
vesicle organization (GO:0016050)	230	50	30.79	+	1.62	0.00275	0.0408
apoptotic signaling pathway (GO:0097190)	276	60	36.95	+	1.62	0.00114	0.0196
response to abiotic stimulus (GO:0009628)	911	198	121.97	+	1.62	1.67e-09	9.32e-08
neurogenesis (GO:0022008)	1754	381	234.83	+	1.62	1.44e-17	1.88e-15
negative regulation of response to stimulus (GO:0048585)	1572	341	210.46	+	1.62	1.19e-15	1.33e-13
angiogenesis (GO:0001525)	309	67	41.37	+	1.62	0.000669	0.0126
cell morphogenesis involved in neuron differentiation (GO:0048667)	429	93	57.43	+	1.62	4.83e-05	0.00124
cell morphogenesis (GO:0000902)	729	158	97.6	+	1.62	1.01e-07	4.49e-06
macromolecule localization (GO:0033036)	2229	483	298.42	+	1.62	2.41e-22	4.13e-20
regulation of cellular protein metabolic process (GO:0032268)	2494	540	333.9	+	1.62	4.32e-25	8.02e-23
positive regulation of molecular function (GO:0044093)	1437	311	192.39	+	1.62	2.82e-14	2.7e-12
regulation of synapse organization (GO:0050807)	268	58	35.88	+	1.62	0.00134	0.0222
regulation of protein modification process (GO:0031399)	1771	383	237.1	+	1.62	1.96e-17	2.52e-15
regulation of nervous system development (GO:0051960)	1059	229	141.78	+	1.62	1.38e-10	8.87e-09
axon development (GO:0061564)	370	80	49.54	+	1.61	0.00021	0.00472
neuron differentiation (GO:0030182)	1028	222	137.63	+	1.61	2.53e-10	1.58e-08
regionalization (GO:0003002)	352	76	47.13	+	1.61	0.000269	0.00585
cell projection organization (GO:0030030)	1098	237	147	+	1.61	6.66e-11	4.47e-09
microtubule-based process (GO:0007017)	649	140	86.89	+	1.61	7.14e-07	2.75e-05
regulation of apoptotic process (GO:0042981)	1507	325	201.76	+	1.61	1.24e-14	1.23e-12
nucleobase-containing compound metabolic process (GO:0006139)	2170	467	290.52	+	1.61	5.63e-21	8.54e-19
cellular response to drug (GO:0035690)	330	71	44.18	+	1.61	0.000557	0.0108
negative regulation of cellular process (GO:0048523)	4556	980	609.96	+	1.61	3.45e-49	2.1e-46
regulation of phosphorylation (GO:0042325)	1539	331	206.04	+	1.61	9.12e-15	9.22e-13
cellular response to cytokine stimulus (GO:0071345)	637	137	85.28	+	1.61	1.03e-06	3.84e-05
reproductive structure development (GO:0048608)	428	92	57.3	+	1.61	6.45e-05	0.00161
central nervous system development (GO:0007417)	824	177	110.32	+	1.6	3.26e-08	1.54e-06
cellular response to organic substance (GO:0071310)	1809	388	242.19	+	1.6	3.79e-17	4.71e-15
macromolecule catabolic process (GO:0009057)	844	181	113	+	1.6	2.03e-08	9.9e-07
regulation of programmed cell death (GO:0043067)	1530	328	204.84	+	1.6	1.85e-14	1.79e-12
macromolecule metabolic process (GO:0043170)	5034	1079	673.95	+	1.6	3.88e-55	4.37e-52
pattern specification process (GO:0007389)	448	96	59.98	+	1.6	5.18e-05	0.00132
regulation of synapse structure or activity (GO:0050803)	280	60	37.49	+	1.6	0.00164	0.0262
regulation of cell death (GO:0010941)	1682	360	225.19	+	1.6	8e-16	9.02e-14
cellular protein-containing complex assembly (GO:0034622)	645	138	86.35	+	1.6	1.18e-06	4.36e-05
cellular nitrogen compound biosynthetic process (GO:0044271)	1114	238	149.14	+	1.6	1.54e-10	9.81e-09
regulation of signal transduction (GO:0009966)	2777	593	371.79	+	1.6	1.92e-26	3.69e-24
protein catabolic process (GO:0030163)	633	135	84.75	+	1.59	2.16e-06	7.54e-05
cellular response to oxygen-containing compound (GO:1901701)	905	193	121.16	+	1.59	1.07e-08	5.45e-07
plasma membrane bounded cell projection organization (GO:0120036)	1041	222	139.37	+	1.59	7.27e-10	4.23e-08
cellular component morphogenesis (GO:0032989)	835	178	111.79	+	1.59	3.97e-08	1.84e-06
cell morphogenesis involved in differentiation (GO:0000904)	564	120	75.51	+	1.59	8e-06	0.000243
regulation of anatomical structure morphogenesis (GO:0022603)	1072	228	143.52	+	1.59	5.31e-10	3.16e-08
protein metabolic process (GO:0019538)	3411	725	456.67	+	1.59	1.18e-32	2.82e-30
anatomical structure morphogenesis (GO:0009653)	2189	465	293.06	+	1.59	6.07e-20	8.96e-18
positive regulation of catalytic activity (GO:0043085)	1060	225	141.91	+	1.59	7.6e-10	4.38e-08
regulation of small molecule metabolic process (GO:0062012)	331	70	44.31	+	1.58	0.000761	0.0139
regulation of multicellular organismal development (GO:2000026)	2130	450	285.17	+	1.58	5.72e-19	8.28e-17
response to inorganic substance (GO:0010035)	412	87	55.16	+	1.58	0.000191	0.00434
positive regulation of multi-organism process (GO:0043902)	341	72	45.65	+	1.58	0.000682	0.0128
regulation of phosphate metabolic process (GO:0019220)	1696	358	227.06	+	1.58	5.5e-15	5.68e-13
regulation of phosphorus metabolic process (GO:0051174)	1697	358	227.2	+	1.58	5.65e-15	5.79e-13
positive regulation of protein modification process (GO:0031401)	1219	257	163.2	+	1.57	7.26e-11	4.81e-09
negative regulation of biological process (GO:0048519)	5082	1068	680.38	+	1.57	1.38e-50	9.46e-48
heterocycle metabolic process (GO:0046483)	2308	485	309	+	1.57	4.12e-20	6.13e-18
regulation of cell population proliferation (GO:0042127)	1639	344	219.43	+	1.57	4.68e-14	4.39e-12
nitrogen compound transport (GO:0071705)	1535	322	205.51	+	1.57	3.29e-13	2.92e-11
protein localization to membrane (GO:0072657)	420	88	56.23	+	1.57	0.000218	0.00486
negative regulation of nervous system development (GO:0051961)	358	75	47.93	+	1.56	0.000683	0.0128
negative regulation of cell development (GO:0010721)	382	80	51.14	+	1.56	0.00045	0.00895
regulation of intracellular signal transduction (GO:1902531)	1573	329	210.59	+	1.56	2.59e-13	2.32e-11
regulation of cell-cell adhesion (GO:0022407)	402	84	53.82	+	1.56	0.000362	0.00745
intracellular signal transduction (GO:0035556)	1374	287	183.95	+	1.56	1.09e-11	8.14e-10
positive regulation of transferase activity (GO:0051347)	551	115	73.77	+	1.56	2.52e-05	0.000681
cell population proliferation (GO:0008283)	571	119	76.45	+	1.56	2.01e-05	0.00056
response to oxygen-containing compound (GO:1901700)	1286	268	172.17	+	1.56	7.09e-11	4.72e-09
hemopoiesis (GO:0030097)	644	134	86.22	+	1.55	5.92e-06	0.000186
cell surface receptor signaling pathway involved in cell-cell signaling (GO:1905114)	284	59	38.02	+	1.55	0.00306	0.0446
positive regulation of cellular process (GO:0048522)	5345	1110	715.59	+	1.55	6.48e-51	4.65e-48
regulation of lipid metabolic process (GO:0019216)	342	71	45.79	+	1.55	0.00118	0.0201
regulation of leukocyte differentiation (GO:1902105)	294	61	39.36	+	1.55	0.00273	0.0407
regulation of intracellular transport (GO:0032386)	338	70	45.25	+	1.55	0.00144	0.0236
protein-containing complex subunit organization (GO:0043933)	1364	282	182.61	+	1.54	4.56e-11	3.1e-09
cellular response to organic cyclic compound (GO:0071407)	368	76	49.27	+	1.54	0.000814	0.0146
translation (GO:0006412)	310	64	41.5	+	1.54	0.00211	0.0327
negative regulation of apoptotic process (GO:0043066)	906	187	121.3	+	1.54	1.23e-07	5.39e-06
sensory organ morphogenesis (GO:0090596)	286	59	38.29	+	1.54	0.00321	0.0461
DNA metabolic process (GO:0006259)	616	127	82.47	+	1.54	1.79e-05	0.000507
organic cyclic compound biosynthetic process (GO:1901362)	844	174	113	+	1.54	3.86e-07	1.59e-05
regulation of protein localization (GO:0032880)	1059	218	141.78	+	1.54	1.38e-08	6.88e-07
negative regulation of programmed cell death (GO:0043069)	923	190	123.57	+	1.54	1.2e-07	5.29e-06
regulation of protein phosphorylation (GO:0001932)	1415	291	189.44	+	1.54	3.37e-11	2.36e-09
negative regulation of cell death (GO:0060548)	1036	213	138.7	+	1.54	2.15e-08	1.04e-06
axonogenesis (GO:0007409)	341	70	45.65	+	1.53	0.00153	0.0247
negative regulation of catalytic activity (GO:0043086)	688	141	92.11	+	1.53	6.75e-06	0.000208
negative regulation of molecular function (GO:0044092)	1020	209	136.56	+	1.53	3.69e-08	1.72e-06
regulation of cell communication (GO:0010646)	3197	655	428.02	+	1.53	2.96e-25	5.56e-23
regulation of signaling (GO:0023051)	3212	658	430.02	+	1.53	2.09e-25	3.97e-23
cellular component assembly (GO:0022607)	2128	435	284.9	+	1.53	3.93e-16	4.53e-14
negative regulation of locomotion (GO:0040013)	333	68	44.58	+	1.53	0.00224	0.0344
cellular nitrogen compound metabolic process (GO:0034641)	2768	565	370.58	+	1.52	3.92e-21	6.01e-19
positive regulation of cell population proliferation (GO:0008284)	961	196	128.66	+	1.52	1.56e-07	6.77e-06
cellular aromatic compound metabolic process (GO:0006725)	2379	485	318.5	+	1.52	6.88e-18	9.2e-16
animal organ development (GO:0048513)	3022	616	404.59	+	1.52	4.04e-23	7.15e-21
negative regulation of neurogenesis (GO:0050768)	334	68	44.72	+	1.52	0.00229	0.035
hematopoietic or lymphoid organ development (GO:0048534)	703	143	94.12	+	1.52	8.27e-06	0.00025
cellular response to chemical stimulus (GO:0070887)	2325	472	311.27	+	1.52	4.69e-17	5.74e-15
DNA repair (GO:0006281)	430	87	57.57	+	1.51	0.000703	0.0131
microtubule cytoskeleton organization (GO:0000226)	465	94	62.25	+	1.51	0.000421	0.00843
cellular component organization (GO:0016043)	5125	1036	686.14	+	1.51	9.53e-42	3.2e-39
nitrogen compound metabolic process (GO:0006807)	5687	1148	761.38	+	1.51	1.17e-47	6.6e-45
cellular metabolic process (GO:0044237)	6299	1270	843.31	+	1.51	1.15e-54	1.21e-51
positive regulation of protein kinase activity (GO:0045860)	437	88	58.51	+	1.5	0.000772	0.0141
negative regulation of multicellular organismal process (GO:0051241)	1297	261	173.64	+	1.5	2.85e-09	1.55e-07
positive regulation of biological process (GO:0048518)	6037	1211	808.24	+	1.5	4.93e-50	3.24e-47
response to cytokine (GO:0034097)	743	149	99.47	+	1.5	1.08e-05	0.000319
positive regulation of cellular component movement (GO:0051272)	584	117	78.19	+	1.5	0.000108	0.00258
regulation of molecular function (GO:0065009)	2504	501	335.24	+	1.49	3.37e-17	4.25e-15
cellular component organization or biogenesis (GO:0071840)	5314	1063	711.44	+	1.49	2.39e-41	7.71e-39
multicellular organism development (GO:0007275)	4792	957	641.56	+	1.49	9.69e-36	2.55e-33
cellular component biogenesis (GO:0044085)	2349	469	314.49	+	1.49	6.43e-16	7.3e-14
positive regulation of cell motility (GO:2000147)	566	113	75.78	+	1.49	0.000175	0.00402
immune system development (GO:0002520)	737	147	98.67	+	1.49	1.62e-05	0.000458
regulation of response to stress (GO:0080134)	1330	265	178.06	+	1.49	4.3e-09	2.29e-07
positive regulation of cell migration (GO:0030335)	543	108	72.7	+	1.49	0.000269	0.00586
system development (GO:0048731)	4190	833	560.96	+	1.48	1.52e-29	3.34e-27
organonitrogen compound metabolic process (GO:1901564)	4256	846	569.8	+	1.48	4.55e-30	1.03e-27
organic cyclic compound metabolic process (GO:1901360)	2592	515	347.02	+	1.48	3.43e-17	4.29e-15
protein-containing complex assembly (GO:0065003)	1229	244	164.54	+	1.48	2.8e-08	1.33e-06
regulation of catalytic activity (GO:0050790)	1825	362	244.33	+	1.48	5.7e-12	4.5e-10
positive regulation of kinase activity (GO:0033674)	474	94	63.46	+	1.48	0.000761	0.014
cell development (GO:0048468)	1752	346	234.56	+	1.48	3.35e-11	2.36e-09
organonitrogen compound catabolic process (GO:1901565)	887	175	118.75	+	1.47	4.59e-06	0.000149
positive regulation of signal transduction (GO:0009967)	1519	299	203.36	+	1.47	1.11e-09	6.32e-08
developmental process (GO:0032502)	5523	1086	739.42	+	1.47	1.68e-39	4.99e-37
response to drug (GO:0042493)	768	151	102.82	+	1.47	2.33e-05	0.000635
organic substance transport (GO:0071702)	1842	361	246.61	+	1.46	2.79e-11	1.98e-09
positive regulation of locomotion (GO:0040017)	597	117	79.93	+	1.46	0.000252	0.00556
anatomical structure development (GO:0048856)	5169	1012	692.03	+	1.46	2.83e-35	7.21e-33
positive regulation of phosphorus metabolic process (GO:0010562)	1114	218	149.14	+	1.46	3.88e-07	1.59e-05
positive regulation of phosphate metabolic process (GO:0045937)	1114	218	149.14	+	1.46	3.88e-07	1.59e-05
cellular catabolic process (GO:0044248)	1471	287	196.94	+	1.46	6.45e-09	3.36e-07
positive regulation of phosphorylation (GO:0042327)	1046	204	140.04	+	1.46	1.13e-06	4.2e-05
primary metabolic process (GO:0044238)	6236	1216	834.88	+	1.46	1.83e-44	7.4e-42
regulation of multicellular organismal process (GO:0051239)	3175	619	425.07	+	1.46	2.67e-19	3.9e-17
regulation of cell migration (GO:0030334)	898	175	120.22	+	1.46	8.13e-06	0.000246
response to organic substance (GO:0010033)	2467	480	330.28	+	1.45	1.6e-14	1.55e-12
positive regulation of multicellular organismal process (GO:0051240)	1903	370	254.77	+	1.45	3.33e-11	2.36e-09
cellular developmental process (GO:0048869)	3760	731	503.39	+	1.45	6.53e-23	1.13e-20
regulation of cell motility (GO:2000145)	948	184	126.92	+	1.45	5.69e-06	0.00018
cell differentiation (GO:0030154)	3671	710	491.48	+	1.44	1.16e-21	1.86e-19
positive regulation of establishment of protein localization (GO:1904951)	455	88	60.92	+	1.44	0.00195	0.0304
metabolic process (GO:0008152)	7184	1389	961.8	+	1.44	3.74e-52	2.81e-49
organic substance metabolic process (GO:0071704)	6669	1288	892.85	+	1.44	2.85e-46	1.4e-43
cellular biosynthetic process (GO:0044249)	1981	382	265.22	+	1.44	3.7e-11	2.56e-09
response to lipid (GO:0033993)	633	122	84.75	+	1.44	0.000299	0.00638
organic substance biosynthetic process (GO:1901576)	2073	399	277.53	+	1.44	1.51e-11	1.1e-09
regulation of cellular component movement (GO:0051270)	1036	199	138.7	+	1.43	3.8e-06	0.000127
regulation of locomotion (GO:0040012)	1025	196	137.23	+	1.43	6.39e-06	0.000199
regulation of hydrolase activity (GO:0051336)	984	188	131.74	+	1.43	1.01e-05	0.000298
positive regulation of protein phosphorylation (GO:0001934)	992	189	132.81	+	1.42	1.09e-05	0.000321
regulation of biological quality (GO:0065008)	3909	744	523.34	+	1.42	3.04e-21	4.75e-19
regulation of multi-organism process (GO:0043900)	610	116	81.67	+	1.42	0.000691	0.0129
response to organic cyclic compound (GO:0014070)	618	117	82.74	+	1.41	0.000745	0.0137
biosynthetic process (GO:0009058)	2154	407	288.38	+	1.41	7.59e-11	5.01e-09
positive regulation of cell communication (GO:0010647)	1708	321	228.67	+	1.4	2.02e-08	9.88e-07
regulation of establishment of protein localization (GO:0070201)	756	142	101.21	+	1.4	0.000271	0.00588
positive regulation of signaling (GO:0023056)	1716	322	229.74	+	1.4	2.16e-08	1.04e-06
movement of cell or subcellular component (GO:0006928)	1358	253	181.81	+	1.39	1.32e-06	4.79e-05
regulation of response to stimulus (GO:0048583)	3932	732	526.42	+	1.39	1.15e-18	1.62e-16
negative regulation of transport (GO:0051051)	549	102	73.5	+	1.39	0.00306	0.0446
regulation of peptide transport (GO:0090087)	766	142	102.55	+	1.38	0.000438	0.00874
regulation of protein transport (GO:0051223)	724	134	96.93	+	1.38	0.00068	0.0128
organic substance catabolic process (GO:1901575)	1418	262	189.84	+	1.38	1.71e-06	6.08e-05
behavior (GO:0007610)	673	124	90.1	+	1.38	0.00144	0.0236
membrane organization (GO:0061024)	755	139	101.08	+	1.38	0.000711	0.0132
cell migration (GO:0016477)	828	152	110.85	+	1.37	0.000399	0.00809
regulation of localization (GO:0032879)	2855	523	382.23	+	1.37	6.77e-12	5.27e-10
regulation of MAPK cascade (GO:0043408)	733	134	98.13	+	1.37	0.00106	0.0185
positive regulation of intracellular signal transduction (GO:1902533)	930	170	124.51	+	1.37	0.000227	0.00505
regulation of proteolysis (GO:0030162)	712	130	95.32	+	1.36	0.00133	0.0221
catabolic process (GO:0009056)	1711	311	229.07	+	1.36	5.6e-07	2.22e-05
response to chemical (GO:0042221)	3448	626	461.62	+	1.36	1.01e-13	9.32e-12
homeostatic process (GO:0042592)	1625	294	217.56	+	1.35	1.64e-06	5.91e-05
oxidation-reduction process (GO:0055114)	784	141	104.96	+	1.34	0.00151	0.0245
organonitrogen compound biosynthetic process (GO:1901566)	1075	191	143.92	+	1.33	0.000342	0.00709
proteolysis (GO:0006508)	1096	193	146.73	+	1.32	0.000456	0.00904
developmental process involved in reproduction (GO:0003006)	972	170	130.13	+	1.31	0.00139	0.023
vesicle-mediated transport (GO:0016192)	1269	221	169.89	+	1.3	0.000311	0.00661
localization (GO:0051179)	4815	837	644.63	+	1.3	8.75e-15	8.91e-13
localization of cell (GO:0051674)	945	164	126.52	+	1.3	0.00229	0.035
cell motility (GO:0048870)	945	164	126.52	+	1.3	0.00229	0.035
regulation of transport (GO:0051049)	1954	337	261.6	+	1.29	1.16e-05	0.000338
cell surface receptor signaling pathway (GO:0007166)	1812	311	242.59	+	1.28	3.84e-05	0.001
regulation of cellular process (GO:0050794)	10586	1811	1417.26	+	1.28	6.63e-42	2.32e-39
locomotion (GO:0040011)	1154	195	154.5	+	1.26	0.00239	0.0363
establishment of localization (GO:0051234)	3682	620	492.95	+	1.26	1.3e-08	6.53e-07
regulation of biological process (GO:0050789)	11285	1896	1510.84	+	1.25	1.44e-40	4.46e-38
transport (GO:0006810)	3543	593	474.34	+	1.25	7.41e-08	3.32e-06
biological regulation (GO:0065007)	11902	1983	1593.45	+	1.24	4.69e-42	1.72e-39
positive regulation of response to stimulus (GO:0048584)	2314	384	309.8	+	1.24	5.27e-05	0.00134
response to stress (GO:0006950)	3106	514	415.83	+	1.24	2.52e-06	8.65e-05
cellular process (GO:0009987)	13991	2264	1873.12	+	1.21	5.97e-47	3.25e-44
multicellular organismal process (GO:0032501)	7228	1127	967.69	+	1.16	8.24e-09	4.22e-07
cellular response to stimulus (GO:0051716)	6480	962	867.55	+	1.11	0.000417	0.00839
biological_process (GO:0008150)	20360	2884	2725.81	+	1.06	3.89e-28	7.87e-26
defense response (GO:0006952)	1334	138	178.6	-	0.77	0.00237	0.0361
defense response to other organism (GO:0098542)	972	89	130.13	-	0.68	0.000313	0.00663
immune effector process (GO:0002252)	641	58	85.82	-	0.68	0.0029	0.0426
innate immune response (GO:0045087)	741	65	99.21	-	0.66	0.000566	0.0109
system process (GO:0003008)	2567	217	343.67	-	0.63	3.43e-13	3.02e-11
immune response (GO:0006955)	1412	115	189.04	-	0.61	1.91e-08	9.4e-07
activation of immune response (GO:0002253)	459	36	61.45	-	0.59	0.00116	0.0198
phagocytosis (GO:0006909)	316	22	42.31	-	0.52	0.0016	0.0257
immune response-regulating signaling pathway (GO:0002764)	403	28	53.95	-	0.52	0.000284	0.00611
immune response-activating signal transduction (GO:0002757)	390	27	52.21	-	0.52	0.0004	0.0081
nervous system process (GO:0050877)	2070	131	277.13	-	0.47	7.21e-22	1.19e-19
adaptive immune response (GO:0002250)	484	30	64.8	-	0.46	6.18e-06	0.000194
membrane invagination (GO:0010324)	241	14	32.27	-	0.43	0.000848	0.0152
adaptive immune response based on somatic recombination of immune receptors built from immunoglobulin superfamily domains (GO:0002460)	339	19	45.39	-	0.42	3.32e-05	0.000878
antigen receptor-mediated signaling pathway (GO:0050851)	305	17	40.83	-	0.42	8.26e-05	0.00203
immune response-regulating cell surface receptor signaling pathway (GO:0002768)	341	19	45.65	-	0.42	3.36e-05	0.000887
immune response-activating cell surface receptor signaling pathway (GO:0002429)	329	18	44.05	-	0.41	3.49e-05	0.000916
Unclassified (UNCLASSIFIED)	1936	101	259.19	-	0.39	3.89e-28	7.77e-26
plasma membrane invagination (GO:0099024)	235	11	31.46	-	0.35	9.37e-05	0.00227
leukocyte mediated immunity (GO:0002443)	355	16	47.53	-	0.34	5.95e-07	2.34e-05
lymphocyte mediated immunity (GO:0002449)	320	13	42.84	-	0.3	5.24e-07	2.1e-05
defense response to bacterium (GO:0042742)	470	19	62.92	-	0.3	7.18e-10	4.2e-08
production of molecular mediator of immune response (GO:0002440)	282	10	37.75	-	0.26	5.69e-07	2.25e-05
phagocytosis, engulfment (GO:0006911)	226	8	30.26	-	0.26	8.88e-06	0.000266
humoral immune response (GO:0006959)	400	14	53.55	-	0.26	1.2e-09	6.76e-08
sensory perception (GO:0007600)	1629	57	218.09	-	0.26	5.24e-37	1.5e-34
antimicrobial humoral response (GO:0019730)	128	4	17.14	-	0.23	0.000595	0.0114
phospholipase C-activating G protein-coupled receptor signaling pathway (GO:0007200)	99	3	13.25	-	0.23	0.00297	0.0435
G protein-coupled receptor signaling pathway (GO:0007186)	1843	52	246.74	-	0.21	1.3e-49	8.2e-47
B cell receptor signaling pathway (GO:0050853)	219	6	29.32	-	0.2	1.16e-06	4.27e-05
antimicrobial humoral immune response mediated by antimicrobial peptide (GO:0061844)	111	3	14.86	-	0.2	0.000703	0.0131
neuropeptide signaling pathway (GO:0007218)	82	2	10.98	-	0.18	0.00348	0.0495
immunoglobulin production (GO:0002377)	257	6	34.41	-	0.17	2.26e-08	1.09e-06
B cell mediated immunity (GO:0019724)	272	6	36.42	-	0.16	5.47e-09	2.89e-07
immunoglobulin mediated immune response (GO:0016064)	268	5	35.88	-	0.14	1.19e-09	6.72e-08
humoral immune response mediated by circulating immunoglobulin (GO:0002455)	223	4	29.86	-	0.13	3.54e-08	1.66e-06
defense response to Gram-negative bacterium (GO:0050829)	112	2	14.99	-	0.13	0.000121	0.00287
phagocytosis, recognition (GO:0006910)	203	2	27.18	-	0.07	5.33e-09	2.83e-07
response to pheromone (GO:0019236)	104	1	13.92	-	0.07	5.09e-05	0.0013
complement activation, classical pathway (GO:0006958)	218	2	29.19	-	0.07	6.93e-10	4.07e-08
complement activation (GO:0006956)	229	2	30.66	-	0.07	2.14e-10	1.34e-08
sensory perception of chemical stimulus (GO:0007606)	1223	7	163.74	-	0.04	2.59e-57	3.15e-54
sensory perception of smell (GO:0007608)	1125	5	150.62	-	0.03	1.33e-54	1.31e-51
detection of chemical stimulus involved in sensory perception of taste (GO:0050912)	51	0	6.83	-	< 0,01	0.00347	0.0495
detection of chemical stimulus involved in sensory perception (GO:0050907)	58	0	7.77	-	< 0,01	0.00152	0.0247
