# Supplementary material for: IRX3 controls a SUMOylation-dependent differentiation switch in adipocyte precursor cells
Source: Nat Commun. 2025 Aug 6;16:7248. doi: 10.1038/s41467-025-62361-1 (PMC12328774; doi:10.1038/s41467-025-62361-1)
Supplement: Supplementary file 10 — Supplementary Data 7 [file 41467_2025_62361_MOESM10_ESM.xlsx]

## Sheet: key
Supplementary File 7: SUMO2/3 ChIP-seq
Sheet 1: All SUMO2/3 peaks in all samples (no filtering)
Sheet 2: Significantly (padj < 0.05) altered SUMO2/3 peaks in Irx3-KO vs Ctr cells on day -1
Sheet 3: Significantly (padj < 0.05) altered SUMO2/3 peaks in Irx3-KO vs Ctr cells on day 1
Sheet 4: Significantly (padj < 0.05) altered SUMO2/3 peaks in Ctr cells on day 1 vs day -1
Sheet 5: Significantly (padj < 0.05) altered SUMO2/3 peaks in Irx3-KO cells on day 1 vs day -1

## Sheet: 1. SUMO2,3_ChIP-seq_All.peaks
Type	PRCH579.rawdata	PRCH580.rawdata	PRCH581.rawdata	PRCH582.rawdata	PRCH583.rawdata	PRCH584.rawdata	PRCH585.rawdata	PRCH586.rawdata	PRCH579.normalized	PRCH580.normalized	PRCH581.normalized	PRCH582.normalized	PRCH583.normalized	PRCH584.normalized	PRCH585.normalized	PRCH586.normalized	ensembl_gene_id	chr	start	end	Strand	Annotation	Detailed.Annotation	Distance.to.TSS	Nearest.PromoterID	gene_name	Median.of.transcripts.length	Description	Chromosome.name	Start.gene.position	End.gene.position	Gene.biotype	GO.biological.process	GO.molecular.function	GO.cellular.component	Log2 FC (WT_Day1 vs WT_Day-1)	P-value (WT_Day1 vs WT_Day-1)	Adjusted p-value (WT_Day1 vs WT_Day-1)	Log2 FC (Irx3-KO_Day1 vs Irx3-KO_Day-1)	P-value (Irx3-KO_Day1 vs Irx3-KO_Day-1)	Adjusted p-value (Irx3-KO_Day1 vs Irx3-KO_Day-1)	Log2 FC (Irx3-KO_Day1 vs WT_Day1)	P-value (Irx3-KO_Day1 vs WT_Day1)	Adjusted p-value (Irx3-KO_Day1 vs WT_Day1)	Log2 FC (Irx3-KO_Day-1 vs WT_Day-1)	P-value (Irx3-KO_Day-1 vs WT_Day-1)	Adjusted p-value (Irx3-KO_Day-1 vs WT_Day-1)
chr8_121117302_121118285	274	373	154	84	239	122	258	178	401.83	404.1	173.302	123.006	154.64	121.423	152.385	155.136	ENSMUSG00000046714	chr8	121117303	121118285	+	exon	protein_coding-exon (ENSMUST00000054691, exon 1 of 1)	1622	ENSMUST00000054691	Foxc2	2725	forkhead box C2	8	121116171	121118895	protein_coding	positive regulation of cell migration involved in sprouting angiogenesis; positive regulation of transcription by RNA polymerase II; positive regulation of endothelial cell migration; regulation of transcription, DNA-templated; multicellular organism development; positive regulation of transcription, DNA-templated; cell differentiation; response to hormone; regulation of transcription by RNA poly…	DNA-binding transcription factor activity; DNA binding; sequence-specific DNA binding; identical protein binding; RNA polymerase II cis-regulatory region sequence-specific DNA binding; DNA-binding transcription activator activity, RNA polymerase II-specific; RNA polymerase II transcription regulatory region sequence-specific DNA binding; DNA-binding transcription factor activity, RNA polymerase I…	nucleus; nucleoplasm; nuclear body	-1.53407	3.91685e-16	1.07764e-11	0.0398885	0.841973	0.995319	0.1433	0.457077	0.817808	-1.43066	2.87222e-13	3.15283e-09
chr11_75166698_75167549	143	190	72	51	266	190	97	72	209.714	205.842	81.0245	74.6823	172.109	189.102	57.292	62.7516	ENSMUSG00000043099	chr11	75166699	75167549	+	TTS	protein_coding-TTS (ENSMUST00000131720)	1023	ENSMUST00000131720	Hic1	2071	hypermethylated in cancer 1	11	75164565	75169519	protein_coding	intrinsic apoptotic signaling pathway in response to DNA damage; negative regulation of transcription by RNA polymerase II; negative regulation of Wnt signaling pathway	DNA-binding transcription factor activity; DNA-binding transcription repressor activity, RNA polymerase II-specific; histone deacetylase binding; sequence-specific DNA binding; protein binding; sequence-specific double-stranded DNA binding		-0.204962	0.319668	0.946999	-0.384953	0.119089	0.882052	-1.59159	5.1833e-13	7.13041e-09	-1.4116	1.65733e-09	9.09624e-06
chr15_101455950_101456358	142	212	93	40	405	223	159	120	208.248	229.676	104.657	58.5744	262.046	221.945	93.9117	104.586	ENSMUSG00000067615	chr15	101455951	101456358	+	Intergenic	Intergenic	7360	ENSMUST00000230541	Krt81	1257	keratin 81	15	101459061	101463751	protein_coding			keratin filament; intermediate filament	0.145747	0.498105	0.976587	0.25302	0.303538	0.985782	-1.29433	3.30617e-09	1.29947e-05	-1.4016	7.65257e-09	2.80008e-05
chr6_91145767_91146196	98	134	62	28	522	311	165	118	143.72	145.173	69.7711	41.0021	337.749	309.529	97.4555	102.843	ENSMUSG00000034245	chr6	91145768	91146196	+	Distant-promoter	Intergenic	-10684	ENSMUST00000041736	Hdac11	738	histone deacetylase 11	6	91156665	91174692	protein_coding	chromatin organization; histone H3 deacetylation; oligodendrocyte development; histone deacetylation	hydrolase activity; protein binding; histone deacetylase activity; NAD-dependent histone deacetylase activity (H3-K14 specific); transcription factor binding	nucleus; cytoplasm; plasma membrane; histone deacetylase complex	1.16537	1.93831e-08	7.61837e-05	0.822795	0.000990562	0.0957301	-1.6966	7.8612e-17	2.16285e-12	-1.35402	8.71087e-08	0.000239048
chr10_81596514_81597190	78	74	22	18	169	90	108	62	114.39	80.17	24.7575	26.3585	109.348	89.5744	63.7891	54.0361	ENSMUSG00000034758	chr10	81596515	81597190	+	intron	protein_coding-intron (ENSMUST00000072020, intron 4 of 13)	479	ENSMUST00000149721	Tle6	625	transducin-like enhancer of split 6	10	81590904	81601073	protein_coding	regulation of transcription, DNA-templated; negative regulation of nucleic acid-templated transcription; negative regulation of canonical Wnt signaling pathway; positive regulation of neurogenesis; actin filament organization; positive regulation of neuron differentiation; embryonic process involved in female pregnancy; positive regulation of embryonic development; regulation of cell division; mi…	protein binding; transcription corepressor activity; repressing transcription factor binding	nucleus; protein-containing complex; cytosol; cytoplasm; cell cortex; transcription regulator complex	0.0493607	0.868447	0.995367	1.2148	0.000815924	0.0846058	-0.755381	0.0108319	0.223426	-1.92083	1.33357e-07	0.000292771
chr2_133554086_133554446	14	12	91	50	28	17	36	20	20.5315	13.0005	102.406	73.218	18.1168	16.9196	21.263	17.431	ENSMUSG00000027358	chr2	133554087	133554446	+	intron	protein_coding-intron (ENSMUST00000028836, intron 1 of 2)	2107	ENSMUST00000028836	Bmp2	3555	bone morphogenetic protein 2	2	133552159	133562885	protein_coding	positive regulation of gene expression; positive regulation of ERK1 and ERK2 cascade; positive regulation of cell migration; positive regulation of bone mineralization; positive regulation of transcription by RNA polymerase II; multicellular organism development; oxidation-reduction process; response to bacterium; negative regulation of transcription by RNA polymerase II; positive regulation of t…	growth factor activity; protein binding; identical protein binding; cytokine activity; protein domain specific binding; SMAD binding; retinol dehydrogenase activity; co-receptor binding; BMP receptor binding; phosphatase activator activity	extracellular space; protein-containing complex; cell surface; cytoplasm; intracellular membrane-bounded organelle; extracellular region; vesicle; BMP receptor complex	0.0955829	0.849075	0.995367	-2.17794	2.57242e-07		0.149206	0.745389	0.931624	2.42273	2.37707e-07
chr5_57719524_57720091	185	215	100	76	247	113	177	128	271.309	232.926	112.534	111.291	159.816	112.466	104.543	111.558	ENSMUSG00000029108	chr5	57719525	57720091	+	promoter-TSS	protein_coding-promoter-TSS (ENSMUST00000192287)	-316	ENSMUST00000192287	Pcdh7	2602	protocadherin 7	5	57717967	58133230	protein_coding	cell adhesion; homophilic cell adhesion via plasma membrane adhesion molecules	calcium ion binding; protein binding	membrane; integral component of membrane; plasma membrane; integral component of plasma membrane	-0.871097	4.76246e-05	0.0182805	-0.0537093	0.816237	0.995319	-0.350033	0.108653	0.525458	-1.16742	2.82169e-07	0.000516228
chr18_46615461_46615821	6	8	52	42	24	14	52	20	8.7992	8.66703	58.5177	61.5031	15.5287	13.9338	30.7133	17.431	ENSMUSG00000117780	chr18	46615462	46615821	+	Distant-promoter	protein_coding-intron (ENSMUST00000235849, intron 3 of 4)	-15166	ENSMUST00000236340	Gm3734	2424	predicted gene 3734	18	46630807	46642970	lincRNA				0.762235	0.209678	0.894424	-1.29582	0.00529688		0.722643	0.148565	0.577533	2.78069	1.54936e-06
chr1_40263744_40264164	60	92	25	22	186	105	86	46	87.992	99.6708	28.1335	32.2159	120.347	104.503	50.795	40.0913	ENSMUSG00000026072	chr1	40263745	40264164	+	Distant-promoter	protein_coding-intron (ENSMUST00000027241, intron 1 of 10)	-2632	ENSMUST00000114795	Il1r1	4832	interleukin 1 receptor, type I	1	40225080	40317257	protein_coding	signal transduction; cytokine-mediated signaling pathway; positive regulation of interferon-gamma production; inflammatory response; response to interleukin-1; positive regulation of neuron migration; regulation of inflammatory response; response to radiation; interleukin-1-mediated signaling pathway; positive regulation of T-helper 1 cell cytokine production; heat acclimation; positive regulatio…	hydrolase activity; protein binding; interleukin-1 receptor activity; platelet-derived growth factor receptor binding; ionotropic glutamate receptor binding; protease binding; interleukin-1 binding; interleukin-1, type I, activating receptor activity; NAD(P)+ nucleosidase activity; NAD+ nucleotidase, cyclic ADP-ribose generating	membrane; integral component of membrane; extracellular space; external side of plasma membrane; plasma membrane; nucleus; protein-containing complex; cell surface; extracellular region; postsynaptic density; axon	0.260852	0.362756	0.953876	0.609876	0.0801352	0.803113	-1.29963	7.83014e-06	0.00391692	-1.64865	1.77244e-06	0.00277944
chr1_93211086_93211868	52	78	26	10	173	98	42	30	76.2598	84.5035	29.2589	14.6436	111.936	97.5366	24.8069	26.1465	ENSMUSG00000047793	chr1	93211087	93211868	+	intron	protein_coding-intron (ENSMUST00000138595, intron 21 of 31)	-24364	ENSMUST00000062202	Sned1	1236	sushi, nidogen and EGF-like domains 1	1	93235841	93301065	protein_coding	cell-matrix adhesion	calcium ion binding; protein binding		0.38216	0.230213	0.904394	0.173938	0.66911	0.995319	-2.04637	1.48093e-09	8.14896e-06	-1.83814	2.52474e-06	0.00346425
chr10_75061315_75062070	118	122	67	22	222	131	75	52	173.051	132.172	75.3978	32.2159	143.64	130.381	44.298	45.3206	ENSMUSG00000009681	chr10	75061316	75062070	+	exon	protein_coding-exon (ENSMUST00000164107, exon 1 of 23)	1100	ENSMUST00000164107	Bcr	846	BCR activator of RhoGEF and GTPase	10	75060592	75184921	protein_coding	protein phosphorylation; signal transduction; intracellular signal transduction; phosphorylation; positive regulation of GTPase activity; positive regulation of phagocytosis; cellular response to lipopolysaccharide; response to lipopolysaccharide; inner ear morphogenesis; small GTPase mediated signal transduction; platelet-derived growth factor receptor signaling pathway; brain development; activ…	transferase activity; GTPase activator activity; protein binding; nucleotide binding; ATP binding; guanyl-nucleotide exchange factor activity; protein serine/threonine kinase activity; kinase activity; enzyme binding; Rho guanyl-nucleotide exchange factor activity	protein-containing complex; cytosol; cytoplasm; plasma membrane; cell junction; synapse; membrane; cell projection; axon; glutamatergic synapse; dendritic spine; postsynaptic density; Schaffer collateral - CA1 synapse; postsynaptic density, intracellular component	-0.147067	0.603384	0.98619	-0.297211	0.362092	0.991846	-1.61587	5.31661e-08	9.14225e-05	-1.46573	2.92666e-06	0.00356955
chr19_5839770_5840383	66	98	41	18	166	131	215	122	96.7912	106.171	46.139	26.3585	107.407	130.381	126.987	106.329	ENSMUSG00000098543	chr19	5839771	5840383	+	exon	lincRNA-exon (ENSMUST00000173672, exon 1 of 1)	4361	ENSMUST00000183800	Gm27533	152	predicted gene, 27533	19	5844286	5844437	misc_RNA				0.218751	0.416956	0.965539	1.66151	7.06286e-08	0.000109856	-0.0161351	0.949971	0.987257	-1.4589	4.68375e-06	0.00454297
chr3_86116917_86117312	54	54	138	94	223	154	355	266	79.1928	58.5024	155.297	137.65	144.287	153.272	209.677	231.832	ENSMUSG00000028082	chr3	86116918	86117312	+	Distant-promoter	protein_coding-intron (ENSMUST00000107664, intron 10 of 14)	-8215	ENSMUST00000183202	Sh3d19	6955.5	SH3 domain protein D19	3	85971109	86130526	protein_coding	cytoskeleton organization; regulation of cell morphogenesis; positive regulation of membrane protein ectodomain proteolysis	protein binding; proline-rich region binding	nucleoplasm; cytosol; cytoplasm; plasma membrane	1.12748	1.85115e-06	0.00232017	0.585037	0.00502152	0.242561	0.569234	0.00444968	0.15303	1.11168	5.01405e-06	0.00454297
chr15_31264851_31265255	67	70	26	18	172	89	93	72	98.2578	75.8365	29.2589	26.3585	111.289	88.5791	54.9295	62.7516	ENSMUSG00000039168	chr15	31264852	31265255	+	Distant-promoter	protein_coding-intron (ENSMUST00000044524, intron 2 of 3)	-3283	ENSMUST00000185618	Dap	535	death-associated protein	15	31224314	31274341	protein_coding	autophagy; negative regulation of transcription, DNA-templated; apoptotic process; negative regulation of NF-kappaB transcription factor activity; activation of cysteine-type endopeptidase activity involved in apoptotic process; cellular response to amino acid starvation; apoptotic signaling pathway; negative regulation of autophagy	death domain binding		0.215338	0.469734	0.971959	1.07014	0.00253939	0.159488	-0.776614	0.00821873	0.199578	-1.63142	5.14546e-06	0.00454297
chr3_21963139_21963838	54	62	18	14	136	80	40	32	79.1928	67.1695	20.2561	20.501	87.9958	79.6217	23.6256	27.8896	ENSMUSG00000106321	chr3	21963140	21963838	+	Intergenic	Intergenic	34980	ENSMUST00000196313	Gm43674	791	predicted gene 43674	3	21997678	21998468	lincRNA				0.204306	0.534396	0.980888	0.328834	0.431434	0.992529	-1.71502	6.88026e-07	0.000676059	-1.83955	5.38022e-06	0.00454297
chr19_47728023_47728427	58	68	24	16	169	111	82	70	85.059	73.6697	27.0082	23.4297	109.348	110.475	48.4324	61.0085	ENSMUSG00000025066	chr19	47728024	47728427	+	Distant-promoter	Intergenic	-3457	ENSMUST00000099353	Sfr1	1161	SWI5 dependent recombination repair 1	19	47731682	47735588	protein_coding	DNA repair; cellular response to DNA damage stimulus; positive regulation of transcription, DNA-templated; double-strand break repair via homologous recombination; cellular response to estrogen stimulus	nuclear receptor transcription coactivator activity	nucleus; Swi5-Sfr1 complex	0.474928	0.106376	0.794445	1.09922	0.00217012	0.153454	-1.0158	0.000446313	0.0482099	-1.64009	6.03073e-06	0.00459515
chr12_84876712_84877162	39	44	130	76	92	63	253	141	57.1948	47.6687	146.294	111.291	59.5266	62.7021	149.432	122.889	ENSMUSG00000002020	chr12	84876713	84877162	+	promoter-TSS	protein_coding-promoter-TSS (ENSMUST00000002073)	-405	ENSMUST00000002073	Ltbp2	4015	latent transforming growth factor beta binding protein 2	12	84783212	84876532	protein_coding	supramolecular fiber organization	calcium ion binding		0.228244	0.44188	0.967358	0.0776192	0.76079	0.995319	1.1636	8.6601e-06	0.00410802	1.31422	6.27924e-06	0.00459515
chr5_23214890_23215250	84	128	56	24	132	74	121	100	123.189	138.672	63.0191	35.1446	85.4077	73.6501	71.4674	87.155	ENSMUSG00000104866	chr5	23214891	23215250	+	intron	protein_coding-intron (ENSMUST00000196406, intron 2 of 2)	8726	ENSMUST00000199085	Gm42948	578	predicted gene 42948	5	23200920	23223796	antisense				-0.716527	0.0113183	0.380221	0.660303	0.0328229	0.57766	-0.0166614	0.952889	0.98763	-1.39349	7.04589e-06	0.00483392
chr19_60160921_60161281	16	20	76	46	32	28	128	90	23.4645	21.6676	85.5259	67.3605	20.7049	27.8676	75.6019	78.4395	ENSMUSG00000053117	chr19	60160922	60161281	+	TTS	lincRNA-TTS (ENSMUST00000235893)	9574	ENSMUST00000235893	E330013P04Rik	1326	RIKEN cDNA E330013P04 gene	19	60144675	60162591	lincRNA				0.0901783	0.830446	0.995367	0.00329888	0.992116	0.998307	1.68499	2.70071e-06	0.00212299	1.77187	9.34952e-06	0.00603704
chr13_41302647_41303051	14	22	78	43	58	37	106	87	20.5315	23.8343	87.7766	62.9674	37.5276	36.825	62.6078	75.8249	ENSMUSG00000090853	chr13	41302648	41303051	+	Intergenic	Intergenic	-28872	ENSMUST00000163881	Gm17364	72	predicted gene, 17364	13	41273803	41273977	protein_coding				0.736564	0.0706868	0.720291	-0.137538	0.68301	0.995319	0.890238	0.00966681	0.214659	1.76434	1.10595e-05	0.00674444
chr15_74078462_74078812	34	51	4	6	10	8	22	6	49.8622	55.2523	4.50136	8.78615	6.47028	7.96217	12.9941	5.2293	ENSMUSG00000075609	chr15	74078463	74078812	+	Intergenic	Intergenic	2874	ENSMUST00000100555	Gm7935	1278	predicted pseudogene 7935	15	74080234	74081511	processed_pseudogene				-2.88212	3.80871e-06	0.00377195	0.540515	0.458884		0.39816	0.549918	0.85908	-3.02447	1.21548e-05
chr11_120236975_120237835	163	230	108	78	264	131	215	92	239.045	249.177	121.537	114.22	170.815	130.381	126.987	80.1826	ENSMUSG00000039741	chr11	120236976	120237835	+	TTS	protein_coding-TTS (ENSMUST00000142439)	706	ENSMUST00000118987	Bahcc1	10712	BAH domain and coiled-coil containing 1	11	120232947	120292296	protein_coding		chromatin binding		-0.688914	0.00246842	0.17932	-0.172238	0.479517	0.995319	-0.532407	0.0214397	0.29515	-1.04908	1.22522e-05	0.00707852
chr17_84185550_84186164	94	128	42	48	175	77	136	102	137.854	138.672	47.2643	70.2892	113.23	76.6359	80.327	88.8981	ENSMUSG00000117393	chr17	84185551	84186164	+	exon	protein_coding-exon (ENSMUST00000060366, exon 2 of 2)	101	ENSMUST00000234321	Gm36279	365	predicted gene, 36279	17	84185756	84216056	antisense				-0.528343	0.0519018	0.67389	0.53912	0.0683097	0.771271	-0.183743	0.497234	0.836608	-1.25121	2.48504e-05	0.0136392
chr13_83724986_83725436	16	24	62	52	50	39	174	128	23.4645	26.0011	69.7711	76.1467	32.3514	38.8156	102.771	111.558	ENSMUSG00000050334	chr13	83724987	83725436	+	Distant-promoter	lincRNA-exon (ENSMUST00000181705, exon 2 of 2)	-2895	ENSMUST00000182788	C130071C03Rik	1128	RIKEN cDNA C130071C03 gene	13	83721381	83884194	lincRNA				0.506316	0.181797	0.880737	0.555624	0.0682177	0.771271	1.60024	3.27945e-07	0.000376933	1.55093	3.06605e-05	0.0160267
chr2_103012783_103013133	42	42	108	78	132	92	233	180	61.5944	45.5019	121.537	114.22	85.4077	91.5649	137.619	156.879	ENSMUSG00000010914	chr2	103012784	103013133	+	Intergenic	Intergenic	60377	ENSMUST00000132449	Pdhx	2078	pyruvate dehydrogenase complex, component X	2	103021075	103073513	protein_coding	mitochondrial acetyl-CoA biosynthetic process from pyruvate	transferase activity, transferring acyl groups; pyruvate dehydrogenase (NAD+) activity	mitochondrion; mitochondrial matrix; pyruvate dehydrogenase complex	0.739037	0.00763613	0.324718	0.315347	0.19386	0.960857	0.734508	0.00211482	0.106762	1.1582	3.58761e-05	0.0179005
chr5_143205037_143205487	14	18	66	44	45	28	114	46	20.5315	19.5008	74.2725	64.4318	29.1163	27.8676	67.3329	40.0913	ENSMUSG00000029586	chr5	143205038	143205487	+	TTS	protein_coding-TTS (ENSMUST00000031574)	11131	ENSMUST00000197330	Spdye4b	1225.5	speedy/RINGO cell cycle regulator family, member E4B	5	143181017	143205075	protein_coding		protein kinase binding		0.51484	0.254102	0.921456	-0.357867	0.342176	0.987988	0.926658	0.0175037	0.271465	1.79937	4.32908e-05	0.020661
chr13_35886363_35886784	8	12	50	34	24	22	64	40	11.7323	13.0005	56.267	49.7882	15.5287	21.896	37.8009	34.862	ENSMUSG00000021418	chr13	35886364	35886784	+	Intergenic	Intergenic	12295	ENSMUST00000174231	Rpp40	2161	ribonuclease P 40 subunit	13	35893472	35906359	protein_coding	tRNA processing; rRNA processing; tRNA 5'-leader removal; endonucleolytic cleavage in ITS1 to separate SSU-rRNA from 5.8S rRNA and LSU-rRNA from tricistronic rRNA transcript (SSU-rRNA, 5.8S rRNA, LSU-rRNA); endonucleolytic cleavage involved in tRNA processing	hydrolase activity; ribonuclease P activity; ribonuclease P RNA binding; ribonuclease MRP activity	nucleus; nucleolus; multimeric ribonuclease P complex; ribonuclease MRP complex; nucleolar ribonuclease P complex	0.569307	0.286084	0.934687	-0.546024	0.198058		0.981334	0.0283031	0.328833	2.09667	4.57486e-05
chr10_42131858_42132218	20	36	68	74	118	61	138	94	29.3307	39.0016	76.5232	108.363	76.3493	60.7115	81.5082	81.9257	ENSMUSG00000085666	chr10	42131859	42132218	+	Intergenic	Intergenic	-76732	ENSMUST00000121229	Tdg-ps2	1194	thymine DNA glycosylase, pseudogene 2	10	42054113	42055306	processed_pseudogene				0.997277	0.00359575	0.211641	-0.168151	0.577204	0.995319	0.24436	0.41173	0.795187	1.40979	4.59878e-05	0.0208419
chr11_75165297_75166103	86	104	50	28	202	122	70	78	126.122	112.671	56.267	41.0021	130.7	121.423	41.3448	67.9809	ENSMUSG00000043099	chr11	75165298	75166103	+	exon	protein_coding-exon (ENSMUST00000055619, exon 2 of 2)	2446	ENSMUST00000131720	Hic1	2071	hypermethylated in cancer 1	11	75164565	75169519	protein_coding	intrinsic apoptotic signaling pathway in response to DNA damage; negative regulation of transcription by RNA polymerase II; negative regulation of Wnt signaling pathway	DNA-binding transcription factor activity; DNA-binding transcription repressor activity, RNA polymerase II-specific; histone deacetylase binding; sequence-specific DNA binding; protein binding; sequence-specific double-stranded DNA binding		0.0837117	0.764767	0.994297	0.132882	0.676852	0.995319	-1.22922	1.59743e-05	0.00593499	-1.27839	4.74673e-05	0.0208419
chr9_51966359_51966809	28	34	81	72	54	41	130	97	41.063	36.8349	91.1526	105.434	34.9395	40.8061	76.7831	84.5404	ENSMUSG00000032051	chr9	51966360	51966809	+	Distant-promoter	Intergenic	-3028	ENSMUST00000214013	Fdx1	875	ferredoxin 1	9	51943306	51963556	protein_coding	oxidation-reduction process; electron transport chain; lipid metabolic process; steroid metabolic process; cholesterol metabolic process; steroid biosynthetic process; hormone biosynthetic process; cellular response to cAMP; regulation of catalytic activity; cellular response to forskolin; positive regulation of oxidoreductase activity; NADPH oxidation	metal ion binding; electron transfer activity; iron-sulfur cluster binding; 2 iron, 2 sulfur cluster binding; enzyme binding; iron ion binding; cholesterol monooxygenase (side-chain-cleaving) activity; NADPH-adrenodoxin reductase activity	mitochondrion; mitochondrial matrix; mitochondrial crista	-0.0442156	0.898322	0.996281	-0.284117	0.33453	0.987988	1.09757	0.000377297	0.0444923	1.33747	6.0125e-05	0.0253843
chrX_48278049_48278499	2	8	33	26	43	36	26	18	2.93307	8.66703	37.1362	38.0733	27.8222	35.8298	15.3566	15.6879	ENSMUSG00000089443	chrX	48278050	48278499	+	intron	protein_coding-intron (ENSMUST00000080713, intron 12 of 14)	-21305	ENSMUST00000158818	Gm22528	104	predicted gene, 22528	X	48299579	48299682	snRNA				2.37379	0.000266567	0.0485698	-1.27695	0.0135249		-1.02811	0.0431267	0.380034	2.62263	6.71493e-05
chr14_20082501_20083162	66	68	22	24	108	54	61	54	96.7912	73.6697	24.7575	35.1446	69.879	53.7446	36.029	47.0637	ENSMUSG00000045107	chr14	20082502	20083162	+	intron	protein_coding-intron (ENSMUST00000059666, intron 1 of 1)	352	ENSMUST00000059666	Saysd1	1348	SAYSVFN motif domain containing 1	14	20075636	20138534	protein_coding			membrane; integral component of membrane; intracellular membrane-bounded organelle; cytoplasmic vesicle membrane; cytoplasmic vesicle	-0.44597	0.188559	0.884554	0.47796	0.216052	0.971727	-0.593907	0.0834728	0.481263	-1.51784	7.35523e-05	0.0299031
chr4_155248054_155248404	28	66	114	86	138	72	210	132	41.063	71.503	128.289	125.935	89.2899	71.6595	124.034	115.045	ENSMUSG00000073684	chr4	155248055	155248404	+	Distant-promoter	Intergenic	-1573	ENSMUST00000126803	Faap20	746.5	Fanconi anemia core complex associated protein 20	4	155249802	155256687	protein_coding	DNA repair; cellular response to DNA damage stimulus; translesion synthesis; interstrand cross-link repair	ubiquitin binding; metal ion binding; polyubiquitin modification-dependent protein binding; K63-linked polyubiquitin modification-dependent protein binding; ubiquitin-dependent protein binding	nucleus; nucleoplasm; nuclear body; chromosome; cell junction; Fanconi anaemia nuclear complex	0.498161	0.088397	0.760387	-0.0870764	0.740329	0.995319	0.563304	0.0318703	0.342371	1.14854	8.65769e-05	0.0339413
chr6_134983468_134984118	48	90	28	20	86	60	52	40	70.3936	97.5041	31.5095	29.2872	55.6444	59.7163	30.7133	34.862	ENSMUSG00000090698	chr6	134983469	134984118	+	exon	protein_coding-exon (ENSMUST00000167323, exon 2 of 2)	2075	ENSMUST00000167323	Apold1	3567	apolipoprotein L domain containing 1	6	134981718	134986836	protein_coding	lipid transport; lipoprotein metabolic process; angiogenesis; response to hypoxia; endothelial cell activation; regulation of endothelial cell differentiation	lipid binding	membrane; integral component of membrane; nucleoplasm; cytosol; extracellular region	-0.553912	0.0990194	0.783989	0.0992445	0.797297	0.995319	-0.818413	0.0182182	0.278002	-1.47157	9.36767e-05	0.0354583
chr9_3403129_3403738	34	44	98	68	155	102	210	127	49.8622	47.6687	110.283	99.5764	100.289	101.518	124.034	110.687	ENSMUSG00000025898	chr9	3403130	3403738	+	promoter-TSS	protein_coding-promoter-TSS (ENSMUST00000027027)	-159	ENSMUST00000027027	Cwf19l2	3101.5	CWF19-like 2, cell cycle control (S. pombe)	9	3403592	3479236	protein_coding	mRNA splicing, via spliceosome		post-mRNA release spliceosomal complex	1.05124	0.00017786	0.0411215	0.161564	0.51813	0.995319	0.222111	0.356975	0.763164	1.11179	0.000113927	0.0410724
chr3_102466551_102467001	18	35	66	66	74	48	124	78	26.3976	37.9183	74.2725	96.6477	47.8801	47.773	73.2393	67.9809	ENSMUSG00000027859	chr3	102466552	102467001	+	Distant-promoter	Intergenic	-3143	ENSMUST00000035952	Ngf	1012	nerve growth factor	3	102469919	102521013	protein_coding	positive regulation of gene expression; positive regulation of protein phosphorylation; negative regulation of endopeptidase activity; extrinsic apoptotic signaling pathway in absence of ligand; peripheral nervous system development; neuron projection morphogenesis; memory; positive regulation of neuron projection development; nerve growth factor signaling pathway; positive regulation of DNA-bind…	signaling receptor binding; lipid binding; growth factor activity; peptidase inhibitor activity; transmembrane receptor protein tyrosine kinase activator activity; cysteine-type endopeptidase activator activity involved in apoptotic process; enzyme inhibitor activity; nerve growth factor receptor binding; metalloendopeptidase inhibitor activity; death receptor agonist activity	extracellular space; extracellular region; endosome; cytoplasmic vesicle; dendrite; axon; endosome lumen; synaptic vesicle; neuron projection terminus; endoplasmic reticulum lumen	0.552377	0.12613	0.826405	-0.265487	0.398937	0.991846	0.564307	0.0756363	0.465188	1.38217	0.000115992	0.0410724
chr7_144207929_144208379	36	66	20	10	68	42	36	21	52.7952	71.503	22.5068	14.6436	43.9979	41.8014	21.263	18.3026	ENSMUSG00000037541	chr7	144207930	144208379	+	intron	protein_coding-intron (ENSMUST00000105900, intron 4 of 15)	-30571	ENSMUST00000239495	Shank2	4604	SH3 and multiple ankyrin repeat domains 2	7	144001928	144424494	protein_coding	adult behavior; positive regulation of cell population proliferation; regulation of synapse organization; social behavior; learning; long-term synaptic potentiation; vocalization behavior; synapse assembly; brain morphogenesis; synaptic growth at neuromuscular junction; positive regulation of synaptic transmission, glutamatergic; dendritic spine morphogenesis; positive regulation of dendritic spi…	protein binding; protein C-terminus binding; SH3 domain binding; signaling receptor complex adaptor activity; synaptic receptor adaptor activity; ionotropic glutamate receptor binding	cytoplasm; cell junction; synapse; postsynaptic density; membrane; plasma membrane; growth cone; cell projection; apical plasma membrane; neuron projection; dendrite; neuronal cell body; dendritic spine; glutamatergic synapse; postsynaptic membrane; brush border membrane; presynaptic active zone; ionotropic glutamate receptor complex; neuron spine; ciliary membrane; neurofilament; photoreceptor o…	-0.541404	0.1741	0.880722	0.0772656	0.870999		-1.11056	0.00798482	0.197448	-1.72923	0.000159808
chr13_42300501_42300951	24	32	72	64	75	38	130	80	35.1968	34.6681	81.0245	93.719	48.5271	37.8203	76.7831	69.724	ENSMUSG00000021367	chr13	42300502	42300951	+	promoter-TSS	protein_coding-promoter-TSS (ENSMUST00000021796)	-750	ENSMUST00000021796	Edn1	2139	endothelin 1	13	42301476	42307990	protein_coding	positive regulation of transcription by RNA polymerase II; G protein-coupled receptor signaling pathway; intracellular signal transduction; negative regulation of gene expression; regulation of sensory perception of pain; negative regulation of transcription by RNA polymerase II; in utero embryonic development; positive regulation of cytosolic calcium ion concentration; regulation of pH; heart de…	protein binding; cytokine activity; hormone activity; signaling receptor binding; endothelin A receptor binding; endothelin B receptor binding	extracellular space; cytoplasm; extracellular region; Weibel-Palade body; rough endoplasmic reticulum lumen; basal part of cell	0.320091	0.367389	0.955476	-0.246952	0.42282	0.991846	0.752171	0.0167267	0.266321	1.31921	0.000160817	0.05468
chr9_78175218_78175732	38	74	130	78	260	137	560	403	55.7283	80.17	146.294	114.22	168.227	136.352	330.758	351.235	ENSMUSG00000065037	chr9	78175219	78175732	+	promoter-TSS	transcribed_unprocessed_pseudogene-promoter-TSS (ENSMUST00000180974)	158	ENSMUST00000083103	Rn7sk	331	RNA, 7SK, nuclear	9	78175303	78175633	misc_RNA				1.15133	1.08837e-06	0.00176142	1.37816	4.31454e-11	3.35542e-07	1.1535	5.19013e-09	1.42796e-05	0.926678	0.000164384	0.05468
chr17_35234751_35235260	8	28	57	56	33	34	68	34	11.7323	30.3346	64.1444	82.0041	21.3519	33.8392	40.1635	29.6327	ENSMUSG00000024403	chr17	35234752	35235260	+	promoter-TSS	protein_coding-promoter-TSS (ENSMUST00000118384)	-83	ENSMUST00000130992	Atp6v1g2	1043	ATPase, H+ transporting, lysosomal V1 subunit G2	17	35233660	35238767	protein_coding	ion transport; proton transmembrane transport	ATPase-coupled transmembrane transporter activity; protein binding; ATPase activity; proton-exporting ATPase activity, phosphorylative mechanism; proton-transporting ATPase activity, rotational mechanism	vacuolar proton-transporting V-type ATPase complex; integral component of synaptic vesicle membrane; melanosome	0.325937	0.497591	0.976587	-1.05148	0.013015		0.370269	0.397901	0.786948	1.74769	0.000183915	0.0577625
chr5_114824238_114824642	20	18	58	46	52	40	140	92	29.3307	19.5008	65.2698	67.3605	33.6455	39.8108	82.6895	80.1826	ENSMUSG00000072694	chr5	114824239	114824642	+	promoter-TSS	protein_coding-promoter-TSS (ENSMUST00000100850)	-972	ENSMUST00000234046	1500011B03Rik	579	RIKEN cDNA 1500011B03 gene	5	114808196	114823468	protein_coding			membrane; integral component of membrane	0.605178	0.126102	0.826405	0.298159	0.365128	0.991846	1.15919	0.000508711	0.0513507	1.46621	0.000184175	0.0577625
chr2_172370700_172371150	34	46	13	8	57	28	40	24	49.8622	49.8354	14.6294	11.7149	36.8806	27.8676	23.6256	20.9172	ENSMUSG00000027498	chr2	172370701	172371150	+	promoter-TSS	protein_coding-promoter-TSS (ENSMUST00000028997)	191	ENSMUST00000116375	Cstf1	2062.5	cleavage stimulation factor, 3' pre-RNA, subunit 1	2	172370681	172382448	protein_coding	mRNA processing	protein binding	nucleus; nucleoplasm; mRNA cleavage stimulating factor complex	-0.610928	0.159447	0.869322	0.750858	0.148633		-0.545819	0.217286	0.653213	-1.90761	0.00019989
chr14_78668303_78668707	6	14	40	34	47	18	80	48	8.7992	15.1673	45.0136	49.7882	30.4103	17.9149	47.2512	41.8344	ENSMUSG00000034731	chr14	78668304	78668707	+	Distant-promoter	protein_coding-intron (ENSMUST00000074729, intron 1 of 28)	-16761	ENSMUST00000227820	Dgkh	3643	diacylglycerol kinase, eta	14	78558750	78732776	protein_coding	signal transduction; intracellular signal transduction; protein kinase C-activating G protein-coupled receptor signaling pathway; phosphorylation; diacylglycerol metabolic process; glycerolipid metabolic process; lipid phosphorylation; negative regulation of catalytic activity; phosphatidic acid metabolic process; phosphatidic acid biosynthetic process	transferase activity; metal ion binding; nucleotide binding; ATP binding; diacylglycerol kinase activity; kinase activity; NAD+ kinase activity; protein binding; kinase binding; identical protein binding; protein homodimerization activity; SAM domain binding	membrane; plasma membrane; protein-containing complex; cytoplasm; actin cytoskeleton; cytoskeleton; endosome	1.00322	0.058099	0.691383	-0.083655	0.845671		0.859657	0.0489362	0.398412	1.94654	0.000202501
chr13_78194521_78195221	97	98	55	34	116	73	149	74	142.254	106.171	61.8937	49.7882	75.0552	72.6548	88.0053	64.4947	ENSMUSG00000069171	chr13	78194522	78195221	+	TTS	protein_coding-TTS (ENSMUST00000224798)	1502	ENSMUST00000125176	Nr2f1	916	nuclear receptor subfamily 2, group F, member 1	13	78188973	78199757	protein_coding	regulation of transcription, DNA-templated; negative regulation of transcription by RNA polymerase II; nervous system development; negative regulation of neuron projection development; positive regulation of transcription by RNA polymerase II	DNA-binding transcription factor activity; zinc ion binding; metal ion binding; DNA binding; sequence-specific DNA binding; RNA polymerase II cis-regulatory region sequence-specific DNA binding; DNA-binding transcription repressor activity, RNA polymerase II-specific; retinoic acid-responsive element binding; sequence-specific double-stranded DNA binding	nucleus; nucleoplasm; cytosol	-0.74021	0.00933457	0.354191	0.450965	0.138338	0.90967	0.0553444	0.84507	0.959706	-1.13583	0.000202939	0.0618795
chr6_41264419_41264869	18	28	70	50	54	35	94	55	26.3976	30.3346	78.7738	73.218	34.9395	34.8345	55.5201	47.9353	ENSMUSG00000104326	chr6	41264420	41264869	+	Distant-promoter	Intergenic	-2243	ENSMUST00000192804	Trbv28	264	T cell receptor beta variable 28	6	41266887	41267150	TR_V_pseudogene				0.290742	0.456657	0.970404	-0.55174	0.103208	0.860303	0.573391	0.0994328	0.510677	1.41587	0.000211977	0.0628884
chr8_121214902_121215359	16	14	52	46	30	28	70	34	23.4645	15.1673	58.5177	67.3605	19.4108	27.8676	41.3448	29.6327	ENSMUSG00000097097	chr8	121214903	121215359	+	Distant-promoter	protein_coding-intron (ENSMUST00000127664, intron 1 of 15)	-11528	ENSMUST00000212635	5033426O07Rik	2088	RIKEN cDNA 5033426O07 gene	8	121198714	121203602	lincRNA				0.295824	0.539199	0.980888	-0.811811	0.0485954		0.617775	0.149965	0.578292	1.72541	0.000215323
chr13_98355497_98355847	36	50	12	8	14	18	22	14	52.7952	54.1689	13.5041	11.7149	9.05839	17.9149	12.9941	12.2017	ENSMUSG00000078302	chr13	98355498	98355847	+	exon	protein_coding-exon (ENSMUST00000105098, exon 1 of 1)	1430	ENSMUST00000105098	Foxd1	5064	forkhead box D1	13	98354242	98359305	protein_coding	regulation of transcription, DNA-templated; multicellular organism development; positive regulation of transcription by RNA polymerase II; cell differentiation; regulation of transcription by RNA polymerase II; kidney development; negative regulation of transcription, DNA-templated; positive regulation of gene expression; branching involved in ureteric bud morphogenesis; anatomical structure morp…	DNA-binding transcription factor activity; DNA binding; sequence-specific DNA binding; DNA-binding transcription factor activity, RNA polymerase II-specific; RNA polymerase II cis-regulatory region sequence-specific DNA binding; DNA-binding transcription activator activity, RNA polymerase II-specific; DNA binding, bending	nucleus	-2.03008	0.000108508	0.0316677	-0.00503212	0.993224		-0.0529591	0.924193	0.980198	-2.07801	0.000220569
chr17_79354687_79355137	30	42	8	10	68	37	34	28	43.996	45.5019	9.00272	14.6436	43.9979	36.825	20.0817	24.4034	ENSMUSG00000036533	chr17	79354688	79355137	+	exon	protein_coding-exon (ENSMUST00000068958, exon 1 of 2)	179	ENSMUST00000068958	Cdc42ep3	1414.5	CDC42 effector protein (Rho GTPase binding) 3	17	79333727	79355091	protein_coding	regulation of cell shape; Rho protein signal transduction; positive regulation of actin filament polymerization; positive regulation of pseudopodium assembly	protein binding; GTP-Rho binding	membrane; plasma membrane; cytoplasm; cytoskeleton; endomembrane system; actin cytoskeleton	-0.141807	0.742804	0.993947	0.931324	0.0813335		-0.876883	0.0449917	0.385147	-1.95001	0.00023408
chr18_12696387_12696737	38	42	90	76	108	64	196	144	55.7283	45.5019	101.281	111.291	69.879	63.6974	115.765	125.503	ENSMUSG00000024424	chr18	12696388	12696737	+	intron	protein_coding-intron (ENSMUST00000025294, intron 5 of 13)	6834	ENSMUST00000234848	Ttc39c	1930	tetratricopeptide repeat domain 39C	18	12599896	12738863	protein_coding		protein binding		0.416519	0.156213	0.866077	0.183439	0.476956	0.995319	0.845699	0.00103526	0.076525	1.07878	0.000241854	0.0685334
chr3_79886662_79887112	68	60	180	90	89	85	246	170	99.7243	65.0027	202.561	131.792	57.5855	84.5981	145.297	148.164	ENSMUSG00000102191	chr3	79886663	79887112	+	promoter-TSS	antisense-promoter-TSS (ENSMUST00000195082)	-81	ENSMUST00000195082	Gm36569	965	predicted gene, 36569	3	79859293	79886806	antisense				-0.213082	0.466626	0.971959	-0.197305	0.457898	0.995319	1.06238	0.00010114	0.0199644	1.04661	0.000249628	0.0685334
chr1_54926240_54926690	42	63	20	14	66	74	88	43	61.5944	68.2529	22.5068	20.501	42.7038	73.6501	51.9763	37.4767	ENSMUSG00000052331	chr1	54926241	54926690	+	promoter-TSS	protein_coding-promoter-TSS (ENSMUST00000044359)	-78	ENSMUST00000044359	Ankrd44	1856	ankyrin repeat domain 44	1	54645340	54926387	protein_coding		protein binding		-0.179164	0.63448	0.989802	1.06253	0.0136602	0.39279	-0.350779	0.345875	0.755242	-1.59247	0.000250846	0.0685334
chr15_15171949_15172299	52	74	14	22	30	40	22	20	76.2598	80.17	15.7548	32.2159	19.4108	39.8108	12.9941	17.431	ENSMUSG00000115208	chr15	15171950	15172299	+	Intergenic	Intergenic	33937	ENSMUST00000226940	Gm49118	523	predicted gene, 49118	15	15138187	15138709	processed_pseudogene				-1.43216	0.00126061	0.124767	-0.644975	0.204123		-0.947305	0.0483271	0.396887	-1.73449	0.00025562
chr18_36328479_36329134	34	56	120	70	113	84	108	86	49.8622	60.6692	135.041	102.505	73.1142	83.6028	63.7891	74.9533	ENSMUSG00000046727	chr18	36328480	36329134	+	Distant-promoter	Intergenic	-13714	ENSMUST00000139727	Cystm1	1101	cysteine-rich transmembrane module containing 1	18	36342520	36403097	protein_coding			membrane; integral component of membrane	0.488217	0.104378	0.791751	-0.789528	0.00472566	0.241786	-0.176297	0.52703	0.849253	1.10145	0.000256853	0.0685334
chr19_5828330_5828780	56	105	30	36	132	86	108	91	82.1259	113.755	33.7602	52.7169	85.4077	85.5933	63.7891	79.3111	ENSMUSG00000092274	chr19	5828331	5828780	+	promoter-TSS	lincRNA-promoter-TSS (ENSMUST00000232969)	-543	ENSMUST00000232969	Neat1	2017	nuclear paraspeckle assembly transcript 1 (non-protein coding)	19	5824708	5845478	lincRNA				-0.206175	0.48953	0.976587	0.739677	0.0241976	0.50549	-0.264297	0.368122	0.771066	-1.21015	0.000271533	0.0685334
chr19_5841023_5841427	40	50	18	14	102	91	152	89	58.6614	54.1689	20.2561	20.501	65.9969	90.5697	89.7772	77.568	ENSMUSG00000098543	chr19	5841024	5841427	+	exon	lincRNA-exon (ENSMUST00000173672, exon 1 of 1)	3212	ENSMUST00000183800	Gm27533	152	predicted gene, 27533	19	5844286	5844437	misc_RNA				0.464906	0.156943	0.866366	2.04242	1.1089e-07	0.00013402	0.11113	0.716308	0.92157	-1.46638	0.000274256	0.0685334
chr19_6979542_6980033	114	137	76	58	262	181	205	106	167.185	148.423	85.5259	84.9328	169.521	180.144	121.081	92.3843	ENSMUSG00000056629	chr19	6979543	6980033	+	promoter-TSS	protein_coding-promoter-TSS (ENSMUST00000237119)	78	ENSMUST00000237119	Fkbp2	772.5	FK506 binding protein 2	19	6977741	6980501	protein_coding	protein peptidyl-prolyl isomerization	peptidyl-prolyl cis-trans isomerase activity; isomerase activity	membrane; endoplasmic reticulum; endoplasmic reticulum membrane	0.150006	0.494614	0.976587	0.334952	0.16319	0.942635	-0.699257	0.00123802	0.0847305	-0.884204	0.000274708	0.0685334
chr12_8762694_8763044	42	38	8	12	40	42	54	22	61.5944	41.1684	9.00272	17.5723	25.8811	41.8014	31.8945	19.1741	ENSMUSG00000096940	chr12	8762695	8763044	+	Intergenic	Intergenic	8312	ENSMUST00000181803	Gm4755	2647	predicted gene 4755	12	8764901	8771181	bidirectional_promoter_lncRNA				-0.609058	0.195293	0.888665	0.993893	0.0705268		-0.371974	0.432373	0.803545	-1.97493	0.000302276
chr7_98489780_98490195	68	106	56	20	153	106	86	58	99.7243	114.838	63.0191	29.2872	98.9953	105.499	50.795	50.5499	ENSMUSG00000090958	chr7	98489781	98490195	+	exon	protein_coding-exon (ENSMUST00000205956, exon 1 of 3)	290	ENSMUST00000205956	Lrrc32	3817	leucine rich repeat containing 32	7	98489283	98502181	protein_coding	positive regulation of gene expression; transforming growth factor beta receptor signaling pathway; negative regulation of activated T cell proliferation; negative regulation of cytokine secretion; regulation of transforming growth factor beta activation; secondary palate development; regulation of transforming growth factor beta3 activation	transforming growth factor beta binding; growth factor binding; protein binding	membrane; integral component of membrane; extracellular space; plasma membrane; nucleoplasm; cell surface; extracellular matrix	-0.075316	0.800275	0.995367	0.103819	0.755617	0.995319	-1.01066	0.000818573	0.0682466	-1.18979	0.000307302	0.0749613
chr2_111443955_111444558	6	22	44	46	26	20	94	44	8.7992	23.8343	49.515	67.3605	16.8227	19.9054	55.5201	38.3482	ENSMUSG00000095586	chr2	111443956	111444558	+	Distant-promoter	Intergenic	-4886	ENSMUST00000075390	Olfr1287	918	olfactory receptor 1287	2	111449142	111450059	protein_coding	G protein-coupled receptor signaling pathway; signal transduction; sensory perception of smell; response to stimulus; detection of chemical stimulus involved in sensory perception of smell	G protein-coupled receptor activity; olfactory receptor activity	membrane; integral component of membrane; plasma membrane	0.109655	0.832816	0.995367	-0.300179	0.485592		1.37294	0.00262559	0.119564	1.78278	0.000333246
chr2_174076101_174076394	78	122	64	32	183	107	118	72	114.39	132.172	72.0218	46.8595	118.406	106.494	69.6955	62.7516	ENSMUSG00000027522	chr2	174076102	174076394	+	promoter-TSS	protein_coding-promoter-TSS (ENSMUST00000044638)	-61	ENSMUST00000155000	Stx16	710	syntaxin 16	2	174076308	174099771	protein_coding	intracellular protein transport; vesicle-mediated transport; protein transport; vesicle fusion; Golgi ribbon formation; retrograde transport, endosome to Golgi; vesicle docking; membrane fusion	protein binding; SNAP receptor activity; SNARE binding; syntaxin binding	SNARE complex; membrane; integral component of membrane; Golgi membrane; Golgi apparatus; perinuclear region of cytoplasm; cytosol; cytoplasm; intracellular membrane-bounded organelle; endoplasmic reticulum; trans-Golgi network; integral component of synaptic vesicle membrane; endomembrane system; Golgi cisterna	-0.13358	0.611389	0.986775	0.141821	0.625602	0.995319	-0.76308	0.00386935	0.142933	-1.03848	0.000334518	0.0798263
chr10_126641824_126642473	40	56	20	12	144	65	60	26	58.6614	60.6692	22.5068	17.5723	93.172	64.6926	35.4384	22.6603	ENSMUSG00000112208	chr10	126641825	126642473	+	Intergenic	Intergenic	-21850	ENSMUST00000219762	Gm40797	385	predicted gene, 40797	10	126663998	126674452	lincRNA				0.412167	0.262274	0.926189	0.542857	0.217688	0.972484	-1.43137	0.000120781	0.0212437	-1.56206	0.000345029	0.0805827
chr18_61647729_61648179	12	26	51	49	76	60	91	52	17.5984	28.1678	57.3924	71.7536	49.1741	59.7163	53.7482	45.3206	ENSMUSG00000065592	chr18	61647730	61648179	+	promoter-TSS	miRNA-promoter-TSS (ENSMUST00000083658)	-60	ENSMUST00000083658	Mir145a	70	microRNA 145a	18	61647825	61647894	miRNA	positive regulation of gene expression; gene silencing by miRNA; positive regulation of fibroblast migration; regulation of phenotypic switching; regulation of smooth muscle contraction; actin cytoskeleton organization; regulation of collagen biosynthetic process; vascular associated smooth muscle cell differentiation; myofibroblast differentiation; angiotensin-activated signaling pathway; establ…	mRNA binding involved in posttranscriptional gene silencing		1.21543	0.00263492	0.183067	-0.369994	0.300241	0.985782	-0.122869	0.725346	0.924508	1.46256	0.000367994	0.0837913
chr8_26979309_26979659	81	112	58	34	117	60	144	89	118.789	121.338	65.2698	49.7882	75.7023	59.7163	85.0521	77.568	ENSMUSG00000109954	chr8	26979310	26979659	+	TTS	protein_coding-TTS (ENSMUST00000127097)	517	ENSMUST00000210723	Gm45371	459	predicted gene 45371	8	26977391	26980001	antisense				-0.81553	0.00318196	0.201717	0.49065	0.0932085	0.846825	0.255871	0.349243	0.758214	-1.05031	0.000374034	0.0837913
chr12_3188726_3189377	22	60	10	10	56	40	33	16	32.2637	65.0027	11.2534	14.6436	36.2336	39.8108	19.4911	13.9448	ENSMUSG00000110250	chr12	3188727	3189377	+	intron	unprocessed_pseudogene-intron (ENSMUST00000210657, intron 7 of 12)	17177	ENSMUST00000210657	Gm9077	2298	predicted gene 9077	12	3171874	3201049	unprocessed_pseudogene				-0.375881	0.418474	0.965539	0.398496	0.47785		-1.16635	0.0157825	0.260618	-1.94073	0.000374353
chr18_65892629_65893033	14	21	52	44	40	28	94	56	20.5315	22.751	58.5177	64.4318	25.8811	27.8676	55.5201	48.8068	ENSMUSG00000118170	chr18	65892630	65893033	+	intron	antisense-intron (ENSMUST00000237028, intron 1 of 3)	1924	ENSMUST00000237028	Gm30094	694	predicted gene, 30094	18	65863333	65894755	antisense				0.301759	0.486844	0.976416	-0.229997	0.528254		0.965427	0.010537	0.221465	1.49718	0.000399839	0.0877806
chr1_93803627_93804031	52	60	26	18	108	66	80	74	76.2598	65.0027	29.2589	26.3585	69.879	65.6879	47.2512	64.4947	ENSMUSG00000026283	chr1	93803628	93804031	+	promoter-TSS	protein_coding-promoter-TSS (ENSMUST00000027505)	-136	ENSMUST00000027505	Ing5	4533	inhibitor of growth family, member 5	1	93803965	93822101	protein_coding	negative regulation of cell population proliferation; histone acetylation; positive regulation of transcription, DNA-templated; DNA replication; chromatin organization; positive regulation of apoptotic process; histone H3 acetylation; histone H4 acetylation; histone H3-K14 acetylation; protein acetylation; positive regulation of apoptotic signaling pathway; negative regulation of growth	metal ion binding; methylated histone binding; chromatin binding	MOZ/MORF histone acetyltransferase complex; nucleus; chromosome; histone acetyltransferase complex	-0.0513514	0.875907	0.995367	0.989858	0.00779054	0.305995	-0.2924	0.362267	0.76695	-1.33361	0.000430782	0.0927195
chr12_15729586_15730036	22	30	8	2	44	24	28	18	32.2637	32.5014	9.00272	2.92872	28.4692	23.8865	16.5379	15.6879	ENSMUSG00000098158	chr12	15729587	15730036	+	TTS	transcribed_processed_pseudogene-TTS (ENSMUST00000182234)	1714	ENSMUST00000182234	Gm4804	660	predicted gene 4804	12	15606412	15729095	transcribed_processed_pseudogene				-0.30063	0.567408	0.982957	1.37183	0.0439432		-0.704286	0.184949	0.622293	-2.37675	0.000443391
chr15_78934639_78935089	72	98	40	32	87	64	70	84	105.59	106.171	45.0136	46.8595	56.2914	63.6974	41.3448	73.2102	ENSMUSG00000033099	chr15	78934640	78935089	+	promoter-TSS	protein_coding-promoter-TSS (ENSMUST00000041164)	-69	ENSMUST00000138880	Nol12	711.5	nucleolar protein 12	15	78934933	78943638	protein_coding		RNA binding; identical protein binding; single-stranded DNA binding; rRNA binding	nucleus; nucleolus	-0.824836	0.0101761	0.365065	0.299743	0.384766	0.991846	-0.081943	0.799334	0.947358	-1.20652	0.000445558	0.0940556
chr6_118419604_118420054	54	54	22	20	103	59	98	58	79.1928	58.5024	24.7575	29.2872	66.6439	58.721	57.8827	50.5499	ENSMUSG00000030138	chr6	118419605	118420054	+	promoter-TSS	protein_coding-promoter-TSS (ENSMUST00000032237)	-355	ENSMUST00000032237	Bms1	3071	BMS1, ribosome biogenesis factor	6	118383381	118419474	protein_coding	ribosome biogenesis; maturation of SSU-rRNA from tricistronic rRNA transcript (SSU-rRNA, 5.8S rRNA, LSU-rRNA); endonucleolytic cleavage of tricistronic rRNA transcript (SSU-rRNA, 5.8S rRNA, LSU-rRNA)	GTP binding; GTPase activity; U3 snoRNA binding	nucleus; nucleoplasm; nucleolus; 90S preribosome	-0.119729	0.721022	0.993947	1.01828	0.00713843	0.28785	-0.209381	0.522106	0.847326	-1.34739	0.000475224	0.0975009
chr5_3283162_3283522	18	20	48	50	70	54	100	88	26.3976	21.6676	54.0163	73.218	45.292	53.7446	59.0639	76.6964	ENSMUSG00000106658	chr5	3283163	3283522	+	intron	lincRNA-intron (ENSMUST00000197473, intron 3 of 4)	12961	ENSMUST00000197473	Gm36548	589.5	predicted gene, 36548	5	3270319	3284584	lincRNA				1.04753	0.0086031	0.34606	0.0955567	0.781994	0.995319	0.455066	0.179942	0.616402	1.40704	0.000492564	0.0975009
chr10_24595387_24596031	64	114	46	28	117	56	58	66	93.8582	123.505	51.7657	41.0021	75.7023	55.7352	34.2571	57.5223	ENSMUSG00000019997	chr10	24595388	24596031	+	promoter-TSS	protein_coding-promoter-TSS (ENSMUST00000129142)	-17	ENSMUST00000176228	Ccn2	2398	cellular communication network factor 2	10	24595442	24598683	protein_coding	signal transduction; cell adhesion; positive regulation of gene expression; intracellular signal transduction; positive regulation of protein phosphorylation; negative regulation of gene expression; cell migration; negative regulation of cell death; ossification; positive regulation of cysteine-type endopeptidase activity involved in apoptotic process; positive regulation of cell population proli…	heparin binding; integrin binding; protein C-terminus binding; insulin-like growth factor binding; growth factor activity; fibronectin binding; protein binding	extracellular space; perinuclear region of cytoplasm; cytosol; extracellular region; extracellular matrix; cell cortex; cis-Golgi network	-0.721437	0.0281318	0.552273	-0.0447882	0.900542	0.995319	-0.549484	0.101414	0.514316	-1.22613	0.000494691	0.0975009
chr15_43170669_43171073	82	126	66	38	188	106	95	66	120.256	136.506	74.2725	55.6456	121.641	105.499	56.1108	57.5223	ENSMUSG00000051920	chr15	43170670	43171073	+	promoter-TSS	protein_coding-promoter-TSS (ENSMUST00000063492)	-45	ENSMUST00000226810	Rspo2	3259	R-spondin 2	15	43020794	43170826	protein_coding	multicellular organism development; Wnt signaling pathway; response to stimulus; positive regulation of Wnt signaling pathway; bone mineralization; dopaminergic neuron differentiation; embryonic hindlimb morphogenesis; limb development; positive regulation of canonical Wnt signaling pathway; epithelial tube branching involved in lung morphogenesis; negative regulation of odontogenesis of dentin-c…	heparin binding; signaling receptor binding	cell surface; extracellular region	-0.17579	0.491603	0.976587	-0.206946	0.467979	0.995319	-1.00563	0.000119377	0.0211898	-0.974474	0.000497408	0.0975009
chr11_100979915_100980365	26	38	6	10	58	43	38	38	38.1299	41.1684	6.75204	14.6436	37.5276	42.7967	22.4443	33.1189	ENSMUSG00000004044	chr11	100979916	100980365	+	Distant-promoter	Intergenic	-9253	ENSMUST00000060792	Cavin1	2074.5	caveolae associated 1	11	100956733	100970887	protein_coding	DNA-templated transcription, termination; transcription initiation from RNA polymerase I promoter; positive regulation of cell motility; termination of RNA polymerase I transcription; rRNA transcription; protein secretion	RNA binding; identical protein binding; protein binding; rRNA binding; rRNA primary transcript binding	caveola; membrane; plasma membrane; nucleus; protein-containing complex; cytoplasm; intracellular membrane-bounded organelle; mitochondrion; endoplasmic reticulum; cytosol; membrane raft	0.0114941	0.979651	0.999401	1.4073	0.0107891		-0.541732	0.222609	0.658847	-1.93754	0.000506711
chr17_5940860_5941832	86	132	54	58	224	126	202	131	126.122	143.006	60.7684	84.9328	144.934	125.404	119.309	114.173	ENSMUSG00000023805	chr17	5940861	5941832	+	promoter-TSS	protein_coding-promoter-TSS (ENSMUST00000080283)	-32	ENSMUST00000134767	Synj2	3638	synaptojanin 2	17	5941280	6044290	protein_coding	phosphatidylinositol dephosphorylation; brain development; synaptic vesicle endocytosis; inositol phosphate dephosphorylation; intracellular distribution of mitochondria	hydrolase activity; nucleic acid binding; RNA binding; phosphatidylinositol phosphate 5-phosphatase activity; phosphoric ester hydrolase activity; phosphatidylinositol-4,5-bisphosphate 5-phosphatase activity; SH3 domain binding; inositol-polyphosphate 5-phosphatase activity; phosphatidylinositol monophosphate phosphatase activity	membrane; plasma membrane; perinuclear region of cytoplasm; cytoplasm; cell junction; synapse; cytoskeleton; cell projection; axon terminus; cytoplasmic microtubule; membrane raft; presynapse; ruffle membrane; extrinsic component of mitochondrial outer membrane	0.00729296	0.975331	0.999401	0.697092	0.00610459	0.261767	-0.215267	0.346637	0.756293	-0.905066	0.000515586	0.0990222
chr7_35756411_35756864	12	26	58	42	81	34	103	69	17.5984	28.1678	65.2698	61.5031	52.4093	33.8392	60.8359	60.137	ENSMUSG00000043671	chr7	35756412	35756864	+	Distant-promoter	Intergenic	-2183	ENSMUST00000051377	Dpy19l3	628	dpy-19-like 3 (C. elegans)	7	35685165	35754454	protein_coding	protein C-linked glycosylation via 2'-alpha-mannosyl-L-tryptophan	transferase activity; transferase activity, transferring glycosyl groups; mannosyltransferase activity	membrane; integral component of membrane; nuclear inner membrane	0.90625	0.0287219	0.555841	-0.0689483	0.848202	0.995319	0.469521	0.189282	0.626509	1.44472	0.000523211	0.0990222
chr16_75485562_75485912	36	38	8	10	26	18	12	12	52.7952	41.1684	9.00272	14.6436	16.8227	17.9149	7.08767	10.4586	ENSMUSG00000116610	chr16	75485563	75485912	+	Intergenic	Intergenic	-38444	ENSMUST00000232503	Gm49678	434	predicted gene, 49678	16	75388544	75447293	lincRNA				-1.4328	0.00610103	0.28792	-0.431278	0.494096		-1.00755	0.0801232	0.474071	-2.00907	0.000562222
chr17_28084887_28085337	34	54	18	12	74	55	77	41	49.8622	58.5024	20.2561	17.5723	47.8801	54.7399	45.4792	35.7336	ENSMUSG00000062859	chr17	28084888	28085337	+	Distant-promoter	Intergenic	-4473	ENSMUST00000043925	Tcp11	1705	t-complex protein 11	17	28066745	28080639	protein_coding				-0.0894338	0.81103	0.995367	1.10342	0.0108796		-0.323318	0.377346	0.775175	-1.51618	0.000567933	0.105664
chr2_148469907_148470357	18	32	2	8	74	63	31	16	26.3976	34.6681	2.25068	11.7149	47.8801	62.7021	18.3098	13.9448	ENSMUSG00000087678	chr2	148469908	148470357	+	intron	lincRNA-intron (ENSMUST00000129067, intron 1 of 1)	1242	ENSMUST00000129067	Gm14120	2869	predicted gene 14120	2	148468890	148478780	lincRNA				0.841009	0.08344	0.752411	1.31277	0.0445876		-1.75856	0.000324966	0.0400932	-2.23032	0.000613261
chr13_36731758_36732118	12	14	56	34	16	10	16	12	17.5984	15.1673	63.0191	49.7882	10.3524	9.95271	9.45023	10.4586	ENSMUSG00000039114	chr13	36731759	36732118	+	promoter-TSS	protein_coding-promoter-TSS (ENSMUST00000223611)	-192	ENSMUST00000223611	Nrn1	1443	neuritin 1	13	36725361	36735131	protein_coding	nervous system development; regulation of synaptic vesicle exocytosis; axonogenesis; neuron projection extension	protein binding; identical protein binding	membrane; integral component of membrane; plasma membrane; extracellular space; cell junction; synapse; glutamatergic synapse; anchored component of membrane; anchored component of plasma membrane; AMPA glutamate receptor complex	-0.679524	0.240147	0.911927	-2.51381	1.38352e-06		-0.038047	0.94716	0.986797	1.79624	0.000632055
chr3_135206665_135207080	6	12	36	28	36	32	44	40	8.7992	13.0005	40.5123	41.0021	23.293	31.8487	25.9881	34.862	ENSMUSG00000106079	chr3	135206666	135207080	+	Distant-promoter	Intergenic	-2115	ENSMUST00000199682	Gm43033	425	predicted gene 43033	3	135208987	135209411	processed_pseudogene				1.29968	0.0179377	0.464661	-0.43151	0.346975		0.145923	0.749294	0.932416	1.87712	0.000656496
chr11_120484135_120484539	4	20	50	34	36	10	68	37	5.86614	21.6676	56.267	49.7882	23.293	9.95271	40.1635	32.2474	ENSMUSG00000039640	chr11	120484136	120484539	+	promoter-TSS	protein_coding-promoter-TSS (ENSMUST00000043627)	-276	ENSMUST00000043627	Mrpl12	1042	mitochondrial ribosomal protein L12	11	120484613	120489065	protein_coding	translation; positive regulation of transcription, DNA-templated; mitochondrial transcription	structural constituent of ribosome	ribosome; mitochondrion; mitochondrial ribosome; mitochondrial large ribosomal subunit	0.253628	0.661	0.992653	-0.547556	0.263609		1.08724	0.0342829	0.351295	1.88843	0.00070258
chr7_79907102_79907743	60	62	16	32	138	92	94	66	87.992	67.1695	18.0054	46.8595	89.2899	91.5649	55.5201	57.5223	ENSMUSG00000097685	chr7	79907103	79907743	+	Distant-promoter	protein_coding-intron (ENSMUST00000075657, intron 4 of 5)	-9515	ENSMUST00000180715	Gm26646	964.5	predicted gene, 26646	7	79916937	79920641	antisense				0.228702	0.495337	0.976587	0.842698	0.0252372	0.516284	-0.678445	0.0396713	0.370707	-1.29244	0.00070486	0.127714
chr2_110663321_110663771	10	14	42	38	32	48	48	29	14.6653	15.1673	47.2643	55.6456	20.7049	47.773	28.3507	25.275	ENSMUSG00000050808	chr2	110663322	110663771	+	intron	protein_coding-intron (ENSMUST00000099623, intron 24 of 26)	-57794	ENSMUST00000111016	Muc15	3095	mucin 15	2	110721340	110739527	protein_coding			membrane; integral component of membrane	1.16771	0.0261302	0.53487	-0.932529	0.045202		-0.319485	0.491665	0.833713	1.78076	0.00070878
chr7_70359837_70360287	68	70	34	26	69	58	94	62	99.7243	75.8365	38.2616	38.0733	44.6449	57.7257	55.5201	54.0361	ENSMUSG00000030551	chr7	70359838	70360287	+	promoter-TSS	protein_coding-promoter-TSS (ENSMUST00000208081)	-141	ENSMUST00000208081	Nr2f2	1914	nuclear receptor subfamily 2, group F, member 2	7	70351944	70366735	protein_coding	regulation of transcription, DNA-templated; negative regulation of transcription by RNA polymerase II; positive regulation of transcription, DNA-templated; cell differentiation; negative regulation of transcription, DNA-templated; in utero embryonic development; intracellular receptor signaling pathway; regulation of transcription by RNA polymerase II; anterior/posterior pattern specification; bl…	DNA-binding transcription factor activity; zinc ion binding; metal ion binding; DNA binding; sequence-specific DNA binding; protein homodimerization activity; RNA polymerase II cis-regulatory region sequence-specific DNA binding; retinoic acid binding; nuclear receptor activity	nucleus; nucleoplasm; cytosol; nuclear chromatin	-0.781829	0.0161772	0.444639	0.522053	0.136172	0.907643	0.111172	0.730699	0.926563	-1.19271	0.000709717	0.127714
chr13_31626656_31627006	48	55	10	20	58	36	22	36	70.3936	59.5858	11.2534	29.2872	37.5276	35.8298	12.9941	31.3758	ENSMUSG00000098266	chr13	31626657	31627006	+	promoter-TSS	miRNA-promoter-TSS (ENSMUST00000184237)	-288	ENSMUST00000184237	Gm27516	98	predicted gene, 27516	13	31626446	31626543	miRNA				-0.820245	0.0757727	0.736328	0.134157	0.797143		-0.760855	0.110843	0.527071	-1.71526	0.000733771
chr9_106306739_106307331	22	40	74	58	106	52	160	102	32.2637	43.3351	83.2752	84.9328	68.585	51.7541	94.5023	88.8981	ENSMUSG00000023345	chr9	106306740	106307331	+	intron	protein_coding-intron (ENSMUST00000072206, intron 8 of 10)	6277	ENSMUST00000189325	Poc1a	1308	POC1 centriolar protein A	9	106281061	106350521	protein_coding	spermatogenesis; cell projection organization; bone development; non-motile cilium assembly; positive regulation of centrosome duplication; mitotic spindle organization; growth plate cartilage chondrocyte development	protein binding	cytoplasm; cytoskeleton; cell projection; centrosome; centriole; ciliary basal body; spindle pole	0.667272	0.0454951	0.648543	0.127138	0.666976	0.995319	0.596519	0.0410359	0.372983	1.13665	0.000735795	0.130271
chr3_96557668_96558118	34	36	12	9	62	30	50	40	49.8622	39.0016	13.5041	13.1792	40.1157	29.8581	29.532	34.862	ENSMUSG00000038393	chr3	96557669	96558118	+	promoter-TSS	protein_coding-promoter-TSS (ENSMUST00000049093)	-64	ENSMUST00000074519	Txnip	646.5	thioredoxin interacting protein	3	96557957	96561883	protein_coding	negative regulation of transcription by RNA polymerase II; negative regulation of catalytic activity; cell cycle; platelet-derived growth factor receptor signaling pathway; response to oxidative stress; positive regulation of apoptotic process; regulation of cell population proliferation; protein import into nucleus; keratinocyte differentiation; protein transport; negative regulation of cell div…	protein binding; ubiquitin protein ligase binding; enzyme inhibitor activity	nucleus; cytoplasm; cytosol; mitochondrial intermembrane space	-0.324514	0.45187	0.968768	1.26353	0.01246		-0.137929	0.744933	0.931552	-1.72597	0.000746361
chr19_34815288_34815738	39	34	8	12	48	42	20	18	57.1948	36.8349	9.00272	17.5723	31.0573	41.8014	11.8128	15.6879	ENSMUSG00000065594	chr19	34815289	34815738	+	intron	protein_coding-intron (ENSMUST00000036584, intron 5 of 6)	5260	ENSMUST00000083660	Mir107	87	microRNA 107	19	34820687	34820773	miRNA	gene silencing by miRNA; negative regulation of fat cell differentiation; cellular response to insulin stimulus; positive regulation of gluconeogenesis; negative regulation of glucose import; negative regulation of insulin receptor signaling pathway			-0.366032	0.436187	0.965577	0.0677195	0.905769		-1.41138	0.00457892	0.155439	-1.84513	0.00076194
chr10_89205853_89206257	24	54	10	12	36	26	58	41	35.1968	58.5024	11.2534	17.5723	23.293	25.8771	34.2571	35.7336	ENSMUSG00000035189	chr10	89205854	89206257	+	intron	protein_coding-intron (ENSMUST00000181976, intron 1 of 7)	51081	ENSMUST00000181976	Ano4	1712.5	anoctamin 4	10	88948994	89344762	protein_coding	calcium activated phospholipid scrambling; lipid transport; transmembrane transport; calcium activated phosphatidylcholine scrambling; calcium activated galactosylceramide scrambling; chloride transport; chloride transmembrane transport; calcium activated phosphatidylserine scrambling	protein dimerization activity; phospholipid scramblase activity; chloride channel activity	membrane; integral component of membrane; plasma membrane	-0.950397	0.0370491	0.608738	1.3021	0.0108411		0.513255	0.252823	0.683688	-1.73924	0.000771141
chr15_82354785_82355189	58	108	42	28	96	99	72	34	85.059	117.005	47.2643	41.0021	62.1147	98.5318	42.526	29.6327	ENSMUSG00000022450	chr15	82354786	82355189	+	promoter-TSS	protein_coding-promoter-TSS (ENSMUST00000023085)	-665	ENSMUST00000023085	Ndufa6	440	NADH:ubiquinone oxidoreductase subunit A6	15	82350140	82354322	protein_coding	oxidation-reduction process; response to oxidative stress; mitochondrial respiratory chain complex I assembly		membrane; mitochondrion; mitochondrial inner membrane; respirasome; mitochondrial membrane; mitochondrial respiratory chain complex I	-0.353054	0.283694	0.934043	-0.280042	0.446985	0.995319	-1.12433	0.000965988	0.0736211	-1.19734	0.000818146	0.142552
chr2_28624893_28625343	2	16	32	32	48	33	44	27	2.93307	17.3341	36.0109	46.8595	31.0573	32.8439	25.9881	23.5319	ENSMUSG00000026815	chr2	28624894	28625343	+	Distant-promoter	Intergenic	-3136	ENSMUST00000145690	Gfi1b	1019	growth factor independent 1B	2	28609450	28621982	protein_coding	regulation of transcription, DNA-templated; multicellular organism development; positive regulation of transcription by RNA polymerase II; negative regulation of transcription by RNA polymerase II; regulation of transcription by RNA polymerase II; positive regulation of granulocyte differentiation; regulation of erythrocyte differentiation; negative regulation of histone H3-K4 methylation; positi…	metal ion binding; DNA binding; protein binding; DNA-binding transcription activator activity, RNA polymerase II-specific; RNA polymerase II cis-regulatory region sequence-specific DNA binding; RNA polymerase II transcription factor binding; sequence-specific double-stranded DNA binding	nucleus; nucleoplasm; plasma membrane; nuclear matrix; transcription regulator complex	1.56892	0.00641171	0.296942	-0.732878	0.139405		-0.36245	0.459261	0.818901	1.93935	0.00083963
chr18_7690682_7691105	10	20	50	38	33	26	72	30	14.6653	21.6676	56.267	55.6456	21.3519	25.8771	42.526	26.1465	ENSMUSG00000117542	chr18	7690683	7691105	+	intron	processed_pseudogene-intron (ENSMUST00000234387, intron 1 of 1)	1833	ENSMUST00000234387	Gm18763	983	predicted gene, 18763	18	7684530	7692726	processed_pseudogene				0.346741	0.481325	0.974934	-0.688772	0.1056		0.566422	0.19735	0.634379	1.60194	0.000849337
chr15_83297806_83298261	36	62	16	18	68	38	64	33	52.7952	67.1695	18.0054	26.3585	43.9979	37.8203	37.8009	28.7612	ENSMUSG00000054277	chr15	83297807	83298261	+	Intergenic	Intergenic	7308	ENSMUST00000226816	Arfgap3	963.5	ADP-ribosylation factor GTPase activating protein 3	15	83299739	83350247	protein_coding	positive regulation of GTPase activity; protein secretion; protein transport; vesicle-mediated transport; COPI coating of Golgi vesicle	GTPase activator activity; metal ion binding	Golgi apparatus; cytosol; membrane; Golgi membrane; cytoplasm	-0.553195	0.156709	0.866077	0.615142	0.162106		-0.293099	0.453894	0.816567	-1.46144	0.000879895	0.150916
chr19_8728501_8728963	28	42	12	10	54	41	70	44	41.063	45.5019	13.5041	14.6436	34.9395	40.8061	41.3448	38.3482	ENSMUSG00000065087	chr19	8728502	8728963	+	Intergenic	Intergenic	2866	ENSMUST00000083153	Snord22	126	small nucleolar RNA, C/D box 22	19	8725866	8725991	snoRNA				-0.203149	0.620495	0.988761	1.5088	0.00163688		0.0825613	0.834881	0.958235	-1.62939	0.000902829
chr9_82279561_82279971	14	14	52	34	20	20	52	34	20.5315	15.1673	58.5177	49.7882	12.9406	19.9054	30.7133	29.6327	ENSMUSG00000099266	chr9	82279562	82279971	+	Intergenic	Intergenic	19473	ENSMUST00000183678	1700063H06Rik	445	RIKEN cDNA 1700063H06 gene	9	82260293	82263485	lincRNA				-0.131418	0.79909	0.995367	-0.846445	0.0520757		0.907069	0.0516219	0.404983	1.6221	0.000912578
chr18_24209867_24210227	10	4	40	22	18	18	40	24	14.6653	4.33351	45.0136	32.2159	11.6465	17.9149	23.6256	20.9172	ENSMUSG00000000420	chr18	24209868	24210227	+	intron	protein_coding-intron (ENSMUST00000000430, intron 1 of 12)	4088	ENSMUST00000164998	Galnt1	899	polypeptide N-acetylgalactosaminyltransferase 1	18	24205344	24286818	protein_coding	protein O-linked glycosylation via threonine; protein glycosylation; protein O-linked glycosylation; protein O-linked glycosylation via serine	transferase activity; transferase activity, transferring glycosyl groups; metal ion binding; polypeptide N-acetylgalactosaminyltransferase activity; carbohydrate binding; manganese ion binding	membrane; integral component of membrane; Golgi apparatus; perinuclear region of cytoplasm; extracellular region; Golgi cisterna membrane	0.683735	0.294867	0.937991	-0.797425	0.140028		0.617918	0.271095	0.697199	2.09908	0.000941945
chr13_37864090_37864494	10	16	46	32	34	20	54	48	14.6653	17.3341	51.7657	46.8595	21.999	19.9054	31.8945	41.8344	ENSMUSG00000039087	chr13	37864091	37864494	+	intron	protein_coding-intron (ENSMUST00000110237, intron 1 of 9)	6358	ENSMUST00000138110	Rreb1	4320	ras responsive element binding protein 1	13	37778400	37952005	protein_coding	regulation of transcription, DNA-templated; positive regulation of transcription by RNA polymerase II; negative regulation of transcription by RNA polymerase II; positive regulation of mammary gland epithelial cell proliferation; negative regulation of transcription, DNA-templated; positive regulation of epithelial cell migration; positive regulation of substrate adhesion-dependent cell spreading…	metal ion binding; DNA binding; DNA-binding transcription factor activity; RNA polymerase II transcription regulatory region sequence-specific DNA binding; DNA-binding transcription activator activity, RNA polymerase II-specific; RNA polymerase II cis-regulatory region sequence-specific DNA binding; transcription regulatory region sequence-specific DNA binding	nucleus; nuclear speck; fibrillar center	0.384856	0.443041	0.967358	-0.431542	0.306665		0.800227	0.0670921	0.446626	1.61662	0.000942284
chr9_61012734_61013184	20	22	72	42	68	30	58	74	29.3307	23.8343	81.0245	61.5031	43.9979	29.8581	34.2571	64.4947	ENSMUSG00000111290	chr9	61012735	61013184	+	promoter-TSS	lincRNA-promoter-TSS (ENSMUST00000215132)	-522	ENSMUST00000215132	Gm5122	1174.5	predicted gene 5122	9	61013481	61019797	lincRNA				0.500401	0.255385	0.921456	-0.552956	0.160764	0.941672	0.385649	0.333917	0.74808	1.43901	0.000953945	0.161099
chr1_86586838_86587293	42	46	18	12	42	34	36	26	61.5944	49.8354	20.2561	17.5723	27.1752	33.8392	21.263	22.6603	ENSMUSG00000026240	chr1	86586839	86587293	+	promoter-TSS	protein_coding-promoter-TSS (ENSMUST00000027446)	-35	ENSMUST00000027446	Cops7b	2090.5	COP9 signalosome subunit 7B	1	86582904	86609375	protein_coding	COP9 signalosome assembly; protein deneddylation		COP9 signalosome; nucleus; nucleoplasm; cytoplasm	-0.872977	0.0383142	0.614659	0.205303	0.668943		-0.466927	0.281652	0.705455	-1.54521	0.000987181
chr11_74830058_74830548	144	174	114	78	208	120	210	150	211.181	188.508	128.289	114.22	134.582	119.433	124.034	130.733	ENSMUSG00000000282	chr11	74830059	74830548	+	promoter-TSS	protein_coding-promoter-TSS (ENSMUST00000000291)	-617	ENSMUST00000000291	Mnt	777	max binding protein	11	74830920	74845725	protein_coding	negative regulation of transcription by RNA polymerase II; cell aging; regulation of transcription, DNA-templated; regulation of cell cycle; negative regulation of apoptotic signaling pathway	DNA binding; protein binding; chromatin binding; protein dimerization activity; RNA polymerase II transcription regulatory region sequence-specific DNA binding; DNA-binding transcription factor activity; DNA-binding transcription repressor activity, RNA polymerase II-specific	nucleus; nucleoplasm	-0.644459	0.00183019	0.151669	0.0643507	0.76528	0.995319	-0.00351744	0.986318	0.99694	-0.712327	0.00103628	0.172353
chr18_67278401_67278869	24	18	50	54	58	44	95	68	35.1968	19.5008	56.267	79.0754	37.5276	43.7919	56.1108	59.2654	ENSMUSG00000024525	chr18	67278402	67278869	+	Distant-promoter	Intergenic	-10551	ENSMUST00000025403	Impa2	386	inositol (myo)-1(or 4)-monophosphatase 2	18	67289186	67322472	protein_coding	phosphatidylinositol phosphorylation; inositol biosynthetic process; inositol phosphate dephosphorylation; signal transduction; inositol metabolic process	metal ion binding; hydrolase activity; protein homodimerization activity; inositol monophosphate 1-phosphatase activity; inositol monophosphate 3-phosphatase activity; inositol monophosphate 4-phosphatase activity; inositol monophosphate phosphatase activity	cytoplasm	0.59685	0.143001	0.849505	-0.222508	0.535928	0.995319	0.510247	0.157199	0.587637	1.32961	0.00106895	0.175132
chr1_59508518_59508968	22	42	16	2	92	78	34	34	32.2637	45.5019	18.0054	2.92872	59.5266	77.6312	20.0817	29.6327	ENSMUSG00000047361	chr1	59508519	59508968	+	Distant-promoter	Intergenic	-7521	ENSMUST00000114243	Gm973	630	predicted gene 973	1	59516264	59636417	protein_coding				0.802112	0.0761781	0.736433	1.15265	0.0383246		-1.47361	0.00102994	0.076525	-1.82415	0.00110565
chr17_87114690_87115140	40	50	14	16	36	32	36	30	58.6614	54.1689	15.7548	23.4297	23.293	31.8487	21.263	26.1465	ENSMUSG00000037104	chr17	87114691	87115140	+	intron	protein_coding-intron (ENSMUST00000041369, intron 1 of 2)	7057	ENSMUST00000234421	Socs5	2019	suppressor of cytokine signaling 5	17	87107679	87137839	protein_coding	positive regulation of proteasomal ubiquitin-dependent protein catabolic process; epidermal growth factor receptor signaling pathway; receptor signaling pathway via JAK-STAT; negative regulation of inflammatory response; cellular response to low-density lipoprotein particle stimulus; intracellular signal transduction; protein ubiquitination; phosphatidylinositol phosphorylation; regulation of pho…	protein binding; receptor tyrosine kinase binding; 1-phosphatidylinositol-3-kinase regulator activity; epidermal growth factor receptor binding; kinase inhibitor activity	cytoplasm; phosphatidylinositol 3-kinase complex	-1.04605	0.0152881	0.433184	0.284614	0.55519		-0.212011	0.630707	0.889287	-1.54267	0.00112208
chr1_193589058_193589418	34	34	85	58	111	55	144	86	49.8622	36.8349	95.654	84.9328	71.8201	54.7399	85.0521	74.9533	ENSMUSG00000097850	chr1	193589059	193589418	+	Intergenic	Intergenic	-79064	ENSMUST00000180420	Mir205hg	2112	Mir205 host gene	1	193507238	193510174	lincRNA				0.573958	0.0807124	0.745681	-0.174135	0.558044	0.995319	0.330178	0.262382	0.690016	1.07827	0.00112485	0.179119
chr8_92359962_92360312	48	75	32	22	106	60	98	65	70.3936	81.2534	36.0109	32.2159	68.585	59.7163	57.8827	56.6508	ENSMUSG00000031737	chr8	92359963	92360312	+	exon	protein_coding-exon (ENSMUST00000034184, exon 3 of 3)	2388	ENSMUST00000034184	Irx5	2500	Iroquois homeobox 5	8	92357625	92376286	protein_coding	regulation of transcription, DNA-templated; regulation of transcription by RNA polymerase II; regulation of gene expression; response to stimulus; negative regulation of transcription by RNA polymerase II; visual perception; neuron differentiation; cell development; regulation of heart rate; neuron maturation; retinal bipolar neuron differentiation; gonad development; embryonic cranial skeleton m…	DNA-binding transcription factor activity, RNA polymerase II-specific; DNA binding; sequence-specific DNA binding; DNA-binding transcription repressor activity, RNA polymerase II-specific; sequence-specific double-stranded DNA binding	nucleus	-0.240523	0.445414	0.968072	0.742598	0.0328309	0.57766	-0.168802	0.584293	0.871937	-1.15192	0.0011338	0.179119
chr9_62744555_62744959	12	18	62	28	28	22	68	34	17.5984	19.5008	69.7711	41.0021	18.1168	21.896	40.1635	29.6327	ENSMUSG00000111537	chr9	62744556	62744959	+	intron	protein_coding-intron (ENSMUST00000034774, intron 9 of 29)	-45147	ENSMUST00000214567	Gm7653	508	predicted gene 7653	9	62789904	62790411	processed_pseudogene				0.0926136	0.854608	0.995367	-0.669024	0.123006		0.823307	0.0699995	0.452755	1.58494	0.00113549
chr4_139014747_139015197	14	26	58	38	58	46	114	82	20.5315	28.1678	65.2698	55.6456	37.5276	45.7825	67.3329	71.4671	ENSMUSG00000041143	chr4	139014748	139015197	+	intron	protein_coding-intron (ENSMUST00000043042, intron 7 of 15)	42063	ENSMUST00000124835	Tmco4	2457	transmembrane and coiled-coil domains 4	4	138972888	139059171	protein_coding			membrane; integral component of membrane	0.745639	0.0604085	0.698799	0.192121	0.574654	0.995319	0.744747	0.0284016	0.328833	1.29827	0.00114685	0.179119
chr11_95102269_95102719	32	48	14	10	45	35	30	10	46.9291	52.0022	15.7548	14.6436	29.1163	34.8345	17.7192	8.7155	ENSMUSG00000001510	chr11	95102270	95102719	+	Distant-promoter	Intergenic	-17625	ENSMUST00000092768	Dlx3	2607	distal-less homeobox 3	11	95120119	95125296	protein_coding	regulation of transcription, DNA-templated; multicellular organism development; positive regulation of transcription by RNA polymerase II; cell differentiation; regulation of transcription by RNA polymerase II; blood vessel development; placenta development; odontogenesis of dentin-containing tooth; odontoblast differentiation; epithelial cell differentiation	DNA-binding transcription factor activity, RNA polymerase II-specific; DNA binding; chromatin binding; DNA-binding transcription activator activity, RNA polymerase II-specific; RNA polymerase II cis-regulatory region sequence-specific DNA binding; sequence-specific double-stranded DNA binding	nucleus; nuclear chromatin	-0.639145	0.16616	0.871631	-0.166789	0.761788		-1.22924	0.0123981	0.235573	-1.7016	0.00115489
chr17_4995675_4996160	36	36	12	12	106	46	58	46	52.7952	39.0016	13.5041	17.5723	68.585	45.7825	34.2571	40.0913	ENSMUSG00000069729	chr17	4995676	4996160	+	promoter-TSS	protein_coding-promoter-TSS (ENSMUST00000115799)	-504	ENSMUST00000115799	Arid1b	7150	AT rich interactive domain 1B (SWI-like)	17	4994332	5347656	protein_coding	chromatin remodeling; ATP-dependent chromatin remodeling; regulation of transcription by RNA polymerase II; positive regulation of transcription, DNA-templated; chromatin organization; dendritic spine development; nervous system development; neuron-neuron synaptic transmission; dendritic cell dendrite assembly	DNA binding; protein binding; nucleosome binding	brahma complex; SWI/SNF complex; nucleus; nBAF complex; synapse; nucleoplasm; cytosol; cytoplasm; plasma membrane	0.340317	0.395605	0.965539	1.26772	0.00739043		-0.639254	0.101	0.513739	-1.56666	0.00115856	0.179119
chr1_97976906_97977310	50	92	40	24	110	83	106	60	73.3267	99.6708	45.0136	35.1446	71.1731	82.6075	62.6078	52.293	ENSMUSG00000026335	chr1	97976907	97977310	+	promoter-TSS	protein_coding-promoter-TSS (ENSMUST00000159428)	-40	ENSMUST00000159428	Pam	709	peptidylglycine alpha-amidating monooxygenase	1	97795114	98095646	protein_coding	metabolic process; oxidation-reduction process; response to drug; regulation of transcription by RNA polymerase II; response to pH; response to zinc ion; regulation of actin cytoskeleton organization; regulation of protein secretion; peptide metabolic process; long-chain fatty acid metabolic process; protein metabolic process; toxin metabolic process; peptide amidation; protein amidation; fatty a…	protein binding; metal ion binding; copper ion binding; catalytic activity; identical protein binding; monooxygenase activity; oxidoreductase activity; zinc ion binding; calcium ion binding; lyase activity; protein kinase binding; oxidoreductase activity, acting on paired donors, with incorporation or reduction of molecular oxygen, reduced ascorbate as one donor, and incorporation of one atom of …	membrane; integral component of membrane; extracellular space; perinuclear region of cytoplasm; cytosol; cell surface; plasma membrane; extracellular region; cytoplasmic vesicle; neuron projection; integral component of plasma membrane; secretory granule; perikaryon; neuronal cell body; secretory granule membrane; trans-Golgi network; transport vesicle membrane	-0.185544	0.547245	0.982072	0.514941	0.128877	0.890717	-0.408036	0.180774	0.617824	-1.10852	0.00119609	0.182355
chr9_70634027_70634477	9	14	52	20	47	40	82	56	13.1988	15.1673	58.5177	29.2872	30.4103	39.8108	48.4324	48.8068	ENSMUSG00000074213	chr9	70634028	70634477	+	intron	protein_coding-intron (ENSMUST00000049031, intron 2 of 8)	-21999	ENSMUST00000238671	Gm10642	1611	predicted gene 10642	9	70656251	70657862	antisense				1.28812	0.0101905	0.365065	0.127729	0.764014		0.480367	0.251011	0.682015	1.64076	0.00121658
chr2_60698031_60698520	48	50	18	16	85	28	37	24	70.3936	54.1689	20.2561	23.4297	54.9974	27.8676	21.8537	20.9172	ENSMUSG00000026971	chr2	60698032	60698520	+	intron	protein_coding-intron (ENSMUST00000028348, intron 1 of 17)	7303	ENSMUST00000142696	Itgb6	1487	integrin beta 6	2	60598292	60722643	protein_coding	integrin-mediated signaling pathway; cell adhesion; cell-matrix adhesion; inflammatory response; cell morphogenesis; gene expression; enamel mineralization; response to virus; transforming growth factor beta receptor signaling pathway; cell migration; cell adhesion mediated by integrin; lung alveolus development; skin development; surfactant homeostasis; regulation of transforming growth factor b…	integrin binding; signaling receptor activity	membrane; integral component of membrane; external side of plasma membrane; nucleoplasm; cell surface; cell junction; focal adhesion; integrin complex; centrosome; receptor complex; integrin alphav-beta6 complex	-0.558373	0.184599	0.882678	-0.0218916	0.963771		-0.974928	0.0256627	0.315686	-1.51141	0.00122343
chr4_83527895_83528305	8	30	58	44	28	34	124	58	11.7323	32.5014	65.2698	64.4318	18.1168	33.8392	73.2393	50.5499	ENSMUSG00000064606	chr4	83527896	83528305	+	promoter-TSS	snRNA-promoter-TSS (ENSMUST00000082672)	-332	ENSMUST00000082672	Gm25899	141	predicted gene, 25899	4	83527628	83527768	snRNA				0.156222	0.744744	0.993947	-0.060036	0.885052	0.995319	1.29047	0.00268768	0.120237	1.50673	0.00124504	0.187217
chr1_82476270_82476677	14	20	58	34	31	28	66	58	20.5315	21.6676	65.2698	49.7882	20.0579	27.8676	38.9822	50.5499	ENSMUSG00000100786	chr1	82476271	82476677	+	intron	protein_coding-intron (ENSMUST00000087050, intron 37 of 47)	-73727	ENSMUST00000187929	Gm28940	1682	predicted gene 28940	1	82392493	82402746	antisense				0.161429	0.727592	0.993947	-0.377201	0.341692		0.912644	0.0267309	0.322298	1.45127	0.00125768
chr9_41816086_41816490	22	22	68	44	40	14	78	59	32.2637	23.8343	76.5232	64.4318	25.8811	13.9338	46.0699	51.4215	ENSMUSG00000110981	chr9	41816087	41816490	+	exon	processed_transcript-exon (ENSMUST00000213355, exon 1 of 5)	684	ENSMUST00000213355	Gm35940	5669.5	predicted gene, 35940	9	41805412	41838418	processed_transcript				-0.440326	0.32275	0.94726	-0.539424	0.155915		1.2495	0.00219791	0.108155	1.3486	0.00131909	0.195671
chr12_110122733_110123382	28	52	16	12	122	78	22	12	41.063	56.3357	18.0054	17.5723	78.9374	77.6312	12.9941	10.4586	ENSMUSG00000113331	chr12	110122734	110123382	+	Intergenic	Intergenic	35020	ENSMUST00000223217	3110009F21Rik	1625	RIKEN cDNA 3110009F21 gene	12	110151654	110158077	lincRNA				0.673843	0.0757599	0.736328	-0.58628	0.235374		-2.72311	1.37968e-10	1.2653e-06	-1.46299	0.00134008	0.196134
chr6_92787276_92787726	14	20	46	41	50	38	62	40	20.5315	21.6676	51.7657	60.0387	32.3514	37.8203	36.6196	34.862	ENSMUSG00000048636	chr6	92787277	92787726	+	intron	protein_coding-intron (ENSMUST00000113438, intron 37 of 39)	-28977	ENSMUST00000057977	A730049H05Rik	2159	RIKEN cDNA A730049H05 gene	6	92816478	92847174	protein_coding				0.722953	0.0988956	0.783989	-0.638989	0.0999758		0.0361984	0.925777	0.98097	1.39814	0.00141214
chr8_110761957_110762361	8	8	32	24	28	16	65	38	11.7323	8.66703	36.0109	35.1446	18.1168	15.9243	38.3916	33.1189	ENSMUSG00000090039	chr8	110761958	110762361	+	intron	protein_coding-intron (ENSMUST00000076846, intron 1 of 6)	7167	ENSMUST00000162828	Gm15894	2067	predicted gene 15894	8	110754992	110758970	antisense				0.766805	0.187343	0.883748	0.0107353	0.981647		1.06759	0.0257511	0.31625	1.82366	0.00142245
chr15_97911083_97911533	35	56	18	12	40	42	32	14	51.3287	60.6692	20.2561	17.5723	25.8811	41.8014	18.9005	12.2017	ENSMUSG00000022479	chr15	97911084	97911533	+	promoter-TSS	protein_coding-promoter-TSS (ENSMUST00000173104)	-678	ENSMUST00000173104	Vdr	575.5	vitamin D (1,25-dihydroxyvitamin D3) receptor	15	97854425	97910630	protein_coding	regulation of transcription, DNA-templated; positive regulation of transcription by RNA polymerase II; negative regulation of transcription by RNA polymerase II; positive regulation of gene expression; negative regulation of gene expression; lipid metabolic process; multicellular organism development; cell differentiation; cholesterol homeostasis; lipid homeostasis; negative regulation of transcr…	DNA-binding transcription factor activity; zinc ion binding; metal ion binding; DNA binding; sequence-specific DNA binding; protein binding; nuclear receptor activity; RNA polymerase II cis-regulatory region sequence-specific DNA binding; retinoid X receptor binding; vitamin D response element binding; vitamin D binding; lithocholic acid receptor activity; calcitriol binding; lithocholic acid bin…	nucleus; nucleoplasm; perinuclear region of cytoplasm; cytosol; cytoplasm; intracellular membrane-bounded organelle; receptor complex; caveola; T-tubule; nuclear matrix; heterochromatin; RNA polymerase II transcription regulator complex; nuclear heterochromatin; euchromatin; dense fibrillar component	-0.749751	0.0898652	0.762987	-0.265561	0.605521		-1.07956	0.0211612	0.29288	-1.56375	0.00142724
chr12_56696725_56697312	70	106	40	42	76	49	62	58	102.657	114.838	45.0136	61.5031	49.1741	48.7683	36.6196	50.5499	ENSMUSG00000001497	chr12	56696726	56697312	+	exon	protein_coding-exon (ENSMUST00000001538, exon 2 of 4)	1289	ENSMUST00000152848	Pax9	4166	paired box 9	12	56691767	56712822	protein_coding	animal organ morphogenesis; regulation of transcription, DNA-templated; multicellular organism development; positive regulation of transcription by RNA polymerase II; negative regulation of transcription, DNA-templated; regulation of transcription by RNA polymerase II; face morphogenesis; endoderm development; odontogenesis; cellular response to growth factor stimulus; anatomical structure develo…	DNA-binding transcription factor activity; DNA binding; DNA-binding transcription factor activity, RNA polymerase II-specific; RNA polymerase II cis-regulatory region sequence-specific DNA binding; DNA-binding transcription activator activity, RNA polymerase II-specific; RNA polymerase II transcription regulatory region sequence-specific DNA binding; sequence-specific double-stranded DNA binding	nucleus; nuclear chromatin; transcription regulator complex	-1.15369	0.000252017	0.0474914	-0.291718	0.385114	0.991846	-0.183441	0.570705	0.866929	-1.04541	0.00143032	0.206587
chr18_6627039_6627500	22	16	48	50	40	34	73	54	32.2637	17.3341	54.0163	73.218	25.8811	33.8392	43.1167	47.0637	ENSMUSG00000039540	chr18	6627040	6627500	+	intron	protein_coding-intron (ENSMUST00000044829, intron 6 of 9)	23640	ENSMUST00000234337	4921524L21Rik	1329	RIKEN cDNA 4921524L21 gene	18	6603629	6638970	protein_coding				0.286508	0.51781	0.977645	-0.491596	0.206822		0.605611	0.128713	0.552722	1.38372	0.00145845	0.207914
chr15_38078049_38078499	62	70	32	30	111	80	102	74	90.9251	75.8365	36.0109	43.9308	71.8201	79.6217	60.2452	64.4947	ENSMUSG00000037487	chr15	38078050	38078499	+	promoter-TSS	bidirectional_promoter_lncRNA-promoter-TSS (ENSMUST00000228698)	151	ENSMUST00000226414	Ubr5	685.5	ubiquitin protein ligase E3 component n-recognin 5	15	37967328	38078854	protein_coding	protein ubiquitination; protein polyubiquitination; cellular response to DNA damage stimulus; positive regulation of gene expression; positive regulation of protein import into nucleus; progesterone receptor signaling pathway; protein K48-linked ubiquitination; positive regulation of canonical Wnt signaling pathway; negative regulation of histone H2A K63-linked ubiquitination; negative regulation…	ubiquitin binding; zinc ion binding; metal ion binding; ubiquitin-protein transferase activity; RNA binding; ubiquitin-ubiquitin ligase activity; ubiquitin protein ligase activity	nucleus; nucleoplasm; cytosol; protein-containing complex; perinuclear region of cytoplasm	-0.136567	0.648159	0.991614	0.649021	0.0485421	0.67173	-0.278301	0.342053	0.752994	-1.06389	0.00147966	0.208234
chr4_79993818_79994178	10	6	26	38	20	10	24	12	14.6653	6.50027	29.2589	55.6456	12.9406	9.95271	14.1753	10.4586	ENSMUSG00000082179	chr4	79993819	79994178	+	Distant-promoter	Intergenic	-8333	ENSMUST00000120362	Gm11407	1058	predicted gene 11407	4	80002331	80003388	processed_pseudogene				0.170989	0.799077	0.995367	-1.75956	0.00267009		0.104645	0.8659	0.966315	2.0352	0.00149021
chr15_80132905_80133255	58	86	43	24	148	68	100	58	85.059	93.1706	48.3896	35.1446	95.7601	67.6784	59.0639	50.5499	ENSMUSG00000022414	chr15	80132906	80133255	+	promoter-TSS	protein_coding-promoter-TSS (ENSMUST00000023050)	-47	ENSMUST00000023050	Tab1	504	TGF-beta activated kinase 1/MAP3K7 binding protein 1	15	80133127	80161707	protein_coding	protein dephosphorylation; in utero embryonic development; cardiac septum development; aorta development; coronary vasculature development; transforming growth factor beta receptor signaling pathway; heart morphogenesis; lung development; positive regulation of MAP kinase activity; negative regulation of protein kinase activity; activation of MAPKKK activity	protein serine/threonine phosphatase activity; phosphatase activity; protein binding; protein-containing complex binding; kinase activator activity; mitogen-activated protein kinase p38 binding; magnesium-dependent protein serine/threonine phosphatase activity; catalytic activity	protein-containing complex; cytosol; nucleus; nuclear speck	-0.115956	0.706727	0.993947	0.383851	0.258328	0.980672	-0.582204	0.0574361	0.42275	-1.08201	0.00151674	0.21075
chr19_10833569_10833973	38	56	16	18	50	26	53	44	55.7283	60.6692	18.0054	26.3585	32.3514	25.8771	31.3039	38.3482	ENSMUSG00000024670	chr19	10833570	10833973	+	Distant-promoter	Intergenic	-3713	ENSMUST00000080292	Cd6	2493	CD6 antigen	19	10789341	10830058	protein_coding	cell adhesion; positive regulation of protein phosphorylation; positive regulation of cytokine production involved in inflammatory response; response to lipopolysaccharide; endocytosis; heterophilic cell-cell adhesion via plasma membrane cell adhesion molecules; acute inflammatory response to antigenic stimulus; immunological synapse formation; positive regulation of T cell proliferation; lipopol…	protein binding; identical protein binding; scavenger receptor activity; protein kinase binding; lipopolysaccharide binding; lipoteichoic acid binding	membrane; integral component of membrane; immunological synapse; external side of plasma membrane; plasma membrane; spanning component of plasma membrane; intrinsic component of plasma membrane; T cell receptor complex	-0.990478	0.0151218	0.431136	0.661514	0.136765		0.239276	0.556237	0.86212	-1.41272	0.00152096
chr15_79466927_79467331	70	94	43	38	97	78	103	67	102.657	101.838	48.3896	55.6456	62.7617	77.6312	60.8359	58.3939	ENSMUSG00000106626	chr15	79466928	79467331	+	Distant-promoter	Intergenic	-5252	ENSMUST00000104762	Gm44302	91	predicted gene, 44302	15	79472381	79472471	miRNA				-0.55204	0.0546053	0.681341	0.204684	0.508696	0.995319	-0.224269	0.434111	0.805073	-0.980993	0.0015633	0.213687
chr15_78826526_78827129	60	102	50	30	150	89	138	74	87.992	110.505	56.267	43.9308	97.0542	88.5791	81.5082	64.4947	ENSMUSG00000116499	chr15	78826527	78827129	+	Intergenic	Intergenic	6017	ENSMUST00000230007	Gm7318	593	predicted gene 7318	15	78820810	78821402	processed_pseudogene				-0.101048	0.720094	0.993947	0.540529	0.0778395	0.792909	-0.341288	0.217464	0.653294	-0.982865	0.00159219	0.213687
chr3_53200709_53201159	34	36	10	12	39	39	58	32	49.8622	39.0016	11.2534	17.5723	25.2341	38.8156	34.2571	27.8896	ENSMUSG00000048332	chr3	53200710	53201159	+	intron	protein_coding-intron (ENSMUST00000059562, intron 2 of 3)	-28391	ENSMUST00000196913	Lhfp	2020	lipoma HMGIC fusion partner	3	53041528	53261679	protein_coding			membrane; integral component of membrane	-0.482292	0.283815	0.934043	1.13902	0.0267036		-0.018794	0.966208	0.991396	-1.64011	0.00159486
chr12_15849957_15850407	52	28	18	10	104	56	42	35	76.2598	30.3346	20.2561	14.6436	67.2909	55.7352	24.8069	30.5043	ENSMUSG00000113629	chr12	15849958	15850407	+	intron	bidirectional_promoter_lncRNA-intron (ENSMUST00000180759, intron 2 of 2)	443	ENSMUST00000221592	Gm48558	983	predicted gene, 48558	12	15842758	15850625	lincRNA				0.235526	0.58479	0.985513	0.641118	0.199762		-1.16571	0.00717993	0.188168	-1.5713	0.00159628	0.213687
chr15_42304571_42304921	42	25	14	4	28	21	20	20	61.5944	27.0845	15.7548	5.85744	18.1168	20.9007	11.8128	17.431	ENSMUSG00000116245	chr15	42304572	42304921	+	Intergenic	Intergenic	15600	ENSMUST00000230321	Gm49452	644	predicted gene, 49452	15	42311265	42320346	lincRNA				-1.17333	0.036843	0.60771	0.377474	0.557622		-0.42638	0.463198	0.820635	-1.97718	0.00160006
chr5_108743796_108744200	16	12	47	34	34	30	60	34	23.4645	13.0005	52.891	49.7882	21.999	29.8581	35.4384	29.6327	ENSMUSG00000055385	chr5	108743797	108744200	+	intron	protein_coding-intron (ENSMUST00000068946, intron 4 of 4)	5450	ENSMUST00000068946	Rnf212	876	ring finger protein 212	5	108729290	108774982	protein_coding	protein sumoylation; reciprocal meiotic recombination; meiotic cell cycle; chiasma assembly; synapsis; meiotic gene conversion	metal ion binding; SUMO transferase activity; transferase activity	synaptonemal complex; nucleus; chromosome	0.525634	0.284516	0.934687	-0.653318	0.127726		0.349224	0.423891	0.799514	1.52818	0.00160072
chr12_56689642_56690092	30	25	4	10	46	36	36	40	43.996	27.0845	4.50136	14.6436	29.7633	35.8298	21.263	34.862	ENSMUSG00000001497	chr12	56689643	56690092	+	Distant-promoter	antisense-TTS (ENSMUST00000159874)	-1900	ENSMUST00000153250	Pax9	4166	paired box 9	12	56691767	56712822	protein_coding	animal organ morphogenesis; regulation of transcription, DNA-templated; multicellular organism development; positive regulation of transcription by RNA polymerase II; negative regulation of transcription, DNA-templated; regulation of transcription by RNA polymerase II; face morphogenesis; endoderm development; odontogenesis; cellular response to growth factor stimulus; anatomical structure develo…	DNA-binding transcription factor activity; DNA binding; DNA-binding transcription factor activity, RNA polymerase II-specific; RNA polymerase II cis-regulatory region sequence-specific DNA binding; DNA-binding transcription activator activity, RNA polymerase II-specific; RNA polymerase II transcription regulatory region sequence-specific DNA binding; sequence-specific double-stranded DNA binding	nucleus; nuclear chromatin; transcription regulator complex	-0.107473	0.832773	0.995367	1.59825	0.00844356		-0.23368	0.639421	0.892875	-1.9394	0.00162041
chr19_45448585_45449035	34	35	8	12	56	31	28	11	49.8622	37.9183	9.00272	17.5723	36.2336	30.8534	16.5379	9.58705	ENSMUSG00000057605	chr19	45448586	45449035	+	exon	protein_coding-intron (ENSMUST00000224478, intron 1 of 13)	2385	ENSMUST00000077435	Gm6807	888	predicted gene 6807	19	45450308	45451195	processed_pseudogene				-0.374763	0.43535	0.965539	0.0375267	0.94827		-1.33732	0.00832281	0.199987	-1.74961	0.00163281
chr2_181498675_181499125	18	32	8	4	39	35	28	18	26.3976	34.6681	9.00272	5.85744	25.2341	34.8345	16.5379	15.6879	ENSMUSG00000000827	chr2	181498676	181499125	+	promoter-TSS	protein_coding-promoter-TSS (ENSMUST00000141825)	-945	ENSMUST00000141825	Tpd52l2	877	tumor protein D52-like 2	2	181497142	181517966	protein_coding		protein homodimerization activity	perinuclear region of cytoplasm; cytoplasm	-0.0438808	0.932248	0.997741	1.09354	0.0907228		-0.884866	0.0886344	0.491026	-2.02229	0.00167703
chr19_30248820_30249270	28	50	14	12	48	36	50	28	41.063	54.1689	15.7548	17.5723	31.0573	35.8298	29.532	24.4034	ENSMUSG00000093236	chr19	30248821	30249270	+	Intergenic	Intergenic	12472	ENSMUST00000175495	Gm24108	77	predicted gene, 24108	19	30261441	30261517	miRNA				-0.524808	0.219485	0.898611	0.708204	0.146585		-0.296367	0.488334	0.83214	-1.52938	0.00170952
chr9_23016657_23017107	18	24	46	48	66	35	160	106	26.3976	26.0011	51.7657	70.2892	42.7038	34.8345	94.5023	92.3843	ENSMUSG00000031963	chr9	23016658	23017107	+	Intergenic	Intergenic	-206194	ENSMUST00000071982	Bmper	1616	BMP-binding endothelial regulator	9	23223076	23485200	protein_coding	inner ear development; positive regulation of ERK1 and ERK2 cascade; negative regulation of BMP signaling pathway; ureteric bud development; blood vessel development; blood vessel endothelial cell proliferation involved in sprouting angiogenesis; regulation of endothelial cell migration; endothelial cell activation; positive regulation of sprouting angiogenesis; regulation of pathway-restricted S…	protein binding; extracellular matrix structural constituent	extracellular space; extracellular region; extracellular matrix; collagen-containing extracellular matrix	0.577526	0.133863	0.837037	0.625726	0.0558487	0.718022	1.25852	0.000114966	0.0209473	1.21032	0.00171663	0.218903
chr8_46736355_46736705	46	68	152	70	147	98	252	104	67.4606	73.6697	171.052	102.505	95.1131	97.5366	148.841	90.6412	ENSMUSG00000097534	chr8	46736356	46736705	+	intron	bidirectional_promoter_lncRNA-intron (ENSMUST00000181167, intron 1 of 2)	2978	ENSMUST00000208508	Gm16675	1952.5	predicted gene, 16675	8	46668808	46739515	bidirectional_promoter_lncRNA				0.444678	0.145357	0.852971	-0.19193	0.502367	0.995319	0.325543	0.252468	0.683351	0.96215	0.00172012	0.218903
chr10_42274854_42275508	74	56	33	26	120	62	104	60	108.524	60.6692	37.1362	38.0733	77.6434	61.7068	61.4265	52.293	ENSMUSG00000048756	chr10	42274855	42275508	+	exon	protein_coding-exon (ENSMUST00000056974, exon 2 of 4)	1515	ENSMUST00000175881	Foxo3	2535	forkhead box O3	10	42181841	42276755	protein_coding	regulation of transcription, DNA-templated; positive regulation of transcription by RNA polymerase II; negative regulation of transcription by RNA polymerase II; positive regulation of transcription, DNA-templated; extrinsic apoptotic signaling pathway in absence of ligand; glucose homeostasis; response to starvation; apoptotic process; insulin receptor signaling pathway; positive regulation of a…	DNA-binding transcription factor activity; DNA binding; sequence-specific DNA binding; protein binding; DNA-binding transcription factor activity, RNA polymerase II-specific; transcription factor binding; protein kinase binding; DNA-binding transcription repressor activity, RNA polymerase II-specific; beta-catenin binding; transcription cofactor binding; RNA polymerase II cis-regulatory region se…	membrane; nucleus; nucleoplasm; protein-containing complex; cytosol; cytoplasm; mitochondrion; mitochondrial matrix; mitochondrial outer membrane	-0.255344	0.44661	0.968072	0.60289	0.0989426	0.859932	-0.295717	0.372607	0.7724	-1.15395	0.00175793	0.218903
chr14_30888326_30888730	8	18	34	38	54	34	68	34	11.7323	19.5008	38.2616	55.6456	34.9395	33.8392	40.1635	29.6327	ENSMUSG00000021922	chr14	30888327	30888730	+	intron	protein_coding-intron (ENSMUST00000006703, intron 2 of 21)	2007	ENSMUST00000168782	Itih4	2980	inter alpha-trypsin inhibitor, heavy chain 4	14	30886476	30902353	protein_coding	hyaluronan metabolic process; negative regulation of endopeptidase activity; acute-phase response; negative regulation of peptidase activity	serine-type endopeptidase inhibitor activity; protein binding; peptidase inhibitor activity	cytoplasm; plasma membrane; extracellular region; collagen-containing extracellular matrix	1.11068	0.0237052	0.513543	-0.407378	0.343062		0.0300199	0.943649	0.985897	1.54807	0.00177623
chr17_28690964_28691601	58	70	40	20	117	78	76	52	85.059	75.8365	45.0136	29.2872	75.7023	77.6312	44.8886	45.3206	ENSMUSG00000053436	chr17	28690965	28691601	+	promoter-TSS	protein_coding-promoter-TSS (ENSMUST00000004990)	-47	ENSMUST00000004990	Mapk14	2313	mitogen-activated protein kinase 14	17	28691329	28748406	protein_coding	protein phosphorylation; intracellular signal transduction; positive regulation of transcription by RNA polymerase II; phosphorylation; positive regulation of gene expression; cellular response to lipopolysaccharide; response to lipopolysaccharide; glucose metabolic process; apoptotic process; cell morphogenesis; cellular response to virus; regulation of gene expression; cellular response to DNA …	protein kinase activity; ATP binding; transferase activity; protein binding; nucleotide binding; protein serine/threonine kinase activity; kinase activity; MAP kinase activity; protein C-terminus binding; protein phosphatase binding; enzyme binding; mitogen-activated protein kinase p38 binding; NFAT protein binding	nucleus; cytoplasm; cytosol; mitochondrion; nuclear speck; glutamatergic synapse; spindle pole; nucleoplasm	-0.066387	0.831537	0.995367	0.259391	0.457829	0.995319	-0.764827	0.0143789	0.252099	-1.0906	0.00177961	0.218903
chrX_170010824_170011474	64	107	48	34	130	71	79	36	93.8582	115.922	54.0163	49.7882	84.1136	70.6643	46.6605	31.3758	ENSMUSG00000095562	chrX	170010825	170011474	+	exon	lincRNA-exon (ENSMUST00000179760, exon 5 of 7)	405	ENSMUST00000178789	Erdr1	583	erythroid differentiation regulator 1	X	170009659	170019281	lincRNA				-0.438345	0.147001	0.855256	-0.395485	0.238698	0.972967	-0.974974	0.0018257	0.100274	-1.01783	0.00178853	0.218903
chr17_29093614_29094064	34	56	20	14	72	47	45	40	49.8622	60.6692	22.5068	20.501	46.586	46.7777	26.5788	34.862	ENSMUSG00000023067	chr17	29093615	29094064	+	promoter-TSS	protein_coding-promoter-TSS (ENSMUST00000023829)	58	ENSMUST00000233296	Cdkn1a	1172	cyclin-dependent kinase inhibitor 1A (P21)	17	29090976	29100727	protein_coding	regulation of mitotic cell cycle; phosphorylation; positive regulation of B cell proliferation; G1/S transition of mitotic cell cycle; negative regulation of gene expression; negative regulation of protein binding; negative regulation of G1/S transition of mitotic cell cycle; cell cycle; positive regulation of protein kinase activity; negative regulation of cyclin-dependent protein serine/threoni…	metal ion binding; protein binding; kinase activity; cyclin binding; protein-containing complex binding; protein kinase binding; cyclin-dependent protein serine/threonine kinase inhibitor activity; ubiquitin protein ligase binding; protein sequestering activity; protein kinase inhibitor activity; cyclin-dependent protein kinase activating kinase activity	nucleus; nucleoplasm; nuclear body; protein-containing complex; perinuclear region of cytoplasm; cytosol; cytoplasm; nucleolus; cyclin-dependent protein kinase holoenzyme complex; PCNA-p21 complex	-0.250289	0.513948	0.976587	0.497745	0.255701		-0.615583	0.109562	0.525901	-1.36362	0.00179889	0.218903
chr11_74990357_74990807	26	56	10	16	96	47	26	24	38.1299	60.6692	11.2534	23.4297	62.1147	46.7777	15.3566	20.9172	ENSMUSG00000038290	chr11	74990358	74990807	+	exon	protein_coding-exon (ENSMUST00000135522, exon 2 of 2)	1221	ENSMUST00000135522	Smg6	1457	Smg-6 homolog, nonsense mediated mRNA decay factor (C. elegans)	11	74925823	75164448	protein_coding	nucleic acid phosphodiester bond hydrolysis; nuclear-transcribed mRNA catabolic process, nonsense-mediated decay; RNA phosphodiester bond hydrolysis, endonucleolytic; regulation of telomere maintenance; negative regulation of telomere capping	metal ion binding; hydrolase activity; DNA binding; nuclease activity; endonuclease activity; RNA binding; telomeric DNA binding; endoribonuclease activity; DNA polymerase binding; ribonucleoprotein complex binding; telomerase RNA binding; protein binding	nucleus; cytosol; cytoplasm; chromosome; nucleolus; chromosome, telomeric region; exon-exon junction complex; telomerase holoenzyme complex	0.134717	0.75501	0.993947	0.0840823	0.870301		-1.60935	0.000339969	0.0413874	-1.55871	0.00181713
chr11_82762364_82762814	30	38	72	64	68	54	136	116	43.996	41.1684	81.0245	93.719	43.9979	53.7446	80.327	101.1	ENSMUSG00000020698	chr11	82762365	82762814	+	intron	protein_coding-intron (ENSMUST00000021040, intron 1 of 13)	1717	ENSMUST00000021040	Cct6b	1829	chaperonin containing Tcp1, subunit 6b (zeta)	11	82719250	82764321	protein_coding	protein folding; toxin transport	ATP binding; nucleotide binding; unfolded protein binding	cytosol; cytoplasm; chaperonin-containing T-complex	0.191431	0.567869	0.982957	0.0520011	0.860723	0.995319	0.896569	0.00277169	0.121429	1.036	0.00181814	0.218903
chr13_69739772_69740222	38	74	26	18	56	34	50	30	55.7283	80.17	29.2589	26.3585	36.2336	33.8392	29.532	26.1465	ENSMUSG00000052981	chr13	69739773	69740222	+	promoter-TSS	protein_coding-promoter-TSS (ENSMUST00000065118)	-108	ENSMUST00000065118	Ube2ql1	2674	ubiquitin-conjugating enzyme E2Q family-like 1	13	69702832	69739889	protein_coding				-0.962748	0.0125396	0.396097	0.00261159	0.995092		-0.329305	0.404901	0.791449	-1.29466	0.00183269	0.218903
chr9_63761668_63762018	42	60	106	76	91	70	198	136	61.5944	65.0027	119.286	111.291	58.8795	69.669	116.947	118.531	ENSMUSG00000032402	chr9	63761669	63762018	+	Distant-promoter	Intergenic	-3849	ENSMUST00000034973	Smad3	466	SMAD family member 3	9	63646767	63757994	protein_coding	transforming growth factor beta receptor signaling pathway; regulation of transcription, DNA-templated; positive regulation of transcription by RNA polymerase II; positive regulation of gene expression; positive regulation of transcription, DNA-templated; cell differentiation; negative regulation of transcription by RNA polymerase II; in utero embryonic development; negative regulation of protein…	DNA-binding transcription factor activity; metal ion binding; protein binding; identical protein binding; protein homodimerization activity; chromatin binding; DNA-binding transcription activator activity, RNA polymerase II-specific; RNA polymerase II cis-regulatory region sequence-specific DNA binding; DNA binding; ubiquitin protein ligase binding; transcription factor binding; zinc ion binding;…	nucleus; nucleoplasm; protein-containing complex; cytosol; cytoplasm; plasma membrane; transcription regulator complex; nuclear chromatin; receptor complex; nuclear inner membrane; SMAD protein complex; heteromeric SMAD protein complex	0.00961405	0.97265	0.999401	0.0276784	0.912051	0.995319	0.882496	0.000503736	0.0513507	0.864431	0.00184809	0.218903
chr16_11579524_11579974	14	22	48	40	56	36	66	43	20.5315	23.8343	54.0163	58.5744	36.2336	35.8298	38.9822	37.4767	ENSMUSG00000082653	chr16	11579525	11579974	+	intron	protein_coding-intron (ENSMUST00000096273, intron 8 of 13)	-83443	ENSMUST00000117770	Gm15897	1486	predicted gene 15897	16	11494821	11496306	processed_pseudogene				0.691656	0.105785	0.793344	-0.554321	0.144483		0.0864133	0.819748	0.953996	1.33239	0.00186003	0.218903
chr16_17986735_17987139	8	18	46	28	39	24	62	36	11.7323	19.5008	51.7657	41.0021	25.2341	23.8865	36.6196	31.3758	ENSMUSG00000059280	chr16	17986736	17987139	+	Intergenic	Intergenic	6509	ENSMUST00000075371	Vpreb2	759	pre-B lymphocyte gene 2	16	17980428	17981273	protein_coding	immunoglobulin production; immune response; regulation of cell size; cell morphogenesis; homeostasis of number of cells; B cell proliferation		extracellular space	0.626773	0.212906	0.895443	-0.449436	0.299484		0.471533	0.283206	0.707011	1.54774	0.00187467
chr15_4251321_4251671	29	36	12	6	21	12	23	14	42.5295	39.0016	13.5041	8.78615	13.5876	11.9433	13.5847	12.2017	ENSMUSG00000115032	chr15	4251322	4251671	+	Distant-promoter	Intergenic	-6851	ENSMUST00000227247	Gm49301	334	predicted gene, 49301	15	4244312	4244645	processed_pseudogene				-1.66503	0.00238454	0.175417	0.194205	0.752304		0.0120255	0.983197	0.996086	-1.84721	0.00187904
chr19_5094204_5094608	56	74	36	24	104	64	76	40	82.1259	80.17	40.5123	35.1446	67.2909	63.6974	44.8886	34.862	ENSMUSG00000024873	chr19	5094205	5094608	+	intron	protein_coding-intron (ENSMUST00000025805, intron 2 of 5)	3976	ENSMUST00000235638	Cnih2	1157	cornichon family AMPA receptor auxiliary protein 2	19	5092868	5098521	protein_coding	vesicle-mediated transport; regulation of membrane potential; regulation of AMPA receptor activity; synaptic transmission, glutamatergic; localization within membrane; regulation of postsynaptic neurotransmitter receptor activity; negative regulation of receptor localization to synapse; negative regulation of anterograde synaptic vesicle transport; regulation of NMDA receptor activity	channel regulator activity	membrane; integral component of membrane; plasma membrane; cell junction; synapse; postsynaptic membrane; cell projection; endoplasmic reticulum; endoplasmic reticulum membrane; dendrite; dendritic shaft; dendritic spine; glutamatergic synapse; integral component of postsynaptic density membrane; postsynaptic density; AMPA glutamate receptor complex	-0.306157	0.336626	0.949262	0.0813219	0.818968	0.995319	-0.706177	0.0285138	0.329345	-1.09366	0.00188264	0.218903
chr17_45678058_45678707	48	68	26	24	72	51	88	46	70.3936	73.6697	29.2589	35.1446	46.586	50.7588	51.9763	40.0913	ENSMUSG00000036026	chr17	45678059	45678707	+	TTS	protein_coding-TTS (ENSMUST00000143907)	2241	ENSMUST00000133741	Tmem63b	902	transmembrane protein 63b	17	45660171	45686905	protein_coding	ion transport; ion transmembrane transport; cation transmembrane transport	calcium activated cation channel activity; mechanosensitive ion channel activity; osmolarity-sensing cation channel activity	membrane; integral component of membrane; plasma membrane; actin cytoskeleton	-0.570986	0.0963438	0.778646	0.53448	0.153519	0.928915	-0.0663076	0.845557	0.959866	-1.17177	0.00189298	0.218903
chr19_37391866_37392316	60	86	46	20	56	42	60	38	87.992	93.1706	51.7657	29.2872	36.2336	41.8014	35.4384	33.1189	ENSMUSG00000117988	chr19	37391867	37392316	+	intron	protein_coding-intron (ENSMUST00000012587, intron 8 of 21)	3684	ENSMUST00000237246	Gm8663	946	predicted gene 8663	19	37388407	37389352	processed_pseudogene				-1.22397	0.000503634	0.0718663	-0.260646	0.48903	0.995319	-0.176342	0.626252	0.888128	-1.13966	0.00189448	0.218903
chr15_38473726_38474142	76	102	46	46	138	80	112	72	111.457	110.505	51.7657	67.3605	89.2899	79.6217	66.1516	62.7516	ENSMUSG00000099110	chr15	38473727	38474142	+	Intergenic	Intergenic	16613	ENSMUST00000183910	Mir6951	75	microRNA 6951	15	38490473	38490547	miRNA				-0.388831	0.151258	0.859943	0.127739	0.662869	0.995319	-0.392602	0.146718	0.575678	-0.909173	0.00194267	0.222132
chr1_90956667_90957117	38	44	16	14	61	32	48	32	55.7283	47.6687	18.0054	20.501	39.4687	31.8487	28.3507	27.8896	ENSMUSG00000090550	chr1	90956668	90957117	+	Intergenic	Intergenic	3784	ENSMUST00000166281	Prlh	276	prolactin releasing hormone	1	90953108	90954027	protein_coding	G protein-coupled receptor signaling pathway; lipid metabolic process; response to dietary excess; fat cell differentiation; response to glucose; response to peptide hormone; regulation of multicellular organism growth; response to insulin; tissue homeostasis; feeding behavior; reduction of food intake in response to dietary excess; energy reserve metabolic process; eating behavior; autonomic ner…	hormone activity; neuropeptide hormone activity; prolactin-releasing peptide receptor binding	cytoplasm	-0.521312	0.201479	0.892419	0.553904	0.23102		-0.35133	0.390951	0.783183	-1.42654	0.00198135
chr2_26594000_26594474	34	58	18	16	61	27	70	40	49.8622	62.836	20.2561	23.4297	39.4687	26.8723	41.3448	34.862	ENSMUSG00000026921	chr2	26594001	26594474	+	TTS	protein_coding-TTS (ENSMUST00000140386)	2090	ENSMUST00000172683	Egfl7	784	EGF-like domain 7	2	26580014	26593120	protein_coding	multicellular organism development; cell adhesion; cell differentiation; angiogenesis; negative regulation of cell migration; negative regulation of Notch signaling pathway; anatomical structure development; positive regulation of endothelial cell proliferation; regulation of cell migration; blood vessel development; vasculogenesis	calcium ion binding; signaling receptor binding; Notch binding; protein binding	extracellular space; extracellular region; cell surface; collagen-containing extracellular matrix	-0.753993	0.0622233	0.701618	0.815925	0.0655147		0.18836	0.637626	0.892152	-1.38156	0.00199866
chr12_86801148_86801552	76	86	56	22	141	115	92	40	111.457	93.1706	63.0191	32.2159	91.2309	114.456	54.3388	34.862	ENSMUSG00000088403	chr12	86801149	86801552	+	Distant-promoter	Intergenic	-8607	ENSMUST00000157778	Gm25888	302	predicted gene, 25888	12	86809957	86810258	misc_RNA				0.00625083	0.984363	0.999401	-0.101436	0.773997	0.995319	-1.18163	0.00027378	0.0359429	-1.07394	0.00202447	0.225678
chr14_54517540_54517990	22	36	78	44	97	80	150	80	32.2637	39.0016	87.7766	64.4318	62.7617	79.6217	88.5959	69.724	ENSMUSG00000023110	chr14	54517541	54517990	+	promoter-TSS	protein_coding-promoter-TSS (ENSMUST00000023873)	-240	ENSMUST00000023873	Prmt5	811	protein arginine N-methyltransferase 5	14	54507187	54517525	protein_coding	peptidyl-arginine methylation; peptidyl-arginine N-methylation; methylation; rhythmic process; spliceosomal snRNP assembly; DNA-templated transcription, termination; protein methylation; peptidyl-arginine methylation, to symmetrical-dimethyl arginine; histone arginine methylation; endothelial cell activation; histone H4-R3 methylation; regulation of DNA methylation; negative regulation of cell di…	protein-arginine N-methyltransferase activity; transferase activity; methyltransferase activity; p53 binding; methyl-CpG binding; histone-arginine N-methyltransferase activity; protein-arginine omega-N symmetric methyltransferase activity; identical protein binding; ribonucleoprotein complex binding; histone methyltransferase activity (H4-R3 specific); protein-containing complex binding; protein …	nucleus; cytoplasm; nucleoplasm; Golgi apparatus; cytosol; protein-containing complex; methylosome; histone methyltransferase complex	0.97896	0.00472427	0.245707	0.0542326	0.862849	0.995319	0.169184	0.579068	0.869788	1.09391	0.00202526	0.225678
chr5_30887957_30888318	48	76	131	84	168	86	193	116	70.3936	82.3368	147.42	123.006	108.701	85.5933	113.993	101.1	ENSMUSG00000029165	chr5	30887958	30888318	+	promoter-TSS	protein_coding-promoter-TSS (ENSMUST00000069705)	-557	ENSMUST00000200695	Agbl5	2784	ATP/GTP binding protein-like 5	5	30888694	30906965	protein_coding	proteolysis; defense response to virus; protein deglutamylation; protein side chain deglutamylation; protein branching point deglutamylation	zinc ion binding; metal ion binding; hydrolase activity; peptidase activity; metallopeptidase activity; metallocarboxypeptidase activity; carboxypeptidase activity; tubulin binding	nucleus; cytosol; microtubule cytoskeleton; intercellular bridge; cytoplasm; cytoskeleton; spindle; midbody; mitotic spindle	0.350115	0.184969	0.882678	-0.331534	0.179091	0.960857	0.140449	0.565204	0.865369	0.822098	0.00203536	0.225678
chr9_65752624_65753074	6	14	38	24	36	41	60	42	8.7992	15.1673	42.7629	35.1446	23.293	40.8061	35.4384	36.6051	ENSMUSG00000040524	chr9	65752625	65753074	+	intron	protein_coding-intron (ENSMUST00000159109, intron 2 of 9)	45063	ENSMUST00000160747	Zfp609	597	zinc finger protein 609	9	65692391	65827564	protein_coding	multicellular organism development; regulation of transcription by RNA polymerase II; positive regulation of transcription by RNA polymerase II; muscle organ development; regulation of myoblast proliferation; positive regulation of neuron migration; positive regulation of T cell differentiation in thymus	metal ion binding; protein binding; promoter-specific chromatin binding	nucleus; nucleoplasm	1.36416	0.0109904	0.374694	-0.119553	0.793929		0.18948	0.673293	0.90548	1.67319	0.00207613
chr5_146794805_146795371	48	80	34	24	97	52	74	57	70.3936	86.6703	38.2616	35.1446	62.7617	51.7541	43.7073	49.6784	ENSMUSG00000029640	chr5	146794806	146795371	+	promoter-TSS	protein_coding-promoter-TSS (ENSMUST00000085614)	-82	ENSMUST00000085614	Usp12	3914	ubiquitin specific peptidase 12	5	146734809	146795006	protein_coding	proteolysis; ubiquitin-dependent protein catabolic process; protein deubiquitination; positive regulation of T cell receptor signaling pathway	metal ion binding; hydrolase activity; peptidase activity; cysteine-type peptidase activity; thiol-dependent ubiquitin-specific protease activity; cysteine-type endopeptidase activity; ubiquitinyl hydrolase activity; thiol-dependent ubiquitinyl hydrolase activity	nucleus; cytosol	-0.454438	0.164569	0.871015	0.337994	0.344868	0.987988	-0.307907	0.345154	0.754626	-1.10034	0.00214898	0.231133
chr15_66968613_66969063	26	46	14	12	100	80	46	38	38.1299	49.8354	15.7548	17.5723	64.7028	79.6217	27.1694	33.1189	ENSMUSG00000091412	chr15	66968614	66969063	+	promoter-TSS	protein_coding-promoter-TSS (ENSMUST00000163496)	-485	ENSMUST00000171591	Gm2895	3194	predicted gene 2895	15	66969323	67013039	bidirectional_promoter_lncRNA				0.697841	0.0667497	0.712644	0.852452	0.0621394		-1.26248	0.000749456	0.0647423	-1.41709	0.00216108	0.231133
chr13_53764858_53765262	48	54	28	14	70	44	45	42	70.3936	58.5024	31.5095	20.501	45.292	43.7919	26.5788	36.6051	ENSMUSG00000114143	chr13	53764859	53765262	+	Distant-promoter	Intergenic	-11567	ENSMUST00000221931	Gm48548	682	predicted gene, 48548	13	53776627	53778973	lincRNA				-0.525889	0.165124	0.871533	0.247001	0.559114		-0.511071	0.1826	0.61962	-1.28396	0.00216426	0.231133
chr15_74514264_74514732	68	75	39	28	90	62	76	33	99.7243	81.2534	43.8883	41.0021	58.2325	61.7068	44.8886	28.7612	ENSMUSG00000034730	chr15	74514265	74514732	+	Distant-promoter	Intergenic	-1697	ENSMUST00000042035	Adgrb1	2274.5	adhesion G protein-coupled receptor B1	15	74516195	74589465	protein_coding	negative regulation of angiogenesis; G protein-coupled receptor signaling pathway; signal transduction; cell surface receptor signaling pathway; immune system process; innate immune response; nervous system development; phagocytosis; muscle organ development; positive regulation of synapse assembly; adenylate cyclase-activating G protein-coupled receptor signaling pathway; engulfment of apoptotic…	protein binding; transmembrane signaling receptor activity; G protein-coupled receptor activity; phosphatidylserine binding; PDZ domain binding; lipopolysaccharide binding	membrane; integral component of membrane; extracellular space; plasma membrane; integral component of plasma membrane; perinuclear region of cytoplasm; cell junction; synapse; cell projection; extracellular region; focal adhesion; dendrite; dendritic spine; postsynaptic density; phagocytic cup; glutamatergic synapse	-0.589832	0.0719979	0.723486	-0.187234	0.603973	0.995319	-0.680646	0.0428506	0.379047	-1.08324	0.00216888	0.231133
chr4_130246078_130246482	14	12	50	27	40	18	52	37	20.5315	13.0005	56.267	39.5377	25.8811	17.9149	30.7133	32.2474	ENSMUSG00000023120	chr4	130246079	130246482	+	Intergenic	Intergenic	-23879	ENSMUST00000023884	Ldc1	1324.5	leucine decarboxylase 1	4	130209109	130222401	protein_coding	polyamine biosynthetic process; putrescine biosynthetic process from ornithine	catalytic activity	cytoplasm	0.429766	0.40437	0.965539	-0.61632	0.168069		0.503072	0.272308	0.697534	1.54916	0.0021801
chr14_33933913_33934317	14	18	48	34	42	26	64	51	20.5315	19.5008	54.0163	49.7882	27.1752	25.8771	37.8009	44.4491	ENSMUSG00000072625	chr14	33933914	33934317	+	Distant-promoter	protein_coding-intron (ENSMUST00000168727, intron 2 of 2)	-6924	ENSMUST00000100720	Gdf2	2988	growth differentiation factor 2	14	33941039	33947198	protein_coding	positive regulation of transcription by RNA polymerase II; positive regulation of gene expression; positive regulation of transcription, DNA-templated; positive regulation of interleukin-8 production; blood vessel morphogenesis; angiogenesis; negative regulation of cell growth; cellular response to BMP stimulus; positive regulation of angiogenesis; branching involved in blood vessel morphogenesis…	growth factor activity; cytokine activity; protein binding	extracellular space; extracellular region	0.412023	0.367131	0.955142	-0.343831	0.383495		0.624256	0.120344	0.54096	1.38011	0.00218327
chr15_32254005_32254455	45	50	20	16	62	32	28	30	65.994	54.1689	22.5068	23.4297	40.1157	31.8487	16.5379	26.1465	ENSMUSG00000022231	chr15	32254006	32254455	+	intron	protein_coding-intron (ENSMUST00000067458, intron 1 of 22)	9127	ENSMUST00000227976	Sema5a	3158	sema domain, seven thrombospondin repeats (type 1 and type 1-like), transmembrane domain (TM) and short cytoplasmic domain, (semaphorin) 5A	15	32244810	32696341	protein_coding	cell differentiation	semaphorin receptor binding; protein binding	membrane; integral component of membrane	-0.724325	0.078099	0.742399	-0.127318	0.784937		-0.78648	0.0657809	0.442393	-1.38349	0.0021894
chr9_67245163_67245618	18	32	67	44	50	36	81	54	26.3976	34.6681	75.3978	64.4318	32.3514	35.8298	47.8418	47.0637	ENSMUSG00000076379	chr9	67245164	67245618	+	Distant-promoter	protein_coding-exon (ENSMUST00000215593, exon 6 of 6)	-8664	ENSMUST00000102424	Mir190a	67	microRNA 190a	9	67236660	67236726	miRNA				0.138886	0.724573	0.993947	-0.562992	0.108509	0.864337	0.483412	0.177809	0.614123	1.18529	0.00218984	0.231133
chr2_170130827_170131518	36	46	12	18	70	42	68	38	52.7952	49.8354	13.5041	26.3585	45.292	41.8014	40.1635	33.1189	ENSMUSG00000052056	chr2	170130828	170131518	+	promoter-TSS	protein_coding-promoter-TSS (ENSMUST00000063710)	48	ENSMUST00000149088	Zfp217	594	zinc finger protein 217	2	170108643	170148103	protein_coding	regulation of transcription, DNA-templated; negative regulation of transcription by RNA polymerase II; negative regulation of transcription, DNA-templated; cell aging	RNA polymerase II cis-regulatory region sequence-specific DNA binding; DNA-binding transcription factor activity, RNA polymerase II-specific; DNA-binding transcription repressor activity, RNA polymerase II-specific; transcription regulatory region sequence-specific DNA binding	nucleoplasm; nucleus; mitochondrion; nuclear speck; histone deacetylase complex	-0.231736	0.561026	0.982591	0.91932	0.0412438		-0.245153	0.531717	0.851845	-1.39621	0.00220954
chr1_86522421_86522871	26	34	10	10	88	54	43	30	38.1299	36.8349	11.2534	14.6436	56.9385	53.7446	25.3975	26.1465	ENSMUSG00000026238	chr1	86522422	86522871	+	Distant-promoter	Intergenic	-4080	ENSMUST00000045897	Ptma	604	prothymosin alpha	1	86526726	86530712	protein_coding	negative regulation of apoptotic process; histone exchange	histone binding	nucleus	0.56538	0.168609	0.87428	1.00759	0.0445198		-1.10573	0.00612177	0.175936	-1.54794	0.00228258
chr19_34550343_34551289	88	102	68	38	220	129	141	86	129.055	110.505	76.5232	55.6456	142.346	128.39	83.2802	74.9533	ENSMUSG00000045932	chr19	34550344	34551289	+	exon	protein_coding-exon (ENSMUST00000102826, exon 1 of 3)	106	ENSMUST00000102826	Ifit2	2259	interferon-induced protein with tetratricopeptide repeats 2	19	34550694	34576419	protein_coding	cellular response to interferon-alpha	protein binding		0.185581	0.455275	0.970024	0.249935	0.358259	0.990466	-0.773922	0.00161225	0.0944756	-0.838276	0.00229323	0.239646
chr15_96286650_96287054	72	98	54	36	130	84	108	76	105.59	106.171	60.7684	52.7169	84.1136	83.6028	63.7891	66.2378	ENSMUSG00000033237	chr15	96286651	96287054	+	promoter-TSS	protein_coding-promoter-TSS (ENSMUST00000096250)	-666	ENSMUST00000134985	Arid2	2170	AT rich interactive domain 2 (ARID, RFX-like)	15	96287518	96404992	protein_coding	regulation of transcription, DNA-templated; positive regulation of transcription by RNA polymerase II; chromatin organization; negative regulation of cell population proliferation; negative regulation of cell migration; embryonic organ development; heart morphogenesis; nucleosome disassembly; homeostatic process; cardiac muscle cell proliferation; coronary artery morphogenesis; positive regulatio…	DNA binding; metal ion binding; transcription factor binding	nucleus; nucleoplasm; plasma membrane; transcription regulator complex	-0.336346	0.212441	0.895221	0.188164	0.519398	0.995319	-0.369143	0.168638	0.602955	-0.893653	0.00232981	0.239646
chr19_55743039_55743443	60	82	32	34	110	52	72	52	87.992	88.837	36.0109	49.7882	71.1731	51.7541	42.526	45.3206	ENSMUSG00000024985	chr19	55743040	55743443	+	intron	protein_coding-intron (ENSMUST00000041717, intron 3 of 11)	396	ENSMUST00000133008	Tcf7l2	2321	transcription factor 7 like 2, T cell specific, HMG box	19	55741820	55933654	protein_coding	Wnt signaling pathway; positive regulation of transcription by RNA polymerase II; negative regulation of transcription by RNA polymerase II; blood vessel development; regulation of transcription by RNA polymerase II; cell cycle arrest; positive regulation of heparan sulfate proteoglycan biosynthetic process; positive regulation of insulin secretion; positive regulation of protein binding; regulat…	DNA binding; RNA polymerase II cis-regulatory region sequence-specific DNA binding; DNA-binding transcription activator activity, RNA polymerase II-specific; transcription regulatory region sequence-specific DNA binding; RNA polymerase II repressing transcription factor binding; DNA-binding transcription factor activity; beta-catenin binding; transcription factor binding; protein kinase binding; …	nucleus; nuclear chromatin; nucleoplasm; protein-DNA complex; beta-catenin-TCF7L2 complex; transcription regulator complex; PML body; cytosol; catenin-TCF7L2 complex	-0.511845	0.110583	0.80409	0.0452433	0.897358	0.995319	-0.500557	0.122675	0.544245	-1.05765	0.00233839	0.239646
chr9_31086289_31086818	12	22	38	46	50	28	70	46	17.5984	23.8343	42.7629	67.3605	32.3514	27.8676	41.3448	40.0913	ENSMUSG00000097701	chr9	31086290	31086818	+	Distant-promoter	Intergenic	-4078	ENSMUST00000181215	Gm17508	681	predicted gene, 17508	9	31080617	31082475	lincRNA				0.530037	0.246712	0.917108	-0.421937	0.29455		0.429154	0.291184	0.715172	1.38113	0.00234825
chr11_95096478_95097230	38	64	22	20	115	62	36	25	55.7283	69.3362	24.7575	29.2872	74.4082	61.7068	21.263	21.7888	ENSMUSG00000001507	chr11	95096479	95097230	+	Intergenic	Intergenic	-20053	ENSMUST00000120375	Itga3	2731	integrin alpha 3	11	95044474	95076801	protein_coding	cell adhesion; positive regulation of gene expression; nephron development; integrin-mediated signaling pathway; memory; positive regulation of neuron projection development; positive regulation of cell-substrate adhesion; regulation of transforming growth factor beta receptor signaling pathway; negative regulation of cell projection organization; neuron migration; negative regulation of Rho prot…	protein binding; protein heterodimerization activity; protein-containing complex binding; integrin binding; protein domain specific binding; collagen binding; protease binding; laminin binding; fibronectin binding	membrane; integral component of membrane; external side of plasma membrane; cell periphery; plasma membrane; perinuclear region of cytoplasm; cell surface; cell junction; cell projection; integrin complex; growth cone; basolateral plasma membrane; synapse; filopodium membrane; receptor complex; excitatory synapse; synaptic membrane; integrin alpha3-beta1 complex; invadopodium membrane; growth con…	0.120841	0.732763	0.993947	-0.321268	0.444348	0.995319	-1.66825	7.7146e-06	0.00391692	-1.22614	0.00235782	0.239646
chr9_35467426_35467876	8	12	22	38	50	32	54	37	11.7323	13.0005	24.7575	55.6456	32.3514	31.8487	31.8945	32.2474	ENSMUSG00000065934	chr9	35467427	35467876	+	Distant-promoter	protein_coding-intron (ENSMUST00000042842, intron 7 of 18)	-7234	ENSMUST00000084000	Gm25630	162	predicted gene, 25630	9	35474885	35475046	snRNA				1.37047	0.0117986	0.387404	-0.304931	0.517327		-0.00223552	0.996147	0.999377	1.67316	0.00239791
chr13_15329519_15329925	14	14	34	40	30	21	94	55	20.5315	15.1673	38.2616	58.5744	19.4108	20.9007	55.5201	47.9353	ENSMUSG00000113410	chr13	15329520	15329925	+	Intergenic	Intergenic	-45902	ENSMUST00000222267	Gm20043	2565	predicted gene, 20043	13	15375624	15413100	lincRNA				0.188651	0.700656	0.993947	0.11161	0.784893		1.3682	0.00130169	0.0873498	1.44524	0.00241676
chr15_32077356_32077706	28	42	14	6	21	18	20	8	41.063	45.5019	15.7548	8.78615	13.5876	17.9149	11.8128	6.9724	ENSMUSG00000115561	chr15	32077357	32077706	+	Intergenic	Intergenic	27580	ENSMUST00000227417	Gm49285	1403	predicted gene, 49285	15	32049951	32051353	TEC				-1.47515	0.00681901	0.302267	-0.38215	0.54459		-0.701336	0.2324	0.667393	-1.79434	0.0024281
chr2_126310031_126310651	20	22	64	38	59	77	98	80	29.3307	23.8343	72.0218	55.6456	38.1747	76.6359	57.8827	69.724	ENSMUSG00000089480	chr2	126310032	126310651	+	Intergenic	Intergenic	-40978	ENSMUST00000158855	Gm24739	292	predicted gene, 24739	2	126269072	126269363	misc_RNA				1.09897	0.0082055	0.33645	-0.0121194	0.974244	0.997124	0.170357	0.642858	0.894354	1.28145	0.00243904	0.245627
chr1_120013231_120013635	12	14	41	32	26	26	62	35	17.5984	15.1673	46.139	46.8595	16.8227	25.8771	36.6196	30.5043	ENSMUSG00000026387	chr1	120013232	120013635	+	intron	protein_coding-intron (ENSMUST00000072886, intron 1 of 13)	6399	ENSMUST00000189037	Sctr	1915.5	secretin receptor	1	120006894	120063536	protein_coding	G protein-coupled receptor signaling pathway; cell surface receptor signaling pathway; signal transduction; brain development; response to nutrient levels; adenylate cyclase-modulating G protein-coupled receptor signaling pathway; regulation of synaptic plasticity; renal water absorption; positive regulation of cAMP-mediated signaling; diet induced thermogenesis; regulation of appetite; cellular …	transmembrane signaling receptor activity; G protein-coupled receptor activity; secretin receptor activity; peptide hormone binding; peptide binding; G protein-coupled peptide receptor activity	membrane; integral component of membrane; plasma membrane; cytoplasmic microtubule	0.36672	0.472976	0.972479	-0.463828	0.289591		0.682703	0.129718	0.554438	1.51325	0.00247118
chr6_114926796_114927213	34	44	78	66	112	74	161	108	49.8622	47.6687	87.7766	96.6477	72.4671	73.6501	95.093	94.1274	ENSMUSG00000030315	chr6	114926797	114927213	+	Distant-promoter	protein_coding-intron (ENSMUST00000139640, intron 2 of 4)	-5183	ENSMUST00000032459	Vgll4	1023	vestigial like family member 4	6	114860628	114969994	protein_coding	regulation of transcription, DNA-templated; negative regulation of transcription, DNA-templated; negative regulation of cell growth; negative regulation of Wnt signaling pathway; negative regulation of hippo signaling; negative regulation of cardiac muscle cell proliferation; positive regulation of cellular protein catabolic process	protein binding; transcription coactivator binding	nucleus	0.584943	0.0500105	0.668255	0.0407148	0.880322	0.995319	0.374066	0.157735	0.588316	0.918294	0.0024786	0.247032
chr9_13874351_13874755	6	10	26	28	34	14	40	32	8.7992	10.8338	29.2589	41.0021	21.999	13.9338	23.6256	27.8896	ENSMUSG00000111012	chr9	13874352	13874755	+	Intergenic	Intergenic	5847	ENSMUST00000216866	Gm7588	571	predicted gene 7588	9	13868706	13869276	processed_pseudogene				0.881396	0.146789	0.855256	-0.44405	0.382446		0.491804	0.340496	0.752274	1.81725	0.00249947
chrX_31772071_31772704	30	41	80	69	37	38	84	38	43.996	44.4185	90.0272	101.041	23.94	37.8203	49.6137	33.1189	ENSMUSG00000118431	chrX	31772072	31772704	+	Intergenic	Intergenic	-55178	ENSMUST00000238772	Btbd35f25	1701	BTB domain containing 35, family member 25	X	31715509	31717209	protein_coding	multicellular organism development; germ cell development	protein binding		-0.544617	0.157041	0.86661	-1.18923	0.000688133	0.081299	0.464114	0.208852	0.645138	1.10873	0.0025004	0.247032
chr18_43961517_43961921	2	8	16	28	8	17	64	36	2.93307	8.66703	18.0054	41.0021	5.17622	16.9196	37.8009	31.3758	ENSMUSG00000055561	chr18	43961518	43961921	+	Distant-promoter	Intergenic	-1516	ENSMUST00000069245	Spink5	4785	serine peptidase inhibitor, Kazal type 5	18	43963235	44022501	protein_coding	multicellular organism development; cell differentiation; regulation of cell adhesion; epidermal cell differentiation; central nervous system development; negative regulation of proteolysis; negative regulation of serine-type peptidase activity; negative regulation of antibacterial peptide production; negative regulation of serine-type endopeptidase activity	serine-type endopeptidase inhibitor activity; peptidase inhibitor activity; protein binding	perinuclear region of cytoplasm; cytosol; cytoplasm; intracellular membrane-bounded organelle; extracellular region; endoplasmic reticulum; epidermal lamellar body; endoplasmic reticulum membrane; cell cortex	0.809502	0.294241	0.936996	0.250104	0.680182		1.7077	0.00702608	0.186232	2.26709	0.00250338
chr17_44256606_44257056	38	54	21	16	78	72	50	46	55.7283	58.5024	23.6322	23.4297	50.4682	71.6595	29.532	40.0913	ENSMUSG00000023959	chr17	44256607	44257056	+	intron	protein_coding-intron (ENSMUST00000024755, intron 4 of 5)	19725	ENSMUST00000233193	Clic5	3263	chloride intracellular channel 5	17	44134768	44280172	protein_coding	sensory perception of sound; ion transport; regulation of ion transmembrane transport; response to stimulus; ion transmembrane transport; chloride transmembrane transport; chloride transport; visual perception; protein localization; neuromuscular process controlling balance; auditory receptor cell stereocilium organization; response to dietary excess; diet induced thermogenesis	chloride channel activity; protein binding; voltage-gated ion channel activity	membrane; integral component of membrane; Golgi apparatus; plasma membrane; nucleus; cytoplasm; actin cytoskeleton; cytoskeleton; chloride channel complex; cell cortex; microtubule organizing center; apical plasma membrane; stereocilium bundle; stereocilium	0.0830594	0.822555	0.995367	0.551669	0.191882	0.960857	-0.811943	0.0276528	0.325969	-1.28055	0.00253718	0.247032
chr14_45431936_45432386	34	64	104	72	82	54	180	151	49.8622	69.3362	117.035	105.434	53.0563	53.7446	106.315	131.604	ENSMUSG00000115209	chr14	45431937	45432386	+	Intergenic	Intergenic	12828	ENSMUST00000228291	Gm34250	366	predicted gene, 34250	14	45442754	45447073	lincRNA				-0.175233	0.559454	0.982117	0.0879761	0.741292	0.995319	1.1505	2.56831e-05	0.00821651	0.887292	0.00254301	0.247032
chr19_5923849_5924253	48	62	28	22	90	60	102	56	70.3936	67.1695	31.5095	32.2159	58.2325	59.7163	60.2452	48.8068	ENSMUSG00000045664	chr19	5923850	5924253	+	intron	protein_coding-intron (ENSMUST00000055458, intron 1 of 1)	765	ENSMUST00000055458	Cdc42ep2	3411	CDC42 effector protein (Rho GTPase binding) 2	19	5915636	5924816	protein_coding	positive regulation of GTPase activity; cellular response to interferon-gamma; regulation of cell shape; actin cytoskeleton organization; positive regulation of actin filament polymerization; positive regulation of pseudopodium assembly; Rho protein signal transduction	GTPase activator activity; GTP-Rho binding; opioid peptide activity	membrane; plasma membrane; cytosol; microtubule cytoskeleton; cytoplasm; cytoskeleton; endomembrane system; phagocytic vesicle	-0.221275	0.500582	0.976587	0.784064	0.0297303	0.550035	-0.104191	0.744841	0.931552	-1.10953	0.00258035	0.248461
chr17_45296388_45296792	14	13	32	39	38	28	90	61	20.5315	14.0839	36.0109	57.11	24.5871	27.8676	53.1576	53.1646	ENSMUSG00000096425	chr17	45296389	45296792	+	Intergenic	Intergenic	86624	ENSMUST00000178626	Gm24979	126	predicted gene, 24979	17	45209966	45210091	miRNA				0.6158	0.19987	0.890994	0.205217	0.613317		1.026	0.0123262	0.235045	1.43659	0.00260168
chr3_101806199_101806603	6	30	48	44	33	28	68	44	8.7992	32.5014	54.0163	64.4318	21.3519	27.8676	40.1635	38.3482	ENSMUSG00000044313	chr3	101806200	101806603	+	Intergenic	Intergenic	29822	ENSMUST00000061831	Mab21l3	3129	mab-21-like 3	3	101813076	101848959	protein_coding				0.185369	0.709386	0.993947	-0.588126	0.181313		0.687836	0.129084	0.553622	1.46133	0.00260617
chr9_43286911_43287361	20	20	52	42	42	32	108	56	29.3307	21.6676	58.5177	61.5031	27.1752	31.8487	63.7891	48.8068	ENSMUSG00000095385	chr9	43286912	43287361	+	Intergenic	Intergenic	12863	ENSMUST00000210037	D630033O11Rik	554	RIKEN cDNA D630033O11 gene	9	43243599	43280076	lincRNA				0.218758	0.604902	0.98619	-0.0827424	0.821038	0.995319	0.94875	0.0112491	0.226904	1.25025	0.00260978	0.24911
chr13_58806334_58806799	32	42	19	6	35	24	42	42	46.9291	45.5019	21.3815	8.78615	22.646	23.8865	24.8069	36.6051	ENSMUSG00000055254	chr13	58806335	58806799	+	promoter-TSS	protein_coding-promoter-TSS (ENSMUST00000224259)	-3	ENSMUST00000225488	Ntrk2	2884	neurotrophic tyrosine kinase, receptor, type 2	13	58806569	59133970	protein_coding	protein phosphorylation; multicellular organism development; neuron migration; phosphorylation; peptidyl-tyrosine phosphorylation; transmembrane receptor protein tyrosine kinase signaling pathway; neurotrophin signaling pathway; cell differentiation; protein autophosphorylation; vasculogenesis; myelination in peripheral nervous system; nervous system development; positive regulation of peptidyl-s…	neurotrophin receptor activity; protein kinase activity; ATP binding; transferase activity; protein binding; nucleotide binding; protein homodimerization activity; kinase activity; protein tyrosine kinase activity; transmembrane receptor protein tyrosine kinase activity; receptor tyrosine kinase binding; protease binding; brain-derived neurotrophic factor binding; neurotrophin binding; brain-deri…	membrane; integral component of membrane; plasma membrane; integral component of plasma membrane; perinuclear region of cytoplasm; cytosol; cell surface; cytoplasm; cell junction; synapse; cell projection; postsynaptic density; axon; growth cone; endosome; early endosome; dendrite; axon terminus; perikaryon; neuronal cell body; dendritic spine; receptor complex; excitatory synapse; early endosome…	-0.991834	0.0359259	0.602944	0.972078	0.0611732		0.390055	0.405387	0.791496	-1.57386	0.00261017
chr5_136480556_136481058	12	24	58	34	25	28	74	44	17.5984	26.0011	65.2698	49.7882	16.1757	27.8676	43.7073	38.3482	ENSMUSG00000104369	chr5	136480557	136481058	+	intron	protein_coding-intron (ENSMUST00000004097, intron 2 of 23)	55670	ENSMUST00000192800	Gm38082	6882	predicted gene, 38082	5	136529596	136536477	TEC				-0.0364858	0.939097	0.99843	-0.490381	0.235995		0.93284	0.0309918	0.338229	1.38674	0.00261345
chr19_5568169_5568573	68	86	52	28	128	90	105	80	99.7243	93.1706	58.5177	41.0021	82.8196	89.5744	62.0171	69.724	ENSMUSG00000049562	chr19	5568170	5568573	+	exon	protein_coding-exon (ENSMUST00000096318, exon 1 of 2)	297	ENSMUST00000096318	Ap5b1	2785	adaptor-related protein complex 5, beta 1 subunit	19	5568025	5571261	protein_coding	endosomal transport; protein transport		AP-type membrane coat adaptor complex	-0.162807	0.565619	0.982957	0.383903	0.21252	0.971727	-0.3896	0.163263	0.596212	-0.93631	0.00265027	0.250793
chrX_157245116_157245566	32	52	16	14	60	40	20	10	46.9291	56.3357	18.0054	20.501	38.8217	39.8108	11.8128	8.7155	ENSMUSG00000093301	chrX	157245117	157245566	+	intron	protein_coding-intron (ENSMUST00000079945, intron 13 of 21)	53682	ENSMUST00000175560	Gm23798	102	predicted gene, 23798	X	157191659	157191760	miRNA				-0.399583	0.345984	0.951334	-0.879445	0.0930067		-1.91483	5.61667e-05	0.0125635	-1.43497	0.00265091
chr19_12591895_12592357	44	56	26	14	83	44	66	24	64.5275	60.6692	29.2589	20.501	53.7033	43.7919	38.9822	20.9172	ENSMUSG00000086213	chr19	12591896	12592357	+	intron	processed_transcript-intron (ENSMUST00000136697, intron 1 of 1)	4393	ENSMUST00000224046	A330040F15Rik	1512	RIKEN cDNA A330040F15 gene	19	12517915	12596566	processed_transcript				-0.351904	0.372419	0.957196	0.276527	0.531312		-0.685152	0.0860037	0.486982	-1.31358	0.00268617	0.252018
chr4_56411215_56411654	12	16	54	25	22	18	60	46	17.5984	17.3341	60.7684	36.609	14.2346	17.9149	35.4384	40.0913	ENSMUSG00000082613	chr4	56411216	56411654	+	Intergenic	Intergenic	23632	ENSMUST00000122075	Gm12518	779	predicted gene 12518	4	56387802	56388580	processed_pseudogene				-0.133918	0.797622	0.995367	-0.383079	0.382306		1.24351	0.00768875	0.194429	1.49267	0.00268889
chr13_119661380_119661830	14	22	0	6	65	27	20	10	20.5315	23.8343	0	8.78615	42.0568	26.8723	11.8128	8.7155	ENSMUSG00000114301	chr13	119661381	119661830	+	Distant-promoter	Intergenic	-5747	ENSMUST00000224768	Gm48300	397	predicted gene, 48300	13	119655462	119655858	processed_pseudogene				0.640719	0.294708	0.937839	1.37683	0.0989442		-1.74326	0.00508375	0.161698	-2.47937	0.00269963
chr17_79895354_79895758	22	32	10	6	40	30	62	28	32.2637	34.6681	11.2534	8.78615	25.8811	29.8581	36.6196	24.4034	ENSMUSG00000059811	chr17	79895355	79895758	+	intron	protein_coding-intron (ENSMUST00000068282, intron 1 of 12)	495	ENSMUST00000222193	Atl2	3136.5	atlastin GTPase 2	17	79848390	79896123	protein_coding	Golgi organization; protein homooligomerization; endoplasmic reticulum organization; endoplasmic reticulum tubular network membrane organization	hydrolase activity; protein binding; nucleotide binding; identical protein binding; GTPase activity; GTP binding	membrane; integral component of membrane; endoplasmic reticulum; endoplasmic reticulum membrane; endoplasmic reticulum tubular network membrane	-0.272551	0.571842	0.983669	1.60501	0.00448472		0.149536	0.748561	0.932358	-1.72803	0.00277907
chr2_120157485_120157935	26	24	70	40	68	46	144	77	38.1299	26.0011	78.7738	58.5744	43.9979	45.7825	85.0521	67.1094	ENSMUSG00000027293	chr2	120157486	120157935	+	Distant-promoter	Intergenic	-3104	ENSMUST00000028755	Ehd4	498	EH-domain containing 4	2	120089175	120154606	protein_coding	endocytic recycling; positive regulation of peptidyl-tyrosine phosphorylation; endosomal transport; cilium assembly; protein localization to plasma membrane; protein homooligomerization; cellular response to growth factor stimulus; endocytosis; pinocytosis; regulation of endocytosis	metal ion binding; calcium ion binding; protein binding; nucleotide binding; ATP binding; GTP binding	membrane; plasma membrane; perinuclear region of cytoplasm; intracellular membrane-bounded organelle; endoplasmic reticulum; endosome; recycling endosome membrane; early endosome; early endosome membrane; endosome membrane; endocytic vesicle	0.504369	0.18081	0.880737	0.145209	0.662984	0.995319	0.769453	0.0205825	0.291127	1.12861	0.00280565	0.259193
chr16_52452961_52453575	76	126	60	54	223	148	234	132	111.457	136.506	67.5204	79.0754	144.287	147.3	138.21	115.045	ENSMUSG00000022636	chr16	52452962	52453575	+	promoter-TSS	protein_coding-promoter-TSS (ENSMUST00000164728)	-614	ENSMUST00000168071	Alcam	1621	activated leukocyte cell adhesion molecule	16	52248996	52454074	protein_coding	cell adhesion; immune system process; adaptive immune response; heterophilic cell-cell adhesion via plasma membrane cell adhesion molecules; motor neuron axon guidance; axon guidance; neuron projection extension; retinal ganglion cell axon guidance; axon extension involved in axon guidance	protein binding; identical protein binding	membrane; integral component of membrane; immunological synapse; external side of plasma membrane; plasma membrane; cell projection; axon; integral component of plasma membrane; neuronal cell body; dendrite; intrinsic component of plasma membrane; T cell receptor complex	0.225244	0.334728	0.949239	0.802124	0.00132429	0.110742	-0.196559	0.378883	0.775857	-0.77344	0.00281637	0.259193
chr13_113266591_113267041	4	22	38	34	42	40	64	38	5.86614	23.8343	42.7629	49.7882	27.1752	39.8108	37.8009	33.1189	ENSMUSG00000021763	chr13	113266592	113267041	+	Intergenic	Intergenic	-26343	ENSMUST00000136755	BC067074	3546	cDNA sequence BC067074	13	113293159	113379711	protein_coding			membrane; integral component of membrane	1.09389	0.0362878	0.603295	-0.376478	0.415089		0.100048	0.827105	0.955552	1.57042	0.00282441
chr10_41785093_41785566	14	25	64	28	59	45	120	88	20.5315	27.0845	72.0218	41.0021	38.1747	44.7872	70.8767	76.6964	ENSMUSG00000019813	chr10	41785094	41785566	+	intron	protein_coding-intron (ENSMUST00000019951, intron 1 of 10)	24278	ENSMUST00000019951	Cep57l1	1673.5	centrosomal protein 57-like 1	10	41718840	41809871	protein_coding		identical protein binding; gamma-tubulin binding; microtubule binding	cytoplasm; microtubule organizing center	0.777896	0.06056	0.698799	0.366021	0.311177	0.985782	0.836307	0.0192259	0.283992	1.24818	0.00283348	0.259193
chr19_5831896_5832346	30	48	16	12	74	50	68	24	43.996	52.0022	18.0054	17.5723	47.8801	49.7636	40.1635	20.9172	ENSMUSG00000092274	chr19	5831897	5832346	+	Distant-promoter	lincRNA-exon (ENSMUST00000173672, exon 1 of 1)	-4109	ENSMUST00000232969	Neat1	2017	nuclear paraspeckle assembly transcript 1 (non-protein coding)	19	5824708	5845478	lincRNA				0.0178734	0.965834	0.999401	0.802294	0.0933845		-0.651759	0.11502	0.53475	-1.43618	0.00285165
chr19_14781255_14781605	28	46	6	14	15	13	20	12	41.063	49.8354	6.75204	20.501	9.70542	12.9385	11.8128	10.4586	ENSMUSG00000084675	chr19	14781256	14781605	+	Intergenic	Intergenic	-62950	ENSMUST00000122726	Gm26026	123	predicted gene, 26026	19	14718358	14718480	snRNA				-2.02692	0.000447734	0.0673847	-0.239396	0.704256		-0.00010553	0.999862	0.999957	-1.78763	0.00287427
chr9_118915320_118915770	20	24	52	45	69	38	88	64	29.3307	26.0011	58.5177	65.8962	44.6449	37.8203	51.9763	55.7792	ENSMUSG00000087041	chr9	118915321	118915770	+	Distant-promoter	antisense-intron (ENSMUST00000128982, intron 1 of 3)	-9328	ENSMUST00000139512	Gm16295	643	predicted gene 16295	9	118924873	118925777	lincRNA				0.590814	0.131508	0.832916	-0.206042	0.553875	0.995319	0.375262	0.278405	0.702793	1.17212	0.00288611	0.261825
chr4_4782142_4782619	10	22	48	34	52	38	49	58	14.6653	23.8343	54.0163	49.7882	33.6455	37.8203	28.9413	50.5499	ENSMUSG00000066324	chr4	4782143	4782619	+	intron	protein_coding-intron (ENSMUST00000084949, intron 1 of 4)	10975	ENSMUST00000084949	Impad1	6543	inositol monophosphatase domain containing 1	4	4762484	4793355	protein_coding	phosphatidylinositol phosphorylation; skeletal system development; inositol phosphate dephosphorylation; post-embryonic development; embryonic digit morphogenesis; chondrocyte development; endochondral ossification; chondroitin sulfate metabolic process	metal ion binding; hydrolase activity; 3'-nucleotidase activity; 3'(2'),5'-bisphosphate nucleotidase activity; 3',5'-nucleotide bisphosphate phosphatase activity	membrane; integral component of membrane; Golgi apparatus; nucleoplasm; nuclear body; cytosol; endomembrane system; trans-Golgi network membrane	0.861522	0.0668385	0.712765	-0.404558	0.333992		0.140991	0.734821	0.928142	1.40707	0.00288944
chr14_79003605_79003965	12	14	46	32	7	12	40	28	17.5984	15.1673	51.7657	46.8595	4.5292	11.9433	23.6256	24.4034	ENSMUSG00000115539	chr14	79003606	79003965	+	intron	protein_coding-intron (ENSMUST00000040990, intron 16 of 44)	-37217	ENSMUST00000227296	Gm6997	620	predicted gene 6997	14	78965949	78966568	processed_pseudogene				-1.06199	0.0799899	0.744633	-1.04139	0.033231		1.62018	0.00411188	0.146929	1.59959	0.00289306
chr15_73554772_73555222	66	66	38	26	89	48	88	62	96.7912	71.503	42.7629	38.0733	57.5855	47.773	51.9763	54.0361	ENSMUSG00000036661	chr15	73554773	73555222	+	Distant-promoter	protein_coding-intron (ENSMUST00000043414, intron 13 of 22)	-2639	ENSMUST00000160267	Dennd3	658	DENN/MADD domain containing 3	15	73512560	73572242	protein_coding	endosome to lysosome transport; cellular protein catabolic process; regulation of Rab protein signal transduction	guanyl-nucleotide exchange factor activity; Rab guanyl-nucleotide exchange factor activity; protein binding	cytoplasm; cytoplasmic vesicle	-0.657251	0.0432331	0.63785	0.384479	0.269451	0.982243	-0.00119913	0.997036	0.999483	-1.04293	0.00291433	0.262218
chr18_77277006_77277411	18	20	64	32	36	24	61	60	26.3976	21.6676	72.0218	46.8595	23.293	23.8865	36.029	52.293	ENSMUSG00000032818	chr18	77277007	77277411	+	Distant-promoter	Intergenic	-4750	ENSMUST00000148341	Loxhd1	6257	lipoxygenase homology domains 1	18	77281958	77442930	protein_coding	oxidation-reduction process; cellular oxidant detoxification; sensory perception of sound	catalase activity; heme binding; protein binding	cell projection; stereocilium	-0.0180464	0.96876	0.999401	-0.450807	0.261658		0.894672	0.03224	0.34303	1.32743	0.00292881
chr4_20663145_20663505	8	8	38	22	21	14	30	9	11.7323	8.66703	42.7629	32.2159	13.5876	13.9338	17.7192	7.84395	ENSMUSG00000055761	chr4	20663146	20663505	+	intron	protein_coding-intron (ENSMUST00000102998, intron 1 of 4)	115242	ENSMUST00000119374	Nkain3	3832.5	Na+/K+ transporting ATPase interacting 3	4	20118874	20778866	protein_coding	regulation of sodium ion transport		membrane; integral component of membrane; plasma membrane	0.447782	0.496627	0.976587	-1.52418	0.00851917		-0.0709029	0.90609	0.976316	1.90106	0.00292925
chr3_51510839_51511243	48	78	40	20	139	72	92	68	70.3936	84.5035	45.0136	29.2872	89.9369	71.6595	54.3388	59.2654	ENSMUSG00000102570	chr3	51510840	51511243	+	Intergenic	Intergenic	21421	ENSMUST00000195131	Gm37968	3201	predicted gene, 37968	3	51489620	51492820	TEC				0.0625679	0.842166	0.995367	0.589405	0.0890523	0.836425	-0.519522	0.0920367	0.496732	-1.04636	0.00293965	0.262346
chr18_88735632_88736056	12	20	40	40	40	22	65	38	17.5984	21.6676	45.0136	58.5744	25.8811	21.896	38.3916	33.1189	ENSMUSG00000056153	chr18	88735633	88736056	+	intron	protein_coding-intron (ENSMUST00000136173, intron 6 of 7)	22647	ENSMUST00000155169	Socs6	1729	suppressor of cytokine signaling 6	18	88665224	88927481	protein_coding	phosphatidylinositol phosphorylation; intracellular signal transduction; protein ubiquitination; regulation of phosphatidylinositol 3-kinase activity; proteasomal protein catabolic process; negative regulation of signal transduction; negative regulation of T cell activation; regulation of growth	1-phosphatidylinositol-3-kinase regulator activity; protein binding	phosphatidylinositol 3-kinase complex; immunological synapse; cytosol	0.280683	0.554199	0.982117	-0.522076	0.206761		0.577765	0.17319	0.607545	1.38052	0.00299047
chr4_8084915_8085365	16	30	54	48	47	46	80	52	23.4645	32.5014	60.7684	70.2892	30.4103	45.7825	47.2512	45.3206	ENSMUSG00000083068	chr4	8084916	8085365	+	Intergenic	Intergenic	-33480	ENSMUST00000120050	Gm11800	579	predicted gene 11800	4	8118620	8119736	processed_pseudogene				0.40861	0.31838	0.946959	-0.496074	0.178132	0.960857	0.301925	0.415723	0.796877	1.20661	0.00304396	0.269069
chr9_83307488_83308153	30	38	12	12	128	44	73	40	43.996	41.1684	13.5041	17.5723	82.8196	43.7919	43.1167	34.862	ENSMUSG00000111443	chr9	83307489	83308153	+	Intergenic	Intergenic	-38339	ENSMUST00000217447	Gm46123	6424	predicted gene, 46123	9	83346159	83353978	lincRNA				0.590681	0.154109	0.864583	1.34847	0.00526447		-0.708652	0.0765079	0.466835	-1.46644	0.00306554	0.269069
chr17_24529123_24529588	42	50	20	18	68	47	58	32	61.5944	54.1689	22.5068	26.3585	43.9979	46.7777	34.2571	27.8896	ENSMUSG00000079657	chr17	24529124	24529588	+	TTS	snoRNA-TTS (ENSMUST00000082834)	591	ENSMUST00000176025	Rab26	1291	RAB26, member RAS oncogene family	17	24527241	24534210	protein_coding	protein transport; regulation of exocytosis; regulated exocytosis; Golgi to plasma membrane protein transport; exocrine system development; regulation of protein catabolic process at presynapse, modulating synaptic transmission	GTPase activity; GTP binding; protein binding; nucleotide binding; GMP binding	membrane; Golgi membrane; Golgi apparatus; cytoplasmic vesicle; endosome; intrinsic component of plasma membrane; transport vesicle membrane; anchored component of synaptic vesicle membrane; secretory granule membrane	-0.348984	0.353571	0.953077	0.363976	0.38969		-0.534799	0.156889	0.587477	-1.24776	0.00308852	0.269069
chr1_155516599_155517003	12	10	32	32	38	26	50	56	17.5984	10.8338	36.0109	46.8595	24.5871	25.8771	29.532	48.8068	ENSMUSG00000073535	chr1	155516600	155517003	+	Intergenic	Intergenic	10310	ENSMUST00000097531	Gm5532	1146	predicted gene 5532	1	155520173	155527143	lincRNA				0.854201	0.106885	0.796082	-0.0876843	0.846505		0.622901	0.170048	0.604619	1.56479	0.00309084
chr4_63508186_63508636	14	16	52	28	44	26	54	30	20.5315	17.3341	58.5177	41.0021	28.4692	25.8771	31.8945	26.1465	ENSMUSG00000039137	chr4	63508187	63508636	+	Distant-promoter	Intergenic	-12420	ENSMUST00000063672	Whrn	2632	whirlin	4	63414910	63495991	protein_coding	sensory perception of sound; sensory perception of light stimulus; positive regulation of gene expression; auditory receptor cell stereocilium organization; establishment of protein localization; detection of mechanical stimulus involved in sensory perception of sound; retina homeostasis; cerebellar Purkinje cell layer formation; inner ear receptor cell stereocilium organization; paranodal juncti…	protein binding; identical protein binding; protein domain specific binding	plasma membrane; cytoplasm; cell junction; synapse; growth cone; cell projection; membrane; axon; dendrite; neuronal cell body; photoreceptor connecting cilium; photoreceptor inner segment; dendritic shaft; cilium; stereocilium; ciliary basal body; actin filament; stereocilia ankle link; stereocilia ankle link complex; stereocilium tip; USH2 complex; stereocilium bundle; periciliary membrane comp…	0.535451	0.267345	0.927781	-0.779746	0.0698467		0.0979462	0.821803	0.95471	1.41314	0.00314074
chr19_21318354_21318704	22	36	8	8	22	21	26	16	32.2637	39.0016	9.00272	11.7149	14.2346	20.9007	15.3566	13.9448	ENSMUSG00000118342	chr19	21318355	21318704	+	Distant-promoter	Intergenic	-5246	ENSMUST00000236886	Gm50255	450	predicted gene, 50255	19	21310376	21313283	lincRNA				-1.04461	0.0529601	0.676533	0.518502	0.404658		-0.238577	0.666065	0.902932	-1.80169	0.00317266
chr8_128363213_128363640	32	52	18	16	96	96	76	47	46.9291	56.3357	20.2561	23.4297	62.1147	95.546	44.8886	40.9629	ENSMUSG00000025810	chr8	128363214	128363640	+	exon	protein_coding-exon (ENSMUST00000212833, exon 3 of 3)	4029	ENSMUST00000212933	Nrp1	3229	neuropilin 1	8	128358604	128503363	protein_coding	semaphorin-plexin signaling pathway; endothelial cell chemotaxis; animal organ morphogenesis; vascular endothelial growth factor signaling pathway; axon guidance; vascular endothelial growth factor receptor signaling pathway; positive regulation of ERK1 and ERK2 cascade; positive regulation of angiogenesis; positive regulation of cell migration involved in sprouting angiogenesis; positive regulat…	semaphorin receptor activity; growth factor binding; vascular endothelial growth factor-activated receptor activity; metal ion binding; protein binding; GTPase activator activity; heparin binding; protein kinase binding; vascular endothelial growth factor binding	membrane; integral component of membrane; plasma membrane; cytosol; cell surface; cytoplasm; focal adhesion; mitochondrion; growth cone; glutamatergic synapse; axon; neuronal cell body; mitochondrial membrane; integral component of postsynaptic membrane; neuron projection; neurofilament; early endosome; sorting endosome	0.591343	0.102154	0.788401	0.98592	0.0179698	0.444958	-0.861244	0.0140706	0.249724	-1.25582	0.00319885	0.275413
chr12_109528159_109528661	64	68	32	28	56	32	47	48	93.8582	73.6697	36.0109	41.0021	36.2336	31.8487	27.7601	41.8344	ENSMUSG00000113704	chr12	109528160	109528661	+	Distant-promoter	Intergenic	-2482	ENSMUST00000222916	Gm27528	2012	predicted gene, 27528	12	109530892	109532903	TEC				-1.28558	0.000448203	0.0673847	-0.158973	0.681944	0.995319	0.0067616	0.985593	0.996764	-1.11984	0.00321152	0.275413
chr5_114631363_114631767	18	12	40	38	44	36	64	54	26.3976	13.0005	45.0136	55.6456	28.4692	35.8298	37.8009	47.0637	ENSMUSG00000014158	chr5	114631364	114631767	+	promoter-TSS	protein_coding-promoter-TSS (ENSMUST00000141828)	-927	ENSMUST00000141828	Trpv4	2455.5	transient receptor potential cation channel, subfamily V, member 4	5	114622152	114658421	protein_coding	transmembrane transport; ion transport; calcium ion transport; calcium ion transmembrane transport; actin filament organization; response to osmotic stress; positive regulation of cytosolic calcium ion concentration; cellular calcium ion homeostasis; negative regulation of transcription by RNA polymerase II; positive regulation of gene expression; microtubule polymerization; calcium ion import ac…	metal ion binding; protein binding; ion channel activity; nucleotide binding; ATP binding; actin binding; identical protein binding; calcium channel activity; lipid binding; calmodulin binding; protein kinase binding; actin filament binding; cation channel activity; microtubule binding; protein kinase C binding; alpha-tubulin binding; beta-tubulin binding; SH2 domain binding; osmosensor activity;…	membrane; integral component of membrane; plasma membrane; cell surface; integral component of plasma membrane; cell junction; focal adhesion; cytoplasmic vesicle; cell projection; lamellipodium; filopodium; growth cone; cortical actin cytoskeleton; cytoplasmic microtubule; cilium; adherens junction; apical plasma membrane; ruffle membrane	0.735267	0.117926	0.8157	-0.247005	0.550241		0.404101	0.327927	0.743859	1.38637	0.00322015
chr13_104817703_104818143	8	24	48	38	18	14	44	55	11.7323	26.0011	54.0163	55.6456	11.6465	13.9338	25.9881	47.9353	ENSMUSG00000021716	chr13	104817704	104818143	+	promoter-TSS	protein_coding-promoter-TSS (ENSMUST00000022228)	684	ENSMUST00000156105	Srek1ip1	1806	splicing regulatory glutamine/lysine-rich protein 1interacting protein 1	13	104792484	104839274	protein_coding	mRNA processing; RNA splicing	zinc ion binding; metal ion binding; nucleic acid binding		-0.609468	0.267087	0.927781	-0.584787	0.204951		1.52677	0.00246875	0.115906	1.50209	0.0032235
chr12_34432424_34432885	26	34	10	10	61	40	42	42	38.1299	36.8349	11.2534	14.6436	39.4687	39.8108	24.8069	36.6051	ENSMUSG00000004698	chr12	34432425	34432885	+	TTS	protein_coding-TTS (ENSMUST00000209463)	4653	ENSMUST00000211107	Hdac9	3138	histone deacetylase 9	12	34047580	34917095	protein_coding	chromatin organization; histone deacetylation; histone H3 deacetylation; negative regulation of transcription by RNA polymerase II; cellular response to insulin stimulus; peptidyl-lysine deacetylation; cholesterol homeostasis; negative regulation of transcription, DNA-templated; negative regulation of cytokine secretion; negative regulation of lipoprotein lipase activity; histone H4 deacetylation…	metal ion binding; hydrolase activity; histone deacetylase activity; NAD-dependent histone deacetylase activity (H3-K14 specific); protein kinase C binding; transcription factor binding; protein deacetylase activity; histone deacetylase activity (H4-K16 specific); histone deacetylase binding; repressing transcription factor binding	histone deacetylase complex; nucleus; transcription regulator complex; cytoplasm	0.0816981	0.852601	0.995367	1.24646	0.0156004		-0.382443	0.371273	0.771838	-1.54721	0.00323355
chr14_122463921_122464371	26	14	4	6	71	36	34	25	38.1299	15.1673	4.50136	8.78615	45.939	35.8298	20.0817	21.7888	ENSMUSG00000041703	chr14	122463922	122464371	+	exon	protein_coding-exon (ENSMUST00000039118, exon 1 of 2)	1531	ENSMUST00000039118	Zic5	2736	zinc finger protein of the cerebellum 5	14	122456795	122465677	protein_coding		metal ion binding; DNA binding; sequence-specific double-stranded DNA binding	nucleus	0.654378	0.218199	0.898542	1.69397	0.011902		-0.974726	0.0597265	0.426927	-2.01432	0.00323744
chr7_73351479_73351929	22	52	16	8	49	38	22	18	32.2637	56.3357	18.0054	11.7149	31.7044	37.8203	12.9941	15.6879	ENSMUSG00000070509	chr7	73351480	73351929	+	intron	antisense-intron (ENSMUST00000181299, intron 1 of 1)	-23805	ENSMUST00000119206	Rgma	3371	repulsive guidance molecule family member A	7	73375509	73419899	protein_coding	BMP signaling pathway; regulation of neuron projection development; negative regulation of axon regeneration; positive regulation of transcription by RNA polymerase II; positive regulation of protein phosphorylation; positive regulation of GTPase activity; positive regulation of neuron projection development; neuron projection development; negative regulation of receptor binding; neural tube clos…	coreceptor activity; protein binding; signaling receptor binding; transferrin receptor binding	membrane; plasma membrane; anchored component of membrane; cell surface; endoplasmic reticulum; neuron projection	-0.371292	0.429311	0.965539	-0.0820417	0.882489		-1.28142	0.00946532	0.212659	-1.57067	0.00325169
chr11_68385706_68386424	54	71	26	27	115	68	69	19	79.1928	76.9199	29.2589	39.5377	74.4082	67.6784	40.7541	16.5595	ENSMUSG00000020902	chr11	68385707	68386424	+	exon	protein_coding-exon (ENSMUST00000021284, exon 2 of 7)	761	ENSMUST00000021284	Ntn1	5738	netrin 1	11	68209364	68400823	protein_coding	cell-cell adhesion; Ras protein signal transduction; inner ear morphogenesis; apoptotic process; positive regulation of cell population proliferation; positive regulation of cell motility; nuclear migration; neuron migration; motor neuron axon guidance; animal organ morphogenesis; tissue development; dendrite development; axonogenesis; negative regulation of axon extension; positive regulation of…	protein binding; cytokine activity; extracellular matrix structural constituent	cell periphery; cytoplasm; extracellular region; extracellular matrix; basement membrane; collagen-containing extracellular matrix	-0.132438	0.720737	0.993947	-0.214203	0.606778	0.995319	-1.27513	0.000843082	0.06883	-1.19337	0.00326349	0.2777
chr5_106803071_106803521	20	18	48	42	56	35	66	38	29.3307	19.5008	54.0163	61.5031	36.2336	34.8345	38.9822	33.1189	ENSMUSG00000106301	chr5	106803072	106803521	+	Intergenic	Intergenic	-64532	ENSMUST00000197334	Gm8365	648	predicted gene 8365	5	106738117	106738764	processed_pseudogene				0.565662	0.187964	0.884059	-0.669927	0.0840893		0.0253173	0.948021	0.986981	1.26091	0.00330162	0.278784
chr12_35831318_35831668	36	56	20	16	81	50	44	16	52.7952	60.6692	22.5068	23.4297	52.4093	49.7636	25.9881	13.9448	ENSMUSG00000114090	chr12	35831319	35831668	+	Distant-promoter	Intergenic	-12229	ENSMUST00000221625	Gm9472	526	predicted gene 9472	12	35818739	35819264	processed_pseudogene				-0.153736	0.698699	0.993947	-0.16817	0.715581		-1.32511	0.00136704	0.0880828	-1.31067	0.00333746
chr18_22530313_22530717	12	18	49	28	44	30	58	51	17.5984	19.5008	55.1417	41.0021	28.4692	29.8581	34.2571	44.4491	ENSMUSG00000045215	chr18	22530314	22530717	+	TTS	protein_coding-TTS (ENSMUST00000097655)	185426	ENSMUST00000120223	Asxl3	11419	additional sex combs like 3, transcriptional regulator	18	22344246	22530227	protein_coding	transcription, DNA-templated; regulation of transcription, DNA-templated; positive regulation of transcription by RNA polymerase II; animal organ morphogenesis; negative regulation of lipid biosynthetic process	DNA binding; metal ion binding; chromatin binding; peroxisome proliferator activated receptor binding	nucleus; nuclear chromatin; PR-DUB complex	0.644443	0.170796	0.877617	-0.306093	0.456645		0.425972	0.301962	0.724671	1.37651	0.00335124
chr3_96428053_96428457	8	16	38	26	24	17	92	74	11.7323	17.3341	42.7629	38.0733	15.5287	16.9196	54.3388	64.4947	ENSMUSG00000095513	chr3	96428054	96428457	+	Intergenic	Intergenic	5522	ENSMUST00000083374	Gm24136	165	predicted gene, 24136	3	96422733	96422897	snRNA				0.128291	0.803132	0.995367	0.548	0.18417		1.87471	1.61787e-05	0.00593499	1.455	0.00335604
chr9_89879505_89880099	20	44	88	48	33	31	84	66	29.3307	47.6687	99.03	70.2892	21.3519	30.8534	49.6137	57.5223	ENSMUSG00000032356	chr9	89879506	89880099	+	Intergenic	Intergenic	-30106	ENSMUST00000189545	Rasgrf1	3567	RAS protein-specific guanine nucleotide-releasing factor 1	9	89909908	90026977	protein_coding	regulation of Rho protein signal transduction; intracellular signal transduction; small GTPase mediated signal transduction; positive regulation of GTPase activity; positive regulation of Ras protein signal transduction; positive regulation of fibroblast proliferation; activation of GTPase activity; cell population proliferation; response to endoplasmic reticulum stress; regulation of Ras protein…	guanyl-nucleotide exchange factor activity; Ras GTPase binding; Ras guanyl-nucleotide exchange factor activity; receptor tyrosine kinase binding; protein kinase binding; protein C-terminus binding; protein binding; glutamate receptor binding	cytoplasm; basolateral plasma membrane; neuronal cell body; apicolateral plasma membrane; cytosol; apical dendrite; growth cone	-0.60444	0.135375	0.839589	-0.672769	0.0594906	0.739071	1.05529	0.00547369	0.166775	1.12362	0.00337867	0.283112
chr16_34440781_34441431	44	44	20	16	81	44	46	26	64.5275	47.6687	22.5068	23.4297	52.4093	43.7919	27.1694	22.6603	ENSMUSG00000061751	chr16	34440782	34441431	+	intron	protein_coding-intron (ENSMUST00000076810, intron 1 of 59)	15811	ENSMUST00000076810	Kalrn	3618	kalirin, RhoGEF kinase	16	33969073	34573532	protein_coding	regulation of Rho protein signal transduction; protein phosphorylation; phosphorylation; intracellular signal transduction; positive regulation of GTPase activity; nervous system development; memory; neuromuscular junction development; axonogenesis; lactation; adult locomotory behavior; social behavior; maternal behavior; habituation; regulation of dendrite development; negative regulation of gro…	Rho guanyl-nucleotide exchange factor activity; protein kinase activity; ATP binding; transferase activity; nucleotide binding; guanyl-nucleotide exchange factor activity; protein serine/threonine kinase activity; kinase activity; protein binding; metal ion binding; enzyme binding	nucleoplasm; perinuclear region of cytoplasm; cytosol; cytoplasm; cytoskeleton; postsynaptic density; neuron projection; neuronal cell body; glutamatergic synapse; presynapse	-0.205283	0.596527	0.98619	0.128263	0.772819		-0.946804	0.0167514	0.266559	-1.28035	0.00340205
chr10_96617208_96617612	38	42	16	14	32	20	60	32	55.7283	45.5019	18.0054	20.501	20.7049	19.9054	35.4384	27.8896	ENSMUSG00000036478	chr10	96617209	96617612	+	promoter-TSS	protein_coding-promoter-TSS (ENSMUST00000218953)	-144	ENSMUST00000218953	Btg1	2834.5	BTG anti-proliferation factor 1	10	96617006	96622809	protein_coding	negative regulation of cell population proliferation; protein methylation; positive regulation of fibroblast apoptotic process; positive regulation of angiogenesis; positive regulation of myoblast differentiation; negative regulation of mitotic cell cycle; positive regulation of catalytic activity; positive regulation of endothelial cell differentiation; response to oxidative stress; spermatogene…	protein binding; enzyme binding	nucleus; cytoplasm	-1.3091	0.0033299	0.207472	0.732861	0.122142		0.647429	0.144003	0.573678	-1.39453	0.00344204
chr14_27803991_27804441	32	48	83	62	94	59	162	117	46.9291	52.0022	93.4033	90.7903	60.8206	58.721	95.6836	101.971	ENSMUSG00000040640	chr14	27803992	27804441	+	intron	protein_coding-intron (ENSMUST00000090302, intron 3 of 15)	5658	ENSMUST00000211636	Erc2	1286	ELKS/RAB6-interacting/CAST family member 2	14	27622428	28478537	protein_coding	synaptic vesicle priming; maintenance of presynaptic active zone structure	protein binding; protein-containing complex binding; PDZ domain binding; structural constituent of presynaptic active zone	cytoplasm; presynaptic active zone; protein-containing complex; cell junction; synapse; cytoskeleton; growth cone; cell projection; membrane; postsynaptic density; glutamatergic synapse; GABA-ergic synapse; neuronal cell body; terminal bouton; presynaptic membrane; Golgi-associated vesicle; presynaptic active zone cytoplasmic component	0.269301	0.376347	0.958744	0.0987885	0.717185	0.995319	0.72156	0.00794728	0.197448	0.892073	0.00346824	0.283961
chr19_5567398_5567848	52	106	46	30	116	58	109	109	76.2598	114.838	51.7657	43.9308	75.0552	57.7257	64.3797	94.999	ENSMUSG00000049562	chr19	5567399	5567848	+	promoter-TSS	protein_coding-promoter-TSS (ENSMUST00000096318)	-402	ENSMUST00000235575	Ap5b1	2785	adaptor-related protein complex 5, beta 1 subunit	19	5568025	5571261	protein_coding	endosomal transport; protein transport		AP-type membrane coat adaptor complex	-0.526841	0.100172	0.785682	0.718634	0.033103	0.579128	0.242675	0.4395	0.806828	-1.0028	0.00349283	0.283961
chr10_122047675_122048035	81	118	72	40	179	116	216	106	118.789	127.839	81.0245	58.5744	115.818	115.451	127.578	92.3843	ENSMUSG00000020121	chr10	122047676	122048035	+	promoter-TSS	protein_coding-promoter-TSS (ENSMUST00000020322)	-540	ENSMUST00000162710	Srgap1	1714	SLIT-ROBO Rho GTPase activating protein 1	10	121780991	122047315	protein_coding	signal transduction; positive regulation of GTPase activity; cell migration; Rho protein signal transduction; negative regulation of cell migration	GTPase activator activity; protein binding; Rho GTPase binding; Rac GTPase binding	cytoplasm	-0.0951283	0.709632	0.993947	0.652401	0.0158128	0.41906	-0.0624839	0.800943	0.947677	-0.810014	0.00349763	0.283961
chr1_180811646_180811996	73	70	50	22	186	74	168	108	107.057	75.8365	56.267	32.2159	120.347	73.6501	99.2274	94.1274	ENSMUSG00000060743	chr1	180811647	180811996	+	exon	protein_coding-exon (ENSMUST00000081026, exon 2 of 4)	1713	ENSMUST00000159789	H3f3a	724	H3.3 histone A	1	180800832	180813943	protein_coding	single fertilization; spermatogenesis; multicellular organism growth; cell population proliferation; embryo implantation; spermatid development; male gonad development; oogenesis; nucleus organization; muscle cell differentiation; osteoblast differentiation; pericentric heterochromatin assembly; subtelomeric heterochromatin assembly; regulation of centromere complex assembly; negative regulation …	protein heterodimerization activity; DNA binding; RNA polymerase II cis-regulatory region sequence-specific DNA binding; RNA polymerase II core promoter sequence-specific DNA binding; nucleosomal DNA binding	nucleus; protein-containing complex; nucleosome; chromosome; nuclear chromosome, telomeric region; nucleoplasm; nuclear chromosome; nuclear nucleosome; Barr body	0.108914	0.730117	0.993947	1.10664	0.00105126	0.0985016	-0.0171548	0.955133	0.988046	-1.01488	0.00349877	0.283961
chr17_84048581_84048931	32	40	14	12	67	34	32	30	46.9291	43.3351	15.7548	17.5723	43.3509	33.8392	18.9005	26.1465	ENSMUSG00000117432	chr17	84048582	84048931	+	Intergenic	Intergenic	11866	ENSMUST00000234723	Gm49967	387	predicted gene, 49967	17	84036890	84038262	lincRNA				-0.213799	0.618929	0.988655	0.425249	0.39306		-0.801429	0.0654329	0.441405	-1.44048	0.00350624
chr10_73400354_73400804	18	38	70	44	86	52	114	71	26.3976	41.1684	78.7738	64.4318	55.6444	51.7541	67.3329	61.8801	ENSMUSG00000112427	chr10	73400355	73400804	+	intron	protein_coding-intron (ENSMUST00000123398, intron 1 of 13)	-24546	ENSMUST00000218804	Gm19168	1091	predicted gene, 19168	10	73372332	73376033	processed_pseudogene				0.648252	0.0727889	0.727323	-0.151792	0.642564	0.995319	0.266277	0.40898	0.793756	1.06632	0.00351965	0.283961
chr15_97840045_97840395	32	34	8	12	34	18	36	14	46.9291	36.8349	9.00272	17.5723	21.999	17.9149	21.263	12.2017	ENSMUSG00000022475	chr15	97840046	97840395	+	intron	protein_coding-intron (ENSMUST00000116408, intron 1 of 23)	3944	ENSMUST00000120683	Hdac7	3899	histone deacetylase 7	15	97792664	97844502	protein_coding	chromatin organization; negative regulation of transcription by RNA polymerase II; negative regulation of transcription, DNA-templated; histone deacetylation; vasculogenesis; histone H3 deacetylation; nervous system development; inflammatory response; negative regulation of NIK/NF-kappaB signaling; negative regulation of interleukin-2 production; negative regulation of neuron death; B cell activa…	metal ion binding; hydrolase activity; protein binding; chromatin binding; histone deacetylase activity; NAD-dependent histone deacetylase activity (H3-K14 specific); protein kinase binding; 14-3-3 protein binding; transcription corepressor activity; activating transcription factor binding; transcription factor binding; protein kinase C binding; protein deacetylase activity; repressing transcript…	histone deacetylase complex; nucleus; cytosol; cytoplasm	-1.05371	0.0432697	0.637985	0.387205	0.509858		-0.24046	0.652062	0.898267	-1.68137	0.00355115
chr17_26507891_26508341	54	64	32	26	119	75	96	74	79.1928	69.3362	36.0109	38.0733	76.9963	74.6453	56.7014	64.4947	ENSMUSG00000024190	chr17	26507892	26508341	+	promoter-TSS	protein_coding-promoter-TSS (ENSMUST00000146077)	356	ENSMUST00000236661	Dusp1	1698	dual specificity phosphatase 1	17	26505590	26562128	protein_coding	protein dephosphorylation; dephosphorylation; intracellular signal transduction; negative regulation of ERK1 and ERK2 cascade; inactivation of MAPK activity; cell cycle; negative regulation of cell adhesion; negative regulation of apoptotic process; positive regulation of apoptotic process; negative regulation of cell population proliferation; peptidyl-tyrosine dephosphorylation; negative regulat…	MAP kinase tyrosine/serine/threonine phosphatase activity; hydrolase activity; phosphoprotein phosphatase activity; protein tyrosine phosphatase activity; phosphatase activity; protein tyrosine/serine/threonine phosphatase activity; mitogen-activated protein kinase binding; protein serine/threonine phosphatase activity; growth factor binding; protein tyrosine/threonine phosphatase activity	nucleus; cytoplasm	0.0363266	0.905166	0.997211	0.707866	0.0349344	0.587852	-0.329597	0.265598	0.69227	-1.00114	0.0035577	0.283961
chr6_114941233_114941683	50	44	24	14	83	55	42	14	73.3267	47.6687	27.0082	20.501	53.7033	54.7399	24.8069	12.2017	ENSMUSG00000030315	chr6	114941234	114941683	+	Distant-promoter	protein_coding-intron (ENSMUST00000139640, intron 2 of 4)	-19637	ENSMUST00000032459	Vgll4	1023	vestigial like family member 4	6	114860628	114969994	protein_coding	regulation of transcription, DNA-templated; negative regulation of transcription, DNA-templated; negative regulation of cell growth; negative regulation of Wnt signaling pathway; negative regulation of hippo signaling; negative regulation of cardiac muscle cell proliferation; positive regulation of cellular protein catabolic process	protein binding; transcription coactivator binding	nucleus	-0.146808	0.71917	0.993947	-0.336608	0.477384		-1.5147	0.000417654	0.0465489	-1.3249	0.00358115	0.283961
chr5_15838109_15838559	40	50	14	22	78	56	63	34	58.6614	54.1689	15.7548	32.2159	50.4682	55.7352	37.2103	29.6327	ENSMUSG00000105916	chr5	15838110	15838559	+	Intergenic	Intergenic	-31913	ENSMUST00000200477	Gm42453	409	predicted gene 42453	5	15870247	15870655	processed_pseudogene				-0.0881909	0.81857	0.995367	0.521592	0.228777		-0.655279	0.0872051	0.489237	-1.26506	0.0036022	0.283961
chr3_129204666_129205070	12	16	42	32	24	13	98	42	17.5984	17.3341	47.2643	46.8595	15.5287	12.9385	57.8827	36.6051	ENSMUSG00000028023	chr3	129204667	129205070	+	TTS	protein_coding-TTS (ENSMUST00000173645)	921	ENSMUST00000172645	Pitx2	1718.5	paired-like homeodomain transcription factor 2	3	129199878	129219591	protein_coding	regulation of transcription, DNA-templated; multicellular organism development; positive regulation of transcription by RNA polymerase II; positive regulation of transcription, DNA-templated; negative regulation of transcription by RNA polymerase II; in utero embryonic development; vasculogenesis; heart development; cardiac muscle tissue development; regulation of transcription by RNA polymerase …	DNA-binding transcription factor activity, RNA polymerase II-specific; DNA-binding transcription factor activity; DNA binding; sequence-specific DNA binding; protein binding; identical protein binding; protein homodimerization activity; chromatin binding; RNA polymerase II cis-regulatory region sequence-specific DNA binding; DNA-binding transcription activator activity, RNA polymerase II-specific…	nucleus; nucleoplasm; cytoplasm; transcription regulator complex	-0.281583	0.588922	0.985528	0.0170082	0.96824		1.72968	0.000173822	0.0264865	1.43109	0.00360559
chr9_82013333_82013737	5	14	22	36	24	19	48	34	7.33267	15.1673	24.7575	52.7169	15.5287	18.9102	28.3507	29.6327	ENSMUSG00000103536	chr9	82013334	82013737	+	Distant-promoter	protein_coding-intron (ENSMUST00000057067, intron 4 of 4)	-15045	ENSMUST00000191743	Gm37837	604	predicted gene, 37837	9	82028580	82029183	TEC				0.564723	0.350678	0.952532	-0.401708	0.434888		0.760272	0.149923	0.578292	1.7267	0.0036088
chr14_27428540_27428990	36	22	74	50	93	54	121	80	52.7952	23.8343	83.2752	73.218	60.1736	53.7446	71.4674	69.724	ENSMUSG00000040651	chr14	27428541	27428990	+	promoter-TSS	protein_coding-promoter-TSS (ENSMUST00000022450)	-69	ENSMUST00000022450	Tasor	3857.5	transcription activation suppressor	14	27428834	27483555	protein_coding	in utero embryonic development; mitotic spindle assembly; negative regulation of single stranded viral RNA replication via double stranded DNA intermediate; mesodermal to mesenchymal transition involved in gastrulation; negative regulation of gene expression, epigenetic; positive regulation of DNA methylation-dependent heterochromatin assembly; anterior/posterior axis specification, embryo; prote…	protein binding; chromatin binding	nucleus; nucleoplasm; chromosome; heterochromatin	0.614772	0.0923553	0.768759	-0.151281	0.650121	0.995319	0.305807	0.354126	0.761306	1.07186	0.00362163	0.283961
chr3_86788707_86789111	14	10	40	28	34	18	60	38	20.5315	10.8338	45.0136	41.0021	21.999	17.9149	35.4384	33.1189	ENSMUSG00000028078	chr3	86788708	86789111	+	TTS	protein_coding-TTS (ENSMUST00000193769)	3406	ENSMUST00000192260	Dclk2	2336	doublecortin-like kinase 2	3	86786151	86920852	protein_coding	protein phosphorylation; microtubule cytoskeleton organization; intracellular signal transduction; phosphorylation; hippocampus development; negative regulation of protein localization to nucleus; peptidyl-serine phosphorylation; pyramidal neuron development	protein kinase activity; ATP binding; transferase activity; nucleotide binding; protein serine/threonine kinase activity; kinase activity	cytoplasm; cytoskeleton; microtubule	0.395799	0.450477	0.968528	-0.327744	0.464403		0.771194	0.0934449	0.497697	1.49474	0.00365202
chr3_58487075_58487525	26	38	66	56	97	80	196	102	38.1299	41.1684	74.2725	82.0041	62.7617	79.6217	115.765	88.8981	ENSMUSG00000027810	chr3	58487076	58487525	+	Intergenic	Intergenic	-38521	ENSMUST00000029387	Eif2a	1945	eukaryotic translation initiation factor 2A	3	58525821	58557501	protein_coding	translation; translational initiation; SREBP signaling pathway; regulation of translation; protein phosphorylation; endoplasmic reticulum unfolded protein response; positive regulation of signal transduction; ribosome assembly; response to amino acid starvation	mRNA binding; ribosome binding; translation initiation factor activity; tRNA binding; protein binding	cytoplasm; cytosolic small ribosomal subunit; eukaryotic translation initiation factor 2 complex	0.829912	0.0111204	0.377258	0.399502	0.174268	0.953415	0.540678	0.0578093	0.423263	0.971088	0.00372605	0.284733
chr3_41565968_41566384	44	64	30	20	90	64	82	48	64.5275	69.3362	33.7602	29.2872	58.2325	63.6974	48.4324	41.8344	ENSMUSG00000025764	chr3	41565969	41566384	+	intron	protein_coding-intron (ENSMUST00000026865, intron 1 of 10)	1256	ENSMUST00000191952	Jade1	630.5	jade family PHD finger 1	3	41555731	41616864	protein_coding	negative regulation of G1/S transition of mitotic cell cycle; positive regulation of nucleic acid-templated transcription; apoptotic process; histone H3 acetylation; negative regulation of canonical Wnt signaling pathway; histone H4-K5 acetylation; histone H4-K8 acetylation; histone H4-K12 acetylation	metal ion binding; transcription coactivator activity	nucleus; cytosol; cytoplasm; plasma membrane; chromosome; cytoskeleton; cell projection; nuclear speck; histone acetyltransferase complex; ciliary basal body	-0.141005	0.671975	0.993398	0.516876	0.161232	0.942635	-0.424008	0.196666	0.633945	-1.08189	0.00372959	0.284733
chr18_82462082_82462507	86	119	198	116	279	148	356	285	126.122	128.922	222.817	169.866	180.521	147.3	210.268	248.392	ENSMUSG00000041607	chr18	82462083	82462507	+	Distant-promoter	Intergenic	-12852	ENSMUST00000091789	Mbp	1803.5	myelin basic protein	18	82475146	82585637	protein_coding	positive regulation of interleukin-6 production; sensory perception of sound; MAPK cascade; response to toxic substance; positive regulation of chemokine (C-X-C motif) ligand 2 production; myelination; negative regulation of heterotypic cell-cell adhesion; maintenance of blood-brain barrier; membrane organization; positive regulation of metalloendopeptidase activity	calmodulin binding; structural constituent of myelin sheath; protease binding	membrane; cell periphery; plasma membrane; nucleus; protein-containing complex; cytoplasm; neuronal cell body; cell projection; myelin sheath; internode region of axon; compact myelin	0.369118	0.0835199	0.752411	0.211946	0.290221	0.985782	0.472405	0.0160504	0.261922	0.629577	0.00374063	0.284733
chr9_65523892_65524545	36	28	84	50	76	62	106	96	52.7952	30.3346	94.5286	73.218	49.1741	61.7068	62.6078	83.6688	ENSMUSG00000066510	chr9	65523893	65524545	+	Distant-promoter	processed_transcript-intron (ENSMUST00000216282, intron 1 of 1)	-4025	ENSMUST00000217646	Ankdd1a	1443	ankyrin repeat and death domain containing 1A	9	65488470	65520193	protein_coding	signal transduction	protein binding		0.43218	0.229888	0.904394	-0.212427	0.518722	0.995319	0.401076	0.221809	0.657934	1.04568	0.0037503	0.284733
chr1_133033786_133034420	38	66	108	68	152	90	240	172	55.7283	71.503	121.537	99.5764	98.3483	89.5744	141.753	149.907	ENSMUSG00000054387	chr1	133033787	133034420	+	Distant-promoter	Intergenic	-3542	ENSMUST00000190807	Mdm4	1932	transformed mouse 3T3 cell double minute 4	1	132959484	133030561	protein_coding	negative regulation of cell cycle arrest; negative regulation of apoptotic process; positive regulation of transcription by RNA polymerase II; negative regulation of transcription by RNA polymerase II; regulation of transcription by RNA polymerase II; negative regulation of protein catabolic process; protein-containing complex assembly; positive regulation of cell population proliferation; ventri…	protein binding; metal ion binding; DNA-binding transcription activator activity, RNA polymerase II-specific; enzyme binding	nucleus; nucleoplasm	0.553718	0.0382407	0.614251	0.39111	0.108128	0.864337	0.628306	0.00801176	0.197448	0.790914	0.00376117	0.284733
chr2_20968061_20968465	12	20	2	4	26	14	47	28	17.5984	21.6676	2.25068	5.85744	16.8227	13.9338	27.7601	24.4034	ENSMUSG00000036591	chr2	20968062	20968465	+	promoter-TSS	antisense-promoter-TSS (ENSMUST00000126967)	221	ENSMUST00000131394	Arhgap21	704.5	Rho GTPase activating protein 21	2	20847919	20968881	protein_coding	signal transduction; positive regulation of GTPase activity; Golgi organization; establishment of Golgi localization; maintenance of Golgi location; organelle transport along microtubule	GTPase activator activity; protein binding	Golgi apparatus; plasma membrane; actin cytoskeleton; cell junction	-0.351435	0.56294	0.982957	2.75226	0.000472057		0.756705	0.188617	0.625688	-2.34699	0.00379878
chr16_65387001_65387405	16	18	46	38	14	12	66	50	23.4645	19.5008	51.7657	55.6456	9.05839	11.9433	38.9822	43.5775	ENSMUSG00000095094	chr16	65387002	65387405	+	Intergenic	Intergenic	-44934	ENSMUST00000102245	Gm23659	110	predicted gene, 23659	16	65432137	65432246	miRNA				-1.04678	0.0430106	0.637013	-0.381197	0.353473		1.99552	2.52634e-05	0.00817732	1.32994	0.00386753
chr6_91612753_91613157	8	10	30	24	44	18	61	40	11.7323	10.8338	33.7602	35.1446	28.4692	17.9149	36.029	34.862	ENSMUSG00000108308	chr6	91612754	91613157	+	Intergenic	Intergenic	13723	ENSMUST00000205533	Gm45218	1678	predicted gene 45218	6	91599232	91605514	lincRNA				1.06647	0.0552594	0.683612	0.0432367	0.926144		0.59114	0.201732	0.637961	1.61438	0.0038896
chr5_149403824_149404187	64	102	26	54	228	143	130	92	93.8582	110.505	29.2589	79.0754	147.522	142.324	76.7831	80.1826	ENSMUSG00000107152	chr5	149403825	149404187	+	intron	processed_transcript-intron (ENSMUST00000201641, intron 3 of 8)	4515	ENSMUST00000202495	Gm43152	1638	predicted gene 43152	5	149399490	149401127	TEC				0.500257	0.0964037	0.778646	0.570216	0.0809833	0.803113	-0.886889	0.00268526	0.120237	-0.956848	0.00391694	0.291298
chr1_161214430_161214880	16	42	63	54	68	56	100	66	23.4645	45.5019	70.8965	79.0754	43.9979	55.7352	59.0639	57.5223	ENSMUSG00000102817	chr1	161214431	161214880	+	intron	transcribed_unprocessed_pseudogene-intron (ENSMUST00000193379, intron 17 of 25)	13846	ENSMUST00000212885	Gm6185	3122.5	predicted gene 6185	1	161176936	161237307	transcribed_unprocessed_pseudogene				0.490006	0.191633	0.88688	-0.359415	0.294181	0.985782	0.236404	0.488578	0.832234	1.08583	0.0039203	0.291298
chr15_101240653_101241292	70	76	42	32	121	124	93	78	102.657	82.3368	47.2643	46.8595	78.2904	123.414	54.9295	67.9809	ENSMUSG00000023034	chr15	101240654	101241292	+	Distant-promoter	Intergenic	-13297	ENSMUST00000228985	Nr4a1	1685	nuclear receptor subfamily 4, group A, member 1	15	101254269	101274795	protein_coding	regulation of transcription, DNA-templated; positive regulation of transcription by RNA polymerase II; positive regulation of transcription, DNA-templated; skeletal muscle cell differentiation; cellular response to organic substance; intracellular receptor signaling pathway; apoptotic process; positive regulation of apoptotic process; cellular response to fibroblast growth factor stimulus; cell m…	DNA-binding transcription factor activity; zinc ion binding; metal ion binding; DNA binding; sequence-specific DNA binding; protein binding; protein heterodimerization activity; RNA polymerase II transcription regulatory region sequence-specific DNA binding; DNA-binding transcription activator activity, RNA polymerase II-specific; nuclear receptor activity; RNA polymerase II cis-regulatory region…	nucleus; nucleoplasm; cytosol; cytoplasm; mitochondrion; nuclear membrane; transcription regulator complex	0.118205	0.697719	0.993947	0.376854	0.257048	0.980339	-0.708859	0.0185401	0.279748	-0.967507	0.0039275	0.291298
chr15_64203065_64203469	32	42	12	14	27	21	52	27	46.9291	45.5019	13.5041	20.501	17.4698	20.9007	30.7133	23.5319	ENSMUSG00000022377	chr15	64203066	64203469	+	intron	protein_coding-intron (ENSMUST00000023008, intron 4 of 30)	5224	ENSMUST00000176358	Asap1	3435	ArfGAP with SH3 domain, ankyrin repeat and PH domain1	15	64086857	64382919	protein_coding	positive regulation of GTPase activity; cell projection organization; cilium assembly; negative regulation of dendritic spine development; positive regulation of membrane tubulation; positive regulation of podosome assembly	metal ion binding; GTPase activator activity; protein binding; phosphatidylserine binding; phosphatidylinositol-4,5-bisphosphate binding; phosphatidylinositol-3,4,5-trisphosphate binding	membrane; cytoplasm; dendritic spine; cytosol; podosome; cell projection membrane	-1.27776	0.00667824	0.300226	0.703974	0.164525		0.519743	0.268836	0.69549	-1.46199	0.00396047
chr9_122014326_122014776	30	24	52	66	53	51	105	106	43.996	26.0011	58.5177	96.6477	34.2925	50.7588	62.0171	92.3843	ENSMUSG00000110729	chr9	122014327	122014776	+	Distant-promoter	Intergenic	-2411	ENSMUST00000215635	Gm47117	2232	predicted gene, 47117	9	122008354	122012140	lincRNA				0.288167	0.478157	0.973604	-0.00417719	0.990899	0.998236	0.86814	0.0188968	0.28246	1.16048	0.00398396	0.293259
chr9_54547531_54547935	10	20	42	34	23	14	70	39	14.6653	21.6676	47.2643	49.7882	14.8816	13.9338	41.3448	33.9905	ENSMUSG00000046460	chr9	54547532	54547935	+	intron	protein_coding-intron (ENSMUST00000041901, intron 4 of 5)	8745	ENSMUST00000238614	Sh2d7	2759	SH2 domain containing 7	9	54534146	54545020	protein_coding				-0.351094	0.49511	0.976587	-0.357845	0.403448		1.38798	0.00267643	0.120237	1.39473	0.00398523
chr3_94745860_94746264	8	12	20	38	35	41	76	49	11.7323	13.0005	22.5068	55.6456	22.646	40.8061	44.8886	42.706	ENSMUSG00000104881	chr3	94745861	94746264	+	intron	unprocessed_pseudogene-intron (ENSMUST00000118050, intron 1 of 5)	8719	ENSMUST00000195994	Gm43711	373	predicted gene 43711	3	94737343	94737715	processed_pseudogene				1.33276	0.0172581	0.457144	0.188212	0.696485		0.486759	0.304797	0.726772	1.6313	0.00399157
chr13_41002084_41002488	4	12	28	24	34	12	47	31	5.86614	13.0005	31.5095	35.1446	21.999	11.9433	27.7601	27.0181	ENSMUSG00000038683	chr13	41002085	41002488	+	intron	protein_coding-intron (ENSMUST00000046951, intron 1 of 9)	1020	ENSMUST00000174472	Pak1ip1	1722	PAK1 interacting protein 1	13	41001023	41013015	protein_coding	ribosome biogenesis; ribosomal large subunit biogenesis; roof of mouth development; cell population proliferation; negative regulation of signal transduction; regulation of signal transduction by p53 class mediator	protein binding	nucleus; nucleolus	0.830358	0.182219	0.880737	-0.279365	0.592364		0.662106	0.211288	0.647336	1.77183	0.00400961
chr1_156229402_156229806	13	14	38	34	22	21	53	34	19.0649	15.1673	42.7629	49.7882	14.2346	20.9007	31.3039	29.6327	ENSMUSG00000102932	chr1	156229403	156229806	+	Distant-promoter	Intergenic	-2311	ENSMUST00000193704	Gm38113	201	predicted gene, 38113	1	156227093	156227293	processed_pseudogene				0.026743	0.959072	0.999401	-0.596896	0.181405		0.819982	0.0797188	0.473774	1.44362	0.00403586
chr12_17040748_17041198	42	78	28	24	64	53	34	32	61.5944	84.5035	31.5095	35.1446	41.4098	52.7494	20.0817	27.8896	ENSMUSG00000113447	chr12	17040749	17041198	+	Intergenic	Intergenic	-24440	ENSMUST00000221508	Gm48538	856	predicted gene, 48538	12	17065413	17074550	lincRNA				-0.652565	0.0774549	0.74042	-0.487602	0.24039	0.972967	-0.980762	0.0114139	0.227722	-1.14572	0.00403788	0.293259
chr15_81676404_81676808	24	26	70	42	26	20	65	44	35.1968	28.1678	78.7738	61.5031	16.8227	19.9054	38.3916	38.3482	ENSMUSG00000022394	chr15	81676405	81676808	+	TTS	protein_coding-TTS (ENSMUST00000173607)	1084	ENSMUST00000174497	L3mbtl2	970	L3MBTL2 polycomb repressive complex 1 subunit	15	81663889	81688315	protein_coding	regulation of transcription, DNA-templated; negative regulation of gene expression; chromatin organization; negative regulation of transcription, DNA-templated; positive regulation of histone methylation; negative regulation of histone acetylation; stem cell differentiation; stem cell proliferation; ectoderm development	methylated histone binding; zinc ion binding; metal ion binding; histone binding; protein binding; chromatin binding; promoter-specific chromatin binding	nucleus	-0.788215	0.0712159	0.721535	-0.876462	0.0199614		1.07541	0.0088456	0.205874	1.16366	0.00405976	0.293259
chr10_76668962_76669615	34	62	26	12	100	36	72	36	49.8622	67.1695	29.2589	17.5723	64.7028	35.8298	42.526	31.3758	ENSMUSG00000112721	chr10	76668963	76669615	+	Distant-promoter	Intergenic	-15144	ENSMUST00000218472	Gm35608	2370	predicted gene, 35608	10	76684432	76686801	lincRNA				-0.20945	0.608856	0.986656	0.646279	0.153453		-0.452009	0.266377	0.692641	-1.30774	0.0040608	0.293259
chr7_4685139_4685589	30	16	8	6	54	34	58	48	43.996	17.3341	9.00272	8.78615	34.9395	33.8392	34.2571	41.8344	ENSMUSG00000063802	chr7	4685140	4685589	+	promoter-TSS	protein_coding-promoter-TSS (ENSMUST00000079970)	-296	ENSMUST00000079970	Hspbp1	816.5	HSPA (heat shock 70kDa) binding protein, cytoplasmic cochaperone 1	7	4660521	4685068	protein_coding	regulation of catalytic activity; positive regulation of protein ubiquitination; positive regulation of proteasomal ubiquitin-dependent protein catabolic process	ubiquitin protein ligase binding; adenyl-nucleotide exchange factor activity	cytoplasm; endoplasmic reticulum	0.197981	0.690449	0.993947	2.09024	0.000397537		0.139636	0.767552	0.93748	-1.75262	0.0040725
chr8_93854605_93855071	6	6	22	16	90	69	72	52	8.7992	6.50027	24.7575	23.4297	58.2325	68.6737	42.526	45.3206	ENSMUSG00000097520	chr8	93854606	93855071	+	intron	protein_coding-intron (ENSMUST00000034198, intron 2 of 8)	-41116	ENSMUST00000212638	4930488L21Rik	3204	RIKEN cDNA 4930488L21 gene	8	93750147	93813722	antisense				3.07218	2.30036e-08	7.91122e-05	0.861741	0.0468725		-0.52796	0.16711	0.600691	1.68248	0.00413646
chr13_36789322_36789726	10	10	34	24	32	22	57	35	14.6653	10.8338	38.2616	35.1446	20.7049	21.896	33.6665	30.5043	ENSMUSG00000114483	chr13	36789323	36789726	+	Intergenic	Intergenic	-46842	ENSMUST00000225846	Gm49144	841	predicted gene, 49144	13	36836366	36885596	antisense				0.756572	0.163306	0.871015	-0.193349	0.673664		0.597265	0.196593	0.633875	1.54719	0.00415592
chr13_34741284_34741766	14	30	44	54	52	24	72	48	20.5315	32.5014	49.515	79.0754	33.6455	23.8865	42.526	41.8344	ENSMUSG00000038246	chr13	34741285	34741766	+	intron	protein_coding-intron (ENSMUST00000039605, intron 1 of 1)	1913	ENSMUST00000221037	Fam50b	1287	family with sequence similarity 50, member B	13	34734850	34747623	protein_coding	chromatin organization		nucleus	0.112523	0.799661	0.995367	-0.596186	0.133394		0.535677	0.188168	0.625154	1.24439	0.00417422	0.29948
chr19_32199486_32199936	32	42	16	10	56	47	80	22	46.9291	45.5019	18.0054	14.6436	36.2336	46.7777	47.2512	19.1741	ENSMUSG00000040451	chr19	32199487	32199936	+	Distant-promoter	protein_coding-intron (ENSMUST00000099514, intron 5 of 9)	-3283	ENSMUST00000151822	Sgms1	1595	sphingomyelin synthase 1	19	32122727	32389714	protein_coding	lipid metabolic process; phosphorylation; positive regulation of gene expression; inflammatory response; sphingolipid metabolic process; apoptotic process; ceramide biosynthetic process; sphingolipid biosynthetic process; sphingomyelin biosynthetic process; cellular response to lipopolysaccharide; cellular response to tumor necrosis factor	transferase activity; kinase activity; ceramide phosphoethanolamine synthase activity; sphingomyelin synthase activity; ceramide cholinephosphotransferase activity; protein binding	membrane; integral component of membrane; Golgi membrane; Golgi apparatus; integral component of plasma membrane; integral component of Golgi membrane; integral component of endoplasmic reticulum membrane; nucleus; endoplasmic reticulum; Golgi trans cisterna; plasma membrane	-0.16216	0.723469	0.993947	1.04029	0.0431309		-0.288224	0.523194	0.847839	-1.49067	0.00417654
chr12_21111113_21111563	34	58	25	14	88	48	70	38	49.8622	62.836	28.1335	20.501	56.9385	47.773	41.3448	33.1189	ENSMUSG00000052632	chr12	21111114	21111563	+	promoter-TSS	protein_coding-promoter-TSS (ENSMUST00000050990)	-410	ENSMUST00000101562	Asap2	5097	ArfGAP with SH3 domain, ankyrin repeat and PH domain 2	12	20990459	21270171	protein_coding	positive regulation of GTPase activity	metal ion binding; GTPase activator activity; protein binding	membrane; Golgi apparatus; plasma membrane; cytoplasm; Golgi cisterna membrane	-0.10743	0.77332	0.994297	0.607952	0.145247		-0.489543	0.184287	0.621177	-1.20493	0.0042235	0.301048
chr2_91202624_91203074	38	52	26	8	48	20	34	28	55.7283	56.3357	29.2589	11.7149	31.0573	19.9054	20.0817	24.4034	ENSMUSG00000002108	chr2	91202625	91203074	+	promoter-TSS	protein_coding-promoter-TSS (ENSMUST00000002172)	-15	ENSMUST00000136234	Nr1h3	1705	nuclear receptor subfamily 1, group H, member 3	2	91184061	91202834	protein_coding	negative regulation of inflammatory response; cholesterol homeostasis; triglyceride homeostasis; lipid homeostasis; positive regulation of transcription by RNA polymerase II; cellular response to lipopolysaccharide; regulation of transcription, DNA-templated; negative regulation of transcription by RNA polymerase II; lipid metabolic process; positive regulation of transcription, DNA-templated; ce…	DNA-binding transcription factor activity; zinc ion binding; metal ion binding; DNA binding; sequence-specific DNA binding; protein binding; RNA polymerase II cis-regulatory region sequence-specific DNA binding; nuclear receptor activity; protein-containing complex binding; DNA-binding transcription activator activity, RNA polymerase II-specific; transcription regulatory region sequence-specific …	nucleus; cytoplasm; nuclear chromatin; receptor complex; RNA polymerase II transcription regulator complex	-1.11746	0.0157695	0.44092	0.074644	0.882655		-0.223931	0.636647	0.891777	-1.41603	0.00424671
chr5_146325196_146325646	30	26	10	10	110	80	22	14	43.996	28.1678	11.2534	14.6436	71.1731	79.6217	12.9941	12.2017	ENSMUSG00000029635	chr5	146325197	146325646	+	Intergenic	Intergenic	29056	ENSMUST00000160924	Cdk8	2195	cyclin-dependent kinase 8	5	146231230	146302874	protein_coding	protein phosphorylation; phosphorylation; protein ubiquitination; regulation of cell cycle; negative regulation of triglyceride metabolic process	protein kinase activity; ATP binding; nucleotide binding; protein serine/threonine kinase activity; transferase activity; kinase activity; protein binding; ubiquitin protein ligase activity; RNA polymerase II CTD heptapeptide repeat kinase activity; cyclin-dependent protein serine/threonine kinase activity	nucleus; protein-containing complex; nucleolus; ubiquitin ligase complex; nucleoplasm; mediator complex	1.07842	0.00968776	0.361555	-0.0197785	0.970642		-2.57445	6.06785e-09	1.51768e-05	-1.47625	0.00424793
chr9_86800586_86801036	14	16	50	26	46	28	66	48	20.5315	17.3341	56.267	38.0733	29.7633	27.8676	38.9822	41.8344	ENSMUSG00000033419	chr9	86800587	86801036	+	Distant-promoter	protein_coding-intron (ENSMUST00000036347, intron 14 of 28)	-1938	ENSMUST00000189004	Snap91	3061	synaptosomal-associated protein 91	9	86765923	86880654	protein_coding	clathrin coat assembly; regulation of clathrin-dependent endocytosis	clathrin binding; 1-phosphatidylinositol binding; phospholipid binding	clathrin-coated vesicle; membrane	0.619109	0.187395	0.883748	-0.237067	0.563655		0.482204	0.241543	0.673645	1.33838	0.00428737
chr7_66820027_66820431	8	15	34	30	22	20	42	32	11.7323	16.2507	38.2616	43.9308	14.2346	19.9054	24.8069	27.8896	ENSMUSG00000058145	chr7	66820028	66820431	+	Distant-promoter	protein_coding-intron (ENSMUST00000066475, intron 10 of 10)	-19506	ENSMUST00000156396	Adamts17	1885	a disintegrin-like and metallopeptidase (reprolysin type) with thrombospondin type 1 motif, 17	7	66839735	67153171	protein_coding	proteolysis; extracellular matrix organization	metal ion binding; hydrolase activity; peptidase activity; metallopeptidase activity; metalloendopeptidase activity	extracellular region; extracellular matrix; collagen-containing extracellular matrix	0.248783	0.65294	0.991614	-0.641803	0.176147		0.641576	0.192415	0.629796	1.53216	0.00436535
chr4_57607514_57607995	14	10	32	34	39	32	46	30	20.5315	10.8338	36.0109	49.7882	25.2341	31.8487	27.1694	26.1465	ENSMUSG00000089945	chr4	57607515	57607995	+	intron	protein_coding-intron (ENSMUST00000098066, intron 1 of 10)	-30069	ENSMUST00000150412	Pakap	5163	paralemmin A kinase anchor protein	4	57568179	57896982	protein_coding	actin filament organization; regulation of cell shape; protein localization; transmembrane receptor protein serine/threonine kinase signaling pathway	protein kinase A binding	membrane	0.889926	0.0856157	0.755538	-0.676036	0.142236		-0.0869646	0.849676	0.961224	1.479	0.00440035
chr15_85583047_85583664	90	102	67	44	156	108	115	84	131.988	110.505	75.3978	64.4318	100.936	107.489	67.9235	73.2102	ENSMUSG00000022382	chr15	85583048	85583664	+	promoter-TSS	protein_coding-promoter-TSS (ENSMUST00000229495)	-882	ENSMUST00000229495	Wnt7b	3129.5	wingless-type MMTV integration site family, member 7B	15	85535437	85582473	protein_coding	negative regulation of neurogenesis; multicellular organism development; Wnt signaling pathway; synapse organization; positive regulation of gene expression; in utero embryonic development; neuron differentiation; neuron projection morphogenesis; positive regulation of cell population proliferation; neuron projection development; embryonic organ development; canonical Wnt signaling pathway; posit…	signaling receptor binding; cytokine activity; receptor ligand activity; frizzled binding; chemoattractant activity involved in axon guidance	extracellular space; cytoplasm; plasma membrane; extracellular region; cell surface; endoplasmic reticulum lumen	-0.214687	0.397633	0.965539	0.0032719	0.990474	0.998236	-0.563264	0.0261999	0.318955	-0.781223	0.00442375	0.311919
chr6_120193171_120193586	42	66	22	27	128	60	92	68	61.5944	71.503	24.7575	39.5377	82.8196	59.7163	54.3388	59.2654	ENSMUSG00000041377	chr6	120193172	120193586	+	promoter-TSS	protein_coding-promoter-TSS (ENSMUST00000035244)	-445	ENSMUST00000035244	Ninj2	838	ninjurin 2	6	120093350	120200339	protein_coding	tissue regeneration; cell adhesion		membrane; integral component of membrane	0.1047	0.755881	0.993947	0.840562	0.0233583	0.496441	-0.341397	0.296624	0.719672	-1.07726	0.00450485	0.311919
chr12_85169432_85169882	46	64	32	19	84	53	63	34	67.4606	69.3362	36.0109	27.8228	54.3504	52.7494	37.2103	29.6327	ENSMUSG00000004791	chr12	85169433	85169882	+	exon	protein_coding-exon (ENSMUST00000222850, exon 1 of 2)	238	ENSMUST00000222850	Pgf	1404	placental growth factor	12	85166635	85177790	protein_coding	signal transduction; positive regulation of cell division; multicellular organism development; cell differentiation; positive chemotaxis; positive regulation of cell population proliferation; angiogenesis; branching involved in ureteric bud morphogenesis; sprouting angiogenesis; positive regulation of angiogenesis; positive regulation of endothelial cell proliferation; induction of positive chemo…	growth factor activity; identical protein binding; protein-containing complex binding; chemoattractant activity; vascular endothelial growth factor receptor binding	membrane; extracellular region; extracellular space	-0.352767	0.311071	0.94411	0.0653345	0.866084	0.995319	-0.67058	0.0572042	0.421946	-1.08868	0.00452468	0.311919
chr15_27919488_27919938	34	54	20	16	58	56	52	34	49.8622	58.5024	22.5068	23.4297	37.5276	55.7352	30.7133	29.6327	ENSMUSG00000022263	chr15	27919489	27919938	+	promoter-TSS	protein_coding-promoter-TSS (ENSMUST00000227337)	-442	ENSMUST00000227337	Trio	2335	triple functional domain (PTPRF interacting)	15	27730651	28025848	protein_coding	central nervous system development; axon guidance; protein phosphorylation; phosphorylation; neuron projection morphogenesis; negative regulation of fat cell differentiation	Rho guanyl-nucleotide exchange factor activity; protein kinase activity; ATP binding; transferase activity; nucleotide binding; guanyl-nucleotide exchange factor activity; protein serine/threonine kinase activity; kinase activity; enzyme binding; protein binding	cytoplasm; cell projection; endosome; early endosome	-0.236891	0.544673	0.981193	0.397127	0.366658		-0.611408	0.118748	0.538949	-1.24543	0.00456814	0.311919
chr2_32756927_32757377	36	74	22	26	76	60	85	60	52.7952	80.17	24.7575	38.0733	49.1741	59.7163	50.2044	52.293	ENSMUSG00000009563	chr2	32756928	32757377	+	promoter-TSS	protein_coding-promoter-TSS (ENSMUST00000009707)	-82	ENSMUST00000009707	Tor2a	859.5	torsin family 2, member A	2	32757234	32762244	protein_coding	chaperone cofactor-dependent protein refolding	ATP binding; ATPase activity; protein binding; nucleotide binding; identical protein binding	endoplasmic reticulum; nuclear envelope; endoplasmic reticulum lumen	-0.309157	0.385587	0.960841	0.724272	0.0611026	0.744955	-0.0810716	0.81649	0.952844	-1.1145	0.00457432	0.311919
chr5_139358647_139359063	11	24	40	42	45	44	57	44	16.1319	26.0011	45.0136	61.5031	29.1163	43.7919	33.6665	38.3482	ENSMUSG00000029541	chr5	139358648	139359063	+	TTS	protein_coding-TTS (ENSMUST00000066052)	4279	ENSMUST00000197955	Cyp2w1	689	cytochrome P450, family 2, subfamily w, polypeptide 1	5	139352617	139357033	protein_coding	oxidation-reduction process; lipid metabolic process; organic acid metabolic process; xenobiotic metabolic process; exogenous drug catabolic process; phospholipid metabolic process; retinoic acid catabolic process; aflatoxin metabolic process	iron ion binding; oxidoreductase activity, acting on paired donors, with incorporation or reduction of molecular oxygen; heme binding; metal ion binding; monooxygenase activity; oxidoreductase activity; steroid hydroxylase activity; oxidoreductase activity, acting on paired donors, with incorporation or reduction of molecular oxygen, reduced flavin or flavoprotein as one donor, and incorporation …	membrane; plasma membrane; cell surface; cytoplasm; intracellular membrane-bounded organelle; endoplasmic reticulum; endoplasmic reticulum lumen; organelle membrane	0.749149	0.102237	0.788401	-0.560813	0.176126		-0.00535896	0.989629	0.998035	1.3046	0.00461215
chr3_49606378_49607036	26	40	8	14	46	29	39	38	38.1299	43.3351	9.00272	20.501	29.7633	28.8629	23.0349	33.1189	ENSMUSG00000103249	chr3	49606379	49607036	+	Intergenic	Intergenic	2480	ENSMUST00000195829	Gm38088	241	predicted gene, 38088	3	49604227	49604467	processed_pseudogene				-0.47739	0.308747	0.94411	0.956125	0.0703145		-0.0762168	0.869373	0.967287	-1.50973	0.00463136
chr15_11038441_11038900	26	64	18	16	86	36	61	34	38.1299	69.3362	20.2561	23.4297	55.6444	35.8298	36.029	29.6327	ENSMUSG00000060735	chr15	11038442	11038900	+	promoter-TSS	protein_coding-promoter-TSS (ENSMUST00000058007)	-679	ENSMUST00000058007	Rxfp3	4275	relaxin family peptide receptor 3	15	11033717	11037991	protein_coding	G protein-coupled receptor signaling pathway; signal transduction; positive regulation of cytokinesis; positive regulation of cytosolic calcium ion concentration involved in phospholipase C-activating G protein-coupled signaling pathway; neuropeptide signaling pathway	G protein-coupled receptor activity; G protein-coupled peptide receptor activity	membrane; integral component of membrane; plasma membrane; integral component of plasma membrane	-0.234903	0.574314	0.984662	0.6015	0.196227		-0.485758	0.243498	0.67537	-1.32216	0.00463233	0.311919
chr5_139122211_139122615	16	16	40	37	40	26	65	50	23.4645	17.3341	45.0136	54.1813	25.8811	25.8771	38.3916	43.5775	ENSMUSG00000025855	chr5	139122212	139122615	+	intron	protein_coding-intron (ENSMUST00000026973, intron 2 of 10)	5392	ENSMUST00000148002	Prkar1b	440	protein kinase, cAMP dependent regulatory, type I beta	5	139017306	139150001	protein_coding	regulation of protein phosphorylation; regulation of protein kinase activity; modulation of chemical synaptic transmission; animal organ morphogenesis; learning or memory; protein phosphorylation; regulation of protein kinase A signaling; regulation of synaptic vesicle cycle; negative regulation of cAMP-dependent protein kinase activity; regulation of cAMP-mediated signaling; regulation of cAMP-d…	cAMP-dependent protein kinase regulator activity; nucleotide binding; cAMP binding; protein kinase A catalytic subunit binding; cAMP-dependent protein kinase inhibitor activity	cAMP-dependent protein kinase complex; membrane; plasma membrane; cytoplasm; synapse; glutamatergic synapse; Schaffer collateral - CA1 synapse; multivesicular body; hippocampal mossy fiber to CA3 synapse	0.360656	0.435725	0.965539	-0.273862	0.49645		0.659033	0.107355	0.523314	1.29355	0.00463719
chr15_55007795_55008245	36	44	22	12	62	40	81	56	52.7952	47.6687	24.7575	17.5723	40.1157	39.8108	47.8418	48.8068	ENSMUSG00000037343	chr15	55007796	55008245	+	Intergenic	Intergenic	14762	ENSMUST00000228896	Taf2	1067	TATA-box binding protein associated factor 2	15	55015131	55072152	protein_coding	G2/M transition of mitotic cell cycle; transcription initiation from RNA polymerase II promoter; response to organic cyclic compound	transcription regulatory region sequence-specific DNA binding	nucleus; transcription factor TFIID complex; transcription factor TFTC complex	-0.325709	0.39413	0.965539	1.17256	0.00526988		0.273051	0.4581	0.81837	-1.22521	0.00463838	0.311919
chr11_115358390_115358740	28	42	16	10	38	30	60	34	41.063	45.5019	18.0054	14.6436	24.5871	29.8581	35.4384	29.6327	ENSMUSG00000034586	chr11	115358391	115358740	+	TTS	protein_coding-TTS (ENSMUST00000152977)	748	ENSMUST00000152977	Hid1	790	HID1 domain containing	11	115347707	115367756	protein_coding			membrane; Golgi membrane; Golgi apparatus; cytosol; cytoplasm; Golgi trans cisterna; cytoplasmic microtubule; Golgi medial cisterna; extrinsic component of Golgi membrane	-0.682054	0.121858	0.820529	0.990679	0.0418927		0.273192	0.527628	0.849253	-1.39954	0.00464035
chr11_53796729_53797179	38	36	20	10	82	56	40	26	55.7283	39.0016	22.5068	14.6436	53.0563	55.7352	23.6256	22.6603	ENSMUSG00000081769	chr11	53796730	53797179	+	Distant-promoter	protein_coding-intron (ENSMUST00000117316, intron 3 of 3)	-1079	ENSMUST00000153206	Gm12216	655	predicted gene 12216	11	53783418	53859256	protein_coding				0.210554	0.600131	0.98619	0.297506	0.526724		-1.22926	0.00252721	0.117253	-1.31622	0.00467636
chr17_29049151_29049555	48	43	28	12	69	44	70	50	70.3936	46.5853	31.5095	17.5723	44.6449	43.7919	41.3448	43.5775	ENSMUSG00000117007	chr17	29049152	29049555	+	Distant-promoter	Intergenic	-3983	ENSMUST00000233185	Gm41556	1148	predicted gene, 41556	17	29053336	29060167	lincRNA				-0.389545	0.314056	0.94411	0.762574	0.0715701		-0.0611025	0.872409	0.968119	-1.21322	0.00468779	0.311919
chr11_119091507_119091957	20	32	64	44	62	26	108	75	29.3307	34.6681	72.0218	64.4318	40.1157	25.8771	63.7891	65.3663	ENSMUSG00000039989	chr11	119091508	119091957	+	Distant-promoter	Intergenic	-5511	ENSMUST00000026665	Cbx4	3294.5	chromobox 4	11	119077573	119086221	protein_coding	negative regulation of transcription, DNA-templated; negative regulation of transcription by RNA polymerase II; chromatin organization; protein sumoylation	transferase activity; protein binding; chromatin binding; enzyme binding; methylated histone binding; transcription regulatory region sequence-specific DNA binding; single-stranded RNA binding; phosphoprotein binding; SUMO transferase activity; SUMO binding; SUMO ligase activity	nucleus; nucleoplasm; nuclear body; nuclear speck; PcG protein complex; PRC1 complex	0.0596165	0.878946	0.995367	-0.0832831	0.80899	0.995319	0.943907	0.00738623	0.191896	1.08681	0.00469527	0.311919
chr3_58416277_58416637	87	121	65	53	95	72	138	76	127.588	131.089	73.1471	77.611	61.4677	71.6595	81.5082	66.2378	ENSMUSG00000027806	chr3	58416278	58416637	+	exon	protein_coding-exon (ENSMUST00000099090, exon 1 of 4)	579	ENSMUST00000199784	Tsc22d2	3840.5	TSC22 domain family, member 2	3	58414715	58466783	protein_coding	regulation of transcription, DNA-templated; response to osmotic stress	DNA-binding transcription factor activity		-0.967367	0.000297083	0.0517319	-0.0182756	0.94732	0.995319	0.166929	0.532271	0.852062	-0.782162	0.00470236	0.311919
chr1_59483749_59484424	76	91	50	42	145	138	162	124	111.457	98.5875	56.267	61.5031	93.8191	137.347	95.6836	108.072	ENSMUSG00000041075	chr1	59483750	59484424	+	exon	protein_coding-exon (ENSMUST00000114246, exon 1 of 1)	1662	ENSMUST00000114246	Fzd7	4532	frizzled class receptor 7	1	59482424	59486955	protein_coding	signal transduction; G protein-coupled receptor signaling pathway; multicellular organism development; Wnt signaling pathway; cell surface receptor signaling pathway; positive regulation of transcription, DNA-templated; regulation of transcription, DNA-templated; stem cell population maintenance; canonical Wnt signaling pathway; substrate adhesion-dependent cell spreading; negative regulation of …	Wnt-activated receptor activity; protein binding; transmembrane signaling receptor activity; G protein-coupled receptor activity; PDZ domain binding; phosphatidylinositol-4,5-bisphosphate binding; Wnt-protein binding; frizzled binding	membrane; integral component of membrane; plasma membrane; intracellular membrane-bounded organelle; endosome; recycling endosome membrane; endosome membrane	0.12969	0.628632	0.989677	0.791036	0.00577546	0.258333	-0.172955	0.503221	0.838996	-0.834301	0.00474286	0.311919
chr5_129724813_129725186	144	170	255	182	362	207	430	289	211.181	184.174	286.962	266.513	234.224	206.021	253.975	251.878	ENSMUSG00000029432	chr5	129724814	129725186	+	promoter-TSS	protein_coding-promoter-TSS (ENSMUST00000086046)	-64	ENSMUST00000086046	Nipsnap2	1252.5	nipsnap homolog 2	5	129725063	129758327	protein_coding	oxidative phosphorylation; mitochondrion organization		mitochondrion; mitochondrial outer membrane	0.166941	0.331735	0.948184	-0.131878	0.421364	0.991846	0.195046	0.225394	0.660692	0.493865	0.00475278	0.311919
chr19_4121012_4121462	44	42	30	4	70	44	68	48	64.5275	45.5019	33.7602	5.85744	45.292	43.7919	40.1635	41.8344	ENSMUSG00000024847	chr19	4121013	4121462	+	exon	protein_coding-exon (ENSMUST00000136043, exon 2 of 2)	221	ENSMUST00000236509	Aip	687	aryl-hydrocarbon receptor-interacting protein	19	4114446	4125858	protein_coding	regulation of nucleic acid-templated transcription; protein peptidyl-prolyl isomerization; regulation of protein kinase A signaling; xenobiotic metabolic process; protein maturation by protein folding; protein targeting to mitochondrion; negative regulation of cyclic-nucleotide phosphodiesterase activity	protein binding; peptidyl-prolyl cis-trans isomerase activity; transcription coregulator activity; aryl hydrocarbon receptor binding; GAF domain binding; unfolded protein binding	cytosol; cytoplasm; plasma membrane; membrane; aryl hydrocarbon receptor complex	-0.294869	0.51213	0.976587	0.989633	0.044446		-0.121646	0.783838	0.942802	-1.40615	0.00476057	0.311919
chr4_62344053_62344460	20	24	46	50	39	26	84	82	29.3307	26.0011	51.7657	73.218	25.2341	25.8771	49.6137	71.4671	ENSMUSG00000066151	chr4	62344054	62344460	+	Distant-promoter	protein_coding-exon (ENSMUST00000131977, exon 4 of 4)	-5761	ENSMUST00000239461	Fkbp15	3279	FK506 binding protein 15	4	62300342	62360548	protein_coding	negative regulation of phosphatase activity; protein peptidyl-prolyl isomerization; endocytosis	actin binding; peptidyl-prolyl cis-trans isomerase activity; isomerase activity	cytoplasm; cell projection; membrane; axon; growth cone; endosome; early endosome; actin filament	-0.109676	0.798114	0.995367	-0.0460209	0.901222	0.995319	1.2359	0.00135399	0.0880828	1.17224	0.00477383	0.311919
chr6_30173029_30173554	30	44	22	6	54	40	61	32	43.996	47.6687	24.7575	8.78615	34.9395	39.8108	36.029	27.8896	ENSMUSG00000103108	chr6	30173030	30173554	+	exon	lincRNA-exon (ENSMUST00000194541, exon 1 of 1)	398	ENSMUST00000194541	Rncr4	2234	retina expressed non-coding RNA 4	6	30172893	30175126	lincRNA				-0.301645	0.49357	0.976587	0.892794	0.0702832		-0.212224	0.6253	0.888128	-1.40666	0.00477937
chr2_126663462_126663925	10	8	28	26	38	40	40	30	14.6653	8.66703	31.5095	38.0733	24.5871	39.8108	23.6256	26.1465	ENSMUSG00000027361	chr2	126663463	126663925	+	promoter-TSS	protein_coding-promoter-TSS (ENSMUST00000137335)	-403	ENSMUST00000137335	Gabpb1	1991	GA repeat binding protein, beta 1	2	126627442	126676337	protein_coding	positive regulation of transcription by RNA polymerase II; mitochondrion organization	protein binding; transcription regulatory region sequence-specific DNA binding	nucleus; nucleoplasm; cytoplasmic ribonucleoprotein granule	1.47978	0.00797191	0.331817	-0.481515	0.324339		-0.357908	0.452121	0.815519	1.60338	0.00479413
chr12_17544748_17545098	24	32	8	10	54	36	34	16	35.1968	34.6681	9.00272	14.6436	34.9395	35.8298	20.0817	13.9448	ENSMUSG00000011179	chr12	17544749	17545098	+	promoter-TSS	protein_coding-promoter-TSS (ENSMUST00000222617)	-49	ENSMUST00000222617	Odc1	662.5	ornithine decarboxylase, structural 1	12	17544794	17551505	protein_coding	kidney development; polyamine biosynthetic process; positive regulation of cell population proliferation; polyamine metabolic process; putrescine biosynthetic process from ornithine; putrescine biosynthetic process; response to virus; regulation of protein catabolic process	catalytic activity; lyase activity; protein homodimerization activity; carboxy-lyase activity; ornithine decarboxylase activity	perinuclear region of cytoplasm; cytosol; cytoplasm	0.0181997	0.969497	0.999401	0.568973	0.317084		-1.03825	0.0312699	0.33938	-1.58902	0.00480382
chr17_88195432_88195882	18	28	8	6	65	50	26	20	26.3976	30.3346	9.00272	8.78615	42.0568	49.7636	15.3566	17.431	ENSMUSG00000117369	chr17	88195433	88195882	+	Intergenic	Intergenic	27170	ENSMUST00000233989	Gm31499	725	predicted gene, 31499	17	88168487	88170604	lincRNA				0.684164	0.147253	0.855342	0.874147	0.141633		-1.48727	0.00162078	0.0944756	-1.67725	0.00481528
chr8_126786140_126786489	116	174	120	62	246	170	170	126	170.118	188.508	135.041	90.7903	159.169	169.196	100.409	109.815	ENSMUSG00000110626	chr8	126786141	126786489	+	Intergenic	Intergenic	-27980	ENSMUST00000212695	Gm45805	2066	predicted gene 45805	8	126755571	126758334	lincRNA				-0.13261	0.543179	0.980888	-0.121768	0.600228	0.995319	-0.644865	0.00306134	0.127231	-0.655707	0.00483184	0.313841
chr8_92129617_92130067	30	42	12	16	84	53	46	36	43.996	45.5019	13.5041	23.4297	54.3504	52.7494	27.1694	31.3758	ENSMUSG00000110380	chr8	92129618	92130067	+	Intergenic	Intergenic	28424	ENSMUST00000210508	Gm45332	1949	predicted gene 45332	8	92152096	92158266	lincRNA				0.258781	0.514628	0.976614	0.687489	0.135454		-0.878667	0.0252039	0.313204	-1.30737	0.00487294
chr8_121092647_121093308	54	81	40	28	126	66	75	66	79.1928	87.7537	45.0136	41.0021	81.5255	65.6879	44.298	57.5223	ENSMUSG00000031816	chr8	121092648	121093308	+	exon	protein_coding-exon (ENSMUST00000047282, exon 8 of 8)	8208	ENSMUST00000133058	Mthfsd	826.5	methenyltetrahydrofolate synthetase domain containing	8	121091628	121108392	protein_coding		nucleic acid binding; RNA binding	cytoplasm	-0.176728	0.568062	0.982957	0.228146	0.500246	0.995319	-0.551158	0.0737004	0.462	-0.956032	0.00488804	0.315624
chr8_85076054_85076458	16	18	44	38	42	32	70	30	23.4645	19.5008	49.515	55.6456	27.1752	31.8487	41.3448	26.1465	ENSMUSG00000005150	chr8	85076055	85076458	+	promoter-TSS	protein_coding-promoter-TSS (ENSMUST00000142201)	35	ENSMUST00000146900	Wdr83	870.5	WD repeat domain containing 83	8	85075035	85081306	protein_coding	mRNA processing; RNA splicing; response to lipopolysaccharide; response to hypoxia; RNA splicing, via transesterification reactions; mRNA splicing, via spliceosome; response to wounding; regulation of I-kappaB kinase/NF-kappaB signaling; interleukin-6 production; tumor necrosis factor production; inflammatory response to wounding	protein binding	nucleus; cytoplasm; spliceosomal complex; catalytic step 2 spliceosome	0.460418	0.322181	0.94726	-0.620418	0.136633		0.217287	0.605403	0.87971	1.29812	0.00492812
chr9_58508725_58509175	4	16	26	30	43	38	46	39	5.86614	17.3341	29.2589	43.9308	27.8222	37.8203	27.1694	33.9905	ENSMUSG00000066607	chr9	58508726	58509175	+	Intergenic	Intergenic	19342	ENSMUST00000216294	Insyn1	1601	inhibitory synaptic factor 1	9	58488603	58499780	protein_coding	inhibitory postsynaptic potential	protein binding	cell junction; synapse; postsynaptic density	1.43104	0.00994973	0.365065	-0.254601	0.599869		-0.0981233	0.835968	0.958398	1.58751	0.00495602
chr7_123039287_123039737	28	52	70	80	66	73	124	98	41.063	56.3357	78.7738	117.149	42.7038	72.6548	73.2393	85.4119	ENSMUSG00000109814	chr7	123039288	123039737	+	intron	lincRNA-intron (ENSMUST00000209402, intron 1 of 3)	8018	ENSMUST00000209402	Gm45847	1271	predicted gene 45847	7	123031415	123068305	lincRNA				0.209435	0.552413	0.982072	-0.299132	0.358169	0.990466	0.47706	0.144823	0.57391	0.985626	0.00498099	0.319744
chr1_93210234_93210919	50	54	22	24	124	52	56	30	73.3267	58.5024	24.7575	35.1446	80.2315	51.7541	33.0758	26.1465	ENSMUSG00000047793	chr1	93210235	93210919	+	intron	protein_coding-intron (ENSMUST00000138595, intron 21 of 31)	-25265	ENSMUST00000062202	Sned1	1236	sushi, nidogen and EGF-like domains 1	1	93235841	93301065	protein_coding	cell-matrix adhesion	calcium ion binding; protein binding		0.0218928	0.952412	0.999076	0.00986031	0.981036	0.997124	-1.15861	0.00193421	0.102429	-1.14658	0.0050171	0.32019
chr2_174087562_174088012	24	34	6	12	85	44	9	12	35.1968	36.8349	6.75204	17.5723	54.9974	43.7919	5.31576	10.4586	ENSMUSG00000027522	chr2	174087563	174088012	+	intron	protein_coding-intron (ENSMUST00000044638, intron 2 of 8)	10721	ENSMUST00000156054	Stx16	710	syntaxin 16	2	174076308	174099771	protein_coding	intracellular protein transport; vesicle-mediated transport; protein transport; vesicle fusion; Golgi ribbon formation; retrograde transport, endosome to Golgi; vesicle docking; membrane fusion	protein binding; SNAP receptor activity; SNARE binding; syntaxin binding	SNARE complex; membrane; integral component of membrane; Golgi membrane; Golgi apparatus; perinuclear region of cytoplasm; cytosol; cytoplasm; intracellular membrane-bounded organelle; endoplasmic reticulum; trans-Golgi network; integral component of synaptic vesicle membrane; endomembrane system; Golgi cisterna	0.459814	0.343805	0.950621	-0.62527	0.318855		-2.70029	7.28778e-07	0.000691409	-1.61521	0.00507423
chr6_30210724_30211174	26	32	64	52	74	62	86	45	38.1299	34.6681	72.0218	76.1467	47.8801	61.7068	50.795	39.2198	ENSMUSG00000039159	chr6	30210725	30211174	+	TTS	protein_coding-TTS (ENSMUST00000102993)	32854	ENSMUST00000128141	Ube2h	889	ubiquitin-conjugating enzyme E2H	6	30211289	30304539	protein_coding	protein ubiquitination; ubiquitin-dependent protein catabolic process; proteasome-mediated ubiquitin-dependent protein catabolic process; protein K48-linked ubiquitination; protein polyubiquitination; protein K11-linked ubiquitination	transferase activity; nucleotide binding; ATP binding; ubiquitin conjugating enzyme activity; ubiquitin-protein transferase activity	nucleus	0.584153	0.10837	0.799569	-0.706934	0.0374216	0.59784	-0.262546	0.43436	0.805073	1.02854	0.00511587	0.323732
chrX_142062572_142062976	60	76	32	34	91	60	56	26	87.992	82.3368	36.0109	49.7882	58.8795	59.7163	33.0758	22.6603	ENSMUSG00000083026	chrX	142062573	142062976	+	Intergenic	Intergenic	1919	ENSMUST00000121026	Gm6373	360	predicted gene 6373	X	142060855	142061214	processed_pseudogene				-0.520834	0.117667	0.81538	-0.588454	0.114539	0.86989	-1.06828	0.00220829	0.108155	-1.00066	0.00516364	0.323732
chr1_132116620_132117070	36	42	16	16	80	40	77	40	52.7952	45.5019	18.0054	23.4297	51.7622	39.8108	45.4792	34.862	ENSMUSG00000026437	chr1	132116621	132117070	+	promoter-TSS	protein_coding-promoter-TSS (ENSMUST00000185601)	68	ENSMUST00000188387	Cdk18	839	cyclin-dependent kinase 18	1	132112237	132139684	protein_coding	protein phosphorylation; phosphorylation; regulation of cell cycle; regulation of transcription involved in G1/S transition of mitotic cell cycle	protein kinase activity; ATP binding; transferase activity; nucleotide binding; protein serine/threonine kinase activity; kinase activity; cyclin-dependent protein serine/threonine kinase activity	nucleus; cytoplasm	-0.0868118	0.825232	0.995367	0.978188	0.0259811		-0.189507	0.620279	0.885428	-1.25451	0.00516951	0.323732
chr13_46829824_46830274	14	20	38	42	42	42	89	42	20.5315	21.6676	42.7629	61.5031	27.1752	41.8014	52.5669	36.6051	ENSMUSG00000021375	chr13	46829825	46830274	+	intron	protein_coding-intron (ENSMUST00000056978, intron 6 of 37)	-20992	ENSMUST00000238722	Kif13a	694.5	kinesin family member 13A	13	46749087	46929867	protein_coding	microtubule-based movement; plus-end-directed vesicle transport along microtubule	ATP binding; microtubule motor activity; nucleotide binding; microtubule binding; motor activity; protein binding		0.687358	0.13603	0.840794	-0.205144	0.617222		0.3996	0.328672	0.744288	1.2921	0.00519056	0.323732
chr1_38202815_38203165	37	46	8	22	100	83	34	46	54.2618	49.8354	9.00272	32.2159	64.7028	82.6075	20.0817	40.0913	ENSMUSG00000037138	chr1	38202816	38203165	+	Distant-promoter	protein_coding-intron (ENSMUST00000039827, intron 16 of 22)	-5547	ENSMUST00000136641	Aff3	3751.5	AF4/FMR2 family, member 3	1	38177326	38664955	protein_coding	regulation of gene expression; response to tumor necrosis factor; embryonic hindlimb morphogenesis; transcription, DNA-templated; regulation of transcription, DNA-templated	DNA binding; double-stranded DNA binding; DNA-binding transcription factor activity	nucleus; nucleoplasm; cytosol; nuclear body; transcription elongation factor complex; super elongation complex	0.498329	0.253835	0.921456	0.573232	0.248169	0.975591	-1.31005	0.00270691	0.120502	-1.38495	0.00526303	0.325876
chr4_29301356_29301760	12	16	38	34	20	22	52	36	17.5984	17.3341	42.7629	49.7882	12.9406	21.896	30.7133	31.3758	ENSMUSG00000082486	chr4	29301357	29301760	+	Intergenic	Intergenic	106038	ENSMUST00000117609	Gm11919	721	predicted gene 11919	4	29195520	29196240	processed_pseudogene				-0.0352078	0.94626	0.998845	-0.572592	0.202444		0.865074	0.0663538	0.443859	1.40246	0.00526796
chr12_45866861_45867211	28	22	10	2	10	4	14	8	41.063	23.8343	11.2534	2.92872	6.47028	3.98108	8.26895	6.9724	ENSMUSG00000064800	chr12	45866862	45867211	+	Intergenic	Intergenic	-117307	ENSMUST00000082866	Gm24948	207	predicted gene, 24948	12	45984343	45984549	snoRNA				-2.58984	0.000521662	0.0733341	0.0574398	0.942725		0.518794	0.507981	0.841221	-2.12849	0.0052798
chr7_142037802_142038206	10	14	26	42	22	6	50	36	14.6653	15.1673	29.2589	61.5031	14.2346	5.97163	29.532	31.3758	ENSMUSG00000025147	chr7	142037803	142038206	+	Distant-promoter	protein_coding-intron (ENSMUST00000084418, intron 1 of 4)	-11929	ENSMUST00000209732	Mob2	1233.5	MOB kinase activator 2	7	142008535	142061065	protein_coding	positive regulation of protein phosphorylation; positive regulation of neuron projection development; actin cytoskeleton organization	metal ion binding	nucleus; nucleoplasm; cytosol; cytoplasm; nucleolus; perinuclear region of cytoplasm; neuron projection terminus	-0.509621	0.404808	0.965539	-0.561906	0.271554		1.53603	0.00589205	0.173335	1.58832	0.00528342
chr17_88065809_88066213	52	70	38	22	151	68	86	46	76.2598	75.8365	42.7629	32.2159	97.7012	67.6784	50.795	40.0913	ENSMUSG00000005371	chr17	88065810	88066213	+	promoter-TSS	protein_coding-promoter-TSS (ENSMUST00000005504)	-720	ENSMUST00000005504	Fbxo11	2339.5	F-box protein 11	17	87990859	88065291	protein_coding	protein ubiquitination; ubiquitin-dependent protein catabolic process; sensory perception of sound; regulation of apoptotic process; cellular protein modification process; peptidyl-arginine N-methylation	zinc ion binding; metal ion binding; protein binding; protein-arginine N-methyltransferase activity; ubiquitin-protein transferase activity	ubiquitin ligase complex; nucleus; nucleoplasm; cytosol; cytoplasm; chromosome; nucleolus	0.132517	0.683032	0.993599	0.274677	0.44551	0.995319	-0.865441	0.00740749	0.19218	-1.0076	0.00528432	0.325876
chrX_161033358_161033808	26	32	12	8	53	26	44	25	38.1299	34.6681	13.5041	11.7149	34.2925	25.8771	25.9881	21.7888	ENSMUSG00000031292	chrX	161033359	161033808	+	Intergenic	Intergenic	-38879	ENSMUST00000087104	Cdkl5	3146.5	cyclin-dependent kinase-like 5	X	160771923	160994704	protein_coding	protein phosphorylation; phosphorylation; positive regulation of GTPase activity; positive regulation of dendritic spine development; positive regulation of dendrite morphogenesis; neuron migration; regulation of dendrite development; regulation of cilium assembly; protein autophosphorylation; positive regulation of axon extension; regulation of cell cycle; protein localization to nucleus; regula…	protein kinase activity; ATP binding; nucleotide binding; transferase activity; protein serine/threonine kinase activity; kinase activity; Rac GTPase binding; cyclin-dependent protein serine/threonine kinase activity	nucleus; perinuclear region of cytoplasm; cytoplasm; cytoskeleton; cell projection; synapse; centrosome; microtubule organizing center; ciliary basal body; dendrite cytoplasm; ruffle membrane; dendritic growth cone; ciliary tip; glutamatergic synapse; postsynaptic density, intracellular component	-0.260193	0.578294	0.985123	0.92113	0.0880324		-0.337032	0.466457	0.822352	-1.51835	0.00529568
chr6_52168574_52168924	30	44	20	6	48	20	37	18	43.996	47.6687	22.5068	8.78615	31.0573	19.9054	21.8537	15.6879	ENSMUSG00000056445	chr6	52168575	52168924	+	TTS	protein_coding-TTS (ENSMUST00000114434)	239	ENSMUST00000114435	Hoxaas2	1567	Hoxa cluster antisense RNA 2	6	52165674	52169564	processed_transcript				-0.831311	0.0926058	0.76905	0.237398	0.667643		-0.444827	0.378631	0.775788	-1.51354	0.00530483
chr12_76472024_76472474	30	40	12	14	43	37	46	30	43.996	43.3351	13.5041	20.501	27.8222	36.825	27.1694	26.1465	ENSMUSG00000112167	chr12	76472025	76472474	+	Intergenic	Intergenic	-20106	ENSMUST00000218608	Gm47053	157	predicted gene, 47053	12	76492355	76492511	processed_pseudogene				-0.445454	0.30988	0.94411	0.671604	0.173775		-0.264398	0.544604	0.856553	-1.38146	0.00532833
chr19_5836763_5837458	52	88	40	35	151	91	179	114	76.2598	95.3373	45.0136	51.2526	97.7012	90.5697	105.724	99.3567	ENSMUSG00000098543	chr19	5836764	5837458	+	exon	lincRNA-exon (ENSMUST00000173672, exon 1 of 1)	7327	ENSMUST00000183800	Gm27533	152	predicted gene, 27533	19	5844286	5844437	misc_RNA				0.12773	0.639505	0.990292	1.09954	0.000168108	0.0297131	0.122275	0.635327	0.891187	-0.849533	0.00541056	0.331571
chr5_130081496_130081900	8	12	30	28	25	28	46	60	11.7323	13.0005	33.7602	41.0021	16.1757	27.8676	27.1694	52.293	ENSMUSG00000034118	chr5	130081497	130081900	+	intron	protein_coding-intron (ENSMUST00000040721, intron 1 of 5)	2328	ENSMUST00000040721	Tpst1	1457	protein-tyrosine sulfotransferase 1	5	130073326	130135729	protein_coding	peptidyl-tyrosine sulfation	protein-tyrosine sulfotransferase activity; transferase activity; protein homodimerization activity; sulfotransferase activity	membrane; integral component of membrane; Golgi membrane; Golgi apparatus; integral component of Golgi membrane	0.801893	0.161483	0.870127	0.0778014	0.873496		0.860641	0.0800223	0.474071	1.58473	0.00544583
chr9_108691973_108692423	14	22	4	4	40	16	22	24	20.5315	23.8343	4.50136	5.85744	25.8811	15.9243	12.9941	20.9172	ENSMUSG00000032601	chr9	108691974	108692423	+	promoter-TSS	protein_coding-promoter-TSS (ENSMUST00000035220)	55	ENSMUST00000035220	Prkar2a	871	protein kinase, cAMP dependent regulatory, type II alpha	9	108689314	108750436	protein_coding	regulation of protein phosphorylation; phosphorylation; negative regulation of cAMP-dependent protein kinase activity; regulation of cAMP-dependent protein kinase activity	cAMP-dependent protein kinase regulator activity; nucleotide binding; kinase activity; cAMP binding; cAMP-dependent protein kinase inhibitor activity; protein domain specific binding; ubiquitin protein ligase binding; protein kinase A catalytic subunit binding	cAMP-dependent protein kinase complex; membrane; plasma membrane; cytoplasm; centrosome; axoneme; nucleotide-activated protein kinase complex; protein-containing complex; plasma membrane raft	-0.0737903	0.902534	0.997211	1.7108	0.0233355		-0.335577	0.56993	0.86666	-2.12016	0.00550164
chr1_161976387_161976796	51	66	26	32	141	76	115	88	74.7932	71.503	29.2589	46.8595	91.2309	75.6406	67.9235	76.6964	ENSMUSG00000086277	chr1	161976388	161976796	+	intron	antisense-intron (ENSMUST00000161826, intron 1 of 2)	3045	ENSMUST00000162676	4930558K02Rik	997	RIKEN cDNA 4930558K02 gene	1	161942086	161979636	protein_coding				0.198228	0.520027	0.977895	0.944727	0.00493957	0.242561	-0.217176	0.462558	0.82042	-0.963676	0.00550394	0.331571
chr14_66059091_66059451	24	22	60	36	87	46	150	92	35.1968	23.8343	67.5204	52.7169	56.2914	45.7825	88.5959	80.1826	ENSMUSG00000068165	chr14	66059092	66059451	+	intron	protein_coding-intron (ENSMUST00000022618, intron 7 of 20)	14191	ENSMUST00000089275	Gm10233	628	predicted pseudogene 10233	14	66045080	66045707	processed_pseudogene				0.822125	0.0277665	0.549485	0.483406	0.143388	0.915968	0.718722	0.025411	0.314434	1.05744	0.00553659	0.331571
chr6_145862951_145863596	80	78	48	32	117	40	88	62	117.323	84.5035	54.0163	46.8595	75.7023	39.8108	51.9763	54.0361	ENSMUSG00000108126	chr6	145862952	145863596	+	promoter-TSS	TEC-promoter-TSS (ENSMUST00000203443)	-24	ENSMUST00000203443	Gm43909	1876	predicted gene, 43909	6	145863297	145865172	TEC				-0.773194	0.0223733	0.504666	0.0652392	0.855165	0.995319	-0.148787	0.661787	0.901718	-0.98722	0.00553872	0.331571
chr19_5117390_5117794	66	88	30	46	134	74	78	70	96.7912	95.3373	33.7602	67.3605	86.7017	73.6501	46.0699	61.0085	ENSMUSG00000024862	chr19	5117391	5117794	+	promoter-TSS	protein_coding-promoter-TSS (ENSMUST00000156717)	-6	ENSMUST00000156717	Klc2	841	kinesin light chain 2	19	5107746	5118560	protein_coding		microtubule motor activity; protein binding	cytoplasm; cytoskeleton; microtubule; kinesin complex; nucleoplasm; mitochondrion; cytosol; plasma membrane; protein-containing complex	-0.255036	0.423268	0.965539	0.0982343	0.775183	0.995319	-0.598436	0.0608016	0.429726	-0.951706	0.00556988	0.331571
chr5_36830509_36831105	52	88	124	94	173	101	237	173	76.2598	95.3373	139.542	137.65	111.936	100.522	139.982	150.778	ENSMUSG00000029119	chr5	36830510	36831105	+	promoter-TSS	protein_coding-promoter-TSS (ENSMUST00000031002)	-154	ENSMUST00000031002	Man2b2	1725	mannosidase 2, alpha B2	5	36806921	36830653	protein_coding	metabolic process; carbohydrate metabolic process; mannose metabolic process	metal ion binding; hydrolase activity; hydrolase activity, acting on glycosyl bonds; catalytic activity; carbohydrate binding; alpha-mannosidase activity	extracellular region; lysosome; vacuolar membrane	0.302129	0.212134	0.895154	0.0661402	0.768299	0.995319	0.445203	0.043539	0.381372	0.681192	0.00557243	0.331571
chr15_18828806_18829210	26	34	14	4	14	8	42	16	38.1299	36.8349	15.7548	5.85744	9.05839	7.96217	24.8069	13.9448	ENSMUSG00000022321	chr15	18828807	18829210	+	intron	protein_coding-intron (ENSMUST00000040562, intron 1 of 11)	8679	ENSMUST00000040562	Cdh10	3291.5	cadherin 10	15	18818947	19014236	protein_coding	cell adhesion; homophilic cell adhesion via plasma membrane adhesion molecules; cell-cell adhesion; multicellular organism development; cell morphogenesis; cell-cell junction assembly; calcium-dependent cell-cell adhesion via plasma membrane cell adhesion molecules; adherens junction organization; cell-cell adhesion via plasma-membrane adhesion molecules	metal ion binding; calcium ion binding; cadherin binding	membrane; integral component of membrane; plasma membrane; adherens junction; catenin complex; glutamatergic synapse; GABA-ergic synapse; integral component of presynaptic active zone membrane; integral component of postsynaptic specialization membrane	-2.12925	0.000523332	0.0733341	0.818566	0.196852		1.19676	0.0522176	0.407447	-1.75105	0.00557589
chr7_90044646_90045096	30	40	16	12	68	50	46	36	43.996	43.3351	18.0054	17.5723	43.9979	49.7636	27.1694	31.3758	ENSMUSG00000108897	chr7	90044647	90045096	+	TTS	TEC-TTS (ENSMUST00000208325)	2174	ENSMUST00000208325	Gm44861	1220	predicted gene 44861	7	90042697	90043916	TEC				0.0984636	0.806258	0.995367	0.71095	0.124045		-0.681144	0.0854289	0.48542	-1.29363	0.00559817
chr17_84186343_84186756	96	124	54	68	137	68	212	110	140.787	134.339	60.7684	99.5764	88.6428	67.6784	125.216	95.8705	ENSMUSG00000117393	chr17	84186344	84186756	+	exon	protein_coding-exon (ENSMUST00000060366, exon 2 of 2)	793	ENSMUST00000234321	Gm36279	365	predicted gene, 36279	17	84185756	84216056	antisense				-0.802853	0.00363892	0.212114	0.488046	0.0836993	0.808912	0.495892	0.0672498	0.446983	-0.795007	0.00561925	0.331571
chr5_142877278_142877728	31	50	83	62	93	48	134	88	45.4626	54.1689	93.4033	90.7903	60.1736	47.773	79.1457	76.6964	ENSMUSG00000097559	chr5	142877279	142877728	+	intron	protein_coding-intron (ENSMUST00000035985, intron 4 of 4)	870	ENSMUST00000181842	D430018E03Rik	3832	RIKEN cDNA D430018E03 gene	5	142874077	142878373	sense_intronic				0.118818	0.709333	0.993947	-0.240946	0.406242	0.991846	0.518807	0.0753028	0.464948	0.87857	0.00562686	0.331571
chr11_3649473_3649877	16	34	68	35	76	41	126	90	23.4645	36.8349	76.5232	51.2526	49.1741	40.8061	74.4206	78.4395	ENSMUSG00000056579	chr11	3649474	3649877	+	promoter-TSS	protein_coding-promoter-TSS (ENSMUST00000140242)	-2	ENSMUST00000193809	Tug1	2732.5	taurine upregulated gene 1	11	3639785	3649673	protein_coding				0.562228	0.143586	0.849557	0.245093	0.473749	0.995319	0.754534	0.0259976	0.317475	1.07167	0.00564852	0.331571
chr16_78950320_78950791	12	14	26	40	52	43	46	34	17.5984	15.1673	29.2589	58.5744	33.6455	42.7967	27.1694	29.6327	ENSMUSG00000022860	chr16	78950321	78950791	+	TTS	protein_coding-TTS (ENSMUST00000069148)	6742	ENSMUST00000231883	Chodl	1758	chondrolectin	16	78930948	78951733	protein_coding	nervous system development; regulation of neuron projection development; positive regulation of axonogenesis	carbohydrate binding; protein binding	membrane; integral component of membrane; perinuclear region of cytoplasm; cytoplasm	1.2221	0.0149613	0.429242	-0.613366	0.177607		-0.423107	0.342069	0.752994	1.41236	0.00569186
chr6_100527936_100528407	24	26	54	48	54	34	106	64	35.1968	28.1678	60.7684	70.2892	34.9395	33.8392	62.6078	55.7792	ENSMUSG00000101553	chr6	100527937	100528407	+	intron	lincRNA-intron (ENSMUST00000187986, intron 1 of 3)	771	ENSMUST00000187986	1700049E22Rik	507	RIKEN cDNA 1700049E22 gene	6	100527400	100533426	lincRNA				0.132228	0.732724	0.993947	-0.138413	0.685709	0.995319	0.785398	0.0238812	0.305788	1.05604	0.00571816	0.333739
chr9_51104766_51105126	16	22	48	42	39	16	30	21	23.4645	23.8343	54.0163	61.5031	25.2341	15.9243	17.7192	18.3026	ENSMUSG00000032056	chr9	51104767	51105126	+	promoter-TSS	protein_coding-promoter-TSS (ENSMUST00000213680)	-932	ENSMUST00000213680	Btg4	1126	BTG anti-proliferation factor 4	9	51060901	51119875	protein_coding	negative regulation of cell population proliferation; negative regulation of mitotic cell cycle	protein binding	nucleus; cytoplasm	-0.175839	0.71573	0.993947	-1.6798	0.000189301		-0.219571	0.639187	0.892875	1.28439	0.00575187
chr4_64492607_64493057	8	14	32	28	34	26	34	34	11.7323	15.1673	36.0109	41.0021	21.999	25.8771	20.0817	29.6327	ENSMUSG00000077214	chr4	64492608	64493057	+	Intergenic	Intergenic	48102	ENSMUST00000104026	Gm23950	129	predicted gene, 23950	4	64444730	64444858	snoRNA				0.809138	0.136381	0.8415	-0.642452	0.179256		0.0472471	0.921405	0.979771	1.49884	0.00575804
chr18_66141339_66141810	26	46	100	46	54	32	66	60	38.1299	49.8354	112.534	67.3605	34.9395	31.8487	38.9822	52.293	ENSMUSG00000046318	chr18	66141340	66141810	+	intron	protein_coding-intron (ENSMUST00000061103, intron 2 of 11)	-65171	ENSMUST00000235872	Ccbe1	2137	collagen and calcium binding EGF domains 1	18	66045302	66302741	protein_coding	positive regulation of angiogenesis; multicellular organism development; angiogenesis; lymph vessel development; lung development; respiratory system process; positive regulation of vascular endothelial growth factor signaling pathway; sprouting angiogenesis; positive regulation of endothelial cell migration; respiratory gaseous exchange by respiratory system; positive regulation of vascular endo…	calcium ion binding; collagen binding; protease binding	extracellular space; extracellular region; extracellular matrix; collagen trimer	-0.4035	0.297727	0.939017	-1.00065	0.0049535	0.242561	0.435139	0.239925	0.67337	1.03229	0.00577305	0.333739
chr19_53780548_53781206	34	37	19	14	177	130	134	84	49.8622	40.085	21.3815	20.501	114.524	129.385	79.1457	73.2102	ENSMUSG00000043639	chr19	53780549	53781206	+	Distant-promoter	protein_coding-intron (ENSMUST00000164202, intron 1 of 13)	-12431	ENSMUST00000162910	Rbm20	4663	RNA binding motif protein 20	19	53677306	53867080	protein_coding	regulation of RNA splicing; mRNA processing; RNA splicing; heart development; positive regulation of RNA splicing; regulation of translation	zinc ion binding; nucleic acid binding; RNA binding; mRNA binding	nucleus	1.4473	4.23079e-06	0.00401385	1.86296	4.37827e-07	0.000425623	-0.672875	0.016994	0.268402	-1.08854	0.00577666	0.333739
chr6_29762474_29762924	30	56	23	12	51	50	58	36	43.996	60.6692	25.8828	17.5723	32.9984	49.7636	34.2571	31.3758	ENSMUSG00000029772	chr6	29762475	29762924	+	Distant-promoter	Intergenic	-5312	ENSMUST00000136031	Ahcyl2	986	S-adenosylhomocysteine hydrolase-like 2	6	29768011	29912310	protein_coding	one-carbon metabolic process; S-adenosylmethionine cycle	adenosylhomocysteinase activity; hydrolase activity	cytosol; cytoplasm; endoplasmic reticulum; intracellular membrane-bounded organelle; neuron projection	-0.36454	0.374637	0.95795	0.580299	0.201674		-0.315428	0.439477	0.806828	-1.26027	0.00580145
chr5_76657472_76657938	42	42	20	16	46	28	66	44	61.5944	45.5019	22.5068	23.4297	29.7633	27.8676	38.9822	38.3482	ENSMUSG00000036377	chr5	76657473	76657938	+	promoter-TSS	protein_coding-promoter-TSS (ENSMUST00000125922)	-16	ENSMUST00000125922	C530008M17Rik	1378	RIKEN cDNA C530008M17 gene	5	76656512	76873554	protein_coding	positive regulation of actin filament polymerization; negative regulation of barbed-end actin filament capping			-0.880362	0.0301638	0.564529	0.75394	0.0826452		0.421294	0.291638	0.715176	-1.21301	0.00588892
chr9_106429260_106429710	10	10	28	28	48	24	36	28	14.6653	10.8338	31.5095	41.0021	31.0573	23.8865	21.263	24.4034	ENSMUSG00000048758	chr9	106429261	106429710	+	promoter-TSS	protein_coding-promoter-TSS (ENSMUST00000059802)	31	ENSMUST00000150576	Rpl29	646.5	ribosomal protein L29	9	106429454	106431568	protein_coding	translation; multicellular organism growth; cytoplasmic translation; cell population proliferation; cell-substrate adhesion	heparin binding; structural constituent of ribosome	ribosome; synapse; cytosolic large ribosomal subunit; extrinsic component of membrane; cytosolic ribosome; polysomal ribosome	1.13686	0.0373647	0.610192	-0.664846	0.169254		-0.28326	0.552382	0.860167	1.51845	0.00596146
chr9_107355975_107356425	14	14	42	28	38	37	64	44	20.5315	15.1673	47.2643	41.0021	24.5871	36.825	37.8009	38.3482	ENSMUSG00000102144	chr9	107355976	107356425	+	Distant-promoter	Intergenic	-2214	ENSMUST00000194547	4930429P21Rik	1157.5	RIKEN cDNA 4930429P21 gene	9	107351276	107353986	lincRNA				0.781619	0.103724	0.790964	-0.217806	0.606406		0.328532	0.433892	0.804913	1.32796	0.00596523
chr2_75029251_75029701	28	32	8	12	46	32	30	14	41.063	34.6681	9.00272	17.5723	29.7633	31.8487	17.7192	12.2017	ENSMUSG00000084574	chr2	75029252	75029701	+	Intergenic	Intergenic	-93962	ENSMUST00000122625	n-R5s198	100	nuclear encoded rRNA 5S 198	2	74935415	74935514	rRNA				-0.294923	0.545639	0.981507	0.222909	0.697163		-1.0211	0.0422575	0.377279	-1.53893	0.00598714
chr14_84440899_84441317	14	16	54	24	28	28	68	38	20.5315	17.3341	60.7684	35.1446	18.1168	27.8676	40.1635	33.1189	ENSMUSG00000035566	chr14	84440900	84441317	+	Distant-promoter	Intergenic	-2455	ENSMUST00000071370	Pcdh17	6685	protocadherin 17	14	84443563	84539002	protein_coding	cell adhesion; homophilic cell adhesion via plasma membrane adhesion molecules; adult behavior; negative regulation of synaptic transmission; presynaptic active zone assembly; regulation of synaptic vesicle clustering; synaptic membrane adhesion	calcium ion binding	membrane; integral component of membrane; integral component of plasma membrane; plasma membrane; glutamatergic synapse; GABA-ergic synapse; integral component of presynaptic membrane; integral component of postsynaptic membrane	0.267189	0.597164	0.98619	-0.396151	0.372006		0.700117	0.12329	0.544418	1.36346	0.00599268
chr19_44295778_44296128	81	92	64	36	162	112	176	96	118.789	99.6708	72.0218	52.7169	104.819	111.47	103.953	83.6688	ENSMUSG00000025203	chr19	44295779	44296128	+	intron	protein_coding-intron (ENSMUST00000026221, intron 2 of 5)	1877	ENSMUST00000237039	Scd2	3810.5	stearoyl-Coenzyme A desaturase 2	19	44293674	44306864	protein_coding	oxidation-reduction process; lipid metabolic process; fatty acid metabolic process; fatty acid biosynthetic process; response to fatty acid; monounsaturated fatty acid biosynthetic process; unsaturated fatty acid biosynthetic process	oxidoreductase activity, acting on paired donors, with oxidation of a pair of donors resulting in the reduction of molecular oxygen to two molecules of water; metal ion binding; oxidoreductase activity; iron ion binding; stearoyl-CoA 9-desaturase activity; palmitoyl-CoA 9-desaturase activity	membrane; integral component of membrane; endoplasmic reticulum; endoplasmic reticulum membrane; intracellular membrane-bounded organelle; organelle membrane; integral component of endoplasmic reticulum membrane	-0.0103973	0.968452	0.999401	0.58276	0.0374097	0.59784	-0.195458	0.443279	0.809248	-0.788615	0.0060446	0.345914
chr14_7997371_7997821	24	22	56	40	64	44	100	70	35.1968	23.8343	63.0191	58.5744	41.4098	43.7919	59.0639	61.0085	ENSMUSG00000025279	chr14	7997372	7997821	+	Distant-promoter	Intergenic	-3023	ENSMUST00000026315	Dnase1l3	2625	deoxyribonuclease 1-like 3	14	7964533	7994573	protein_coding	DNA catabolic process; apoptotic process; apoptotic DNA fragmentation; DNA catabolic process, endonucleolytic; neutrophil activation involved in immune response; programmed cell death involved in cell development; regulation of acute inflammatory response; programmed cell death; regulation of neutrophil mediated cytotoxicity	deoxyribonuclease activity; hydrolase activity; DNA binding; nuclease activity; endonuclease activity; endodeoxyribonuclease activity; deoxyribonuclease I activity	nucleus; extracellular region; endoplasmic reticulum	0.548538	0.155078	0.865425	-0.0215832	0.950007	0.995319	0.496681	0.145294	0.574229	1.0668	0.00605043	0.345914
chrX_134539694_134540152	16	20	52	32	31	32	71	48	23.4645	21.6676	58.5177	46.8595	20.0579	31.8487	41.9354	41.8344	ENSMUSG00000048007	chrX	134539695	134540152	+	intron	protein_coding-intron (ENSMUST00000054213, intron 1 of 1)	1942	ENSMUST00000054213	Timm8a1	1421	translocase of inner mitochondrial membrane 8A1	X	134537256	134541865	protein_coding	protein transport; chaperone-mediated protein transport; protein targeting to mitochondrion	metal ion binding; zinc ion binding	mitochondrial intermembrane space; membrane; mitochondrion; mitochondrial inner membrane	0.180854	0.693548	0.993947	-0.337217	0.403169		0.715796	0.0828668	0.479882	1.23387	0.00617366
chr10_31465801_31466251	28	50	22	8	58	66	46	26	41.063	54.1689	24.7575	11.7149	37.5276	65.6879	27.1694	22.6603	ENSMUSG00000111865	chr10	31465802	31466251	+	Distant-promoter	Intergenic	-13944	ENSMUST00000217582	Gm47687	3826	predicted gene, 47687	10	31448257	31452082	TEC				0.0924911	0.832648	0.995367	0.424464	0.395087		-1.02775	0.0196617	0.28639	-1.35973	0.00617878
chr2_170510936_170511386	70	86	32	48	118	72	100	72	102.657	93.1706	36.0109	70.2892	76.3493	71.6595	59.0639	62.7516	ENSMUSG00000052033	chr2	170510937	170511386	+	promoter-TSS	protein_coding-promoter-TSS (ENSMUST00000063682)	-74	ENSMUST00000063682	Pfdn4	736	prefoldin 4	2	170496428	170519123	protein_coding	protein folding	unfolded protein binding	nucleus; cytoplasm; mitochondrion; prefoldin complex	-0.398569	0.195885	0.88927	0.220417	0.502584	0.995319	-0.285592	0.351241	0.759335	-0.904578	0.00619153	0.347498
chr17_70633425_70633878	38	56	18	22	74	61	38	38	55.7283	60.6692	20.2561	32.2159	47.8801	60.7115	22.4443	33.1189	ENSMUSG00000003279	chr17	70633426	70633878	+	intron	protein_coding-intron (ENSMUST00000060072, intron 7 of 14)	72099	ENSMUST00000150260	Dlgap1	2878	DLG associated protein 1	17	69969073	70821413	protein_coding	chemical synaptic transmission; signaling; regulation of proteasomal protein catabolic process; protein localization to synapse; aggresome assembly; regulation of postsynaptic neurotransmitter receptor activity	protein-containing complex binding; protein domain specific binding; molecular adaptor activity; protein binding	membrane; plasma membrane; cell junction; synapse; postsynaptic density; glutamatergic synapse; postsynaptic density, intracellular component; postsynaptic membrane; postsynaptic specialization	-0.110979	0.772779	0.994297	0.0857148	0.843507		-0.976598	0.0123938	0.235573	-1.17329	0.00619737	0.347498
chr18_56572687_56573157	24	32	52	58	66	40	109	60	35.1968	34.6681	58.5177	84.9328	42.7038	39.8108	64.3797	52.293	ENSMUSG00000053644	chr18	56572688	56573157	+	promoter-TSS	protein_coding-promoter-TSS (ENSMUST00000008445)	29	ENSMUST00000174518	Aldh7a1	588	aldehyde dehydrogenase family 7, member A1	18	56509687	56572951	protein_coding	oxidation-reduction process; glycine betaine biosynthetic process from choline	identical protein binding; oxidoreductase activity; oxidoreductase activity, acting on the aldehyde or oxo group of donors, NAD or NADP as acceptor; aldehyde dehydrogenase (NAD+) activity; glyceraldehyde-3-phosphate dehydrogenase (NAD+) (non-phosphorylating) activity; L-aminoadipate-semialdehyde dehydrogenase activity; betaine-aldehyde dehydrogenase activity	nucleus; cytosol; cytoplasm; mitochondrion	0.244374	0.517498	0.977619	-0.28057	0.410691	0.991846	0.502955	0.142881	0.572531	1.0279	0.00619953	0.347498
chr6_83278862_83279312	24	32	67	44	67	54	98	58	35.1968	34.6681	75.3978	64.4318	43.3509	53.7446	57.8827	50.5499	ENSMUSG00000068323	chr6	83278863	83279312	+	intron	protein_coding-intron (ENSMUST00000039212, intron 14 of 24)	1694	ENSMUST00000141863	Slc4a5	2190.5	solute carrier family 4, sodium bicarbonate cotransporter, member 5	6	83219828	83304945	protein_coding	regulation of gene expression; ion transport; anion transport; anion transmembrane transport; sodium ion transmembrane transport; inorganic anion transport; regulation of intracellular pH; transmembrane transport; retina development in camera-type eye; bicarbonate transport; renal system process; epithelial cell development; regulation of systemic arterial blood pressure; cerebrospinal fluid secr…	anion transmembrane transporter activity; inorganic anion exchanger activity; sodium:bicarbonate symporter activity; transmembrane transporter activity	membrane; integral component of membrane; plasma membrane; apical plasma membrane	0.465429	0.203035	0.893582	-0.366815	0.272135	0.982243	0.174445	0.598829	0.877426	1.00669	0.00620475	0.347498
chr9_107746621_107747103	22	20	56	36	52	30	86	59	32.2637	21.6676	63.0191	52.7169	33.6455	29.8581	50.795	51.4215	ENSMUSG00000032580	chr9	107746622	107747103	+	Distant-promoter	protein_coding-exon (ENSMUST00000182792, exon 1 of 1)	-2576	ENSMUST00000182026	Rbm5	882.5	RNA binding motif protein 5	9	107740371	107770996	protein_coding	RNA splicing; regulation of apoptotic process; regulation of alternative mRNA splicing, via spliceosome; mRNA processing; apoptotic process; mRNA splicing, via spliceosome; spliceosomal complex assembly; positive regulation of apoptotic process	metal ion binding; nucleic acid binding; RNA binding; mRNA binding	nucleus; nucleoplasm; spliceosomal complex	0.263812	0.526797	0.980159	-0.184997	0.615701		0.679886	0.0683422	0.449433	1.1287	0.00625945	0.347906
chr5_80933905_80934265	10	6	28	28	18	10	22	7	14.6653	6.50027	31.5095	41.0021	11.6465	9.95271	12.9941	6.10085	ENSMUSG00000083829	chr5	80933906	80934265	+	Intergenic	Intergenic	-32462	ENSMUST00000119065	Gm2199	874	predicted gene 2199	5	80900750	80901623	processed_pseudogene				0.0790355	0.909155	0.997211	-1.88402	0.00251186		-0.150787	0.817902	0.953224	1.81227	0.00626809
chr19_45581239_45581689	40	56	28	14	86	36	48	30	58.6614	60.6692	31.5095	20.501	55.6444	35.8298	28.3507	26.1465	ENSMUSG00000040913	chr19	45581240	45581689	+	Distant-promoter	protein_coding-intron (ENSMUST00000046869, intron 6 of 8)	-1574	ENSMUST00000161039	Fbxw4	619.5	F-box and WD-40 domain protein 4	19	45578254	45660312	protein_coding	multicellular organism development; Wnt signaling pathway; SCF-dependent proteasomal ubiquitin-dependent protein catabolic process; limb development; embryonic digit morphogenesis; cartilage development; positive regulation of mesenchymal cell proliferation	protein binding	SCF ubiquitin ligase complex	-0.368389	0.347944	0.951836	0.0522502	0.905068		-0.759664	0.0571408	0.421946	-1.1803	0.00627579	0.347906
chr9_42688148_42688552	14	22	51	30	36	24	92	65	20.5315	23.8343	57.3924	43.9308	23.293	23.8865	54.3388	56.6508	ENSMUSG00000032017	chr9	42688149	42688552	+	intron	protein_coding-intron (ENSMUST00000034515, intron 1 of 18)	120349	ENSMUST00000034515	Grik4	4650	glutamate receptor, ionotropic, kainate 4	9	42518135	42944493	protein_coding	ion transport; regulation of postsynaptic membrane potential; ion transmembrane transport; ionotropic glutamate receptor signaling pathway; synaptic transmission, glutamatergic; modulation of chemical synaptic transmission	ionotropic glutamate receptor activity; protein binding; signaling receptor activity; ion channel activity; ligand-gated ion channel activity; glutamate receptor activity; transmitter-gated ion channel activity involved in regulation of postsynaptic membrane potential; kainate selective glutamate receptor activity	membrane; integral component of membrane; plasma membrane; nucleus; cell junction; synapse; postsynaptic membrane; axon; dendrite; perikaryon; integral component of presynaptic membrane; kainate selective glutamate receptor complex; presynaptic membrane; terminal bouton; integral component of postsynaptic membrane; hippocampal mossy fiber to CA3 synapse	0.0786024	0.860319	0.995367	0.121895	0.748959		1.23457	0.00167849	0.0961173	1.19127	0.00630711
chr15_102742593_102742969	93	122	78	55	215	146	169	116	136.388	132.172	87.7766	80.5397	139.111	145.31	99.8181	101.1	ENSMUSG00000023055	chr15	102742594	102742969	+	Intergenic	Intergenic	-20603	ENSMUST00000023818	Calcoco1	1620	calcium binding and coiled coil domain 1	15	102706777	102722178	protein_coding	Wnt signaling pathway; positive regulation of transcription by RNA polymerase II; positive regulation of gene expression; positive regulation of transcription, DNA-templated; signal transduction; intracellular steroid hormone receptor signaling pathway	metal ion binding; chromatin binding; protein binding; RNA polymerase II cis-regulatory region sequence-specific DNA binding; transcription coregulator activity; sequence-specific DNA binding; transcription coactivator activity; protein C-terminus binding; beta-catenin binding; nuclear receptor transcription coactivator activity; transcription regulatory region sequence-specific DNA binding; arma…	nucleus; cytosol; cytoplasm; intracellular membrane-bounded organelle; nuclear chromatin	0.0822954	0.713082	0.993947	0.250981	0.295923	0.985782	-0.50023	0.0220942	0.297812	-0.668916	0.00630712	0.347906
chr14_61716058_61716462	8	16	28	34	38	18	68	36	11.7323	17.3341	31.5095	49.7882	24.5871	17.9149	40.1635	31.3758	ENSMUSG00000104187	chr14	61716059	61716462	+	Intergenic	Intergenic	32750	ENSMUST00000194021	Gm37820	2147	predicted gene, 37820	14	61683510	61685656	TEC				0.542099	0.312113	0.94411	-0.164765	0.721639		0.74244	0.113273	0.531563	1.4493	0.00632289
chr9_107294191_107294641	10	14	35	26	45	30	54	48	14.6653	15.1673	39.3869	38.0733	29.1163	29.8581	31.8945	41.8344	ENSMUSG00000091366	chr9	107294192	107294641	+	Distant-promoter	transcribed_processed_pseudogene-intron (ENSMUST00000168672, intron 1 of 1)	-1093	ENSMUST00000170597	Gm17040	718.5	predicted gene 17040	9	107292435	107297192	transcribed_processed_pseudogene				0.979927	0.0490989	0.666795	-0.0813165	0.850792		0.314334	0.459898	0.819081	1.37558	0.00634041
chr5_115442602_115443052	12	28	42	46	36	43	93	66	17.5984	30.3346	47.2643	67.3605	23.293	42.7967	54.9295	57.5223	ENSMUSG00000107353	chr5	115442603	115443052	+	Distant-promoter	protein_coding-intron (ENSMUST00000067168, intron 8 of 13)	-6183	ENSMUST00000202548	4930430O22Rik	559	RIKEN cDNA 4930430O22 gene	5	115436066	115436644	antisense				0.409335	0.363513	0.953876	-0.0195435	0.961051		0.792973	0.0492409	0.398978	1.22185	0.0063539	0.348734
chr1_78525180_78525630	32	32	82	46	100	39	128	94	46.9291	34.6681	92.2779	67.3605	64.7028	38.8156	75.6019	81.9257	ENSMUSG00000012187	chr1	78525181	78525630	+	Distant-promoter	protein_coding-intron (ENSMUST00000012331, intron 3 of 5)	-12223	ENSMUST00000125458	Mogat1	797.5	monoacylglycerol O-acyltransferase 1	1	78510991	78538173	protein_coding	lipid metabolic process; diacylglycerol biosynthetic process; triglyceride biosynthetic process; glycerol metabolic process	transferase activity; transferase activity, transferring acyl groups; transferase activity, transferring acyl groups other than amino-acyl groups; O-acyltransferase activity; 2-acylglycerol O-acyltransferase activity; diacylglycerol O-acyltransferase activity	membrane; integral component of membrane; endoplasmic reticulum; endoplasmic reticulum membrane	0.379161	0.295789	0.938523	-0.0297781	0.928212	0.995319	0.582216	0.0772818	0.468132	0.991155	0.00640271	0.349664
chr2_154300522_154300972	20	26	68	34	30	32	84	63	29.3307	28.1678	76.5232	49.7882	19.4108	31.8487	49.6137	54.9077	ENSMUSG00000067996	chr2	154300523	154300972	+	Distant-promoter	Intergenic	-6480	ENSMUST00000088921	Bpifb9b	2067	BPI fold containing family B, member 9B	2	154307227	154320646	protein_coding	sensory perception of smell	lipid binding	extracellular region	-0.192147	0.659746	0.992653	-0.28708	0.453783		1.05342	0.0082888	0.199987	1.14835	0.00651035	0.352952
chr5_139717665_139718115	16	30	54	40	74	39	108	62	23.4645	32.5014	60.7684	58.5744	47.8801	38.8156	63.7891	54.0361	ENSMUSG00000036718	chr5	139717666	139718115	+	Distant-promoter	protein_coding-intron (ENSMUST00000044642, intron 4 of 16)	-6271	ENSMUST00000165645	Micall2	2024	MICAL-like 2	5	139706696	139736336	protein_coding	endocytic recycling; actin cytoskeleton reorganization; neuron projection development; actin filament polymerization; substrate adhesion-dependent cell spreading; bicellular tight junction assembly	Rab GTPase binding; metal ion binding; protein binding; actin filament binding; filamin binding; actinin binding	membrane; plasma membrane; cytoplasm; cell junction; cytoskeleton; cell projection; neuron projection; endosome; cytosol; bicellular tight junction; recycling endosome; stress fiber; cell-cell junction; actin filament bundle	0.623286	0.111376	0.80409	-0.0144455	0.967129	0.996603	0.437972	0.205647	0.641555	1.0757	0.00652721	0.352952
chr19_5848228_5848632	28	34	16	8	77	34	60	44	41.063	36.8349	18.0054	11.7149	49.8212	33.8392	35.4384	38.3482	ENSMUSG00000043488	chr19	5848229	5848632	+	promoter-TSS	antisense-promoter-TSS (ENSMUST00000135347)	-78	ENSMUST00000135347	Frmd8os	492	FERM domain containing 8, opposite strand	19	5845623	5851388	antisense				0.120914	0.777481	0.994297	1.28625	0.00837327		-0.197714	0.631205	0.889608	-1.36305	0.00655844
chr16_15111536_15111986	28	38	70	55	82	60	84	84	41.063	41.1684	78.7738	80.5397	53.0563	59.7163	49.6137	73.2102	ENSMUSG00000069315	chr16	15111537	15111986	+	Intergenic	Intergenic	105567	ENSMUST00000091759	Gm7731	470	predicted gene 7731	16	15216859	15217328	processed_pseudogene				0.450274	0.196135	0.88927	-0.388082	0.227972	0.972924	0.114969	0.718595	0.922158	0.953325	0.00659799	0.354491
chr8_105531743_105532193	16	18	52	30	45	54	54	43	23.4645	19.5008	58.5177	43.9308	29.1163	53.7446	31.8945	37.4767	ENSMUSG00000013160	chr8	105531744	105532193	+	intron	protein_coding-intron (ENSMUST00000013304, intron 2 of 7)	7508	ENSMUST00000144486	Atp6v0d1	1064	ATPase, H+ transporting, lysosomal V0 subunit D1	8	105524465	105566047	protein_coding	ion transport; proton transmembrane transport; cellular iron ion homeostasis; vacuolar acidification; cell projection organization; cilium assembly; cellular response to increased oxygen levels; vacuolar transport; brain development	proton transmembrane transporter activity; protein binding; protein-containing complex binding; proton-transporting ATPase activity, rotational mechanism; proton-exporting ATPase activity, phosphorylative mechanism	membrane; protein-containing complex; apical plasma membrane; neuron projection; proton-transporting V-type ATPase, V0 domain; lysosome; lysosomal membrane; synaptic vesicle; vacuolar proton-transporting V-type ATPase complex; early endosome; axon terminus; centrosome; plasma membrane proton-transporting V-type ATPase complex	0.935152	0.0431832	0.637734	-0.575717	0.174249		-0.239844	0.565558	0.865369	1.27103	0.00663608
chr15_101887195_101887545	34	26	10	8	9	13	26	11	49.8622	28.1678	11.2534	11.7149	5.82325	12.9385	15.3566	9.58705	ENSMUSG00000105236	chr15	101887196	101887545	+	Distant-promoter	protein_coding-exon (ENSMUST00000100179, exon 7 of 9)	-1027	ENSMUST00000196731	Gm44356	111	predicted gene, 44356	15	101888397	101888507	miRNA				-2.09269	0.000849399	0.0998698	0.1406	0.832674		0.479507	0.458727	0.818533	-1.75379	0.00664496
chr19_55563016_55563466	30	28	6	13	66	31	26	16	43.996	30.3346	6.75204	19.0367	42.7038	30.8534	15.3566	13.9448	ENSMUSG00000024985	chr19	55563017	55563466	+	intron	protein_coding-intron (ENSMUST00000095950, intron 7 of 7)	-178579	ENSMUST00000041717	Tcf7l2	2321	transcription factor 7 like 2, T cell specific, HMG box	19	55741820	55933654	protein_coding	Wnt signaling pathway; positive regulation of transcription by RNA polymerase II; negative regulation of transcription by RNA polymerase II; blood vessel development; regulation of transcription by RNA polymerase II; cell cycle arrest; positive regulation of heparan sulfate proteoglycan biosynthetic process; positive regulation of insulin secretion; positive regulation of protein binding; regulat…	DNA binding; RNA polymerase II cis-regulatory region sequence-specific DNA binding; DNA-binding transcription activator activity, RNA polymerase II-specific; transcription regulatory region sequence-specific DNA binding; RNA polymerase II repressing transcription factor binding; DNA-binding transcription factor activity; beta-catenin binding; transcription factor binding; protein kinase binding; …	nucleus; nuclear chromatin; nucleoplasm; protein-DNA complex; beta-catenin-TCF7L2 complex; transcription regulator complex; PML body; cytosol; catenin-TCF7L2 complex	0.00553022	0.991144	0.999479	0.237684	0.68693		-1.33281	0.00942963	0.212512	-1.56496	0.00664524
chr11_87016182_87016542	6	18	32	34	17	16	26	24	8.7992	19.5008	36.0109	49.7882	10.9995	15.9243	15.3566	20.9172	ENSMUSG00000088816	chr11	87016183	87016542	+	Distant-promoter	Intergenic	-19099	ENSMUST00000158191	Gm22387	131	predicted gene, 22387	11	86997133	86997263	scaRNA				-0.13156	0.82649	0.995367	-1.24732	0.018372		0.439308	0.431354	0.803377	1.55507	0.00664806
chr9_60237677_60238127	22	22	54	40	52	44	78	48	32.2637	23.8343	60.7684	58.5744	33.6455	43.7919	46.0699	41.8344	ENSMUSG00000111296	chr9	60237678	60238127	+	intron	protein_coding-intron (ENSMUST00000098660, intron 7 of 17)	-96240	ENSMUST00000214235	2010001M07Rik	364	RIKEN cDNA 2010001M07 gene	9	60334142	60334968	antisense				0.468676	0.249736	0.920056	-0.438696	0.234374		0.199125	0.588685	0.87341	1.1065	0.00666057	0.354491
chr16_38729576_38730215	52	52	36	16	113	82	92	66	76.2598	56.3357	40.5123	23.4297	73.1142	81.6122	54.3388	57.5223	ENSMUSG00000022793	chr16	38729577	38730215	+	Distant-promoter	Intergenic	-12369	ENSMUST00000023482	B4galt4	837	UDP-Gal:betaGlcNAc beta 1,4-galactosyltransferase, polypeptide 4	16	38742264	38769049	protein_coding	carbohydrate metabolic process; protein glycosylation	transferase activity; transferase activity, transferring glycosyl groups; metal ion binding; N-acetyllactosamine synthase activity	membrane; integral component of membrane; Golgi apparatus; Golgi cisterna membrane	0.230048	0.488174	0.976587	0.77928	0.0330634	0.579128	-0.466353	0.147385	0.576564	-1.01559	0.00668271	0.354491
chr15_10618311_10618960	28	61	86	66	118	92	161	115	41.063	66.0861	96.7793	96.6477	76.3493	91.5649	95.093	100.228	ENSMUSG00000115667	chr15	10618312	10618960	+	intron	protein_coding-intron (ENSMUST00000090339, intron 3 of 17)	18298	ENSMUST00000228059	Gm10389	2828.5	predicted gene 10389	15	10600293	10611651	antisense				0.61711	0.0392649	0.618017	0.012415	0.964312	0.99572	0.224019	0.407822	0.793073	0.828713	0.00668485	0.354491
chr19_46317431_46317881	30	46	14	14	36	38	29	14	43.996	49.8354	15.7548	20.501	23.293	37.8203	17.1285	12.2017	ENSMUSG00000037126	chr19	46317432	46317881	+	promoter-TSS	protein_coding-promoter-TSS (ENSMUST00000225748)	-65	ENSMUST00000225748	Psd	728.5	pleckstrin and Sec7 domain containing	19	46312087	46327156	protein_coding	regulation of ARF protein signal transduction; neuron projection development	guanyl-nucleotide exchange factor activity; phospholipid binding; ARF guanyl-nucleotide exchange factor activity; protein binding	membrane; plasma membrane; cell projection; integral component of membrane; cleavage furrow; ruffle; ruffle membrane; postsynaptic density, intracellular component; postsynaptic density; dendritic spine; extrinsic component of postsynaptic endosome membrane	-0.641249	0.167694	0.872512	-0.275747	0.605369		-1.02188	0.0363902	0.356749	-1.38738	0.0067562
chr3_108858369_108858819	28	36	10	14	55	33	62	34	41.063	39.0016	11.2534	20.501	35.5865	32.8439	36.6196	29.6327	ENSMUSG00000045326	chr3	108858370	108858819	+	promoter-TSS	protein_coding-promoter-TSS (ENSMUST00000123018)	15	ENSMUST00000151713	Fndc7	2831	fibronectin type III domain containing 7	3	108853678	108890008	protein_coding		protein binding	extracellular region	-0.221374	0.613654	0.987305	1.0997	0.0257662		-0.0425898	0.92047	0.97951	-1.36366	0.0067655
chr3_95066677_95067288	16	14	50	26	34	34	62	60	23.4645	15.1673	56.267	38.0733	21.999	33.8392	36.6196	52.293	ENSMUSG00000028126	chr3	95066678	95067288	+	intron	protein_coding-intron (ENSMUST00000005768, intron 9 of 14)	11534	ENSMUST00000107231	Pip5k1a	3437	phosphatidylinositol-4-phosphate 5-kinase, type 1 alpha	3	95058530	95106930	protein_coding	fibroblast migration; actin cytoskeleton reorganization; phosphorylation; protein localization to plasma membrane; activation of GTPase activity; phosphatidylinositol phosphorylation; phosphatidylinositol metabolic process; ruffle assembly; phosphatidylinositol biosynthetic process; cell chemotaxis; focal adhesion assembly; phospholipid biosynthetic process	transferase activity; protein binding; nucleotide binding; ATP binding; kinase binding; kinase activity; phosphatidylinositol phosphate kinase activity; 1-phosphatidylinositol-4-phosphate 5-kinase activity	membrane; plasma membrane; nucleus; nucleoplasm; cytosol; cytoplasm; cell projection; lamellipodium; nuclear speck; ruffle; ruffle membrane; mRNA cleavage and polyadenylation specificity factor complex	0.53485	0.275566	0.931405	-0.105525	0.806865		0.681475	0.116701	0.536463	1.32185	0.00676582
chr5_142831101_142831505	4	14	28	24	20	22	54	38	5.86614	15.1673	31.5095	35.1446	12.9406	21.896	31.8945	33.1189	ENSMUSG00000039477	chr5	142831102	142831505	+	Distant-promoter	Intergenic	-13641	ENSMUST00000151477	Tnrc18	712	trinucleotide repeat containing 18	5	142724661	142817662	protein_coding		chromatin binding		0.648294	0.281367	0.933869	-0.0339254	0.946582		0.926223	0.0721384	0.458976	1.60844	0.00680567
chr2_157053821_157054225	8	18	33	32	39	38	64	31	11.7323	19.5008	37.1362	46.8595	25.2341	37.8203	37.8009	27.0181	ENSMUSG00000055485	chr2	157053822	157054225	+	Distant-promoter	protein_coding-intron (ENSMUST00000069098, intron 2 of 14)	-13784	ENSMUST00000133571	Soga1	674	suppressor of glucose, autophagy associated 1	2	157015799	157079254	protein_coding	regulation of autophagy		extracellular space	0.969067	0.0573393	0.691377	-0.356469	0.431863		0.0670763	0.880981	0.970027	1.39261	0.00681697
chr6_144959268_144959693	12	14	34	29	72	50	77	34	17.5984	15.1673	38.2616	42.4664	46.586	49.7636	45.4792	29.6327	ENSMUSG00000030268	chr6	144959269	144959693	+	Intergenic	Intergenic	73363	ENSMUST00000136819	Bcat1	752	branched chain aminotransferase 1, cytosolic	6	144993835	145076184	protein_coding	cellular amino acid biosynthetic process; branched-chain amino acid metabolic process; branched-chain amino acid biosynthetic process; branched-chain amino acid catabolic process; leucine biosynthetic process; valine biosynthetic process	transferase activity; catalytic activity; branched-chain-amino-acid transaminase activity; transaminase activity; L-leucine transaminase activity; L-valine transaminase activity; L-isoleucine transaminase activity; identical protein binding	cytosol; cytoplasm; mitochondrion	1.56308	0.000809853	0.0978196	-0.0858973	0.836331		-0.342328	0.387918	0.78083	1.30665	0.00684516
chr9_98929543_98929947	4	18	30	28	38	36	57	38	5.86614	19.5008	33.7602	41.0021	24.5871	35.8298	33.6665	33.1189	ENSMUSG00000101240	chr9	98929544	98929947	+	Distant-promoter	Intergenic	-4133	ENSMUST00000191410	Gm28266	439	predicted gene 28266	9	98925174	98925612	processed_pseudogene				1.17578	0.0308995	0.569573	-0.156813	0.742664		0.159487	0.734045	0.927944	1.49208	0.00685294
chr2_28278107_28278511	12	24	48	36	22	15	46	44	17.5984	26.0011	54.0163	52.7169	14.2346	14.9291	27.1694	38.3482	ENSMUSG00000087196	chr2	28278108	28278511	+	Intergenic	Intergenic	45741	ENSMUST00000144634	Gm13373	655	predicted gene 13373	2	28315016	28324050	lincRNA				-0.602882	0.231644	0.904479	-0.716766	0.0960049		1.15898	0.0130182	0.241076	1.27287	0.00685758
chr5_139750524_139750974	24	20	52	41	54	41	100	63	35.1968	21.6676	58.5177	60.0387	34.9395	40.8061	59.0639	54.9077	ENSMUSG00000029547	chr5	139750525	139750974	+	TTS	protein_coding-TTS (ENSMUST00000072607)	4109	ENSMUST00000198615	Ints1	808.5	integrator complex subunit 1	5	139751282	139775674	protein_coding	U2 snRNA 3'-end processing; snRNA processing		integrator complex	0.432246	0.281806	0.933937	-0.0538269	0.880314	0.995319	0.599559	0.0931696	0.497557	1.08563	0.00691427	0.364894
chr16_49196301_49196661	6	14	42	18	24	18	32	20	8.7992	15.1673	47.2643	26.3585	15.5287	17.9149	18.9005	17.431	ENSMUSG00000073976	chr16	49196302	49196661	+	intron	protein_coding-intron (ENSMUST00000168680, intron 39 of 40)	59291	ENSMUST00000131357	1700026J12Rik	1141	RIKEN cDNA 1700026J12 gene	16	49210641	49255772	lincRNA				0.444513	0.463458	0.970917	-1.02945	0.0547258		0.129876	0.813073	0.951847	1.60384	0.00695283
chr13_37688798_37689212	8	20	34	34	26	20	86	42	11.7323	21.6676	38.2616	49.7882	16.8227	19.9054	50.795	36.6051	ENSMUSG00000114546	chr13	37688799	37689212	+	Distant-promoter	Intergenic	-2580	ENSMUST00000224246	Gm49350	272	predicted gene, 49350	13	37684925	37686425	lincRNA				0.0941198	0.855966	0.995367	0.00525685	0.990474		1.26941	0.00552524	0.167418	1.35828	0.00697546
chr11_115722552_115722956	26	62	20	18	93	64	96	54	38.1299	67.1695	22.5068	26.3585	60.1736	63.6974	56.7014	47.0637	ENSMUSG00000083394	chr11	115722553	115722956	+	Intergenic	Intergenic	2054	ENSMUST00000118352	Gm11703	483	predicted gene 11703	11	115724326	115724808	processed_pseudogene				0.212414	0.564813	0.982957	1.10028	0.00713124	0.28785	-0.24769	0.485222	0.830411	-1.13556	0.00701708	0.368548
chr6_29170996_29171451	56	90	56	20	122	66	132	76	82.1259	97.5041	63.0191	29.2872	78.9374	65.6879	77.9644	66.2378	ENSMUSG00000029701	chr6	29170997	29171451	+	Distant-promoter	protein_coding-exon (ENSMUST00000159200, exon 5 of 5)	-6217	ENSMUST00000007993	Rbm28	899	RNA binding motif protein 28	6	29123576	29165006	protein_coding	mRNA processing; RNA splicing	nucleic acid binding; RNA binding	nucleus; nucleolus; spliceosomal complex	-0.311302	0.334656	0.949239	0.619428	0.0697782	0.772478	-0.00593016	0.985032	0.996627	-0.93666	0.00705933	0.369001
chr18_61698117_61698467	52	50	106	71	102	97	185	134	76.2598	54.1689	119.286	103.969	65.9969	96.5413	109.268	116.788	ENSMUSG00000102778	chr18	61698118	61698467	+	Distant-promoter	protein_coding-intron (ENSMUST00000025472, intron 5 of 5)	-5908	ENSMUST00000191654	Gm38165	486	predicted gene, 38165	18	61691046	61692384	antisense				0.317194	0.279031	0.932819	0.0122278	0.964064	0.99572	0.490208	0.0680601	0.448791	0.795174	0.00713038	0.369026
chr6_72237109_72237469	22	22	40	50	93	62	92	78	32.2637	23.8343	45.0136	73.218	60.1736	61.7068	54.3388	67.9809	ENSMUSG00000037621	chr6	72237110	72237469	+	Distant-promoter	Intergenic	-1712	ENSMUST00000042646	Atoh8	1467	atonal bHLH transcription factor 8	6	72206177	72235577	protein_coding	regulation of transcription, DNA-templated; cell differentiation; multicellular organism development; positive regulation of transcription, DNA-templated; negative regulation of gene expression; regulation of transcription by RNA polymerase II; neuron differentiation; nervous system development; negative regulation of transcription, DNA-templated; formation of primary germ layer; positive regulat…	DNA-binding transcription factor activity; protein dimerization activity; DNA binding; DNA-binding transcription factor activity, RNA polymerase II-specific; RNA polymerase II cis-regulatory region sequence-specific DNA binding; E-box binding; transcription factor binding; activating transcription factor binding	nucleus; nucleoplasm; cytoplasm; nuclear speck	1.13541	0.00351092	0.21014	0.057638	0.870709	0.995319	-0.000623592	0.998542	0.999635	1.07714	0.00714062	0.369026
chr19_10266397_10266801	48	79	44	22	123	80	91	63	70.3936	85.5869	49.515	32.2159	79.5844	79.6217	53.7482	54.9077	ENSMUSG00000035735	chr19	10266398	10266801	+	Distant-promoter	protein_coding-intron (ENSMUST00000039327, intron 5 of 19)	-9728	ENSMUST00000156361	Dagla	5588	diacylglycerol lipase, alpha	19	10245265	10304877	protein_coding	lipid metabolic process; lipid catabolic process; arachidonic acid metabolic process; neurogenesis; neuroblast proliferation; diacylglycerol catabolic process; neurotransmitter biosynthetic process; G protein-coupled glutamate receptor signaling pathway; retrograde trans-synaptic signaling by endocannabinoid; regulation of neuroinflammatory response; endocannabinoid signaling pathway	metal ion binding; hydrolase activity; protein binding	membrane; integral component of membrane; plasma membrane; cell junction; synapse; postsynaptic membrane; cell projection; early endosome membrane; endosome; postsynaptic density membrane; dendrite membrane; integral component of postsynaptic membrane; varicosity; dendritic spine membrane	0.0225081	0.941904	0.998651	0.390528	0.247604	0.975591	-0.551977	0.0694629	0.451405	-0.919997	0.00716066	0.369026
chr18_17851989_17852349	8	14	40	26	4	10	32	22	11.7323	15.1673	45.0136	38.0733	2.58811	9.95271	18.9005	19.1741	ENSMUSG00000117439	chr18	17851990	17852349	+	Intergenic	Intergenic	23350	ENSMUST00000234539	Gm50083	202	predicted gene, 50083	18	17828819	17829020	processed_pseudogene				-1.21719	0.0766513	0.73893	-1.12973	0.0407759		1.70535	0.00815209	0.19919	1.61789	0.00717642
chr9_74233514_74233918	6	14	22	34	20	8	58	38	8.7992	15.1673	24.7575	49.7882	12.9406	7.96217	34.2571	33.1189	ENSMUSG00000044976	chr9	74233515	74233918	+	intron	protein_coding-intron (ENSMUST00000055879, intron 18 of 19)	-40418	ENSMUST00000149439	Wdr72	1928	WD repeat domain 72	9	74110356	74283308	protein_coding	protein localization to plasma membrane; enamel mineralization; biomineral tissue development; extracellular matrix disassembly	protein binding	cytoplasm; cytoplasmic vesicle; endosome	-0.195085	0.755453	0.993947	-0.128375	0.803242		1.65793	0.00279156	0.122105	1.59122	0.0071778
chrX_134018982_134019432	28	44	14	14	52	30	38	32	41.063	47.6687	15.7548	20.501	33.6455	29.8581	22.4443	27.8896	ENSMUSG00000080788	chrX	134018983	134019432	+	Intergenic	Intergenic	35208	ENSMUST00000122108	Gm7841	1629	predicted gene 7841	X	134052787	134054415	processed_pseudogene				-0.482363	0.267967	0.927781	0.477042	0.328107		-0.349944	0.422187	0.798622	-1.30935	0.00721226
chr10_77282108_77282516	40	40	78	62	97	54	198	144	58.6614	43.3351	87.7766	90.7903	62.7617	53.7446	116.947	125.503	ENSMUSG00000020260	chr10	77282109	77282516	+	Intergenic	Intergenic	15395	ENSMUST00000218117	Pofut2	759.5	protein O-fucosyltransferase 2	10	77259218	77269575	protein_coding	regulation of gene expression; carbohydrate metabolic process; protein glycosylation; fucose metabolic process; protein O-linked fucosylation; regulation of secretion; positive regulation of protein folding; regulation of epithelial to mesenchymal transition; mesoderm formation; fucosylation	transferase activity; transferase activity, transferring glycosyl groups; peptide-O-fucosyltransferase activity; fucosyltransferase activity	Golgi apparatus; endoplasmic reticulum	0.216633	0.477958	0.973502	0.440501	0.105582	0.862327	1.047	0.000111618	0.0207496	0.823131	0.00721592	0.369741
chr9_76429353_76429803	17	20	44	36	59	32	85	62	24.9311	21.6676	49.515	52.7169	38.1747	31.8487	50.2044	54.0361	ENSMUSG00000032360	chr9	76429354	76429803	+	Intergenic	Intergenic	-105722	ENSMUST00000184757	Hcrtr2	2230	hypocretin (orexin) receptor 2	9	76225880	76323856	protein_coding	G protein-coupled receptor signaling pathway; signal transduction; feeding behavior; regulation of cytosolic calcium ion concentration; neuropeptide signaling pathway; phospholipase C-activating G protein-coupled receptor signaling pathway; regulation of circadian sleep/wake cycle, wakefulness; circadian sleep/wake cycle process	protein binding; G protein-coupled receptor activity; peptide hormone binding; orexin receptor activity	membrane; integral component of membrane; plasma membrane; integral component of plasma membrane	0.604947	0.151306	0.859943	0.0277961	0.940356		0.562484	0.126718	0.549708	1.13964	0.0072419	0.369741
chr7_45456716_45457166	24	40	8	16	100	79	38	22	35.1968	43.3351	9.00272	23.4297	64.7028	78.6264	22.4443	19.1741	ENSMUSG00000076036	chr7	45456717	45457166	+	TTS	protein_coding-TTS (ENSMUST00000003964)	1256	ENSMUST00000102082	Gm22133	109	predicted gene, 22133	7	45458089	45458197	miRNA				0.855584	0.0398639	0.621755	0.416615	0.403855		-1.77149	2.3947e-05	0.00793801	-1.33252	0.00728398
chr12_110207634_110208084	23	32	16	4	128	63	37	14	33.7303	34.6681	18.0054	5.85744	82.8196	62.7021	21.8537	12.2017	ENSMUSG00000113733	chr12	110207635	110208084	+	Distant-promoter	Intergenic	-19798	ENSMUST00000222571	Gm34785	4582	predicted gene, 34785	12	110177956	110188061	lincRNA				1.09382	0.0150043	0.429892	0.48606	0.377181		-2.07248	5.23031e-06	0.00318832	-1.46472	0.00731226
chr5_138857258_138857662	14	28	34	58	44	37	73	41	20.5315	30.3346	38.2616	84.9328	28.4692	36.825	43.1167	35.7336	ENSMUSG00000094504	chr5	138857259	138857662	+	Intergenic	Intergenic	37380	ENSMUST00000179205	Gm5294	651	predicted gene 5294	5	138820080	138821619	protein_coding	regulation of transcription, DNA-templated; cell differentiation; regulation of transcription by RNA polymerase II; anatomical structure morphogenesis	DNA-binding transcription factor activity; DNA binding; sequence-specific DNA binding; DNA-binding transcription factor activity, RNA polymerase II-specific	nucleus	0.332064	0.477419	0.973287	-0.621043	0.145992		0.288374	0.504267	0.839525	1.24148	0.00734374	0.372533
chr4_32950751_32951101	52	74	40	28	142	90	116	80	76.2598	80.17	45.0136	41.0021	91.878	89.5744	68.5142	69.724	ENSMUSG00000040183	chr4	32950752	32951101	+	promoter-TSS	protein_coding-promoter-TSS (ENSMUST00000084748)	-85	ENSMUST00000084748	Ankrd6	3337.5	ankyrin repeat domain 6	4	32804035	32950841	protein_coding	negative regulation of canonical Wnt signaling pathway; positive regulation of Wnt signaling pathway, planar cell polarity pathway; positive regulation of JNK cascade	protein binding	nucleus; cytoplasm; intracellular membrane-bounded organelle	0.213005	0.455307	0.970024	0.679129	0.0293341	0.550035	-0.394112	0.151479	0.580936	-0.860237	0.00736445	0.372533
chr6_84247101_84247551	38	34	18	12	71	48	36	22	55.7283	36.8349	20.2561	17.5723	45.939	47.773	21.263	19.1741	ENSMUSG00000107538	chr6	84247102	84247551	+	intron	lincRNA-intron (ENSMUST00000203565, intron 1 of 1)	22074	ENSMUST00000203565	Gm44127	291	predicted gene, 44127	6	84225252	84286603	lincRNA				0.0304701	0.941517	0.998651	0.0944639	0.844818		-1.20586	0.00456133	0.155263	-1.26986	0.00738435
chr9_119913380_119913784	12	12	36	26	28	27	58	44	17.5984	13.0005	40.5123	38.0733	18.1168	26.8723	34.2571	38.3482	ENSMUSG00000032512	chr9	119913381	119913784	+	promoter-TSS	protein_coding-promoter-TSS (ENSMUST00000217555)	-56	ENSMUST00000217555	Wdr48	1790	WD repeat domain 48	9	119894878	119926587	protein_coding	single fertilization; spermatogenesis; cellular response to DNA damage stimulus; protein deubiquitination; multicellular organism growth; skeletal system morphogenesis; homeostasis of number of cells; embryonic organ development; double-strand break repair via homologous recombination; seminiferous tubule development; male gonad development; skin development; positive regulation of double-strand …	DNA binding; ubiquitin binding; single-stranded DNA binding; double-stranded DNA binding; protein binding	nucleus; cytoplasm; intracellular membrane-bounded organelle; endosome; lysosome; late endosome	0.553233	0.286725	0.934687	-0.119582	0.789121		0.707799	0.116904	0.536648	1.38061	0.00740842
chr5_139754726_139755176	25	55	90	58	59	64	147	85	36.6633	59.5858	101.281	84.9328	38.1747	63.6974	86.824	74.0818	ENSMUSG00000029547	chr5	139754727	139755176	+	promoter-TSS	protein_coding-promoter-TSS (ENSMUST00000197187)	27	ENSMUST00000197187	Ints1	808.5	integrator complex subunit 1	5	139751282	139775674	protein_coding	U2 snRNA 3'-end processing; snRNA processing		integrator complex	0.0384387	0.913334	0.997211	-0.210951	0.514476	0.995319	0.686483	0.0359976	0.355842	0.935872	0.00744527	0.374893
chr12_79193398_79193849	38	56	18	22	51	24	54	36	55.7283	60.6692	20.2561	32.2159	32.9984	23.8865	31.8945	31.3758	ENSMUSG00000066441	chr12	79193399	79193849	+	Distant-promoter	Intergenic	-1330	ENSMUST00000161204	Rdh11	1673	retinol dehydrogenase 11	12	79174337	79192293	protein_coding	oxidation-reduction process; visual perception; retinoid metabolic process; retinol metabolic process; cellular detoxification of aldehyde; retinal metabolic process; adaptation of rhodopsin mediated signaling	oxidoreductase activity; NADP-retinol dehydrogenase activity; retinol dehydrogenase activity; aldehyde dehydrogenase (NADP+) activity	membrane; integral component of membrane; endoplasmic reticulum; endoplasmic reticulum membrane; photoreceptor inner segment	-1.01916	0.0133355	0.406312	0.290992	0.507942		0.137799	0.738793	0.929803	-1.17236	0.00746479
chr17_70438795_70439145	20	48	14	8	15	17	28	22	29.3307	52.0022	15.7548	11.7149	9.70542	16.9196	16.5379	19.1741	ENSMUSG00000003279	chr17	70438796	70439145	+	intron	protein_coding-intron (ENSMUST00000060072, intron 5 of 14)	14176	ENSMUST00000155016	Dlgap1	2878	DLG associated protein 1	17	69969073	70821413	protein_coding	chemical synaptic transmission; signaling; regulation of proteasomal protein catabolic process; protein localization to synapse; aggresome assembly; regulation of postsynaptic neurotransmitter receptor activity	protein-containing complex binding; protein domain specific binding; molecular adaptor activity; protein binding	membrane; plasma membrane; cell junction; synapse; postsynaptic density; glutamatergic synapse; postsynaptic density, intracellular component; postsynaptic membrane; postsynaptic specialization	-1.6568	0.00297489	0.192868	0.359578	0.545174		0.449595	0.427686	0.801507	-1.56678	0.00747199
chr2_173276530_173276980	26	26	12	6	64	22	52	40	38.1299	28.1678	13.5041	8.78615	41.4098	21.896	30.7133	34.862	ENSMUSG00000087600	chr2	173276531	173276980	+	promoter-TSS	protein_coding-promoter-TSS (ENSMUST00000036248)	57	ENSMUST00000150185	Pmepa1os	680	prostate transmembrane protein, androgen induced 1, opposite strand	2	173276698	173278428	antisense				-0.0342604	0.944198	0.998651	1.53007	0.00633561		0.025118	0.957546	0.988446	-1.53921	0.00747273
chr19_38087151_38087601	30	58	18	19	52	36	68	39	43.996	62.836	20.2561	27.8228	33.6455	35.8298	40.1635	33.9905	ENSMUSG00000054200	chr19	38087152	38087601	+	Distant-promoter	Intergenic	-9695	ENSMUST00000067098	Ffar4	1401	free fatty acid receptor 4	19	38097071	38114263	protein_coding	G protein-coupled receptor signaling pathway; signal transduction; cell differentiation; positive regulation of cytosolic calcium ion concentration; inflammatory response; white fat cell differentiation; brown fat cell differentiation; positive regulation of cold-induced thermogenesis; negative regulation of apoptotic process; negative regulation of cytokine secretion; hormone secretion; phosphol…	G protein-coupled receptor activity; lipid binding; fatty acid binding; protein binding; arrestin family protein binding; taste receptor activity	membrane; integral component of membrane; plasma membrane; integral component of plasma membrane; cell projection; endosome membrane; endosome; lysosome; lysosomal membrane; ciliary membrane; endocytic vesicle; cilium	-0.635216	0.114855	0.811691	0.646136	0.138147		0.103035	0.79551	0.946028	-1.17832	0.00748918
chr16_59647202_59647674	12	18	36	36	30	36	58	40	17.5984	19.5008	40.5123	52.7169	19.4108	35.8298	34.2571	34.862	ENSMUSG00000022722	chr16	59647203	59647674	+	Distant-promoter	processed_transcript-intron (ENSMUST00000232158, intron 1 of 2)	-8047	ENSMUST00000099646	Arl6	1214.5	ADP-ribosylation factor-like 6	16	59612949	59639391	protein_coding	protein transport; Ras protein signal transduction; brain development; intracellular protein transport; cell projection organization; cilium assembly; fat cell differentiation; vesicle-mediated transport; regulation of smoothened signaling pathway; protein localization to cilium; protein polymerization; Wnt signaling pathway; protein ADP-ribosylation; retina layer formation; protein transport fro…	metal ion binding; protein binding; nucleotide binding; GTPase activity; GTP binding; phospholipid binding	membrane; plasma membrane; cytosol; cytoplasm; cytoskeleton; cell projection; ciliary membrane; axoneme; axonemal microtubule; cilium; membrane coat	0.540707	0.274329	0.931009	-0.42511	0.33426		0.350881	0.428085	0.801708	1.3167	0.00749412
chr9_79723064_79723514	12	10	26	32	64	22	69	56	17.5984	10.8338	29.2589	46.8595	41.4098	21.896	40.7541	48.8068	ENSMUSG00000032332	chr9	79723065	79723514	+	Distant-promoter	Intergenic	-4458	ENSMUST00000122827	Col12a1	3265	collagen, type XII, alpha 1	9	79598991	79718831	protein_coding	cell adhesion; endodermal cell differentiation	extracellular matrix structural constituent conferring tensile strength; protein binding	extracellular space; extracellular region; collagen-containing extracellular matrix; collagen trimer; collagen type XII trimer	1.20656	0.0224941	0.505207	0.243817	0.59624		0.47274	0.293463	0.717104	1.43548	0.0075654
chr19_40231256_40231714	34	50	22	16	75	50	70	46	49.8622	54.1689	24.7575	23.4297	48.5271	49.7636	41.3448	40.0913	ENSMUSG00000055044	chr19	40231257	40231714	+	promoter-TSS	protein_coding-promoter-TSS (ENSMUST00000182813)	-680	ENSMUST00000182813	Pdlim1	715	PDZ and LIM domain 1 (elfin)	19	40221173	40271842	protein_coding	fibroblast migration; positive regulation of nucleic acid-templated transcription; regulation of transcription by RNA polymerase II; actin cytoskeleton organization; stress fiber assembly; heart development; muscle structure development; maintenance of cell polarity; response to hypoxia; establishment or maintenance of actin cytoskeleton polarity	metal ion binding; protein binding; actin binding; muscle alpha-actinin binding; transcription coactivator activity	cytoplasm; cytoskeleton; stress fiber; Z disc; filamentous actin; adherens junction; actin cytoskeleton; transcription regulator complex	-0.0861261	0.814559	0.995367	0.7554	0.0638652		-0.269106	0.452051	0.815519	-1.11063	0.00757045	0.374931
chr5_28293948_28294398	16	26	56	36	72	24	82	63	23.4645	28.1678	63.0191	52.7169	46.586	23.8865	48.4324	54.9077	ENSMUSG00000048271	chr5	28293949	28294398	+	Intergenic	Intergenic	-22948	ENSMUST00000090355	Rbm33	2583	RNA binding motif protein 33	5	28317121	28419239	protein_coding		nucleic acid binding		0.468055	0.281773	0.933937	-0.171809	0.660337		0.520194	0.183873	0.620689	1.16006	0.00757834	0.374931
chr5_143130415_143130775	12	16	42	30	26	20	43	62	17.5984	17.3341	47.2643	43.9308	16.8227	19.9054	25.3975	54.0361	ENSMUSG00000090981	chr5	143130416	143130775	+	Intergenic	Intergenic	7605	ENSMUST00000218872	Olfr718-ps1	4349.5	olfactory receptor 718, pseudogene 1	5	143134014	143147581	protein_coding	G protein-coupled receptor signaling pathway; signal transduction; sensory perception of smell; response to stimulus; detection of chemical stimulus involved in sensory perception of smell	G protein-coupled receptor activity; olfactory receptor activity	membrane; integral component of membrane; plasma membrane	0.0637842	0.905143	0.997211	-0.220161	0.634045		1.10304	0.0216129	0.295226	1.38699	0.00757927
chr15_78903177_78903627	58	64	38	24	78	50	56	47	85.059	69.3362	42.7629	35.1446	50.4682	49.7636	33.0758	40.9629	ENSMUSG00000022436	chr15	78903178	78903627	+	promoter-TSS	protein_coding-promoter-TSS (ENSMUST00000229492)	-226	ENSMUST00000229492	Sh3bp1	1840	SH3-domain binding protein 1	15	78899768	78912051	protein_coding	signal transduction; actin filament organization; cell migration; positive regulation of GTPase activity; regulation of actin cytoskeleton organization; filopodium assembly; phagocytosis; semaphorin-plexin signaling pathway; phagocytosis, engulfment; ruffle assembly; regulation of actin filament depolymerization; establishment of epithelial cell apical/basal polarity; cell junction assembly; regu…	protein binding; GTPase activator activity; SH3 domain binding; Rac GTPase binding; semaphorin receptor binding	cytoplasm; nucleus; cytosol; cell junction; cell projection; lamellipodium; bicellular tight junction; cell leading edge; exocyst; adherens junction; phagocytic cup	-0.616049	0.0694444	0.71871	-0.0919357	0.802942	0.995319	-0.44763	0.193347	0.631183	-0.971743	0.0075818	0.374931
chr3_108384842_108385354	32	36	80	50	62	34	97	58	46.9291	39.0016	90.0272	73.218	40.1157	33.8392	57.292	50.5499	ENSMUSG00000068744	chr3	108384843	108385354	+	promoter-TSS	protein_coding-promoter-TSS (ENSMUST00000128962)	241	ENSMUST00000148509	Psrc1	872	proline/serine-rich coiled-coil 1	3	108383839	108388231	protein_coding	cell cycle; cell division; regulation of mitotic spindle organization; mitotic metaphase plate congression; positive regulation of transcription, DNA-templated; negative regulation of cell growth; cellular process; positive regulation of cyclin-dependent protein serine/threonine kinase activity; microtubule bundle formation; positive regulation of microtubule polymerization	microtubule binding; protein binding	cytoplasm; nucleoplasm; cytosol; cytoskeleton; spindle; microtubule cytoskeleton; spindle microtubule; spindle pole; midbody	-0.197897	0.583527	0.985513	-0.599301	0.067256	0.766283	0.539162	0.10946	0.525901	0.940566	0.00758299	0.374931
chr19_6276572_6277022	62	48	32	22	90	50	72	63	90.9251	52.0022	36.0109	32.2159	58.2325	49.7636	42.526	54.9077	ENSMUSG00000024772	chr19	6276573	6277022	+	promoter-TSS	protein_coding-promoter-TSS (ENSMUST00000025684)	72	ENSMUST00000025684	Ehd1	710	EH-domain containing 1	19	6276725	6300096	protein_coding	endocytic recycling; cholesterol homeostasis; protein transport; intracellular protein transport; positive regulation of neuron projection development; cellular response to nerve growth factor stimulus; neuron projection development; endosomal transport; cell projection organization; cilium assembly; protein localization to plasma membrane; protein homooligomerization; endocytosis; protein locali…	metal ion binding; calcium ion binding; protein binding; nucleotide binding; ATP binding; identical protein binding; GTP binding; Rab GTPase binding	membrane; plasma membrane; perinuclear region of cytoplasm; cytoplasmic vesicle; cell projection; intracellular membrane-bounded organelle; endosome membrane; early endosome membrane; endosome; ciliary membrane; early endosome; recycling endosome membrane; endocytic vesicle; cilium; myelin sheath; lipid droplet; ciliary pocket membrane; platelet dense tubular network membrane	-0.381647	0.28987	0.935913	0.500622	0.19676	0.960857	-0.163142	0.647011	0.896199	-1.04541	0.00762471	0.374931
chr6_83914109_83914469	62	68	47	22	84	62	106	76	90.9251	73.6697	52.891	32.2159	54.3504	61.7068	62.6078	66.2378	ENSMUSG00000030016	chr6	83914110	83914469	+	promoter-TSS	protein_coding-promoter-TSS (ENSMUST00000032088)	-78	ENSMUST00000204751	Zfp638	1203	zinc finger protein 638	6	83867109	83989550	protein_coding	RNA splicing	zinc ion binding; nucleic acid binding; RNA binding; metal ion binding; DNA binding	nucleus; nucleoplasm; intracellular membrane-bounded organelle; nuclear speck	-0.50268	0.118314	0.815954	0.575372	0.0905701	0.843045	0.1545	0.623775	0.887426	-0.923552	0.0076623	0.374931
chr2_51970433_51970793	40	36	74	62	107	70	134	101	58.6614	39.0016	83.2752	90.7903	69.232	69.669	79.1457	88.0266	ENSMUSG00000026946	chr2	51970434	51970793	+	intron	protein_coding-intron (ENSMUST00000028314, intron 1 of 7)	2357	ENSMUST00000123521	Nmi	961	N-myc (and STAT) interactor	2	51948487	51973494	protein_coding	regulation of nucleic acid-templated transcription; negative regulation of interferon-alpha production; transcription by RNA polymerase II; negative regulation of interferon-beta production; interferon-gamma-mediated signaling pathway; negative regulation of type I interferon production; negative regulation of innate immune response; positive regulation of protein K48-linked ubiquitination	protein binding; identical protein binding; transcription coregulator activity	nucleoplasm; cytosol; cytoplasm	0.52902	0.0927047	0.769117	-0.0589559	0.838859	0.995319	0.264104	0.35276	0.759964	0.85208	0.00771497	0.374931
chr19_6577071_6577521	66	90	53	32	122	66	72	66	96.7912	97.5041	59.6431	46.8595	78.9374	65.6879	42.526	57.5223	ENSMUSG00000118062	chr19	6577072	6577521	+	Distant-promoter	Intergenic	-1934	ENSMUST00000236996	Gm50435	489	predicted gene, 50435	19	6569080	6575362	unprocessed_pseudogene				-0.418753	0.163544	0.871015	-0.113398	0.72671	0.995319	-0.552404	0.0684829	0.44953	-0.857759	0.00771926	0.374931
chr19_9055156_9055560	28	32	15	8	42	22	68	40	41.063	34.6681	16.8801	11.7149	27.1752	21.896	40.1635	34.862	ENSMUSG00000024653	chr19	9055157	9055560	+	intron	protein_coding-intron (ENSMUST00000092955, intron 5 of 5)	32600	ENSMUST00000025554	Scgb1a1	476	secretoglobin, family 1A, member 1 (uteroglobin)	19	9083636	9087958	protein_coding	signal transduction; negative regulation of transcription by RNA polymerase II; negative regulation of catalytic activity; negative regulation of interferon-gamma production; regulation of mRNA stability; response to cytokine; negative regulation of T cell proliferation; regulation of inflammatory response; negative regulation of interleukin-4 production; negative regulation of interleukin-13 pro…	phospholipase A2 inhibitor activity; polychlorinated biphenyl binding	extracellular space; cytoplasm; extracellular region; endoplasmic reticulum; secretory granule; nuclear envelope; rough endoplasmic reticulum	-0.60914	0.184081	0.882678	1.37671	0.00624702		0.606085	0.170378	0.604754	-1.37977	0.00773147
chr9_57861815_57862219	10	12	37	22	26	18	50	38	14.6653	13.0005	41.6376	32.2159	16.8227	17.9149	29.532	33.1189	ENSMUSG00000004661	chr9	57861816	57862219	+	Intergenic	Intergenic	-25224	ENSMUST00000098686	Arid3b	1956.5	AT rich interactive domain 3B (BRIGHT-like)	9	57790353	57836793	protein_coding	multicellular organism development; regulation of transcription by RNA polymerase II; positive regulation of transcription by RNA polymerase II	DNA binding; RNA polymerase II transcription regulatory region sequence-specific DNA binding; DNA-binding transcription activator activity, RNA polymerase II-specific	nucleus; nucleoplasm	0.331878	0.545426	0.981317	-0.248659	0.59421		0.850793	0.0762028	0.466071	1.43133	0.00774728
chr3_41228429_41228882	16	28	60	32	83	54	100	50	23.4645	30.3346	67.5204	46.8595	53.7033	53.7446	59.0639	43.5775	ENSMUSG00000105258	chr3	41228430	41228882	+	Intergenic	Intergenic	-55992	ENSMUST00000197878	Gm40038	1370	predicted gene, 40038	3	41163048	41172663	lincRNA				0.983976	0.0135644	0.409658	-0.157567	0.665352	0.995319	-0.0561226	0.873967	0.968333	1.08542	0.00779425	0.376225
chr14_32609443_32609864	8	30	44	44	24	16	54	28	11.7323	32.5014	49.515	64.4318	15.5287	15.9243	31.8945	24.4034	ENSMUSG00000041730	chr14	32609444	32609864	+	intron	protein_coding-intron (ENSMUST00000068938, intron 5 of 6)	9695	ENSMUST00000228878	Prrxl1	1629	paired related homeobox protein-like 1	14	32599407	32649246	protein_coding	regulation of transcription, DNA-templated; multicellular organism development; regulation of transcription by RNA polymerase II; nervous system development; neuron differentiation; neuron migration; detection of temperature stimulus; axonogenesis; axon guidance; dorsal spinal cord development; sensory perception of mechanical stimulus; trigeminal nerve development; detection of chemical stimulus	DNA-binding transcription factor activity, RNA polymerase II-specific; DNA binding; RNA polymerase II transcription regulatory region sequence-specific DNA binding; DNA-binding transcription factor activity; sequence-specific double-stranded DNA binding	nucleus; nuclear chromatin	-0.535136	0.307818	0.944041	-1.00258	0.0303915		0.850481	0.0852621	0.485081	1.31793	0.00782661
chr9_107357589_107358039	22	32	64	42	62	50	90	58	32.2637	34.6681	72.0218	61.5031	40.1157	49.7636	53.1576	50.5499	ENSMUSG00000102144	chr9	107357590	107358039	+	Distant-promoter	Intergenic	-3828	ENSMUST00000194547	4930429P21Rik	1157.5	RIKEN cDNA 4930429P21 gene	9	107351276	107353986	lincRNA				0.410943	0.271428	0.929508	-0.367652	0.280695	0.982243	0.218825	0.5188	0.84539	0.997419	0.00784492	0.376225
chr18_25061447_25061851	10	12	32	24	50	36	56	55	14.6653	13.0005	36.0109	35.1446	32.3514	35.8298	33.0758	47.9353	ENSMUSG00000034295	chr18	25061448	25061851	+	intron	protein_coding-intron (ENSMUST00000037097, intron 15 of 26)	-62712	ENSMUST00000234199	Fhod3	4956	formin homology 2 domain containing 3	18	24708623	25133501	protein_coding	actin filament organization; sarcomere organization; cardiac myofibril assembly; negative regulation of actin filament polymerization; cortical actin cytoskeleton organization; actin filament network formation	actin binding; actin filament binding	cytoplasm; cytoskeleton; striated muscle thin filament; Z disc	1.30472	0.00953388	0.35914	0.175024	0.687822		0.241738	0.565511	0.865369	1.37143	0.00784725
chr15_62216877_62217327	18	30	10	6	63	42	56	22	26.3976	32.5014	11.2534	8.78615	40.7628	41.8014	33.0758	19.1741	ENSMUSG00000097039	chr15	62216878	62217327	+	Distant-promoter	lincRNA-intron (ENSMUST00000180432, intron 5 of 8)	-1121	ENSMUST00000182380	Pvt1	1197	Pvt1 oncogene	15	62037986	62378096	lincRNA				0.478561	0.316668	0.945981	1.3873	0.0147458		-0.640248	0.164795	0.598204	-1.54899	0.00786226
chr15_6238158_6238562	34	80	40	12	124	69	98	52	49.8622	86.6703	45.0136	17.5723	80.2315	68.6737	57.8827	45.3206	ENSMUSG00000022150	chr15	6238159	6238562	+	Intergenic	Intergenic	-61428	ENSMUST00000159552	Dab2	1390	disabled 2, mitogen-responsive phosphoprotein	15	6299788	6440712	protein_coding	endocytosis; positive regulation of protein phosphorylation; positive regulation of epithelial to mesenchymal transition; positive regulation of pathway-restricted SMAD protein phosphorylation; vesicle-mediated transport; positive regulation of cell migration; positive regulation of transforming growth factor beta receptor signaling pathway; negative regulation of protein binding; positive regula…	protein binding; protein C-terminus binding; clathrin adaptor activity; cargo receptor activity; SMAD binding	fibrillar center; plasma membrane; clathrin-coated pit; clathrin-coated vesicle; intracellular membrane-bounded organelle	0.114313	0.76207	0.994297	0.6935	0.0909887	0.844207	-0.525943	0.156822	0.587477	-1.10513	0.00786893	0.376225
chr9_44583885_44584289	8	14	28	30	30	20	68	28	11.7323	15.1673	31.5095	43.9308	19.4108	19.9054	40.1635	24.4034	ENSMUSG00000111378	chr9	44583886	44584289	+	exon	lincRNA-exon (ENSMUST00000215946, exon 2 of 2)	4460	ENSMUST00000215946	Gm47230	3221	predicted gene, 47230	9	44579608	44584652	lincRNA				0.531572	0.340184	0.950094	-0.200902	0.675413		0.731379	0.133235	0.55986	1.46385	0.00788271
chr8_105283064_105283534	18	20	40	43	34	36	90	62	26.3976	21.6676	45.0136	62.9674	21.999	35.8298	53.1576	54.0361	ENSMUSG00000014837	chr8	105283065	105283534	+	exon	protein_coding-exon (ENSMUST00000014981, exon 5 of 7)	5751	ENSMUST00000212922	4931428F04Rik	3313	RIKEN cDNA 4931428F04 gene	8	105280409	105289864	protein_coding				0.251813	0.571525	0.983669	-0.00134148	0.99726		0.915487	0.0209306	0.29202	1.16864	0.00788301	0.376225
chr19_4216373_4216723	25	59	16	16	31	32	48	38	36.6633	63.9193	18.0054	23.4297	20.0579	31.8487	28.3507	33.1189	ENSMUSG00000093346	chr19	4216374	4216723	+	Distant-promoter	protein_coding-intron (ENSMUST00000046506, intron 1 of 2)	-1060	ENSMUST00000175605	Gm26115	87	predicted gene, 26115	19	4215402	4215488	miRNA				-0.990946	0.0304293	0.565193	0.575225	0.240668		0.260128	0.568677	0.866345	-1.30604	0.00789275
chr19_13749701_13750051	34	39	10	14	17	16	14	24	49.8622	42.2518	11.2534	20.501	10.9995	15.9243	8.26895	20.9172	ENSMUSG00000050865	chr19	13749702	13750051	+	exon	protein_coding-exon (ENSMUST00000051768, exon 1 of 1)	768	ENSMUST00000051768	Olfr1494	1636	olfactory receptor 1494	19	13739728	13750479	protein_coding	G protein-coupled receptor signaling pathway; signal transduction; sensory perception of smell; response to stimulus; detection of chemical stimulus involved in sensory perception of smell	G protein-coupled receptor activity; olfactory receptor activity; odorant binding	membrane; integral component of membrane; plasma membrane	-1.7912	0.00157274	0.140035	-0.136635	0.821703		0.0978892	0.867696	0.966775	-1.55668	0.00789994
chr1_85853323_85853683	80	98	70	30	121	117	119	86	117.323	106.171	78.7738	43.9308	78.2904	116.447	70.2861	74.9533	ENSMUSG00000036707	chr1	85853324	85853683	+	Intergenic	Intergenic	10423	ENSMUST00000187623	Cab39	2369	calcium binding protein 39	1	85793441	85851576	protein_coding	intracellular signal transduction; positive regulation of peptidyl-threonine phosphorylation; positive regulation of protein serine/threonine kinase activity; activation of protein kinase activity; peptidyl-serine phosphorylation; signal transduction by protein phosphorylation; response to activity; response to thyroid hormone	kinase binding; protein serine/threonine kinase activator activity; calcium ion binding; protein kinase activator activity	cytoplasm; cytosol; membrane; Z disc; protein-containing complex	-0.208433	0.48172	0.974934	0.220255	0.484092	0.995319	-0.412658	0.16022	0.59167	-0.841346	0.00795728	0.376999
chr9_44389243_44389733	26	22	50	53	41	24	48	30	38.1299	23.8343	56.267	77.611	26.5281	23.8865	28.3507	26.1465	ENSMUSG00000032115	chr9	44389244	44389733	+	Distant-promoter	protein_coding-exon (ENSMUST00000161537, exon 17 of 17)	-1173	ENSMUST00000161147	Hyou1	2500	hypoxia up-regulated 1	9	44379490	44392369	protein_coding	endoplasmic reticulum to Golgi vesicle-mediated transport; response to hypoxia; cellular response to hypoxia; response to ischemia; negative regulation of apoptotic process; negative regulation of hypoxia-induced intrinsic apoptotic signaling pathway; negative regulation of endoplasmic reticulum stress-induced neuron intrinsic apoptotic signaling pathway	nucleotide binding; ATP binding	endoplasmic reticulum; endoplasmic reticulum lumen; extracellular region; smooth endoplasmic reticulum; endoplasmic reticulum chaperone complex	-0.270224	0.538501	0.980888	-1.28528	0.00152619		0.110093	0.793841	0.945822	1.12514	0.00799395
chr9_105467803_105468253	22	30	46	58	51	23	103	66	32.2637	32.5014	51.7657	84.9328	32.9984	22.8912	60.8359	57.5223	ENSMUSG00000032570	chr9	105467804	105468253	+	intron	protein_coding-intron (ENSMUST00000038118, intron 3 of 27)	2362	ENSMUST00000176651	Atp2c1	1082	ATPase, Ca++-sequestering	9	105403539	105527319	protein_coding	calcium ion transmembrane transport; calcium ion transport; ion transport; actin cytoskeleton reorganization; proton transmembrane transport; calcium-dependent cell-cell adhesion via plasma membrane cell adhesion molecules; cellular calcium ion homeostasis; epidermis development; manganese ion transmembrane transport; manganese ion transport; positive regulation of I-kappaB kinase/NF-kappaB signa…	ATP binding; metal ion binding; nucleotide binding; calcium transmembrane transporter activity, phosphorylative mechanism; ATPase activity; calcium ion binding; proton-exporting ATPase activity, phosphorylative mechanism; manganese transmembrane transporter activity, phosphorylative mechanism; manganese ion binding	membrane; integral component of membrane; Golgi apparatus; Golgi membrane; plasma membrane; intracellular membrane-bounded organelle; endoplasmic reticulum; transport vesicle; Golgi cisterna membrane; secretory granule; trans-Golgi network	-0.192422	0.641603	0.990292	-0.193226	0.596582	0.995319	1.06351	0.00493259	0.159659	1.06432	0.00800118	0.376999
chr15_80088628_80089032	57	100	52	32	129	62	86	65	83.5924	108.338	58.5177	46.8595	83.4666	61.7068	50.795	56.6508	ENSMUSG00000064884	chr15	80088629	80089032	+	promoter-TSS	snRNA-promoter-TSS (ENSMUST00000082950)	-277	ENSMUST00000082950	Gm24204	107	predicted gene, 24204	15	80088447	80088553	snRNA				-0.399124	0.18939	0.885128	0.0145902	0.964352	0.99572	-0.450427	0.139421	0.567384	-0.864141	0.00800225	0.376999
chr1_78557359_78558035	28	38	62	58	63	41	126	88	41.063	41.1684	69.7711	84.9328	40.7628	40.8061	74.4206	76.6964	ENSMUSG00000012187	chr1	78557360	78558035	+	Intergenic	Intergenic	20069	ENSMUST00000125458	Mogat1	797.5	monoacylglycerol O-acyltransferase 1	1	78510991	78538173	protein_coding	lipid metabolic process; diacylglycerol biosynthetic process; triglyceride biosynthetic process; glycerol metabolic process	transferase activity; transferase activity, transferring acyl groups; transferase activity, transferring acyl groups other than amino-acyl groups; O-acyltransferase activity; 2-acylglycerol O-acyltransferase activity; diacylglycerol O-acyltransferase activity	membrane; integral component of membrane; endoplasmic reticulum; endoplasmic reticulum membrane	-0.0118676	0.97267	0.999401	-0.0284696	0.926357	0.995319	0.888677	0.00454333	0.155088	0.905279	0.00807439	0.377492
chr6_18171693_18172097	14	12	32	34	24	22	68	34	20.5315	13.0005	36.0109	49.7882	15.5287	21.896	40.1635	29.6327	ENSMUSG00000041301	chr6	18171694	18172097	+	intron	protein_coding-intron (ENSMUST00000045706, intron 1 of 26)	1071	ENSMUST00000115406	Cftr	5322	cystic fibrosis transmembrane conductance regulator	6	18170687	18322768	protein_coding	transmembrane transport; ion transport; chloride transport; bicarbonate transport; vesicle docking involved in exocytosis; chloride transmembrane transport; cellular response to forskolin; positive regulation of exocytosis; lung development; cholesterol transport; sperm capacitation; response to endoplasmic reticulum stress; positive regulation of blood vessel diameter; iodide transport; water tr…	ATP binding; nucleotide binding; isomerase activity; chloride channel activity; protein binding; ATPase activity; ATPase-coupled transmembrane transporter activity; PDZ domain binding; enzyme binding; bicarbonate transmembrane transporter activity; chaperone binding; intracellularly ATP-gated chloride channel activity; chloride channel inhibitor activity; chloride transmembrane transporter activi…	membrane; integral component of membrane; plasma membrane; nucleus; protein-containing complex; cytosol; cell surface; cytoplasm; apical plasma membrane; integral component of plasma membrane; endoplasmic reticulum; endoplasmic reticulum membrane; endosome; early endosome; recycling endosome; chloride channel complex; basolateral plasma membrane; dendrite; microvillus; neuronal cell body; early e…	0.163877	0.757815	0.993947	-0.280094	0.541329		0.927571	0.0501936	0.401041	1.37154	0.00810949
chr9_45299579_45299983	14	22	30	52	26	20	68	46	20.5315	23.8343	33.7602	76.1467	16.8227	19.9054	40.1635	40.0913	ENSMUSG00000111075	chr9	45299580	45299983	+	Distant-promoter	Intergenic	-2181	ENSMUST00000214313	Gm47964	210	predicted gene, 47964	9	45301962	45302171	processed_pseudogene				-0.289483	0.567685	0.982957	-0.435489	0.324257		1.13759	0.0144894	0.252149	1.2836	0.00813865
chr4_137391281_137391642	30	34	74	46	80	45	122	86	43.996	36.8349	83.2752	67.3605	51.7622	44.7872	72.058	74.9533	ENSMUSG00000101493	chr4	137391282	137391642	+	Distant-promoter	Intergenic	-3079	ENSMUST00000189334	2810405F17Rik	1117	RIKEN cDNA 2810405F17 gene	4	137387266	137388382	lincRNA				0.273235	0.42839	0.965539	-0.0431731	0.889743	0.995319	0.597878	0.0544339	0.414896	0.914286	0.00814537	0.377492
chr15_102100303_102100753	54	62	32	28	101	84	120	66	79.1928	67.1695	36.0109	41.0021	65.3498	83.6028	70.8767	57.5223	ENSMUSG00000037003	chr15	102100304	102100753	+	exon	protein_coding-exon (ENSMUST00000228958, exon 1 of 29)	115	ENSMUST00000228958	Tns2	870	tensin 2	15	102100413	102116401	protein_coding	intracellular signal transduction; kidney development; multicellular organism growth; negative regulation of cell population proliferation; collagen metabolic process; peptidyl-tyrosine dephosphorylation; negative regulation of insulin receptor signaling pathway; response to muscle activity; multicellular organismal homeostasis; cellular homeostasis	metal ion binding; hydrolase activity; phosphoprotein phosphatase activity; protein tyrosine phosphatase activity; kinase binding; identical protein binding; protein kinase binding; signaling receptor binding; protein binding	membrane; plasma membrane; cell junction; focal adhesion	0.0220718	0.944125	0.998651	0.750891	0.0276176	0.538301	-0.197587	0.516568	0.844699	-0.926406	0.00814933	0.377492
chr1_43898939_43899389	54	52	30	22	54	40	76	58	79.1928	56.3357	33.7602	32.2159	34.9395	39.8108	44.8886	50.5499	ENSMUSG00000101395	chr1	43898940	43899389	+	TTS	processed_pseudogene-TTS (ENSMUST00000189286)	870	ENSMUST00000189286	Gm8241	816	predicted gene 8241	1	43898294	43899109	processed_pseudogene				-0.854018	0.0189526	0.476639	0.526222	0.169245	0.948282	0.354923	0.322511	0.739981	-1.02532	0.00817636	0.377492
chr18_37706816_37707220	4	10	26	18	16	6	58	38	5.86614	10.8338	29.2589	26.3585	10.3524	5.97163	34.2571	33.1189	ENSMUSG00000103793	chr18	37706817	37707220	+	promoter-TSS	protein_coding-promoter-TSS (ENSMUST00000195823)	-21	ENSMUST00000195823	Pcdhga6	4733	protocadherin gamma subfamily A, 6	18	37707039	37841873	protein_coding	cell adhesion; homophilic cell adhesion via plasma membrane adhesion molecules	calcium ion binding	membrane; integral component of membrane; integral component of plasma membrane; plasma membrane	-0.0309618	0.963805	0.999401	0.274449	0.60636		2.00648	0.000529216	0.0525643	1.70107	0.00819899
chrX_88659161_88659782	28	54	10	18	20	10	26	28	41.063	58.5024	11.2534	26.3585	12.9406	9.95271	15.3566	24.4034	ENSMUSG00000084355	chrX	88659162	88659782	+	Intergenic	Intergenic	25550	ENSMUST00000119725	Gm14792	258	predicted gene 14792	X	88684764	88685021	processed_pseudogene				-2.11179	0.000110497	0.0316677	0.094864	0.864858		0.761775	0.171463	0.605442	-1.44488	0.00820184
chr19_55833688_55834145	42	74	28	28	109	49	86	66	61.5944	80.17	31.5095	41.0021	70.5261	48.7683	50.795	57.5223	ENSMUSG00000099746	chr19	55833689	55834145	+	Distant-promoter	protein_coding-intron (ENSMUST00000041717, intron 4 of 11)	-7756	ENSMUST00000190974	Ppnr	3525	per-pentamer repeat gene	19	55841672	55845897	sense_intronic				-0.243641	0.475252	0.972792	0.586356	0.110621	0.864337	-0.157622	0.637555	0.892152	-0.987619	0.00820874	0.377492
chr15_5116169_5116769	56	80	42	32	112	78	100	72	82.1259	86.6703	47.2643	46.8595	72.4671	77.6312	59.0639	62.7516	ENSMUSG00000041841	chr15	5116170	5116769	+	promoter-TSS	protein_coding-promoter-TSS (ENSMUST00000045356)	-176	ENSMUST00000045356	Rpl37	570	ribosomal protein L37	15	5116645	5119140	protein_coding	translation	metal ion binding; RNA binding; structural constituent of ribosome; growth factor binding; rRNA binding	ribosome; synapse; cytosolic large ribosomal subunit	-0.174391	0.54964	0.982072	0.369136	0.240422	0.972967	-0.300766	0.29286	0.716572	-0.844294	0.00822693	0.377492
chr1_162092386_162092836	24	20	50	38	70	42	192	111	35.1968	21.6676	56.267	55.6456	45.292	41.8014	113.403	96.7421	ENSMUSG00000102994	chr1	162092387	162092836	+	Distant-promoter	protein_coding-intron (ENSMUST00000070330, intron 15 of 19)	-4143	ENSMUST00000193239	Gm37767	1834	predicted gene, 37767	1	162086635	162088468	TEC				0.648543	0.0836193	0.752411	0.912173	0.00494587	0.242561	1.2701	6.2624e-05	0.0137838	1.00647	0.00825344	0.377492
chr10_71401214_71401664	28	40	15	12	46	36	63	30	41.063	43.3351	16.8801	17.5723	29.7633	35.8298	37.2103	26.1465	ENSMUSG00000060733	chr10	71401215	71401664	+	Distant-promoter	protein_coding-intron (ENSMUST00000141984, intron 1 of 2)	-7924	ENSMUST00000145521	Ipmk	1323	inositol polyphosphate multikinase	10	71347763	71433327	protein_coding	lipid metabolic process; phosphorylation; inositol phosphate biosynthetic process; phosphatidylinositol phosphorylation; phosphatidylinositol metabolic process; neural tube formation; inositol trisphosphate metabolic process; necroptotic process	transferase activity; metal ion binding; nucleotide binding; ATP binding; kinase activity; phosphatidylinositol-4,5-bisphosphate 3-kinase activity; phosphatidylinositol-3,4-bisphosphate 5-kinase activity; inositol-1,4,5-trisphosphate 3-kinase activity; inositol-1,4,5-trisphosphate 6-kinase activity; inositol tetrakisphosphate 3-kinase activity; inositol tetrakisphosphate 6-kinase activity; inosit…	nucleus; nucleoplasm; cytoplasm	-0.373595	0.390557	0.963892	0.893706	0.06437		-0.0292401	0.945315	0.986325	-1.29654	0.00827393
chr9_121679554_121679974	12	34	61	38	56	22	83	48	17.5984	36.8349	68.6458	55.6456	36.2336	21.896	49.0231	41.8344	ENSMUSG00000061536	chr9	121679555	121679974	+	TTS	protein_coding-TTS (ENSMUST00000078547)	10709	ENSMUST00000132733	Sec22c	707	SEC22 homolog C, vesicle trafficking protein	9	121680045	121705490	protein_coding	protein transport; endoplasmic reticulum to Golgi vesicle-mediated transport; vesicle-mediated transport		membrane; integral component of membrane; endoplasmic reticulum; endoplasmic reticulum membrane; cytoplasm	0.0857001	0.848515	0.995367	-0.452499	0.263349		0.62533	0.130106	0.554706	1.16353	0.00829889	0.377839
chr15_88867213_88867965	50	68	28	32	153	84	70	60	73.3267	73.6697	31.5095	46.8595	98.9953	83.6028	41.3448	52.293	ENSMUSG00000035828	chr15	88867214	88867965	+	Intergenic	Intergenic	2669	ENSMUST00000229969	Pim3	1474.5	proviral integration site 3	15	88862186	88865726	protein_coding	negative regulation of apoptotic process; protein phosphorylation; phosphorylation; cell cycle; apoptotic process; protein autophosphorylation; regulation of mitotic cell cycle; negative regulation of insulin secretion involved in cellular response to glucose stimulus; histone phosphorylation	protein kinase activity; ATP binding; transferase activity; nucleotide binding; protein serine/threonine kinase activity; kinase activity; protein binding	cytosol; cytoplasm	0.318084	0.309533	0.94411	0.264988	0.447196	0.995319	-0.979154	0.00159808	0.0944756	-0.926058	0.00835088	0.377839
chr6_115993505_115994148	115	178	125	58	239	122	144	101	168.651	192.841	140.668	84.9328	154.64	121.423	85.0521	88.0266	ENSMUSG00000030123	chr6	115993506	115994148	+	exon	protein_coding-exon (ENSMUST00000015511, exon 1 of 36)	1179	ENSMUST00000015511	Plxnd1	542	plexin D1	6	115954811	115995005	protein_coding	semaphorin-plexin signaling pathway; outflow tract morphogenesis; signal transduction; multicellular organism development; kidney development; cardiac septum development; aorta development; coronary vasculature development; angiogenesis; regulation of GTPase activity; regulation of cell migration; regulation of cell shape; positive regulation of protein binding; negative regulation of cell adhesi…	semaphorin receptor activity; protein binding; protein domain specific binding	membrane; integral component of membrane; plasma membrane; integral component of plasma membrane; cell projection; lamellipodium; semaphorin receptor complex; lamellipodium membrane	-0.384653	0.11188	0.804291	-0.399618	0.118741	0.881794	-0.68277	0.00530063	0.164045	-0.667806	0.00839196	0.377839
chr6_119107438_119107938	58	36	26	16	62	41	68	31	85.059	39.0016	29.2589	23.4297	40.1157	40.8061	40.1635	27.0181	ENSMUSG00000051331	chr6	119107439	119107938	+	intron	protein_coding-intron (ENSMUST00000075591, intron 1 of 46)	287	ENSMUST00000188078	Cacna1c	6787.5	calcium channel, voltage-dependent, L type, alpha 1C subunit	6	118587240	119196890	protein_coding	transmembrane transport; ion transport; calcium ion transmembrane transport; calcium ion transport; regulation of ion transmembrane transport; regulation of postsynaptic membrane potential; glucose homeostasis; positive regulation of cytosolic calcium ion concentration; heart development; visual learning; cellular calcium ion homeostasis; adult walking behavior; camera-type eye development; cardi…	metal ion binding; ion channel activity; voltage-gated ion channel activity; voltage-gated calcium channel activity; calcium channel activity; protein binding; calmodulin binding; ion channel binding; protein domain specific binding; alpha-actinin binding; protein phosphatase 2A binding; enzyme binding; high voltage-gated calcium channel activity; translation initiation factor binding; voltage-ga…	membrane; integral component of membrane; voltage-gated calcium channel complex; plasma membrane; protein-containing complex; cell surface; cytoplasm; cell junction; synapse; postsynaptic membrane; cell projection; postsynaptic density; sarcolemma; integral component of plasma membrane; dendrite; Z disc; neuronal cell body; dendritic shaft; postsynaptic density membrane; T-tubule; perikaryon; pre…	-0.597663	0.159216	0.869322	0.354994	0.439076		-0.254587	0.549492	0.858952	-1.20724	0.00839929	0.377839
chr5_150823089_150823493	12	42	12	6	80	51	50	54	17.5984	45.5019	13.5041	8.78615	51.7622	50.7588	29.532	47.0637	ENSMUSG00000106692	chr5	150823090	150823493	+	intron	lincRNA-intron (ENSMUST00000201101, intron 1 of 3)	432	ENSMUST00000201101	Gm36447	1978	predicted gene, 36447	5	150822859	150866601	lincRNA				0.669682	0.159699	0.869322	1.7455	0.00163458		-0.433262	0.339638	0.751729	-1.50908	0.00842295
chr19_32388288_32388738	58	56	34	24	90	72	90	46	85.059	60.6692	38.2616	35.1446	58.2325	71.6595	53.1576	40.0913	ENSMUSG00000040451	chr19	32388289	32388738	+	promoter-TSS	protein_coding-promoter-TSS (ENSMUST00000099514)	-1	ENSMUST00000099514	Sgms1	1595	sphingomyelin synthase 1	19	32122727	32389714	protein_coding	lipid metabolic process; phosphorylation; positive regulation of gene expression; inflammatory response; sphingolipid metabolic process; apoptotic process; ceramide biosynthetic process; sphingolipid biosynthetic process; sphingomyelin biosynthetic process; cellular response to lipopolysaccharide; cellular response to tumor necrosis factor	transferase activity; kinase activity; ceramide phosphoethanolamine synthase activity; sphingomyelin synthase activity; ceramide cholinephosphotransferase activity; protein binding	membrane; integral component of membrane; Golgi membrane; Golgi apparatus; integral component of plasma membrane; integral component of Golgi membrane; integral component of endoplasmic reticulum membrane; nucleus; endoplasmic reticulum; Golgi trans cisterna; plasma membrane	-0.162452	0.630206	0.989677	0.352322	0.337435	0.987988	-0.459557	0.169052	0.603571	-0.974331	0.00850317	0.377839
chr3_93593538_93593963	12	24	46	38	18	30	76	46	17.5984	26.0011	51.7657	55.6456	11.6465	29.8581	44.8886	40.0913	ENSMUSG00000041959	chr3	93593539	93593963	+	Intergenic	Intergenic	33023	ENSMUST00000170612	S100a10	611	S100 calcium binding protein A10 (calpactin)	3	93555080	93564643	protein_coding	positive regulation of GTPase activity; protein localization to plasma membrane; positive regulation of stress fiber assembly; positive regulation of substrate adhesion-dependent cell spreading; membrane raft assembly; positive regulation of focal adhesion assembly; vesicle budding from membrane; positive regulation of binding; response to drug	calcium ion binding; protein binding; protein homodimerization activity; ion channel binding; calcium-dependent protein binding	membrane; integral component of membrane; extracellular space; cytoplasm; endoplasmic reticulum; membrane raft; collagen-containing extracellular matrix; extrinsic component of plasma membrane; AnxA2-p11 complex	-0.138293	0.783708	0.994429	-0.33329	0.450603		1.08577	0.0183881	0.278718	1.28077	0.00850782
chr15_86085374_86085824	54	66	32	26	53	56	43	33	79.1928	71.503	36.0109	38.0733	34.2925	55.7352	25.3975	28.7612	ENSMUSG00000089680	chr15	86085375	86085824	+	intron	protein_coding-intron (ENSMUST00000088931, intron 1 of 18)	4461	ENSMUST00000159271	Gm15722	661	predicted gene 15722	15	86087640	86090060	antisense				-0.761017	0.0377861	0.614088	-0.456044	0.256725	0.980339	-0.718738	0.0586807	0.425422	-1.02371	0.00851058	0.377839
chr11_8983219_8983623	10	20	30	40	34	24	54	45	14.6653	21.6676	33.7602	58.5744	21.999	23.8865	31.8945	39.2198	ENSMUSG00000046634	chr11	8983220	8983623	+	Distant-promoter	Intergenic	-10155	ENSMUST00000154153	Pkd1l1	6213	polycystic kidney disease 1 like 1	11	8826708	8973266	protein_coding	calcium ion transmembrane transport	calcium channel activity; protein binding	membrane; integral component of membrane; calcium channel complex; non-motile cilium; cilium	0.312041	0.537128	0.980888	-0.368624	0.407782		0.629884	0.164939	0.59844	1.31055	0.00852181
chr16_91045507_91045880	48	48	90	74	97	70	150	135	70.3936	52.0022	101.281	108.363	62.7617	69.669	88.5959	117.659	ENSMUSG00000085398	chr16	91045508	91045880	+	intron	antisense-intron (ENSMUST00000147848, intron 1 of 1)	1037	ENSMUST00000147848	4931406G06Rik	1252	RIKEN cDNA 4931406G06 gene	16	91044656	91056677	antisense				0.123037	0.681637	0.993398	-0.0297452	0.913892	0.995319	0.636016	0.0207418	0.291127	0.788798	0.00855177	0.377839
chr10_128212722_128213172	54	56	38	16	97	46	66	58	79.1928	60.6692	42.7629	23.4297	62.7617	45.7825	38.9822	50.5499	ENSMUSG00000051346	chr10	128212723	128213172	+	Distant-promoter	Intergenic	-1140	ENSMUST00000061995	Spryd4	1583	SPRY domain containing 4	10	128209908	128211807	protein_coding		protein binding	nucleus; mitochondrion	-0.346447	0.344982	0.950621	0.402288	0.309728	0.985782	-0.298284	0.41265	0.795832	-1.04702	0.00861581	0.377839
chr3_123160778_123161231	10	26	44	36	42	50	80	50	14.6653	28.1678	49.515	52.7169	27.1752	49.7636	47.2512	43.5775	ENSMUSG00000105562	chr3	123160779	123161231	+	intron	protein_coding-intron (ENSMUST00000106426, intron 1 of 4)	3468	ENSMUST00000197747	Gm43287	600	predicted gene 43287	3	123163873	123164472	TEC				0.789003	0.0866417	0.755926	-0.16662	0.688459		0.265096	0.518709	0.84539	1.22072	0.00862542	0.377839
chr18_70601092_70601496	10	36	48	48	36	20	84	68	14.6653	39.0016	54.0163	70.2892	23.293	19.9054	49.6137	59.2654	ENSMUSG00000024513	chr18	70601093	70601496	+	intron	protein_coding-intron (ENSMUST00000074058, intron 3 of 6)	8039	ENSMUST00000133889	Mbd2	755	methyl-CpG binding domain protein 2	18	70568189	70626131	protein_coding	negative regulation of transcription by RNA polymerase II; regulation of cell population proliferation; maternal behavior; cellular protein-containing complex assembly; positive regulation of Wnt signaling pathway; positive regulation of chromatin binding; DNA methylation-dependent heterochromatin assembly; heart development; aging; response to mechanical stimulus; response to organic cyclic comp…	DNA binding; protein binding; chromatin binding; protein domain specific binding; methyl-CpG binding; mRNA binding; C2H2 zinc finger domain binding; siRNA binding	nucleus; nucleoplasm; cytosol; cytoplasm; nuclear chromatin; chromatin; heterochromatin; histone deacetylase complex; host cell nucleus; NuRD complex	-0.345622	0.454315	0.969838	-0.189287	0.638934		1.32009	0.00184611	0.100274	1.16376	0.0086407	0.377839
chr3_88010614_88011018	16	24	42	44	60	23	70	48	23.4645	26.0011	47.2643	64.4318	38.8217	22.8912	41.3448	41.8344	ENSMUSG00000004892	chr3	88010615	88011018	+	Distant-promoter	Intergenic	-10586	ENSMUST00000090971	Bcan	1020.5	brevican	3	87987531	88000230	protein_coding	cell adhesion; skeletal system development; cell-matrix adhesion; hippocampus development; central nervous system development; synapse maturation; neuron projection extension	calcium ion binding; carbohydrate binding; hyaluronic acid binding	extracellular space; cell surface; extracellular region; extracellular matrix; glutamatergic synapse; axon; synapse; dendrite; node of Ranvier; axon initial segment; perineuronal net; anchored component of membrane; perisynaptic extracellular matrix	0.338509	0.447306	0.968072	-0.417219	0.298433		0.405644	0.316051	0.735057	1.16137	0.00866463	0.377839
chr15_83061656_83062106	34	28	10	12	32	24	22	22	49.8622	30.3346	11.2534	17.5723	20.7049	23.8865	12.9941	19.1741	ENSMUSG00000058586	chr15	83061657	83062106	+	Intergenic	Intergenic	-27625	ENSMUST00000142265	Serhl	695.5	serine hydrolase-like	15	83089506	83116674	protein_coding		hydrolase activity	cytoplasm; cytoplasmic vesicle; mitochondrion; peroxisome; perinuclear region of cytoplasm	-0.839349	0.101844	0.788401	0.161169	0.780136		-0.482703	0.359343	0.764648	-1.48322	0.00866496
chr1_46914249_46914905	26	48	84	50	74	40	140	121	38.1299	52.0022	94.5286	73.218	47.8801	39.8108	82.6895	105.458	ENSMUSG00000100160	chr1	46914250	46914905	+	Distant-promoter	Intergenic	-17698	ENSMUST00000185210	Gm28527	297	predicted gene 28527	1	46896583	46896879	processed_pseudogene				-0.0447029	0.896384	0.996281	0.151736	0.620498	0.995319	1.08503	0.000496247	0.0513507	0.888592	0.0086911	0.377839
chr2_25258919_25259369	32	40	74	56	106	50	110	78	46.9291	43.3351	83.2752	82.0041	68.585	49.7636	64.9703	67.9809	ENSMUSG00000006471	chr2	25258920	25259369	+	Distant-promoter	Intergenic	-3122	ENSMUST00000132128	Ndor1	719	NADPH dependent diflavin oxidoreductase 1	2	25244821	25256022	protein_coding	oxidation-reduction process; cell death; cellular response to menadione; iron-sulfur cluster assembly	NADPH-hemoprotein reductase activity; oxidoreductase activity; flavin adenine dinucleotide binding; FMN binding; oxidoreductase activity, acting on paired donors, with incorporation or reduction of molecular oxygen, NAD(P)H as one donor, and incorporation of one atom of oxygen; oxidoreductase activity, acting on NAD(P)H; NADP binding	nucleoplasm; cytosol; cytoplasm; perinuclear region of cytoplasm; intermediate filament cytoskeleton	0.409433	0.216545	0.897694	-0.316096	0.302696	0.985782	0.151691	0.616906	0.884354	0.877219	0.00872541	0.377839
chr15_103307096_103307552	44	76	44	14	78	55	78	46	64.5275	82.3368	49.515	20.501	50.4682	54.7399	46.0699	40.0913	ENSMUSG00000063234	chr15	103307097	103307552	+	TTS	protein_coding-TTS (ENSMUST00000079824)	3288	ENSMUST00000079824	Gpr84	1725	G protein-coupled receptor 84	15	103308235	103310612	protein_coding	G protein-coupled receptor signaling pathway	G protein-coupled receptor activity	membrane; integral component of membrane	-0.491015	0.184547	0.882678	0.271567	0.494138	0.995319	-0.280257	0.448107	0.812695	-1.04284	0.00874292	0.377839
chr19_33240785_33241256	40	42	26	10	54	34	68	34	58.6614	45.5019	29.2589	14.6436	34.9395	33.8392	40.1635	29.6327	ENSMUSG00000106278	chr19	33240786	33241256	+	intron	polymorphic_pseudogene-intron (ENSMUST00000096114, intron 4 of 6)	83908	ENSMUST00000199287	Mir3970	90	microRNA 3970	19	33157112	33157201	miRNA				-0.589592	0.162161	0.871015	0.649236	0.15557		0.0303512	0.941979	0.985387	-1.20848	0.00883395
chr6_88860882_88861367	26	33	66	48	66	32	90	52	38.1299	35.7515	74.2725	70.2892	42.7038	31.8487	53.1576	45.3206	ENSMUSG00000033152	chr6	88860883	88861367	+	intron	protein_coding-intron (ENSMUST00000038409, intron 2 of 7)	4142	ENSMUST00000142266	Podxl2	756	podocalyxin-like 2	6	88842558	88875044	protein_coding	leukocyte tethering or rolling		membrane; integral component of membrane	0.0317995	0.932746	0.997974	-0.549506	0.109378	0.864337	0.391917	0.261062	0.689553	0.973223	0.00884445	0.378148
chr17_67352351_67352801	8	18	32	30	64	34	42	30	11.7323	19.5008	36.0109	43.9308	41.4098	33.8392	24.8069	26.1465	ENSMUSG00000033278	chr17	67352352	67352801	+	intron	protein_coding-intron (ENSMUST00000037974, intron 1 of 32)	1497	ENSMUST00000037974	Ptprm	2713	protein tyrosine phosphatase, receptor type, M	17	66666947	67354457	protein_coding	protein dephosphorylation; dephosphorylation; peptidyl-tyrosine dephosphorylation; signal transduction; cell adhesion; homophilic cell adhesion via plasma membrane adhesion molecules; response to drug; negative regulation of angiogenesis; neuron projection development; positive regulation of blood vessel diameter; retinal ganglion cell axon guidance; negative regulation of endothelial cell prolif…	hydrolase activity; phosphoprotein phosphatase activity; protein tyrosine phosphatase activity; phosphatase activity; protein binding; identical protein binding; transmembrane receptor protein tyrosine phosphatase activity; cadherin binding	membrane; integral component of membrane; perinuclear region of cytoplasm; cytoplasm; plasma membrane; cell-cell junction; lamellipodium; adherens junction	1.24702	0.0114599	0.381961	-0.645816	0.150659		-0.572238	0.189944	0.627062	1.3206	0.00886236
chr2_30653428_30653832	40	30	12	16	45	28	54	40	58.6614	32.5014	13.5041	23.4297	29.1163	27.8676	31.8945	34.862	ENSMUSG00000087268	chr2	30653429	30653832	+	intron	lincRNA-intron (ENSMUST00000146702, intron 2 of 3)	16278	ENSMUST00000147959	Gm14486	621	predicted gene 14486	2	30658468	30678011	lincRNA				-0.658172	0.148234	0.856884	0.876682	0.0763357		0.223526	0.617726	0.884642	-1.31133	0.00890163
chr9_45146164_45146670	16	19	44	36	60	22	72	36	23.4645	20.5842	49.515	52.7169	38.8217	21.896	42.526	31.3758	ENSMUSG00000046480	chr9	45146165	45146670	+	intron	protein_coding-intron (ENSMUST00000060125, intron 1 of 4)	8022	ENSMUST00000060125	Scn4b	4982	sodium channel, type IV, beta	9	45138395	45154152	protein_coding	ion transport; regulation of ion transmembrane transport; sodium ion transport; sodium ion transmembrane transport; regulation of sodium ion transmembrane transporter activity; cardiac muscle cell action potential involved in contraction; cardiac muscle contraction; positive regulation of sodium ion transport; regulation of heart rate by cardiac conduction; regulation of ventricular cardiac muscl…	voltage-gated ion channel activity; sodium channel activity; ion channel binding; sodium channel regulator activity; voltage-gated sodium channel activity; voltage-gated sodium channel activity involved in cardiac muscle cell action potential	membrane; integral component of membrane; plasma membrane; voltage-gated sodium channel complex; intrinsic component of plasma membrane; intercalated disc	0.494884	0.289764	0.935913	-0.456571	0.279032		0.268334	0.525843	0.849253	1.21979	0.00890928
chr1_36511254_36511614	98	122	80	58	182	134	164	100	143.72	132.172	90.0272	84.9328	117.759	133.366	96.8649	87.155	ENSMUSG00000001138	chr1	36511255	36511614	+	promoter-TSS	protein_coding-promoter-TSS (ENSMUST00000001166)	-433	ENSMUST00000001166	Cnnm3	1006	cyclin M3	1	36511867	36528237	protein_coding	ion transport; transmembrane transport	transmembrane transporter activity	membrane; integral component of membrane; plasma membrane; intracellular membrane-bounded organelle	-0.13771	0.551867	0.982072	0.0748307	0.761277	0.995319	-0.438958	0.0546025	0.415347	-0.651499	0.00893035	0.378148
chr19_55060939_55061343	48	66	36	24	118	70	101	66	70.3936	71.503	40.5123	35.1446	76.3493	69.669	59.6546	57.5223	ENSMUSG00000024978	chr19	55060940	55061343	+	Intergenic	Intergenic	38310	ENSMUST00000061856	Gpam	3304	glycerol-3-phosphate acyltransferase, mitochondrial	19	55067268	55127238	protein_coding	lipid metabolic process; phospholipid biosynthetic process; CDP-diacylglycerol biosynthetic process; cellular lipid metabolic process; triglyceride metabolic process; fatty acid metabolic process; defense response to virus; positive regulation of multicellular organism growth; response to activity; response to glucose; phosphatidylglycerol biosynthetic process; cellular response to insulin stimul…	transferase activity; O-acyltransferase activity; transferase activity, transferring acyl groups; glycerol-3-phosphate O-acyltransferase activity; sn-1-glycerol-3-phosphate C16:0-DCA-CoA acyl transferase activity	membrane; mitochondrion; plasma membrane; mitochondrial outer membrane; mitochondrial membrane; integral component of membrane; mitochondrial inner membrane	0.044382	0.885587	0.995367	0.625612	0.0627699	0.748714	-0.319715	0.285034	0.708477	-0.900945	0.00893256	0.378148
chr10_95846147_95846597	42	66	22	24	44	62	40	24	61.5944	71.503	24.7575	35.1446	28.4692	61.7068	23.6256	20.9172	ENSMUSG00000110353	chr10	95846148	95846597	+	Distant-promoter	lincRNA-intron (ENSMUST00000220129, intron 1 of 1)	-3442	ENSMUST00000211096	Gm33543	1431	predicted gene, 33543	10	95823973	95842930	protein_coding				-0.590613	0.156672	0.866077	-0.408547	0.376826		-0.986636	0.0227697	0.300746	-1.1687	0.00894709	0.378148
chr18_35555861_35556221	28	28	60	46	74	49	125	84	41.063	30.3346	67.5204	67.3605	47.8801	48.7683	73.8299	73.2102	ENSMUSG00000117869	chr18	35555862	35556221	+	promoter-TSS	snoRNA-promoter-TSS (ENSMUST00000083715)	-98	ENSMUST00000235976	Snhg4	1272.5	small nucleolar RNA host gene 4	18	35553371	35558316	processed_transcript				0.452807	0.201064	0.89166	0.124707	0.694691	0.995319	0.606594	0.0532942	0.411184	0.934694	0.00894878	0.378148
chr6_50109862_50110324	42	58	24	24	89	78	90	46	61.5944	62.836	27.0082	35.1446	57.5855	77.6312	53.1576	40.0913	ENSMUSG00000038388	chr6	50109863	50110324	+	promoter-TSS	protein_coding-promoter-TSS (ENSMUST00000036225)	-148	ENSMUST00000166318	Mpp6	1896	membrane protein, palmitoylated 6 (MAGUK p55 subfamily member 6)	6	50110241	50198939	protein_coding	GMP metabolic process; GDP metabolic process	protein binding; guanylate kinase activity	membrane; plasma membrane; integral component of membrane	0.108839	0.753325	0.993947	0.608346	0.110855	0.864337	-0.515164	0.128441	0.552369	-1.01467	0.00895676	0.378148
chr1_131882794_131883154	12	22	48	30	38	30	62	30	17.5984	23.8343	54.0163	43.9308	24.5871	29.8581	36.6196	26.1465	ENSMUSG00000026433	chr1	131882795	131883154	+	Intergenic	Intergenic	15321	ENSMUST00000187084	Rab29	931.5	RAB29, member RAS oncogene family	1	131867224	131872887	protein_coding	vesicle-mediated transport; positive regulation of receptor recycling; mitochondrion organization; Golgi organization; synapse assembly; response to bacterium; negative regulation of neuron projection development; viral RNA genome replication; T cell activation; retrograde transport, endosome to Golgi; positive regulation of T cell receptor signaling pathway; protein localization to membrane; pos…	GTPase activity; GTP binding; Rab GTPase binding; GDP binding; kinesin binding; dynein complex binding	trans-Golgi network; membrane; cytosol; Golgi apparatus; vesicle; cytoplasm; mitochondrion; early endosome; cis-Golgi network; recycling endosome; intracellular vesicle	0.36853	0.43808	0.966277	-0.635419	0.137605		0.227089	0.599506	0.877793	1.23104	0.00898101
chr3_106239148_106239552	46	36	20	16	39	21	73	46	67.4606	39.0016	22.5068	23.4297	25.2341	20.9007	43.1167	40.0913	ENSMUSG00000063779	chr3	106239149	106239552	+	Distant-promoter	Intergenic	-19843	ENSMUST00000082219	Chil4	1430.5	chitinase-like 4	3	106201490	106219507	protein_coding	carbohydrate metabolic process; chitin catabolic process; inflammatory response	chitin binding	cytoplasm; extracellular region	-1.17934	0.00654823	0.298741	0.861155	0.0561312		0.842612	0.047756	0.395162	-1.19788	0.0089852
chr8_25345375_25345779	16	8	32	30	34	27	66	46	23.4645	8.66703	36.0109	43.9308	21.999	26.8723	38.9822	40.0913	ENSMUSG00000110140	chr8	25345376	25345779	+	Intergenic	Intergenic	-39307	ENSMUST00000210268	5430421F17Rik	2543.5	RIKEN cDNA 5430421F17 gene	8	25302650	25306270	lincRNA				0.648921	0.214858	0.896794	-0.0108129	0.981044		0.70302	0.123337	0.544418	1.36275	0.00906319
chr14_121578968_121579428	16	30	64	32	56	44	78	50	23.4645	32.5014	72.0218	46.8595	36.2336	43.7919	46.0699	43.5775	ENSMUSG00000025558	chr14	121578969	121579428	+	TTS	protein_coding-TTS (ENSMUST00000212719)	5528	ENSMUST00000212719	Dock9	3845	dedicator of cytokinesis 9	14	121542046	121797837	protein_coding	small GTPase mediated signal transduction	guanyl-nucleotide exchange factor activity		0.490851	0.23515	0.907897	-0.417352	0.26896	0.982243	0.174212	0.64312	0.894377	1.08242	0.00907771	0.380002
chr4_106810095_106810499	10	14	40	22	24	20	63	34	14.6653	15.1673	45.0136	32.2159	15.5287	19.9054	37.2103	29.6327	ENSMUSG00000034853	chr4	106810096	106810499	+	Distant-promoter	Intergenic	-5299	ENSMUST00000065253	Acot11	596	acyl-CoA thioesterase 11	4	106744555	106804998	protein_coding	lipid metabolic process; fatty acid metabolic process; negative regulation of cold-induced thermogenesis; acyl-CoA metabolic process; intracellular signal transduction; response to temperature stimulus; response to cold	thiolester hydrolase activity; hydrolase activity; lipid binding; acyl-CoA hydrolase activity; carboxylic ester hydrolase activity; palmitoyl-CoA hydrolase activity; myristoyl-CoA hydrolase activity; fatty-acyl-CoA binding; long-chain fatty acyl-CoA binding; long-chain acyl-CoA hydrolase activity	cytosol; cytoplasm; mitochondrion; mitochondrial matrix	0.231803	0.668595	0.993398	-0.210907	0.648849		0.93715	0.0496469	0.399581	1.37986	0.00909341
chr11_121230486_121231207	12	20	46	26	73	66	58	53	17.5984	21.6676	51.7657	38.0733	47.233	65.6879	34.2571	46.1922	ENSMUSG00000039294	chr11	121230487	121231207	+	Distant-promoter	Intergenic	-1524	ENSMUST00000147490	Cybc1	789.5	cytochrome b 245 chaperone 1	11	121222588	121229322	protein_coding	immune system process; innate immune response; respiratory burst after phagocytosis		membrane; integral component of membrane; endoplasmic reticulum; endoplasmic reticulum membrane	1.50116	0.000660286	0.0852885	-0.179572	0.654987		-0.488904	0.202224	0.63827	1.19183	0.0091036	0.380002
chr9_55392266_55392918	20	36	72	42	60	26	103	46	29.3307	39.0016	81.0245	61.5031	38.8217	25.8771	60.8359	40.0913	ENSMUSG00000032313	chr9	55392267	55392918	+	intron	protein_coding-intron (ENSMUST00000034862, intron 3 of 10)	59391	ENSMUST00000130465	Tmem266	2408	transmembrane protein 266	9	55326913	55438345	protein_coding	transmembrane transport; ion transport	protein homodimerization activity; voltage-gated channel activity; ion channel activity	membrane; integral component of membrane; plasma membrane; integral component of plasma membrane; cytosol; cell projection; dendrite; perikaryon	-0.071683	0.862144	0.995367	-0.492238	0.188606	0.960857	0.633973	0.0983524	0.508262	1.05453	0.00910455	0.380002
chr1_154076682_154077086	10	16	38	24	101	42	60	59	14.6653	17.3341	42.7629	35.1446	65.3498	41.8014	35.4384	51.4215	ENSMUSG00000088669	chr1	154076683	154077086	+	intron	lincRNA-intron (ENSMUST00000185465, intron 2 of 2)	3315	ENSMUST00000158044	Gm25336	105	predicted gene, 25336	1	154080095	154080199	snoRNA				1.74677	0.000211934	0.045201	0.139145	0.74095		-0.327606	0.410697	0.794602	1.28002	0.00911214
chr8_31373991_31374441	32	52	22	14	73	32	70	32	46.9291	56.3357	24.7575	20.501	47.233	31.8487	41.3448	27.8896	ENSMUSG00000109915	chr8	31373992	31374441	+	Distant-promoter	Intergenic	-4597	ENSMUST00000209524	7420700N18Rik	1644	RIKEN cDNA 7420700N18 gene	8	31378813	31382439	lincRNA				-0.375473	0.362411	0.953876	0.618608	0.17043		-0.193114	0.635601	0.891345	-1.18719	0.00915622
chr13_94173540_94173990	20	26	13	2	59	42	30	14	29.3307	28.1678	14.6294	2.92872	38.1747	41.8014	17.7192	12.2017	ENSMUSG00000045312	chr13	94173541	94173990	+	promoter-TSS	protein_coding-promoter-TSS (ENSMUST00000121618)	-9	ENSMUST00000131595	Lhfpl2	771	lipoma HMGIC fusion partner-like 2	13	94057796	94195409	protein_coding	single fertilization; development of primary female sexual characteristics; development of primary male sexual characteristics; positive regulation of fertilization		membrane; integral component of membrane	0.475006	0.362334	0.953876	0.713601	0.258595		-1.39928	0.00770046	0.194429	-1.63788	0.00917774
chr2_121003526_121004008	16	26	52	38	63	23	64	48	23.4645	28.1678	58.5177	55.6456	40.7628	22.8912	37.8009	41.8344	ENSMUSG00000065883	chr2	121003527	121004008	+	promoter-TSS	snoRNA-promoter-TSS (ENSMUST00000083949)	-322	ENSMUST00000083949	Gm22865	214	predicted gene, 22865	2	121004089	121004302	snoRNA				0.31928	0.467538	0.971959	-0.524461	0.188517		0.293186	0.465794	0.82171	1.13693	0.00921329	0.383085
chr19_4204707_4205057	38	32	12	12	28	10	10	4	55.7283	34.6681	13.5041	17.5723	18.1168	9.95271	5.90639	3.4862	ENSMUSG00000118245	chr19	4204708	4205057	+	Intergenic	Intergenic	3103	ENSMUST00000236928	Gm30082	835	predicted gene, 30082	19	4201779	4203240	bidirectional_promoter_lncRNA				-1.64735	0.00372645	0.216307	-1.67524	0.0151058		-1.56873	0.0190059	0.282692	-1.54084	0.00925786
chr15_78354955_78355421	36	54	24	18	80	48	54	43	52.7952	58.5024	27.0082	26.3585	51.7622	47.773	31.8945	37.4767	ENSMUSG00000099059	chr15	78354956	78355421	+	Intergenic	Intergenic	6589	ENSMUST00000183523	Mir7676-2	62	microRNA 7676-2	15	78348599	78348660	miRNA				-0.161602	0.659245	0.992653	0.370058	0.363124		-0.531298	0.144393	0.573776	-1.06296	0.0093758	0.387077
chr9_114648441_114648891	4	12	26	20	37	24	55	24	5.86614	13.0005	29.2589	29.2872	23.94	23.8865	32.4852	20.9172	ENSMUSG00000111744	chr9	114648442	114648891	+	promoter-TSS	processed_pseudogene-promoter-TSS (ENSMUST00000214787)	-631	ENSMUST00000214787	Gm7780	406	predicted gene 7780	9	114647630	114648035	processed_pseudogene				1.29491	0.0316163	0.574216	-0.119133	0.817709		0.172505	0.733481	0.927743	1.58655	0.00942977
chr17_26886072_26886476	54	62	36	22	93	47	88	38	79.1928	67.1695	40.5123	32.2159	60.1736	46.7777	51.9763	33.1189	ENSMUSG00000078838	chr17	26886073	26886476	+	promoter-TSS	lincRNA-promoter-TSS (ENSMUST00000108741)	-72	ENSMUST00000236777	Gm17382	1557	predicted gene, 17382	17	26860271	26886202	lincRNA				-0.437768	0.217532	0.898449	0.233947	0.540763	0.995319	-0.322667	0.362288	0.76695	-0.994382	0.00946857	0.387077
chr6_125691837_125692197	6	16	27	34	25	10	18	14	8.7992	17.3341	30.3842	49.7882	16.1757	9.95271	10.6315	12.2017	ENSMUSG00000038115	chr6	125691838	125692197	+	intron	protein_coding-intron (ENSMUST00000159111, intron 1 of 15)	1598	ENSMUST00000159111	Ano2	2941.5	anoctamin 2	6	125690419	126040126	protein_coding	ion transport; chloride transport; transmembrane transport; chloride transmembrane transport	protein binding; identical protein binding; protein dimerization activity; intracellular calcium activated chloride channel activity; chloride channel activity	membrane; integral component of membrane; plasma membrane; nucleoplasm; chloride channel complex; non-motile cilium	-0.00679984	0.991402	0.999479	-1.80867	0.00181971		-0.226811	0.70772	0.919465	1.57506	0.00948554
chr15_90690637_90691087	32	30	14	10	49	47	24	18	46.9291	32.5014	15.7548	14.6436	31.7044	46.7777	14.1753	15.6879	ENSMUSG00000052560	chr15	90690638	90691087	+	Distant-promoter	Intergenic	-11430	ENSMUST00000064391	Cpne8	697	copine VIII	15	90487482	90679432	protein_coding	cellular response to calcium ion	metal ion binding; calcium-dependent phospholipid binding	plasma membrane	-0.0183512	0.968303	0.999401	-0.0347895	0.949023		-1.38668	0.00385231	0.14265	-1.37024	0.0095018
chr2_132098900_132099350	22	18	4	8	46	30	34	20	32.2637	19.5008	4.50136	11.7149	29.7633	29.8581	20.0817	17.431	ENSMUSG00000082990	chr2	132098901	132099350	+	promoter-TSS	processed_pseudogene-promoter-TSS (ENSMUST00000121434)	-744	ENSMUST00000121434	Gm14052	1031	predicted gene 14052	2	132099869	132100899	processed_pseudogene				0.221395	0.682357	0.993398	1.26824	0.0512696		-0.662965	0.211183	0.647238	-1.70981	0.00951756
chr5_122893898_122894348	46	42	84	70	107	50	150	98	67.4606	45.5019	94.5286	102.505	69.232	49.7636	88.5959	85.4119	ENSMUSG00000029475	chr5	122893899	122894348	+	Distant-promoter	protein_coding-intron (ENSMUST00000031435, intron 1 of 11)	-5543	ENSMUST00000152872	Kdm2b	1267	lysine (K)-specific demethylase 2B	5	122870665	122989823	protein_coding	oxidation-reduction process; negative regulation of transcription by RNA polymerase II; chromatin organization; histone H2A monoubiquitination; spermatogenesis; positive regulation of cell growth; embryonic camera-type eye morphogenesis; midbrain development; negative regulation of neuron apoptotic process; hindbrain development; positive regulation of stem cell population maintenance; histone H3…	zinc ion binding; metal ion binding; DNA binding; RNA binding; oxidoreductase activity; RNA polymerase II cis-regulatory region sequence-specific DNA binding; dioxygenase activity; protein binding; unmethylated CpG binding; rRNA binding; histone demethylase activity (H3-K36 specific); histone demethylase activity	nucleus; chromosome; nucleolus; PcG protein complex	0.10896	0.730494	0.993947	-0.17585	0.545887	0.995319	0.53379	0.0673784	0.447557	0.8186	0.00951783	0.387077
chr1_39283595_39283955	10	18	46	24	22	12	47	34	14.6653	19.5008	51.7657	35.1446	14.2346	11.9433	27.7601	29.6327	ENSMUSG00000092553	chr1	39283596	39283955	+	Distant-promoter	protein_coding-intron (ENSMUST00000056815, intron 2 of 20)	-7210	ENSMUST00000174365	Gm20428	283	predicted gene 20428	1	39276283	39276565	processed_pseudogene				-0.387239	0.480203	0.973994	-0.610841	0.191136		1.11841	0.0256376	0.315686	1.34201	0.00954167
chr19_25374900_25375350	22	38	14	8	81	50	42	12	32.2637	41.1684	15.7548	11.7149	52.4093	49.7636	24.8069	10.4586	ENSMUSG00000032702	chr19	25374901	25375350	+	intron	protein_coding-intron (ENSMUST00000049400, intron 3 of 13)	-20178	ENSMUST00000137260	Kank1	2205.5	KN motif and ankyrin repeat domains 1	19	25236975	25434496	protein_coding	negative regulation of substrate adhesion-dependent cell spreading; positive regulation of wound healing; negative regulation of cell migration; negative regulation of insulin receptor signaling pathway; negative regulation of actin filament polymerization; positive regulation of canonical Wnt signaling pathway; cell population proliferation; negative regulation of neuron projection development; …	beta-catenin binding; protein binding	nucleus; cytoplasm; plasma membrane; cytoskeleton; ruffle membrane	0.469902	0.313188	0.94411	0.383075	0.486126		-1.49841	0.00150469	0.0917357	-1.41159	0.00955514
chr18_34776643_34777119	134	232	290	202	522	249	644	420	196.516	251.344	326.349	295.801	337.749	247.823	380.372	366.051	ENSMUSG00000038773	chr18	34776644	34777119	+	promoter-TSS	protein_coding-promoter-TSS (ENSMUST00000043775)	-166	ENSMUST00000225195	Kdm3b	2997	KDM3B lysine (K)-specific demethylase 3B	18	34777047	34838660	protein_coding	cellular oxidant detoxification; response to cisplatin	antioxidant activity	nucleoplasm	0.387309	0.0281815	0.552642	0.260971	0.123817	0.884577	0.341347	0.0389275	0.368298	0.467685	0.00956017	0.387077
chr6_112191029_112191479	16	30	52	42	54	55	58	43	23.4645	32.5014	58.5177	61.5031	34.9395	54.7399	34.2571	37.4767	ENSMUSG00000100219	chr6	112191030	112191479	+	Distant-promoter	Intergenic	-19454	ENSMUST00000186102	1700054K19Rik	452	RIKEN cDNA 1700054K19 gene	6	112210708	112212519	lincRNA				0.645749	0.118876	0.817138	-0.744727	0.0540177		-0.307548	0.42106	0.798591	1.08293	0.00958253	0.387077
chr15_90560581_90561031	16	28	8	6	45	44	28	24	23.4645	30.3346	9.00272	8.78615	29.1163	43.7919	16.5379	20.9172	ENSMUSG00000078847	chr15	90560582	90561031	+	promoter-TSS	processed_pseudogene-promoter-TSS (ENSMUST00000108774)	-541	ENSMUST00000108774	Gm6746	483	predicted pseudogene 6746	15	90561347	90561829	processed_pseudogene				0.416404	0.412015	0.965539	1.06281	0.0829645		-0.958308	0.0550323	0.416266	-1.60472	0.0096053
chr1_85736457_85736916	24	44	18	10	68	46	46	32	35.1968	47.6687	20.2561	14.6436	43.9979	45.7825	27.1694	27.8896	ENSMUSG00000052760	chr1	85736458	85736916	+	promoter-TSS	protein_coding-promoter-TSS (ENSMUST00000064788)	-57	ENSMUST00000064788	A630001G21Rik	1430.5	RIKEN cDNA A630001G21 gene	1	85717083	85778643	protein_coding			nucleus	0.103121	0.804437	0.995367	0.639919	0.178284		-0.705107	0.0865447	0.487931	-1.24191	0.0096415
chr13_72630681_72631230	84	74	56	34	115	65	109	80	123.189	80.17	63.0191	49.7882	74.4082	64.6926	64.3797	69.724	ENSMUSG00000001504	chr13	72630682	72631230	+	TTS	protein_coding-TTS (ENSMUST00000167067)	1130	ENSMUST00000167067	Irx2	559	Iroquois homeobox 2	13	72628820	72634198	protein_coding	regulation of transcription, DNA-templated; negative regulation of transcription by RNA polymerase II; regulation of transcription by RNA polymerase II; neuron differentiation; metanephros development; specification of loop of Henle identity; proximal/distal pattern formation involved in metanephric nephron development; cell development	DNA-binding transcription factor activity, RNA polymerase II-specific; DNA binding; sequence-specific DNA binding; DNA-binding transcription repressor activity, RNA polymerase II-specific	nucleus	-0.528912	0.0792234	0.744536	0.237377	0.453901	0.995319	-0.061419	0.836871	0.95843	-0.827708	0.00965187	0.387077
chr11_52502202_52502652	34	34	18	10	70	38	56	23	49.8622	36.8349	20.2561	14.6436	45.292	37.8203	33.0758	20.0457	ENSMUSG00000083129	chr11	52502203	52502652	+	Distant-promoter	Intergenic	-15117	ENSMUST00000118245	Gm12210	153	predicted gene 12210	11	52487158	52487310	processed_pseudogene				-0.0448054	0.918538	0.997211	0.609695	0.217767		-0.63262	0.145919	0.574375	-1.28712	0.00965473
chr1_184729461_184730177	22	21	46	44	82	32	82	60	32.2637	22.751	51.7657	64.4318	53.0563	31.8487	48.4324	52.293	ENSMUSG00000039377	chr1	184729462	184730177	+	intron	protein_coding-intron (ENSMUST00000048572, intron 3 of 3)	1779	ENSMUST00000174257	Hlx	1495	H2.0-like homeobox	1	184727140	184732619	protein_coding	regulation of transcription, DNA-templated; cell differentiation; regulation of transcription by RNA polymerase II; positive regulation of cell population proliferation; liver development; skeletal muscle tissue development; positive regulation of organ growth; embryonic digestive tract morphogenesis; positive regulation of T-helper 1 cell differentiation; negative regulation of T-helper 2 cell d…	DNA-binding transcription factor activity, RNA polymerase II-specific; DNA binding; sequence-specific DNA binding	nucleus	0.66476	0.111062	0.80409	-0.202215	0.594511	0.995319	0.223499	0.551336	0.859812	1.09047	0.00966864	0.387077
chr17_46102474_46102924	40	40	25	10	92	66	20	26	58.6614	43.3351	28.1335	14.6436	59.5266	65.6879	11.8128	22.6603	ENSMUSG00000117109	chr17	46102475	46102924	+	Distant-promoter	Intergenic	-8028	ENSMUST00000233497	Gm19969	169	predicted gene, 19969	17	46094503	46094671	processed_pseudogene				0.302514	0.467655	0.971959	-0.375279	0.443405		-1.89391	1.54742e-05	0.00583208	-1.21612	0.00971467	0.387077
chr14_73236324_73236684	16	36	56	42	82	50	122	82	23.4645	39.0016	63.0191	61.5031	53.0563	49.7636	72.058	71.4671	ENSMUSG00000033446	chr14	73236325	73236684	+	Distant-promoter	protein_coding-intron (ENSMUST00000022701, intron 17 of 26)	-1391	ENSMUST00000044405	Lpar6	5400	lysophosphatidic acid receptor 6	14	73237895	73243294	protein_coding	G protein-coupled receptor signaling pathway; signal transduction; blastocyst hatching; positive regulation of Rho protein signal transduction; positive regulation of cytosolic calcium ion concentration involved in phospholipase C-activating G protein-coupled signaling pathway	G protein-coupled receptor activity; lysophosphatidic acid receptor activity	membrane; integral component of membrane; plasma membrane; integral component of plasma membrane	0.694244	0.0589522	0.695654	0.204323	0.537109	0.995319	0.478498	0.13875	0.566903	0.968418	0.00971715	0.387077
chr2_35291807_35292258	34	48	24	13	60	50	55	38	49.8622	52.0022	27.0082	19.0367	38.8217	49.7636	32.4852	33.1189	ENSMUSG00000026879	chr2	35291808	35292258	+	intron	protein_coding-intron (ENSMUST00000028239, intron 4 of 16)	9519	ENSMUST00000124323	Gsn	883	gelsolin	2	35256380	35307892	protein_coding	actin cytoskeleton organization; barbed-end actin filament capping; actin filament capping; positive regulation of gene expression; cellular response to interferon-gamma; actin nucleation; actin filament severing; apoptotic process; protein destabilization; positive regulation of cysteine-type endopeptidase activity involved in apoptotic signaling pathway; vesicle-mediated transport; cell project…	metal ion binding; calcium ion binding; protein binding; actin binding; actin filament binding; phosphatidylinositol-4,5-bisphosphate binding; myosin II binding; phosphatidylinositol 3-kinase catalytic subunit binding	extracellular space; nucleus; protein-containing complex; perinuclear region of cytoplasm; cytosol; cytoplasm; plasma membrane; cytoskeleton; extracellular region; lamellipodium; focal adhesion; actin cytoskeleton; cortical actin cytoskeleton; ruffle; phagocytic vesicle; actin cap; myelin sheath; podosome; sarcoplasm	-0.213032	0.585906	0.985513	0.493119	0.255638		-0.424046	0.273621	0.699289	-1.1302	0.00971933
chr3_19530333_19530794	20	30	48	52	54	31	86	40	29.3307	32.5014	54.0163	76.1467	34.9395	30.8534	50.795	34.862	ENSMUSG00000027606	chr3	19530334	19530794	+	promoter-TSS	protein_coding-promoter-TSS (ENSMUST00000118735)	-108	ENSMUST00000118735	Dnajc5b	939	DnaJ heat shock protein family (Hsp40) member C5 beta	3	19508595	19610862	protein_coding			membrane	0.0908533	0.826993	0.995367	-0.581631	0.124242	0.884577	0.387272	0.313944	0.733554	1.05976	0.0097344	0.387077
chr10_69307127_69307577	12	28	45	40	58	22	76	57	17.5984	30.3346	50.6403	58.5744	37.5276	21.896	44.8886	49.6784	ENSMUSG00000112798	chr10	69307128	69307577	+	Distant-promoter	Intergenic	-4787	ENSMUST00000217861	Gm40685	580	predicted gene, 40685	10	69312139	69315376	lincRNA				0.308387	0.494401	0.976587	-0.206731	0.608257		0.642113	0.114928	0.534503	1.15723	0.0097427	0.387077
chr16_43256044_43256494	24	42	14	12	65	29	49	40	35.1968	45.5019	15.7548	17.5723	42.0568	28.8629	28.9413	34.862	ENSMUSG00000022708	chr16	43256045	43256494	+	intron	protein_coding-intron (ENSMUST00000079441, intron 1 of 8)	8985	ENSMUST00000114691	Zbtb20	736	zinc finger and BTB domain containing 20	16	42875881	43642602	protein_coding	negative regulation of transcription by RNA polymerase II; regulation of transcription by RNA polymerase II; cellular response to glucose stimulus; lipid homeostasis; negative regulation of gene expression; positive regulation of interferon-beta production; negative regulation of transcription, DNA-templated; positive regulation of lipid biosynthetic process; positive regulation of glycolytic pro…	metal ion binding; DNA binding; RNA polymerase II cis-regulatory region sequence-specific DNA binding; DNA-binding transcription repressor activity, RNA polymerase II-specific; transcription regulatory region sequence-specific DNA binding; sequence-specific double-stranded DNA binding; protein binding	nucleus; nucleoplasm; nuclear body; cytoplasm	-0.180629	0.680578	0.993398	0.935845	0.0564314		-0.173919	0.684988	0.910974	-1.29039	0.00976409
chr9_48354792_48355203	16	24	52	34	34	17	76	46	23.4645	26.0011	58.5177	49.7882	21.999	16.9196	44.8886	40.0913	ENSMUSG00000032028	chr9	48354793	48355203	+	Distant-promoter	protein_coding-exon (ENSMUST00000215780, exon 2 of 11)	-1543	ENSMUST00000142667	Nxpe2	1037	neurexophilin and PC-esterase domain family, member 2	9	48318006	48353454	protein_coding			membrane; integral component of membrane	-0.334163	0.464915	0.971165	-0.350799	0.374543		1.11322	0.00760276	0.19386	1.12985	0.00977258
chr6_71678837_71679241	18	4	42	24	32	24	56	36	26.3976	4.33351	47.2643	35.1446	20.7049	23.8865	33.0758	31.3758	ENSMUSG00000108813	chr6	71678838	71679241	+	Distant-promoter	Intergenic	-4259	ENSMUST00000205423	Rpl19-ps9	588	ribosomal protein L19, pseudogene 9	6	71683298	71683885	processed_pseudogene				0.604251	0.302753	0.941844	-0.359695	0.490183		0.538509	0.306513	0.727924	1.50245	0.00977885
chr19_47330660_47331348	38	46	22	16	77	40	44	26	55.7283	49.8354	24.7575	23.4297	49.8212	39.8108	25.9881	22.6603	ENSMUSG00000053617	chr19	47330661	47331348	+	Distant-promoter	protein_coding-intron (ENSMUST00000081619, intron 6 of 14)	-16253	ENSMUST00000237796	Sh3pxd2a	3499.5	SH3 and PX domains 2A	19	47260174	47464401	protein_coding	positive regulation of catalytic activity; in utero embryonic development; superoxide metabolic process; reactive oxygen species metabolic process; osteoclast fusion	phosphatidylinositol binding; protein binding; phosphatidylinositol-3-phosphate binding; phosphatidylinositol-4,5-bisphosphate binding; phosphatidylinositol-5-phosphate binding; phosphatidylinositol-3,4-bisphosphate binding; phosphatidylinositol-4-phosphate binding; superoxide-generating NADPH oxidase activator activity; protease binding	cytoplasm; cell junction; cell projection; podosome	-0.223427	0.567847	0.982957	0.0179815	0.967543		-0.883528	0.0265542	0.320714	-1.12494	0.00978006
chr4_43728565_43729015	40	40	16	20	84	58	54	36	58.6614	43.3351	18.0054	29.2872	54.3504	57.7257	31.8945	31.3758	ENSMUSG00000028475	chr4	43728566	43729015	+	Distant-promoter	protein_coding-TTS (ENSMUST00000095109)	-1244	ENSMUST00000131248	Spaar	2642.5	small regulatory polypeptide of amino acid response	4	43730034	43759462	protein_coding	regulation of skeletal muscle tissue regeneration; cellular response to amino acid stimulus; negative regulation of TORC1 signaling		membrane; integral component of membrane; endosome; lysosome; lysosomal membrane; lysosomal proton-transporting V-type ATPase complex; late endosome membrane; integral component of lysosomal membrane	0.144765	0.705016	0.993947	0.444447	0.303119		-0.822088	0.0302701	0.336018	-1.12177	0.00978051	0.387077
chr9_122120032_122120486	16	20	44	32	55	36	96	60	23.4645	21.6676	49.515	46.8595	35.5865	35.8298	56.7014	52.293	ENSMUSG00000111003	chr9	122120033	122120486	+	TTS	TEC-TTS (ENSMUST00000217153)	1114	ENSMUST00000217153	Gm47122	351	predicted gene, 47122	9	122119145	122119495	TEC				0.666526	0.113651	0.808989	0.178141	0.630619		0.612803	0.0929836	0.497557	1.10119	0.009781	0.387077
chr17_25363709_25364113	42	66	26	26	77	57	54	30	61.5944	71.503	29.2589	38.0733	49.8212	56.7305	31.8945	26.1465	ENSMUSG00000033825	chr17	25363710	25364113	+	Distant-promoter	Intergenic	-2394	ENSMUST00000234477	Tpsb2	1099.5	tryptase beta 2	17	25366305	25369098	protein_coding	proteolysis	hydrolase activity; peptidase activity; serine-type endopeptidase activity; serine-type peptidase activity		-0.331094	0.350435	0.952326	-0.192474	0.625815	0.995319	-0.861156	0.0176393	0.272646	-0.999776	0.009803	0.387077
chr2_152785668_152786118	30	40	8	18	97	45	42	16	43.996	43.3351	9.00272	26.3585	62.7617	44.7872	24.8069	13.9448	ENSMUSG00000093306	chr2	152785669	152786118	+	Distant-promoter	protein_coding-intron (ENSMUST00000007803, intron 2 of 2)	-13004	ENSMUST00000175565	Gm23802	102	predicted gene, 23802	2	152772788	152772889	miRNA				0.309061	0.500954	0.976587	0.202621	0.702375		-1.4563	0.00185145	0.100274	-1.34986	0.00981199
chr4_80783985_80784345	4	10	30	20	12	0	32	24	5.86614	10.8338	33.7602	29.2872	7.76434	0	18.9005	20.9172	ENSMUSG00000005994	chr4	80783986	80784345	+	Intergenic	Intergenic	-49958	ENSMUST00000133655	Tyrp1	1838	tyrosinase-related protein 1	4	80834123	80851719	protein_coding	oxidation-reduction process; pigmentation; melanin biosynthetic process; melanin metabolic process; melanocyte differentiation; melanosome organization; acetoacetic acid metabolic process; positive regulation of melanin biosynthetic process; melanin biosynthetic process from tyrosine	metal ion binding; protein binding; identical protein binding; monooxygenase activity; oxidoreductase activity; protein homodimerization activity; monophenol monooxygenase activity	membrane; integral component of membrane; cytoplasm; endosome membrane; melanosome; clathrin-coated endocytic vesicle membrane; melanosome membrane; intracellular vesicle	-0.979488	0.236772	0.909186	-0.66831	0.302029		2.19992	0.00355703	0.138032	1.88874	0.00982745
chr5_137766307_137766657	44	50	96	74	116	34	194	106	64.5275	54.1689	108.033	108.363	75.0552	33.8392	114.584	92.3843	ENSMUSG00000029723	chr5	137766308	137766657	+	Distant-promoter	protein_coding-intron (ENSMUST00000031738, intron 2 of 2)	-1208	ENSMUST00000138698	Tsc22d4	1043	TSC22 domain family, member 4	5	137745730	137768450	protein_coding	regulation of transcription, DNA-templated; response to osmotic stress	DNA-binding transcription factor activity; protein binding	nucleus; cytoplasm	-0.0856799	0.802376	0.995367	-0.0595818	0.850144	0.995319	0.899254	0.00491084	0.159581	0.873156	0.00984999	0.387539
chr12_116280983_116281425	40	46	28	10	83	31	56	40	58.6614	49.8354	31.5095	14.6436	53.7033	30.8534	33.0758	34.862	ENSMUSG00000021171	chr12	116280984	116281425	+	promoter-TSS	protein_coding-promoter-TSS (ENSMUST00000100986)	8	ENSMUST00000100986	Esyt2	4017	extended synaptotagmin-like protein 2	12	116281196	116391050	protein_coding	lipid transport; endoplasmic reticulum-plasma membrane tethering; endocytosis	metal ion binding; calcium ion binding; identical protein binding; lipid binding; phosphatidylinositol binding; calcium-dependent phospholipid binding; phosphatidylcholine binding; phosphatidylethanolamine binding	membrane; integral component of membrane; plasma membrane; integral component of plasma membrane; endoplasmic reticulum; endoplasmic reticulum membrane; intrinsic component of endoplasmic reticulum membrane; extrinsic component of cytoplasmic side of plasma membrane; organelle membrane contact site; endoplasmic reticulum-plasma membrane contact site	-0.336168	0.426601	0.965539	0.524623	0.256282		-0.336301	0.423589	0.799164	-1.19709	0.0099576	0.38815
chr8_47990413_47990863	34	46	20	16	74	44	56	32	49.8622	49.8354	22.5068	23.4297	47.8801	43.7919	33.0758	27.8896	ENSMUSG00000031563	chr8	47990414	47990863	+	promoter-TSS	protein_coding-promoter-TSS (ENSMUST00000057561)	-87	ENSMUST00000057561	Wwc2	7135	WW, C2 and coiled-coil domain containing 2	8	47823959	47990924	protein_coding	negative regulation of transcription by RNA polymerase II; negative regulation of hippo signaling; negative regulation of organ growth	kinase binding; molecular adaptor activity; protein binding	cytosol	-0.117474	0.760891	0.994029	0.417949	0.333768		-0.584486	0.127576	0.551264	-1.11991	0.00996678
chr18_67642251_67642701	24	34	52	58	86	30	165	98	35.1968	36.8349	58.5177	84.9328	55.6444	29.8581	97.4555	85.4119	ENSMUSG00000024537	chr18	67642252	67642701	+	intron	protein_coding-intron (ENSMUST00000025418, intron 1 of 6)	868	ENSMUST00000236522	Psmg2	1059	proteasome (prosome, macropain) assembly chaperone 2	18	67641599	67654162	protein_coding	mitotic spindle assembly checkpoint; negative regulation of apoptotic process; regulation of cell cycle; proteasome assembly; chaperone-mediated protein complex assembly	molecular adaptor activity	nucleus; cytosol; chaperone complex	0.272899	0.474362	0.972598	0.363443	0.287681	0.985782	1.07182	0.00175603	0.0988008	0.98128	0.00996756	0.38815
chr2_122302585_122303293	36	54	80	70	100	66	120	86	52.7952	58.5024	90.0272	102.505	64.7028	65.6879	70.8767	74.9533	ENSMUSG00000027224	chr2	122302586	122303293	+	TTS	protein_coding-TTS (ENSMUST00000028653)	2772	ENSMUST00000155561	Duoxa1	1026	dual oxidase maturation factor 1	2	122302191	122313730	protein_coding	protein transport; cellular protein localization; protein localization; positive regulation of neuron differentiation; regulation of inflammatory response; hydrogen peroxide metabolic process; positive regulation of hydrogen peroxide biosynthetic process; positive regulation of reactive oxygen species metabolic process; regulation of thyroid hormone generation	protein binding; enzyme binding	membrane; integral component of membrane; plasma membrane; endoplasmic reticulum; endoplasmic reticulum membrane; cell leading edge	0.222497	0.460549	0.970917	-0.398794	0.155361	0.932576	0.160048	0.565961	0.86537	0.781339	0.00997159	0.38815
chrX_103484035_103484385	26	34	10	12	40	23	48	22	38.1299	36.8349	11.2534	17.5723	25.8811	22.8912	28.3507	19.1741	ENSMUSG00000086503	chrX	103484036	103484385	+	promoter-TSS	lincRNA-promoter-TSS (ENSMUST00000127786)	-956	ENSMUST00000127786	Xist	9519.5	inactive X specific transcripts	X	103460366	103483254	lincRNA				-0.613491	0.20645	0.894424	0.758278	0.160268		-0.028218	0.953281	0.98763	-1.39999	0.0100043
chr9_41801387_41801791	4	14	30	20	32	12	62	40	5.86614	15.1673	33.7602	29.2872	20.7049	11.9433	36.6196	34.862	ENSMUSG00000110981	chr9	41801388	41801791	+	Distant-promoter	Intergenic	-3823	ENSMUST00000215885	Gm35940	5669.5	predicted gene, 35940	9	41805412	41838418	processed_transcript				0.610059	0.311898	0.94411	0.178271	0.725		1.1036	0.0320284	0.342745	1.53538	0.0100527
chr8_64212218_64212622	12	24	42	40	38	13	44	42	17.5984	26.0011	47.2643	58.5744	24.5871	12.9385	25.9881	36.6051	ENSMUSG00000053626	chr8	64212219	64212622	+	Distant-promoter	Intergenic	-6149	ENSMUST00000211755	Tll1	2712	tolloid-like	8	64014931	64206271	protein_coding	proteolysis	zinc ion binding; metal ion binding; hydrolase activity; calcium ion binding; peptidase activity; metallopeptidase activity; metalloendopeptidase activity		-0.200227	0.692589	0.993947	-0.764167	0.0898715		0.692239	0.14114	0.569382	1.25618	0.0100599
chr13_43481406_43481810	6	14	28	26	16	22	68	34	8.7992	15.1673	31.5095	38.0733	10.3524	21.896	40.1635	29.6327	ENSMUSG00000038546	chr13	43481407	43481810	+	promoter-TSS	protein_coding-promoter-TSS (ENSMUST00000144326)	-326	ENSMUST00000144326	Ranbp9	807	RAN binding protein 9	13	43402675	43481282	protein_coding	negative regulation of ERK1 and ERK2 cascade; positive regulation of amyloid precursor protein catabolic process; cell surface receptor signaling pathway; cytoskeleton organization	enzyme binding; protein binding; Ran GTPase binding	ubiquitin ligase complex; nucleus; cytoplasm; membrane; plasma membrane	0.358569	0.548209	0.982072	0.0170504	0.973121		1.16117	0.0257105	0.316074	1.50268	0.0101495
chr16_23991173_23991523	30	60	110	48	141	89	152	110	43.996	65.0027	123.787	70.2892	91.2309	88.5791	89.7772	95.8705	ENSMUSG00000022508	chr16	23991174	23991523	+	Distant-promoter	Intergenic	-2496	ENSMUST00000023151	Bcl6	3729	B cell leukemia/lymphoma 6	16	23965052	23988852	protein_coding	spermatogenesis; negative regulation of transcription by RNA polymerase II; immune system process; positive regulation of B cell proliferation; negative regulation of transcription, DNA-templated; regulation of transcription by RNA polymerase II; regulation of cytokine production; negative regulation of cellular senescence; cell morphogenesis; Rho protein signal transduction; negative regulation …	metal ion binding; DNA binding; protein binding; identical protein binding; chromatin binding; RNA polymerase II cis-regulatory region sequence-specific DNA binding; sequence-specific DNA binding; DNA-binding transcription factor activity; DNA-binding transcription repressor activity, RNA polymerase II-specific; RNA polymerase II transcription regulatory region sequence-specific DNA binding; chro…	nucleus; nucleoplasm; Golgi apparatus; replication fork	0.705778	0.0256646	0.531455	-0.080947	0.785716	0.995319	0.0433003	0.8815	0.970186	0.830025	0.010176	0.394706
chr17_70720631_70721281	34	34	20	8	72	34	32	22	49.8622	36.8349	22.5068	11.7149	46.586	33.8392	18.9005	19.1741	ENSMUSG00000097282	chr17	70720632	70721281	+	intron	protein_coding-intron (ENSMUST00000060072, intron 9 of 14)	34626	ENSMUST00000181546	5031415H12Rik	2481	RIKEN cDNA 5031415H12 gene	17	70745329	70755582	antisense				-0.0881705	0.844118	0.995367	0.123295	0.810889		-1.09014	0.0173474	0.270566	-1.30161	0.0101913
chr9_31559459_31559822	36	52	100	54	82	71	140	114	52.7952	56.3357	112.534	79.0754	53.0563	70.6643	82.6895	99.3567	ENSMUSG00000111853	chr9	31559460	31559822	+	promoter-TSS	lincRNA-promoter-TSS (ENSMUST00000216695)	31	ENSMUST00000216695	Gm31408	1455	predicted gene, 31408	9	31559609	31579634	lincRNA				0.164684	0.605328	0.98619	-0.0891683	0.761086	0.995319	0.56523	0.0537325	0.413225	0.819083	0.0102188	0.394971
chr9_58709919_58710323	12	16	28	38	28	23	56	40	17.5984	17.3341	31.5095	55.6456	18.1168	22.8912	33.0758	34.862	ENSMUSG00000093473	chr9	58709920	58710323	+	Distant-promoter	protein_coding-intron (ENSMUST00000098674, intron 2 of 5)	-14110	ENSMUST00000177528	Gm20620	168	predicted gene 20620	9	58695844	58696011	processed_pseudogene				0.21941	0.671931	0.993398	-0.345703	0.445395		0.739395	0.111213	0.527802	1.30451	0.0102417
chr3_23191605_23192009	28	26	6	10	8	20	40	28	41.063	28.1678	6.75204	14.6436	5.17622	19.9054	23.6256	24.4034	ENSMUSG00000103607	chr3	23191606	23192009	+	Intergenic	Intergenic	105832	ENSMUST00000195835	Gm37021	663	predicted gene, 37021	3	23085975	23088949	lincRNA				-1.51756	0.0151992	0.432	1.1994	0.0711355		0.997914	0.107268	0.523314	-1.71905	0.0102723
chr4_61858171_61858575	4	12	26	22	25	6	46	36	5.86614	13.0005	29.2589	32.2159	16.1757	5.97163	27.1694	31.3758	ENSMUSG00000081053	chr4	61858172	61858575	+	promoter-TSS	unprocessed_pseudogene-promoter-TSS (ENSMUST00000120723)	-497	ENSMUST00000120723	Mup-ps17	218	major urinary protein, pseudogene 17	4	61857321	61857876	unprocessed_pseudogene				0.241306	0.718194	0.993947	-0.0715665	0.897517		1.34579	0.0206476	0.291127	1.65866	0.0102791
chr12_79354573_79355311	24	32	8	14	101	60	58	58	35.1968	34.6681	9.00272	20.501	65.3498	59.7163	34.2571	50.5499	ENSMUSG00000059060	chr12	79354574	79355311	+	intron	protein_coding-intron (ENSMUST00000079533, intron 7 of 7)	27589	ENSMUST00000221257	Rad51b	1808.5	RAD51 paralog B	12	79297282	79814690	protein_coding	DNA repair; cellular response to DNA damage stimulus; in utero embryonic development; double-strand break repair via homologous recombination; DNA recombination; positive regulation of cell population proliferation; blastocyst growth; positive regulation of G2/M transition of mitotic cell cycle; somite development	DNA-dependent ATPase activity; ATP binding; DNA binding; nucleotide binding; single-stranded DNA binding; double-stranded DNA binding; four-way junction DNA binding	nucleus; replication fork; Rad51B-Rad51C-Rad51D-XRCC2 complex	0.843213	0.0422741	0.633885	1.5565	0.00124446		-0.575262	0.140951	0.569382	-1.28855	0.0102867	0.396097
chr3_30515002_30515366	110	136	98	64	208	149	252	186	161.319	147.339	110.283	93.719	134.582	148.295	148.841	162.108	ENSMUSG00000027684	chr3	30515003	30515366	+	Distant-promoter	protein_coding-intron (ENSMUST00000172754, intron 2 of 8)	-5362	ENSMUST00000172697	Mecom	2803	MDS1 and EVI1 complex locus	3	29951296	30548008	protein_coding	negative regulation of programmed cell death; negative regulation of transcription, DNA-templated; positive regulation of transcription, DNA-templated; negative regulation of JNK cascade; regulation of cell cycle; multicellular organism development; positive regulation of transcription by RNA polymerase II; response to bacterium; methylation; cell differentiation; inflammatory response; in utero …	DNA-binding transcription factor activity; transferase activity; metal ion binding; DNA binding; protein binding; DNA-binding transcription activator activity, RNA polymerase II-specific; RNA polymerase II cis-regulatory region sequence-specific DNA binding; methyltransferase activity; protein homodimerization activity; histone methyltransferase activity (H3-K9 specific); RNA polymerase II transc…	histone deacetylase complex; nucleus; nuclear speck; cytoplasm	-0.126502	0.552221	0.982072	0.598182	0.00669278	0.275395	0.13784	0.499152	0.837796	-0.586844	0.0103204	0.396097
chr12_56681536_56681940	10	12	38	20	16	10	62	44	14.6653	13.0005	42.7629	29.2872	10.3524	9.95271	36.6196	38.3482	ENSMUSG00000001497	chr12	56681537	56681940	+	Distant-promoter	Intergenic	-10029	ENSMUST00000153250	Pax9	4166	paired box 9	12	56691767	56712822	protein_coding	animal organ morphogenesis; regulation of transcription, DNA-templated; multicellular organism development; positive regulation of transcription by RNA polymerase II; negative regulation of transcription, DNA-templated; regulation of transcription by RNA polymerase II; face morphogenesis; endoderm development; odontogenesis; cellular response to growth factor stimulus; anatomical structure develo…	DNA-binding transcription factor activity; DNA binding; DNA-binding transcription factor activity, RNA polymerase II-specific; RNA polymerase II cis-regulatory region sequence-specific DNA binding; DNA-binding transcription activator activity, RNA polymerase II-specific; RNA polymerase II transcription regulatory region sequence-specific DNA binding; sequence-specific double-stranded DNA binding	nucleus; nuclear chromatin; transcription regulator complex	-0.436197	0.456319	0.970404	0.0451173	0.923828		1.88014	0.000280217	0.0363661	1.39882	0.0103572
chr16_50374596_50375046	41	40	89	56	88	48	126	110	60.1279	43.3351	100.155	82.0041	56.9385	47.773	74.4206	95.8705	ENSMUSG00000022641	chr16	50374597	50375046	+	intron	protein_coding-intron (ENSMUST00000066037, intron 2 of 15)	-43828	ENSMUST00000114488	Bbx	3293	bobby sox HMG box containing	16	50191844	50432390	protein_coding	negative regulation of transcription by RNA polymerase II; bone development	DNA binding; sequence-specific double-stranded DNA binding	nucleus; nucleoplasm; cytosol	0.0415458	0.899492	0.996727	-0.110403	0.713042	0.995319	0.685393	0.0234174	0.303906	0.837342	0.0104269	0.396097
chr6_135417461_135417865	18	14	34	38	45	27	82	49	26.3976	15.1673	38.2616	55.6456	29.1163	26.8723	48.4324	42.706	ENSMUSG00000030208	chr6	135417462	135417865	+	Intergenic	Intergenic	50170	ENSMUST00000111907	Emp1	2742	epithelial membrane protein 1	6	135362545	135383173	protein_coding	cell death; bleb assembly		membrane; integral component of membrane; plasma membrane	0.464023	0.321685	0.947137	-0.028398	0.945105		0.702576	0.0896233	0.492421	1.195	0.0104883
chr19_5451784_5452188	32	52	12	24	88	63	60	42	46.9291	56.3357	13.5041	35.1446	56.9385	62.7021	35.4384	36.6051	ENSMUSG00000024912	chr19	5451785	5452188	+	intron	protein_coding-intron (ENSMUST00000025850, intron 2 of 3)	4065	ENSMUST00000235958	Fosl1	496	fos-like antigen 1	19	5447547	5455946	protein_coding	regulation of transcription, DNA-templated; positive regulation of transcription by RNA polymerase II; regulation of transcription by RNA polymerase II; in utero embryonic development; negative regulation of cell population proliferation; positive regulation of DNA-binding transcription factor activity; positive regulation of apoptotic process; positive regulation of DNA-templated transcription, …	DNA-binding transcription factor activity; DNA binding; RNA polymerase II cis-regulatory region sequence-specific DNA binding; DNA-binding transcription activator activity, RNA polymerase II-specific; RNA polymerase II transcription regulatory region sequence-specific DNA binding; DNA-binding transcription factor activity, RNA polymerase II-specific; sequence-specific double-stranded DNA binding	nucleus; nucleoplasm; cytosol; intracellular membrane-bounded organelle; neuron projection; presynaptic membrane	0.203325	0.604579	0.98619	0.607798	0.165492	0.942635	-0.730028	0.0591784	0.426112	-1.1345	0.0104988	0.396097
chr17_26803226_26803692	10	18	36	29	42	22	54	40	14.6653	19.5008	40.5123	42.4664	27.1752	21.896	31.8945	34.862	ENSMUSG00000024191	chr17	26803227	26803692	+	Intergenic	Intergenic	12684	ENSMUST00000131362	Bnip1	1087	BCL2/adenovirus E1B interacting protein 1	17	26781066	26792565	protein_coding	protein transport; apoptotic process; vesicle-mediated transport; retrograde vesicle-mediated transport, Golgi to endoplasmic reticulum; endoplasmic reticulum organization; endoplasmic reticulum membrane fusion; response to activity; response to starvation; response to oxygen-glucose deprivation; membrane fusion	SNAP receptor activity	membrane; integral component of membrane; cytoplasm; intracellular membrane-bounded organelle; endoplasmic reticulum; mitochondrion; endoplasmic reticulum membrane; SNARE complex; mitochondrial membrane; nuclear envelope; COPI-coated vesicle	0.517172	0.296303	0.938523	-0.3155	0.469486		0.429834	0.326568	0.742859	1.26251	0.0105136
chr4_111885944_111886304	12	12	26	35	34	28	30	28	17.5984	13.0005	29.2589	51.2526	21.999	27.8676	17.7192	24.4034	ENSMUSG00000028544	chr4	111885945	111886304	+	Distant-promoter	protein_coding-intron (ENSMUST00000102719, intron 11 of 14)	-1870	ENSMUST00000128224	Slc5a9	1613	solute carrier family 5 (sodium/glucose cotransporter), member 9	4	111875375	111902918	protein_coding	transmembrane transport; ion transport; sodium ion transport; glucose transmembrane transport	transmembrane transporter activity; glucose:sodium symporter activity	membrane; integral component of membrane; plasma membrane	0.710753	0.193595	0.887577	-0.933163	0.060853		-0.246217	0.621182	0.885882	1.3977	0.0105171
chr14_61568190_61568854	42	52	26	20	78	51	66	42	61.5944	56.3357	29.2589	29.2872	50.4682	50.7588	38.9822	36.6051	ENSMUSG00000114902	chr14	61568191	61568854	+	Intergenic	Intergenic	9724	ENSMUST00000225750	Gm4118	864	predicted gene 4118	14	61558798	61559661	processed_pseudogene				-0.217278	0.540475	0.980888	0.371372	0.341516	0.987988	-0.41838	0.233814	0.668008	-1.00703	0.0105221	0.396097
chr17_47332623_47333073	20	42	18	6	70	59	35	28	29.3307	45.5019	20.2561	8.78615	45.292	58.721	20.6724	24.4034	ENSMUSG00000034729	chr17	47332624	47333073	+	intron	processed_transcript-intron (ENSMUST00000077951, intron 14 of 19)	-36039	ENSMUST00000120737	Mrps10	1017	mitochondrial ribosomal protein S10	17	47368887	47381417	protein_coding	translation	structural constituent of ribosome	mitochondrial small ribosomal subunit; ribosome; mitochondrion	0.453046	0.312785	0.94411	0.586895	0.261473		-1.20636	0.00700585	0.186232	-1.34021	0.0105241
chr14_25304046_25304396	50	62	36	21	148	62	60	50	73.3267	67.1695	40.5123	30.7515	95.7601	61.7068	35.4384	43.5775	ENSMUSG00000097601	chr14	25304047	25304396	+	intron	antisense-intron (ENSMUST00000225188, intron 2 of 3)	74414	ENSMUST00000181582	Gm26660	3327.5	predicted gene, 26660	14	25315873	25379609	lincRNA				0.180579	0.595343	0.98619	0.128098	0.734363	0.995319	-1.01688	0.0028252	0.122898	-0.964397	0.0105308	0.396097
chr6_136672477_136672940	46	54	26	22	104	70	44	16	67.4606	58.5024	29.2589	32.2159	67.2909	69.669	25.9881	13.9448	ENSMUSG00000030214	chr6	136672478	136672940	+	Distant-promoter	Intergenic	-10780	ENSMUST00000032336	Plbd1	2010	phospholipase B domain containing 1	6	136612070	136661928	protein_coding	lipid metabolic process; lipid catabolic process	hydrolase activity; phospholipase activity	extracellular space	0.124303	0.732621	0.993947	-0.582719	0.168679	0.947352	-1.74162	5.97138e-06	0.00327016	-1.03459	0.0105365	0.396097
chr15_98993905_98994355	46	46	24	20	88	40	74	46	67.4606	49.8354	27.0082	29.2872	56.9385	39.8108	43.7073	40.0913	ENSMUSG00000097587	chr15	98993906	98994355	+	exon	processed_transcript-exon (ENSMUST00000230013, exon 4 of 4)	8236	ENSMUST00000180490	4930578M01Rik	1060	RIKEN cDNA 4930578M01 gene	15	98983348	98996446	processed_transcript				-0.253475	0.496648	0.976587	0.580875	0.152291	0.927234	-0.218186	0.551678	0.859815	-1.05254	0.0105366	0.396097
chr18_82820734_82821138	6	4	18	16	26	26	66	30	8.7992	4.33351	20.2561	23.4297	16.8227	25.8771	38.9822	26.1465	ENSMUSG00000097738	chr18	82820735	82821138	+	Intergenic	Intergenic	-34958	ENSMUST00000181345	4930445N18Rik	1033	RIKEN cDNA 4930445N18 gene	18	82855894	82870604	lincRNA				1.7327	0.0108065	0.374694	0.590761	0.281307		0.636495	0.228338	0.663405	1.77843	0.0105466
chr2_135204998_135205448	26	42	11	14	39	46	50	20	38.1299	45.5019	12.3787	20.501	25.2341	45.7825	29.532	17.431	ENSMUSG00000085247	chr2	135204999	135205448	+	intron	protein_coding-intron (ENSMUST00000070724, intron 3 of 31)	10393	ENSMUST00000138303	4930545L23Rik	2502	RIKEN cDNA 4930545L23 gene	2	135169573	135215616	antisense				-0.260372	0.587764	0.985513	0.556227	0.301132		-0.558236	0.245386	0.677115	-1.37484	0.0105639
chr15_62038879_62039329	32	34	18	10	68	44	38	34	46.9291	36.8349	20.2561	14.6436	43.9979	43.7919	22.4443	29.6327	ENSMUSG00000097039	chr15	62038880	62039329	+	promoter-TSS	lincRNA-promoter-TSS (ENSMUST00000183297)	-153	ENSMUST00000183297	Pvt1	1197	Pvt1 oncogene	15	62037986	62378096	lincRNA				0.076634	0.855956	0.995367	0.548808	0.254627		-0.765731	0.0677428	0.448174	-1.23791	0.0105947
chr11_75510679_75511083	22	24	63	34	45	20	83	55	32.2637	26.0011	70.8965	49.7882	29.1163	19.9054	49.0231	47.9353	ENSMUSG00000038195	chr11	75510680	75511083	+	exon	protein_coding-exon (ENSMUST00000042972, exon 4 of 8)	414	ENSMUST00000156923	Rilp	1382.5	Rab interacting lysosomal protein	11	75510094	75513168	protein_coding	protein transport; negative regulation of protein catabolic process; positive regulation of protein catabolic process; cilium assembly; early endosome to late endosome transport; endosome to lysosome transport; regulation of multivesicular body size; endosome transport via multivesicular body sorting pathway; intralumenal vesicle formation	protein binding; protein dimerization activity; Rab GTPase binding; small GTPase binding; dynein light intermediate chain binding	membrane; protein-containing complex; cytoplasmic vesicle; cytosol; cytoplasm; endosome; mitochondrion; lysosome; lysosomal membrane; late endosome; late endosome membrane; ciliary basal body; phagocytic vesicle membrane; endosome membrane	-0.216351	0.61731	0.987761	-0.324673	0.395436		0.962515	0.0153374	0.258626	1.07084	0.0106553	0.398217
chr19_5456794_5457198	28	36	14	12	47	49	67	36	41.063	39.0016	15.7548	17.5723	30.4103	48.7683	39.5728	31.3758	ENSMUSG00000095098	chr19	5456795	5457198	+	exon	protein_coding-exon (ENSMUST00000179549, exon 1 of 1)	508	ENSMUST00000236881	Ccdc85b	4440	coiled-coil domain containing 85B	19	5453180	5457894	protein_coding	cell differentiation; negative regulation of transcription, DNA-templated; negative regulation of cell growth; regulation of growth; negative regulation of fat cell differentiation	protein binding; delta-catenin binding	nucleus; cytoplasm; cell junction; cytoskeleton; centrosome; microtubule organizing center; adherens junction	-0.031816	0.941483	0.998651	1.10349	0.0227902		-0.132974	0.751313	0.932619	-1.26828	0.0106609
chr1_154077466_154077585	8	22	2	6	121	60	36	22	11.7323	23.8343	2.25068	8.78615	78.2904	59.7163	21.263	19.1741	ENSMUSG00000088669	chr1	154077467	154077585	+	exon	lincRNA-exon (ENSMUST00000190485, exon 3 of 4)	2674	ENSMUST00000158044	Gm25336	105	predicted gene, 25336	1	154080095	154080199	snoRNA				1.92796	0.000146724	0.038795	1.964	0.00403243		-1.77179	0.000174416	0.0264865	-1.80783	0.0106871
chr2_118529433_118529904	54	58	34	26	116	80	102	89	79.1928	62.836	38.2616	38.0733	75.0552	79.6217	60.2452	77.568	ENSMUSG00000040093	chr2	118529434	118529904	+	TTS	protein_coding-TTS (ENSMUST00000110859)	14919	ENSMUST00000143583	Bmf	709	BCL2 modifying factor	2	118528757	118549687	protein_coding	apoptotic process; negative regulation of autophagy; cellular response to UV; positive regulation of apoptotic process; anoikis; positive regulation of apoptotic signaling pathway; negative regulation of apoptotic signaling pathway; positive regulation of protein-containing complex assembly; positive regulation of release of cytochrome c from mitochondria; cellular response to starvation; negativ…	protein binding	cytoplasm; myosin complex; actin cytoskeleton; acrosomal vesicle	0.129833	0.676119	0.993398	0.843358	0.0121088	0.387914	-0.173002	0.561854	0.864453	-0.886526	0.010696	0.398217
chr5_36103435_36103839	18	22	48	35	34	22	113	62	26.3976	23.8343	54.0163	51.2526	21.999	21.896	66.7423	54.0361	ENSMUSG00000043430	chr5	36103436	36103839	+	intron	protein_coding-intron (ENSMUST00000037370, intron 3 of 26)	-100384	ENSMUST00000052224	Psapl1	2548	prosaposin-like 1	5	36204021	36206568	protein_coding	lipid metabolic process; sphingolipid metabolic process; adenylate cyclase-inhibiting G protein-coupled receptor signaling pathway; regulation of lipid metabolic process		extracellular region; extracellular space; lysosome; cytosol	-0.188521	0.665558	0.992654	0.202457	0.585092		1.46578	0.000155896	0.0247405	1.0748	0.0107332	0.398217
chr10_109033361_109033765	16	24	36	48	30	21	72	60	23.4645	26.0011	40.5123	70.2892	19.4108	20.9007	42.526	52.293	ENSMUSG00000035864	chr10	109033362	109033765	+	Intergenic	Intergenic	-22581	ENSMUST00000064054	Syt1	3290.5	synaptotagmin I	10	108497650	109010982	protein_coding	cell differentiation; neurotransmitter secretion; synaptic vesicle exocytosis; synaptic vesicle endocytosis; response to calcium ion; cellular response to calcium ion; vesicle-mediated transport; calcium-dependent activation of synaptic vesicle fusion; positive regulation of calcium ion-dependent exocytosis; detection of calcium ion; brain development; regulation of calcium ion-dependent exocytos…	metal ion binding; calcium ion binding; protein binding; identical protein binding; protein heterodimerization activity; calmodulin binding; calcium-dependent phospholipid binding; SNARE binding; protein C-terminus binding; phosphatidylinositol-4,5-bisphosphate binding; low-density lipoprotein particle receptor binding; phospholipid binding; phosphatidylserine binding; clathrin binding; syntaxin-…	membrane; integral component of membrane; plasma membrane; Golgi apparatus; cytoplasm; cell junction; synapse; cytoplasmic vesicle; neuron projection; glutamatergic synapse; synaptic vesicle; secretory granule; synaptic vesicle membrane; excitatory synapse; axon; integral component of synaptic vesicle membrane; transport vesicle membrane; dense core granule; presynaptic membrane; intracellular or…	-0.304994	0.513917	0.976587	-0.216138	0.59366		1.23268	0.00380208	0.142185	1.14383	0.0107343
chr16_92653817_92654177	16	10	40	28	29	27	42	20	23.4645	10.8338	45.0136	41.0021	18.7638	26.8723	24.8069	17.431	ENSMUSG00000097139	chr16	92653818	92654177	+	intron	protein_coding-intron (ENSMUST00000023673, intron 5 of 7)	41183	ENSMUST00000180989	Gm26626	796	predicted gene, 26626	16	92612814	92620105	antisense				0.433893	0.423219	0.965539	-1.01455	0.0399945		-0.0814839	0.870607	0.967531	1.36695	0.0107656
chr10_123197300_123197750	12	22	56	22	62	54	78	40	17.5984	23.8343	63.0191	32.2159	40.1157	53.7446	46.0699	34.862	ENSMUSG00000020124	chr10	123197301	123197750	+	promoter-TSS	protein_coding-promoter-TSS (ENSMUST00000020334)	-530	ENSMUST00000220377	Usp15	2074	ubiquitin specific peptidase 15	10	123105006	123196995	protein_coding	proteolysis; ubiquitin-dependent protein catabolic process; protein deubiquitination; protein K48-linked deubiquitination; transforming growth factor beta receptor signaling pathway; positive regulation of RIG-I signaling pathway; BMP signaling pathway; pathway-restricted SMAD protein phosphorylation; histone H2B conserved C-terminal lysine deubiquitination; monoubiquitinated protein deubiquitina…	hydrolase activity; peptidase activity; cysteine-type peptidase activity; identical protein binding; thiol-dependent ubiquitin-specific protease activity; catalytic activity; SMAD binding; transforming growth factor beta receptor binding; Lys48-specific deubiquitinase activity; cysteine-type endopeptidase activity; ubiquitin modification-dependent histone binding; thiol-dependent ubiquitinyl hydr…	nucleus; cytosol; cytoplasm; mitochondrion	1.15417	0.0123564	0.394041	-0.244393	0.562822		-0.195676	0.633808	0.890961	1.20289	0.0107657	0.398217
chr9_123925254_123925704	32	40	76	52	78	58	104	74	46.9291	43.3351	85.5259	76.1467	50.4682	57.7257	61.4265	64.4947	ENSMUSG00000025804	chr9	123925255	123925704	+	Intergenic	Intergenic	43213	ENSMUST00000026911	Ccr1	2833	chemokine (C-C motif) receptor 1	9	123962124	123968692	protein_coding	immune response; calcium-mediated signaling; G protein-coupled receptor signaling pathway; signal transduction; inflammatory response; negative regulation of gene expression; chemotaxis; positive regulation of cytosolic calcium ion concentration; cellular calcium ion homeostasis; myeloid cell differentiation; positive regulation of ERK1 and ERK2 cascade; exocytosis; calcium ion transport; positiv…	protein binding; G protein-coupled receptor activity; chemokine receptor activity; C-C chemokine receptor activity; phosphatidylinositol phospholipase C activity; chemokine binding; C-C chemokine binding; chemokine (C-C motif) ligand 7 binding; chemokine (C-C motif) ligand 5 binding	membrane; integral component of membrane; external side of plasma membrane; plasma membrane; cytoplasm; neuronal cell body	0.258758	0.435015	0.965539	-0.366086	0.231414	0.972967	0.223814	0.462242	0.820229	0.848658	0.0107744	0.398217
chr1_16631817_16632221	14	22	38	40	38	18	60	48	20.5315	23.8343	42.7629	58.5744	24.5871	17.9149	35.4384	41.8344	ENSMUSG00000025939	chr1	16631818	16632221	+	Distant-promoter	Intergenic	-12530	ENSMUST00000117146	Ube2w	1000.5	ubiquitin-conjugating enzyme E2W (putative)	1	16540790	16619489	protein_coding	DNA repair; cellular response to DNA damage stimulus; protein ubiquitination; proteasome-mediated ubiquitin-dependent protein catabolic process; protein polyubiquitination; protein K11-linked ubiquitination; protein quality control for misfolded or incompletely synthesized proteins; protein monoubiquitination; cellular response to misfolded protein	transferase activity; nucleotide binding; ATP binding; protein binding; ubiquitin conjugating enzyme activity; ubiquitin-protein transferase activity; ubiquitin protein ligase binding	nucleus	-0.0513415	0.913765	0.997211	-0.387825	0.351305		0.838607	0.051543	0.404853	1.17509	0.0107774
chr19_46466625_46466975	36	34	8	16	28	16	16	6	52.7952	36.8349	9.00272	23.4297	18.1168	15.9243	9.45023	5.2293	ENSMUSG00000025231	chr19	46466626	46466975	+	intron	protein_coding-intron (ENSMUST00000039922, intron 8 of 11)	8894	ENSMUST00000123252	Sufu	1747	SUFU negative regulator of hedgehog signaling	19	46396896	46488804	protein_coding	multicellular organism development; negative regulation of transcription by RNA polymerase II; aorta development; coronary vasculature development; determination of left/right symmetry; neural tube closure; ventricular septum development; skin development; smoothened signaling pathway; heart looping; cytoplasmic sequestering of transcription factor; negative regulation of ubiquitin-dependent prot…	transcription factor binding; protein binding; protein kinase binding; beta-catenin binding	nucleus; nucleoplasm; cytoplasm; cytosol; cilium	-1.38277	0.0127958	0.400573	-1.07055	0.0959375		-1.1826	0.0544828	0.415075	-1.49482	0.0107924
chr1_121180320_121180724	24	35	14	10	94	42	56	36	35.1968	37.9183	15.7548	14.6436	60.8206	41.8014	33.0758	31.3758	ENSMUSG00000101700	chr1	121180321	121180724	+	Intergenic	Intergenic	-43754	ENSMUST00000191007	Gm29359	495	predicted gene 29359	1	121224276	121227526	lincRNA				0.498046	0.234633	0.907049	1.08218	0.0253333		-0.68096	0.0916917	0.496011	-1.2651	0.0108731
chr7_70364819_70365269	12	16	40	26	63	54	32	36	17.5984	17.3341	45.0136	38.0733	40.7628	53.7446	18.9005	31.3758	ENSMUSG00000100005	chr7	70364820	70365269	+	promoter-TSS	processed_transcript-promoter-TSS (ENSMUST00000189966)	-115	ENSMUST00000189966	B130024G19Rik	1333	RIKEN cDNA B130024G19 gene	7	70364910	70489972	processed_transcript				1.42783	0.00285971	0.192167	-0.751372	0.0917767		-0.923211	0.0315913	0.341655	1.25599	0.0108893
chr9_75299604_75300008	6	26	40	34	26	22	55	40	8.7992	28.1678	45.0136	49.7882	16.8227	21.896	32.4852	34.862	ENSMUSG00000033590	chr9	75299605	75300008	+	promoter-TSS	protein_coding-promoter-TSS (ENSMUST00000216529)	-183	ENSMUST00000216529	Myo5c	2204	myosin VC	9	75232020	75305451	protein_coding	establishment of secretory granule localization; actin filament organization; vesicle transport along actin filament	ATP binding; nucleotide binding; motor activity; actin binding; actin filament binding; microfilament motor activity; actin-dependent ATPase activity; protein binding	cytoplasm; myosin complex; secretory granule; actin cytoskeleton; vesicle	0.00193892	0.997068	0.999728	-0.492962	0.289752		0.810563	0.0926503	0.497298	1.30546	0.0109045
chr11_74830878_74830969	46	64	26	28	86	45	72	38	67.4606	69.3362	29.2589	41.0021	55.6444	44.7872	42.526	33.1189	ENSMUSG00000000282	chr11	74830879	74830969	+	promoter-TSS	protein_coding-promoter-TSS (ENSMUST00000000291)	3	ENSMUST00000000291	Mnt	777	max binding protein	11	74830920	74845725	protein_coding	negative regulation of transcription by RNA polymerase II; cell aging; regulation of transcription, DNA-templated; regulation of cell cycle; negative regulation of apoptotic signaling pathway	DNA binding; protein binding; chromatin binding; protein dimerization activity; RNA polymerase II transcription regulatory region sequence-specific DNA binding; DNA-binding transcription factor activity; DNA-binding transcription repressor activity, RNA polymerase II-specific	nucleus; nucleoplasm	-0.437681	0.216683	0.897694	0.131832	0.731616	0.995319	-0.407344	0.251158	0.682209	-0.976857	0.0109085	0.401821
chr17_49429025_49429475	20	26	10	6	56	39	22	20	29.3307	28.1678	11.2534	8.78615	36.2336	38.8156	12.9941	17.431	ENSMUSG00000092268	chr17	49429026	49429475	+	promoter-TSS	processed_transcript-promoter-TSS (ENSMUST00000172972)	-10	ENSMUST00000172972	Gm20540	799	predicted gene 20540	17	49427938	49429240	processed_transcript				0.383637	0.43418	0.965539	0.573329	0.335138		-1.3154	0.00782766	0.195606	-1.50509	0.0109388
chr2_5128957_5129407	28	22	14	4	58	36	22	18	41.063	23.8343	15.7548	5.85744	37.5276	35.8298	12.9941	15.6879	ENSMUSG00000026676	chr2	5128958	5129407	+	Distant-promoter	Intergenic	-8594	ENSMUST00000027988	Ccdc3	2670	coiled-coil domain containing 3	2	5137776	5230878	protein_coding	negative regulation of gene expression; positive regulation of fat cell differentiation; positive regulation of lipid biosynthetic process; negative regulation of lipid biosynthetic process; negative regulation of tumor necrosis factor-mediated signaling pathway; negative regulation of lipid metabolic process		extracellular region; endoplasmic reticulum	0.195224	0.702771	0.993947	0.352334	0.562355		-1.36531	0.00901755	0.207445	-1.52242	0.0109738
chr2_163838065_163838415	50	64	102	78	118	78	179	116	73.3267	69.3362	114.785	114.22	76.3493	77.6312	105.724	101.1	ENSMUSG00000035238	chr2	163838066	163838415	+	Distant-promoter	Intergenic	-15411	ENSMUST00000044798	Kcnk15	1560	potassium channel, subfamily K, member 15	2	163853651	163859746	protein_coding	ion transport; potassium ion transport; potassium ion transmembrane transport; stabilization of membrane potential	potassium ion leak channel activity; potassium channel activity	membrane; integral component of membrane; integral component of plasma membrane	0.112096	0.676048	0.993398	-0.145548	0.557469	0.995319	0.428121	0.082526	0.479623	0.685765	0.0109928	0.401851
chr5_151142240_151142848	62	94	58	34	189	118	142	116	90.9251	101.838	65.2698	49.7882	122.288	117.442	83.8708	101.1	ENSMUSG00000016128	chr5	151142241	151142848	+	Distant-promoter	protein_coding-intron (ENSMUST00000062015, intron 1 of 13)	-15001	ENSMUST00000202111	Stard13	550.5	StAR-related lipid transfer (START) domain containing 13	5	151037510	151233836	protein_coding	signal transduction; positive regulation of GTPase activity; cell cycle; actin cytoskeleton organization; negative regulation of cell migration involved in sprouting angiogenesis; endothelial cell migration; negative regulation of sprouting angiogenesis; regulation of Rho protein signal transduction; endothelial tube lumen extension	GTPase activator activity; lipid binding; protein binding	membrane; cytoplasm; mitochondrion; mitochondrial membrane; lipid droplet	0.31152	0.232285	0.905684	0.665712	0.0175479	0.443435	-0.382241	0.126549	0.549513	-0.736433	0.0110511	0.401851
chr16_81200506_81200910	24	22	10	6	31	14	52	40	35.1968	23.8343	11.2534	8.78615	20.0579	13.9338	30.7133	34.862	ENSMUSG00000022762	chr16	81200507	81200910	+	promoter-TSS	protein_coding-promoter-TSS (ENSMUST00000037785)	11	ENSMUST00000067602	Ncam2	4153	neural cell adhesion molecule 2	16	81200697	81626828	protein_coding	cell adhesion; axonal fasciculation; sensory perception of smell	identical protein binding; protein binding	membrane; integral component of membrane; plasma membrane; nuclear body; neuron projection; axon; anchored component of membrane	-0.763585	0.149496	0.85817	1.69319	0.00377508		0.925471	0.0688348	0.450513	-1.53131	0.0111123
chr13_32827865_32828315	22	16	54	30	51	26	88	64	32.2637	17.3341	60.7684	43.9308	32.9984	25.8771	51.9763	55.7792	ENSMUSG00000021400	chr13	32827866	32828315	+	Intergenic	Intergenic	7324	ENSMUST00000230949	Wrnip1	660	Werner helicase interacting protein 1	13	32802038	32822609	protein_coding	DNA repair; positive regulation of catalytic activity; cellular response to DNA damage stimulus; immune system process; innate immune response; DNA duplex unwinding; DNA replication; DNA-dependent DNA replication; DNA synthesis involved in DNA repair; regulation of DNA repair; regulation of DNA-dependent DNA replication initiation	ATP binding; metal ion binding; hydrolase activity; DNA binding; nucleotide binding; identical protein binding; protein binding; ATPase activity; single-stranded DNA helicase activity; enzyme activator activity	nucleus; perinuclear region of cytoplasm; cytoplasm; nuclear chromosome, telomeric region	0.291878	0.511162	0.976587	0.0302519	0.938626		0.85779	0.0305448	0.336781	1.11942	0.0111284	0.401851
chr16_77258794_77259244	12	20	38	34	40	28	35	30	17.5984	21.6676	42.7629	49.7882	25.8811	27.8676	20.6724	26.1465	ENSMUSG00000090386	chr16	77258795	77259244	+	intron	processed_transcript-intron (ENSMUST00000182398, intron 2 of 6)	22700	ENSMUST00000182398	Mir99ahg	1035	Mir99a and Mirlet7c-1 host gene (non-protein coding)	16	77236317	77773427	processed_transcript				0.438237	0.364896	0.953876	-0.98941	0.02603		-0.20609	0.644893	0.895027	1.22156	0.0111333
chr17_9461040_9461390	28	36	8	12	15	10	5	10	41.063	39.0016	9.00272	17.5723	9.70542	9.95271	2.9532	8.7155	ENSMUSG00000101935	chr17	9461041	9461390	+	Intergenic	Intergenic	-38751	ENSMUST00000177906	Gm17748	522	predicted gene, 17748	17	9421943	9422464	processed_pseudogene				-2.02645	0.00115185	0.12147	-1.2314	0.0837588		-0.821583	0.240534	0.673638	-1.61663	0.0111443
chr15_97581611_97582061	44	68	23	30	70	54	36	30	64.5275	73.6697	25.8828	43.9308	45.292	53.7446	21.263	26.1465	ENSMUSG00000116131	chr15	97581612	97582061	+	Intergenic	Intergenic	-23546	ENSMUST00000230522	Gm49506	500	predicted gene, 49506	15	97557791	97558290	processed_pseudogene				-0.491344	0.184156	0.882678	-0.548014	0.185706	0.960857	-1.06729	0.00581115	0.172659	-1.01062	0.0111664	0.401851
chr8_125165777_125166227	26	26	49	54	50	51	86	79	38.1299	28.1678	55.1417	79.0754	32.3514	50.7588	50.795	68.8525	ENSMUSG00000086694	chr8	125165778	125166227	+	intron	protein_coding-intron (ENSMUST00000074562, intron 9 of 12)	61321	ENSMUST00000156666	Gm16237	1319	predicted gene 16237	8	125224400	125227323	antisense				0.320766	0.426797	0.965539	-0.1646	0.654326	0.995319	0.537052	0.144715	0.573794	1.02242	0.0111937	0.401851
chr1_180774720_180775080	30	38	70	50	106	48	177	132	43.996	41.1684	78.7738	73.218	68.585	47.773	104.543	115.045	ENSMUSG00000103156	chr1	180774721	180775080	+	Distant-promoter	Intergenic	-6244	ENSMUST00000193209	Gm38293	600	predicted gene, 38293	1	180763497	180768656	lincRNA				0.471279	0.149395	0.858038	0.525852	0.0732174	0.778637	0.896386	0.00184711	0.100274	0.841813	0.0111983	0.401851
[truncated: 26,942 more rows]

## Sheet: 2. Irx3-KO vs Ctr (day -1).
Type	Log2 FC Irx3-KO vs Ctr (D -1)	Symmetric FC Irx3-KO vs Ctr (D -1)	P-value Irx3-KO vs Ctr (D -1)	Adjusted p-value Irx3-KO vs Ctr (D -1)	ensembl_gene_id	chr	start	end	Strand	Annotation	Detailed.Annotation	Distance.to.TSS	Nearest.PromoterID	Symmetric FC Irx3-KO vs Ctr (D -1)	gene_name	Median.of.transcripts.length	Description	Chromosome.name	Start.gene.position	End.gene.position	Gene.biotype	GO.biological.process	GO.molecular.function	GO.cellular.component
[truncated: 31 more rows]

[truncated: 3 more sheets: 3. Irx3-KO vs Ctr (Day 1)., 4. Ctr Day 1 vs Day -1., 5. Irx3-KO Day 1 vs Day -1.]
