# Supplementary material for: IRX3 controls a SUMOylation-dependent differentiation switch in adipocyte precursor cells
Source: Nat Commun. 2025 Aug 6;16:7248. doi: 10.1038/s41467-025-62361-1 (PMC12328774; doi:10.1038/s41467-025-62361-1)
Supplement: Supplementary file 11 — Supplementary Data 8 [file 41467_2025_62361_MOESM11_ESM.xlsx]

## Sheet: Key
Supplementary File 8: Gene ontology analysis of SUMO2/3 ChIP-seq
1. GO BP: SUMO2/3 DOWN in IRX3-KO vs Ctr (Day -1)
2. GO BP: SUMO2/3 UP in IRX3-KO vs Ctr (Day -1)
3. GO BP: SUMO2/3 DOWN in IRX3-KO vs Ctr (Day 1)
4. GO BP: SUMO2/3 UP in IRX3-KO vs Ctr (Day 1)
5. GO BP: SUMO2/3 DOWN in Ctr (Day 1 vs Day -1)
6. GO BP: SUMO2/3 UP in Ctr (Day 1 vs Day -1)
7. GO BP: SUMO2/3 DOWN in IRX3-KO (Day 1 vs Day -1)
8. GO BP: SUMO2/3 UP in IRX3-KO (Day 1 vs Day -1)

## Sheet: 1. GO DOWN IRX3-KO vs Ctr (D-1)
ID	Description	GeneRatio	BgRatio	pvalue	p-adjust	qvalue	geneID	Count
GO:0002691	regulation of cellular extravasation	2/14	47/28891	0.000232796	0.0779252	0.0446291	Il1r1/Bcr	2
GO:0001974	blood vessel remodeling	2/14	61/28891	0.00039257	0.0779252	0.0446291	Bcr/Foxc2	2
GO:0045123	cellular extravasation	2/14	80/28891	0.000674325	0.0787351	0.0450929	Il1r1/Bcr	2
GO:0003158	endothelium development	2/14	137/28891	0.00195687	0.0787351	0.0450929	Apold1/Foxc2	2
GO:0030216	keratinocyte differentiation	2/14	163/28891	0.00275348	0.0787351	0.0450929	Bcr/Krt81	2
GO:0030178	negative regulation of Wnt signaling pathway	2/14	169/28891	0.00295566	0.0787351	0.0450929	Tle6/Hic1	2
GO:0048771	tissue remodeling	2/14	215/28891	0.0047292	0.0787351	0.0450929	Bcr/Foxc2	2
GO:0048703	embryonic viscerocranium morphogenesis	1/14	10/28891	0.004836	0.0787351	0.0450929	Foxc2	1
GO:0060136	embryonic process involved in female pregnancy	1/14	10/28891	0.004836	0.0787351	0.0450929	Tle6	1
GO:0060312	regulation of blood vessel remodeling	1/14	10/28891	0.004836	0.0787351	0.0450929	Bcr	1
GO:1904238	pericyte cell differentiation	1/14	10/28891	0.004836	0.0787351	0.0450929	Foxc2	1
GO:2000389	regulation of neutrophil extravasation	1/14	10/28891	0.004836	0.0787351	0.0450929	Il1r1	1
GO:0002692	negative regulation of cellular extravasation	1/14	11/28891	0.0053184	0.0787351	0.0450929	Bcr	1
GO:0002887	negative regulation of myeloid leukocyte mediated immunity	1/14	11/28891	0.0053184	0.0787351	0.0450929	Bcr	1
GO:0035744	T-helper 1 cell cytokine production	1/14	11/28891	0.0053184	0.0787351	0.0450929	Il1r1	1
GO:0051643	endoplasmic reticulum localization	1/14	11/28891	0.0053184	0.0787351	0.0450929	Tle6	1
GO:0061043	regulation of vascular wound healing	1/14	11/28891	0.0053184	0.0787351	0.0450929	Foxc2	1
GO:0007160	cell-matrix adhesion	2/14	235/28891	0.00562106	0.0787351	0.0450929	Sned1/Bcr	2
GO:0033625	positive regulation of integrin activation	1/14	12/28891	0.00580059	0.0787351	0.0450929	Foxc2	1
GO:0043301	negative regulation of leukocyte degranulation	1/14	12/28891	0.00580059	0.0787351	0.0450929	Bcr	1
GO:0043313	regulation of neutrophil degranulation	1/14	12/28891	0.00580059	0.0787351	0.0450929	Bcr	1
GO:1905522	negative regulation of macrophage migration	1/14	12/28891	0.00580059	0.0787351	0.0450929	Bcr	1
GO:0003018	vascular process in circulatory system	2/14	247/28891	0.00619051	0.0787351	0.0450929	Bcr/Foxc2	2
GO:0048340	paraxial mesoderm morphogenesis	1/14	13/28891	0.00628256	0.0787351	0.0450929	Foxc2	1
GO:0002685	regulation of leukocyte migration	2/14	249/28891	0.0062879	0.0787351	0.0450929	Il1r1/Bcr	2
GO:0009913	epidermal cell differentiation	2/14	252/28891	0.0064353	0.0787351	0.0450929	Bcr/Krt81	2
GO:0097529	myeloid leukocyte migration	2/14	253/28891	0.00648479	0.0787351	0.0450929	Il1r1/Bcr	2
GO:0043517	positive regulation of DNA damage response, signal transduction by p53 class mediator	1/14	15/28891	0.00724585	0.0787351	0.0450929	Hic1	1
GO:1902337	regulation of apoptotic process involved in morphogenesis	1/14	15/28891	0.00724585	0.0787351	0.0450929	Foxc2	1
GO:0043312	neutrophil degranulation	1/14	16/28891	0.00772716	0.0787351	0.0450929	Bcr	1
GO:0072109	glomerular mesangium development	1/14	16/28891	0.00772716	0.0787351	0.0450929	Foxc2	1
GO:0072672	neutrophil extravasation	1/14	16/28891	0.00772716	0.0787351	0.0450929	Il1r1	1
GO:1904748	regulation of apoptotic process involved in development	1/14	16/28891	0.00772716	0.0787351	0.0450929	Foxc2	1
GO:0001710	mesodermal cell fate commitment	1/14	17/28891	0.00820827	0.0787351	0.0450929	Foxc2	1
GO:0060263	regulation of respiratory burst	1/14	17/28891	0.00820827	0.0787351	0.0450929	Bcr	1
GO:0061318	renal filtration cell differentiation	1/14	17/28891	0.00820827	0.0787351	0.0450929	Foxc2	1
GO:0072112	podocyte differentiation	1/14	17/28891	0.00820827	0.0787351	0.0450929	Foxc2	1
GO:0072311	glomerular epithelial cell differentiation	1/14	17/28891	0.00820827	0.0787351	0.0450929	Foxc2	1
GO:0033623	regulation of integrin activation	1/14	18/28891	0.00868915	0.0787351	0.0450929	Foxc2	1
GO:0061042	vascular wound healing	1/14	18/28891	0.00868915	0.0787351	0.0450929	Foxc2	1
GO:1902563	regulation of neutrophil activation	1/14	18/28891	0.00868915	0.0787351	0.0450929	Bcr	1
GO:0002827	positive regulation of T-helper 1 type immune response	1/14	19/28891	0.00916982	0.0787351	0.0450929	Il1r1	1
GO:0072010	glomerular epithelium development	1/14	19/28891	0.00916982	0.0787351	0.0450929	Foxc2	1
GO:0002703	regulation of leukocyte mediated immunity	2/14	314/28891	0.00982948	0.0787351	0.0450929	Il1r1/Bcr	2
GO:0001946	lymphangiogenesis	1/14	21/28891	0.0101305	0.0787351	0.0450929	Foxc2	1
GO:0090050	positive regulation of cell migration involved in sprouting angiogenesis	1/14	21/28891	0.0101305	0.0787351	0.0450929	Foxc2	1
GO:0030111	regulation of Wnt signaling pathway	2/14	323/28891	0.0103761	0.0787351	0.0450929	Tle6/Hic1	2
GO:0002283	neutrophil activation involved in immune response	1/14	22/28891	0.0106105	0.0787351	0.0450929	Bcr	1
GO:0002693	positive regulation of cellular extravasation	1/14	23/28891	0.0110903	0.0787351	0.0450929	Il1r1	1
GO:0048562	embryonic organ morphogenesis	2/14	335/28891	0.0111258	0.0787351	0.0450929	Bcr/Foxc2	2
GO:0043588	skin development	2/14	340/28891	0.011445	0.0787351	0.0450929	Bcr/Krt81	2
GO:0033630	positive regulation of cell adhesion mediated by integrin	1/14	24/28891	0.0115699	0.0787351	0.0450929	Foxc2	1
GO:0036303	lymph vessel morphogenesis	1/14	24/28891	0.0115699	0.0787351	0.0450929	Foxc2	1
GO:0040019	positive regulation of embryonic development	1/14	24/28891	0.0115699	0.0787351	0.0450929	Tle6	1
GO:0048333	mesodermal cell differentiation	1/14	24/28891	0.0115699	0.0787351	0.0450929	Foxc2	1
GO:0048339	paraxial mesoderm development	1/14	24/28891	0.0115699	0.0787351	0.0450929	Foxc2	1
GO:0060055	angiogenesis involved in wound healing	1/14	24/28891	0.0115699	0.0787351	0.0450929	Foxc2	1
GO:2001224	positive regulation of neuron migration	1/14	24/28891	0.0115699	0.0787351	0.0450929	Il1r1	1
GO:0060216	definitive hemopoiesis	1/14	25/28891	0.0120493	0.0787351	0.0450929	Bcr	1
GO:1903306	negative regulation of regulated secretory pathway	1/14	25/28891	0.0120493	0.0787351	0.0450929	Bcr	1
GO:0002726	positive regulation of T cell cytokine production	1/14	26/28891	0.0125284	0.0787351	0.0450929	Il1r1	1
GO:0070498	interleukin-1-mediated signaling pathway	1/14	26/28891	0.0125284	0.0787351	0.0450929	Il1r1	1
GO:0033622	integrin activation	1/14	27/28891	0.0130074	0.0787351	0.0450929	Foxc2	1
GO:0035743	CD4-positive, alpha-beta T cell cytokine production	1/14	27/28891	0.0130074	0.0787351	0.0450929	Il1r1	1
GO:0072012	glomerulus vasculature development	1/14	27/28891	0.0130074	0.0787351	0.0450929	Foxc2	1
GO:0031589	cell-substrate adhesion	2/14	368/28891	0.0133075	0.0787351	0.0450929	Sned1/Bcr	2
GO:0061437	renal system vasculature development	1/14	28/28891	0.0134861	0.0787351	0.0450929	Foxc2	1
GO:0061440	kidney vasculature development	1/14	28/28891	0.0134861	0.0787351	0.0450929	Foxc2	1
GO:0016575	histone deacetylation	1/14	29/28891	0.0139646	0.0791993	0.0453588	Hdac11	1
GO:0034104	negative regulation of tissue remodeling	1/14	29/28891	0.0139646	0.0791993	0.0453588	Bcr	1
GO:0045730	respiratory burst	1/14	30/28891	0.0144429	0.0806561	0.0461931	Bcr	1
GO:0060561	apoptotic process involved in morphogenesis	1/14	31/28891	0.014921	0.0806561	0.0461931	Foxc2	1
GO:0060795	cell fate commitment involved in formation of primary germ layer	1/14	31/28891	0.014921	0.0806561	0.0461931	Foxc2	1
GO:0008544	epidermis development	2/14	397/28891	0.0153671	0.0806561	0.0461931	Bcr/Krt81	2
GO:0001945	lymph vessel development	1/14	32/28891	0.0153989	0.0806561	0.0461931	Foxc2	1
GO:0050900	leukocyte migration	2/14	398/28891	0.0154405	0.0806561	0.0461931	Il1r1/Bcr	2
GO:0002825	regulation of T-helper 1 type immune response	1/14	33/28891	0.0158765	0.0808073	0.0462797	Il1r1	1
GO:1901798	positive regulation of signal transduction by p53 class mediator	1/14	33/28891	0.0158765	0.0808073	0.0462797	Hic1	1
GO:0050727	regulation of inflammatory response	2/14	411/28891	0.016408	0.0824553	0.0472235	Il1r1/Bcr	2
GO:0002724	regulation of T cell cytokine production	1/14	37/28891	0.0177849	0.0861051	0.0493138	Il1r1	1
GO:0043516	regulation of DNA damage response, signal transduction by p53 class mediator	1/14	37/28891	0.0177849	0.0861051	0.0493138	Hic1	1
GO:0045920	negative regulation of exocytosis	1/14	37/28891	0.0177849	0.0861051	0.0493138	Bcr	1
GO:0071391	cellular response to estrogen stimulus	1/14	39/28891	0.0187379	0.0885587	0.050719	Sfr1	1
GO:0090049	regulation of cell migration involved in sprouting angiogenesis	1/14	39/28891	0.0187379	0.0885587	0.050719	Foxc2	1
GO:0035850	epithelial cell differentiation involved in kidney development	1/14	40/28891	0.019214	0.0897407	0.051396	Foxc2	1
GO:0002446	neutrophil mediated immunity	1/14	41/28891	0.0196899	0.0898495	0.0514583	Bcr	1
GO:0045601	regulation of endothelial cell differentiation	1/14	41/28891	0.0196899	0.0898495	0.0514583	Apold1	1
GO:0042119	neutrophil activation	1/14	42/28891	0.0201657	0.0902011	0.0516596	Bcr	1
GO:0016055	Wnt signaling pathway	2/14	460/28891	0.0202829	0.0902011	0.0516596	Tle6/Hic1	2
GO:0198738	cell-cell signaling by wnt	2/14	462/28891	0.0204486	0.0902011	0.0516596	Tle6/Hic1	2
GO:0002697	regulation of immune effector process	2/14	473/28891	0.0213701	0.0921702	0.0527874	Il1r1/Bcr	2
GO:0001569	branching involved in blood vessel morphogenesis	1/14	45/28891	0.0215915	0.0921702	0.0527874	Foxc2	1
GO:1902742	apoptotic process involved in development	1/14	45/28891	0.0215915	0.0921702	0.0527874	Foxc2	1
GO:0002686	negative regulation of leukocyte migration	1/14	47/28891	0.022541	0.0923306	0.0528793	Bcr	1
GO:0120163	negative regulation of cold-induced thermogenesis	1/14	47/28891	0.022541	0.0923306	0.0528793	Foxc2	1
GO:0043114	regulation of vascular permeability	1/14	48/28891	0.0230154	0.0923306	0.0528793	Bcr	1
GO:0002369	T cell cytokine production	1/14	49/28891	0.0234897	0.0923306	0.0528793	Il1r1	1
GO:0014003	oligodendrocyte development	1/14	49/28891	0.0234897	0.0923306	0.0528793	Hdac11	1
GO:0034198	cellular response to amino acid starvation	1/14	49/28891	0.0234897	0.0923306	0.0528793	Dap	1
GO:1902624	positive regulation of neutrophil migration	1/14	49/28891	0.0234897	0.0923306	0.0528793	Il1r1	1
GO:1905521	regulation of macrophage migration	1/14	49/28891	0.0234897	0.0923306	0.0528793	Bcr	1
GO:0033628	regulation of cell adhesion mediated by integrin	1/14	50/28891	0.0239637	0.0923968	0.0529172	Foxc2	1
GO:0036230	granulocyte activation	1/14	51/28891	0.0244374	0.0923968	0.0529172	Bcr	1
GO:0048010	vascular endothelial growth factor receptor signaling pathway	1/14	51/28891	0.0244374	0.0923968	0.0529172	Foxc2	1
GO:0061005	cell differentiation involved in kidney development	1/14	51/28891	0.0244374	0.0923968	0.0529172	Foxc2	1
GO:0042088	T-helper 1 type immune response	1/14	53/28891	0.0253844	0.0933409	0.0534579	Il1r1	1
GO:0002042	cell migration involved in sprouting angiogenesis	1/14	54/28891	0.0258575	0.0933409	0.0534579	Foxc2	1
GO:1990928	response to amino acid starvation	1/14	54/28891	0.0258575	0.0933409	0.0534579	Dap	1
GO:0048701	embryonic cranial skeleton morphogenesis	1/14	55/28891	0.0263305	0.0933409	0.0534579	Foxc2	1
GO:2000378	negative regulation of reactive oxygen species metabolic process	1/14	55/28891	0.0263305	0.0933409	0.0534579	Bcr	1
GO:0051646	mitochondrion localization	1/14	56/28891	0.0268032	0.0933409	0.0534579	Tle6	1
GO:0055010	ventricular cardiac muscle tissue morphogenesis	1/14	56/28891	0.0268032	0.0933409	0.0534579	Foxc2	1
GO:0065002	intracellular protein transmembrane transport	1/14	56/28891	0.0268032	0.0933409	0.0534579	Bcr	1
GO:0072132	mesenchyme morphogenesis	1/14	56/28891	0.0268032	0.0933409	0.0534579	Foxc2	1
GO:0043300	regulation of leukocyte degranulation	1/14	57/28891	0.0272757	0.0933487	0.0534623	Bcr	1
GO:0051293	establishment of spindle localization	1/14	57/28891	0.0272757	0.0933487	0.0534623	Tle6	1
GO:0043536	positive regulation of blood vessel endothelial cell migration	1/14	58/28891	0.027748	0.0933555	0.0534662	Foxc2	1
GO:2001222	regulation of neuron migration	1/14	58/28891	0.027748	0.0933555	0.0534662	Il1r1	1
GO:0001961	positive regulation of cytokine-mediated signaling pathway	1/14	59/28891	0.0282201	0.0941296	0.0539096	Il1r1	1
GO:0031424	keratinization	1/14	60/28891	0.0286919	0.0941296	0.0539096	Krt81	1
GO:1902622	regulation of neutrophil migration	1/14	60/28891	0.0286919	0.0941296	0.0539096	Il1r1	1
GO:0030199	collagen fibril organization	1/14	61/28891	0.0291636	0.0941296	0.0539096	Foxc2	1
GO:0071806	protein transmembrane transport	1/14	61/28891	0.0291636	0.0941296	0.0539096	Bcr	1
GO:0051653	spindle localization	1/14	62/28891	0.029635	0.0948799	0.0543393	Tle6	1
GO:0090303	positive regulation of wound healing	1/14	63/28891	0.0301063	0.0956175	0.0547617	Foxc2	1
GO:0006476	protein deacetylation	1/14	65/28891	0.0310481	0.0961665	0.0550761	Hdac11	1
GO:0060760	positive regulation of response to cytokine stimulus	1/14	65/28891	0.0310481	0.0961665	0.0550761	Il1r1	1
GO:0048008	platelet-derived growth factor receptor signaling pathway	1/14	66/28891	0.0315187	0.0961665	0.0550761	Bcr	1
GO:0060038	cardiac muscle cell proliferation	1/14	66/28891	0.0315187	0.0961665	0.0550761	Foxc2	1
GO:0032835	glomerulus development	1/14	67/28891	0.0319891	0.0961665	0.0550761	Foxc2	1
GO:1905517	macrophage migration	1/14	67/28891	0.0319891	0.0961665	0.0550761	Bcr	1
GO:0001707	mesoderm formation	1/14	68/28891	0.0324592	0.0961665	0.0550761	Foxc2	1
GO:0003229	ventricular cardiac muscle tissue development	1/14	68/28891	0.0324592	0.0961665	0.0550761	Foxc2	1
GO:0030330	DNA damage response, signal transduction by p53 class mediator	1/14	68/28891	0.0324592	0.0961665	0.0550761	Hic1	1
GO:0050885	neuromuscular process controlling balance	1/14	71/28891	0.0338685	0.0995984	0.0570416	Bcr	1

## Sheet: 2. GO UP IRX3-KO vs Ctr (D-1)
ID	Description	GeneRatio	BgRatio	pvalue	p-adjust	qvalue	geneID	Count
GO:0038180	nerve growth factor signaling pathway	1/9	12/28891	0.0037325	0.0827569	0.0446084	Ngf	1
GO:1903431	positive regulation of cell maturation	1/9	12/28891	0.0037325	0.0827569	0.0446084	Ngf	1
GO:0006086	acetyl-CoA biosynthetic process from pyruvate	1/9	13/28891	0.00404298	0.0827569	0.0446084	Pdhx	1
GO:0048672	positive regulation of collateral sprouting	1/9	13/28891	0.00404298	0.0827569	0.0446084	Ngf	1
GO:2000674	regulation of type B pancreatic cell apoptotic process	1/9	14/28891	0.00435338	0.0827569	0.0446084	Ngf	1
GO:0051044	positive regulation of membrane protein ectodomain proteolysis	1/9	16/28891	0.00497391	0.0827569	0.0446084	Sh3d19	1
GO:0051386	regulation of neurotrophin TRK receptor signaling pathway	1/9	17/28891	0.00528405	0.0827569	0.0446084	Ngf	1
GO:0097050	type B pancreatic cell apoptotic process	1/9	17/28891	0.00528405	0.0827569	0.0446084	Ngf	1
GO:0014041	regulation of neuron maturation	1/9	18/28891	0.0055941	0.0827569	0.0446084	Ngf	1
GO:0045862	positive regulation of proteolysis	2/9	372/28891	0.00560691	0.0827569	0.0446084	Ngf/Sh3d19	2
GO:0006085	acetyl-CoA biosynthetic process	1/9	20/28891	0.00621395	0.0827569	0.0446084	Pdhx	1
GO:0019985	translesion synthesis	1/9	21/28891	0.00652374	0.0827569	0.0446084	Faap20	1
GO:0048670	regulation of collateral sprouting	1/9	23/28891	0.00714307	0.0827569	0.0446084	Ngf	1
GO:0051043	regulation of membrane protein ectodomain proteolysis	1/9	23/28891	0.00714307	0.0827569	0.0446084	Sh3d19	1
GO:0006163	purine nucleotide metabolic process	2/9	444/28891	0.00789824	0.0827569	0.0446084	Pdhx/Fdx1	2
GO:0031954	positive regulation of protein autophosphorylation	1/9	26/28891	0.00807143	0.0827569	0.0446084	Ngf	1
GO:0006301	postreplication repair	1/9	28/28891	0.0086899	0.0827569	0.0446084	Faap20	1
GO:0035384	thioester biosynthetic process	1/9	28/28891	0.0086899	0.0827569	0.0446084	Pdhx	1
GO:0071616	acyl-CoA biosynthetic process	1/9	28/28891	0.0086899	0.0827569	0.0446084	Pdhx	1
GO:0072521	purine-containing compound metabolic process	2/9	479/28891	0.00914209	0.0827569	0.0446084	Pdhx/Fdx1	2
GO:0009117	nucleotide metabolic process	2/9	497/28891	0.00981418	0.0827569	0.0446084	Pdhx/Fdx1	2
GO:0036297	interstrand cross-link repair	1/9	32/28891	0.00992582	0.0827569	0.0446084	Faap20	1
GO:0048011	neurotrophin TRK receptor signaling pathway	1/9	32/28891	0.00992582	0.0827569	0.0446084	Ngf	1
GO:0048668	collateral sprouting	1/9	33/28891	0.0102346	0.0827569	0.0446084	Ngf	1
GO:1903429	regulation of cell maturation	1/9	34/28891	0.0105433	0.0827569	0.0446084	Ngf	1
GO:0000731	DNA synthesis involved in DNA repair	1/9	36/28891	0.0111604	0.0827569	0.0446084	Faap20	1
GO:0006084	acetyl-CoA metabolic process	1/9	36/28891	0.0111604	0.0827569	0.0446084	Pdhx	1
GO:0071320	cellular response to cAMP	1/9	39/28891	0.0120854	0.0827569	0.0446084	Fdx1	1
GO:0033866	nucleoside bisphosphate biosynthetic process	1/9	40/28891	0.0123935	0.0827569	0.0446084	Pdhx	1
GO:0034030	ribonucleoside bisphosphate biosynthetic process	1/9	40/28891	0.0123935	0.0827569	0.0446084	Pdhx	1
GO:0034033	purine nucleoside bisphosphate biosynthetic process	1/9	40/28891	0.0123935	0.0827569	0.0446084	Pdhx	1
GO:0038179	neurotrophin signaling pathway	1/9	42/28891	0.0130096	0.084156	0.0453625	Ngf	1
GO:0006509	membrane protein ectodomain proteolysis	1/9	45/28891	0.0139331	0.084828	0.0457247	Sh3d19	1
GO:0031952	regulation of protein autophosphorylation	1/9	45/28891	0.0139331	0.084828	0.0457247	Ngf	1
GO:1990089	response to nerve growth factor	1/9	49/28891	0.0151632	0.0865513	0.0466536	Ngf	1
GO:1990090	cellular response to nerve growth factor stimulus	1/9	49/28891	0.0151632	0.0865513	0.0466536	Ngf	1
GO:0006739	NADP metabolic process	1/9	50/28891	0.0154705	0.0865513	0.0466536	Fdx1	1
GO:0045773	positive regulation of axon extension	1/9	54/28891	0.0166989	0.0902616	0.0486536	Ngf	1
GO:0051353	positive regulation of oxidoreductase activity	1/9	55/28891	0.0170058	0.0902616	0.0486536	Fdx1	1
GO:0043388	positive regulation of DNA binding	1/9	58/28891	0.017926	0.0912376	0.0491797	Ngf	1
GO:0033619	membrane protein proteolysis	1/9	59/28891	0.0182325	0.0912376	0.0491797	Sh3d19	1
GO:0042446	hormone biosynthetic process	1/9	62/28891	0.0191516	0.0912376	0.0491797	Fdx1	1
GO:0051591	response to cAMP	1/9	62/28891	0.0191516	0.0912376	0.0491797	Fdx1	1
GO:2000648	positive regulation of stem cell proliferation	1/9	63/28891	0.0194578	0.0912376	0.0491797	Ngf	1
GO:0042551	neuron maturation	1/9	66/28891	0.020376	0.0912376	0.0491797	Ngf	1
GO:1904322	cellular response to forskolin	1/9	69/28891	0.0212933	0.0912376	0.0491797	Fdx1	1
GO:1904321	response to forskolin	1/9	70/28891	0.0215989	0.0912376	0.0491797	Fdx1	1
GO:0046579	positive regulation of Ras protein signal transduction	1/9	73/28891	0.0225152	0.0912376	0.0491797	Ngf	1
GO:1904036	negative regulation of epithelial cell apoptotic process	1/9	77/28891	0.0237358	0.0912376	0.0491797	Ngf	1
GO:0006919	activation of cysteine-type endopeptidase activity involved in apoptotic process	1/9	78/28891	0.0240408	0.0912376	0.0491797	Ngf	1
GO:0038034	signal transduction in absence of ligand	1/9	78/28891	0.0240408	0.0912376	0.0491797	Ngf	1
GO:0097192	extrinsic apoptotic signaling pathway in absence of ligand	1/9	78/28891	0.0240408	0.0912376	0.0491797	Ngf	1
GO:0051057	positive regulation of small GTPase mediated signal transduction	1/9	80/28891	0.0246504	0.0912376	0.0491797	Ngf	1
GO:0046496	nicotinamide nucleotide metabolic process	1/9	81/28891	0.0249551	0.0912376	0.0491797	Fdx1	1
GO:0008625	extrinsic apoptotic signaling pathway via death domain receptors	1/9	82/28891	0.0252597	0.0912376	0.0491797	Ngf	1
GO:0051279	regulation of release of sequestered calcium ion into cytosol	1/9	82/28891	0.0252597	0.0912376	0.0491797	Ngf	1
GO:0007422	peripheral nervous system development	1/9	83/28891	0.0255642	0.0912376	0.0491797	Ngf	1
GO:0019362	pyridine nucleotide metabolic process	1/9	83/28891	0.0255642	0.0912376	0.0491797	Fdx1	1
GO:0006637	acyl-CoA metabolic process	1/9	88/28891	0.0270855	0.0934448	0.0503694	Pdhx	1
GO:0035383	thioester metabolic process	1/9	88/28891	0.0270855	0.0934448	0.0503694	Pdhx	1
GO:0072524	pyridine-containing compound metabolic process	1/9	92/28891	0.028301	0.0955617	0.0515105	Fdx1	1
GO:0051341	regulation of oxidoreductase activity	1/9	94/28891	0.0289082	0.0955617	0.0515105	Fdx1	1
GO:0019233	sensory perception of pain	1/9	95/28891	0.0292117	0.0955617	0.0515105	Ngf	1
GO:0046683	response to organophosphorus	1/9	98/28891	0.0301217	0.0955617	0.0515105	Fdx1	1
GO:0021675	nerve development	1/9	99/28891	0.0304249	0.0955617	0.0515105	Ngf	1
GO:0050772	positive regulation of axonogenesis	1/9	101/28891	0.0310309	0.0955617	0.0515105	Ngf	1
GO:0032092	positive regulation of protein binding	1/9	104/28891	0.0319394	0.0955617	0.0515105	Ngf	1
GO:0046928	regulation of neurotransmitter secretion	1/9	106/28891	0.0325446	0.0955617	0.0515105	Ngf	1
GO:0072091	regulation of stem cell proliferation	1/9	106/28891	0.0325446	0.0955617	0.0515105	Ngf	1
GO:0008344	adult locomotory behavior	1/9	112/28891	0.0343583	0.0955617	0.0515105	Ngf	1
GO:0030516	regulation of axon extension	1/9	113/28891	0.0346603	0.0955617	0.0515105	Ngf	1
GO:0014074	response to purine-containing compound	1/9	116/28891	0.0355657	0.0955617	0.0515105	Fdx1	1
GO:0022900	electron transport chain	1/9	116/28891	0.0355657	0.0955617	0.0515105	Fdx1	1
GO:0033865	nucleoside bisphosphate metabolic process	1/9	116/28891	0.0355657	0.0955617	0.0515105	Pdhx	1
GO:0033875	ribonucleoside bisphosphate metabolic process	1/9	116/28891	0.0355657	0.0955617	0.0515105	Pdhx	1
GO:0034032	purine nucleoside bisphosphate metabolic process	1/9	116/28891	0.0355657	0.0955617	0.0515105	Pdhx	1
GO:0031398	positive regulation of protein ubiquitination	1/9	118/28891	0.0361689	0.0955617	0.0515105	Ngf	1
GO:0045666	positive regulation of neuron differentiation	1/9	118/28891	0.0361689	0.0955617	0.0515105	Ngf	1
GO:0044272	sulfur compound biosynthetic process	1/9	119/28891	0.0364704	0.0955617	0.0515105	Pdhx	1
GO:0051101	regulation of DNA binding	1/9	123/28891	0.0376755	0.0968788	0.0522205	Ngf	1
GO:0051588	regulation of neurotransmitter transport	1/9	126/28891	0.0385784	0.0968788	0.0522205	Ngf	1
GO:0033138	positive regulation of peptidyl-serine phosphorylation	1/9	127/28891	0.0388792	0.0968788	0.0522205	Ngf	1
GO:0061387	regulation of extent of cell growth	1/9	129/28891	0.0394806	0.0968788	0.0522205	Ngf	1
GO:1904035	regulation of epithelial cell apoptotic process	1/9	129/28891	0.0394806	0.0968788	0.0522205	Ngf	1
GO:0043280	positive regulation of cysteine-type endopeptidase activity involved in apoptotic process	1/9	130/28891	0.0397812	0.0968788	0.0522205	Ngf	1
GO:0051209	release of sequestered calcium ion into cytosol	1/9	136/28891	0.0415828	0.0982819	0.0529767	Ngf	1
GO:0006090	pyruvate metabolic process	1/9	137/28891	0.0418827	0.0982819	0.0529767	Pdhx	1
GO:0051283	negative regulation of sequestering of calcium ion	1/9	137/28891	0.0418827	0.0982819	0.0529767	Ngf	1
GO:0051282	regulation of sequestering of calcium ion	1/9	139/28891	0.0424824	0.0982819	0.0529767	Ngf	1
GO:0051208	sequestering of calcium ion	1/9	141/28891	0.0430818	0.0982819	0.0529767	Ngf	1
GO:0072089	stem cell proliferation	1/9	142/28891	0.0433813	0.0982819	0.0529767	Ngf	1
GO:0048675	axon extension	1/9	143/28891	0.0436808	0.0982819	0.0529767	Ngf	1
GO:1903322	positive regulation of protein modification by small protein conjugation or removal	1/9	145/28891	0.0442795	0.0985576	0.0531254	Ngf	1
GO:2001056	positive regulation of cysteine-type endopeptidase activity	1/9	148/28891	0.0451769	0.0994854	0.0536255	Ngf	1
GO:0008203	cholesterol metabolic process	1/9	150/28891	0.0457748	0.0997409	0.0537632	Fdx1	1

## Sheet: 3. GO DOWN IRX3-KO vs Ctr (D1)
ID	Description	GeneRatio	BgRatio	pvalue	p-adjust	qvalue	geneID	Count
GO:0016055	Wnt signaling pathway	15/152	460/28891	2.33519e-08	2.80129e-05	2.26945e-05	Hic1/Itga3/Sema5a/Rspo2/Ext1/Myc/Ptk7/Kank1/Tcf7l2/Sulf2/Zeb2/Plpp3/Vgll4/Ctr9/Usp47	15
GO:0198738	cell-cell signaling by wnt	15/152	462/28891	2.47245e-08	2.80129e-05	2.26945e-05	Hic1/Itga3/Sema5a/Rspo2/Ext1/Myc/Ptk7/Kank1/Tcf7l2/Sulf2/Zeb2/Plpp3/Vgll4/Ctr9/Usp47	15
GO:0030111	regulation of Wnt signaling pathway	12/152	323/28891	1.56544e-07	0.000104317	8.45121e-05	Hic1/Itga3/Sema5a/Rspo2/Ptk7/Kank1/Tcf7l2/Sulf2/Zeb2/Plpp3/Vgll4/Usp47	12
GO:0035024	negative regulation of Rho protein signal transduction	5/152	25/28891	1.84143e-07	0.000104317	8.45121e-05	Adra1b/Tns3/Itga3/Heg1/Kank1	5
GO:0035023	regulation of Rho protein signal transduction	7/152	85/28891	3.4e-07	0.000154088	0.000124834	Bcr/Adra1b/Tns3/Itga3/Heg1/Kank1/Nrp1	7
GO:0042060	wound healing	12/152	370/28891	6.64577e-07	0.000235128	0.000190488	Prkca/Myh10/Ext1/Ano6/Ptk7/Kank1/Prkg1/Hps1/Col5a1/Tfpi/Plpp3/Pard3	12
GO:0007266	Rho protein signal transduction	8/152	138/28891	7.26343e-07	0.000235128	0.000190488	Bcr/Adra1b/Ntn1/Tns3/Itga3/Heg1/Kank1/Nrp1	8
GO:0060562	epithelial tube morphogenesis	12/152	395/28891	1.31694e-06	0.000330541	0.000267786	Ntn1/Zic2/Adamts12/Sema5a/Rspo2/Ext1/Myc/Ptk7/Zeb2/Shroom3/Col4a1/Nrp1	12
GO:0010631	epithelial cell migration	11/152	328/28891	1.42672e-06	0.000330541	0.000267786	Prkca/Tns3/Itga3/Capn7/Sema5a/Kank1/Zeb2/Plpp3/Atoh8/Nrp1/Angpt2	11
GO:0090132	epithelium migration	11/152	330/28891	1.51335e-06	0.000330541	0.000267786	Prkca/Tns3/Itga3/Capn7/Sema5a/Kank1/Zeb2/Plpp3/Atoh8/Nrp1/Angpt2	11
GO:0090130	tissue migration	11/152	332/28891	1.60457e-06	0.000330541	0.000267786	Prkca/Tns3/Itga3/Capn7/Sema5a/Kank1/Zeb2/Plpp3/Atoh8/Nrp1/Angpt2	11
GO:0090263	positive regulation of canonical Wnt signaling pathway	7/152	109/28891	1.84746e-06	0.000348862	0.000282629	Sema5a/Rspo2/Ptk7/Kank1/Sulf2/Zeb2/Usp47	7
GO:0060485	mesenchyme development	10/152	316/28891	7.24833e-06	0.00126344	0.00102357	Timp3/Zic2/Sema5a/Ext1/Myc/Ptk7/Tcf7l2/Rxra/Zeb2/Nrp1	10
GO:0001667	ameboidal-type cell migration	12/152	471/28891	7.95184e-06	0.00128706	0.00104271	Prkca/Pmp22/Tns3/Itga3/Capn7/Sema5a/Kank1/Zeb2/Plpp3/Atoh8/Nrp1/Angpt2	12
GO:0021782	glial cell development	7/152	139/28891	9.27579e-06	0.00140126	0.00113523	Pmp22/Ndrg1/Pick1/Tcf7l2/Zeb2/Hdac11/Pard3	7
GO:0030177	positive regulation of Wnt signaling pathway	7/152	142/28891	1.06658e-05	0.00151054	0.00122376	Sema5a/Rspo2/Ptk7/Kank1/Sulf2/Zeb2/Usp47	7
GO:0046580	negative regulation of Ras protein signal transduction	5/152	56/28891	1.161e-05	0.00154754	0.00125374	Adra1b/Tns3/Itga3/Heg1/Kank1	5
GO:0051058	negative regulation of small GTPase mediated signal transduction	5/152	63/28891	2.07406e-05	0.00261101	0.00211529	Adra1b/Tns3/Itga3/Heg1/Kank1	5
GO:0035265	organ growth	8/152	222/28891	2.43254e-05	0.00283779	0.00229902	Adra1b/Myh10/Rspo2/Ext1/Heg1/Tcf7l2/Rxra/Vgll4	8
GO:0010634	positive regulation of epithelial cell migration	7/152	162/28891	2.50467e-05	0.00283779	0.00229902	Prkca/Itga3/Capn7/Sema5a/Plpp3/Atoh8/Nrp1	7
GO:0007097	nuclear migration	4/152	34/28891	3.02017e-05	0.00323586	0.00262152	Ntn1/Myh10/Syne3/Tacc1	4
GO:0043542	endothelial cell migration	8/152	231/28891	3.229e-05	0.00323586	0.00262152	Prkca/Tns3/Sema5a/Zeb2/Plpp3/Atoh8/Nrp1/Angpt2	8
GO:0007009	plasma membrane organization	7/152	169/28891	3.28442e-05	0.00323586	0.00262152	Myh10/Asap1/Ndrg1/Micall1/A4galt/Ano6/Col5a1	7
GO:0060070	canonical Wnt signaling pathway	9/152	305/28891	3.63082e-05	0.0034281	0.00277726	Sema5a/Rspo2/Ext1/Ptk7/Kank1/Tcf7l2/Sulf2/Zeb2/Usp47	9
GO:0042063	gliogenesis	10/152	397/28891	5.09494e-05	0.00461805	0.00374129	Pmp22/Ntn1/Myc/Ndrg1/Pick1/Tcf7l2/Zeb2/Plpp3/Hdac11/Pard3	10
GO:0010632	regulation of epithelial cell migration	8/152	250/28891	5.64141e-05	0.00486896	0.00394457	Prkca/Itga3/Capn7/Sema5a/Plpp3/Atoh8/Nrp1/Angpt2	8
GO:0060828	regulation of canonical Wnt signaling pathway	8/152	251/28891	5.8015e-05	0.00486896	0.00394457	Sema5a/Rspo2/Ptk7/Kank1/Tcf7l2/Sulf2/Zeb2/Usp47	8
GO:0007492	endoderm development	5/152	79/28891	6.21581e-05	0.00503037	0.00407533	Bptf/Ext1/Col5a1/Ctr9/Angpt2	5
GO:0055078	sodium ion homeostasis	4/152	42/28891	7.05481e-05	0.00551248	0.00446591	Sgk1/Ext1/Atp1a1/Atp1b3	4
GO:0051647	nucleus localization	4/152	44/28891	8.48661e-05	0.00640356	0.00518782	Ntn1/Myh10/Syne3/Tacc1	4
GO:0046578	regulation of Ras protein signal transduction	7/152	199/28891	9.21845e-05	0.00640356	0.00518782	Bcr/Adra1b/Tns3/Itga3/Heg1/Kank1/Nrp1	7
GO:0050918	positive chemotaxis	4/152	45/28891	9.27662e-05	0.00640356	0.00518782	Prkca/Sema5a/Nrp1/Angpt2	4
GO:0043954	cellular component maintenance	5/152	86/28891	9.32558e-05	0.00640356	0.00518782	Itga3/Pick1/Tanc1/Sort1/Erc1	5
GO:0006029	proteoglycan metabolic process	5/152	89/28891	0.00010975	0.0073145	0.00592581	Adamts12/Ext1/Tcf7l2/Sulf2/Chst8	5
GO:0022604	regulation of cell morphogenesis	8/152	277/28891	0.000115046	0.00744838	0.00603427	Sgk1/Myh10/Syne3/Myo10/Kank1/Slc23a2/Capzb/Shroom3	8
GO:0033002	muscle cell proliferation	8/152	280/28891	0.00012389	0.00779821	0.00631769	Timp3/Prkca/Myh10/Myc/Prkg1/Tcf7l2/Rxra/Vgll4	8
GO:0048588	developmental cell growth	8/152	291/28891	0.000161271	0.00959189	0.00777083	Adra1b/Ntn1/Sema5a/Ext1/Prkg1/Slc23a2/Zeb2/Nrp1	8
GO:0010001	glial cell differentiation	8/152	292/28891	0.000165086	0.00959189	0.00777083	Pmp22/Ndrg1/Pick1/Tcf7l2/Zeb2/Plpp3/Hdac11/Pard3	8
GO:0060560	developmental growth involved in morphogenesis	8/152	292/28891	0.000165086	0.00959189	0.00777083	Ntn1/Sema5a/Ext1/Ptk7/Prkg1/Slc23a2/Zeb2/Nrp1	8
GO:0031345	negative regulation of cell projection organization	7/152	221/28891	0.000176369	0.00999132	0.00809442	Pmp22/Ntn1/Itga3/Sema5a/Kank1/Capzb/Nrp1	7
GO:0014033	neural crest cell differentiation	5/152	100/28891	0.000190052	0.0105039	0.00850965	Zic2/Sema5a/Ext1/Zeb2/Nrp1	5
GO:0007015	actin filament organization	10/152	471/28891	0.000206102	0.0109872	0.0089012	Myh10/Sema5a/Pick1/Kank1/Nebl/Zeb2/Asap3/Capzb/Shroom3/Nrp1	10
GO:0002028	regulation of sodium ion transport	5/152	102/28891	0.000208494	0.0109872	0.0089012	Sgk1/Pick1/Atp1a1/Ahcyl1/Atp1b3	5
GO:0061138	morphogenesis of a branching epithelium	7/152	229/28891	0.000219208	0.0112892	0.00914588	Sema5a/Rspo2/Ext1/Myc/Rxra/Col4a1/Nrp1	7
GO:0051056	regulation of small GTPase mediated signal transduction	7/152	230/28891	0.000225106	0.0113353	0.00918326	Bcr/Adra1b/Tns3/Itga3/Heg1/Kank1/Nrp1	7
GO:0032970	regulation of actin filament-based process	9/152	402/28891	0.000291822	0.0142819	0.0115704	Sema5a/Pick1/Kank1/Zeb2/Atp1a1/Asap3/Capzb/Pard3/Nrp1	9
GO:0010595	positive regulation of endothelial cell migration	5/152	110/28891	0.000296227	0.0142819	0.0115704	Prkca/Sema5a/Plpp3/Atoh8/Nrp1	5
GO:0001974	blood vessel remodeling	4/152	61/28891	0.000304391	0.0143698	0.0116416	Bcr/Adra1b/Ext1/Angpt2	4
GO:0030324	lung development	7/152	243/28891	0.000314131	0.0144607	0.0117153	Tns3/Itga3/Rspo2/Ext1/Heg1/Ptk7/Hps1	7
GO:0030198	extracellular matrix organization	8/152	322/28891	0.000319247	0.0144607	0.0117153	Pmp22/Adamts12/Sema5a/Ext1/Col22a1/Sulf2/Col5a1/Col4a1	8
GO:0045229	external encapsulating structure organization	8/152	323/28891	0.000325919	0.0144607	0.0117153	Pmp22/Adamts12/Sema5a/Ext1/Col22a1/Sulf2/Col5a1/Col4a1	8
GO:0043062	extracellular structure organization	8/152	324/28891	0.000332704	0.0144607	0.0117153	Pmp22/Adamts12/Sema5a/Ext1/Col22a1/Sulf2/Col5a1/Col4a1	8
GO:0030323	respiratory tube development	7/152	246/28891	0.000338226	0.0144607	0.0117153	Tns3/Itga3/Rspo2/Ext1/Heg1/Ptk7/Hps1	7
GO:0010594	regulation of endothelial cell migration	6/152	177/28891	0.000359744	0.0149878	0.0121423	Prkca/Sema5a/Plpp3/Atoh8/Nrp1/Angpt2	6
GO:0001763	morphogenesis of a branching structure	7/152	249/28891	0.000363782	0.0149878	0.0121423	Sema5a/Rspo2/Ext1/Myc/Rxra/Col4a1/Nrp1	7
GO:0055017	cardiac muscle tissue growth	5/152	116/28891	0.000378524	0.0151318	0.0122589	Adra1b/Myh10/Heg1/Rxra/Vgll4	5
GO:0006883	intracellular sodium ion homeostasis	3/152	27/28891	0.000380632	0.0151318	0.0122589	Sgk1/Atp1a1/Atp1b3	3
GO:0099173	postsynapse organization	7/152	252/28891	0.000390862	0.0152706	0.0123714	Myh10/Itga3/Asap1/Pick1/Tanc1/Lrrc4/Nrp1	7
GO:0048762	mesenchymal cell differentiation	7/152	254/28891	0.000409795	0.0157389	0.0127508	Timp3/Zic2/Sema5a/Ext1/Tcf7l2/Zeb2/Nrp1	7
GO:0043931	ossification involved in bone maturation	3/152	28/28891	0.000424668	0.0157754	0.0127803	Adamts12/Ext1/Ano6	3
GO:0097062	dendritic spine maintenance	3/152	28/28891	0.000424668	0.0157754	0.0127803	Itga3/Pick1/Tanc1	3
GO:0043588	skin development	8/152	340/28891	0.00045792	0.0165354	0.0133961	Bcr/Itga3/Krt7/Krt81/Krt78/Ext1/Tcf7l2/Col5a1	8
GO:0007264	small GTPase mediated signal transduction	9/152	428/28891	0.000459721	0.0165354	0.0133961	Bcr/Adra1b/Ntn1/Tns3/Itga3/Arhgap8/Heg1/Kank1/Nrp1	9
GO:0007265	Ras protein signal transduction	8/152	342/28891	0.000475953	0.0168517	0.0136523	Bcr/Adra1b/Ntn1/Tns3/Itga3/Heg1/Kank1/Nrp1	8
GO:0006814	sodium ion transport	7/152	262/28891	0.000492996	0.0171866	0.0139236	Sgk1/Pick1/Ano6/Slc23a2/Atp1a1/Ahcyl1/Atp1b3	7
GO:0006929	substrate-dependent cell migration	3/152	30/28891	0.000522258	0.0174257	0.0141174	Ntn1/Myh10/Nrp1	3
GO:0070977	bone maturation	3/152	30/28891	0.000522258	0.0174257	0.0141174	Adamts12/Ext1/Ano6	3
GO:0051146	striated muscle cell differentiation	8/152	347/28891	0.000523569	0.0174257	0.0141174	Adra1b/Pmp22/Myh10/Myc/Nebl/Rxra/Tanc1/Sort1	8
GO:0060419	heart growth	5/152	125/28891	0.000532962	0.0174257	0.0141174	Adra1b/Myh10/Heg1/Rxra/Vgll4	5
GO:0048754	branching morphogenesis of an epithelial tube	6/152	191/28891	0.000538305	0.0174257	0.0141174	Sema5a/Rspo2/Ext1/Myc/Col4a1/Nrp1	6
GO:0072001	renal system development	8/152	352/28891	0.000574977	0.0181277	0.0146861	Itga3/Ext1/Myc/Ptk7/Sulf2/Col4a1/Nrp1/Angpt2	8
GO:0002026	regulation of the force of heart contraction	3/152	31/28891	0.000575991	0.0181277	0.0146861	Prkca/Adra1b/Atp1a1	3
GO:0048640	negative regulation of developmental growth	5/152	129/28891	0.000615043	0.0188336	0.015258	Ntn1/Sema5a/Tcf7l2/Vgll4/Nrp1	5
GO:1904035	regulation of epithelial cell apoptotic process	5/152	129/28891	0.000615043	0.0188336	0.015258	Sema5a/Myc/Ano6/Tcf7l2/Sort1	5
GO:0022011	myelination in peripheral nervous system	3/152	32/28891	0.000633134	0.0188774	0.0152934	Pmp22/Ndrg1/Pard3	3
GO:0032292	peripheral nervous system axon ensheathment	3/152	32/28891	0.000633134	0.0188774	0.0152934	Pmp22/Ndrg1/Pard3	3
GO:0060541	respiratory system development	7/152	276/28891	0.000670601	0.0197348	0.0159881	Tns3/Itga3/Rspo2/Ext1/Heg1/Ptk7/Hps1	7
GO:0021536	diencephalon development	4/152	76/28891	0.000704043	0.0204534	0.0165702	Sema5a/Tcf7l2/Zeb2/Nrp1	4
GO:0048799	animal organ maturation	3/152	34/28891	0.000757988	0.0217414	0.0176137	Adamts12/Ext1/Ano6	3
GO:0031589	cell-substrate adhesion	8/152	368/28891	0.00076757	0.0217414	0.0176137	Sned1/Utrn/Bcr/Itga3/Adamts12/Kank1/Nrp1/Angpt2	8
GO:0001764	neuron migration	6/152	206/28891	0.000799196	0.0223578	0.018113	Il1r1/Ntn1/Myh10/Itga3/Prkg1/Nrp1	6
GO:0060976	coronary vasculature development	4/152	80/28891	0.000853917	0.0235973	0.0191172	Myh10/Ptk7/Rxra/Nrp1	4
GO:0030307	positive regulation of cell growth	6/152	210/28891	0.000882963	0.024106	0.0195293	Sgk1/Ntn1/Sema5a/Slc23a2/Usp47/Nrp1	6
GO:0048771	tissue remodeling	6/152	215/28891	0.000997009	0.0268955	0.0217893	Bcr/Prkca/Adra1b/Tns3/Ext1/Angpt2	6
GO:0042471	ear morphogenesis	5/152	146/28891	0.00107342	0.028616	0.0231832	Eya4/Bcr/Ntn1/Myc/Ptk7	5
GO:0032836	glomerular basement membrane development	2/152	10/28891	0.00120363	0.0317142	0.0256931	Ext1/Sulf2	2
GO:0071711	basement membrane organization	3/152	41/28891	0.00131444	0.0342358	0.027736	Pmp22/Ext1/Col4a1	3
GO:0061299	retina vasculature morphogenesis in camera-type eye	2/152	11/28891	0.00146603	0.0377502	0.0305831	Col4a1/Nrp1	2
GO:0007160	cell-matrix adhesion	6/152	235/28891	0.00157024	0.0399793	0.032389	Sned1/Utrn/Bcr/Itga3/Adamts12/Nrp1	6
GO:0010765	positive regulation of sodium ion transport	3/152	44/28891	0.00161435	0.0406458	0.032929	Sgk1/Ahcyl1/Atp1b3	3
GO:0016197	endosomal transport	6/152	238/28891	0.00167421	0.041382	0.0335254	Micall1/Arhgap8/Stx16/Sort1/Erc1/Dennd2a	6
GO:0072006	nephron development	5/152	162/28891	0.00170016	0.041382	0.0335254	Itga3/Ext1/Myc/Sulf2/Angpt2	5
GO:0031669	cellular response to nutrient levels	6/152	239/28891	0.00171001	0.041382	0.0335254	Nuak2/Sesn1/Dap/Pick1/Tcf7l2/Rxra	6
GO:0001569	branching involved in blood vessel morphogenesis	3/152	45/28891	0.00172304	0.041382	0.0335254	Sema5a/Col4a1/Nrp1	3
GO:1904019	epithelial cell apoptotic process	5/152	163/28891	0.00174665	0.041382	0.0335254	Sema5a/Myc/Ano6/Tcf7l2/Sort1	5
GO:0048012	hepatocyte growth factor receptor signaling pathway	2/152	12/28891	0.00175317	0.041382	0.0335254	Adamts12/Nrp1	2
GO:0014044	Schwann cell development	3/152	46/28891	0.00183619	0.0422327	0.0342147	Pmp22/Ndrg1/Pard3	3
GO:0010977	negative regulation of neuron projection development	5/152	165/28891	0.0018424	0.0422327	0.0342147	Pmp22/Ntn1/Sema5a/Kank1/Nrp1	5
GO:0009416	response to light stimulus	7/152	329/28891	0.00184512	0.0422327	0.0342147	Sgk1/Adra1b/Sema5a/Ext1/Map4k3/Tanc1/Usp47	7
GO:0030900	forebrain development	8/152	425/28891	0.00191194	0.0432304	0.0350229	Myh10/Sema5a/Ext1/Prkg1/Tcf7l2/Zeb2/Nrp1/Tacc1	8
GO:0008038	neuron recognition	3/152	47/28891	0.00195387	0.0432304	0.0350229	Sema5a/Ext1/Nrp1	3
GO:0001654	eye development	8/152	428/28891	0.00199718	0.0432304	0.0350229	Mterf4/Myh10/Hps1/Rxra/Col5a1/Zeb2/Col4a1/Nrp1	8
GO:0003018	vascular process in circulatory system	6/152	247/28891	0.00201771	0.0432304	0.0350229	Bcr/Adra1b/Wdr35/Ext1/Prkg1/Zeb2	6
GO:0050772	positive regulation of axonogenesis	4/152	101/28891	0.00202453	0.0432304	0.0350229	Ntn1/Sema5a/Zeb2/Nrp1	4
GO:0071496	cellular response to external stimulus	7/152	335/28891	0.00204262	0.0432304	0.0350229	Nuak2/Sesn1/Dap/Pick1/Tcf7l2/Rxra/Atp1a1	7
GO:0035725	sodium ion transmembrane transport	5/152	169/28891	0.00204537	0.0432304	0.0350229	Pick1/Ano6/Slc23a2/Atp1a1/Atp1b3	5
GO:0032060	bleb assembly	2/152	13/28891	0.00206478	0.0432304	0.0350229	Pmp22/Ano6	2
GO:0001822	kidney development	7/152	336/28891	0.00207707	0.0432304	0.0350229	Itga3/Ext1/Myc/Ptk7/Sulf2/Nrp1/Angpt2	7
GO:0150063	visual system development	8/152	431/28891	0.00208538	0.0432304	0.0350229	Mterf4/Myh10/Hps1/Rxra/Col5a1/Zeb2/Col4a1/Nrp1	8
GO:0016482	cytosolic transport	5/152	170/28891	0.00209856	0.0432304	0.0350229	Dennd10/Stx16/Sort1/Erc1/Dennd2a	5
GO:0009314	response to radiation	8/152	433/28891	0.00214587	0.0438066	0.0354897	Sgk1/Adra1b/Sema5a/Ext1/Myc/Map4k3/Tanc1/Usp47	8
GO:0030517	negative regulation of axon extension	3/152	49/28891	0.00220309	0.0439449	0.0356018	Ntn1/Sema5a/Nrp1	3
GO:0048880	sensory system development	8/152	435/28891	0.00220773	0.0439449	0.0356018	Mterf4/Myh10/Hps1/Rxra/Col5a1/Zeb2/Col4a1/Nrp1	8
GO:0007411	axon guidance	6/152	252/28891	0.00223021	0.0439449	0.0356018	Ntn1/Myh10/Zic2/Sema5a/Ext1/Nrp1	6
GO:0097485	neuron projection guidance	6/152	252/28891	0.00223021	0.0439449	0.0356018	Ntn1/Myh10/Zic2/Sema5a/Ext1/Nrp1	6
GO:0007596	blood coagulation	5/152	175/28891	0.0023798	0.0464882	0.0376622	Prkca/Ano6/Prkg1/Hps1/Tfpi	5
GO:0050878	regulation of body fluid levels	7/152	348/28891	0.00252655	0.048933	0.0396428	Prkca/Ext1/Ano6/Heg1/Prkg1/Hps1/Tfpi	7
GO:0050817	coagulation	5/152	178/28891	0.00256116	0.0491829	0.0398453	Prkca/Ano6/Prkg1/Hps1/Tfpi	5
GO:0014037	Schwann cell differentiation	3/152	52/28891	0.00261245	0.0495457	0.0401392	Pmp22/Ndrg1/Pard3	3
GO:0007599	hemostasis	5/152	179/28891	0.00262378	0.0495457	0.0401392	Prkca/Ano6/Prkg1/Hps1/Tfpi	5
GO:0045926	negative regulation of growth	6/152	263/28891	0.00275682	0.0495602	0.0401509	Sesn1/Ntn1/Sema5a/Tcf7l2/Vgll4/Nrp1	6
GO:0030007	intracellular potassium ion homeostasis	2/152	15/28891	0.00276039	0.0495602	0.0401509	Atp1a1/Atp1b3	2
GO:0034350	regulation of glial cell apoptotic process	2/152	15/28891	0.00276039	0.0495602	0.0401509	Prkca/Pmp22	2
GO:0035729	cellular response to hepatocyte growth factor stimulus	2/152	15/28891	0.00276039	0.0495602	0.0401509	Adamts12/Nrp1	2
GO:0036376	sodium ion export across plasma membrane	2/152	15/28891	0.00276039	0.0495602	0.0401509	Atp1a1/Atp1b3	2
GO:0097475	motor neuron migration	2/152	15/28891	0.00276039	0.0495602	0.0401509	Ntn1/Nrp1	2
GO:0009100	glycoprotein metabolic process	7/152	354/28891	0.00277764	0.0495602	0.0401509	Adamts12/Ext1/St3gal1/A4galt/Tcf7l2/Sulf2/Chst8	7
GO:0035148	tube formation	5/152	182/28891	0.00281831	0.0498929	0.0404205	Zic2/Ptk7/Zeb2/Shroom3/Atoh8	5
GO:0045773	positive regulation of axon extension	3/152	54/28891	0.00290971	0.0503529	0.0407932	Ntn1/Sema5a/Nrp1	3
GO:0048066	developmental pigmentation	3/152	54/28891	0.00290971	0.0503529	0.0407932	Zic2/Hps1/Zeb2	3
GO:0001843	neural tube closure	4/152	112/28891	0.00294567	0.0503529	0.0407932	Zic2/Ptk7/Zeb2/Shroom3	4
GO:0009267	cellular response to starvation	5/152	184/28891	0.00295366	0.0503529	0.0407932	Nuak2/Sesn1/Dap/Pick1/Tcf7l2	5
GO:0040013	negative regulation of locomotion	7/152	358/28891	0.0029554	0.0503529	0.0407932	Bcr/Sema5a/Kank1/Prkg1/Zeb2/Nrp1/Angpt2	7
GO:0060606	tube closure	4/152	113/28891	0.00304146	0.0514324	0.0416677	Zic2/Ptk7/Zeb2/Shroom3	4
GO:0001558	regulation of cell growth	8/152	459/28891	0.00306518	0.0514496	0.0416816	Sgk1/Sesn1/Ntn1/Sema5a/Slc23a2/Vgll4/Usp47/Nrp1	8
GO:0007369	gastrulation	5/152	186/28891	0.00309366	0.0515458	0.0417596	Ext1/Col5a1/Plpp3/Atoh8/Ctr9	5
GO:0007512	adult heart development	2/152	16/28891	0.00314387	0.0516233	0.0418224	Adra1b/Myh10	2
GO:0032488	Cdc42 protein signal transduction	2/152	16/28891	0.00314387	0.0516233	0.0418224	Ntn1/Nrp1	2
GO:0031668	cellular response to extracellular stimulus	6/152	271/28891	0.00319471	0.0520806	0.0421929	Nuak2/Sesn1/Dap/Pick1/Tcf7l2/Rxra	6
GO:0060251	regulation of glial cell proliferation	3/152	56/28891	0.00322698	0.052231	0.0423147	Pmp22/Ntn1/Myc	3
GO:0032350	regulation of hormone metabolic process	3/152	57/28891	0.00339325	0.054518	0.0441675	Tcf7l2/Atp1a1/Slco1c1	3
GO:0043473	pigmentation	4/152	117/28891	0.00344589	0.054518	0.0441675	Zic2/Myc/Hps1/Zeb2	4
GO:0042692	muscle cell differentiation	8/152	468/28891	0.00344641	0.054518	0.0441675	Adra1b/Pmp22/Myh10/Myc/Nebl/Rxra/Tanc1/Sort1	8
GO:0042552	myelination	5/152	191/28891	0.00346451	0.054518	0.0441675	Pmp22/Ndrg1/Tcf7l2/Rxra/Pard3	5
GO:0035728	response to hepatocyte growth factor	2/152	17/28891	0.00355079	0.0549492	0.0445169	Adamts12/Nrp1	2
GO:0050922	negative regulation of chemotaxis	3/152	58/28891	0.00356467	0.0549492	0.0445169	Sema5a/Nrp1/Angpt2	3
GO:0051489	regulation of filopodium assembly	3/152	58/28891	0.00356467	0.0549492	0.0445169	Myo10/Capzb/Nrp1	3
GO:0048660	regulation of smooth muscle cell proliferation	5/152	193/28891	0.00362144	0.0554472	0.0449203	Timp3/Prkca/Myc/Prkg1/Tcf7l2	5
GO:0014020	primary neural tube formation	4/152	119/28891	0.00366119	0.055498	0.0449615	Zic2/Ptk7/Zeb2/Shroom3	4
GO:0007272	ensheathment of neurons	5/152	194/28891	0.00370179	0.055498	0.0449615	Pmp22/Ndrg1/Tcf7l2/Rxra/Pard3	5
GO:0008366	axon ensheathment	5/152	194/28891	0.00370179	0.055498	0.0449615	Pmp22/Ndrg1/Tcf7l2/Rxra/Pard3	5
GO:0048738	cardiac muscle tissue development	6/152	280/28891	0.00374722	0.055498	0.0449615	Adra1b/Myh10/Heg1/Nebl/Rxra/Vgll4	6
GO:0110053	regulation of actin filament organization	6/152	280/28891	0.00374722	0.055498	0.0449615	Sema5a/Pick1/Kank1/Asap3/Capzb/Nrp1	6
GO:0031424	keratinization	3/152	60/28891	0.00392317	0.0572593	0.0463884	Krt7/Krt81/Krt78	3
GO:0042149	cellular response to glucose starvation	3/152	60/28891	0.00392317	0.0572593	0.0463884	Nuak2/Sesn1/Pick1	3
GO:0055012	ventricular cardiac muscle cell differentiation	2/152	18/28891	0.0039809	0.0572593	0.0463884	Myh10/Rxra	2
GO:0061179	negative regulation of insulin secretion involved in cellular response to glucose stimulus	2/152	18/28891	0.0039809	0.0572593	0.0463884	Pim3/Pde1c	2
GO:0048863	stem cell differentiation	6/152	284/28891	0.00401433	0.0572593	0.0463884	Prkca/Zic2/Sema5a/Ext1/Zeb2/Nrp1	6
GO:0021915	neural tube development	5/152	198/28891	0.00403601	0.0572593	0.0463884	Zic2/Ptk7/Tcf7l2/Zeb2/Shroom3	5
GO:0043010	camera-type eye development	7/152	380/28891	0.00409396	0.0572593	0.0463884	Mterf4/Myh10/Hps1/Rxra/Zeb2/Col4a1/Nrp1	7
GO:0030199	collagen fibril organization	3/152	61/28891	0.00411035	0.0572593	0.0463884	Adamts12/Ext1/Col5a1	3
GO:0002062	chondrocyte differentiation	4/152	123/28891	0.00411883	0.0572593	0.0463884	Prkca/Adamts12/Ext1/Sulf2	4
GO:0015749	monosaccharide transmembrane transport	4/152	123/28891	0.00411883	0.0572593	0.0463884	Prkca/Myc/Slc23a2/Sort1	4
GO:0003205	cardiac chamber development	5/152	200/28891	0.00421097	0.0581833	0.047137	Myh10/Heg1/Ptk7/Rxra/Nrp1	5
GO:0001755	neural crest cell migration	3/152	62/28891	0.00430288	0.0587368	0.0475854	Sema5a/Zeb2/Nrp1	3
GO:0030166	proteoglycan biosynthetic process	3/152	62/28891	0.00430288	0.0587368	0.0475854	Ext1/Tcf7l2/Chst8	3
GO:0048659	smooth muscle cell proliferation	5/152	202/28891	0.00439129	0.0594515	0.0481644	Timp3/Prkca/Myc/Prkg1/Tcf7l2	5
GO:0055003	cardiac myofibril assembly	2/152	19/28891	0.00443394	0.0594515	0.0481644	Myh10/Nebl	2
GO:0097320	plasma membrane tubulation	2/152	19/28891	0.00443394	0.0594515	0.0481644	Asap1/Micall1	2
GO:0031641	regulation of myelination	3/152	63/28891	0.00450079	0.0599928	0.0486029	Tcf7l2/Rxra/Pard3	3
GO:0045807	positive regulation of endocytosis	5/152	204/28891	0.00457704	0.0602999	0.0488516	Bcr/Colec10/Pick1/Ano6/Pard3	5
GO:0050905	neuromuscular process	5/152	204/28891	0.00457704	0.0602999	0.0488516	Kcnh1/Bcr/Pmp22/Myh10/Penk	5
GO:0030308	negative regulation of cell growth	5/152	205/28891	0.00467199	0.061128	0.0495226	Sesn1/Ntn1/Sema5a/Vgll4/Nrp1	5
GO:0090497	mesenchymal cell migration	3/152	64/28891	0.00470413	0.061128	0.0495226	Sema5a/Zeb2/Nrp1	3
GO:0061041	regulation of wound healing	4/152	128/28891	0.00474334	0.061128	0.0495226	Ano6/Kank1/Prkg1/Tfpi	4
GO:0051962	positive regulation of nervous system development	7/152	391/28891	0.00477493	0.061128	0.0495226	Sgk1/Prkca/Ntn1/Sema5a/Myc/Zeb2/Nrp1	7
GO:0003279	cardiac septum development	4/152	129/28891	0.00487544	0.061128	0.0495226	Myh10/Heg1/Ptk7/Nrp1	4
GO:1902903	regulation of supramolecular fiber organization	7/152	393/28891	0.0049074	0.061128	0.0495226	Sgk1/Sema5a/Pick1/Kank1/Asap3/Capzb/Nrp1	7
GO:0034349	glial cell apoptotic process	2/152	20/28891	0.00490967	0.061128	0.0495226	Prkca/Pmp22	2
GO:0035457	cellular response to interferon-alpha	2/152	20/28891	0.00490967	0.061128	0.0495226	Myc/Ifit2	2
GO:0038166	angiotensin-activated signaling pathway	2/152	20/28891	0.00490967	0.061128	0.0495226	Prkca/Ahcyl1	2
GO:0040037	negative regulation of fibroblast growth factor receptor signaling pathway	2/152	20/28891	0.00490967	0.061128	0.0495226	Tcf7l2/Sulf2	2
GO:0030048	actin filament-based movement	4/152	130/28891	0.00501	0.0620364	0.0502585	Myh10/Zeb2/Atp1a1/Pard3	4
GO:0006790	sulfur compound metabolic process	6/152	298/28891	0.00506112	0.0620493	0.0502689	Ext1/Tcf7l2/Pdhx/Sulf2/Ahcyl1/Chst8	6
GO:0042594	response to starvation	5/152	209/28891	0.00506581	0.0620493	0.0502689	Nuak2/Sesn1/Dap/Pick1/Tcf7l2	5
GO:0030193	regulation of blood coagulation	3/152	66/28891	0.00512729	0.0621307	0.0503349	Ano6/Prkg1/Tfpi	3
GO:0060038	cardiac muscle cell proliferation	3/152	66/28891	0.00512729	0.0621307	0.0503349	Myh10/Rxra/Vgll4	3
GO:0001841	neural tube formation	4/152	132/28891	0.00528654	0.0631657	0.0511734	Zic2/Ptk7/Zeb2/Shroom3	4
GO:0034219	carbohydrate transmembrane transport	4/152	132/28891	0.00528654	0.0631657	0.0511734	Prkca/Myc/Slc23a2/Sort1	4
GO:0014706	striated muscle tissue development	6/152	301/28891	0.00530927	0.0631657	0.0511734	Adra1b/Myh10/Heg1/Nebl/Rxra/Vgll4	6
GO:0032835	glomerulus development	3/152	67/28891	0.00534718	0.0631657	0.0511734	Ext1/Sulf2/Angpt2	3
GO:0071805	potassium ion transmembrane transport	5/152	212/28891	0.00537622	0.0631657	0.0511734	Kcnh1/Pick1/Ano6/Atp1a1/Atp1b3	5
GO:0046325	negative regulation of glucose import	2/152	21/28891	0.00540783	0.0631657	0.0511734	Prkca/Myc	2
GO:0099509	regulation of presynaptic cytosolic calcium ion concentration	2/152	21/28891	0.00540783	0.0631657	0.0511734	Kcnh1/Erc1	2
GO:1900046	regulation of hemostasis	3/152	68/28891	0.00557266	0.0647572	0.0524627	Ano6/Prkg1/Tfpi	3
GO:0007178	transmembrane receptor protein serine/threonine kinase signaling pathway	7/152	405/28891	0.00576129	0.0666076	0.0539618	Itga3/Zic2/Ext1/Tcf7l2/Zeb2/Atoh8/Lrrc32	7
GO:0031290	retinal ganglion cell axon guidance	2/152	22/28891	0.00592818	0.0678447	0.0549641	Zic2/Nrp1	2
GO:0035330	regulation of hippo signaling	2/152	22/28891	0.00592818	0.0678447	0.0549641	Nuak2/Vgll4	2
GO:0030282	bone mineralization	4/152	137/28891	0.00602215	0.0683995	0.0554136	Rspo2/Ano6/Tcf7l2/Rxra	4
GO:0031032	actomyosin structure organization	5/152	218/28891	0.00603703	0.0683995	0.0554136	Myh10/Nebl/Zeb2/Asap3/Nrp1	5
GO:0050771	negative regulation of axonogenesis	3/152	71/28891	0.00628305	0.070135	0.0568195	Ntn1/Sema5a/Nrp1	3
GO:0050818	regulation of coagulation	3/152	71/28891	0.00628305	0.070135	0.0568195	Ano6/Prkg1/Tfpi	3
GO:0140115	export across plasma membrane	3/152	71/28891	0.00628305	0.070135	0.0568195	Ano6/Atp1a1/Atp1b3	3
GO:0060425	lung morphogenesis	3/152	72/28891	0.00653128	0.0725484	0.0587748	Rspo2/Ext1/Hps1	3
GO:0051216	cartilage development	5/152	223/28891	0.00662979	0.0732834	0.0593702	Prkca/Adamts12/Rspo2/Ext1/Sulf2	5
GO:0061448	connective tissue development	6/152	316/28891	0.00668577	0.0735435	0.0595809	Prkca/Adamts12/Rspo2/Ext1/Sulf2/Col5a1	6
GO:0070050	neuron cellular homeostasis	3/152	73/28891	0.00678528	0.0739274	0.0598919	Kcnh1/Fggy/Erc1	3
GO:0050803	regulation of synapse structure or activity	6/152	317/28891	0.00678592	0.0739274	0.0598919	Prkca/Ntn1/Myh10/Asap1/Pick1/Tanc1	6
GO:0008360	regulation of cell shape	4/152	142/28891	0.00682295	0.0739751	0.0599306	Myh10/Syne3/Myo10/Shroom3	4
GO:0007413	axonal fasciculation	2/152	24/28891	0.00703448	0.0751893	0.0609143	Sema5a/Nrp1	2
GO:0090330	regulation of platelet aggregation	2/152	24/28891	0.00703448	0.0751893	0.0609143	Prkca/Prkg1	2
GO:0106030	neuron projection fasciculation	2/152	24/28891	0.00703448	0.0751893	0.0609143	Sema5a/Nrp1	2
GO:0010810	regulation of cell-substrate adhesion	5/152	228/28891	0.00726223	0.0770517	0.062423	Utrn/Itga3/Kank1/Nrp1/Angpt2	5
GO:0090596	sensory organ morphogenesis	6/152	322/28891	0.00730306	0.0770517	0.062423	Eya4/Bcr/Ntn1/Myc/Ptk7/Col5a1	6
GO:0008542	visual learning	3/152	75/28891	0.00731073	0.0770517	0.062423	Sgk1/Adra1b/Tanc1	3
GO:0090287	regulation of cellular response to growth factor stimulus	6/152	323/28891	0.00740982	0.0777345	0.0629763	Itga3/Adamts12/Tcf7l2/Sulf2/Zeb2/Nrp1	6
GO:0014902	myotube differentiation	4/152	146/28891	0.00751209	0.0781427	0.063307	Pmp22/Myc/Tanc1/Sort1	4
GO:0045927	positive regulation of growth	6/152	324/28891	0.0075177	0.0781427	0.063307	Sgk1/Ntn1/Sema5a/Slc23a2/Usp47/Nrp1	6
GO:0045109	intermediate filament organization	3/152	76/28891	0.00758223	0.0783799	0.0634991	Krt7/Krt81/Krt78	3
GO:0031667	response to nutrient levels	7/152	427/28891	0.0076097	0.0783799	0.0634991	Nuak2/Sesn1/Dap/Pick1/Tcf7l2/Rxra/Zeb2	7
GO:0045216	cell-cell junction organization	5/152	231/28891	0.00766128	0.0785541	0.0636403	Prkca/Pmp22/Ext1/Heg1/Pard3	5
GO:0046847	filopodium assembly	3/152	77/28891	0.00785964	0.0798652	0.0647024	Myo10/Capzb/Nrp1	3
GO:1904036	negative regulation of epithelial cell apoptotic process	3/152	77/28891	0.00785964	0.0798652	0.0647024	Sema5a/Myc/Tcf7l2	3
GO:0050769	positive regulation of neurogenesis	6/152	329/28891	0.0080742	0.0816792	0.066172	Sgk1/Ntn1/Sema5a/Myc/Zeb2/Nrp1	6
GO:0010829	negative regulation of glucose transmembrane transport	2/152	26/28891	0.00822664	0.0823108	0.0666837	Prkca/Myc	2
GO:0042474	middle ear morphogenesis	2/152	26/28891	0.00822664	0.0823108	0.0666837	Eya4/Myc	2
GO:0002065	columnar/cuboidal epithelial cell differentiation	4/152	150/28891	0.00824561	0.0823108	0.0666837	Ascl5/Ext1/Rxra/Shroom3	4
GO:0014009	glial cell proliferation	3/152	79/28891	0.00843225	0.0838047	0.067894	Pmp22/Ntn1/Myc	3
GO:2001233	regulation of apoptotic signaling pathway	7/152	437/28891	0.00858145	0.0849151	0.0687936	Eya4/Timp3/Pmp22/Myc/Tcf7l2/Usp47/Nrp1	7
GO:0045123	cellular extravasation	3/152	80/28891	0.00872751	0.0853783	0.0691688	Il1r1/Bcr/Ext1	3
GO:0048562	embryonic organ morphogenesis	6/152	335/28891	0.00878046	0.0853783	0.0691688	Eya4/Bcr/Ntn1/Myc/Ptk7/Tcf7l2	6
GO:0002082	regulation of oxidative phosphorylation	2/152	27/28891	0.00885432	0.0853783	0.0691688	Myc/Cox7a2l	2
GO:0044070	regulation of monoatomic anion transport	2/152	27/28891	0.00885432	0.0853783	0.0691688	Prkca/Ahcyl1	2
GO:0048843	negative regulation of axon extension involved in axon guidance	2/152	27/28891	0.00885432	0.0853783	0.0691688	Sema5a/Nrp1	2
GO:0050926	regulation of positive chemotaxis	2/152	27/28891	0.00885432	0.0853783	0.0691688	Prkca/Angpt2	2
GO:0007632	visual behavior	3/152	81/28891	0.00902877	0.0863257	0.0699364	Sgk1/Adra1b/Tanc1	3
GO:0045453	bone resorption	3/152	81/28891	0.00902877	0.0863257	0.0699364	Prkca/Tns3/Ext1	3
GO:0060348	bone development	5/152	242/28891	0.00925515	0.0868276	0.070343	Timp3/Adamts12/Ext1/Ano6/Sulf2	5
GO:0097191	extrinsic apoptotic signaling pathway	5/152	242/28891	0.00925515	0.0868276	0.070343	Eya4/Timp3/Tcf7l2/Sort1/Nrp1	5
GO:0008543	fibroblast growth factor receptor signaling pathway	3/152	82/28891	0.00933606	0.0868276	0.070343	Ext1/Tcf7l2/Sulf2	3
GO:0050920	regulation of chemotaxis	5/152	243/28891	0.00941054	0.0868276	0.070343	Prkca/Sema5a/Ano6/Nrp1/Angpt2	5
GO:0030318	melanocyte differentiation	2/152	28/28891	0.00950276	0.0868276	0.070343	Hps1/Zeb2	2
GO:0036010	protein localization to endosome	2/152	28/28891	0.00950276	0.0868276	0.070343	Micall1/Nrp1	2
GO:0060039	pericardium development	2/152	28/28891	0.00950276	0.0868276	0.070343	Heg1/Rxra	2
GO:0061437	renal system vasculature development	2/152	28/28891	0.00950276	0.0868276	0.070343	Nrp1/Angpt2	2
GO:0061440	kidney vasculature development	2/152	28/28891	0.00950276	0.0868276	0.070343	Nrp1/Angpt2	2
GO:0061744	motor behavior	2/152	28/28891	0.00950276	0.0868276	0.070343	Pmp22/Ext1	2
GO:0099558	maintenance of synapse structure	2/152	28/28891	0.00950276	0.0868276	0.070343	Sort1/Erc1	2
GO:0001838	embryonic epithelial tube formation	4/152	157/28891	0.00963935	0.0874623	0.0708572	Zic2/Ptk7/Zeb2/Shroom3	4
GO:0007422	peripheral nervous system development	3/152	83/28891	0.00964941	0.0874623	0.0708572	Pmp22/Ndrg1/Pard3	3
GO:0022612	gland morphogenesis	4/152	158/28891	0.00985016	0.0889261	0.0720431	Ntn1/Sulf2/Rxra/Nrp1	4
GO:0030100	regulation of endocytosis	6/152	344/28891	0.00992142	0.089214	0.0722763	Bcr/Prkca/Colec10/Pick1/Ano6/Pard3	6
GO:0032272	negative regulation of protein polymerization	3/152	84/28891	0.00996883	0.0892861	0.0723347	Sgk1/Kank1/Capzb	3
GO:0055007	cardiac muscle cell differentiation	4/152	159/28891	0.0100639	0.089783	0.0727373	Adra1b/Myh10/Nebl/Rxra	4
GO:1904385	cellular response to angiotensin	2/152	29/28891	0.0101717	0.0903886	0.0732279	Prkca/Ahcyl1	2
GO:0008037	cell recognition	4/152	160/28891	0.0102807	0.0906462	0.0734366	Sema5a/Ext1/Colec10/Nrp1	4
GO:0008643	carbohydrate transport	4/152	160/28891	0.0102807	0.0906462	0.0734366	Prkca/Myc/Slc23a2/Sort1	4
GO:0006813	potassium ion transport	5/152	249/28891	0.0103807	0.0911735	0.0738638	Kcnh1/Pick1/Ano6/Atp1a1/Atp1b3	5
GO:0034109	homotypic cell-cell adhesion	3/152	86/28891	0.010626	0.0929672	0.075317	Prkca/Prkg1/Plpp3	3
GO:0060252	positive regulation of glial cell proliferation	2/152	30/28891	0.010861	0.0937341	0.0759382	Ntn1/Myc	2
GO:0061298	retina vasculature development in camera-type eye	2/152	30/28891	0.010861	0.0937341	0.0759382	Col4a1/Nrp1	2
GO:0097205	renal filtration	2/152	30/28891	0.010861	0.0937341	0.0759382	Itga3/Sulf2	2
GO:0032956	regulation of actin cytoskeleton organization	6/152	351/28891	0.0108791	0.0937341	0.0759382	Sema5a/Pick1/Kank1/Asap3/Capzb/Nrp1	6
GO:0030216	keratinocyte differentiation	4/152	163/28891	0.0109491	0.0937506	0.0759517	Bcr/Krt7/Krt81/Krt78	4
GO:0014032	neural crest cell development	3/152	87/28891	0.0109638	0.0937506	0.0759517	Sema5a/Zeb2/Nrp1	3
GO:0009991	response to extracellular stimulus	7/152	460/28891	0.0111596	0.0950662	0.0770174	Nuak2/Sesn1/Dap/Pick1/Tcf7l2/Rxra/Zeb2	7
GO:0032456	endocytic recycling	3/152	88/28891	0.0113077	0.0956093	0.0774574	Micall1/Arhgap8/Stx16	3
GO:0046323	glucose import	3/152	88/28891	0.0113077	0.0956093	0.0774574	Prkca/Myc/Sort1	3
GO:0050921	positive regulation of chemotaxis	4/152	165/28891	0.0114099	0.095687	0.0775203	Prkca/Sema5a/Ano6/Nrp1	4
GO:0031346	positive regulation of cell projection organization	7/152	463/28891	0.0115332	0.095687	0.0775203	Sgk1/Ntn1/Itga3/Sema5a/Ptk7/Zeb2/Nrp1	7
GO:0006688	glycosphingolipid biosynthetic process	2/152	31/28891	0.0115703	0.095687	0.0775203	St3gal1/A4galt	2
GO:0015012	heparan sulfate proteoglycan biosynthetic process	2/152	31/28891	0.0115703	0.095687	0.0775203	Ext1/Tcf7l2	2
GO:0035767	endothelial cell chemotaxis	2/152	31/28891	0.0115703	0.095687	0.0775203	Sema5a/Nrp1	2
GO:0042044	fluid transport	2/152	31/28891	0.0115703	0.095687	0.0775203	Ext1/Ahcyl1	2
GO:0014855	striated muscle cell proliferation	3/152	89/28891	0.0116578	0.0957125	0.0775411	Myh10/Rxra/Vgll4	3
GO:0042147	retrograde transport, endosome to Golgi	3/152	89/28891	0.0116578	0.0957125	0.0775411	Stx16/Erc1/Dennd2a	3
GO:0043583	ear development	5/152	257/28891	0.0117781	0.0963512	0.0780584	Eya4/Bcr/Ntn1/Myc/Ptk7	5
GO:0006937	regulation of muscle contraction	4/152	167/28891	0.011883	0.0968596	0.0784704	Prkca/Adra1b/Prkg1/Atp1a1	4
GO:0033627	cell adhesion mediated by integrin	3/152	90/28891	0.0120142	0.0975773	0.0790518	Itga3/Ext1/Plpp3	3
GO:0072175	epithelial tube formation	4/152	168/28891	0.0121243	0.0980614	0.079444	Zic2/Ptk7/Zeb2/Shroom3	4
GO:0035455	response to interferon-alpha	2/152	32/28891	0.0122994	0.0980614	0.079444	Myc/Ifit2	2
GO:0060384	innervation	2/152	32/28891	0.0122994	0.0980614	0.079444	Sulf2/Nrp1	2
GO:0060977	coronary vasculature morphogenesis	2/152	32/28891	0.0122994	0.0980614	0.079444	Rxra/Nrp1	2
GO:1990776	response to angiotensin	2/152	32/28891	0.0122994	0.0980614	0.079444	Prkca/Ahcyl1	2
GO:0071322	cellular response to carbohydrate stimulus	4/152	169/28891	0.0123686	0.0980614	0.079444	Prkca/Pim3/Tcf7l2/Pde1c	4
GO:0061178	regulation of insulin secretion involved in cellular response to glucose stimulus	3/152	91/28891	0.0123767	0.0980614	0.079444	Pim3/Tcf7l2/Pde1c	3

## Sheet: 4. GO UP IRX3-KO vs Ctr (D1)
ID	Description	GeneRatio	BgRatio	pvalue	p-adjust	qvalue	geneID	Count
GO:0072224	metanephric glomerulus development	3/116	14/28891	2.22278e-05	0.021628	0.018143	Egr1/Lgr4/Agtr2	3
GO:0085029	extracellular matrix assembly	4/116	45/28891	3.23704e-05	0.021628	0.018143	Hapln2/Col1a2/Thsd4/Smad3	4
GO:0098696	regulation of neurotransmitter receptor localization to postsynaptic specialization membrane	3/116	19/28891	5.83112e-05	0.021628	0.018143	Gpc6/Magi2/Adam10	3
GO:0001822	kidney development	8/116	336/28891	6.58204e-05	0.021628	0.018143	Hs3st3a1/Nf1/Robo1/Egr1/Lgr4/Bmper/Smad3/Agtr2	8
GO:0001657	ureteric bud development	5/116	107/28891	7.33916e-05	0.021628	0.018143	Hs3st3a1/Lgr4/Bmper/Smad3/Agtr2	5
GO:0072163	mesonephric epithelium development	5/116	110/28891	8.3691e-05	0.021628	0.018143	Hs3st3a1/Lgr4/Bmper/Smad3/Agtr2	5
GO:0072164	mesonephric tubule development	5/116	110/28891	8.3691e-05	0.021628	0.018143	Hs3st3a1/Lgr4/Bmper/Smad3/Agtr2	5
GO:2001222	regulation of neuron migration	4/116	58/28891	8.85452e-05	0.021628	0.018143	Phactr1/Sema6a/Ntng2/Sox14	4
GO:0072001	renal system development	8/116	352/28891	9.09166e-05	0.021628	0.018143	Hs3st3a1/Nf1/Robo1/Egr1/Lgr4/Bmper/Smad3/Agtr2	8
GO:0001823	mesonephros development	5/116	113/28891	9.50682e-05	0.021628	0.018143	Hs3st3a1/Lgr4/Bmper/Smad3/Agtr2	5
GO:1900746	regulation of vascular endothelial growth factor signaling pathway	3/116	23/28891	0.000105331	0.0217845	0.0182743	Il12b/Robo1/Sema6a	3
GO:1902547	regulation of cellular response to vascular endothelial growth factor stimulus	3/116	25/28891	0.000135995	0.0257825	0.021628	Il12b/Robo1/Sema6a	3
GO:0001764	neuron migration	6/116	206/28891	0.000189007	0.0323871	0.0271684	Phactr1/Zmiz1/Sema6a/Ntng2/Pitx2/Sox14	6
GO:0060562	epithelial tube morphogenesis	8/116	395/28891	0.000200023	0.0323871	0.0271684	Hs3st3a1/Robo1/Lgr4/Pitx2/Clic4/Foxp1/Smad3/Agtr2	8
GO:1902473	regulation of protein localization to synapse	3/116	29/28891	0.000213541	0.0323871	0.0271684	Gpc6/Magi2/Adam10	3
GO:0050807	regulation of synapse organization	7/116	309/28891	0.000257923	0.035496	0.0297764	Nf1/Robo1/Cbln2/Ntng2/Magi2/Adam10/Clstn2	7
GO:1902683	regulation of receptor localization to synapse	3/116	32/28891	0.000287332	0.035496	0.0297764	Gpc6/Magi2/Adam10	3
GO:0050803	regulation of synapse structure or activity	7/116	317/28891	0.000300993	0.035496	0.0297764	Nf1/Robo1/Cbln2/Ntng2/Magi2/Adam10/Clstn2	7
GO:0010922	positive regulation of phosphatase activity	3/116	33/28891	0.000315143	0.035496	0.0297764	Magi2/Smad3/Agtr2	3
GO:0030198	extracellular matrix organization	7/116	322/28891	0.000330725	0.035496	0.0297764	Nf1/Mkx/Hapln2/Col1a2/Kif9/Thsd4/Smad3	7
GO:0045229	external encapsulating structure organization	7/116	323/28891	0.000336945	0.035496	0.0297764	Nf1/Mkx/Hapln2/Col1a2/Kif9/Thsd4/Smad3	7
GO:0043062	extracellular structure organization	7/116	324/28891	0.000343258	0.035496	0.0297764	Nf1/Mkx/Hapln2/Col1a2/Kif9/Thsd4/Smad3	7
GO:0072073	kidney epithelium development	5/116	155/28891	0.000413962	0.0409463	0.0343484	Hs3st3a1/Lgr4/Bmper/Smad3/Agtr2	5
GO:0043618	regulation of transcription from RNA polymerase II promoter in response to stress	3/116	37/28891	0.000443586	0.0420482	0.0352729	Creb3l3/Egr1/Nck1	3
GO:0072210	metanephric nephron development	3/116	38/28891	0.000480203	0.0436985	0.0366572	Egr1/Lgr4/Agtr2	3
GO:0001656	metanephros development	4/116	91/28891	0.000503816	0.0440839	0.0369805	Nf1/Egr1/Lgr4/Agtr2	4
GO:0060395	SMAD protein signal transduction	4/116	95/28891	0.000592777	0.0471872	0.0395838	Zmiz1/Magi2/Bmper/Smad3	4
GO:0099633	protein localization to postsynaptic specialization membrane	3/116	41/28891	0.000601507	0.0471872	0.0395838	Gpc6/Magi2/Adam10	3
GO:0099645	neurotransmitter receptor localization to postsynaptic specialization membrane	3/116	41/28891	0.000601507	0.0471872	0.0395838	Gpc6/Magi2/Adam10	3
GO:0043620	regulation of DNA-templated transcription in response to stress	3/116	42/28891	0.000645889	0.0485493	0.0407264	Creb3l3/Egr1/Nck1	3
GO:0038084	vascular endothelial growth factor signaling pathway	3/116	43/28891	0.000692307	0.0485493	0.0407264	Il12b/Robo1/Sema6a	3
GO:0050919	negative chemotaxis	3/116	43/28891	0.000692307	0.0485493	0.0407264	Robo1/Sema6a/Lgr4	3
GO:0042117	monocyte activation	2/116	10/28891	0.000704232	0.0485493	0.0407264	Foxp1/Adam10	2
GO:0032611	interleukin-1 beta production	4/116	101/28891	0.00074634	0.0499389	0.0418921	Mr1/Egr1/Foxp1/Smad3	4
GO:0048147	negative regulation of fibroblast proliferation	3/116	45/28891	0.000791401	0.0514411	0.0431522	Ptprv/Nf1/Agtr2	3
GO:0042118	endothelial cell activation	2/116	11/28891	0.000858469	0.0530706	0.0445191	Foxp1/Bmper	2
GO:0021510	spinal cord development	4/116	105/28891	0.000863126	0.0530706	0.0445191	Nf1/Abt1/Uncx/Foxp1	4
GO:0090288	negative regulation of cellular response to growth factor stimulus	4/116	107/28891	0.000926098	0.055444	0.0465101	Il12b/Sema6a/Bmper/Agtr2	4
GO:1900747	negative regulation of vascular endothelial growth factor signaling pathway	2/116	12/28891	0.00102746	0.0599352	0.0502776	Il12b/Sema6a	2
GO:0048754	branching morphogenesis of an epithelial tube	5/116	191/28891	0.00106236	0.0604219	0.0506859	Hs3st3a1/Lgr4/Pitx2/Clic4/Agtr2	5
GO:1902548	negative regulation of cellular response to vascular endothelial growth factor stimulus	2/116	14/28891	0.00140923	0.0734796	0.0616395	Il12b/Sema6a	2
GO:2001241	positive regulation of extrinsic apoptotic signaling pathway in absence of ligand	2/116	14/28891	0.00140923	0.0734796	0.0616395	Nf1/Wwox	2
GO:0021987	cerebral cortex development	4/116	120/28891	0.00141646	0.0734796	0.0616395	Nf1/Phactr1/Zmiz1/Robo1	4
GO:0032330	regulation of chondrocyte differentiation	3/116	55/28891	0.00142114	0.0734796	0.0616395	Mkx/Rflna/Smad3	3
GO:0032612	interleukin-1 production	4/116	122/28891	0.00150528	0.0761005	0.0638381	Mr1/Egr1/Foxp1/Smad3	4
GO:0048145	regulation of fibroblast proliferation	4/116	126/28891	0.00169444	0.0838009	0.0702977	Ptprv/Nf1/Zmiz1/Agtr2	4
GO:0035306	positive regulation of dephosphorylation	3/116	59/28891	0.00174062	0.0842534	0.0706773	Magi2/Smad3/Agtr2	3
GO:0010459	negative regulation of heart rate	2/116	16/28891	0.0018486	0.08466	0.0710184	Sptbn4/Agtr2	2
GO:0030199	collagen fibril organization	3/116	61/28891	0.00191582	0.08466	0.0710184	Nf1/Mkx/Col1a2	3
GO:0035924	cellular response to vascular endothelial growth factor stimulus	3/116	61/28891	0.00191582	0.08466	0.0710184	Il12b/Robo1/Sema6a	3
GO:0002040	sprouting angiogenesis	4/116	131/28891	0.00195333	0.08466	0.0710184	Il12b/Robo1/Sema6a/Bmper	4
GO:0090287	regulation of cellular response to growth factor stimulus	6/116	323/28891	0.00197658	0.08466	0.0710184	Il12b/Robo1/Sema6a/Bmper/Smad3/Agtr2	6
GO:0007416	synapse assembly	5/116	222/28891	0.00205834	0.08466	0.0710184	Robo1/Cbln2/Ntng2/Magi2/Clstn2	5
GO:0099072	regulation of postsynaptic membrane neurotransmitter receptor levels	4/116	133/28891	0.00206415	0.08466	0.0710184	Gpc6/Tfr2/Magi2/Adam10	4
GO:1902414	protein localization to cell junction	4/116	133/28891	0.00206415	0.08466	0.0710184	Gpc6/Magi2/Adam10/Cgnl1	4
GO:2001238	positive regulation of extrinsic apoptotic signaling pathway	3/116	63/28891	0.00210164	0.08466	0.0710184	Nf1/Wwox/Agtr2	3
GO:2000027	regulation of animal organ morphogenesis	4/116	134/28891	0.00212115	0.08466	0.0710184	Pax9/Robo1/Lgr4/Agtr2	4
GO:0030282	bone mineralization	4/116	137/28891	0.00229868	0.0901636	0.0756352	Lgr4/Rflna/Col1a2/Smad3	4
GO:0061138	morphogenesis of a branching epithelium	5/116	229/28891	0.00235471	0.0907958	0.0761656	Hs3st3a1/Lgr4/Pitx2/Clic4/Agtr2	5
GO:0001658	branching involved in ureteric bud morphogenesis	3/116	67/28891	0.00250598	0.0908087	0.0761764	Hs3st3a1/Lgr4/Agtr2	3
GO:0032835	glomerulus development	3/116	67/28891	0.00250598	0.0908087	0.0761764	Egr1/Lgr4/Agtr2	3
GO:1903539	protein localization to postsynaptic membrane	3/116	67/28891	0.00250598	0.0908087	0.0761764	Gpc6/Magi2/Adam10	3
GO:0030217	T cell differentiation	6/116	339/28891	0.0025147	0.0908087	0.0761764	Mr1/Il12b/Zmiz1/Egr1/Foxp1/Clec4g	6
GO:0032516	positive regulation of phosphoprotein phosphatase activity	2/116	19/28891	0.00261361	0.0914914	0.076749	Magi2/Agtr2	2
GO:0062237	protein localization to postsynapse	3/116	68/28891	0.00261404	0.0914914	0.076749	Gpc6/Magi2/Adam10	3
GO:0006935	chemotaxis	7/116	462/28891	0.00267211	0.0920774	0.0772406	Trpm2/Robo1/Sema6a/Lgr4/Smad3/Dapk2/Adam10	7
GO:0042330	taxis	7/116	464/28891	0.00273678	0.0920774	0.0772406	Trpm2/Robo1/Sema6a/Lgr4/Smad3/Dapk2/Adam10	7
GO:0051963	regulation of synapse assembly	4/116	144/28891	0.0027522	0.0920774	0.0772406	Robo1/Cbln2/Ntng2/Clstn2	4
GO:0008347	glial cell migration	3/116	71/28891	0.00295533	0.0958605	0.0804141	Nf1/Zmiz1/Cd9	3
GO:0050920	regulation of chemotaxis	5/116	243/28891	0.00303889	0.0958605	0.0804141	Robo1/Sema6a/Smad3/Dapk2/Adam10	5
GO:0048144	fibroblast proliferation	4/116	150/28891	0.00318685	0.0958605	0.0804141	Ptprv/Nf1/Zmiz1/Agtr2	4
GO:0002836	positive regulation of response to tumor cell	2/116	21/28891	0.00319292	0.0958605	0.0804141	Mr1/Il12b	2
GO:0002839	positive regulation of immune response to tumor cell	2/116	21/28891	0.00319292	0.0958605	0.0804141	Mr1/Il12b	2
GO:0061035	regulation of cartilage development	3/116	73/28891	0.00319737	0.0958605	0.0804141	Mkx/Rflna/Smad3	3
GO:1905330	regulation of morphogenesis of an epithelium	3/116	73/28891	0.00319737	0.0958605	0.0804141	Lgr4/Foxp1/Agtr2	3
GO:1901888	regulation of cell junction assembly	5/116	246/28891	0.00320237	0.0958605	0.0804141	Robo1/Cbln2/Ntng2/Smad3/Clstn2	5
GO:0060675	ureteric bud morphogenesis	3/116	74/28891	0.00332281	0.0971082	0.0814608	Hs3st3a1/Lgr4/Agtr2	3
GO:0034329	cell junction assembly	7/116	481/28891	0.00333633	0.0971082	0.0814608	Robo1/Cbln2/Ntng2/Magi2/Cd9/Smad3/Clstn2	7
GO:0001763	morphogenesis of a branching structure	5/116	249/28891	0.00337211	0.0971082	0.0814608	Hs3st3a1/Lgr4/Pitx2/Clic4/Agtr2	5
GO:0001503	ossification	7/116	484/28891	0.00345179	0.0980484	0.0822495	Nf1/Mkx/Lgr4/Rflna/Col1a2/Wwox/Smad3	7
GO:0032102	negative regulation of response to external stimulus	7/116	485/28891	0.00349095	0.0980484	0.0822495	Il12b/Acod1/Robo1/Sema6a/Cd9/Fbxl2/Smad3	7

## Sheet: 5. GO DOWN Ctr (D1 vs D-1)
ID	Description	GeneRatio	BgRatio	pvalue	p-adjust	qvalue	geneID	Count
GO:0033625	positive regulation of integrin activation	2/32	12/28891	7.79002e-05	0.0163151	0.0109067	Pcsk5/Foxc2	2
GO:0048340	paraxial mesoderm morphogenesis	2/32	13/28891	9.20002e-05	0.0163151	0.0109067	Foxc1/Foxc2	2
GO:1902337	regulation of apoptotic process involved in morphogenesis	2/32	15/28891	0.000123675	0.0163151	0.0109067	Foxc1/Foxc2	2
GO:1904748	regulation of apoptotic process involved in development	2/32	16/28891	0.000141245	0.0163151	0.0109067	Foxc1/Foxc2	2
GO:0033623	regulation of integrin activation	2/32	18/28891	0.000179839	0.0163151	0.0109067	Pcsk5/Foxc2	2
GO:0072010	glomerular epithelium development	2/32	19/28891	0.000200857	0.0163151	0.0109067	Foxc1/Foxc2	2
GO:0001657	ureteric bud development	3/32	107/28891	0.000226537	0.0163151	0.0109067	Foxc1/Foxd1/Foxc2	3
GO:0072163	mesonephric epithelium development	3/32	110/28891	0.000245767	0.0163151	0.0109067	Foxc1/Foxd1/Foxc2	3
GO:0072164	mesonephric tubule development	3/32	110/28891	0.000245767	0.0163151	0.0109067	Foxc1/Foxd1/Foxc2	3
GO:0001946	lymphangiogenesis	2/32	21/28891	0.000246326	0.0163151	0.0109067	Foxc1/Foxc2	2
GO:0001823	mesonephros development	3/32	113/28891	0.000266025	0.0163151	0.0109067	Foxc1/Foxd1/Foxc2	3
GO:0072009	nephron epithelium development	3/32	120/28891	0.000317416	0.0163151	0.0109067	Foxc1/Foxd1/Foxc2	3
GO:0036303	lymph vessel morphogenesis	2/32	24/28891	0.000323071	0.0163151	0.0109067	Foxc1/Foxc2	2
GO:0048339	paraxial mesoderm development	2/32	24/28891	0.000323071	0.0163151	0.0109067	Foxc1/Foxc2	2
GO:0033622	integrin activation	2/32	27/28891	0.00041001	0.0193252	0.0129189	Pcsk5/Foxc2	2
GO:0001822	kidney development	4/32	336/28891	0.000499651	0.0210302	0.0140587	Foxc1/Foxd1/Pcsk5/Foxc2	4
GO:0033081	regulation of T cell differentiation in thymus	2/32	30/28891	0.00050708	0.0210302	0.0140587	Sos2/Egr3	2
GO:0060561	apoptotic process involved in morphogenesis	2/32	31/28891	0.000541676	0.0210302	0.0140587	Foxc1/Foxc2	2
GO:0001945	lymph vessel development	2/32	32/28891	0.000577389	0.0210302	0.0140587	Foxc1/Foxc2	2
GO:0072001	renal system development	4/32	352/28891	0.000594913	0.0210302	0.0140587	Foxc1/Foxd1/Pcsk5/Foxc2	4
GO:0072073	kidney epithelium development	3/32	155/28891	0.000670116	0.0225606	0.0150818	Foxc1/Foxd1/Foxc2	3
GO:0072006	nephron development	3/32	162/28891	0.000761703	0.0244784	0.0163639	Foxc1/Foxd1/Foxc2	3
GO:1901532	regulation of hematopoietic progenitor cell differentiation	2/32	42/28891	0.000995379	0.0305971	0.0204542	Sos2/Foxc1	2
GO:1902742	apoptotic process involved in development	2/32	45/28891	0.00114214	0.0336456	0.0224922	Foxc1/Foxc2	2
GO:0003205	cardiac chamber development	3/32	200/28891	0.00139796	0.0395344	0.0264288	Foxc1/Pcsk5/Foxc2	3
GO:0048010	vascular endothelial growth factor receptor signaling pathway	2/32	51/28891	0.00146486	0.0398329	0.0266284	Foxc1/Foxc2	2
GO:0003002	regionalization	4/32	455/28891	0.00153952	0.0403127	0.0269492	Foxc1/Foxd1/Pcsk5/Foxc2	4
GO:0002042	cell migration involved in sprouting angiogenesis	2/32	54/28891	0.00164069	0.0414273	0.0276943	Egr3/Foxc2	2
GO:0055010	ventricular cardiac muscle tissue morphogenesis	2/32	56/28891	0.00176322	0.0415533	0.0277785	Foxc1/Foxc2	2
GO:0072132	mesenchyme morphogenesis	2/32	56/28891	0.00176322	0.0415533	0.0277785	Foxc1/Foxc2	2
GO:0001974	blood vessel remodeling	2/32	61/28891	0.00208804	0.0444885	0.0297407	Foxc1/Foxc2	2
GO:0030199	collagen fibril organization	2/32	61/28891	0.00208804	0.0444885	0.0297407	Foxc1/Foxc2	2
GO:0035924	cellular response to vascular endothelial growth factor stimulus	2/32	61/28891	0.00208804	0.0444885	0.0297407	Foxc1/Egr3	2
GO:0007389	pattern specification process	4/32	498/28891	0.00213947	0.0444885	0.0297407	Foxc1/Foxd1/Pcsk5/Foxc2	4
GO:0009952	anterior/posterior pattern specification	3/32	240/28891	0.00235027	0.046892	0.0313474	Foxc1/Pcsk5/Foxc2	3
GO:0060038	cardiac muscle cell proliferation	2/32	66/28891	0.00243903	0.046892	0.0313474	Foxc1/Foxc2	2
GO:0032835	glomerulus development	2/32	67/28891	0.00251234	0.046892	0.0313474	Foxc1/Foxc2	2
GO:0001707	mesoderm formation	2/32	68/28891	0.00258669	0.046892	0.0313474	Foxc1/Foxc2	2
GO:0003229	ventricular cardiac muscle tissue development	2/32	68/28891	0.00258669	0.046892	0.0313474	Foxc1/Foxc2	2
GO:0048332	mesoderm morphogenesis	2/32	72/28891	0.00289436	0.0511579	0.0341992	Foxc1/Foxc2	2
GO:0055008	cardiac muscle tissue morphogenesis	2/32	73/28891	0.00297384	0.0512807	0.0342813	Foxc1/Foxc2	2
GO:0001756	somitogenesis	2/32	77/28891	0.00330194	0.0555827	0.0371572	Foxc1/Foxc2	2
GO:1990868	response to chemokine	2/32	80/28891	0.00355864	0.0571809	0.0382256	Foxc1/Dock8	2
GO:1990869	cellular response to chemokine	2/32	80/28891	0.00355864	0.0571809	0.0382256	Foxc1/Dock8	2
GO:0003208	cardiac ventricle morphogenesis	2/32	82/28891	0.0037348	0.0586778	0.0392263	Foxc1/Foxc2	2
GO:0048844	artery morphogenesis	2/32	83/28891	0.00382438	0.058779	0.039294	Foxc1/Foxc2	2
GO:0032722	positive regulation of chemokine production	2/32	86/28891	0.0040991	0.0604941	0.0404405	Chia1/Oas1c	2
GO:0014032	neural crest cell development	2/32	87/28891	0.00419266	0.0604941	0.0404405	Foxc1/Foxc2	2
GO:0060415	muscle tissue morphogenesis	2/32	87/28891	0.00419266	0.0604941	0.0404405	Foxc1/Foxc2	2
GO:0003151	outflow tract morphogenesis	2/32	88/28891	0.00428721	0.0606211	0.0405254	Foxc1/Foxc2	2
GO:0014855	striated muscle cell proliferation	2/32	89/28891	0.00438275	0.0607569	0.0406162	Foxc1/Foxc2	2
GO:0001656	metanephros development	2/32	91/28891	0.00457677	0.0622265	0.0415986	Foxd1/Foxc2	2
GO:0035050	embryonic heart tube development	2/32	94/28891	0.00487516	0.0639716	0.0427652	Foxc1/Foxc2	2
GO:0048644	muscle organ morphogenesis	2/32	95/28891	0.00497657	0.0639716	0.0427652	Foxc1/Foxc2	2
GO:0061053	somite development	2/32	95/28891	0.00497657	0.0639716	0.0427652	Foxc1/Foxc2	2
GO:0060485	mesenchyme development	3/32	316/28891	0.00508353	0.0641795	0.0429042	Foxc1/Foxd1/Foxc2	3
GO:0048864	stem cell development	2/32	98/28891	0.00528664	0.0655729	0.0438357	Foxc1/Foxc2	2
GO:0014033	neural crest cell differentiation	2/32	100/28891	0.00549818	0.0670209	0.0448037	Foxc1/Foxc2	2
GO:0033077	T cell differentiation in thymus	2/32	105/28891	0.00604383	0.0724235	0.0484153	Sos2/Egr3	2
GO:0001704	formation of primary germ layer	2/32	108/28891	0.00638264	0.0752088	0.0502773	Foxc1/Foxc2	2
GO:0006022	aminoglycan metabolic process	2/32	115/28891	0.00720617	0.0822314	0.0549719	Foxc1/Chia1	2
GO:0032642	regulation of chemokine production	2/32	116/28891	0.00732755	0.0822314	0.0549719	Chia1/Oas1c	2
GO:0055017	cardiac muscle tissue growth	2/32	116/28891	0.00732755	0.0822314	0.0549719	Foxc1/Foxc2	2
GO:0035282	segmentation	2/32	119/28891	0.00769726	0.0850307	0.0568432	Foxc1/Foxc2	2
GO:0060840	artery development	2/32	121/28891	0.00794834	0.0864535	0.0577944	Foxc1/Foxc2	2
GO:0007498	mesoderm development	2/32	123/28891	0.0082031	0.0866998	0.057959	Foxc1/Foxc2	2
GO:0043534	blood vessel endothelial cell migration	2/32	124/28891	0.00833185	0.0866998	0.057959	Egr3/Foxc2	2
GO:0046620	regulation of organ growth	2/32	125/28891	0.0084615	0.0866998	0.057959	Foxc1/Foxc2	2
GO:0060419	heart growth	2/32	125/28891	0.0084615	0.0866998	0.057959	Foxc1/Foxc2	2
GO:0032602	chemokine production	2/32	126/28891	0.00859207	0.0867799	0.0580126	Chia1/Oas1c	2
GO:0002040	sprouting angiogenesis	2/32	131/28891	0.00925849	0.0921937	0.0616317	Egr3/Foxc2	2
GO:0042476	odontogenesis	2/32	132/28891	0.00939447	0.0922485	0.0616684	Pax9/Foxc1	2
GO:0008286	insulin receptor signaling pathway	2/32	137/28891	0.0100878	0.0963063	0.064381	Sos2/Foxc2	2
GO:0050863	regulation of T cell activation	3/32	411/28891	0.0104422	0.0963063	0.064381	Sos2/Egr3/Dock8	3
GO:0048703	embryonic viscerocranium morphogenesis	1/32	10/28891	0.0110228	0.0963063	0.064381	Foxc2	1
GO:0050957	equilibrioception	1/32	10/28891	0.0110228	0.0963063	0.064381	Pcdh15	1
GO:0097104	postsynaptic membrane assembly	1/32	10/28891	0.0110228	0.0963063	0.064381	Magi2	1
GO:1904238	pericyte cell differentiation	1/32	10/28891	0.0110228	0.0963063	0.064381	Foxc2	1
GO:2000807	regulation of synaptic vesicle clustering	1/32	10/28891	0.0110228	0.0963063	0.064381	Magi2	1
GO:0007264	small GTPase mediated signal transduction	3/32	428/28891	0.0116472	0.0963063	0.064381	Sos2/Dock8/Dennd4b	3
GO:0048706	embryonic skeletal system development	2/32	148/28891	0.0116905	0.0963063	0.064381	Pcsk5/Foxc2	2
GO:0008354	germ cell migration	1/32	11/28891	0.0121186	0.0963063	0.064381	Foxc1	1
GO:0060600	dichotomous subdivision of an epithelial terminal unit	1/32	11/28891	0.0121186	0.0963063	0.064381	Foxd1	1
GO:0061043	regulation of vascular wound healing	1/32	11/28891	0.0121186	0.0963063	0.064381	Foxc2	1
GO:0071659	negative regulation of IP-10 production	1/32	11/28891	0.0121186	0.0963063	0.064381	Oas1c	1
GO:0090184	positive regulation of kidney development	1/32	11/28891	0.0121186	0.0963063	0.064381	Foxd1	1
GO:2000342	negative regulation of chemokine (C-X-C motif) ligand 2 production	1/32	11/28891	0.0121186	0.0963063	0.064381	Oas1c	1
GO:0003206	cardiac chamber morphogenesis	2/32	152/28891	0.0122994	0.0963063	0.064381	Foxc1/Foxc2	2
GO:0003231	cardiac ventricle development	2/32	153/28891	0.0124538	0.0963063	0.064381	Foxc1/Foxc2	2
GO:0032275	luteinizing hormone secretion	1/32	12/28891	0.0132132	0.0963063	0.064381	Foxd1	1
GO:0033089	positive regulation of T cell differentiation in thymus	1/32	12/28891	0.0132132	0.0963063	0.064381	Egr3	1
GO:0038180	nerve growth factor signaling pathway	1/32	12/28891	0.0132132	0.0963063	0.064381	Magi2	1
GO:0060013	righting reflex	1/32	12/28891	0.0132132	0.0963063	0.064381	Pcdh15	1
GO:0071612	IP-10 production	1/32	12/28891	0.0132132	0.0963063	0.064381	Oas1c	1
GO:0071658	regulation of IP-10 production	1/32	12/28891	0.0132132	0.0963063	0.064381	Oas1c	1
GO:1901072	glucosamine-containing compound catabolic process	1/32	12/28891	0.0132132	0.0963063	0.064381	Chia1	1
GO:1905456	regulation of lymphoid progenitor cell differentiation	1/32	12/28891	0.0132132	0.0963063	0.064381	Sos2	1

## Sheet: 6. GO UP Ctr (D1 vs D-1)
ID	Description	GeneRatio	BgRatio	pvalue	p-adjust	qvalue	geneID	Count
GO:0043270	positive regulation of monoatomic ion transport	5/28	277/28891	6.41091e-06	0.00496846	0.00306374	Sgk1/Vmp1/Kcne2/Cx3cl1/Atp1b3	5
GO:1904064	positive regulation of cation transmembrane transport	4/28	176/28891	2.43075e-05	0.00941917	0.00580822	Vmp1/Kcne2/Cx3cl1/Atp1b3	4
GO:0034767	positive regulation of monoatomic ion transmembrane transport	4/28	209/28891	4.75458e-05	0.0122827	0.00757396	Vmp1/Kcne2/Cx3cl1/Atp1b3	4
GO:0010959	regulation of metal ion transport	5/28	461/28891	7.34692e-05	0.0142347	0.00877764	Sgk1/Vmp1/Kcne2/Cx3cl1/Atp1b3	5
GO:0034764	positive regulation of transmembrane transport	4/28	282/28891	0.000151252	0.0206358	0.0127248	Vmp1/Kcne2/Cx3cl1/Atp1b3	4
GO:1904427	positive regulation of calcium ion transmembrane transport	3/28	109/28891	0.000159761	0.0206358	0.0127248	Vmp1/Kcne2/Cx3cl1	3
GO:0032414	positive regulation of ion transmembrane transporter activity	3/28	129/28891	0.00026255	0.0242721	0.0149671	Vmp1/Kcne2/Atp1b3	3
GO:0010759	positive regulation of macrophage chemotaxis	2/28	25/28891	0.000268004	0.0242721	0.0149671	Ccr7/Cx3cl1	2
GO:0032411	positive regulation of transporter activity	3/28	136/28891	0.000306631	0.0242721	0.0149671	Vmp1/Kcne2/Atp1b3	3
GO:0006883	intracellular sodium ion homeostasis	2/28	27/28891	0.000313189	0.0242721	0.0149671	Sgk1/Atp1b3	2
GO:1904062	regulation of monoatomic cation transmembrane transport	4/28	367/28891	0.00041208	0.0248331	0.0153131	Vmp1/Kcne2/Cx3cl1/Atp1b3	4
GO:1905523	positive regulation of macrophage migration	2/28	31/28891	0.000413915	0.0248331	0.0153131	Ccr7/Cx3cl1	2
GO:0051928	positive regulation of calcium ion transport	3/28	151/28891	0.000416556	0.0248331	0.0153131	Vmp1/Kcne2/Cx3cl1	3
GO:0010758	regulation of macrophage chemotaxis	2/28	34/28891	0.000498471	0.0275939	0.0170155	Ccr7/Cx3cl1	2
GO:0055078	sodium ion homeostasis	2/28	42/28891	0.000761375	0.0348944	0.0215172	Sgk1/Atp1b3	2
GO:0010765	positive regulation of sodium ion transport	2/28	44/28891	0.000835538	0.0348944	0.0215172	Sgk1/Atp1b3	2
GO:1901021	positive regulation of calcium ion transmembrane transporter activity	2/28	44/28891	0.000835538	0.0348944	0.0215172	Vmp1/Kcne2	2
GO:0032781	positive regulation of ATP-dependent activity	2/28	45/28891	0.000873877	0.0348944	0.0215172	Vmp1/Atp1b3	2
GO:0048246	macrophage chemotaxis	2/28	47/28891	0.000953061	0.0348944	0.0215172	Ccr7/Cx3cl1	2
GO:1990573	potassium ion import across plasma membrane	2/28	47/28891	0.000953061	0.0348944	0.0215172	Kcne2/Atp1b3	2
GO:1903169	regulation of calcium ion transmembrane transport	3/28	203/28891	0.000983652	0.0348944	0.0215172	Vmp1/Kcne2/Cx3cl1	3
GO:0086009	membrane repolarization	2/28	48/28891	0.000993903	0.0348944	0.0215172	Kcne2/Atp1b3	2
GO:1905521	regulation of macrophage migration	2/28	49/28891	0.00103558	0.0348944	0.0215172	Ccr7/Cx3cl1	2
GO:0034765	regulation of monoatomic ion transmembrane transport	4/28	490/28891	0.00121166	0.0389472	0.0240163	Vmp1/Kcne2/Cx3cl1/Atp1b3	4
GO:0048247	lymphocyte chemotaxis	2/28	54/28891	0.00125636	0.0389472	0.0240163	Ccr7/Cx3cl1	2
GO:0051489	regulation of filopodium assembly	2/28	58/28891	0.0014478	0.0429896	0.026509	Ccr7/Myo10	2
GO:0031663	lipopolysaccharide-mediated signaling pathway	2/28	59/28891	0.0014977	0.0429896	0.026509	Irak2/Cx3cl1	2
GO:0032984	protein-containing complex disassembly	3/28	248/28891	0.00174679	0.0481532	0.0296931	Sgk1/Mrpl58/Vmp1	3
GO:0071622	regulation of granulocyte chemotaxis	2/28	65/28891	0.00181417	0.0481532	0.0296931	Ccr7/Cx3cl1	2
GO:1901016	regulation of potassium ion transmembrane transporter activity	2/28	67/28891	0.00192613	0.0481532	0.0296931	Kcne2/Atp1b3	2
GO:1905517	macrophage migration	2/28	67/28891	0.00192613	0.0481532	0.0296931	Ccr7/Cx3cl1	2
GO:0140115	export across plasma membrane	2/28	71/28891	0.00215965	0.052304	0.0322527	Kcne2/Atp1b3	2
GO:0043462	regulation of ATP-dependent activity	2/28	74/28891	0.00234316	0.0545205	0.0336194	Vmp1/Atp1b3	2
GO:0022604	regulation of cell morphogenesis	3/28	277/28891	0.00239187	0.0545205	0.0336194	Sgk1/Myo10/Sh3d19	3
GO:0046847	filopodium assembly	2/28	77/28891	0.0025338	0.0547107	0.0337367	Ccr7/Myo10	2
GO:0032412	regulation of monoatomic ion transmembrane transporter activity	3/28	283/28891	0.0025414	0.0547107	0.0337367	Vmp1/Kcne2/Atp1b3	3
GO:0071347	cellular response to interleukin-1	2/28	81/28891	0.00279901	0.05733	0.0353519	Irak2/Cx3cl1	2
GO:0022898	regulation of transmembrane transporter activity	3/28	294/28891	0.00283037	0.05733	0.0353519	Vmp1/Kcne2/Atp1b3	3
GO:0051924	regulation of calcium ion transport	3/28	296/28891	0.00288499	0.05733	0.0353519	Vmp1/Kcne2/Cx3cl1	3
GO:0032409	regulation of transporter activity	3/28	307/28891	0.00319711	0.061944	0.0381971	Vmp1/Kcne2/Atp1b3	3
GO:1901019	regulation of calcium ion transmembrane transporter activity	2/28	92/28891	0.00359256	0.0679081	0.0418747	Vmp1/Kcne2	2
GO:1901379	regulation of potassium ion transmembrane transport	2/28	95/28891	0.00382514	0.0703663	0.0433906	Kcne2/Atp1b3	2
GO:0070555	response to interleukin-1	2/28	96/28891	0.0039042	0.0703663	0.0433906	Irak2/Cx3cl1	2
GO:0002028	regulation of sodium ion transport	2/28	102/28891	0.00439442	0.0774018	0.0477289	Sgk1/Atp1b3	2
GO:0022409	positive regulation of cell-cell adhesion	3/28	354/28891	0.00476147	0.0802205	0.049467	Ccr7/Myo10/Cx3cl1	3
GO:0070588	calcium ion transmembrane transport	3/28	354/28891	0.00476147	0.0802205	0.049467	Vmp1/Kcne2/Cx3cl1	3
GO:0030593	neutrophil chemotaxis	2/28	110/28891	0.00509009	0.0833747	0.051412	Ccr7/Cx3cl1	2
GO:0002690	positive regulation of leukocyte chemotaxis	2/28	111/28891	0.00518039	0.0833747	0.051412	Ccr7/Cx3cl1	2
GO:0072676	lymphocyte migration	2/28	112/28891	0.00527143	0.0833747	0.051412	Ccr7/Cx3cl1	2
GO:0032652	regulation of interleukin-1 production	2/28	116/28891	0.00564295	0.0857508	0.0528772	Ccr7/Cx3cl1	2
GO:0043266	regulation of potassium ion transport	2/28	116/28891	0.00564295	0.0857508	0.0528772	Kcne2/Atp1b3	2
GO:0032612	interleukin-1 production	2/28	122/28891	0.00622216	0.0927341	0.0571834	Ccr7/Cx3cl1	2
GO:0098659	inorganic cation import across plasma membrane	2/28	125/28891	0.00652154	0.0935962	0.057715	Kcne2/Atp1b3	2
GO:0099587	inorganic ion import across plasma membrane	2/28	125/28891	0.00652154	0.0935962	0.057715	Kcne2/Atp1b3	2
GO:0032496	response to lipopolysaccharide	3/28	401/28891	0.00672098	0.0947047	0.0583986	Ccr7/Irak2/Cx3cl1	3
GO:0032543	mitochondrial translation	2/28	130/28891	0.00703488	0.0948565	0.0584921	Mrpl58/Mrpl45	2
GO:0071675	regulation of mononuclear cell migration	2/28	130/28891	0.00703488	0.0948565	0.0584921	Ccr7/Cx3cl1	2
GO:0071621	granulocyte chemotaxis	2/28	135/28891	0.00756602	0.0948565	0.0584921	Ccr7/Cx3cl1	2
GO:0002237	response to molecule of bacterial origin	3/28	421/28891	0.00768073	0.0948565	0.0584921	Ccr7/Irak2/Cx3cl1	3
GO:0002688	regulation of leukocyte chemotaxis	2/28	137/28891	0.00778342	0.0948565	0.0584921	Ccr7/Cx3cl1	2
GO:1990266	neutrophil migration	2/28	138/28891	0.00789317	0.0948565	0.0584921	Ccr7/Cx3cl1	2
GO:0002604	regulation of dendritic cell antigen processing and presentation	1/28	10/28891	0.00965094	0.0948565	0.0584921	Ccr7	1
GO:0015705	iodide transport	1/28	10/28891	0.00965094	0.0948565	0.0584921	Kcne2	1
GO:0046055	dGMP catabolic process	1/28	10/28891	0.00965094	0.0948565	0.0584921	Nt5c2	1
GO:0022411	cellular component disassembly	3/28	462/28891	0.00989209	0.0948565	0.0584921	Sgk1/Mrpl58/Vmp1	3
GO:0031346	positive regulation of cell projection organization	3/28	463/28891	0.00995019	0.0948565	0.0584921	Sgk1/Ccr7/Cx3cl1	3
GO:0051092	positive regulation of NF-kappaB transcription factor activity	2/28	156/28891	0.00998736	0.0948565	0.0584921	Irak2/Cx3cl1	2
GO:0006816	calcium ion transport	3/28	469/28891	0.010303	0.0948565	0.0584921	Vmp1/Kcne2/Cx3cl1	3
GO:0008063	Toll signaling pathway	1/28	11/28891	0.0106111	0.0948565	0.0584921	Irak2	1
GO:0009172	purine deoxyribonucleoside monophosphate catabolic process	1/28	11/28891	0.0106111	0.0948565	0.0584921	Nt5c2	1
GO:0031943	regulation of glucocorticoid metabolic process	1/28	11/28891	0.0106111	0.0948565	0.0584921	H6pd	1
GO:1902260	negative regulation of delayed rectifier potassium channel activity	1/28	11/28891	0.0106111	0.0948565	0.0584921	Kcne2	1
GO:2000510	positive regulation of dendritic cell chemotaxis	1/28	11/28891	0.0106111	0.0948565	0.0584921	Ccr7	1
GO:0050921	positive regulation of chemotaxis	2/28	165/28891	0.0111172	0.0948565	0.0584921	Ccr7/Cx3cl1	2
GO:0140053	mitochondrial gene expression	2/28	166/28891	0.0112461	0.0948565	0.0584921	Mrpl58/Mrpl45	2
GO:0032102	negative regulation of response to external stimulus	3/28	485/28891	0.0112795	0.0948565	0.0584921	Kng2/Nt5c2/Cx3cl1	3
GO:0097530	granulocyte migration	2/28	167/28891	0.0113756	0.0948565	0.0584921	Ccr7/Cx3cl1	2
GO:0002579	positive regulation of antigen processing and presentation	1/28	12/28891	0.0115703	0.0948565	0.0584921	Ccr7	1
GO:0032650	regulation of interleukin-1 alpha production	1/28	12/28891	0.0115703	0.0948565	0.0584921	Cx3cl1	1
GO:0034650	cortisol metabolic process	1/28	12/28891	0.0115703	0.0948565	0.0584921	H6pd	1
GO:0046054	dGMP metabolic process	1/28	12/28891	0.0115703	0.0948565	0.0584921	Nt5c2	1
GO:0061517	macrophage proliferation	1/28	12/28891	0.0115703	0.0948565	0.0584921	Cx3cl1	1
GO:0086013	membrane repolarization during cardiac muscle cell action potential	1/28	12/28891	0.0115703	0.0948565	0.0584921	Kcne2	1
GO:0042391	regulation of membrane potential	3/28	491/28891	0.0116591	0.0948565	0.0584921	Kcne2/Cx3cl1/Atp1b3	3
GO:0000255	allantoin metabolic process	1/28	13/28891	0.0125287	0.0948565	0.0584921	Nt5c2	1
GO:0002408	myeloid dendritic cell chemotaxis	1/28	13/28891	0.0125287	0.0948565	0.0584921	Ccr7	1
GO:0002468	dendritic cell antigen processing and presentation	1/28	13/28891	0.0125287	0.0948565	0.0584921	Ccr7	1
GO:0006880	intracellular sequestering of iron ion	1/28	13/28891	0.0125287	0.0948565	0.0584921	Fth1	1
GO:0032610	interleukin-1 alpha production	1/28	13/28891	0.0125287	0.0948565	0.0584921	Cx3cl1	1
GO:0032908	regulation of transforming growth factor beta1 production	1/28	13/28891	0.0125287	0.0948565	0.0584921	Cx3cl1	1
GO:0045625	regulation of T-helper 1 cell differentiation	1/28	13/28891	0.0125287	0.0948565	0.0584921	Ccr7	1
GO:1901894	regulation of ATPase-coupled calcium transmembrane transporter activity	1/28	13/28891	0.0125287	0.0948565	0.0584921	Vmp1	1
GO:2000508	regulation of dendritic cell chemotaxis	1/28	13/28891	0.0125287	0.0948565	0.0584921	Ccr7	1
GO:0002687	positive regulation of leukocyte migration	2/28	176/28891	0.0125712	0.0948565	0.0584921	Ccr7/Cx3cl1	2
GO:0006415	translational termination	1/28	14/28891	0.0134861	0.0948565	0.0584921	Mrpl58	1
GO:0010820	positive regulation of T cell chemotaxis	1/28	14/28891	0.0134861	0.0948565	0.0584921	Ccr7	1
GO:0034309	primary alcohol biosynthetic process	1/28	14/28891	0.0134861	0.0948565	0.0584921	H6pd	1
GO:0045060	negative thymic T cell selection	1/28	14/28891	0.0134861	0.0948565	0.0584921	Ccr7	1
GO:0045906	negative regulation of vasoconstriction	1/28	14/28891	0.0134861	0.0948565	0.0584921	Cx3cl1	1
GO:0097577	sequestering of iron ion	1/28	14/28891	0.0134861	0.0948565	0.0584921	Fth1	1
GO:1903817	negative regulation of voltage-gated potassium channel activity	1/28	14/28891	0.0134861	0.0948565	0.0584921	Kcne2	1
GO:1903977	positive regulation of glial cell migration	1/28	14/28891	0.0134861	0.0948565	0.0584921	Cx3cl1	1
GO:0035296	regulation of tube diameter	2/28	186/28891	0.0139613	0.0948565	0.0584921	Kng2/Cx3cl1	2
GO:0097746	blood vessel diameter maintenance	2/28	186/28891	0.0139613	0.0948565	0.0584921	Kng2/Cx3cl1	2
GO:0035150	regulation of tube size	2/28	187/28891	0.0141039	0.0948565	0.0584921	Kng2/Cx3cl1	2
GO:0009155	purine deoxyribonucleotide catabolic process	1/28	15/28891	0.0144427	0.0948565	0.0584921	Nt5c2	1
GO:0009169	purine ribonucleoside monophosphate catabolic process	1/28	15/28891	0.0144427	0.0948565	0.0584921	Nt5c2	1
GO:0009170	purine deoxyribonucleoside monophosphate metabolic process	1/28	15/28891	0.0144427	0.0948565	0.0584921	Nt5c2	1
GO:0010819	regulation of T cell chemotaxis	1/28	15/28891	0.0144427	0.0948565	0.0584921	Ccr7	1
GO:0030007	intracellular potassium ion homeostasis	1/28	15/28891	0.0144427	0.0948565	0.0584921	Atp1b3	1
GO:0031115	negative regulation of microtubule polymerization	1/28	15/28891	0.0144427	0.0948565	0.0584921	Sgk1	1
GO:0032905	transforming growth factor beta1 production	1/28	15/28891	0.0144427	0.0948565	0.0584921	Cx3cl1	1
GO:0036376	sodium ion export across plasma membrane	1/28	15/28891	0.0144427	0.0948565	0.0584921	Atp1b3	1
GO:0043031	negative regulation of macrophage activation	1/28	15/28891	0.0144427	0.0948565	0.0584921	Cx3cl1	1
GO:0043383	negative T cell selection	1/28	15/28891	0.0144427	0.0948565	0.0584921	Ccr7	1
GO:0046085	adenosine metabolic process	1/28	15/28891	0.0144427	0.0948565	0.0584921	Nt5c2	1
GO:0150079	negative regulation of neuroinflammatory response	1/28	15/28891	0.0144427	0.0948565	0.0584921	Cx3cl1	1
GO:1901387	positive regulation of voltage-gated calcium channel activity	1/28	15/28891	0.0144427	0.0948565	0.0584921	Kcne2	1
GO:0009128	purine nucleoside monophosphate catabolic process	1/28	16/28891	0.0153983	0.096788	0.0596832	Nt5c2	1
GO:0051044	positive regulation of membrane protein ectodomain proteolysis	1/28	16/28891	0.0153983	0.096788	0.0596832	Sh3d19	1
GO:0110096	cellular response to aldehyde	1/28	16/28891	0.0153983	0.096788	0.0596832	Sgk1	1
GO:0043405	regulation of MAP kinase activity	2/28	197/28891	0.0155641	0.096788	0.0596832	Ksr1/Ccr7	2
GO:0071674	mononuclear cell migration	2/28	199/28891	0.0158637	0.096788	0.0596832	Ccr7/Cx3cl1	2
GO:0007204	positive regulation of cytosolic calcium ion concentration	2/28	202/28891	0.0163177	0.096788	0.0596832	Ccr7/Kng2	2
GO:0001771	immunological synapse formation	1/28	17/28891	0.0163531	0.096788	0.0596832	Ccr7	1
GO:0006704	glucocorticoid biosynthetic process	1/28	17/28891	0.0163531	0.096788	0.0596832	H6pd	1
GO:0097428	protein maturation by iron-sulfur cluster transfer	1/28	17/28891	0.0163531	0.096788	0.0596832	Cisd1	1
GO:1903978	regulation of microglial cell activation	1/28	17/28891	0.0163531	0.096788	0.0596832	Cx3cl1	1
GO:0098739	import across plasma membrane	2/28	207/28891	0.0170867	0.096788	0.0596832	Kcne2/Atp1b3	2
GO:0045732	positive regulation of protein catabolic process	2/28	208/28891	0.0172424	0.096788	0.0596832	Kcne2/Sh3d19	2
GO:0140131	positive regulation of lymphocyte chemotaxis	1/28	18/28891	0.017307	0.096788	0.0596832	Ccr7	1
GO:0071805	potassium ion transmembrane transport	2/28	212/28891	0.0178711	0.096788	0.0596832	Kcne2/Atp1b3	2
GO:0120032	regulation of plasma membrane bounded cell projection assembly	2/28	212/28891	0.0178711	0.096788	0.0596832	Ccr7/Myo10	2
GO:0007252	I-kappaB phosphorylation	1/28	19/28891	0.0182599	0.096788	0.0596832	Cx3cl1	1
GO:0032695	negative regulation of interleukin-12 production	1/28	19/28891	0.0182599	0.096788	0.0596832	Ccr7	1
GO:0042953	lipoprotein transport	1/28	19/28891	0.0182599	0.096788	0.0596832	Vmp1	1
GO:0050862	positive regulation of T cell receptor signaling pathway	1/28	19/28891	0.0182599	0.096788	0.0596832	Ccr7	1
GO:0051238	sequestering of metal ion	1/28	19/28891	0.0182599	0.096788	0.0596832	Fth1	1
GO:0051385	response to mineralocorticoid	1/28	19/28891	0.0182599	0.096788	0.0596832	Sgk1	1
GO:1902033	regulation of hematopoietic stem cell proliferation	1/28	19/28891	0.0182599	0.096788	0.0596832	Tsc22d1	1
GO:1902259	regulation of delayed rectifier potassium channel activity	1/28	19/28891	0.0182599	0.096788	0.0596832	Kcne2	1
GO:0060491	regulation of cell projection assembly	2/28	215/28891	0.0183489	0.096788	0.0596832	Ccr7/Myo10	2
GO:0032680	regulation of tumor necrosis factor production	2/28	216/28891	0.0185094	0.096788	0.0596832	Ccr7/Cx3cl1	2
GO:1903555	regulation of tumor necrosis factor superfamily cytokine production	2/28	219/28891	0.0189945	0.096788	0.0596832	Ccr7/Cx3cl1	2
GO:0002643	regulation of tolerance induction	1/28	20/28891	0.019212	0.096788	0.0596832	Ccr7	1
GO:0006098	pentose-phosphate shunt	1/28	20/28891	0.019212	0.096788	0.0596832	H6pd	1
GO:0009159	deoxyribonucleoside monophosphate catabolic process	1/28	20/28891	0.019212	0.096788	0.0596832	Nt5c2	1
GO:0044872	lipoprotein localization	1/28	20/28891	0.019212	0.096788	0.0596832	Vmp1	1
GO:0086011	membrane repolarization during action potential	1/28	20/28891	0.019212	0.096788	0.0596832	Kcne2	1
GO:0090030	regulation of steroid hormone biosynthetic process	1/28	20/28891	0.019212	0.096788	0.0596832	H6pd	1
GO:0097623	potassium ion export across plasma membrane	1/28	20/28891	0.019212	0.096788	0.0596832	Kcne2	1
GO:0032640	tumor necrosis factor production	2/28	223/28891	0.0196496	0.096788	0.0596832	Ccr7/Cx3cl1	2
GO:1901654	response to ketone	2/28	224/28891	0.0198149	0.096788	0.0596832	Sgk1/Ccr7	2
GO:0071706	tumor necrosis factor superfamily cytokine production	2/28	226/28891	0.0201472	0.096788	0.0596832	Ccr7/Cx3cl1	2
GO:0002577	regulation of antigen processing and presentation	1/28	21/28891	0.0201632	0.096788	0.0596832	Ccr7	1
GO:0045624	positive regulation of T-helper cell differentiation	1/28	21/28891	0.0201632	0.096788	0.0596832	Ccr7	1
GO:0071636	positive regulation of transforming growth factor beta production	1/28	21/28891	0.0201632	0.096788	0.0596832	Cx3cl1	1
GO:1901623	regulation of lymphocyte chemotaxis	1/28	21/28891	0.0201632	0.096788	0.0596832	Ccr7	1
GO:0001767	establishment of lymphocyte polarity	1/28	22/28891	0.0211135	0.096788	0.0596832	Ccr7	1
GO:0001768	establishment of T cell polarity	1/28	22/28891	0.0211135	0.096788	0.0596832	Ccr7	1
GO:0009151	purine deoxyribonucleotide metabolic process	1/28	22/28891	0.0211135	0.096788	0.0596832	Nt5c2	1
GO:0009158	ribonucleoside monophosphate catabolic process	1/28	22/28891	0.0211135	0.096788	0.0596832	Nt5c2	1
GO:0048245	eosinophil chemotaxis	1/28	22/28891	0.0211135	0.096788	0.0596832	Cx3cl1	1
GO:0060307	regulation of ventricular cardiac muscle cell membrane repolarization	1/28	22/28891	0.0211135	0.096788	0.0596832	Kcne2	1
GO:0071731	response to nitric oxide	1/28	22/28891	0.0211135	0.096788	0.0596832	Ccr7	1
GO:0002922	positive regulation of humoral immune response	1/28	23/28891	0.022063	0.096788	0.0596832	Ccr7	1
GO:0006144	purine nucleobase metabolic process	1/28	23/28891	0.022063	0.096788	0.0596832	Nt5c2	1
GO:0006740	NADPH regeneration	1/28	23/28891	0.022063	0.096788	0.0596832	H6pd	1
GO:0010818	T cell chemotaxis	1/28	23/28891	0.022063	0.096788	0.0596832	Ccr7	1
GO:0043605	amide catabolic process	1/28	23/28891	0.022063	0.096788	0.0596832	Nt5c2	1
GO:0051043	regulation of membrane protein ectodomain proteolysis	1/28	23/28891	0.022063	0.096788	0.0596832	Sh3d19	1
GO:0030595	leukocyte chemotaxis	2/28	240/28891	0.0225386	0.096788	0.0596832	Ccr7/Cx3cl1	2
GO:0010560	positive regulation of glycoprotein biosynthetic process	1/28	24/28891	0.0230115	0.096788	0.0596832	Ccr7	1
GO:0046037	GMP metabolic process	1/28	24/28891	0.0230115	0.096788	0.0596832	Nt5c2	1
GO:0046040	IMP metabolic process	1/28	24/28891	0.0230115	0.096788	0.0596832	Nt5c2	1
GO:0048025	negative regulation of mRNA splicing, via spliceosome	1/28	24/28891	0.0230115	0.096788	0.0596832	Rbm20	1
GO:0060055	angiogenesis involved in wound healing	1/28	24/28891	0.0230115	0.096788	0.0596832	Cx3cl1	1
GO:0060080	inhibitory postsynaptic potential	1/28	24/28891	0.0230115	0.096788	0.0596832	Cx3cl1	1
GO:0099625	ventricular cardiac muscle cell membrane repolarization	1/28	24/28891	0.0230115	0.096788	0.0596832	Kcne2	1
GO:1901017	negative regulation of potassium ion transmembrane transporter activity	1/28	24/28891	0.0230115	0.096788	0.0596832	Kcne2	1
GO:1902644	tertiary alcohol metabolic process	1/28	24/28891	0.0230115	0.096788	0.0596832	H6pd	1
GO:0050920	regulation of chemotaxis	2/28	243/28891	0.0230657	0.096788	0.0596832	Ccr7/Cx3cl1	2
GO:0003018	vascular process in circulatory system	2/28	247/28891	0.0237764	0.096788	0.0596832	Kng2/Cx3cl1	2
GO:0009125	nucleoside monophosphate catabolic process	1/28	25/28891	0.0239591	0.096788	0.0596832	Nt5c2	1
GO:0050686	negative regulation of mRNA processing	1/28	25/28891	0.0239591	0.096788	0.0596832	Rbm20	1
GO:1902307	positive regulation of sodium ion transmembrane transport	1/28	25/28891	0.0239591	0.096788	0.0596832	Atp1b3	1
GO:0002685	regulation of leukocyte migration	2/28	249/28891	0.0241352	0.096788	0.0596832	Ccr7/Cx3cl1	2
GO:0006813	potassium ion transport	2/28	249/28891	0.0241352	0.096788	0.0596832	Kcne2/Atp1b3	2
GO:0051651	maintenance of location in cell	2/28	250/28891	0.0243154	0.096788	0.0596832	Fth1/Cx3cl1	2
GO:0043547	positive regulation of GTPase activity	2/28	253/28891	0.0248595	0.096788	0.0596832	Ccr7/Cx3cl1	2
GO:0097529	myeloid leukocyte migration	2/28	253/28891	0.0248595	0.096788	0.0596832	Ccr7/Cx3cl1	2
GO:0002407	dendritic cell chemotaxis	1/28	26/28891	0.0249059	0.096788	0.0596832	Ccr7	1
GO:0010566	regulation of ketone biosynthetic process	1/28	26/28891	0.0249059	0.096788	0.0596832	H6pd	1
GO:0046386	deoxyribose phosphate catabolic process	1/28	26/28891	0.0249059	0.096788	0.0596832	Nt5c2	1
GO:0070498	interleukin-1-mediated signaling pathway	1/28	26/28891	0.0249059	0.096788	0.0596832	Irak2	1
GO:0072677	eosinophil migration	1/28	26/28891	0.0249059	0.096788	0.0596832	Cx3cl1	1
GO:0099623	regulation of cardiac muscle cell membrane repolarization	1/28	26/28891	0.0249059	0.096788	0.0596832	Kcne2	1
GO:1903020	positive regulation of glycoprotein metabolic process	1/28	26/28891	0.0249059	0.096788	0.0596832	Ccr7	1
GO:1903975	regulation of glial cell migration	1/28	26/28891	0.0249059	0.096788	0.0596832	Cx3cl1	1
GO:0007249	canonical NF-kappaB signal transduction	2/28	258/28891	0.0257773	0.096788	0.0596832	Irak2/Cx3cl1	2
GO:0002523	leukocyte migration involved in inflammatory response	1/28	27/28891	0.0258518	0.096788	0.0596832	Cx3cl1	1
GO:0008211	glucocorticoid metabolic process	1/28	27/28891	0.0258518	0.096788	0.0596832	H6pd	1
GO:0009264	deoxyribonucleotide catabolic process	1/28	27/28891	0.0258518	0.096788	0.0596832	Nt5c2	1
GO:0033622	integrin activation	1/28	27/28891	0.0258518	0.096788	0.0596832	Cx3cl1	1
GO:0034695	response to prostaglandin E	1/28	27/28891	0.0258518	0.096788	0.0596832	Ccr7	1
GO:0050857	positive regulation of antigen receptor-mediated signaling pathway	1/28	27/28891	0.0258518	0.096788	0.0596832	Ccr7	1
GO:1901018	positive regulation of potassium ion transmembrane transporter activity	1/28	27/28891	0.0258518	0.096788	0.0596832	Atp1b3	1
GO:0097305	response to alcohol	2/28	261/28891	0.0263346	0.0974999	0.0601222	Sgk1/Ccr7	2
GO:0006814	sodium ion transport	2/28	262/28891	0.0265214	0.0974999	0.0601222	Sgk1/Atp1b3	2
GO:0045061	thymic T cell selection	1/28	28/28891	0.0267968	0.0974999	0.0601222	Ccr7	1
GO:0045063	T-helper 1 cell differentiation	1/28	28/28891	0.0267968	0.0974999	0.0601222	Ccr7	1
GO:0046128	purine ribonucleoside metabolic process	1/28	28/28891	0.0267968	0.0974999	0.0601222	Nt5c2	1
GO:2000647	negative regulation of stem cell proliferation	1/28	28/28891	0.0267968	0.0974999	0.0601222	Tsc22d1	1
GO:1903522	regulation of blood circulation	2/28	268/28891	0.027654	0.0985372	0.0607618	Kcne2/Cx3cl1	2
GO:0016575	histone deacetylation	1/28	29/28891	0.0277409	0.0985372	0.0607618	Hdac11	1
GO:0033119	negative regulation of RNA splicing	1/28	29/28891	0.0277409	0.0985372	0.0607618	Rbm20	1
GO:0086005	ventricular cardiac muscle cell action potential	1/28	29/28891	0.0277409	0.0985372	0.0607618	Kcne2	1
GO:1901380	negative regulation of potassium ion transmembrane transport	1/28	29/28891	0.0277409	0.0985372	0.0607618	Kcne2	1
GO:0051091	positive regulation of DNA-binding transcription factor activity	2/28	269/28891	0.0278447	0.0985372	0.0607618	Irak2/Cx3cl1	2
GO:0031664	regulation of lipopolysaccharide-mediated signaling pathway	1/28	30/28891	0.0286841	0.0996868	0.0614707	Cx3cl1	1
GO:0046885	regulation of hormone biosynthetic process	1/28	30/28891	0.0286841	0.0996868	0.0614707	H6pd	1
GO:0051156	glucose 6-phosphate metabolic process	1/28	30/28891	0.0286841	0.0996868	0.0614707	H6pd	1
GO:0072344	rescue of stalled ribosome	1/28	30/28891	0.0286841	0.0996868	0.0614707	Mrpl58	1

## Sheet: 7. GO DOWN IRX3-KO (D1 vs D-1)
ID	Description	GeneRatio	BgRatio	pvalue	p-adjust	qvalue	geneID	Count
GO:1902412	regulation of mitotic cytokinesis	1/5	10/28891	0.00172956	0.0341739	0.00930323	Map9	1
GO:0007100	mitotic centrosome separation	1/5	12/28891	0.00207519	0.0341739	0.00930323	Map9	1
GO:0051299	centrosome separation	1/5	13/28891	0.00224797	0.0341739	0.00930323	Map9	1
GO:0043161	proteasome-mediated ubiquitin-dependent protein catabolic process	2/5	451/28891	0.00235682	0.0341739	0.00930323	Tdpoz3/Wwp2	2
GO:1990403	embryonic brain development	1/5	28/28891	0.00483675	0.0561063	0.0152739	Mir34b	1
GO:0060236	regulation of mitotic spindle organization	1/5	40/28891	0.00690391	0.0563121	0.01533	Map9	1
GO:0090224	regulation of spindle organization	1/5	44/28891	0.00759219	0.0563121	0.01533	Map9	1
GO:0006858	extracellular transport	1/5	47/28891	0.00810816	0.0563121	0.01533	Wwp2	1
GO:0070534	protein K63-linked ubiquitination	1/5	67/28891	0.0115424	0.0563121	0.01533	Wwp2	1
GO:1901016	regulation of potassium ion transmembrane transporter activity	1/5	67/28891	0.0115424	0.0563121	0.01533	Wwp2	1
GO:0090307	mitotic spindle assembly	1/5	70/28891	0.0120568	0.0563121	0.01533	Map9	1
GO:0051865	protein autoubiquitination	1/5	78/28891	0.0134272	0.0563121	0.01533	Wwp2	1
GO:0044458	motile cilium assembly	1/5	79/28891	0.0135984	0.0563121	0.01533	Mir34b	1
GO:0000281	mitotic cytokinesis	1/5	81/28891	0.0139408	0.0563121	0.01533	Map9	1
GO:0032410	negative regulation of transporter activity	1/5	89/28891	0.0153092	0.0563121	0.01533	Wwp2	1
GO:1901379	regulation of potassium ion transmembrane transport	1/5	95/28891	0.0163345	0.0563121	0.01533	Wwp2	1
GO:0032465	regulation of cytokinesis	1/5	96/28891	0.0165053	0.0563121	0.01533	Map9	1
GO:0061640	cytoskeleton-dependent cytokinesis	1/5	108/28891	0.018553	0.0567305	0.0154439	Map9	1
GO:0043266	regulation of potassium ion transport	1/5	116/28891	0.0199163	0.0567305	0.0154439	Wwp2	1
GO:0051225	spindle assembly	1/5	123/28891	0.0211079	0.0567305	0.0154439	Map9	1
GO:0007052	mitotic spindle organization	1/5	127/28891	0.0217883	0.0567305	0.0154439	Map9	1
GO:0007098	centrosome cycle	1/5	135/28891	0.0231479	0.0567305	0.0154439	Map9	1
GO:0009791	post-embryonic development	1/5	137/28891	0.0234876	0.0567305	0.0154439	Mir34b	1
GO:0031023	microtubule organizing center organization	1/5	150/28891	0.0256932	0.0567305	0.0154439	Map9	1
GO:0051224	negative regulation of protein transport	1/5	151/28891	0.0258627	0.0567305	0.0154439	Wwp2	1
GO:1904950	negative regulation of establishment of protein localization	1/5	155/28891	0.0265405	0.0567305	0.0154439	Wwp2	1
GO:0070507	regulation of microtubule cytoskeleton organization	1/5	159/28891	0.0272179	0.0567305	0.0154439	Map9	1
GO:1902850	microtubule cytoskeleton organization involved in mitosis	1/5	160/28891	0.0273872	0.0567305	0.0154439	Map9	1
GO:0043433	negative regulation of DNA-binding transcription factor activity	1/5	169/28891	0.0289097	0.0578193	0.0157403	Wwp2	1
GO:0000070	mitotic sister chromatid segregation	1/5	177/28891	0.0302614	0.0582131	0.0158475	Map9	1
GO:0000910	cytokinesis	1/5	188/28891	0.0321176	0.0582131	0.0158475	Map9	1
GO:0051302	regulation of cell division	1/5	188/28891	0.0321176	0.0582131	0.0158475	Map9	1
GO:0007051	spindle organization	1/5	194/28891	0.0331289	0.0582265	0.0158511	Map9	1
GO:0071805	potassium ion transmembrane transport	1/5	212/28891	0.0361576	0.0615885	0.0167664	Wwp2	1
GO:0000819	sister chromatid segregation	1/5	218/28891	0.0371655	0.0615885	0.0167664	Map9	1
GO:0035264	multicellular organism growth	1/5	230/28891	0.0391787	0.0631213	0.0171836	Mir34b	1
GO:1903828	negative regulation of protein localization	1/5	244/28891	0.0415232	0.0641749	0.0174705	Wwp2	1
GO:0006813	potassium ion transport	1/5	249/28891	0.0423595	0.0641749	0.0174705	Wwp2	1
GO:0000209	protein polyubiquitination	1/5	254/28891	0.0431951	0.0641749	0.0174705	Wwp2	1
GO:0032886	regulation of microtubule-based process	1/5	265/28891	0.0450314	0.0641749	0.0174705	Map9	1
GO:0140014	mitotic nuclear division	1/5	267/28891	0.045365	0.0641749	0.0174705	Map9	1
GO:0032412	regulation of monoatomic ion transmembrane transporter activity	1/5	283/28891	0.0480303	0.0654186	0.0178091	Wwp2	1
GO:0022898	regulation of transmembrane transporter activity	1/5	294/28891	0.0498592	0.0654186	0.0178091	Wwp2	1
GO:0032409	regulation of transporter activity	1/5	307/28891	0.052017	0.0654186	0.0178091	Wwp2	1
GO:1990830	cellular response to leukemia inhibitory factor	1/5	311/28891	0.0526802	0.0654186	0.0178091	Mir34b	1
GO:0098813	nuclear chromosome segregation	1/5	312/28891	0.0528459	0.0654186	0.0178091	Map9	1
GO:1990823	response to leukemia inhibitory factor	1/5	313/28891	0.0530116	0.0654186	0.0178091	Mir34b	1
GO:1904062	regulation of monoatomic cation transmembrane transport	1/5	367/28891	0.0619255	0.0748266	0.0203702	Wwp2	1
GO:0060271	cilium assembly	1/5	387/28891	0.0652098	0.0771872	0.0210128	Mir34b	1
GO:0140694	non-membrane-bounded organelle assembly	1/5	402/28891	0.067667	0.0783919	0.0213408	Map9	1
GO:0007059	chromosome segregation	1/5	416/28891	0.0699558	0.0783919	0.0213408	Map9	1
GO:0044782	cilium organization	1/5	418/28891	0.0702824	0.0783919	0.0213408	Mir34b	1
GO:0051090	regulation of DNA-binding transcription factor activity	1/5	436/28891	0.0732176	0.0801249	0.0218126	Wwp2	1
GO:0000280	nuclear division	1/5	450/28891	0.0754954	0.0810877	0.0220747	Map9	1
GO:0010959	regulation of metal ion transport	1/5	461/28891	0.077282	0.0814974	0.0221862	Wwp2	1
GO:0001503	ossification	1/5	484/28891	0.0810087	0.0821405	0.0223613	Mir34b	1
GO:0034765	regulation of monoatomic ion transmembrane transport	1/5	490/28891	0.0819788	0.0821405	0.0223613	Wwp2	1
GO:0042391	regulation of membrane potential	1/5	491/28891	0.0821405	0.0821405	0.0223613	Wwp2	1

## Sheet: 8. GO UP IRX3-KO (D1 vs D-1)
ID	Description	GeneRatio	BgRatio	pvalue	p-adjust	qvalue	geneID	Count
GO:0061052	negative regulation of cell growth involved in cardiac muscle cell development	2/35	15/28891	0.000148227	0.0755318	0.0527679	Rgs2/Foxp1	2
GO:0001649	osteoblast differentiation	4/35	230/28891	0.000168786	0.0755318	0.0527679	H3f3a/Sh3pxd2b/Cebpd/Fzd1	4
GO:0002429	immune response-activating cell surface receptor signaling pathway	4/35	284/28891	0.000376507	0.0868667	0.0606867	Btn2a2/Irak2/C3ar1/Foxp1	4
GO:0002768	immune response-regulating cell surface receptor signaling pathway	4/35	294/28891	0.000429024	0.0868667	0.0606867	Btn2a2/Irak2/C3ar1/Foxp1	4
GO:0055022	negative regulation of cardiac muscle tissue growth	2/35	32/28891	0.000691199	0.0868667	0.0606867	Rgs2/Foxp1	2
GO:0061117	negative regulation of heart growth	2/35	32/28891	0.000691199	0.0868667	0.0606867	Rgs2/Foxp1	2
GO:0000462	maturation of SSU-rRNA from tricistronic rRNA transcript (SSU-rRNA, 5.8S rRNA, LSU-rRNA)	2/35	33/28891	0.000735233	0.0868667	0.0606867	Abt1/Dhx37	2
GO:0061050	regulation of cell growth involved in cardiac muscle cell development	2/35	34/28891	0.000780591	0.0868667	0.0606867	Rgs2/Foxp1	2
GO:0010614	negative regulation of cardiac muscle hypertrophy	2/35	36/28891	0.000875268	0.0868667	0.0606867	Rgs2/Foxp1	2
GO:0014741	negative regulation of muscle hypertrophy	2/35	38/28891	0.000975205	0.0868667	0.0606867	Rgs2/Foxp1	2
GO:0046621	negative regulation of organ growth	2/35	44/28891	0.00130633	0.0868667	0.0606867	Rgs2/Foxp1	2
GO:0051154	negative regulation of striated muscle cell differentiation	2/35	44/28891	0.00130633	0.0868667	0.0606867	Rgs2/Foxp1	2
GO:0030490	maturation of SSU-rRNA	2/35	47/28891	0.00148935	0.0868667	0.0606867	Abt1/Dhx37	2
GO:0003298	physiological muscle hypertrophy	2/35	48/28891	0.00155292	0.0868667	0.0606867	Rgs2/Foxp1	2
GO:0003301	physiological cardiac muscle hypertrophy	2/35	48/28891	0.00155292	0.0868667	0.0606867	Rgs2/Foxp1	2
GO:0061049	cell growth involved in cardiac muscle cell development	2/35	48/28891	0.00155292	0.0868667	0.0606867	Rgs2/Foxp1	2
GO:0002757	immune response-activating signaling pathway	4/35	440/28891	0.00191241	0.0930059	0.0649756	Btn2a2/Irak2/C3ar1/Foxp1	4
GO:0021517	ventral spinal cord development	2/35	55/28891	0.00203357	0.0930059	0.0649756	Abt1/Foxp1	2
GO:0002764	immune response-regulating signaling pathway	4/35	450/28891	0.00207509	0.0930059	0.0649756	Btn2a2/Irak2/C3ar1/Foxp1	4
GO:0044706	multi-multicellular organism process	3/35	212/28891	0.00214433	0.0930059	0.0649756	Tle6/Sh3pxd2b/Vmp1	3
GO:0000381	regulation of alternative mRNA splicing, via spliceosome	2/35	57/28891	0.00218226	0.0930059	0.0649756	Rbm20/Malat1	2
GO:0031663	lipopolysaccharide-mediated signaling pathway	2/35	59/28891	0.00233596	0.095031	0.0663904	Sash1/Irak2	2
GO:0007015	actin filament organization	4/35	471/28891	0.00244754	0.0952414	0.0665373	Rhobtb1/Tle6/Sh3pxd2b/Gm14137	4
