# Supplementary material for: IRX3 controls a SUMOylation-dependent differentiation switch in adipocyte precursor cells
Source: Nat Commun. 2025 Aug 6;16:7248. doi: 10.1038/s41467-025-62361-1 (PMC12328774; doi:10.1038/s41467-025-62361-1)
Supplement: Supplementary file 15 — Supplementary Data 12 [file 41467_2025_62361_MOESM15_ESM.xlsx]

## Sheet: Key
Supplementary file 12: Extended direct SUMO target genes in 3T3-L1 cells and overlap with Irx3-KO genes in ME3 cells
Sheet 1: Overlap between SUMO ChIP-seq (changed during adipogenesis) and SLAM-seq (ML-792 vs control) in 3T3-L1 cells
sheet 2: Overlap between SUMO ChIP-seq (changed during adipogenesis) and Quant-seq (ML-792 vs control) in 3T3-L1 cells
Sheet 3: Overlap between SUMO ChIP-seq (changed during adipogenesis) and merged SLAM/Quant-seq
Sheet 4: Overlap between SUMO ChIP-seq (Regardless of changes in time, but restricted to promoters) and Quant-seq (ML792 vs control)
Sheet 5: List of extended, direct SUMO target genes (merged sheets 1-4)
Sheet 6: Overlap between extended, direct SUMO target genes in 3T3-L1 cells and Irx3-responsive genes in ME3 cells. Panther GOs

## Sheet: 1. SUMO-ChIP_time_vs_SLAM
overlap SUMO ChIP-seq and UP SLAM-ML-792 (unique genes) n=73	overlap SUMO ChIP-seq and Down SLAM-ML-792 (unique genes) n=125
Acot7	1110008P14Rik
Ahnak2	Actb
Arglu1	Actn4
Atf7ip	Alg11
Bcl6	Anxa2
Bdp1	Arfip1
C1d	Arl5b
Cald1	Arpc4
Ccdc25	Arrdc2
Ccnt2	Atf4
Cdo1	Atf7
Cdr2	Atp5d
Col1a1	Atxn7l3b
Col1a2	Bcl9l
Cox4i1	Bnc2
Ctnnd1	Brd2
Dcaf12	Bsg
Dcun1d3	Btg2
Dek	C430049B03Rik
Deptor	Calu
Dhx36	Carmn
Dpt	Cbr2
Dusp6	Cbx4
Ephb2	Ccdc71
Ereg	Cdc20
Ezr	Cdca4
Fbxl3	Cebpa
G0s2	Csrp1
Ghr	Cyp1b1
Gid8	Dbi
Gprc5b	Ddit4
Grem2	Dedd
H2-D1	Dlk1
H2-K1	Dusp1
Hivep3	Egln3
Ifrd1	Eif4ebp1
Ipo9	Eif4g2
Klf10	Emilin1
Klf13	Enpp2
Mbd1	Fbxl17
Mettl2	Fosl2
Morf4l1	Fstl1
Ncor1	Fus
Nhlrc2	Gadd45a
Nme1	Gnai2
Nrp1	Golga2
Pcolce	Gpx1
Pdcd4	H19
Pdgfc	H1f0
Pofut2	H3f3b
Postn	Hdlbp
Ppp2r1a	Hnrnpc
Prrc2a	Hoxa5
Rin2	Hspa5
Rpl4	Id3
Rps27l	Ier2
Rtf1	Ier5
Sema3a	Irf2bp2
Serpinh1	Jund
Snrpb2	Kdm5b
Sntb2	Kdm6b
Sparc	Klhdc10
Syn2	Lipe
Tapbp	Lrrc58
Tgfb3	Mad2l2
Thbs2	Map3k11
Tlk1	Map4k4
Tmem150a	Mat2a
Trim25	Med7
Trim26	Mgp
Vcl	Mta2
Wdfy1	Ndufb9
Zc3h7a	Nfkbia
	Oxct1
	Pbx1
	Pcdhga1
	Pde4b
	Pdk1
	Phf12
	Pim3
	Pip4k2c
	Plekho2
	Pnpo
	Polr2m
	Ppargc1b
	Ptpa
	Pygb
	Rac1
	Rbfox2
	Retn
	Rgs2
	Rhob
	Sart3
	Serpine1
	Sf1
	Slc1a4
	Slc25a39
	Slc2a1
	Slc3a2
	Smad3
	Smg7
	Snrnp70
	Socs1
	Spry1
	Srf
	St3gal1
	Stat3
	Supt6
	Svil
	Tada3
	Tbx15
	Tcf4
	Tcf7l1
	Tmcc1
	Tnk2
	Tor1b
	Tpi1
	Trim47
	Tsc22d1
	Ubc
	Unc5b
	Ywhag
	Zfp282
	Zfp703
	Zyx

## Sheet: 2. SUMO-ChiP_time_vs Qua-seq
overlap Time-dependent SUMO vs Quant-seq ML-792 n =186 unique UP	overlap Time-dependent SUMO vs Quant-seq ML-792 n =226 unique down
Abca1	2310039H08Rik
Ablim1	4930402H24Rik
Ackr3	Abcg1
Acox1	Abcg2
Acox3	Abl1
Acsl1	Aco1
Acaa2	Adam12
Adam23	Adamts15
Adipoq	Agpat2
Adipor2	Agpat4
Adora1	Agt
Agpat3	Ahnak
Ahcyl2	AI429214
Ahnak	Aifm2
AI480526	Akap6
Aldh1l1	Akr1b8
Alpl	Amotl2
Ank	Anapc11
Arhgap29	Anapc15
Arhgef10	Anxa6
Arid3a	Arel1
Arl4a	Arhgap20
Atf4	Arhgap35
Atp1a2	Arih2
Atxn7l3	Arl4c
Bcl6	Aspscr1
Bhlhe40	Atg7
Blmh	Atoh8
Blzf1	Atp2b1
Bscl2	Atp6v0d1
C1qbp	Azin2
C3	Baiap2
Cblb	BC004004
Cct5	Bcar3
Cd33	Bcat2
Cd36	Bcl9l
Cdkn2aipnl	Boc
Chchd3	Brd2
Cops7a	Bri3bp
Cox20	Cacnb3
Cped1	Calcrl
Cpne2	Camta1
Cyb5b	Capzb
Cyp51	Cav1
D6Ertd527e	Cav2
Dapk1	Cdh11
Dbi	Cdh13
Ddit4	Cdh26
Dhrs3	Chac1
Dhx9	Col15a1
Dlx2	Col3a1
Edem1	Col4a2
Eef2k	Col6a2
Eif1ad	Cox14
Eif2s2	Cox20
Etv3	Cox6b1
Fabp4	Cpe
Fam49b	Csad
Fam83a	Ctc1
Far2	Ctr9
Fbxo45	Dcaf11
Fkbp5	Dgkz
Fmnl2	Dlc1
Fntb	Dlk1
Foxp1	Dtx2
Frs2	Dus2
Fundc1	Dusp18
G0s2	Ebf1
G3bp2	Ebf3
Gfod2	Edc3
Glcci1	Egfr
Gpd1	Egln3
Grk5	Eif3d
Hlcs	Eme1
Hoxa4	Emg1
Hsd17b12	Eps8
Hsd17b14	Ext1
Hspa9	Eya1
Il1r1	F11r
Impact	Fah
Itpr1	Fam107a
Jade2	Fam117a
Kdm6b	Fam214a
Klf15	Fbxo4
Klhl2	Fcf1
Kpnb1	Foxk1
Lemd2	Fstl1
Lep	Fzd7
Lipe	Gas7
Litaf	Gpsm1
Lpgat1	Gt(ROSA)26Sor
Lrig1	Gxylt2
Ltbp2	Gypc
Malat1	Hnrnpc
Mbd6	Ift122
Mdga1	Ints10
Mdh1	Isy1
Mdm1	Itgb3bp
Mgst1	Ivd
Mgst3	Jag1
Mmd	Kat2b
Mrpl23	Kcnk3
Mrps6	Lamc1
Mt1	Lamtor5
Myh9	Lars2
N4bp1	Ldlrad3
N4bp2l1	Limk2
Ncor2	Lipg
Ndufb7	Lpcat3
Ndufs7	Lpin1
Nfil3	Lpl
Nnmt	Lrrc61
Noct	Lsm4
Nt5c2	Ltbp3
Nuf2	Map3k11
Ormdl3	Mapk6
Osgin1	Mest
Pank3	Mgat1
Pck1	Mknk2
Pde4b	Mmd
Pdia4	Mocs1
Pepd	Mocs2
Per1	Mospd3
Plcb4	Mrps33
Plin1	Myh10
Plin2	Myo18a
Plin4	Ncam1
Pole4	Ndrg4
Por	Net1
Ppp2r5a	Nfatc4
Prdx5	Nfe2l2
Prelp	Nfia
Prodh	Nr1d1
Psmb7	Nr4a1
Ptprs	Nrg1
Pus10	Naa20
Rab3ip	Pacs1
Rab8b	Parva
Rad23a	Pcdh7
Rbm27	Pcsk4
Rbm47	Pde4d
Rbx1	Per2
Retn	Pfkfb1
Rin2	Pfkl
Rpf1	Pgrmc2
Rpp14	Pim3
Rps21	Pja2
Scarb2	Pla2g6
Scfd2	Pnpla2
Scp2	Pole4
Sec24b	Ppp1r13l
Serbp1	Ppp2r1a
Serpine1	Ppp2r3d
Sfxn1	Pramef8
Siah1a	Prickle2
Slc25a10	Prrx2
Slc43a1	Psma6
Sox5	Ptk2b
Sp1	Ptpa
Strip2	Rab11b
Sulf2	Rab40c
Syn2	Ralgapa2
Taf6	Rbck1
Tbc1d14	Rchy1
Tbl1xr1	Retn
Tead4	Rgs2
Tenm4	Rhob
Tfam	Rps19
Tgm2	Rrp36
Thbs2	S100a4
Tmcc1	Sar1a
Tmcc3	Scara5
Tnks	Sec24b
Trip13	Sf1
Trmt2a	Sh2d6
Tst	Sh3pxd2a
Txn1	Sik2
Vkorc1l1	Sik3
Vmp1	Slc1a5
Wwox	Slc29a3
Xdh	Sned1
Ypel5	Snrnp27
Zbtb16	Snta1
Zfhx3	Snx33
Zfp423	Socs1
Zfp777	Sorcs1
	St13
	St3gal4
	Stip1
	Stk39
	Stub1
	Syn2
	Sys1
	Tango6
	Tef
	Tgfbr3
	Thada
	Thra
	Tk1
	Tmed10
	Tmem120b
	Tmem209
	Tns1
	Tns2
	Tns3
	Tob1
	Tpx2
	Trabd2b
	Trim24
	Trp53bp2
	Ttc17
	Ubc
	Usp36
	Vangl1
	Vegfa
	Vgll4
	Xpnpep1
	Ybx2
	Yeats4
	Yipf2
	Ywhab
	Zc3h4
	Zeb1
	Zeb2
	Zfp316
	Aamp

## Sheet: 3. merged SLAM+Quant_SUMO_ML-79
time-dependent SUMO ChIP-seq and MERGED UPREGULATED DEG (ML-792 SLAM-seq+quantseq) n=254	time-dependent SUMO ChIP-seq and MERGED DOWNREGULATED DEG (ML-792 SLAM-seq+quantseq) n=336
Abca1	1110008P14Rik
Ablim1	2310039H08Rik
Ackr3	4930402H24Rik
Acot7	Abcg1
Acox1	Abcg2
Acox3	Abl1
Acsl1	Aco1
Acaa2	Actb
Adam23	Actn4
Adipoq	Adam12
Adipor2	Adamts15
Adora1	Agpat2
Agpat3	Agpat4
Ahcyl2	Agt
Ahnak	Ahnak
Ahnak2	AI429214
AI480526	Aifm2
Aldh1l1	Akap6
Alpl	Akr1b8
Ank	Alg11
Arglu1	Amotl2
Arhgap29	Anapc11
Arhgef10	Anapc15
Arid3a	Anxa2
Arl4a	Anxa6
Atf4	Arel1
Atf7ip	Arfip1
Atp1a2	Arhgap20
Atxn7l3	Arhgap35
Bcl6	Arih2
Bdp1	Arl4c
Bhlhe40	Arl5b
Blmh	Arpc4
Blzf1	Arrdc2
Bscl2	Aspscr1
C1d	Atf4
C1qbp	Atf7
C3	Atg7
Cald1	Atoh8
Cblb	Atp2b1
Ccdc25	Atp5d
Ccnt2	Atp6v0d1
Cct5	Atxn7l3b
Cd33	Azin2
Cd36	Baiap2
Cdkn2aipnl	BC004004
Cdo1	Bcar3
Cdr2	Bcat2
Chchd3	Bcl9l
Col1a1	Bnc2
Col1a2	Boc
Cops7a	Brd2
Cox20	Bri3bp
Cox4i1	Bsg
Cped1	Btg2
Cpne2	C430049B03Rik
Ctnnd1	Cacnb3
Cyb5b	Calcrl
Cyp51	Calu
D6Ertd527e	Camta1
Dapk1	Capzb
Dbi	Carmn
Dcaf12	Cav1
Dcun1d3	Cav2
Ddit4	Cbr2
Dek	Cbx4
Deptor	Ccdc71
Dhrs3	Cdc20
Dhx36	Cdca4
Dhx9	Cdh11
Dlx2	Cdh13
Dpt	Cdh26
Dusp6	Cebpa
Edem1	Chac1
Eef2k	Col15a1
Eif1ad	Col3a1
Eif2s2	Col4a2
Ephb2	Col6a2
Ereg	Cox14
Etv3	Cox20
Ezr	Cox6b1
Fabp4	Cpe
Fam49b	Csad
Fam83a	Csrp1
Far2	Ctc1
Fbxl3	Ctr9
Fbxo45	Cyp1b1
Fkbp5	Dbi
Fmnl2	Dcaf11
Fntb	Ddit4
Foxp1	Dedd
Frs2	Dgkz
Fundc1	Dlc1
G0s2	Dlk1
G3bp2	Dtx2
Gfod2	Dus2
Ghr	Dusp1
Gid8	Dusp18
Glcci1	Ebf1
Gpd1	Ebf3
Gprc5b	Edc3
Grem2	Egfr
Grk5	Egln3
H2-D1	Eif3d
H2-K1	Eif4ebp1
Hivep3	Eif4g2
Hlcs	Eme1
Hoxa4	Emg1
Hsd17b12	Emilin1
Hsd17b14	Enpp2
Hspa9	Eps8
Ifrd1	Ext1
Il1r1	Eya1
Impact	F11r
Ipo9	Fah
Itpr1	Fam107a
Jade2	Fam117a
Kdm6b	Fam214a
Klf10	Fbxl17
Klf13	Fbxo4
Klf15	Fcf1
Klhl2	Fosl2
Kpnb1	Foxk1
Lemd2	Fstl1
Lep	Fus
Lipe	Fzd7
Litaf	Gadd45a
Lpgat1	Gas7
Lrig1	Gnai2
Ltbp2	Golga2
Malat1	Gpsm1
Mbd1	Gpx1
Mbd6	Gt(ROSA)26Sor
Mdga1	Gxylt2
Mdh1	Gypc
Mdm1	H19
Mettl2	H1f0
Mgst1	H3f3b
Mgst3	Hdlbp
Mmd	Hnrnpc
Morf4l1	Hoxa5
Mrpl23	Hspa5
Mrps6	Id3
Mt1	Ier2
Myh9	Ier5
N4bp1	Ift122
N4bp2l1	Ints10
Ncor1	Irf2bp2
Ncor2	Isy1
Ndufb7	Itgb3bp
Ndufs7	Ivd
Nfil3	Jag1
Nhlrc2	Jund
Nme1	Kat2b
Nnmt	Kcnk3
Noct	Kdm5b
Nrp1	Kdm6b
Nt5c2	Klhdc10
Nuf2	Lamc1
Ormdl3	Lamtor5
Osgin1	Lars2
Pank3	Ldlrad3
Pck1	Limk2
Pcolce	Lipe
Pdcd4	Lipg
Pde4b	Lpcat3
Pdgfc	Lpin1
Pdia4	Lpl
Pepd	Lrrc58
Per1	Lrrc61
Plcb4	Lsm4
Plin1	Ltbp3
Plin2	Mad2l2
Plin4	Map3k11
Pofut2	Map4k4
Pole4	Mapk6
Por	Mat2a
Postn	Med7
Ppp2r1a	Mest
Ppp2r5a	Mgat1
Prdx5	Mgp
Prelp	Mknk2
Prodh	Mmd
Prrc2a	Mocs1
Psmb7	Mocs2
Ptprs	Mospd3
Pus10	Mrps33
Rab3ip	Mta2
Rab8b	Myh10
Rad23a	Myo18a
Rbm27	Ncam1
Rbm47	Ndrg4
Rbx1	Ndufb9
Retn	Net1
Rin2	Nfatc4
Rpf1	Nfe2l2
Rpl4	Nfia
Rpp14	Nfkbia
Rps21	Nr1d1
Rps27l	Nr4a1
Rtf1	Nrg1
Scarb2	Naa20
Scfd2	Oxct1
Scp2	Pacs1
Sec24b	Parva
Sema3a	Pbx1
Serbp1	Pcdh7
Serpine1	Pcdhga1
Serpinh1	Pcsk4
Sfxn1	Pde4b
Siah1a	Pde4d
Slc25a10	Pdk1
Slc43a1	Per2
Snrpb2	Pfkfb1
Sntb2	Pfkl
Sox5	Pgrmc2
Sp1	Phf12
Sparc	Pim3
Strip2	Pip4k2c
Sulf2	Pja2
Syn2	Pla2g6
Taf6	Plekho2
Tapbp	Pnpla2
Tbc1d14	Pnpo
Tbl1xr1	Pole4
Tead4	Polr2m
Tenm4	Ppargc1b
Tfam	Ppp1r13l
Tgfb3	Ppp2r1a
Tgm2	Ppp2r3d
Thbs2	Pramef8
Tlk1	Prickle2
Tmcc1	Prrx2
Tmcc3	Psma6
Tmem150a	Ptk2b
Tnks	Ptpa
Trim25	Pygb
Trim26	Rab11b
Trip13	Rab40c
Trmt2a	Rac1
Tst	Ralgapa2
Txn1	Rbck1
Vcl	Rbfox2
Vkorc1l1	Rchy1
Vmp1	Retn
Wdfy1	Rgs2
Wwox	Rhob
Xdh	Rps19
Ypel5	Rrp36
Zbtb16	S100a4
Zc3h7a	Sar1a
Zfhx3	Sart3
Zfp423	Scara5
Zfp777	Sec24b
	Serpine1
	Sf1a
	Sh2d6
	Sh3pxd2a
	Sik2
	Sik3
	Slc1a4
	Slc1a5
	Slc25a39
	Slc29a3
	Slc2a1
	Slc3a2
	Smad3
	Smg7
	Sned1
	Snrnp27
	Snrnp70
	Snta1
	Snx33
	Socs1
	Sorcs1
	Spry1
	Srf
	St13
	St3gal1
	St3gal4
	Stat3
	Stip1
	Stk39
	Stub1
	Supt6
	Svil
	Syn2
	Sys1
	Tada3
	Tango6
	Tbx15
	Tcf4
	Tcf7l1
	Tef
	Tgfbr3
	Thada
	Thra
	Tk1
	Tmcc1
	Tmed10
	Tmem120b
	Tmem209
	Tnk2
	Tns1
	Tns2
	Tns3
	Tob1
	Tor1b
	Tpi1
	Tpx2
	Trabd2b
	Trim24
	Trim47
	Trp53bp2
	Tsc22d1
	Ttc17
	Ubc
	Unc5b
	Usp36
	Vangl1
	Vegfa
	Vgll4
	Xpnpep1
	Ybx2
	Yeats4
	Yipf2
	Ywhab
	Ywhag
	Zc3h4
	Zeb1
	Zeb2
	Zfp282
	Zfp316
	Zfp703
	Zyx
	Aamp

## Sheet: 4.SUMO ChIP-seq allprom + quant
(Time-Independent) SUMO peaks in promoters overlapped with UP quant-seq ML (padj<0.01 and FC>1.2) (n=717 unique genes)	(Time-Independent) SUMO peaks in promoters overlapped with Down quant-seq ML (padj>0.01 and FC>1.2) (n=868 unique genes)
0610010F05Rik	0610010K14Rik
1190005I06Rik	1110006O24Rik
2010204K13Rik	1110038B12Rik
2300009A05Rik	1110051M20Rik
2310057M21Rik	1600012H06Rik
2310061I04Rik	1700017B05Rik
2410004B18Rik	1700037H04Rik
5430416N02Rik	2310001H17Rik
9430015G10Rik	2310010J17Rik
9630013D21Rik	4930432K21Rik
Abca2	5430405H02Rik
Abcd2	A930004D18Rik
Abhd2	Abca7
Ablim1	Abcc10
Acacb	Abcd3
Ackr3	Abcg2
Acot2	Abhd10
Acox1	Abhd15
Acox3	Abl1
Acsl1	Acbd4
Acsl3	Acp2
Acaa2	Actb
Adamts7	Actr3
Adarb1	Adam15
Add3	Adamts12
Adipoq	Adamts15
Adipor2	Add1
Adk	Adgra2
Adrb3	Adh1
Adss	Afap1l2
Aebp2	Aff1
Aff4	Agpat4
Agbl3	Ahdc1
Agtpbp1	Ahnak
AI413582	Ahsa2
Ajuba	Aifm2
Ak1	Ak4
Ak2	Akap13
Ak6	Akap7
Akap11	Akr1b8
Akap12	Akt1
Akap8	Aktip
Alcam	Alkbh3
Alg14	Amacr
Alkbh1	Amfr
Alpl	Amotl2
Ank	Anapc15
Ankrd10	Ankrd46
Anln	Ankrd52
Antxr1	Anks6
Apobec1	Anxa2
Appl1	Anxa5
Arglu1	Anxa6
Arhgap10	Anxa7
Arhgap28	Anxa8
Arhgap39	Ap1b1
Arl14ep	Ap2b1
Arl15	Ap3s1
Arl4a	Ap3s2
Armc1	Aplp1
Armc8	Appl1
Arrb1	Appl2
Asah1	Arfgap1
Asf1a	Arhgap1
Asns	Arhgap20
Atad2	Arhgap23
Atf1	Arhgap24
Atf7ip	Arhgef1
Atg16l1	Arhgef17
Atp11a	Arhgef2
Atp1b1	Arhgef7
Atp2a2	Arid3b
Atp5g1	Arid5b
Azin1	Arl4c
B4galnt1	Arl6ip5
Bambi	Arpin
Bbc3	Arrdc4
Bbx	Asb3
BC005537	Asl
Bcl11b	Atf3
Bcl2	Atf6b
Bcl6	Atf7
Bdh2	Atg2a
Bdnf	Atoh8
Bdp1	Atp2b1
Bhlhe40	Atp8b2
Birc6	Atp9b
Bivm	B230118H07Rik
Blzf1	B3gnt2
Bmp2k	Bad
Bms1	Bag3
Brca1	Basp1
Brd7	Bcat2
Brd8	Bcl2l1
Bst2	Bcl2l11
Bzw2	Bcl9l
C1galt1	Birc5
C1qbp	Bloc1s1
C1qtnf1	Bloc1s5
C1rl	Bloc1s6
C3	Bmf
C330018D20Rik	Bmper
Cab39	Bms1
Cald1	Bnc2
Cask	Bnip3
Casp2	Boc
Cat	Brf2
Cbl	Btbd2
Cblb	Btg1
Cbr2	Btg2
Ccar1	Cabin1
Ccdc186	Cacna1g
Ccnd1	Cacnb3
Ccnd2	Cacng7
Ccne1	Calcoco1
Ccng1	Camk1
Ccnt2	Camk2d
Cd302	Camkmt
Cd36	Capn1
Cdc25a	Cast
Cdk19	Cav1
Cdk20	Cav2
Cdkn1a	Cbx4
Cdkn2aipnl	Ccdc102a
Cdo1	Ccdc124
Cdr2	Ccdc130
Cebpb	Ccdc80
Cebpg	Ccdc9
Cela1	Cd81
Cenpv	Cdc37
Cep63	Cdh2
Cers4	Cdk14
Cgnl1	Cdk18
Chaf1b	Cdon
Chchd7	Cebpd
Chd1	Cebpzos
Cib2	Cep128
Clcn3	Cep164
Cnbp	Cep41
Cnih1	Cep83
Cnot6l	Chac1
Cntrl	Chd3
Cobll1	Chtf8
Col12a1	Cish
Col18a1	Clcc1
Col23a1	Clec14a
Col27a1	Clip1
Cox20	Cln8
Cox7c	Clptm1l
Cpd	Cluh
Cpeb2	Cmtm3
Cpeb4	Cnep1r1
Cped1	Cnih2
Crlf3	Cnn3
Cry1	Coa4
Cspp1	Cog2
Cstf3	Cog7
Ctnna1	Col6a2
Cux1	Commd4
Cxcl1	Copg2
Cyb561	Copz2
Cyb5a	Cox16
Cyp26b1	Crim1
D16Ertd472e	Crocc
Dab2	Crtc1
Dazap1	Csad
Dck	Cth
Dclk1	Cxcl12
Dctpp1	Cxxc5
Dcun1d3	Cyhr1
Ddx21	Cyp1b1
Ddx3x	Cyp20a1
Dek	Cyth2
Dgat2	D5Ertd579e
Dgcr8	Dag1
Dgkh	Dbp
Dhcr7	Dbt
Dhrs4	Dcxr
Dhx15	Dda1
Dhx9	Ddhd2
Dicer1	Ddr1
Dixdc1	Ddr2
Dld	Ddt
Dleu2	Ddx17
Dnajc1	Ddx41
Dnajc13	Dedd
Dnajc19	Dennd1a
Dnajc7	Dennd2d
Dock6	Derl1
Dpy30	Det1
Dst	Dgat1
Dtd2	Dguok
Dusp3	Dhx38
Dusp4	Dhx8
Dyrk1a	Diablo
Dyrk2	Disp2
Dysf	Dlc1
E130102H24Rik	Dleu2
Ech1	Dlgap4
Echdc1	Dmap1
Edem1	Dnajc1
Eef2k	Dnajc13
Efna5	Dnajc4
Ehd3	Dnlz
Eif2s3x	Dnm2
Eif3m	Dot1l
Eif5	Dpep1
Eif5b	Dpp9
Ell2	Dpysl3
Epb41l3	Dram1
Erap1	Drap1
Erc1	Dstyk
Ereg	Dtx2
Erich1	Dus2
Ets2	Dusp1
Etaa1	Dusp16
Evl	Dusp23
Exosc5	E130311K13Rik
Ezh2	Ebag9
Fabp4	Ebf1
Fam102b	Ece1
Fam204a	Edf1
Fam210b	Edn1
Fam49b	Eefsec
Fam76a	Efemp2
Fam83a	Egfr
Fam98c	Ehd2
Fbxl14	Eid1
Fbxl3	Eif2ak1
Fbxl5	Eif3h
Fbxo32	Eif4ebp2
Fbxo45	Elf4
Fcho2	Elmod2
Ffar2	Emc9
Fgd6	Eml1
Fkbp14	Emx2
Fkbp5	Endod1
Fkbp7	Endov
Flnb	Enpp2
Flywch1	Entpd6
Fmnl2	Epb41l1
Fndc3a	Epb41l2
Fos	Eps8
Foxn3	Ergic3
Foxo6	Ets1
Foxp1	Evi5l
Frs2	Exoc3
Fxyd1	Exoc6b
G0s2	Exoc7
Gabarapl1	Ext1
Gabpb1	Ezh1
Gabpb2	F3
Gamt	Fabp5
Gars	Fah
Gas1	Fam102a
Gata3	Fam107a
Gbp2	Fam124a
Gcnt2	Fam126a
Gemin4	Fam13a
Gfm1	Fam171a1
Gfra1	Fam171a2
Ggct	Fam172a
Glcci1	Fam207a
Gm10130	Fam214a
Gm5914	Fam214b
Gm9385	Fam89b
Gne	Farp1
Gnl3	Fbln5
Golga1	Fbn1
Golt1b	Fbxo36
Got2	Fbxo4
Gphn	Fbxo9
Gprin3	Fcho2
Grb14	Fchsd1
Grina	Fdft1
Grk5	Fgfr1
Gsto1	Fibp
Gsto2	Fis1
Gtf3c6	Fkbp1a
Gtpbp2	Fkbp8
Gtpbp4	Fmnl3
Haus6	Fnbp1
Hdhd3	Fndc3b
Hipk1	Fosb
Hipk3	Fosl2
Hlx	Foxc1
Hmga2	Foxk2
Hmgcs1	Foxs1
Hnrnpdl	Fscn1
Hnrnpll	Fstl1
Hsd11b1	Fzd2
Hsd17b14	Fzr1
Hspa12a	Faap100
Hspb6	Gadd45g
Hsph1	Gale
Idh1	Gem
Iffo2	Gfm2
Ifrd2	Gga1
Ikbip	Ggact
Impa2	Ghr
Ing3	Gid8
Insig1	Gipc1
Ipmk	Git1
Irak2	Glipr2
Irak3	Glis1
Ireb2	Gmcl1
Irf2	Gmds
Irx2	Gnai2
Irx5	Gnao1
Isca1	Gnb5
Isyna1	Gng7
Itpr1	Gpc1
Itsn1	Gpc6
Jade1	Gpi1
Jup	Gpr108
Kat6a	Gpr157
Katnal1	Gpr19
Katnbl1	Gprc5b
Kdm6b	Gpsm1
Klf10	Gpt
Klf13	Gramd1a
Klf15	Grwd1
Klf3	Gsn
Klf7	Gtf2h2
Kmt2a	Gtf2i
Kmt2c	Gucd1
Kpna4	Gulp1
Kras	H1f0
L3hypdh	Hdac7
Lars	Hectd3
Lcn2	Helz
Ldhb	Hes1
Lgals3bp	Hexim1
Litaf	Hibadh
Lmtk3	Higd1a
Lnx2	Hint2
Lpgat1	Hint3
Lrpprc	Hipk1
Lrrc8d	Hmces
Lsm11	Hmgn3
Lsm2	Homez
Ltbp1	Hoxa3
Luc7l2	Hoxa5
Luc7l3	Hs1bp3
Lyrm1	Hs6st1
Lyst	Hsd3b7
Macrod1	Hyal2
Mad2l1	Id3
Madd	Id4
Malat1	Ier2
Mapk1	Ift122
Mapk8ip3	Igf2r
Mapkbp1	Il15ra
Mbd1	Ilvbl
Mbnl3	Inpp5e
Mcm2	Insig2
Mcm7	Ints10
Mdfic	Ints8
Mdga1	Ip6k1
Mdh1	Ipo8
Mdm1	Iqsec1
Me1	Irf2bp2
Med1	Itga5
Med14	Itgb3bp
Mettl4	Itpr2
Mex3b	Izumo4
Mex3c	Jag1
Mfsd14b	Jmjd8
Mier1	Jund
Mnd1	Kat6b
Mon2	Katnb1
Mpc2	Kcnk3
Mpp7	Kctd10
Mrpl42	Kdm5c
Mrs2	Kif16b
Msh3	Klhdc10
Mt1	Klhl20
Mthfd1	Kmt2c
Mtmr10	Kremen1
Mturn	Kxd1
Mxi1	Lasp1
Mybbp1a	Ldha
Mycbp2	Ldlrad3
N4bp1	Lfng
N4bp2l1	Lhfpl2
Nabp1	Lig3
Nacc1	Limd2
Nadk2	Limk1
Naf1	Limk2
Nans	Lmbrd1
Nat10	Lnpep
Nbn	Loxl3
Ncapg	Lpar1
Ncapg2	Lpcat1
Ndufa5	Lpcat3
Neat1	Lpin1
Nectin2	Lrig2
Nfatc1	Lrrc1
Nfil3	Lrrc14
Nfkbiz	Lrrc27
Nfya	Lrrc49
Nhs	Lrrc51
Nln	Lrrc61
Nme4	Lrrc8a
Nnmt	Ltbp3
Noa1	Lysmd2
Noc2l	Mafb
Nol7	Magi2
Nop56	Man1c1
Nop58	Man2b2
Npc1	Map1a
Npy1r	Map3k11
Nr2f2	Mapk3
Nrbp2	Mapk6
Nrf1	Mapk7
Nrg4	Mbd4
Nsmce4a	Mccc1
Nsun5	Mcrs1
Nt5c2	Med13l
Nucks1	Meis1
Nudt3	Meis2
Nuf2	Mest
Numb	Met
Nupr1	Mettl1
Nvl	Mfsd11
Naa16	Mfsd5
Odc1	Mgat1
Olfm1	Mib2
Olfml3	Mitd1
Olr1	Mknk2
Orc4	Mmgt2
Ormdl3	Mmp2
Osbpl1a	Mmp9
Osmr	Mn1
Oxsm	Mocs1
Pabpn1	Mon2
Pafah1b1	Mpst
Pak1ip1	Mrgprf
Pakap	Mrpl33
Palld	Mrpl48
Papola	Msi2
Paqr3	Mtfr2
Paqr8	Mthfd1l
Pard6g	Mtmr14
Parm1	Myadm
Parp12	Myl6
Patz1	Myo10
Pcdh18	Myo18a
Pck1	Myo1b
Pcna	Myo1c
Pcolce	Nab2
Pdcd4	Nabp2
Pdgfc	Nadk
Pdgfrl	Nagk
Pdia4	Nbea
Pdlim5	Ncoa2
Pdrg1	Ncstn
Pds5a	Ndst2
Pdzd8	Ndufaf3
Peli1	Nek4
Pepd	Nelfa
Pfkfb3	Net1
Phf20l1	Nfatc4
Pik3r1	Nfe2l2
Pim1	Nfu1
Pkp4	Nit1
Plec	Npdc1
Plin2	Nphp1
Plin4	Nr1d1
Pmepa1	Nr3c1
Pml	Nr6a1
Pnpo	Nrep
Pou2f1	Nrf1
Ppargc1b	Nrg1
Ppia	Nrp1
Ppm1d	Nucb1
Ppp1r15a	Nudt1
Ppp1r3b	Nudt18
Ppp2r3a	Nudt5
Ppp5c	Nup37
Ppwd1	Nynrin
Pqlc2	Naaa
Prep	Obsl1
Prg4	Ociad1
Prim2	Orai1
Prpf38b	Orai3
Prr14l	Osbpl1a
Prrc2c	Osbpl7
Psmb10	Osr1
Psmb7	Otub1
Psmd11	Oxsr1
Pstk	P4ha2
Ptch1	Palm
Ptch2	Paqr3
Ptp4a1	Pard3
Ptpn11	Pbx2
Ptpn12	Pcbd2
Ptprs	Pcbp4
Pura	Pcca
Purb	Pcdh1
Pus3	Pcdh7
Pvr	Pcdh9
Pwwp2b	Pcdhb14
Pxylp1	Pcdhga1
Pyroxd1	Pcgf2
Qk	Pcnx
Qser1	Pcsk7
R3hdm1	Pde4d
Rab3ip	Pdia5
Rab9	Pdk1
Rad51ap1	Pdlim2
Ralgapa1	Pdlim7
Rasd1	Pdp1
Rassf6	Pea15a
Rbm27	Per2
Rbm33	Pex12
Rbm6	Pfdn5
Rbpms	Pfkfb1
Retn	Pfn2
Rfc1	Pgpep1
Rfc3	Pgrmc2
Rhbdf2	Phldb1
Rin2	Phlpp1
Riok3	Phpt1
Rn7sk	Phtf1
Rnf126	Pias4
Rnf144a	Piezo1
Rnh1	Pim3
Rora	Pkd1
Rpf1	Pkig
Rpia	Pkn1
Rpl11	Pla2g15
Rpl18	Plcb3
Rpl36al	Pld3
Rpp14	Plekha2
Rprd1b	Plekhg3
Rps27l	Plekho2
Rps6kb1	Plin3
Rrm1	Plpp5
Rrp1b	Plppr2
Rsl24d1	Plxnb2
Rsrp1	Pmp22
S100a8	Pnpla2
Samd4	Pofut2
Sbds	Polr3e
Sbno1	Ppfia1
Scarb1	Ppfibp1
Scarb2	Ppib
Scfd2	Ppil2
Scgb1c1	Ppil3
Sco2	Ppil6
Scp2	Ppp1r13b
Sec61a2	Ppp1r13l
Sema4b	Ppp1r14b
Sema5a	Ppp1r9b
Senp2	Ppp2cb
Sephs2	Ppp2r1a
Serinc3	Ppp2r2d
Serpinb1a	Ppt2
Serpine1	Pramef8
Set	Prkar2b
Setd7	Prr13
Sgk1	Prrc1
Sh2b2	Prrx1
Shroom1	Prrx2
Sirt1	Psen2
Ska2	Psmc5
Skil	Ptges
Slc10a6	Ptgs1
Slc18b1	Ptk2
Slc19a2	Ptms
Slc1a3	Ptpa
Slc20a1	Pxn
Slc25a15	Pygo2
Slc25a5	R3hcc1
Slc27a1	R3hdm4
Slc38a2	Rab2b
Slc39a13	Rab4b
Slc43a1	Ramp2
Slit2	Rara
Slit3	Rarg
Slpi	Rarres2
Smim15	Rassf2
Smox	Rassf7
Snhg15	Rbm45
Snhg6	Rbm5
Snrnp35	Rbpms
Snrpb2	Relb
Snrpc	Retn
Sntb2	Rexo1
Socs3	Rgl1
Socs6	Rgs2
Sod2	Rhoc
Sox11	Rhog
Sox5	Rhou
Spaca6	Rnase4
Spdl1	Rnf121
Spop	Rnf122
Spry4	Rnf123
Spsb1	Rnf125
Sptlc2	Rnf135
Srek1	Rorc
Srgap1	Rpl27a
Srm	Rprml
Srsf1	Rps19
Srsf11	Rps6ka4
Srsf4	Rras
Srsf7	Rusc1
Ss18l1	Rwdd3
St3gal5	Rxra
St6gal1	S100a13
St7l	S100a4
Steap1	Samhd1
Stk38	Sart3
Styk1	Sat1
Suco	Sav1
Sumo3	Sbf2
Susd6	Scamp2
Swsap1	Scamp4
Syn2	Scara5
Synj2	Sccpdh
Saa3	Sclt1
Tab2	Scnm1
Tacc2	Sdc1
Tada1	Sdc2
Taf15	Sdccag8
Tatdn2	Sec11a
Tbc1d14	Sec14l1
Tbc1d2	Sec16b
Tbpl1	Sema3c
Tbrg1	Sema3g
Tex2	Sema6d
Tgfbr3l	Serf2
Tgif1	Sertad2
Tgm2	Sertad4
Them6	Sesn1
Thrsp	Sft2d2
Tlcd2	Sgce
Tmbim4	Sgsm2
Tmcc3	Sh3bgrl3
Tmco4	Sh3bp1
Tmem140	Sh3bp5
Tmem14a	Sh3gl1
Tmem41a	Sh3kbp1
Tmpo	Sh3pxd2a
Tnfaip8	Sh3pxd2b
Tnpo1	Sharpin
Tnr	Shc1
Tomm40l	Sidt2
Tpm1	Sigmar1
Trappc10	Sik2
Trappc8	Sin3b
Tril	Sipa1l1
Trp53inp1	Sipa1l2
Trub1	Six1
Tsc22d3	Six5
Tshz1	Slc1a4
Ttc27	Slc1a5
Ttc32	Slc22a23
Ttc7b	Slc23a2
Ttpal	Slc25a25
Tubb2a	Slc29a1
Txnrd1	Slc29a3
Tyw5	Slc2a1
Uba52	Slc2a10
Ubald2	Slc2a4
Ube2b	Slc35c2
Ube2i	Slc39a1
Ubr5	Slc39a14
Ugcg	Slc41a2
Unc5b	Slc41a3
Ung	Slc43a2
Uqcc2	Slc44a1
Urod	Slc4a2
Usp15	Slc5a6
Usp31	Slc6a6
Usp32	Slc9a3r2
Usp33	Slx4ip
Uxt	Smad3
Vamp5	Smarcc2
Vdac3	Smarcd2
Vmp1	Smg6
Vps35	Smim1
Vrk1	Smim14
Wdr37	Smim4
Wdr43	Smim5
Wdr46	Smyd5
Wdr75	Snai1
Wwp1	Snai2
Xbp1	Snap47
Xpa	Snapc2
Xpo5	Snapc5
Xylb	Sned1
Yipf6	Snrnp25
Ythdc1	Snx1
Zbtb16	Snx14
Zbtb33	Snx15
Zbtb39	Snx21
Zbtb7a	Snx33
Zc3h7a	Socs1
Zdhhc8	Spg11
Zfp180	Spidr
Zfp280b	Spry1
Zfp389	Spsb2
Zfp451	Spsb3
Zfp467	Sptbn1
Zfp52	Sra1
Zfp53	Srebf2
Zfp62	Srpk1
Zfp655	Srr
Zfp958	Srxn1
Zkscan1	Sspn
Zmiz2	St3gal1
Znrf2	St3gal2
Zscan26	St3gal3
Aasdhppt	St3gal4
Aatf	Stard3
	Stat5a
	Stat6
	Stau1
	Stim1
	Stk25
	Stk39
	Stx4a
	Suco
	Sult1a1
	Sun1
	Suox
	Svil
	Syn2
	Syncrip
	Synj1
	Synpo
	Synrg
	Sys1
	Syvn1
	Tacc1
	Taf11
	Taf2
	Tanc1
	Tapbp
	Tars2
	Tbc1d31
	Tbl1x
	Tcaf2
	Tcf25
	Tcf7l1
	Tctn1
	Tead1
	Tead2
	Tef
	Tep1
	Terf2
	Tex264
	Tgfb1
	Tgfb1i1
	Thap3
	Thra
	Timp3
	Tle1
	Tmbim1
	Tmco3
	Tmem106c
	Tmem127
	Tmem150a
	Tmem161a
	Tmem205
	Tmem209
	Tmem248
	Tmem42
	Tmem45a
	Tmem9b
	Tmtc4
	Tnc
	Tnfaip2
	Tnfrsf1a
	Tnfrsf21
	Tnip1
	Tnk2
	Tns1
	Tns2
	Tomm5
	Tpcn2
	Tpd52l2
	Tpi1
	Tpra1
	Traf5
	Trafd1
	Trib2
	Trim27
	Trim3
	Trim47
	Trp53bp1
	Trp53i13
	Trpc4ap
	Tsen2
	Tspan14
	Tspan17
	Tspan4
	Tspan9
	Tssc4
	Ttc17
	Ttc28
	Ttyh3
	Tubb4b
	Tulp3
	Tvp23b
	Twist2
	Txnip
	Tysnd1
	Uaca
	Ube2g2
	Ubtf
	Ubxn6
	Ugdh
	Upf1
	Urgcp
	Usp2
	Vangl1
	Vasp
	Vcam1
	Vegfa
	Vgll3
	Vgll4
	Vim
	Vopp1
	Vps13d
	Vps51
	Vsig10l
	Vwa8
	Wasf2
	Wbp1
	Wdfy2
	Wdr25
	Wdr73
	Wnk4
	Wwp2
	Xkr6
	Xpa
	Xpnpep1
	Yif1a
	Yipf2
	Ywhag
	Ywhaz
	Zbtb22
	Zbtb4
	Zbtb7b
	Zc3h4
	Zcchc3
	Zdhhc1
	Zfp362
	Zfp36l1
	Zfp395
	Zfp41
	Zfp516
	Zfp580
	Zfp703
	Zfp771
	Zfp791
	Zfp90
	Zfp950
	Zfyve21
	Zmynd8
	Zranb3
	Zswim4
	Zyx
	Aamp
	Aars2

## Sheet: 5.ext. dir. SUMO target genes
UP-regulated, direct SUMO target genes (n=872)		Down-regulated, direct SUMO target genes (n=1068)
0610010F05Rik		0610010K14Rik
1190005I06Rik		1110006O24Rik
2010204K13Rik		1110008P14Rik
2300009A05Rik		1110038B12Rik
2310057M21Rik		1110051M20Rik
2310061I04Rik		1600012H06Rik
2410004B18Rik		1700017B05Rik
5430416N02Rik		1700037H04Rik
9430015G10Rik		2310001H17Rik
9630013D21Rik		2310010J17Rik
Abca1		2310039H08Rik
Abca2		4930402H24Rik
Abcd2		4930432K21Rik
Abhd2		5430405H02Rik
Ablim1		A930004D18Rik
Acacb		Abca7
Ackr3		Abcc10
Acot2		Abcd3
Acot7		Abcg1
Acox1		Abcg2
Acox3		Abhd10
Acsl1		Abhd15
Acsl3		Abl1
Acaa2		Acbd4
Adam23		Aco1
Adamts7		Acp2
Adarb1		Actb
Add3		Actn4
Adipoq		Actr3
Adipor2		Adam12
Adk		Adam15
Adora1		Adamts12
Adrb3		Adamts15
Adss		Add1
Aebp2		Adgra2
Aff4		Adh1
Agbl3		Afap1l2
Agpat3		Aff1
Agtpbp1		Agpat2
Ahcyl2		Agpat4
Ahnak		Agt
Ahnak2		Ahdc1
AI413582		Ahnak
AI480526		Ahsa2
Ajuba		AI429214
Ak1		Aifm2
Ak2		Ak4
Ak6		Akap13
Akap11		Akap6
Akap12		Akap7
Akap8		Akr1b8
Alcam		Akt1
Aldh1l1		Aktip
Alg14		Alg11
Alkbh1		Alkbh3
Alpl		Amacr
Ank		Amfr
Ankrd10		Amotl2
Anln		Anapc11
Antxr1		Anapc15
Apobec1		Ankrd46
Appl1		Ankrd52
Arglu1		Anks6
Arhgap10		Anxa2
Arhgap28		Anxa5
Arhgap29		Anxa6
Arhgap39		Anxa7
Arhgef10		Anxa8
Arid3a		Ap1b1
Arl14ep		Ap2b1
Arl15		Ap3s1
Arl4a		Ap3s2
Armc1		Aplp1
Armc8		Appl1
Arrb1		Appl2
Asah1		Arel1
Asf1a		Arfgap1
Asns		Arfip1
Atad2		Arhgap1
Atf1		Arhgap20
Atf4		Arhgap23
Atf7ip		Arhgap24
Atg16l1		Arhgap35
Atp11a		Arhgef1
Atp1a2		Arhgef17
Atp1b1		Arhgef2
Atp2a2		Arhgef7
Atp5g1		Arid3b
Atxn7l3		Arid5b
Azin1		Arih2
B4galnt1		Arl4c
Bambi		Arl5b
Bbc3		Arl6ip5
Bbx		Arpc4
BC005537		Arpin
Bcl11b		Arrdc2
Bcl2		Arrdc4
Bcl6		Asb3
Bdh2		Asl
Bdnf		Aspscr1
Bdp1		Atf3
Bhlhe40		Atf4
Birc6		Atf6b
Bivm		Atf7
Blmh		Atg2a
Blzf1		Atg7
Bmp2k		Atoh8
Bms1		Atp2b1
Brca1		Atp5d
Brd7		Atp6v0d1
Brd8		Atp8b2
Bscl2		Atp9b
Bst2		Atxn7l3b
Bzw2		Azin2
C1d		B230118H07Rik
C1galt1		B3gnt2
C1qbp		Bad
C1qtnf1		Bag3
C1rl		Baiap2
C3		Basp1
C330018D20Rik		BC004004
Cab39		Bcar3
Cald1		Bcat2
Cask		Bcl2l1
Casp2		Bcl2l11
Cat		Bcl9l
Cbl		Birc5
Cblb		Bloc1s1
Cbr2		Bloc1s5
Ccar1		Bloc1s6
Ccdc186		Bmf
Ccdc25		Bmper
Ccnd1		Bms1
Ccnd2		Bnc2
Ccne1		Bnip3
Ccng1		Boc
Ccnt2		Brd2
Cct5		Brf2
Cd302		Bri3bp
Cd33		Bsg
Cd36		Btbd2
Cdc25a		Btg1
Cdk19		Btg2
Cdk20		C430049B03Rik
Cdkn1a		Cabin1
Cdkn2aipnl		Cacna1g
Cdo1		Cacnb3
Cdr2		Cacng7
Cebpb		Calcoco1
Cebpg		Calcrl
Cela1		Calu
Cenpv		Camk1
Cep63		Camk2d
Cers4		Camkmt
Cgnl1		Camta1
Chaf1b		Capn1
Chchd3		Capzb
Chchd7		Carmn
Chd1		Cast
Cib2		Cav1
Clcn3		Cav2
Cnbp		Cbr2
Cnih1		Cbx4
Cnot6l		Ccdc102a
Cntrl		Ccdc124
Cobll1		Ccdc130
Col12a1		Ccdc71
Col18a1		Ccdc80
Col1a1		Ccdc9
Col1a2		Cd81
Col23a1		Cdc20
Col27a1		Cdc37
Cops7a		Cdca4
Cox20		Cdh11
Cox4i1		Cdh13
Cox7c		Cdh2
Cpd		Cdh26
Cpeb2		Cdk14
Cpeb4		Cdk18
Cped1		Cdon
Cpne2		Cebpa
Crlf3		Cebpd
Cry1		Cebpzos
Cspp1		Cep128
Cstf3		Cep164
Ctnna1		Cep41
Ctnnd1		Cep83
Cux1		Chac1
Cxcl1		Chd3
Cyb561		Chtf8
Cyb5a		Cish
Cyb5b		Clcc1
Cyp26b1		Clec14a
Cyp51		Clip1
D16Ertd472e		Cln8
D6Ertd527e		Clptm1l
Dab2		Cluh
Dapk1		Cmtm3
Dazap1		Cnep1r1
Dbi		Cnih2
Dcaf12		Cnn3
Dck		Coa4
Dclk1		Cog2
Dctpp1		Cog7
Dcun1d3		Col15a1
Ddit4		Col3a1
Ddx21		Col4a2
Ddx3x		Col6a2
Dek		Commd4
Deptor		Copg2
Dgat2		Copz2
Dgcr8		Cox14
Dgkh		Cox16
Dhcr7		Cox20
Dhrs3		Cox6b1
Dhrs4		Cpe
Dhx15		Crim1
Dhx36		Crocc
Dhx9		Crtc1
Dicer1		Csad
Dixdc1		Csrp1
Dld		Ctc1
Dleu2		Cth
Dlx2		Ctr9
Dnajc1		Cxcl12
Dnajc13		Cxxc5
Dnajc19		Cyhr1
Dnajc7		Cyp1b1
Dock6		Cyp20a1
Dpt		Cyth2
Dpy30		D5Ertd579e
Dst		Dag1
Dtd2		Dbi
Dusp3		Dbp
Dusp4		Dbt
Dusp6		Dcaf11
Dyrk1a		Dcxr
Dyrk2		Dda1
Dysf		Ddhd2
E130102H24Rik		Ddit4
Ech1		Ddr1
Echdc1		Ddr2
Edem1		Ddt
Eef2k		Ddx17
Efna5		Ddx41
Ehd3		Dedd
Eif1ad		Dennd1a
Eif2s2		Dennd2d
Eif2s3x		Derl1
Eif3m		Det1
Eif5		Dgat1
Eif5b		Dgkz
Ell2		Dguok
Epb41l3		Dhx38
Ephb2		Dhx8
Erap1		Diablo
Erc1		Disp2
Ereg		Dlc1
Erich1		Dleu2
Ets2		Dlgap4
Etv3		Dlk1
Etaa1		Dmap1
Evl		Dnajc1
Exosc5		Dnajc13
Ezh2		Dnajc4
Ezr		Dnlz
Fabp4		Dnm2
Fam102b		Dot1l
Fam204a		Dpep1
Fam210b		Dpp9
Fam49b		Dpysl3
Fam76a		Dram1
Fam83a		Drap1
Fam98c		Dstyk
Far2		Dtx2
Fbxl14		Dus2
Fbxl3		Dusp1
Fbxl5		Dusp16
Fbxo32		Dusp18
Fbxo45		Dusp23
Fcho2		E130311K13Rik
Ffar2		Ebag9
Fgd6		Ebf1
Fkbp14		Ebf3
Fkbp5		Ece1
Fkbp7		Edc3
Flnb		Edf1
Flywch1		Edn1
Fmnl2		Eefsec
Fndc3a		Efemp2
Fntb		Egfr
Fos		Egln3
Foxn3		Ehd2
Foxo6		Eid1
Foxp1		Eif2ak1
Frs2		Eif3d
Fundc1		Eif3h
Fxyd1		Eif4ebp1
G0s2		Eif4ebp2
G3bp2		Eif4g2
Gabarapl1		Elf4
Gabpb1		Elmod2
Gabpb2		Emc9
Gamt		Eme1
Gars		Emg1
Gas1		Emilin1
Gata3		Eml1
Gbp2		Emx2
Gcnt2		Endod1
Gemin4		Endov
Gfm1		Enpp2
Gfod2		Entpd6
Gfra1		Epb41l1
Ggct		Epb41l2
Ghr		Eps8
Gid8		Ergic3
Glcci1		Ets1
Gm10130		Evi5l
Gm5914		Exoc3
Gm9385		Exoc6b
Gne		Exoc7
Gnl3		Ext1
Golga1		Eya1
Golt1b		Ezh1
Got2		F11r
Gpd1		F3
Gphn		Fabp5
Gprc5b		Fah
Gprin3		Fam102a
Grb14		Fam107a
Grem2		Fam117a
Grina		Fam124a
Grk5		Fam126a
Gsto1		Fam13a
Gsto2		Fam171a1
Gtf3c6		Fam171a2
Gtpbp2		Fam172a
Gtpbp4		Fam207a
H2-D1		Fam214a
H2-K1		Fam214b
Haus6		Fam89b
Hdhd3		Farp1
Hipk1		Fbln5
Hipk3		Fbn1
Hivep3		Fbxl17
Hlcs		Fbxo36
Hlx		Fbxo4
Hmga2		Fbxo9
Hmgcs1		Fcf1
Hnrnpdl		Fcho2
Hnrnpll		Fchsd1
Hoxa4		Fdft1
Hsd11b1		Fgfr1
Hsd17b12		Fibp
Hsd17b14		Fis1
Hspa12a		Fkbp1a
Hspa9		Fkbp8
Hspb6		Fmnl3
Hsph1		Fnbp1
Idh1		Fndc3b
Iffo2		Fosb
Ifrd1		Fosl2
Ifrd2		Foxc1
Ikbip		Foxk1
Il1r1		Foxk2
Impa2		Foxs1
Impact		Fscn1
Ing3		Fstl1
Insig1		Fus
Ipmk		Fzd2
Ipo9		Fzd7
Irak2		Fzr1
Irak3		Faap100
Ireb2		Gadd45a
Irf2		Gadd45g
Irx2		Gale
Irx5		Gas7
Isca1		Gem
Isyna1		Gfm2
Itpr1		Gga1
Itsn1		Ggact
Jade1		Ghr
Jade2		Gid8
Jup		Gipc1
Kat6a		Git1
Katnal1		Glipr2
Katnbl1		Glis1
Kdm6b		Gmcl1
Klf10		Gmds
Klf13		Gnai2
Klf15		Gnao1
Klf3		Gnb5
Klf7		Gng7
Klhl2		Golga2
Kmt2a		Gpc1
Kmt2c		Gpc6
Kpna4		Gpi1
Kpnb1		Gpr108
Kras		Gpr157
L3hypdh		Gpr19
Lars		Gprc5b
Lcn2		Gpsm1
Ldhb		Gpt
Lemd2		Gpx1
Lep		Gramd1a
Lgals3bp		Grwd1
Lipe		Gsn
Litaf		Gt(ROSA)26Sor
Lmtk3		Gtf2h2
Lnx2		Gtf2i
Lpgat1		Gucd1
Lrig1		Gulp1
Lrpprc		Gxylt2
Lrrc8d		Gypc
Lsm11		H19
Lsm2		H1f0
Ltbp1		H3f3b
Ltbp2		Hdac7
Luc7l2		Hdlbp
Luc7l3		Hectd3
Lyrm1		Helz
Lyst		Hes1
Macrod1		Hexim1
Mad2l1		Hibadh
Madd		Higd1a
Malat1		Hint2
Mapk1		Hint3
Mapk8ip3		Hipk1
Mapkbp1		Hmces
Mbd1		Hmgn3
Mbd6		Hnrnpc
Mbnl3		Homez
Mcm2		Hoxa3
Mcm7		Hoxa5
Mdfic		Hs1bp3
Mdga1		Hs6st1
Mdh1		Hsd3b7
Mdm1		Hspa5
Me1		Hyal2
Med1		Id3
Med14		Id4
Mettl2		Ier2
Mettl4		Ier5
Mex3b		Ift122
Mex3c		Igf2r
Mfsd14b		Il15ra
Mgst1		Ilvbl
Mgst3		Inpp5e
Mier1		Insig2
Mmd		Ints10
Mnd1		Ints8
Mon2		Ip6k1
Morf4l1		Ipo8
Mpc2		Iqsec1
Mpp7		Irf2bp2
Mrpl23		Isy1
Mrpl42		Itga5
Mrps6		Itgb3bp
Mrs2		Itpr2
Msh3		Ivd
Mt1		Izumo4
Mthfd1		Jag1
Mtmr10		Jmjd8
Mturn		Jund
Mxi1		Kat2b
Mybbp1a		Kat6b
Mycbp2		Katnb1
Myh9		Kcnk3
N4bp1		Kctd10
N4bp2l1		Kdm5b
Nabp1		Kdm5c
Nacc1		Kdm6b
Nadk2		Kif16b
Naf1		Klhdc10
Nans		Klhl20
Nat10		Kmt2c
Nbn		Kremen1
Ncapg		Kxd1
Ncapg2		Lamc1
Ncor1		Lamtor5
Ncor2		Lars2
Ndufa5		Lasp1
Ndufb7		Ldha
Ndufs7		Ldlrad3
Neat1		Lfng
Nectin2		Lhfpl2
Nfatc1		Lig3
Nfil3		Limd2
Nfkbiz		Limk1
Nfya		Limk2
Nhlrc2		Lipe
Nhs		Lipg
Nln		Lmbrd1
Nme1		Lnpep
Nme4		Loxl3
Nnmt		Lpar1
Noa1		Lpcat1
Noc2l		Lpcat3
Noct		Lpin1
Nol7		Lpl
Nop56		Lrig2
Nop58		Lrrc1
Npc1		Lrrc14
Npy1r		Lrrc27
Nr2f2		Lrrc49
Nrbp2		Lrrc51
Nrf1		Lrrc58
Nrg4		Lrrc61
Nrp1		Lrrc8a
Nsmce4a		Lsm4
Nsun5		Ltbp3
Nt5c2		Lysmd2
Nucks1		Mad2l2
Nudt3		Mafb
Nuf2		Magi2
Numb		Man1c1
Nupr1		Man2b2
Nvl		Map1a
Naa16		Map3k11
Odc1		Map4k4
Olfm1		Mapk3
Olfml3		Mapk6
Olr1		Mapk7
Orc4		Mat2a
Ormdl3		Mbd4
Osbpl1a		Mccc1
Osgin1		Mcrs1
Osmr		Med13l
Oxsm		Med7
Pabpn1		Meis1
Pafah1b1		Meis2
Pak1ip1		Mest
Pakap		Met
Palld		Mettl1
Pank3		Mfsd11
Papola		Mfsd5
Paqr3		Mgat1
Paqr8		Mgp
Pard6g		Mib2
Parm1		Mitd1
Parp12		Mknk2
Patz1		Mmd
Pcdh18		Mmgt2
Pck1		Mmp2
Pcna		Mmp9
Pcolce		Mn1
Pdcd4		Mocs1
Pde4b		Mocs2
Pdgfc		Mon2
Pdgfrl		Mospd3
Pdia4		Mpst
Pdlim5		Mrgprf
Pdrg1		Mrpl33
Pds5a		Mrpl48
Pdzd8		Mrps33
Peli1		Msi2
Pepd		Mta2
Per1		Mtfr2
Pfkfb3		Mthfd1l
Phf20l1		Mtmr14
Pik3r1		Myadm
Pim1		Myh10
Pkp4		Myl6
Plcb4		Myo10
Plec		Myo18a
Plin1		Myo1b
Plin2		Myo1c
Plin4		Nab2
Pmepa1		Nabp2
Pml		Nadk
Pnpo		Nagk
Pofut2		Nbea
Pole4		Ncam1
Por		Ncoa2
Postn		Ncstn
Pou2f1		Ndrg4
Ppargc1b		Ndst2
Ppia		Ndufaf3
Ppm1d		Ndufb9
Ppp1r15a		Nek4
Ppp1r3b		Nelfa
Ppp2r1a		Net1
Ppp2r3a		Nfatc4
Ppp2r5a		Nfe2l2
Ppp5c		Nfia
Ppwd1		Nfkbia
Pqlc2		Nfu1
Prdx5		Nit1
Prelp		Npdc1
Prep		Nphp1
Prg4		Nr1d1
Prim2		Nr3c1
Prodh		Nr4a1
Prpf38b		Nr6a1
Prr14l		Nrep
Prrc2a		Nrf1
Prrc2c		Nrg1
Psmb10		Nrp1
Psmb7		Nucb1
Psmd11		Nudt1
Pstk		Nudt18
Ptch1		Nudt5
Ptch2		Nup37
Ptp4a1		Nynrin
Ptpn11		Naa20
Ptpn12		Naaa
Ptprs		Obsl1
Pura		Ociad1
Purb		Orai1
Pus10		Orai3
Pus3		Osbpl1a
Pvr		Osbpl7
Pwwp2b		Osr1
Pxylp1		Otub1
Pyroxd1		Oxct1
Qk		Oxsr1
Qser1		P4ha2
R3hdm1		Pacs1
Rab3ip		Palm
Rab8b		Paqr3
Rab9		Pard3
Rad23a		Parva
Rad51ap1		Pbx1
Ralgapa1		Pbx2
Rasd1		Pcbd2
Rassf6		Pcbp4
Rbm27		Pcca
Rbm33		Pcdh1
Rbm47		Pcdh7
Rbm6		Pcdh9
Rbpms		Pcdhb14
Rbx1		Pcdhga1
Retn		Pcgf2
Rfc1		Pcnx
Rfc3		Pcsk4
Rhbdf2		Pcsk7
Rin2		Pde4b
Riok3		Pde4d
Rn7sk		Pdia5
Rnf126		Pdk1
Rnf144a		Pdlim2
Rnh1		Pdlim7
Rora		Pdp1
Rpf1		Pea15a
Rpia		Per2
Rpl11		Pex12
Rpl18		Pfdn5
Rpl36al		Pfkfb1
Rpl4		Pfkl
Rpp14		Pfn2
Rprd1b		Pgpep1
Rps21		Pgrmc2
Rps27l		Phf12
Rps6kb1		Phldb1
Rrm1		Phlpp1
Rrp1b		Phpt1
Rsl24d1		Phtf1
Rsrp1		Pias4
Rtf1		Piezo1
S100a8		Pim3
Samd4		Pip4k2c
Sbds		Pja2
Sbno1		Pkd1
Scarb1		Pkig
Scarb2		Pkn1
Scfd2		Pla2g15
Scgb1c1		Pla2g6
Sco2		Plcb3
Scp2		Pld3
Sec24b		Plekha2
Sec61a2		Plekhg3
Sema3a		Plekho2
Sema4b		Plin3
Sema5a		Plpp5
Senp2		Plppr2
Sephs2		Plxnb2
Serbp1		Pmp22
Serinc3		Pnpla2
Serpinb1a		Pnpo
Serpine1		Pofut2
Serpinh1		Pole4
Set		Polr2m
Setd7		Polr3e
Sfxn1		Ppargc1b
Sgk1		Ppfia1
Sh2b2		Ppfibp1
Shroom1		Ppib
Siah1a		Ppil2
Sirt1		Ppil3
Ska2		Ppil6
Skil		Ppp1r13b
Slc10a6		Ppp1r13l
Slc18b1		Ppp1r14b
Slc19a2		Ppp1r9b
Slc1a3		Ppp2cb
Slc20a1		Ppp2r1a
Slc25a10		Ppp2r2d
Slc25a15		Ppp2r3d
Slc25a5		Ppt2
Slc27a1		Pramef8
Slc38a2		Prickle2
Slc39a13		Prkar2b
Slc43a1		Prr13
Slit2		Prrc1
Slit3		Prrx1
Slpi		Prrx2
Smim15		Psen2
Smox		Psma6
Snhg15		Psmc5
Snhg6		Ptges
Snrnp35		Ptgs1
Snrpb2		Ptk2
Snrpc		Ptk2b
Sntb2		Ptms
Socs3		Ptpa
Socs6		Pxn
Sod2		Pygb
Sox11		Pygo2
Sox5		R3hcc1
Sp1		R3hdm4
Spaca6		Rab11b
Sparc		Rab2b
Spdl1		Rab40c
Spop		Rab4b
Spry4		Rac1
Spsb1		Ralgapa2
Sptlc2		Ramp2
Srek1		Rara
Srgap1		Rarg
Srm		Rarres2
Srsf1		Rassf2
Srsf11		Rassf7
Srsf4		Rbck1
Srsf7		Rbfox2
Ss18l1		Rbm45
St3gal5		Rbm5
St6gal1		Rbpms
St7l		Rchy1
Steap1		Relb
Stk38		Retn
Strip2		Rexo1
Styk1		Rgl1
Suco		Rgs2
Sulf2		Rhob
Sumo3		Rhoc
Susd6		Rhog
Swsap1		Rhou
Syn2		Rnase4
Synj2		Rnf121
Saa3		Rnf122
Tab2		Rnf123
Tacc2		Rnf125
Tada1		Rnf135
Taf15		Rorc
Taf6		Rpl27a
Tapbp		Rprml
Tatdn2		Rps19
Tbc1d14		Rps6ka4
Tbc1d2		Rras
Tbl1xr1		Rrp36
Tbpl1		Rusc1
Tbrg1		Rwdd3
Tead4		Rxra
Tenm4		S100a13
Tex2		S100a4
Tfam		Samhd1
Tgfb3		Sar1a
Tgfbr3l		Sart3
Tgif1		Sat1
Tgm2		Sav1
Thbs2		Sbf2
Them6		Scamp2
Thrsp		Scamp4
Tlcd2		Scara5
Tlk1		Sccpdh
Tmbim4		Sclt1
Tmcc1		Scnm1
Tmcc3		Sdc1
Tmco4		Sdc2
Tmem140		Sdccag8
Tmem14a		Sec11a
Tmem150a		Sec14l1
Tmem41a		Sec16b
Tmpo		Sec24b
Tnfaip8		Sema3c
Tnks		Sema3g
Tnpo1		Sema6d
Tnr		Serf2
Tomm40l		Serpine1
Tpm1		Sertad2
Trappc10		Sertad4
Trappc8		Sesn1
Tril		Sf1a
Trim25		Sft2d2
Trim26		Sgce
Trip13		Sgsm2
Trmt2a		Sh2d6
Trp53inp1		Sh3bgrl3
Trub1		Sh3bp1
Tsc22d3		Sh3bp5
Tshz1		Sh3gl1
Tst		Sh3kbp1
Ttc27		Sh3pxd2a
Ttc32		Sh3pxd2b
Ttc7b		Sharpin
Ttpal		Shc1
Tubb2a		Sidt2
Txn1		Sigmar1
Txnrd1		Sik2
Tyw5		Sik3
Uba52		Sin3b
Ubald2		Sipa1l1
Ube2b		Sipa1l2
Ube2i		Six1
Ubr5		Six5
Ugcg		Slc1a4
Unc5b		Slc1a5
Ung		Slc22a23
Uqcc2		Slc23a2
Urod		Slc25a25
Usp15		Slc25a39
Usp31		Slc29a1
Usp32		Slc29a3
Usp33		Slc2a1
Uxt		Slc2a10
Vamp5		Slc2a4
Vcl		Slc35c2
Vdac3		Slc39a1
Vkorc1l1		Slc39a14
Vmp1		Slc3a2
Vps35		Slc41a2
Vrk1		Slc41a3
Wdfy1		Slc43a2
Wdr37		Slc44a1
Wdr43		Slc4a2
Wdr46		Slc5a6
Wdr75		Slc6a6
Wwox		Slc9a3r2
Wwp1		Slx4ip
Xbp1		Smad3
Xdh		Smarcc2
Xpa		Smarcd2
Xpo5		Smg6
Xylb		Smg7
Yipf6		Smim1
Ypel5		Smim14
Ythdc1		Smim4
Zbtb16		Smim5
Zbtb33		Smyd5
Zbtb39		Snai1
Zbtb7a		Snai2
Zc3h7a		Snap47
Zdhhc8		Snapc2
Zfhx3		Snapc5
Zfp180		Sned1
Zfp280b		Snrnp25
Zfp389		Snrnp27
Zfp423		Snrnp70
Zfp451		Snta1
Zfp467		Snx1
Zfp52		Snx14
Zfp53		Snx15
Zfp62		Snx21
Zfp655		Snx33
Zfp777		Socs1
Zfp958		Sorcs1
Zkscan1		Spg11
Zmiz2		Spidr
Znrf2		Spry1
Zscan26		Spsb2
Aasdhppt		Spsb3
Aatf		Sptbn1
		Sra1
		Srebf2
		Srf
		Srpk1
		Srr
		Srxn1
		Sspn
		St13
		St3gal1
		St3gal2
		St3gal3
		St3gal4
		Stard3
		Stat3
		Stat5a
		Stat6
		Stau1
		Stim1
		Stip1
		Stk25
		Stk39
		Stub1
		Stx4a
		Suco
		Sult1a1
		Sun1
		Suox
		Supt6
		Svil
		Syn2
		Syncrip
		Synj1
		Synpo
		Synrg
		Sys1
		Syvn1
		Tacc1
		Tada3
		Taf11
		Taf2
		Tanc1
		Tango6
		Tapbp
		Tars2
		Tbc1d31
		Tbl1x
		Tbx15
		Tcaf2
		Tcf25
		Tcf4
		Tcf7l1
		Tctn1
		Tead1
		Tead2
		Tef
		Tep1
		Terf2
		Tex264
		Tgfb1
		Tgfb1i1
		Tgfbr3
		Thada
		Thap3
		Thra
		Timp3
		Tk1
		Tle1
		Tmbim1
		Tmcc1
		Tmco3
		Tmed10
		Tmem106c
		Tmem120b
		Tmem127
		Tmem150a
		Tmem161a
		Tmem205
		Tmem209
		Tmem248
		Tmem42
		Tmem45a
		Tmem9b
		Tmtc4
		Tnc
		Tnfaip2
		Tnfrsf1a
		Tnfrsf21
		Tnip1
		Tnk2
		Tns1
		Tns2
		Tns3
		Tob1
		Tomm5
		Tor1b
		Tpcn2
		Tpd52l2
		Tpi1
		Tpra1
		Tpx2
		Trabd2b
		Traf5
		Trafd1
		Trib2
		Trim24
		Trim27
		Trim3
		Trim47
		Trp53bp1
		Trp53bp2
		Trp53i13
		Trpc4ap
		Tsc22d1
		Tsen2
		Tspan14
		Tspan17
		Tspan4
		Tspan9
		Tssc4
		Ttc17
		Ttc28
		Ttyh3
		Tubb4b
		Tulp3
		Tvp23b
		Twist2
		Txnip
		Tysnd1
		Uaca
		Ubc
		Ube2g2
		Ubtf
		Ubxn6
		Ugdh
		Unc5b
		Upf1
		Urgcp
		Usp2
		Usp36
		Vangl1
		Vasp
		Vcam1
		Vegfa
		Vgll3
		Vgll4
		Vim
		Vopp1
		Vps13d
		Vps51
		Vsig10l
		Vwa8
		Wasf2
		Wbp1
		Wdfy2
		Wdr25
		Wdr73
		Wnk4
		Wwp2
		Xkr6
		Xpa
		Xpnpep1
		Ybx2
		Yeats4
		Yif1a
		Yipf2
		Ywhab
		Ywhag
		Ywhaz
		Zbtb22
		Zbtb4
		Zbtb7b
		Zc3h4
		Zcchc3
		Zdhhc1
		Zeb1
		Zeb2
		Zfp282
		Zfp316
		Zfp362
		Zfp36l1
		Zfp395
		Zfp41
		Zfp516
		Zfp580
		Zfp703
		Zfp771
		Zfp791
		Zfp90
		Zfp950
		Zfyve21
		Zmynd8
		Zranb3
		Zswim4
		Zyx
		Aamp
		Aars2

## Sheet: 6.overlap with Irx3-KO
					overlap direct SUMO targets and Irx3-KO (n=1126)								Irx3-UP_Sumo-down (n=260)																Irx3-KO-down_ML_up (n=194)			Analysis Type:	PANTHER Overrepresentation Test (Released 20221013)													overlap both down (n=366)
					Ifrd2								Lrig2																Sptlc2			Annotation Version and Release Date:	GO Ontology database DOI: 10,5281/zenodo,6799722 Released 2022-07-01													Capzb
					Capzb								Kat6b																Lnx2			Analyzed List:	Client Text Box Input (Mus musculus)													Zfp90
					Lnx2								Gprc5b																Bscl2			Reference List:	Mus musculus (all genes in database)													Pcdh1
					Hmgn3								Rusc1																Grk5			Test Type:	FISHER													Otub1
					Sspn								Pim3		Analysis Type:	PANTHER Overrepresentation Test (Released 20221013)													Arhgap29			Correction:	FDR													Hmgn3		Analysis Type:	PANTHER Overrepresentation Test (Released 20221013)
					Grk5								Dennd2d		Annotation Version and Release Date:	GO Ontology database DOI: 10,5281/zenodo,6799722 Released 2022-07-01													C1rl			GO biological process complete	Mus musculus - REFLIST (21997)	Client Text Box Input (194)	Client Text Box Input (expected)	Client Text Box Input (over/under)	Client Text Box Input (fold Enrichment)	Client Text Box Input (raw P-value)	Client Text Box Input (FDR)							Wnk4		Annotation Version and Release Date:	GO Ontology database DOI: 10,5281/zenodo,6799722 Released 2022-07-01
					Arhgap29								Mapk7		Analyzed List:	Client Text Box Input (Mus musculus)													Adam23			fat cell differentiation (GO:0045444)	138	8	1.22	+	6.57	4.45e-05	0.0369							Slc41a3		Analyzed List:	Client Text Box Input (Mus musculus)
					C1rl								Tars2		Reference List:	Mus musculus (all genes in database)													Sgk1			response to steroid hormone (GO:0048545)	165	9	1.46	+	6.18	2.34e-05	0.0264							Sspn		Reference List:	Mus musculus (all genes in database)
					Sgk1								Mthfd1l		Test Type:	FISHER													Tst			regulation of cell morphogenesis (GO:0022604)	336	12	2.96	+	4.05	5.99e-05	0.0429							Usp2		Test Type:	FISHER
					Sult1a1								Six1		Correction:	FDR													Wdfy1			response to abiotic stimulus (GO:0009628)	983	25	8.67	+	2.88	2.64e-06	0.00833							Cish		Correction:	FDR
					Grem2								Vegfa		GO biological process complete	Mus musculus - REFLIST (21997)	Client Text Box Input (261)	Client Text Box Input (expected)	Client Text Box Input (over/under)	Client Text Box Input (fold Enrichment)	Client Text Box Input (raw P-value)	Client Text Box Input (FDR)							Gsto2			regulation of programmed cell death (GO:0043067)	1592	35	14.04	+	2.49	9.7e-07	0.00764							Sult1a1		GO biological process complete	Mus musculus - REFLIST (21997)
					Tst								Osbpl1a		signal complex assembly (GO:0007172)	2	2	0.02	+	84.28	0.000809	0.0371							Cd33			regulation of apoptotic process (GO:0042981)	1560	34	13.76	+	2.47	1.59e-06	0.00628							Nfkbia		hippo signaling (GO:0035329)	19
					Malat1								Gpc6		chemokine (C-X-C motif) ligand 12 signaling pathway (GO:0038146)	6	3	0.07	+	42.14	0.000127	0.00894							Fgd6			regulation of cell death (GO:0010941)	1767	37	15.58	+	2.37	9.4e-07	0.0148							Vgll4		smooth muscle cell migration (GO:0014909)	19
					Dock6								Gadd45g		negative regulation of phospholipase activity (GO:0010519)	8	3	0.09	+	31.6	0.000245	0.0153							C1qtnf1			phosphate-containing compound metabolic process (GO:0006796)	1772	36	15.63	+	2.3	3.69e-06	0.00726							Zbtb22		thyroid gland development (GO:0030878)	29
sumo-targets no FC filter with Irx3-KO 1.2 FC filter					Zbtb22								Camta1		endothelin receptor signaling pathway (GO:0086100)	11	3	0.13	+	22.99	0.000527	0.0266							Ttc7b			phosphorus metabolic process (GO:0006793)	1794	36	15.82	+	2.28	4.27e-06	0.00748							Nr6a1		semaphorin-plexin signaling pathway (GO:0071526)	42
					Ptprs								Pcsk4		germ cell migration (GO:0008354)	11	3	0.13	+	22.99	0.000527	0.0266							Dpt			regulation of multicellular organismal process (GO:0051239)	2989	48	26.36	+	1.82	3.37e-05	0.0313							Eif3h		muscle cell migration (GO:0014812)	35
					Gprc5b								Katnb1		positive regulation of branching involved in ureteric bud morphogenesis (GO:0090190)	23	4	0.27	+	14.66	0.000262	0.0161							Pcdh18			negative regulation of cellular process (GO:0048523)	4808	70	42.4	+	1.65	7.13e-06	0.00937							Zfp362		negative regulation of actin filament polymerization (GO:0030837)	60
					Rusc1								Slc25a25		regulation of branching involved in ureteric bud morphogenesis (GO:0090189)	25	4	0.3	+	13.48	0.000348	0.0201							Ghr			negative regulation of biological process (GO:0048519)	5444	77	48.01	+	1.6	5.34e-06	0.00842							Rgl1		endothelium development (GO:0003158)	97
					C1qbp								Lamc1		middle ear morphogenesis (GO:0042474)	26	4	0.31	+	12.97	0.000398	0.022							Dcun1d3			organonitrogen compound metabolic process (GO:1901564)	4762	67	42	+	1.6	4.92e-05	0.0369							Slc2a4		negative regulation of protein polymerization (GO:0032272)	76
					Zfp362								Arl5b		positive regulation of histone deacetylation (GO:0031065)	28	4	0.33	+	12.04	0.000513	0.0261							Fam76a			cellular metabolic process (GO:0044237)	6217	86	54.83	+	1.57	2.75e-06	0.00722							Tns3		regulation of stress fiber assembly (GO:0051492)	98
					Rgl1								Arhgef2		positive regulation of extracellular matrix organization (GO:1903055)	29	4	0.34	+	11.62	0.000579	0.0282							Atp1a2			positive regulation of biological process (GO:0048518)	6514	90	57.45	+	1.57	1.14e-06	0.00599							Tmtc4		neural crest cell differentiation (GO:0014033)	99
					Cd33								Arhgef1		aorta morphogenesis (GO:0035909)	31	4	0.37	+	10.87	0.000727	0.0341							Bmp2k			positive regulation of cellular process (GO:0048522)	5869	80	51.76	+	1.55	1.34e-05	0.0163							Lars2		peptidyl-tyrosine phosphorylation (GO:0018108)	100
					Rtf1								Meis2		acylglycerol biosynthetic process (GO:0046463)	31	4	0.37	+	10.87	0.000727	0.034							Ppargc1b			primary metabolic process (GO:0044238)	6871	88	60.6	+	1.45	4.68e-05	0.0369							Pmp22		peptidyl-tyrosine modification (GO:0018212)	102
					Pim3								Trabd2b		neutral lipid biosynthetic process (GO:0046460)	31	4	0.37	+	10.87	0.000727	0.0339							Psmb10			organic substance metabolic process (GO:0071704)	7593	95	66.97	+	1.42	3.88e-05	0.034							Fam171a2		multicellular organism growth (GO:0035264)	124
					C1qtnf1								St3gal1		positive regulation of morphogenesis of an epithelium (GO:1905332)	40	5	0.47	+	10.53	0.000178	0.0116							Iffo2			metabolic process (GO:0008152)	7979	99	70.37	+	1.41	3.33e-05	0.0329							Nab2		regulation of cell shape (GO:0008360)	157
					Mapk7								Piezo1		regulation of extracellular matrix organization (GO:1903053)	57	7	0.68	+	10.35	9.88e-06	0.00132							Ss18l1			cellular process (GO:0009987)	15352	164	135.4	+	1.21	2.88e-06	0.00649							Ext1		protein localization to plasma membrane (GO:0072659)	216
					Tars2								Eps8		positive regulation of cell-substrate junction organization (GO:0150117)	33	4	0.39	+	10.22	0.0009	0.0405							Acacb			sensory perception (GO:0007600)	1662	1	14.66	-	0.07	7.13e-06	0.0102							Trafd1		positive regulation of apoptotic signaling pathway (GO:2001235)	156
					Klf7								Hspa5		hexose catabolic process (GO:0019320)	34	4	0.4	+	9.92	0.000997	0.044							Irak3			sensory perception of chemical stimulus (GO:0007606)	1235	0	10.89	-	< 0,01	2.47e-05	0.026							Ghr		negative regulation of neuron projection development (GO:0010977)	159
					Nop56								Cluh		sprouting angiogenesis (GO:0002040)	57	6	0.68	+	8.87	9.53e-05	0.00726							Hoxa4																	Akr1b8		cartilage development (GO:0051216)	181
					Pmp22								Supt6		positive regulation of epithelial to mesenchymal transition (GO:0010718)	49	5	0.58	+	8.6	0.000422	0.0226							Parp12																	Cyhr1		transmembrane receptor protein serine/threonine kinase signaling pathway (GO:0007178)	215
					Fam171a2								Rexo1		actin filament bundle assembly (GO:0051017)	60	6	0.71	+	8.43	0.000124	0.00879							Osmr																	Plekha2		limb development (GO:0060173)	201
					Six1								Aplp1		positive regulation of fat cell differentiation (GO:0045600)	70	7	0.83	+	8.43	3.36e-05	0.00335							Serpinb1a																	Arl6ip5		appendage development (GO:0048736)	201
					Ext1								Sclt1		endothelial cell migration (GO:0043542)	83	8	0.98	+	8.12	1.18e-05	0.00149							Pxylp1																	Pld3		skeletal system morphogenesis (GO:0048705)	252
					Noct								Gem		artery morphogenesis (GO:0048844)	73	7	0.87	+	8.08	4.31e-05	0.00395							Epb41l3																	Ppargc1b		regulation of actin filament organization (GO:0110053)	280
					Vegfa								Pole4		actin filament bundle organization (GO:0061572)	63	6	0.75	+	8.03	0.000159	0.0107							Ppp2r1a																	Fbxo4		negative regulation of cell projection organization (GO:0031345)	212
					Trafd1								Pnpla2		regulation of lipid storage (GO:0010883)	54	5	0.64	+	7.8	0.000637	0.0306							Mettl4																	Ubxn6		mesenchyme development (GO:0060485)	236
					Osbpl1a								Gpr157		smooth muscle cell differentiation (GO:0051145)	55	5	0.65	+	7.66	0.000689	0.0327							Cdk19																	Ece1		Golgi vesicle transport (GO:0048193)	262
					Akr1b8								Nphp1		negative regulation of Ras protein signal transduction (GO:0046580)	55	5	0.65	+	7.66	0.000689	0.0326							Lyrm1																	Copg2		protein localization to cell periphery (GO:1990778)	265
					Plekha2								Gypc		cellular response to chemokine (GO:1990869)	68	6	0.81	+	7.44	0.000233	0.0147							Arrb1																	Ddt		regulation of actin filament-based process (GO:0032970)	417
					Arl6ip5								Limk1		response to chemokine (GO:1990868)	68	6	0.81	+	7.44	0.000233	0.0146							Foxo6																	Pygb		regulation of actin cytoskeleton organization (GO:0032956)	369
					Pld3								Sh3pxd2b		positive regulation of blood vessel endothelial cell migration (GO:0043536)	57	5	0.68	+	7.39	0.000801	0.0368							Tomm40l																	Vgll3		regulation of supramolecular fiber organization (GO:1902903)	390
					Tbc1d14								Tmem45a		negative regulation of cellular response to growth factor stimulus (GO:0090288)	103	9	1.22	+	7.36	7.01e-06	0.000996							Grina																	Tmem205		regulation of ERK1 and ERK2 cascade (GO:0070372)	327
					Atp1a2								Snrnp70		regulation of cell-substrate junction organization (GO:0150116)	69	6	0.82	+	7.33	0.000251	0.0155							Ephb2																	Trib2		tube morphogenesis (GO:0035239)	746
					Ppargc1b								Mafb		chemokine-mediated signaling pathway (GO:0070098)	58	5	0.69	+	7.27	0.000861	0.039							Serinc3																	Cnn3		regulation of cell morphogenesis (GO:0022604)	336
					Chaf1b								Zmynd8		ureteric bud development (GO:0001657)	94	8	1.12	+	7.17	2.72e-05	0.00294							Prelp																	A930004D18Rik		regulation of binding (GO:0051098)	404
					Camta1								Slc44a1		positive regulation of mononuclear cell migration (GO:0071677)	71	6	0.84	+	7.12	0.00029	0.0176							Snrpc																	Entpd6		blood vessel morphogenesis (GO:0048514)	447
					Cux1								Bmper		mesonephric tubule development (GO:0072164)	95	8	1.13	+	7.1	2.92e-05	0.00309							Spop																	Itgb3bp		actin cytoskeleton organization (GO:0030036)	538
					Fbxo4								Col3a1		mesonephric epithelium development (GO:0072163)	95	8	1.13	+	7.1	2.92e-05	0.00307							Isyna1																	Zfp791		actin filament-based process (GO:0030029)	592
					Pcsk4								Fndc3b		artery development (GO:0060840)	107	9	1.27	+	7.09	9.34e-06	0.00126							Fcho2																	Appl2		heart development (GO:0007507)	577
					Fbxo45								Pbx1		negative regulation of MAP kinase activity (GO:0043407)	60	5	0.71	+	7.02	0.000993	0.0441							Sema3a																	Ndrg4		regulation of protein-containing complex assembly (GO:0043254)	426
					Hlx								Ehd2		regulation of epithelial to mesenchymal transition (GO:0010717)	96	8	1.14	+	7.02	3.13e-05	0.00325							Ablim1																	Man1c1		tube development (GO:0035295)	976
					Slc25a25								Ncoa2		regulation of morphogenesis of an epithelium (GO:1905330)	73	6	0.87	+	6.93	0.000334	0.0196							Fundc1																	Hes1		positive regulation of kinase activity (GO:0033674)	437
					Copg2								Nr4a1		positive regulation of endothelial cell migration (GO:0010595)	110	9	1.31	+	6.9	1.15e-05	0.00146							Nme4																	Crim1		enzyme-linked receptor protein signaling pathway (GO:0007167)	602
					Iffo2								Ptk2		mesonephros development (GO:0001823)	98	8	1.16	+	6.88	3.6e-05	0.00348							Ubald2																	Fzd2		circulatory system development (GO:0072359)	945
					Arl5b								Arhgap20		negative regulation of small GTPase mediated signal transduction (GO:0051058)	62	5	0.74	+	6.8	0.00114	0.0488							St6gal1																	E130311K13Rik		cell migration (GO:0016477)	945
					Acacb								Tnc		regulation of phospholipase activity (GO:0010517)	62	5	0.74	+	6.8	0.00114	0.0487							Arl4a																	Dnajc4		localization within membrane (GO:0051668)	544
					Vgll3								Il15ra		positive regulation of leukocyte chemotaxis (GO:0002690)	100	8	1.19	+	6.74	4.11e-05	0.00384							Dld																	Aktip		skeletal system development (GO:0001501)	522
					Arhgef2								Abl1		positive regulation of fibroblast proliferation (GO:0048146)	76	6	0.9	+	6.65	0.000408	0.022							Ggct																	Zfp950		positive regulation of transferase activity (GO:0051347)	526
					Arhgef1								Abcg1		negative regulation of transmembrane receptor protein serine/threonine kinase signaling pathway (GO:0090101)	145	11	1.72	+	6.39	2.43e-06	0.000399							Trim26																	Ppp2r1a		blood vessel development (GO:0001568)	551
					Irak3								Sh3kbp1		negative regulation of protein serine/threonine kinase activity (GO:0071901)	106	8	1.26	+	6.36	6.05e-05	0.00502							Rnh1																	Fkbp8		morphogenesis of an epithelium (GO:0002009)	529
					Meis2								Atp8b2		positive regulation of epithelial cell migration (GO:0010634)	160	12	1.9	+	6.32	9.44e-07	0.000181							Tapbp																	Gas7		embryonic organ development (GO:0048568)	515
					Bdp1								Lnpep		regulation of mononuclear cell migration (GO:0071675)	121	9	1.44	+	6.27	2.34e-05	0.00262							Bbc3																	Sh3pxd2a		regulation of cytoskeleton organization (GO:0051493)	545
					Jade1								Col4a2		regulation of fat cell differentiation (GO:0045598)	148	11	1.76	+	6.26	2.92e-06	0.000456							Chchd7																	Plekhg3		positive regulation of MAPK cascade (GO:0043410)	525
					Luc7l3								Plpp5		cranial skeletal system development (GO:1904888)	81	6	0.96	+	6.24	0.000561	0.0277							Add3																	Fgfr1		anatomical structure formation involved in morphogenesis (GO:0048646)	980
					Trabd2b								Adgra2		fat cell differentiation (GO:0045444)	138	10	1.64	+	6.11	1.02e-05	0.00135							Ttc32																	Cyp1b1		positive regulation of cell migration (GO:0030335)	578
					Piezo1								Rnf122		regulation of leukocyte chemotaxis (GO:0002688)	127	9	1.51	+	5.97	3.35e-05	0.00338							Olfml3																	Sys1		animal organ morphogenesis (GO:0009887)	1057
					Eps8								Gale		cellular response to transforming growth factor beta stimulus (GO:0071560)	129	9	1.53	+	5.88	3.75e-05	0.00359							Deptor																	Tspan4		positive regulation of catalytic activity (GO:0043085)	1083
					Hnrnpdl								Dnajc13		epithelial cell migration (GO:0010631)	115	8	1.36	+	5.86	0.000104	0.00766							Tgfb3																	Dcaf11		positive regulation of cell motility (GO:2000147)	605
					Zfp791								Grwd1		epithelium migration (GO:0090132)	117	8	1.39	+	5.76	0.000116	0.00838							Zfp958																	Pja2		vasculature development (GO:0001944)	582
					Appl2								Polr3e		regulation of miRNA transcription (GO:1902893)	88	6	1.04	+	5.75	0.000844	0.0385							Nrbp2																	Cpe		regulation of anatomical structure morphogenesis (GO:0022603)	989
					Ndrg4								Adamts12		response to transforming growth factor beta (GO:0071559)	134	9	1.59	+	5.66	4.96e-05	0.0044							Slc10a6																	Ccdc102a		positive regulation of molecular function (GO:0044093)	1506
					Man1c1								Foxk1		tissue migration (GO:0090130)	120	8	1.42	+	5.62	0.000137	0.00949							Samd4																	Tmem106c		epithelial cell differentiation (GO:0030855)	619
					Serpinb1a								Dlc1		regulation of Rho protein signal transduction (GO:0035023)	91	6	1.08	+	5.56	0.000995	0.0441							Mturn																	Tns2		positive regulation of locomotion (GO:0040017)	622
					Hspa5								Zbtb7b		branching morphogenesis of an epithelial tube (GO:0048754)	167	11	1.98	+	5.55	8.65e-06	0.00118							Gid8																	Capn1		regulation of MAPK cascade (GO:0043408)	732
					Mybbp1a								Dgat1		positive regulation of chemotaxis (GO:0050921)	152	10	1.8	+	5.54	2.24e-05	0.00256							Plec																	Pfdn5		embryonic morphogenesis (GO:0048598)	635
					Crim1								Lig3		glucose metabolic process (GO:0006006)	125	8	1.48	+	5.39	0.000178	0.0116							Pcolce																	Stk25		regulation of transferase activity (GO:0051338)	823
					Pcna								Tmem161a		regulation of cell-matrix adhesion (GO:0001952)	129	8	1.53	+	5.23	0.000218	0.0139							Mrpl23																	Cox16		tissue morphogenesis (GO:0048729)	639
					Aktip								Tbl1x		negative regulation of ion transmembrane transport (GO:0034766)	116	7	1.38	+	5.09	0.000629	0.0304							Azin1																	Tgfb1i1		regulation of cell migration (GO:0030334)	987
					Brd8								Smarcc2		kidney epithelium development (GO:0072073)	139	8	1.65	+	4.85	0.000352	0.0201							Gabarapl1																	Sema3c		regulation of cell motility (GO:2000145)	1044
					Supt6								Atp9b		regulation of endothelial cell migration (GO:0010594)	174	10	2.06	+	4.84	6.63e-05	0.00539							Tmcc3																	Disp2		regulation of kinase activity (GO:0043549)	704
					Zfp950								Usp36		regulation of epithelial cell migration (GO:0010632)	246	14	2.92	+	4.8	2.62e-06	0.000418							Zfp655																	Per2		cell death (GO:0008219)	1072
					Ppp2r1a								Ldha		positive regulation of leukocyte migration (GO:0002687)	161	9	1.91	+	4.71	0.000187	0.0121							Antxr1																	Crocc		positive regulation of cell death (GO:0010942)	689
					Ereg								Pcdhga1		vascular process in circulatory system (GO:0003018)	234	13	2.78	+	4.68	7.67e-06	0.00106							Fmnl2																	Sipa1l2		negative regulation of cellular component organization (GO:0051129)	718
					Rexo1								Elmod2		hexose metabolic process (GO:0019318)	162	9	1.92	+	4.68	0.000195	0.0126							Plcb4																	Fcho2		cell motility (GO:0048870)	1109
					Fkbp8								Oxsr1		morphogenesis of a branching epithelium (GO:0061138)	200	11	2.37	+	4.64	4.21e-05	0.00388							1190005I06Rik																	Stim1		programmed cell death (GO:0012501)	1033
					Acsl3								Vwa8		regulation of osteoblast differentiation (GO:0045667)	146	8	1.73	+	4.62	0.00048	0.025							Arhgef10																	Ppp1r13b		regulation of locomotion (GO:0040012)	1092
					Mettl4								Endod1		regulation of animal organ morphogenesis (GO:2000027)	128	7	1.52	+	4.61	0.00109	0.0471							Tead4																	St3gal2		apoptotic process (GO:0006915)	983
					Aplp1								Plppr2		cellular response to peptide hormone stimulus (GO:0071375)	202	11	2.4	+	4.59	4.58e-05	0.00411							Rab9																	Sec11a		anatomical structure morphogenesis (GO:0009653)	2337
					Sclt1								Sigmar1		regulation of Ras protein signal transduction (GO:0046578)	202	11	2.4	+	4.59	4.58e-05	0.00408							Pou2f1																	AI429214		epithelium development (GO:0060429)	1161
					Sh3pxd2a								Pcsk7		negative regulation of transmembrane transport (GO:0034763)	148	8	1.76	+	4.56	0.000523	0.0265							Ctnnd1																	Camkmt		response to abiotic stimulus (GO:0009628)	983
					Cdk19								Ptk2b		negative regulation of ion transport (GO:0043271)	186	10	2.21	+	4.53	0.000112	0.00822							AI413582																	Anapc11		cellular response to endogenous stimulus (GO:0071495)	931
					Plekhg3								Mapk6		regulation of angiogenesis (GO:0045765)	301	16	3.57	+	4.48	1.18e-06	0.000221							Rbx1																	Ier5		regulation of molecular function (GO:0065009)	2583
					Mrs2								Foxk2		ameboidal-type cell migration (GO:0001667)	226	12	2.68	+	4.48	2.63e-05	0.00286							Styk1																	Azin2		vesicle-mediated transport (GO:0016192)	1414
					Pole4								Dusp18		regulation of vasculature development (GO:1901342)	305	16	3.62	+	4.42	1.39e-06	0.000249							Cped1																	Svil		positive regulation of signal transduction (GO:0009967)	1577
					Pnpla2								Slc2a10		morphogenesis of a branching structure (GO:0001763)	211	11	2.5	+	4.39	6.66e-05	0.00538							Tpm1																	Hint2		regulation of intracellular signal transduction (GO:1902531)	1639
					Fgfr1								Xkr6		cell-substrate adhesion (GO:0031589)	192	10	2.28	+	4.39	0.000144	0.00984							Pdrg1																	Hint3		negative regulation of signal transduction (GO:0009968)	1268
					Sys1								Ppil6		regulation of chemotaxis (GO:0050920)	232	12	2.75	+	4.36	3.35e-05	0.00337							Pnpo																	Plin3		tissue development (GO:0009888)	1785
					Tspan4								Pcca		positive regulation of angiogenesis (GO:0045766)	176	9	2.09	+	4.31	0.000349	0.0201							Sema5a																	Nagk		regulation of developmental process (GO:0050793)	2652
					Gpr157								Lrrc58		positive regulation of vasculature development (GO:1904018)	176	9	2.09	+	4.31	0.000349	0.02							Acot2																	Pacs1		regulation of catalytic activity (GO:0050790)	1810
					Dcaf11								Ube2g2		negative regulation of cell adhesion (GO:0007162)	313	16	3.71	+	4.31	1.91e-06	0.000328							Oxsm																	Rassf2		positive regulation of cellular component organization (GO:0051130)	1180
					Arrb1								Dgkz		regulation of cell shape (GO:0008360)	157	8	1.86	+	4.29	0.000757	0.035							Lgals3bp																	Prkar2b		negative regulation of response to stimulus (GO:0048585)	1662
					Cpe								Trim27		monosaccharide metabolic process (GO:0005996)	178	9	2.11	+	4.26	0.000378	0.0212							Chchd3																	Nit1		positive regulation of transcription by RNA polymerase II (GO:0045944)	1249
					Nphp1								Fam214a		extracellular matrix organization (GO:0030198)	279	14	3.31	+	4.23	1.03e-05	0.00135							Adipoq																	Cmtm3		response to endogenous stimulus (GO:0009719)	1156
					Ccdc102a								Epb41l1		negative regulation of protein kinase activity (GO:0006469)	200	10	2.37	+	4.21	0.000197	0.0126							Pkp4																	Synpo		positive regulation of nucleic acid-templated transcription (GO:1903508)	1612
					Tmem106c								Rnf123		extracellular structure organization (GO:0043062)	280	14	3.32	+	4.21	1.07e-05	0.00139							Osgin1																	Tapbp		positive regulation of DNA-templated transcription (GO:0045893)	1612
					Gypc								Sidt2		external encapsulating structure organization (GO:0045229)	281	14	3.33	+	4.2	1.12e-05	0.00143							Paqr8																	Ppib		positive regulation of RNA biosynthetic process (GO:1902680)	1618
					Limk1								Zyx		response to insulin (GO:0032868)	181	9	2.15	+	4.19	0.000425	0.0226							Rpl11																	Tpra1		regulation of signal transduction (GO:0009966)	2924
					Foxo6								Chac1		epithelial tube morphogenesis (GO:0060562)	368	18	4.37	+	4.12	7.92e-07	0.000156							Ahcyl2																	Obsl1		neurogenesis (GO:0022008)	1396
					Tns2								Lpl		negative regulation of MAPK cascade (GO:0043409)	185	9	2.2	+	4.1	0.000494	0.0254							Alkbh1																	Fam171a1		negative regulation of cell communication (GO:0010648)	1397
					Capn1								Slc1a4		cellular response to peptide (GO:1901653)	247	12	2.93	+	4.09	5.98e-05	0.00498							Dysf																	Bad		negative regulation of signaling (GO:0023057)	1401
					Tomm40l								Slc39a14		regulation of cellular carbohydrate metabolic process (GO:0010675)	166	8	1.97	+	4.06	0.00107	0.0464							Slc39a13																	Mapk3		positive regulation of developmental process (GO:0051094)	1505
					Sh3pxd2b								Cxcl12		positive regulation of lipid metabolic process (GO:0045834)	188	9	2.23	+	4.03	0.000552	0.0274							Zfp423																	Emc9		regulation of cell communication (GO:0010646)	3348
					Plin4								Tnfrsf21		negative regulation of cell-cell adhesion (GO:0022408)	209	10	2.48	+	4.03	0.000276	0.0168							Urod																	Calcrl		regulation of signaling (GO:0023051)	3356
					Stk25								Helz		skeletal system morphogenesis (GO:0048705)	252	12	2.99	+	4.01	7.18e-05	0.00563							Cox4i1																	Fosl2		positive regulation of cell communication (GO:0010647)	1784
					Ppp2r3a								Ccdc80		positive regulation of peptidyl-tyrosine phosphorylation (GO:0050731)	189	9	2.24	+	4.01	0.000572	0.028							Il1r1																	Vim		positive regulation of signaling (GO:0023056)	1791
					Ccar1								Edc3		blood vessel morphogenesis (GO:0048514)	447	21	5.3	+	3.96	1.77e-07	4.16e-05							Lrrc8d																	1110038B12Rik		intracellular signal transduction (GO:0035556)	1456
					Prep								Cog2		response to peptide hormone (GO:0043434)	299	14	3.55	+	3.95	2.16e-05	0.0025							Smox																	Dbp		regulation of cellular component organization (GO:0051128)	2474
					Pvr								Ddx17		regulation of small GTPase mediated signal transduction (GO:0051056)	235	11	2.79	+	3.95	0.000165	0.011							Dab2																	Pdia5		regulation of cell death (GO:0010941)	1767
					Tgfb1i1								Lrrc8a		regulation of leukocyte migration (GO:0002685)	235	11	2.79	+	3.95	0.000165	0.011							Adamts7																	Timp3		positive regulation of macromolecule biosynthetic process (GO:0010557)	1835
					Disp2								Lpin1		transmembrane receptor protein serine/threonine kinase signaling pathway (GO:0007178)	215	10	2.55	+	3.92	0.000342	0.0199							Ypel5																	Atf3		regulation of programmed cell death (GO:0043067)	1592
					Crocc								Smg7		negative regulation of transferase activity (GO:0051348)	259	12	3.07	+	3.9	9.2e-05	0.00704							St3gal5																	Slc22a23		regulation of apoptotic process (GO:0042981)	1560
					Sipa1l2								Enpp2		lung development (GO:0030324)	217	10	2.57	+	3.88	0.000367	0.0208							Atp1b1																	Akap7		regulation of cell differentiation (GO:0045595)	1677
					Prelp								Fbxo9		regulation of MAP kinase activity (GO:0043405)	196	9	2.33	+	3.87	0.000734	0.0341							Gpd1																	Myo18a		positive regulation of RNA metabolic process (GO:0051254)	1754
					Bmper								Kat2b		negative regulation of cell cycle (GO:0045786)	350	16	4.15	+	3.85	7.44e-06	0.00104							Mrps6																	Dpp9		cellular response to organic substance (GO:0071310)	1903
					Mcm7								Arih2		regulation of carbohydrate metabolic process (GO:0006109)	198	9	2.35	+	3.83	0.000786	0.0362							Ccnd1																	Myadm		positive regulation of cellular biosynthetic process (GO:0031328)	1951
					Isyna1								Commd4		respiratory tube development (GO:0030323)	220	10	2.61	+	3.83	0.000407	0.022							Pyroxd1																	Adh1		cellular response to chemical stimulus (GO:0070887)	2500
					Stim1								Agt		angiogenesis (GO:0001525)	330	15	3.92	+	3.83	1.53e-05	0.00186							Apobec1																	Sh3bp5		positive regulation of biosynthetic process (GO:0009891)	2002
					Sema3a								Agpat2		blood vessel development (GO:0001568)	551	25	6.54	+	3.82	2.17e-08	7.29e-06							Gbp2																	Sec14l1		positive regulation of cellular process (GO:0048522)	5869
					Ppp1r13b								Rhob		protein autophosphorylation (GO:0046777)	199	9	2.36	+	3.81	0.000813	0.0372							Rab3ip																	Ddr2		negative regulation of cellular process (GO:0048523)	4808
					Ncapg								Dus2		actin filament organization (GO:0007015)	266	12	3.16	+	3.8	0.000117	0.00842							Cyp26b1																	Sh3bgrl3		regulation of response to stimulus (GO:0048583)	4140
					St3gal2								Cbr2		negative regulation of kinase activity (GO:0033673)	224	10	2.66	+	3.76	0.000465	0.0245							Nectin2																	Gid8		positive regulation of nitrogen compound metabolic process (GO:0051173)	3071
					Sec11a								Cep83		respiratory system development (GO:0060541)	248	11	2.94	+	3.74	0.000258	0.0159							Cebpb																	Ptges		regulation of multicellular organismal process (GO:0051239)	2989
					AI429214								Ier2		regulation of transmembrane receptor protein serine/threonine kinase signaling pathway (GO:0090092)	271	12	3.22	+	3.73	0.000138	0.00956							Syn2																	Zfyve21		regulation of DNA-templated transcription (GO:0006355)	3261
					Fundc1								Cdh11		regulation of cell-substrate adhesion (GO:0010810)	226	10	2.68	+	3.73	0.000497	0.0255							Asah1																	Pbx2		regulation of nucleic acid-templated transcription (GO:1903506)	3265
					Camkmt								Dusp16		regulation of cellular response to growth factor stimulus (GO:0090287)	317	14	3.76	+	3.72	3.99e-05	0.00378							Grb14																	H19		system development (GO:0048731)	3813
					Ncoa2								Iqsec1		regulation of lipid biosynthetic process (GO:0046890)	204	9	2.42	+	3.72	0.000962	0.0428							Slc27a1																	Atp6v0d1		regulation of RNA biosynthetic process (GO:2001141)	3273
					Cspp1								Trp53bp2		response to growth factor (GO:0070848)	441	19	5.23	+	3.63	2.37e-06	0.000397							Col23a1																	Pla2g15		response to chemical (GO:0042221)	3602
					Ubald2								Dot1l		vasculature development (GO:0001944)	582	25	6.91	+	3.62	6e-08	1.6e-05							Ltbp1																	Lrrc61		animal organ development (GO:0048513)	3306
					Ptk2								Tead1		tube morphogenesis (GO:0035239)	746	32	8.85	+	3.62	7.57e-10	6.63e-07							Dclk1																	Jmjd8		positive regulation of macromolecule metabolic process (GO:0010604)	3479
					Ier5								Sec24b		striated muscle tissue development (GO:0014706)	210	9	2.49	+	3.61	0.00117	0.0496							Pdcd4																	Mtmr14		positive regulation of biological process (GO:0048518)	6514
					Arhgap20								Smim14		cellular response to growth factor stimulus (GO:0071363)	426	18	5.05	+	3.56	5.67e-06	0.00082							Lemd2																	Prr13		positive regulation of cellular metabolic process (GO:0031325)	3078
					Impact								Prickle2		lipid localization (GO:0010876)	355	15	4.21	+	3.56	3.45e-05	0.00338							Ppp1r3b																	Thra		negative regulation of biological process (GO:0048519)	5444
					Hdhd3								Arhgap24		response to peptide (GO:1901652)	360	15	4.27	+	3.51	4.02e-05	0.00377							Jup																	Cdca4		regulation of RNA metabolic process (GO:0051252)	3576
					Rsl24d1								Dusp1		morphogenesis of an epithelium (GO:0002009)	529	22	6.28	+	3.51	6.52e-07	0.000133							Myh9																	Lasp1		cellular developmental process (GO:0048869)	3702
					Svil								Sorcs1		regulation of lipid metabolic process (GO:0019216)	386	16	4.58	+	3.49	2.37e-05	0.00263							Ajuba																	Tada3		positive regulation of metabolic process (GO:0009893)	3825
					Nrg4								Scamp2		transmembrane receptor protein tyrosine kinase signaling pathway (GO:0007169)	387	16	4.59	+	3.48	2.44e-05	0.00269							Arhgap39																	Fam107a		multicellular organism development (GO:0007275)	4559
					Abcg1								Tango6		regulation of small molecule metabolic process (GO:0062012)	363	15	4.31	+	3.48	4.4e-05	0.00399							Akap12																	Vangl1		cell differentiation (GO:0030154)	3675
					Hint2								Nfia		regulation of calcium ion transport (GO:0051924)	294	12	3.49	+	3.44	0.000284	0.0173							Adipor2																	Map4k4		regulation of nucleobase-containing compound metabolic process (GO:0019219)	3887
					Hint3								Ppt2		urogenital system development (GO:0001655)	368	15	4.37	+	3.44	5.11e-05	0.00445							Ezr																	Fosb		anatomical structure development (GO:0048856)	5341
					Rprd1b								Mknk2		cellular response to hormone stimulus (GO:0032870)	380	15	4.51	+	3.33	7.23e-05	0.00564							Ikbip																	Arel1		developmental process (GO:0032502)	5724
					Rassf2								Prrc1		tissue morphogenesis (GO:0048729)	639	25	7.58	+	3.3	3.27e-07	7.15e-05							Eef2k																	Ndufb9		localization (GO:0051179)	4500
					Sh3kbp1								Smim5		circulatory system process (GO:0003013)	471	18	5.59	+	3.22	2.08e-05	0.00245							Macrod1																	Slc23a2		regulation of nitrogen compound metabolic process (GO:0051171)	5528
					Ggct								Btg1		positive regulation of cell migration (GO:0030335)	578	22	6.86	+	3.21	2.64e-06	0.000416							Bdh2																	Dguok		regulation of cellular metabolic process (GO:0031323)	5458
					Trim26								Mest		tube development (GO:0035295)	976	37	11.58	+	3.2	8.56e-10	6.75e-07							Hspa12a																	St13		regulation of primary metabolic process (GO:0080090)	5714
					Synpo								Emx2		lipid transport (GO:0006869)	318	12	3.77	+	3.18	0.000558	0.0276							Jade2																	Rpl27a		regulation of macromolecule metabolic process (GO:0060255)	6101
					Rnh1								Gramd1a		regulation of protein serine/threonine kinase activity (GO:0071900)	345	13	4.09	+	3.18	0.000336	0.0197							2310061I04Rik																	Sft2d2		biological regulation (GO:0065007)	12948
					Col4a2								Mad2l2		response to endogenous stimulus (GO:0009719)	1156	43	13.72	+	3.13	5.37e-11	1.06e-07							Pepd																	Rab4b		regulation of biological process (GO:0050789)	12315
					Add3								Zc3h4		renal system development (GO:0072001)	325	12	3.86	+	3.11	0.000671	0.032							Klf10																	Arhgap1		cellular process (GO:0009987)	15352
					Ttc32								Tob1		response to hormone (GO:0009725)	597	22	7.08	+	3.11	4.35e-06	0.000659							Litaf																	Lpar1		sensory perception (GO:0007600)	1662
					Adgra2								Clcc1		positive regulation of DNA metabolic process (GO:0051054)	326	12	3.87	+	3.1	0.000688	0.0328							Bcl2																	Ppp2cb		G protein-coupled receptor signaling pathway (GO:0007186)	1835
					Ppib								Fabp5		enzyme-linked receptor protein signaling pathway (GO:0007167)	602	22	7.14	+	3.08	4.94e-06	0.000742							Steap1																	BC004004		sensory perception of smell (GO:0007608)	1133
					Rnf122								Gnb5		positive regulation of cell projection organization (GO:0031346)	438	16	5.2	+	3.08	9.99e-05	0.00753							Ffar2																	Glipr2		sensory perception of chemical stimulus (GO:0007606)	1235
					Nat10								Tgfb1		cellular response to endogenous stimulus (GO:0071495)	931	34	11.05	+	3.08	1.09e-08	4.78e-06							Ube2b																	Fbxo36
					Slit2								Sertad2		supramolecular fiber organization (GO:0097435)	549	20	6.51	+	3.07	1.41e-05	0.00175							Gfra1																	Aifm2
					Obsl1								Tk1		positive regulation of cell motility (GO:2000147)	605	22	7.18	+	3.06	5.33e-06	0.000793							Ccng1																	Rhog
					Olfml3								Cth		cellular response to organonitrogen compound (GO:0071417)	470	17	5.58	+	3.05	6.82e-05	0.00548							Cct5																	Taf11
					Tenm4								Spsb3		muscle tissue development (GO:0060537)	361	13	4.28	+	3.04	0.000507	0.0259							Rps21																	Pdp1
					Por								Cebpd		negative regulation of phosphorylation (GO:0042326)	389	14	4.62	+	3.03	0.000313	0.0187							Unc5b																	Akap6
					Sirt1								Ankrd52		regulation of cell growth (GO:0001558)	445	16	5.28	+	3.03	0.000119	0.0085							Uqcc2																	Pnpo
					Dnajc13								Emilin1		regulation of developmental growth (GO:0048638)	395	14	4.69	+	2.99	0.000363	0.0206							Dusp3																	Arpc4
					Grwd1								Sik3		positive regulation of locomotion (GO:0040017)	622	22	7.38	+	2.98	8.12e-06	0.00111							Scfd2																	Smad3
					Scp2								Nr3c1		negative regulation of protein phosphorylation (GO:0001933)	341	12	4.05	+	2.97	0.001	0.0441							Ddit4																	Pgpep1
					Mapk3								Ptgs1		positive regulation of response to external stimulus (GO:0032103)	458	16	5.43	+	2.94	0.000164	0.011							Sparc																	Sptbn1
					Pfkfb3								Anxa8		circulatory system development (GO:0072359)	945	33	11.21	+	2.94	5.11e-08	1.39e-05							Mxi1																	Scara5
					Plin2								Gfm2		muscle structure development (GO:0061061)	518	18	6.15	+	2.93	6.85e-05	0.00548							Tmbim4																	Zbtb4
					Emc9								Vps13d		skeletal system development (GO:0001501)	522	18	6.19	+	2.91	7.52e-05	0.00581							Xpa																	St3gal4
					Calcrl								Hmces		sensory organ development (GO:0007423)	616	21	7.31	+	2.87	2.22e-05	0.00256							Mdga1																	Hoxa5
					Fosl2								Klhl20		negative regulation of intracellular signal transduction (GO:1902532)	529	18	6.28	+	2.87	8.85e-05	0.00681							Nhs																	Sertad4
					Dhrs4								Rgs2		negative regulation of phosphorus metabolic process (GO:0010563)	447	15	5.3	+	2.83	0.000394	0.0218							Prdx5																	Wbp1
					Vim								Elf4		negative regulation of phosphate metabolic process (GO:0045936)	447	15	5.3	+	2.83	0.000394	0.0218							Siah1a																	F3
					Adamts12								Trp53bp1		gland development (GO:0048732)	448	15	5.32	+	2.82	0.000403	0.0219							Col27a1																	Bcl2l11
					Tgfb3								Ets1		actin cytoskeleton organization (GO:0030036)	538	18	6.38	+	2.82	0.000109	0.008							2410004B18Rik																	Tmed10
					1110038B12Rik								Slc5a6		negative regulation of transport (GO:0051051)	510	17	6.05	+	2.81	0.000176	0.0115							Gtf3c6																	Plcb3
					Dbp								Eefsec		regulation of supramolecular fiber organization (GO:1902903)	390	13	4.63	+	2.81	0.00101	0.0442							Sumo3																	Ppfibp1
					Pdia5								Fam13a		positive regulation of cell differentiation (GO:0045597)	991	33	11.76	+	2.81	1.48e-07	3.6e-05							Fkbp7																	Edf1
					Timp3								Bag3		cellular response to oxygen-containing compound (GO:1901701)	969	32	11.5	+	2.78	2.79e-07	6.28e-05							Dtd2																	Fam117a
					Foxk1								Dnajc1		embryonic organ development (GO:0048568)	515	17	6.11	+	2.78	0.000196	0.0126							Spsb1																	Ebf3
					Zbtb7b								Sec16b		positive regulation of transcription by RNA polymerase II (GO:0045944)	1249	41	14.82	+	2.77	5.58e-09	2.93e-06							Srgap1																	Egfr
					Nrbp2								Phf12		response to lipid (GO:0033993)	678	22	8.04	+	2.73	2.92e-05	0.00311							Susd6																	Cdon
					Tmem14a								Bcl9l		developmental growth (GO:0048589)	496	16	5.89	+	2.72	0.000386	0.0216							Mdfic																	Hs1bp3
					Samd4								Igf2r		blood circulation (GO:0008015)	437	14	5.19	+	2.7	0.000944	0.0423							Rrm1																	Chd3
					Lig3								Cast		growth (GO:0040007)	500	16	5.93	+	2.7	0.00042	0.0225							Ahnak																	Spsb2
					Tmem161a								Git1		positive regulation of developmental process (GO:0051094)	1505	48	17.86	+	2.69	5.55e-10	5.83e-07							Lmtk3																	Kxd1
					Peli1								Dhx38		positive regulation of cellular component biogenesis (GO:0044089)	535	17	6.35	+	2.68	0.000302	0.0182							Fbxo32																	Tspan17
					Smarcc2								Irf2bp2		regulation of protein kinase activity (GO:0045859)	598	19	7.1	+	2.68	0.000134	0.00936							Mtmr10																	Snx15
					Dpp9								Sart3		cell migration (GO:0016477)	945	30	11.21	+	2.68	1.49e-06	0.000264							Dhx9																	Clec14a
					Atp9b								Fam124a		embryonic morphogenesis (GO:0048598)	635	20	7.53	+	2.65	0.0001	0.00752							Ifrd2																	Nrg1
					Alcam								Dleu2		regulation of cell migration (GO:0030334)	987	31	11.71	+	2.65	1.22e-06	0.000226							Katnbl1																	Pdlim2
					Ddr2								Nfatc4		regulation of anatomical structure morphogenesis (GO:0022603)	989	31	11.73	+	2.64	1.27e-06	0.000233							Ppia																	Pcgf2
					Sh3bgrl3								Eya1		positive regulation of cell adhesion (GO:0045785)	512	16	6.08	+	2.63	0.000539	0.027							Ak2																	Yif1a
					Mturn								Prrx1		heart development (GO:0007507)	577	18	6.85	+	2.63	0.00025	0.0155							Psmd11																	Snai2
					Gid8								Tpx2		regulation of plasma membrane bounded cell projection organization (GO:0120035)	740	23	8.78	+	2.62	3.66e-05	0.00352							Dusp6																	Slc3a2
					Ptges								Tmem248		response to oxygen-containing compound (GO:1901700)	1385	43	16.43	+	2.62	1.1e-08	4.69e-06							Odc1																	Ergic3
					Pcdhga1								Tcf4		cellular response to nitrogen compound (GO:1901699)	549	17	6.51	+	2.61	0.000402	0.022							Slc25a15																	Anks6
					Zfyve21								Tbx15		regulation of growth (GO:0040008)	714	22	8.47	+	2.6	6.14e-05	0.00507							Pqlc2																	Camk1
					Pbx2								Insig2		negative regulation of signal transduction (GO:0009968)	1268	39	15.05	+	2.59	7.44e-08	1.96e-05							Mex3b																	Anxa7
					Elmod2								Atp2b1		regulation of cell adhesion (GO:0030155)	814	25	9.66	+	2.59	2.01e-05	0.00238							Bbx																	Ahdc1
					Zfp62								Fus		anatomical structure formation involved in morphogenesis (GO:0048646)	980	30	11.63	+	2.58	3.03e-06	0.000468							Sod2																	1110051M20Rik
					Oxsr1								Nynrin		regulation of DNA metabolic process (GO:0051052)	556	17	6.6	+	2.58	0.000462	0.0243							Riok3																	Cacnb3
					Endod1								0610010K14Rik		regulation of cell projection organization (GO:0031344)	756	23	8.97	+	2.56	5.02e-05	0.00442							Tnpo1																	Cd81
					Pla2g15								Rbm5		regulation of cell differentiation (GO:0045595)	1677	51	19.9	+	2.56	7.18e-10	7.07e-07							Zbtb16																	Zfp41
					Lrrc61								Loxl3		actin filament-based process (GO:0030029)	592	18	7.02	+	2.56	0.000337	0.0196							Flywch1																	Calcoco1
					Jmjd8								Cabin1		cellular response to cytokine stimulus (GO:0071345)	695	21	8.25	+	2.55	0.000118	0.00844							Grem2																	Eml1
					Plppr2								Sik2		negative regulation of catalytic activity (GO:0043086)	662	20	7.85	+	2.55	0.000172	0.0114							Tmcc1																	Parva
					Mrpl23								Rarres2		regulation of cell-cell adhesion (GO:0022407)	499	15	5.92	+	2.53	0.00116	0.0496							Nln																	Drap1
					Azin1								Uaca		response to organonitrogen compound (GO:0010243)	802	24	9.52	+	2.52	4.42e-05	0.00398							Dnajc7																	Syn2
					Gabarapl1								Limk2		positive regulation of apoptotic process (GO:0043065)	606	18	7.19	+	2.5	0.00044	0.0233							Rpp14																	Mmgt2
					Itsn1								Tns1		regulation of cell motility (GO:2000145)	1044	31	12.39	+	2.5	6.01e-06	0.000861							Malat1																	Pxn
					Prr13								Pde4b		regulation of cytoskeleton organization (GO:0051493)	545	16	6.47	+	2.47	0.00102	0.0447							Dock6																	Sgce
					Thra								Akap13		negative regulation of cell communication (GO:0010648)	1397	41	16.58	+	2.47	1.37e-07	3.44e-05							Lyst																	Srxn1
					Cdca4								Serpine1		negative regulation of signaling (GO:0023057)	1401	41	16.62	+	2.47	1.45e-07	3.57e-05							Ptprs																	Sh3bp1
					Spry4								Syncrip		phosphorylation (GO:0016310)	923	27	10.95	+	2.47	3.19e-05	0.00327							Gprc5b																	Ybx2
					Lasp1								Suco		positive regulation of programmed cell death (GO:0043068)	617	18	7.32	+	2.46	0.00054	0.027							Fam49b																	Thap3
					Tada3								Srebf2		regulation of neuron projection development (GO:0010975)	549	16	6.51	+	2.46	0.0011	0.0474							Med14																	Sav1
					Erc1								1700017B05Rik		cell population proliferation (GO:0008283)	858	25	10.18	+	2.46	7.07e-05	0.0056							C1qbp																	Tnfaip2
					Fmnl2								Ak4		cellular response to organic substance (GO:0071310)	1903	55	22.58	+	2.44	8.45e-10	7.01e-07							Cpd																	Cebpzos
					Fam107a								Thada		negative regulation of response to stimulus (GO:0048585)	1662	48	19.72	+	2.43	1.32e-08	5.5e-06							Agpat3																	Tead2
					Vangl1								Pcdhb14		cell motility (GO:0048870)	1109	32	13.16	+	2.43	5.59e-06	0.000823							Eif2s3x																	Dstyk
					Map4k4								Pkig		positive regulation of nucleic acid-templated transcription (GO:1903508)	1612	46	19.13	+	2.41	3.93e-08	1.15e-05							Cpeb4																	Sema3g
					Zkscan1								Zfp516		positive regulation of DNA-templated transcription (GO:0045893)	1612	46	19.13	+	2.41	3.93e-08	1.13e-05							Hlcs																	Ldlrad3
					Cask								Kmt2c		protein phosphorylation (GO:0006468)	737	21	8.74	+	2.4	0.000368	0.0208							Rtf1																	Fcf1
					Acox1								Myh10		apoptotic process (GO:0006915)	983	28	11.66	+	2.4	2.87e-05	0.00308							Scarb1																	Hs6st1
					Plcb4								Upf1		positive regulation of RNA biosynthetic process (GO:1902680)	1618	46	19.2	+	2.4	4.34e-08	1.2e-05							Mdm1																	Plekho2
					1190005I06Rik								Tcaf2		regulation of kinase activity (GO:0043549)	704	20	8.35	+	2.39	0.000541	0.027							Dst																	Sema6d
					Hsph1								Trp53i13		regulation of locomotion (GO:0040012)	1092	31	12.96	+	2.39	1.02e-05	0.00134							Cep63																	Lysmd2
					Dusp18								Abhd15		animal organ morphogenesis (GO:0009887)	1057	30	12.54	+	2.39	1.47e-05	0.00179							Ddx3x																	Gxylt2
					Nvl								Adamts15		positive regulation of multicellular organismal process (GO:0051240)	1699	48	20.16	+	2.38	3.56e-08	1.08e-05							Sh2b2																	Lfng
					Ppil6								Mbd4		negative regulation of developmental process (GO:0051093)	999	28	11.85	+	2.36	3.54e-05	0.00344							Klf7																	Slc6a6
					Pcca								Bcar3		positive regulation of nucleobase-containing compound metabolic process (GO:0045935)	1963	55	23.29	+	2.36	2.81e-09	1.85e-06							Mt1																	Amotl2
					Lrrc58								Abcd3		negative regulation of cell differentiation (GO:0045596)	714	20	8.47	+	2.36	0.000593	0.0288							Nop56																	Osr1
					Ube2g2								Dram1		positive regulation of RNA metabolic process (GO:0051254)	1754	49	20.81	+	2.35	2.95e-08	9.12e-06							Zfhx3																	Smim4
					Rab9								Srpk1		regulation of developmental process (GO:0050793)	2652	74	31.47	+	2.35	2.68e-12	7.03e-09							Gne																	Tmem9b
					Ireb2								Fscn1		response to cytokine (GO:0034097)	796	22	9.44	+	2.33	0.000329	0.0194							Gars																	Tnip1
					Dgkz								Tmbim1		regulation of cellular localization (GO:0060341)	1051	29	12.47	+	2.33	3.17e-05	0.00327							Edem1																	Fibp
					Fam214a								Eme1		positive regulation of cell death (GO:0010942)	689	19	8.18	+	2.32	0.000942	0.0423							Gprin3																	Bloc1s5
					Ctnnd1								Foxc1		epithelium development (GO:0060429)	1161	32	13.78	+	2.32	1.19e-05	0.00149							Cenpv																	Atoh8
					Rpl27a								Spry1		regulation of cellular response to stress (GO:0080135)	729	20	8.65	+	2.31	0.000695	0.0328							Noct																	Kctd10
					Ptp4a1								Kdm6b		central nervous system development (GO:0007417)	913	25	10.83	+	2.31	0.000133	0.00933							Ndufs7																	Sgsm2
					5430416N02Rik								Ugdh		head development (GO:0060322)	731	20	8.67	+	2.31	0.000711	0.0335							Osbpl1a																	Abhd10
					AI413582								Arid5b		positive regulation of macromolecule biosynthetic process (GO:0010557)	1835	50	21.77	+	2.3	3.82e-08	1.14e-05							Isca1																	Egln3
					Rab4b								Sun1		regulation of multicellular organismal development (GO:2000026)	1545	42	18.33	+	2.29	6.54e-07	0.000132							Cebpg																	Cacna1g
					Arhgap1								Cebpa		negative regulation of molecular function (GO:0044092)	1031	28	12.23	+	2.29	5.63e-05	0.0048							Lrpprc																	Pip4k2c
					Acsl1								Stk39		programmed cell death (GO:0012501)	1033	28	12.26	+	2.28	5.8e-05	0.00486							Tbc1d14																	Sh3gl1
					Lpar1								Magi2		cell death (GO:0008219)	1072	29	12.72	+	2.28	6.6e-05	0.00539							Ptpn11																	S100a4
					Rbx1								Slc2a1		negative regulation of apoptotic process (GO:0043066)	962	26	11.41	+	2.28	0.000115	0.00833							Far2																	Bloc1s1
					BC004004								Abca7		positive regulation of biosynthetic process (GO:0009891)	2002	54	23.75	+	2.27	1.6e-08	6.16e-06							Dhcr7																	Csrp1
					Styk1								Cdh13		regulation of transferase activity (GO:0051338)	823	22	9.77	+	2.25	0.000466	0.0244							Taf6																	Fam102a
					Olr1								Bms1		regulation of protein localization (GO:0032880)	944	25	11.2	+	2.23	0.000309	0.0185							Chaf1b																	Tpd52l2
					Col1a1								Stat5a		negative regulation of programmed cell death (GO:0043069)	985	26	11.69	+	2.22	0.000224	0.0142							Cux1																	Phpt1
					Glipr2								Cep164		tissue development (GO:0009888)	1785	47	21.18	+	2.22	3.17e-07	7.04e-05							Fbxo45																	Acp2
					Fbxo36										regulation of apoptotic process (GO:0042981)	1560	41	18.51	+	2.22	2.55e-06	0.000411							Hlx																	Copz2
					Asns										positive regulation of cellular biosynthetic process (GO:0031328)	1951	51	23.15	+	2.2	1.52e-07	3.62e-05							Zfp467																	Col15a1
					Rhog										response to nitrogen compound (GO:1901698)	922	24	10.94	+	2.19	0.000484	0.0251							Mthfd1																	Cdk18
					Zyx										negative regulation of multicellular organismal process (GO:0051241)	1154	30	13.69	+	2.19	7.14e-05	0.00563							Cpne2																	Limd2
					Cped1										negative regulation of cell death (GO:0060548)	1118	29	13.27	+	2.19	0.0001	0.00746							Atp11a																	Abcg2
					Akap6										regulation of programmed cell death (GO:0043067)	1592	41	18.89	+	2.17	3.51e-06	0.000538							Ell2																	Gpr108
					Pdp1										response to organic substance (GO:0010033)	2641	68	31.34	+	2.17	7.36e-10	6.82e-07							Tgfbr3l																	Gulp1
					Pdrg1										negative regulation of cellular biosynthetic process (GO:0031327)	1523	39	18.07	+	2.16	7.31e-06	0.00103							Cdkn2aipnl																	Slc9a3r2
					Idh1										cellular response to chemical stimulus (GO:0070887)	2500	64	29.66	+	2.16	3.59e-09	2.18e-06							Numb																	Rhou
					Sema5a										negative regulation of protein metabolic process (GO:0051248)	1057	27	12.54	+	2.15	0.000224	0.0141							Alg14																	Crtc1
					Acot2										negative regulation of biosynthetic process (GO:0009890)	1566	40	18.58	+	2.15	5.59e-06	0.000816							Bdp1																	Rchy1
					Smad3										regulation of cell death (GO:0010941)	1767	45	20.97	+	2.15	1.73e-06	0.0003							Jade1																	Slc39a1
					Lpl										regulation of cellular component biogenesis (GO:0044087)	983	25	11.66	+	2.14	0.00043	0.0228							Pik3r1																	Pard3
					Zbtb4										positive regulation of cellular component organization (GO:0051130)	1180	30	14	+	2.14	0.000147	0.01							Mbd1																	Stub1
					Naa16										negative regulation of macromolecule biosynthetic process (GO:0010558)	1462	37	17.35	+	2.13	1.65e-05	0.00197							Irx2																	Snapc5
					Slc39a14										regulation of phosphate metabolic process (GO:0019220)	1424	36	16.9	+	2.13	2.28e-05	0.00258							Morf4l1																	Rrp36
					Ncor1										regulation of phosphorus metabolic process (GO:0051174)	1425	36	16.91	+	2.13	2.3e-05	0.00259							Tnfaip8																	Sned1
					Tnfrsf21										anatomical structure morphogenesis (GO:0009653)	2337	59	27.73	+	2.13	2.85e-08	9.18e-06							Luc7l3																	Vps51
					St3gal4										embryo development (GO:0009790)	1231	31	14.61	+	2.12	0.000114	0.0083							Zfp389																	Atxn7l3b
					Hoxa5										regulation of response to external stimulus (GO:0032101)	993	25	11.78	+	2.12	0.000479	0.025							Exosc5																	Sesn1
					Nop58										negative regulation of cellular process (GO:0048523)	4808	120	57.05	+	2.1	1.47e-17	1.16e-13							Hnrnpdl																	Zfp395
					Helz										negative regulation of RNA metabolic process (GO:0051253)	1366	34	16.21	+	2.1	5.24e-05	0.00451							Rpf1																	Tspan9
					Nsun5										regulation of protein phosphorylation (GO:0001932)	1125	28	13.35	+	2.1	0.000326	0.0193							Mapkbp1																	Map3k11
					Wbp1										positive regulation of protein modification process (GO:0031401)	1046	26	12.41	+	2.09	0.000628	0.0304							Mettl2																	Amacr
					Ipmk										negative regulation of nucleobase-containing compound metabolic process (GO:0045934)	1496	37	17.75	+	2.08	3.37e-05	0.00334							Efna5																	Atf7
					Edc3										positive regulation of cellular metabolic process (GO:0031325)	3078	76	36.52	+	2.08	3.08e-10	3.73e-07							Asf1a																	Hibadh
					Ddx17										protein-containing complex organization (GO:0043933)	1256	31	14.9	+	2.08	0.000141	0.00973							Bst2																	Ddr1
					Pkp4										nervous system development (GO:0007399)	2038	50	24.18	+	2.07	9.78e-07	0.000186							Arhgap28																	Met
					Lrrc8a										negative regulation of gene expression (GO:0010629)	939	23	11.14	+	2.06	0.00113	0.0486							Prpf38b																	Rbfox2
					Osgin1										regulation of phosphorylation (GO:0042325)	1270	31	15.07	+	2.06	0.000163	0.011							2310057M21Rik																	Ralgapa2
					Smg7										system development (GO:0048731)	3813	93	45.24	+	2.06	1.93e-12	6.08e-09							Bhlhe40																	Tspan14
					Enpp2										regulation of localization (GO:0032879)	2297	56	27.25	+	2.05	2.37e-07	5.41e-05							Vamp5																	Mpst
					Nfkbiz										neurogenesis (GO:0022008)	1396	34	16.56	+	2.05	0.0001	0.00749							Mybbp1a																	Suox
					Fam83a										regulation of signal transduction (GO:0009966)	2924	71	34.69	+	2.05	4.11e-09	2.4e-06							Aatf																	Gmcl1
					Arih2										regulation of cellular component organization (GO:0051128)	2474	60	29.35	+	2.04	1.11e-07	2.87e-05							Pcna																	Aff1
					Commd4										negative regulation of biological process (GO:0048519)	5444	131	64.59	+	2.03	2.01e-18	3.17e-14							Postn																	Fah
					Ahcyl2										negative regulation of cellular metabolic process (GO:0031324)	2205	53	26.16	+	2.03	8.05e-07	0.000157							Noa1																	Cox14
					Dysf										negative regulation of DNA-templated transcription (GO:0045892)	1251	30	14.84	+	2.02	0.000392	0.0219							Cald1																	Basp1
					Tmco4										regulation of protein modification process (GO:0031399)	1586	38	18.82	+	2.02	5.63e-05	0.00477							Cyb561																	Spidr
					Fam117a										negative regulation of nucleic acid-templated transcription (GO:1903507)	1255	30	14.89	+	2.01	0.0004	0.022							Brd8																	F11r
					Ppp5c										negative regulation of RNA biosynthetic process (GO:1902679)	1256	30	14.9	+	2.01	0.000402	0.0219							Ereg																	Unc5b
					Dus2										regulation of response to stress (GO:0080134)	1426	34	16.92	+	2.01	0.000126	0.00891							Acsl3																	Gng7
					Cbr2										cellular response to stress (GO:0033554)	1510	36	17.92	+	2.01	7.27e-05	0.00564							Ak1																	Cav1
					D16Ertd472e										regulation of intracellular signal transduction (GO:1902531)	1639	39	19.45	+	2.01	4.39e-05	0.004							Mcm2																	Slc41a2
					Cdon										positive regulation of nitrogen compound metabolic process (GO:0051173)	3071	73	36.44	+	2	5.11e-09	2.88e-06							Mrs2																	Exoc6b
					Il1r1										positive regulation of gene expression (GO:0010628)	1220	29	14.48	+	2	0.000563	0.0277							Rn7sk																	Epb41l2
					Chd3										negative regulation of nitrogen compound metabolic process (GO:0051172)	2365	56	28.06	+	2	6.05e-07	0.000125							Pole4																	Ddit4
					Spsb2										positive regulation of macromolecule metabolic process (GO:0010604)	3479	82	41.28	+	1.99	4.46e-10	5.02e-07							9630013D21Rik																	Higd1a
					Ldhb										positive regulation of metabolic process (GO:0009893)	3825	90	45.38	+	1.98	4.15e-11	9.34e-08							Znrf2																	Psma6
					Tspan17										regulation of multicellular organismal process (GO:0051239)	2989	70	35.47	+	1.97	1.95e-08	6.69e-06							Mdh1																	Dpysl3
					Zmiz2										phosphorus metabolic process (GO:0006793)	1794	42	21.29	+	1.97	3.34e-05	0.0034							Slc19a2																	Cep41
					C3										phosphate-containing compound metabolic process (GO:0006796)	1772	41	21.03	+	1.95	5.07e-05	0.00444							Blzf1																	Tmem209
					Dab2										regulation of signaling (GO:0023051)	3356	77	39.82	+	1.93	6.93e-09	3.31e-06							Sfxn1																	Fstl1
					Casp2										generation of neurons (GO:0048699)	1226	28	14.55	+	1.92	0.00103	0.0449							Nhlrc2																	Hoxa3
					Iqsec1										positive regulation of protein metabolic process (GO:0051247)	1495	34	17.74	+	1.92	0.000302	0.0182							Acox3																	1110006O24Rik
					Clec14a										regulation of cell communication (GO:0010646)	3348	76	39.72	+	1.91	1.85e-08	6.5e-06							Eif2s2																	Rras
					Trp53bp2										regulation of transport (GO:0051049)	1940	44	23.02	+	1.91	4.01e-05	0.00378							Nupr1																	Ap3s2
					Cdc25a										intracellular signal transduction (GO:0035556)	1456	33	17.28	+	1.91	0.000408	0.022							Tacc2																	Arl4c
					Hipk3										regulation of protein metabolic process (GO:0051246)	2563	58	30.41	+	1.91	1.55e-06	0.000271							Irx5																	Smim1
					Dot1l										nucleic acid metabolic process (GO:0090304)	1999	45	23.72	+	1.9	3.38e-05	0.00333							Ndufb7																	Anxa6
					Yif1a										response to chemical (GO:0042221)	3602	81	42.74	+	1.9	6.56e-09	3.23e-06							Dicer1																	Cnih2
					2300009A05Rik										negative regulation of macromolecule metabolic process (GO:0010605)	2746	61	32.58	+	1.87	1.3e-06	0.000235							Plin4																	Sdc1
					Tead1										negative regulation of metabolic process (GO:0009892)	2982	66	35.38	+	1.87	4.58e-07	9.75e-05							Dhrs3																	Shc1
					Slc3a2										animal organ development (GO:0048513)	3306	73	39.23	+	1.86	1.21e-07	3.08e-05							Ppp2r3a																	Socs1
					Ypel5										homeostatic process (GO:0042592)	1469	32	17.43	+	1.84	0.00107	0.0464							Ptpn12																	Cxxc5
					Ergic3										regulation of cell population proliferation (GO:0042127)	1745	38	20.7	+	1.84	0.000321	0.0191							Tgm2																	Tulp3
					Anks6										multicellular organism development (GO:0007275)	4559	99	54.09	+	1.83	2.79e-10	3.66e-07							Ets2																	Rhoc
					Prickle2										positive regulation of signal transduction (GO:0009967)	1577	34	18.71	+	1.82	0.00101	0.0441							Hivep3																	Xpa
					Camk1										nucleobase-containing compound metabolic process (GO:0006139)	2510	54	29.78	+	1.81	2.13e-05	0.00248							Pstk																	Efemp2
					Purb										positive regulation of cellular process (GO:0048522)	5869	126	69.64	+	1.81	1.6e-13	6.29e-10							Ccar1																	Ywhaz
					Msh3										regulation of transcription by RNA polymerase II (GO:0006357)	2484	53	29.47	+	1.8	3.06e-05	0.00319							Pdia4																	Adam12
					Sorcs1										regulation of response to stimulus (GO:0048583)	4140	87	49.12	+	1.77	2.93e-08	9.23e-06							Gtpbp2																	Kremen1
					Cacnb3										regulation of catalytic activity (GO:0050790)	1810	38	21.48	+	1.77	0.000637	0.0307							Prep																	2310039H08Rik
					Mrps6										cell differentiation (GO:0030154)	3675	77	43.6	+	1.77	4.22e-07	9.12e-05							Pvr																	Hnrnpc
					Tango6										positive regulation of biological process (GO:0048518)	6514	136	77.29	+	1.76	6.34e-14	3.33e-10							Lipe																	Prrx2
					Lcn2										cellular component assembly (GO:0022607)	2204	46	26.15	+	1.76	0.000174	0.0115							Irak2																	Vcam1
					Nfia										cellular developmental process (GO:0048869)	3702	77	43.93	+	1.75	4.71e-07	9.89e-05							Zdhhc8																	Add1
					Ccnd1										heterocycle metabolic process (GO:0046483)	2655	55	31.5	+	1.75	5.21e-05	0.00451							Atp5g1																	Wwp2
					Ppt2										organic cyclic compound metabolic process (GO:1901360)	2966	61	35.19	+	1.73	1.63e-05	0.00197							Dck																	Gga1
					Ackr3										cell surface receptor signaling pathway (GO:0007166)	2050	42	24.32	+	1.73	0.000563	0.0277							Thbs2																	Dpep1
					Haus6										positive regulation of response to stimulus (GO:0048584)	2409	49	28.58	+	1.71	0.000205	0.0131							Dazap1																	Rara
					Prrc1										cellular aromatic compound metabolic process (GO:0006725)	2729	55	32.38	+	1.7	9.68e-05	0.00733							Tmem140																	Wdr25
					Smim5										regulation of molecular function (GO:0065009)	2583	52	30.65	+	1.7	0.00015	0.0102							Mcm7																	Lmbrd1
					Btg1										cellular component organization (GO:0016043)	5412	108	64.21	+	1.68	3.38e-09	2.13e-06							Adarb1																	Glis1
					Mest										developmental process (GO:0032502)	5724	114	67.92	+	1.68	1.04e-09	7.82e-07							Socs6																	Id3
					Apobec1										regulation of biosynthetic process (GO:0009889)	3993	79	47.38	+	1.67	2.38e-06	0.000395							Tnr																	Hdac7
					Fam102b										regulation of primary metabolic process (GO:0080090)	5714	113	67.8	+	1.67	1.74e-09	1.25e-06							Fam204a																	Pea15a
					Rab3ip										regulation of nitrogen compound metabolic process (GO:0051171)	5528	109	65.59	+	1.66	6.47e-09	3.29e-06							Trub1																	Snx21
					Mycbp2										cellular component biogenesis (GO:0044085)	2437	48	28.92	+	1.66	0.000488	0.0252							Setd7																	Ankrd46
					Gramd1a										anatomical structure development (GO:0048856)	5341	105	63.37	+	1.66	1.67e-08	6.11e-06							Srsf7																	Isy1
					Parva										cellular component organization or biogenesis (GO:0071840)	5606	110	66.52	+	1.65	7.61e-09	3.53e-06							2010204K13Rik																	Pfn2
					Cyp26b1										regulation of cellular metabolic process (GO:0031323)	5458	107	64.76	+	1.65	1.35e-08	5.47e-06							Cdr2																	Fis1
					Drap1										macromolecule modification (GO:0043412)	2605	51	30.91	+	1.65	0.000346	0.0201							Dcaf12																	Bsg
					Cebpb										cellular nitrogen compound metabolic process (GO:0034641)	3235	63	38.38	+	1.64	6.9e-05	0.00549							Ncapg																	1600012H06Rik
					Zc3h4										protein modification process (GO:0036211)	2421	47	28.73	+	1.64	0.000962	0.0429							Pard6g																	Vsig10l
					Tob1										regulation of metabolic process (GO:0019222)	6619	128	78.54	+	1.63	2.57e-10	4.05e-07							Atxn7l3																	Gpc1
					Srsf11										regulation of cellular biosynthetic process (GO:0031326)	3909	75	46.38	+	1.62	1.45e-05	0.00178							Trmt2a																	Anxa5
					Fabp5										regulation of macromolecule metabolic process (GO:0060255)	6101	117	72.39	+	1.62	5.49e-09	2.99e-06							Gsto1																	Mcrs1
					Asah1										primary metabolic process (GO:0044238)	6871	131	81.53	+	1.61	2.69e-10	3.85e-07							Nbn																	Ubtf
					Bdnf										regulation of gene expression (GO:0010468)	4744	90	56.29	+	1.6	2.27e-06	0.000385							Arglu1																	Endov
					Gnb5										cellular metabolic process (GO:0044237)	6217	117	73.77	+	1.59	1.61e-08	6.05e-06							Appl1																	B3gnt2
					Ltbp1										regulation of macromolecule biosynthetic process (GO:0010556)	3726	70	44.21	+	1.58	6.41e-05	0.00526							Clcn3																	Kdm5b
					Mmgt2										regulation of biological quality (GO:0065008)	3833	72	45.48	+	1.58	5.29e-05	0.00453							Cspp1																	Ahnak
					Pxn										regulation of nucleobase-containing compound metabolic process (GO:0019219)	3887	73	46.12	+	1.58	4.19e-05	0.00389							Cops7a																	Sdc2
					Sertad2										organelle organization (GO:0006996)	2886	54	34.24	+	1.58	0.000851	0.0386							Gcnt2																	2310001H17Rik
					Tk1										macromolecule metabolic process (GO:0043170)	5824	108	69.1	+	1.56	2.16e-07	5.01e-05							Impact																	Bmf
					Cth										nitrogen compound metabolic process (GO:0006807)	6312	117	74.89	+	1.56	4.18e-08	1.18e-05							Hdhd3
					Dclk1										metabolic process (GO:0008152)	7979	147	94.67	+	1.55	8.45e-11	1.48e-07							Sbds
					Cebpd										regulation of RNA metabolic process (GO:0051252)	3576	65	42.43	+	1.53	0.000376	0.0211							Rsl24d1
					Ankrd52										organic substance metabolic process (GO:0071704)	7593	138	90.09	+	1.53	1.77e-09	1.21e-06							Madd
					Srxn1										response to stress (GO:0006950)	3388	61	40.2	+	1.52	0.000751	0.0348							Mier1
					Pdcd4										protein metabolic process (GO:0019538)	3741	66	44.39	+	1.49	0.000877	0.0396							Nrg4
					Ybx2										localization (GO:0051179)	4500	77	53.39	+	1.44	0.000655	0.0314							Ncapg2
					Thap3										organonitrogen compound metabolic process (GO:1901564)	4762	81	56.5	+	1.43	0.000485	0.0251							Foxp1
					Nr3c1										multicellular organismal process (GO:0032501)	7442	120	88.3	+	1.36	5.66e-05	0.00477							Rprd1b
					Sav1										regulation of cellular process (GO:0050794)	11607	183	137.72	+	1.33	1.52e-08	5.97e-06							Birc6
					Swsap1										regulation of biological process (GO:0050789)	12315	191	146.12	+	1.31	1.7e-08	6.09e-06							Pwwp2b
					Shroom1										biological regulation (GO:0065007)	12948	197	153.63	+	1.28	2.73e-08	8.96e-06							Ttpal
					Cebpzos										cellular process (GO:0009987)	15352	223	182.16	+	1.22	7.76e-09	3.49e-06							Nr2f2
					Ptgs1										sensory perception (GO:0007600)	1662	4	19.72	-	0.2	2.56e-05	0.0028							Ddx21
					Dstyk										sensory perception of smell (GO:0007608)	1133	0	13.44	-	< 0,01	2.53e-06	0.000411							Wdr75
					Armc8										sensory perception of chemical stimulus (GO:0007606)	1235	0	14.65	-	< 0,01	7.5e-07	0.00015							Etv3
					Anxa8																								Ccnd2
					Cib2																								Itpr1
					Gfm2																								Srek1
					Hmces																								Nat10
					Klhl20																								Slit2
					Ppp1r3b																								Slc20a1
					Arl15																								Tenm4
					Zfp280b																								Por
					Sema6d																								Sirt1
					Jup																								Dnajc13
					Lysmd2																								Cyp51
					Gxylt2																								Cdk20
					Slc6a6																								Scp2
					Tex2																								Mrpl42
					Slc5a6																								Pfkfb3
					Amotl2																								Plin2
					Tshz1																								Nsmce4a
					E130102H24Rik																								Tril
					Ajuba																								Nacc1
					Tnip1																								Flnb
					Atad2																								Dhrs4
					Fam13a																								Col1a2
					Fibp																								Trp53inp1
					Dnajc1																								B4galnt1
					Bloc1s5																								Brd7
					Atoh8																								Rsrp1
					Sec16b																								Etaa1
					Ezr																								Gas1
					Phf12																								Sulf2
					Sgsm2																								Lsm2
					Ikbip																								Rnf144a
					Mpp7																								Ppp1r15a
					Bcl9l																								Tmem14a
					Trappc10																								Peli1
					Noc2l																								Ncor2
					Senp2																								Slit3
					Eif5b																								Xbp1
					Cast																								Wdr37
					Tsc22d3																								Trim25
					Macrod1																								9430015G10Rik
					Dixdc1																								Xpo5
					Pip4k2c																								Kat6a
					Git1																								Ung
					S100a4																								Alcam
					Sh3gl1																								H2-D1
					Bloc1s1																								Rpl36al
					Phpt1																								Eif1ad
					Fam124a																								Gfod2
					Copz2																								Hsd17b12
					Vkorc1l1																								Sec61a2
					Rora																								Agbl3
					Luc7l2																								Zfp62
					Dleu2																								Synj2
					Hspa12a																								Ctnna1
					Eya1																								St7l
					Jade2																								Cox20
					Cdkn1a																								Me1
					2310061I04Rik																								Tyw5
					Limd2																								Abca1
					Tbx15																								C330018D20Rik
					G0s2																								Nudt3
					Abcg2																								Saa3
					Gpr108																								Ptch1
					Klf10																								Bcl6
					Slc9a3r2																								Itsn1
					Fus																								Cd36
					Nynrin																								Cers4
					0610010K14Rik																								Nadk2
					Rchy1																								Cyb5b
					Slc39a1																								Spry4
					Rbm5																								Prg4
					Bcl2																								Erc1
					Rrp36																								Gm5914
					Steap1																								Zfp52
					Ube2b																								Mbnl3
					Gfra1																								Dgkh
					Sox11																								Fndc3a
					Loxl3																								Wdr43
					Vps51																								Gata3
					Sik2																								Rfc1
					Rarres2																								Dctpp1
					Map3k11																								Rpl18
					Cntrl																								Cox7c
					Nucks1																								Zkscan1
					Amacr																								Fkbp14
					Ddr1																								Cd302
					Tns1																								Cask
					Rbfox2																								Acox1
					Usp15																								Fbxl14
					Tspan14																								Foxn3
					Mpst																								Set
					Suox																								Hsph1
					Gmcl1																								Serbp1
					Cct5																								Nvl
					Fah																								Snhg6
					Basp1																								Cblb
					Spidr																								Gabpb2
					Akap13																								Neat1
					Gng7																								Tab2
					Serpine1																								Zfp777
					Syncrip																								Ugcg
					Nfya																								Klf3
					Fabp4																								Ireb2
					Sox5																								Abhd2
					Wwp1																								Gtpbp4
					Srebf2																								Ahnak2
					1700017B05Rik																								Dyrk2
					Epb41l2																								Ptp4a1
					Thada																								5430416N02Rik
					Scfd2																								Pml
					Higd1a																								S100a8
					Psma6																								Plin1
					Ppwd1																								Acsl1
					Cep41																								Mex3c
					Pcdhb14																								Olr1
					Sbno1																								Spaca6
					Pkig																								Col1a1
					Zfp516																								Nabp1
					Tmem209																								Asns
					Fstl1																								Atf1
					Upf1																								Prim2
					Hoxa3																								Dnajc19
					1110006O24Rik																								Dapk1
					Tgif1																								R3hdm1
					Trp53i13																								Adss
					Ap3s2																								Idh1
					Adamts15																								Sema4b
					Arl4c																								Vrk1
					Slc18b1																								Hmga2
					Anxa6																								Npy1r
					Bcar3																								Naa16
					Tmbim4																								Armc1
					Sdc1																								Ncor1
					Shc1																								Pus3
					Abcd3																								Brca1
					Slpi																								Per1
					Tulp3																								Dyrk1a
					Rhoc																								Pabpn1
					Xpa																								Klf15
					Srpk1																								Srsf1
					Efemp2																								Nop58
					Kremen1																								Nsun5
					Nfatc1																								Bzw2
					Prrx2																								Ipmk
					Glcci1																								Cyb5a
					Nhs																								Rhbdf2
					Vcam1																								Pdgfrl
					Prdx5																								Wwox
					Siah1a																								Chd1
					Xylb																								Dgcr8
					Fam98c																								Ltbp2
					Eme1																								Vcl
					2410004B18Rik																								Hspb6
					Wdr25																								Kpna4
					Hdac7																								Tmem150a
					Ugdh																								Ank
					Pea15a																								Pus10
					Rnf126																								Nfkbiz
					Snx21																								N4bp1
					Sumo3																								Ifrd1
					Sun1																								Fam83a
					1600012H06Rik																								Ndufa5
					Magi2																								Prrc2a
					Srgap1																								Gphn
					Lars																								Tmco4
					Slc2a1																								Ppp5c
					Usp31																								Lep
					Ccne1																								Cbr2
					Mnd1																								Nrp1
					Dgat2																								Rpia
					Lsm11																								Klhl2
					Gnl3																								D16Ertd472e
					Susd6																								Ythdc1
					Mdfic																								Qser1
					Ubtf																								Arl14ep
					Abca7																								Ldhb
					Cdo1																								Rrp1b
					Rrm1																								Zmiz2
					Endov																								Vmp1
					0610010F05Rik																								C3
					Bms1																								Akap8
					Srsf4																								Rbm33
					Lmtk3																								Nnmt
					Fbxo32																								Casp2
					Cxcl1																								Hmgcs1
					Rin2																								Rassf6
					Sptlc2																								N4bp2l1
					Zfp90																								Cdc25a
					Pcdh1																								Hipk3
					Otub1																								Tada1
					Lrig2																								2300009A05Rik
					Ak2																								Rasd1
					Bscl2																								Sec24b
					Wnk4																								Fos
					Psmd11																								Hsd17b14
					Slc41a3																								Col12a1
					Usp2																								Erap1
					Adam23																								Katnal1
					Zbtb16																								Dlx2
					Cish																								Purb
					Nfkbia																								Msh3
					Vgll4																								Rps6kb1
					Kat6b																								Mgst3
					Wdfy1																								Ormdl3
					Nr6a1																								Lcn2
					Eif3h																								Scarb2
					Med14																								Gemin4
					Cpd																								Atp2a2
					Gsto2																								Ak6
					Slc2a4																								Ackr3
					Cpeb4																								Col18a1
					Hlcs																								Pakap
					Fgd6																								Haus6
					Tns3																								Rab8b
					Tmtc4																								Uxt
					Dst																								Patz1
					Dennd2d																								Ehd3
					Ttc7b																								Fam102b
					Sh2b2																								Zbtb33
					Mt1																								Mycbp2
					Lars2																								Alpl
					Dpt																								Pdlim5
					Pcdh18																								Srsf11
					Gne																								Zbtb7a
					Mthfd1l																								Erich1
					Gars																								Ppm1d
					Nab2																								Mmd
					Edem1																								Bdnf
					Gprin3																								Gabpb1
					Ghr																								Gamt
					Gpc6																								Zc3h7a
					Cyhr1																								Fbxl5
					Gadd45g																								C1galt1
					Dcun1d3																								Sp1
					Fam76a																								Slc25a5
					Far2																								Naf1
					Bmp2k																								Npc1
					Taf6																								Zfp451
					Ubxn6																								Slc25a10
					Katnb1																								Pdzd8
					Ece1																								Psmb7
					Lamc1																								Txnrd1
					Ddt																								Slc1a3
					Psmb10																								Usp33
					Ss18l1																								Trappc8
					Pygb																								Ska2
					Tmem205																								Abca2
					Trib2																								Blmh
					Hoxa4																								Med1
					Parp12																								Slc38a2
					Tgfbr3l																								Ezh2
					Pik3r1																								Bambi
					Cnn3																								Swsap1
					Irx2																								Shroom1
					A930004D18Rik																								Pank3
					St3gal1																								Ech1
					Entpd6																								Kras
					Itgb3bp																								Socs3
					Osmr																								Armc8
					Arhgap28																								Aebp2
					Prpf38b																								AI480526
					2310057M21Rik																								Cib2
					Bhlhe40																								Irf2
					Hes1																								Ccdc186
					Aatf																								Atf7ip
					Fzd2																								Vps35
					E130311K13Rik																								Fkbp5
					Dnajc4																								Hnrnpll
					Cluh																								Mbd6
					Noa1																								Qk
					Pxylp1																								Arl15
					Epb41l3																								Zfp280b
					Gas7																								Fntb
					Gem																								Smim15
					Mcm2																								Klf13
					Lyrm1																								Yipf6
					Cyp1b1																								Mon2
					Slc19a2																								Cgnl1
					Sfxn1																								Tex2
					Pja2																								Mpc2
					Grina																								Pck1
					Pfdn5																								Kpnb1
					Dicer1																								Ubr5
					Dhrs3																								Golt1b
					Tgm2																								Agtpbp1
					Ets2																								Mapk1
					Tmem45a																								Tshz1
					Cox16																								E130102H24Rik
					Ephb2																								Hsd11b1
					Sema3c																								Hspa9
					Snrnp70																								Pura
					Dck																								H2-K1
					Serinc3																								Atad2
					Mafb																								Rad51ap1
					Thbs2																								Xdh
					Dazap1																								Gm9385
					Zmynd8																								Dnajc1
					Slc44a1																								Echdc1
					Per2																								Rps27l
					Snrpc																								Pak1ip1
					Spop																								Lrig1
					Socs6																								Nfil3
					Col3a1																								Mpp7
					Fcho2																								Prrc2c
					Setd7																								Trappc10
					Ablim1																								Noc2l
					Srsf7																								Senp2
					Cdr2																								Eif5b
					Fndc3b																								Tbc1d2
					Pbx1																								Tsc22d3
					Nme4																								Zscan26
					Anapc11																								Pdgfc
					Ehd2																								Dixdc1
					Arglu1																								Serpinh1
					Clcn3																								Cat
					Nr4a1																								Adrb3
					Gcnt2																								Rbm47
					Tnc																								Kmt2a
					St6gal1																								Scgb1c1
					Arl4a																								Skil
					Il15ra																								Rbpms
					Azin2																								Impa2
					Madd																								Pim1
					Abl1																								Dek
					Ncapg2																								Rpl4
					Foxp1																								Mad2l1
					Plin3																								Srm
					Nagk																								Aldh1l1
					Birc6																								Cstf3
					Pacs1																								Vkorc1l1
					Prkar2b																								Adk
					Nit1																								Rora
					Dld																								Zfp180
					Cmtm3																								Luc7l2
					Nr2f2																								Dleu2
					Ddx21																								Ccnt2
					Tapbp																								Cdkn1a
					Atp8b2																								Cpeb2
					Bbc3																								Nt5c2
					Lnpep																								Tbl1xr1
					Wdr75																								G0s2
					Chchd7																								Trip13
					Ccnd2																								Nme1
					Itpr1																								Rad23a
					Plpp5																								Cnih1
					Srek1																								Gfm1
					Gale																								Strip2
					Tpra1																								Mapk8ip3
					Slc20a1																								Zbtb39
					Fam171a1																								Cela1
					Cyp51																								Eif3m
					Cdk20																								Tlcd2
					Bad																								Ing3
					Polr3e																								Abcd2
					Col1a2																								Cry1
					Trp53inp1																								L3hypdh
					Deptor																								Papola
					B4galnt1																								C1d
					Zfp958																								Tbrg1
					Rsrp1																								Prodh
					Etaa1																								Stk38
					Dlc1																								Usp32
					Atf3																								Orc4
					Slc22a23																								Atg16l1
					Rnf144a																								Sox11
					Dgat1																								Tnks
					Slc10a6																								Paqr3
					Tbl1x																								Tmpo
					Akap7																								Bcl11b
					Myo18a																								Acot7
					9430015G10Rik																								Fam210b
					Myadm																								Insig1
					Xpo5																								Cntrl
					Kat6a																								Retn
					Adh1																								Nucks1
					Ung																								Aff4
					Usp36																								Bivm
					Sh3bp5																								D6Ertd527e
					Sec14l1																								Usp15
					Ldha																								Frs2
					Hsd17b12																								Ccdc25
					H19																								Pde4b
					Vwa8																								Dhx15
					Me1																								Tmem41a
					Atp6v0d1																								Fbxl3
					Abca1																								Slc43a1
					Plec																								Snrpb2
					Pcolce																								Ttc27
					Sigmar1																								Eif5
					Saa3																								Zfp53
					Bcl6																								Txn1
					Pcsk7																								Serpine1
					Cd36																								Nans
					Mtmr14																								Nfya
					Cyb5b																								Fabp4
					Tmcc3																								Sox5
					Zfp655																								Anln
					Prg4																								Rfc3
					Antxr1																								Nol7
					Ptk2b																								Wwp1
					Rfc1																								Olfm1
					Dctpp1																								Suco
					Mapk6																								Cnbp
					Fosb																								Akap11
					Arel1																								Dbi
					Cd302																								Tfam
					Ndufb9																								Ppwd1
					Foxk2																								Evl
					Slc23a2																								BC005537
					Dguok																								Sbno1
					Arhgef10																								Kmt2c
					Slc2a10																								Tubb2a
					St13																								Lpgat1
					Cblb																								Tgif1
					Xkr6																								Atf4
					Tead4																								Spdl1
					Neat1																								Taf15
					Ugcg																								Slc18b1
					Trim27																								Cobll1
					Pou2f1																								Tbpl1
					Sft2d2																								Pofut2
					S100a8																								Slpi
					Plin1																								Cab39
					Mex3c																								Sntb2
					Epb41l1																								Ppp2r5a
					Ppp2cb																								Dpy30
					Rnf123																								Vdac3
					Spaca6																								Golga1
					Sidt2																								Tlk1
					Aifm2																								Snhg15
					Prim2																								Nfatc1
					Taf11																								Tatdn2
					Tpm1																								Glcci1
					Dapk1																								Snrnp35
					R3hdm1																								Arhgap10
					Adss																								Xylb
					Pnpo																								Fam98c
					Arpc4																								Rbm6
					Chac1																								Wdr46
					Oxsm																								Parm1
					Pgpep1																								Acaa2
					Sptbn1																								G3bp2
					Hmga2																								Adora1
					Scara5																								Palld
					Lgals3bp																								Kdm6b
					Slc1a4																								Got2
					Cxcl12																								Hipk1
					Brca1																								Aasdhppt
					Per1																								Rnf126
					Dyrk1a																								Rbm27
					Chchd3																								Prr14l
					Klf15																								Fxyd1
					Sertad4																								Mfsd14b
					Ccdc80																								Ralgapa1
					F3																								Pds5a
					Adipoq																								Uba52
					Bcl2l11																								Lars
					Cog2																								Usp31
					Lpin1																								Ccne1
					Paqr8																								Mnd1
					Ltbp2																								Thrsp
					Rpl11																								Cnot6l
					Hspb6																								Sephs2
					Pus10																								Dgat2
					Fbxo9																								Phf20l1
					Kat2b																								Lsm11
					Agt																								Mgst1
					Alkbh1																								Gnl3
					Gphn																								Ipo9
					Tmed10																								Cdo1
					Plcb3																								Them6
					Ppfibp1																								Gm10130
					Agpat2																								0610010F05Rik
					Edf1																								Cbl
					Rhob																								Bms1
					Ebf3																								Crlf3
					Cep83																								Nuf2
					Slc39a13																								Srsf4
					Zfp423																								Pafah1b1
					Egfr																								Arid3a
					Urod																								Dusp4
					Ier2																								Pmepa1
					Cox4i1																								Sco2
					Ythdc1																								Nrf1
					Hs1bp3																								Dhx36
					Qser1																								Ptch2
					Lrrc8d																								Cxcl1
					Smox																								Ankrd10
					Cdh11																								Rin2
					Kxd1																								Ube2i
					Snx15																								Rab4a
					Dusp16																								Wnt11
					Akap8																								Sorbs3
					Rbm33																								Ssu72
					Hmgcs1																								Tmod1
					Adamts7																								Mks1
					Nrg1																								Eid2b
					Pdlim2																								Gstm2
					Pcgf2																								Bnip3l
					Snai2																								Shc2
					Sec24b																								Capzb
					St3gal5																								Frg2f1
					Smim14																								Rpl21-ps5
					Col12a1																								Rybp
					Atp1b1																								Zfp90
					Arhgap24																								Ccdc173
					Anxa7																								Pcdh1
					Dlx2																								Cyb5r3
					Ahdc1																								Akr1e1
					1110051M20Rik																								Otub1
					Gpd1																								Ptgr1
					Dusp1																								Spock2
					Scamp2																								Zfp119b
					Ormdl3																								Lmbr1l
					Scarb2																								Rplp2
					Cd81																								Hmgn3
					Zfp41																								Herc3
					Atp2a2																								Wnk4
					Mknk2																								Ttll11
					Calcoco1																								Psd4
					Pyroxd1																								Chrna1os
					Emx2																								Zdhhc23
					Ehd3																								Smpd3
					Gbp2																								Lrrn4cl
					Eml1																								Glo1
					Alpl																								Tmem250-ps
					Nectin2																								Max
					Mad2l2																								Grm4
					Syn2																								Steap3
					Clcc1																								Triqk
					Grb14																								Zfp58
					Slc27a1																								Slc41a3
					Col23a1																								Loxl1
					Zc3h7a																								Gm6394
					Slc25a5																								Trappc3
					Naf1																								Nek6
					Tgfb1																								Kcnh1
					Slc25a10																								Dctn6
					Sgce																								Gm13481
					Spsb3																								Coa8
					Slc1a3																								Gbp7
					Emilin1																								Trim45
					Sh3bp1																								Slc25a53
					Trappc8																								Sspn
					Abca2																								Gm21663
					Sik3																								Dynlt4
					Med1																								Cend1
					Slc38a2																								Snx24
					Tnfaip2																								Usp2
					Ezh2																								Pgap2
					Bambi																								Pmm1
					Tead2																								Pithd1
					Pank3																								Def8
					Sema3g																								Irs4
					Ldlrad3																								Scn7a
					Fcf1																								Slc35e3
					Hs6st1																								2610306M01Rik
					Aebp2																								Samd10
					Vps13d																								Serpinb1b
					Plekho2																								Coch
					Atf7ip																								Hscb
					Lemd2																								Pnpt1
					Fkbp5																								Pbx4
					Mbd6																								Cerk
					Rgs2																								Retreg3
					Elf4																								Inhbb
					Trp53bp1																								Napsa
					Myh9																								Colec10
					Lfng																								Nol4l
					Yipf6																								Tcea2
					Cgnl1																								Fam83h
					Mpc2																								Pick1
					Ets1																								Il17ra
					Agtpbp1																								Aig1
					Hsd11b1																								Tmsb10
					Hspa9																								Myzap
					Osr1																								Prps1l3
					Smim4																								Gm19345
					Tmem9b																								Asap1
					Eefsec																								Sorl1
					H2-K1																								Rpl37
					Rad51ap1																								Ly6e
					Xdh																								Cish
					Bag3																								Armcx2
					Arhgap39																								Fkbp9
					Echdc1																								Cstb
					Akap12																								Sult1a1
					Adipor2																								Nfkbia
					Kctd10																								Rac3
					Pak1ip1																								Eef1g
					Abhd10																								Gli1
					Nfil3																								Fstl3
					Egln3																								Tfcp2
					Prrc2c																								Mindy2
					Igf2r																								Rps10-ps2
					Eef2k																								Gm46209
					Cacna1g																								Vgll4
					Zscan26																								Gm10175
					Kmt2a																								Sh3d19
					Csrp1																								Psme2b
					Bdh2																								Stx8
					Dhx38																								Xxylt1
					Fam102a																								Odad4
					Skil																								Adgre5
					Impa2																								Tor3a
					Tpd52l2																								Peg10
					Irf2bp2																								Gm4366
					Acp2																								Col9a2
					Sart3																								Popdc2
					Cstf3																								Ntn1
					Col15a1																								Timp1
					Nfatc4																								Mettl27
					Cdk18																								Wls
					Prrx1																								Rnaset2b
					Ccnt2																								Dcaf4
					Tpx2																								Fahd1
					Tmem248																								Zbtb22
					Cpeb2																								Pnkd
					Tcf4																								Zfp677
					Pepd																								Zfp558
					Insig2																								Nr6a1
					Gulp1																								Eif3h
					Atp2b1																								Gm16576
					Rhou																								Tmem106b
					Crtc1																								Zfp362
					Gfm1																								Xk
					Zbtb39																								Zfp277
					Pard3																								Lrrc46
					Stub1																								Mpv17l
					Litaf																								Szrd1
					Abcd2																								Eef1d
					Snapc5																								Rgl1
					Cry1																								ND3
					Tbrg1																								Slc2a4
					Ffar2																								Cnpy2
					Sned1																								Brms1l
					Cabin1																								Sh3bp4
					Atxn7l3b																								Map2k3os
					Tmpo																								Crybg1
					Ccng1																								Pfkfb4
					Sesn1																								Prdx4
					Uaca																								Sectm1a
					Zfp395																								Gpr20
					Tspan9																								Nlrp2
					Insig1																								Cops9
					Limk2																								Capn11
					Atf7																								Tns3
					Aff4																								Tmtc4
					Hibadh																								Sfr1
					Met																								Fas
					Ralgapa2																								Tram1l1
					Aff1																								Eif1ad6
					Pde4b																								D130020L05Rik
					Dhx15																								Pir
					Cox14																								Ginm1
					F11r																								Bcat1
					Slc43a1																								Metrn
					Rps21																								Tecpr1
					Unc5b																								Tgif2
					Uqcc2																								Plekha4
					Nans																								H3c4
					Anln																								Rgmb
					Suco																								Dbndd1
					Dusp3																								Garem2
					Cav1																								Ddah2
					Slc41a2																								Dhrs11
					Ak4																								Wasf3
					Exoc6b																								Lars2
					Ddit4																								Tle5
					Dpysl3																								Fam71f1
					Sparc																								Snx18
					Kmt2c																								5430403N17Rik
					Myh10																								Rps8
					Tcaf2																								Snap29
					Rras																								Pls3
					Abhd15																								5730455P16Rik
					Smim1																								Sfrp1
					Mxi1																								Rdh10
					Taf15																								Sdf4
					Spdl1																								Begain
					Mbd4																								Spocd1
					Cnih2																								Zfp36l2
					Cobll1																								Zfp974
					Dram1																								Efhc1
					Socs1																								Harbi1
					Cxxc5																								Suclg1
					Fscn1																								Map2
					Ywhaz																								Rpl34-ps1
					Mdga1																								Pmp22
					Adam12																								Spats1
					2310039H08Rik																								Igfbp4
					Hnrnpc																								Zfp518a
					Snrnp35																								Cacna1b
					Tmbim1																								Ccdc30
					Add1																								E2f5
					Col27a1																								Plekhh1
					Wwp2																								Cfap46
					Rbm6																								Spred1
					Gga1																								Fam171a2
					Parm1																								Lrrc32
					Dpep1																								Ucp1
					Gtf3c6																								Got1
					Rara																								Ccser1
					Lmbrd1																								Nab2
					Glis1																								Galnt12
					Foxc1																								Golm2
					Spry1																								Serpinb6a
					Adora1																								Gm6285
					Id3																								Polr1has
					Kdm6b																								Gm17484
					Got2																								Ext1
					Ankrd46																								Tfeb
					Isy1																								Npl
					Rbm27																								Taf1b
					Prr14l																								Sh2d4a
					Fkbp7																								Banf1
					Arid5b																								Ptgir
					Pfn2																								Ralyl
					Dtd2																								Gpr146
					Fis1																								Gpr137
					Fxyd1																								Mr1
					Bsg																								Zfp760
					Spsb1																								Zbtb3
					Cebpa																								Atat1
					Stk39																								Selenop
					Vsig10l																								Lsm10
					Pds5a																								Lrriq3
					Gpc1																								Gm15793
					Anxa5																								Poll
					Cnot6l																								Trafd1
					Phf20l1																								Alas1
					Mcrs1																								Prkci
					Ipo9																								Zfp260
					B3gnt2																								Tfb1m
					Kdm5b																								Dok7
					Cbl																								Tmem192
					Ahnak																								BC051226
					Cdh13																								Sort1
					Sdc2																								Tmem106a
					Stat5a																								Septin8
					Cep164																								Ggcx
					2310001H17Rik																								9930012K11Rik
					Bmf																								Mipol1
					Ankrd10																								C77080
																													Nmd3
																													Mmp16
																													Adamts4
																													Akr1b8
																													Cldn19
																													Gng11
																													Syt17
																													Gm11598
																													Cyhr1
																													Sqor
																													Plekha2
																													Elmo1
																													Msrb2
																													Arl6ip5
																													Duox1
																													F2r
																													Decr2
																													Pld3
																													Rps11-ps1
																													Thbs3
																													Ccdc28b
																													Ccdc190
																													2610005L07Rik
																													Bicc1
																													Prkn
																													1700048O20Rik
																													Col9a3
																													Itprid2
																													Ndufs2
																													Jak2
																													Fam220a
																													Spry2
																													1700125H20Rik
																													Uros
																													Spata7
																													A530016L24Rik
																													Asgr2
																													Bean1
																													A930012L18Rik
																													Tomm22
																													Gpx4
																													Cdkn2b
																													Phyh
																													Syne1
																													Zfp386
																													Traf3ip1
																													Fbxo4
																													Ngf
																													Rabl2
																													Evi2a
																													Rbpj
																													Avil
																													Tsen34
																													Fam3c
																													Dusp12
																													Ubxn6
																													Btf3-ps18
																													Ece1
																													Fcgrt
																													9130008F23Rik
																													Tbc1d22a
																													Tspan12
																													Efna2
																													Emp3
																													Nhlrc1
																													Usp12
																													1810024B03Rik
																													Bmi1
																													Copg2
																													Glis2
																													Ptchd4
																													Noxo1
																													Ddt
																													Arsg
																													Bphl
																													Dpp3
																													Tspan31
																													Npb
																													Amdhd2
																													Rab22a
																													0610012G03Rik
																													Elmod3
																													Mfsd3
																													NA
																													5530601H04Rik
																													Raet1a
																													Pon3
																													Xaf1
																													Pygb
																													Vps26c
																													Fbxl21
																													Crygn
																													Mxd1
																													Gstt3
																													Zfand1
																													Htatip2
																													Dyrk1b
																													Abtb1
																													Shisa4
																													Dtx4
																													Phkb
																													Vgll3
																													Tmem205
																													En1
																													Slc16a8
																													Dmpk
																													Shank2
																													Trib2
																													Cdc42ep3
																													Mpc1
																													Epdr1
																													Zfp97
																													Pcdhga3
																													Wwc2
																													Tpcn1
																													Gm8494
																													Csdc2
																													Vat1
																													9030612E09Rik
																													Ppard
																													Slc6a2
																													Nrtn
																													Klhl24
																													Tuft1
																													Pla1a
																													Cyp4a12b
																													Nat8f1
																													Trim23
																													1110059E24Rik
																													Klhdc3
																													Scamp5
																													Cnn3
																													Chst8
																													Tubb3
																													Dtd1
																													C130060C02Rik
																													Fam160a1
																													Smarcd3
																													Rpl10a-ps1
																													Rps12-ps3
																													Agxt
																													Tigd3
																													Apbb1ip
																													Stx6
																													2210406O10Rik
																													Wif1
																													Fam104a
																													A930004D18Rik
																													Gm5637
																													Ypel1
																													Casp6
																													Adcy1
																													Gcnt1
																													Bhlhe22
																													Rhof
																													Bri3
																													Rab15
																													Agps
																													Ano1
																													Klhdc1
																													Rep15
																													H1f4
																													Entpd6
																													Smim8
																													Atp5md
																													Psmd10
																													Oxld1
																													Frmd8
																													Etv5
																													Tbkbp1
																													Rgs16
																													Pde6d
																													Col28a1
																													Dazap2
																													Mapk8ip1
																													Prdm16
																													A530072M11Rik
																													Itgb3bp
																													Kbtbd11
																													Zfp791
																													Mexis
																													Opn1sw
																													Appl2
																													Ndrg4
																													Wwc1
																													Fancf
																													P2ry6
																													Iah1
																													Man1c1
																													Gm2004
																													Dip2c
																													Tead3
																													Hps3
																													Nacc2
																													Zscan2
																													Erbin
																													Sbk1
																													Gm16244
																													Ccdc90b
																													Pts
																													Frg1
																													Polr1c
																													Lgr4
																													Ccdc103
																													Catip
																													Sdc3
																													Plat
																													Rps10-ps1
																													Rbpj-ps3
																													Ralgds
																													Gm12166
																													Rps17
																													Hes1
																													Atl1
																													Fzd2
																													Crim1
																													2610035F20Rik
																													Map7d1
																													Nat8f4
																													Cryz
																													E130311K13Rik
																													Runx1
																													Rnf144b
																													Rps2-ps6
																													Ube2d1
																													Tubb4a
																													Dnajc4
																													Serp1
																													Il11
																													Tomm20
																													Aktip
																													Bcap31
																													Gm14325
																													C8g
																													Mettl26
																													A130010J15Rik
																													Bst1
																													S100a6
																													Glul
																													Fbln7
																													H6pd
																													Sec61g
																													Midn
																													Plxna2
																													Ensa
																													Pomgnt2
																													Jmy
																													Rps20
																													Psma3
																													Gprc5c
																													Bco2
																													Smarca2
																													Fam178b
																													Vps29
																													Xrra1
																													Retsat
																													Ptgis
																													Zfp950
																													Clmn
																													Crybg2
																													Trim44
																													Cyb5d2
																													Crot
																													Tmem63b
																													Cspg4b
																													Best1
																													Rps15a-ps3
																													Acads
																													Gsdme
																													Nudt22
																													Myo7a
																													Gpn2
																													Nol4
																													Ptgr2
																													Arrdc3
																													Vegfc
																													Mcee
																													Atp13a2
																													Gsr
																													Nek7
																													Rps18-ps3
																													Rpl36
																													Fkbp8
																													Isoc2b
																													Gas7
																													Zdhhc20
																													Tec
																													Gm14137
																													Dbil5
																													Sh3pxd2a
																													Nt5dc2
																													Whrn
																													Ankrd12
																													Rpl18-ps2
																													2310040G24Rik
																													Zfp759
																													Ndufb10
																													Mat2b
																													Gm16364
																													Amz2
																													Peli2
																													Ccng2
																													Sgpl1
																													Slco1a5
																													Ring1
																													Plekhg3
																													Cyp4f13
																													Bbip1
																													Gm11221
																													Grtp1
																													Sdhaf3
																													Camk2a
																													Arl2bp
																													Clec3b
																													Ifi209
																													1700030J22Rik
																													Pcgf5
																													Fgfr1
																													Fam136a
																													Wdyhv1
																													Cyp1b1
																													Sys1
																													Plpp6
																													Thoc6
																													Mbip
																													Rtn4rl1
																													Hhat
																													Naif1
																													Trpm3
																													Lrrc75a
																													Tmem143
																													Mxra8
																													Rps2
																													Klf6
																													Synj2bp
																													Tmem151a
																													Tdrd7
																													Fbxo17
																													Glrx3
																													Tspan4
																													Esyt2
																													Id1
																													Cln3
																													Fam118a
																													A830082K12Rik
																													Dlx6os1
																													Tmem38a
																													Ccl2
																													Lztr1
																													Cox6c
																													Rps7
																													Sh3glb2
																													Fbxl16
																													Plagl1
																													Dcaf11
																													Rpl21-ps11
																													B3galnt1
																													Pja2
																													Aga
																													Thap11
																													Vip
																													Klhl36
																													Cpe
																													Mrps34
																													Iqank1
																													Ptdss2
																													Ces1a
																													Cd34
																													Col17a1
																													Rnaset2a
																													Spr
																													Ankmy2
																													Ifitm3
																													Irgm1
																													Ccdc102a
																													Zfp13
																													Htra4
																													Shox2
																													Tmem106c
																													Rsph9
																													Cdhr1
																													Ebf2
																													Sema4g
																													Dio3
																													Gstt1
																													Gsc
																													Gli2
																													Tstd3
																													Lrrc73
																													Rpl10a
																													Arap2
																													Lancl1
																													Foxg1
																													Thap6
																													Angel1
																													Ppp2r5c
																													Serpinb9
																													Dap
																													Ndst3
																													Myl12b
																													Bbs2
																													Tns2
																													Fam32a
																													Eapp
																													Zfp943
																													Slc45a4
																													Capn1
																													Plscr2
																													Tmem59l
																													Mlh3
																													Eif1ad7
																													Zfp658
																													Pax1
																													Krt13
																													Rsl1
																													Zfp799
																													Pfdn5
																													Rps27
																													Spring1
																													Tmem74
																													Pcdhgb5
																													Serhl
																													Dennd10
																													Arf5
																													Tbc1d16
																													Gm20735
																													Stk25
																													Pex3
																													Lyplal1
																													Chm
																													Rbfa
																													Prl2c5
																													Tpm2
																													Krt80
																													E230016K23Rik
																													Vsig10
																													Cdkn2a
																													Tarm1
																													Polr2e
																													Ifi35
																													2210408F21Rik
																													Ccn4
																													Msln
																													Fth1
																													Msh5
																													Rai14
																													Pomk
																													Spcs1
																													Irf9
																													Cd80
																													Foxp4
																													Stox1
																													Rgs20
																													Gm4294
																													Abracl
																													Slc7a11
																													Calml4
																													E430018J23Rik
																													Cox16
																													Ociad2
																													Borcs7
																													Ndufaf7
																													Arap1
																													Kiz
																													Saa2
																													S100b
																													Chd7
																													Mov10
																													Rad21
																													Gm28659
																													Tgfb1i1
																													1500011B03Rik
																													Zfp458
																													Nat2
																													Paxx
																													Gata4
																													Rnf141
																													Creb3l1
																													Gm16835
																													Gm12816
																													Glis3
																													Matn2
																													Sema3c
																													Igf2
																													Disp2
																													Ifi214
																													Gm16238
																													Efna3
																													Mea1
																													Erh
																													Gnpda2
																													Gm10343
																													Per2
																													Lamtor4
																													Osbpl2
																													Itga9
																													Crocc
																													Nhsl2
																													Sipa1l2
																													Mrpl24
																													Bmp6
																													4631405J19Rik
																													Teddm2
																													Alg2
																													Pigf
																													Tmem198b
																													Chmp1a
																													Ripor2
																													Itgbl1
																													Tmprss11f
																													Sestd1
																													Rpl28-ps1
																													Sri
																													Zfp3
																													Stim1
																													Map4k3
																													Zfp523
																													Glt8d1
																													AI115009
																													Colec11
																													Ston2
																													Reep6
																													Atg10
																													Itpka
																													Zfp40
																													Klk9
																													Ripor3
																													Adssl1
																													Mcrip1
																													Gm14295
																													Atp5c1
																													Acvrl1
																													Mfsd7a
																													Gm6712
																													Tiam2
																													Hcfc1r1
																													Rap2a
																													Lman2l
																													Dera
																													Hoga1
																													Zfp874a
																													Tpgs1
																													Ralbp1
																													Fbxl15
																													B4gat1
																													Cbs
																													Morn2
																													Acad10
																													Ppp1r13b
																													Zic5
																													Tax1bp1
																													Rnf114
																													Snx3
																													St3gal2
																													Sec11a
																													Ecd
																													Cpped1
																													AI429214
																													Tlr6
																													Resf1
																													H4c17
																													Smurf2
																													Tmem134
																													Ptgs2os2
																													Gm10416
																													Fsd1
																													Kcnn4
																													Smim11
																													Trim12c
																													Piezo2
																													Rps26
																													Vapa
																													Fam151b
																													Camkmt
																													Ptpn1
																													Anapc11
																													Gin1
																													Stard10
																													Smim20
																													Syndig1
																													Gm11703
																													Gm6368
																													Marchf3
																													Sumo1
																													Erp44
																													Ndufb4c
																													Grem1
																													Slc16a9
																													Sult2b1
																													Has2
																													Clcf1
																													Ndrg3
																													Notch3
																													Txn2
																													Ier5
																													Lrpap1
																													Iscu
																													Nalcn
																													Gm39302
																													Ubxn7
																													Calr3
																													Col6a5
																													Rbm34
																													Cryzl1
																													Ehmt2
																													Hs3st3b1
																													Osbpl9
																													Rad51b
																													Cd59a
																													Lancl3
																													H2bc21
																													Ube2r2
																													Gstt2
																													Clic1
																													Il34
																													A330074K22Rik
																													Ugt1a7c
																													Sh3yl1
																													Sgtb
																													Commd7
																													Gm13611
																													Ifih1
																													Xpc
																													Map2k6
																													Ebpl
																													Car2
																													Ifitm6
																													Mapkapk3
																													Btrc
																													Tmem62
																													Lyz2
																													Crocc2
																													Prox2
																													Anxa3
																													Azin2
																													Lgals1
																													Tspan11
																													Carmil3
																													Sugct
																													Zfp449
																													Pcsk6
																													Ftl1-ps2
																													Trib3
																													Svil
																													N4bp2l2
																													Cacna1i
																													Il2rb
																													Gm5421
																													Selenbp1
																													Krt10
																													Pth2r
																													Atp23
																													Hint2
																													Zfp706
																													4833418N02Rik
																													Hint3
																													Zfp438
																													Btbd11
																													Mcam
																													Pabpc1
																													Igbp1
																													Gnl1
																													Plin3
																													Nagk
																													Cyp7b1
																													Bcas3
																													Micu1
																													Gm16325
																													Rassf2
																													Pacs1
																													Tapbpl
																													Dgki
																													Bak1
																													Apobec3
																													Zc3h14
																													Crbn
																													Ngef
																													Syngr4
																													Unc13c
																													Selenof
																													Bet1
																													Kdsr
																													Nmnat1
																													Prkar2b
																													Fuca2
																													Pde10a
																													Nit1
																													Bcr
																													Gadd45b
																													Plscr3
																													Ndrg1
																													Gm10373
																													Myl12a
																													Rpl3-ps1
																													Cmtm3
																													Hdac9
																													Rtp1
																													Pctp
																													Atp6v0a1
																													Pfdn2
																													Synpo
																													Kif21b
																													Tnni1
																													Ssbp3
																													Cfap126
																													Bmerb1
																													Ddx58
																													Tbc1d9b
																													A630001G21Rik
																													Zfp354b
																													Hoxa6
																													Calm1
																													Syne3
																													Tent5a
																													Pafah1b3
																													Eif4e2
																													Rab36
																													Acad12
																													Spa17
																													Rtl5
																													Zfp606
																													H2bc23
																													Plekha6
																													Spg21
																													Jam2
																													Gm12758
																													Ap2m1
																													Cdcp1
																													Ndufb8
																													Nmnat3
																													Serpina3i
																													Ace2
																													Cstdc4
																													Polr1d
																													Cfl1
																													Rpl5-ps2
																													Mxra7
																													Zfp251
																													Il4ra
																													Irag1
																													Asphd2
																													Fndc10
																													Snw1
																													Ppib
																													Gabarapl2
																													Dnal4
																													Atxn10
																													Katna1
																													Zfp456
																													Airn
																													Ctsh
																													Abcb9
																													Ankrd29
																													Dnah10
																													Rffl
																													Psd
																													Zfp105
																													Car11
																													H3c15
																													Prdx2
																													Pltp
																													Tpra1
																													Tbc1d12
																													Obsl1
																													Slc16a3
																													Gm8302
																													Cgrrf1
																													Ermard
																													Celf5
																													Adgrf5
																													Tspan5
																													Vrk3
																													Map1b
																													Fgfr3
																													Mcl1
																													Gbp9
																													2500004C02Rik
																													Zfp622
																													Ism2
																													Cercam
																													Rpl37rt
																													Hmcn2
																													Fam171a1
																													Irgm2
																													Rfk
																													Bad
																													Apc2
																													Sstr4
																													Mndal
																													Mapk3
																													Vgf
																													Thnsl2
																													Tmbim6
																													Medag
																													Fgd1
																													Emc9
																													Magea9
																													Srgap3
																													Cd63
																													Ninl
																													Cspg5
																													Rit1
																													Fam13c
																													Rplp0
																													Calcrl
																													Pcyox1
																													Suds3
																													0610040B10Rik
																													Aipl1
																													Zmym3
																													Rpl39
																													Zfp944
																													Swap70
																													Fosl2
																													Anks1b
																													Igfbp6
																													Pgap4
																													Gdf15
																													Adra1b
																													Gm12669
																													Ror1
																													4921507G05Rik
																													Kctd21
																													Rilpl2
																													Cyb561a3
																													Vim
																													Nudt13
																													Hykk
																													Wdr31
																													Tpmt
																													Slc38a3
																													Ptgs2
																													Snapc1
																													Dusp10
																													Aspg
																													Rps8-ps1
																													1110038B12Rik
																													Gask1a
																													Bvht
																													Cemip2
																													Agap1
																													Dbp
																													Armh3
																													Cpm
																													Tnfaip8l1
																													Lonp2
																													Spata13
																													Klra2
																													Lrrc75b
																													Mad2l1bp
																													Rps6ka2
																													Otulinl
																													Prkar1a
																													Hes6
																													Il17rc
																													Pdia5
																													Lgmn
																													Timp3
																													Fam78b
																													Brd3os
																													Aco2
																													Tmem184b
																													Asic1
																													Skap2
																													Atf3
																													Gstm5
																													Rpl8
																													Rab3il1
																													Slc22a23
																													Pigx
																													Abhd12
																													Apol6
																													Adat2
[truncated: 2,723 more rows]
[truncated: 16 more columns]
