# Supplementary material for: IRX3 controls a SUMOylation-dependent differentiation switch in adipocyte precursor cells
Source: Nat Commun. 2025 Aug 6;16:7248. doi: 10.1038/s41467-025-62361-1 (PMC12328774; doi:10.1038/s41467-025-62361-1)
Supplement: Supplementary file 16 — Supplementary Data 13 [file 41467_2025_62361_MOESM16_ESM.xlsx]

## Sheet: Key
Supplementary File 13: RNA-seq, DEGs following IRX3-KO and/or ML-792 during different timepoints of adipogenic differentiation in ME3 cells (padj<0.01, FC>1.2)
0. overview of the number of DEGs for each comparison
1. Day -1: IRX3-KO vs Ctr (DMSO)
2. Day -1: IRX3-KO vs Ctr (ML-792)
3. Day 1: IRX3-KO vs Ctr (DMSO)
4. Day 1: IRX3-KO vs Ctr (ML-792)
5. Day 9: IRX3-KO vs Ctr (DMSO)
6. Day 9: IRX3-KO vs Ctr (ML-792)
7. Day -1: ML-792 vs DMSO (Ctr)
8. Day -1: ML-792 vs DMSO (IRX3-KO)
9. Day 1: ML-792 vs DMSO (Ctr)
10. Day 1: ML-792 vs DMSO (IRX3-KO)
11. Day 9: ML-792 vs DMSO (Ctr)
12. Day 9: ML-792 vs DMSO (IRX3-KO)
13. Overlap between DEGs in analyses 1 (IRX33-KO vs Ctr) and 8 (ML-792 vs DMSO) on day -1 of differentiation
14. Overlap between DEGs in analyses 3 (IRX33-KO vs Ctr) and 10 (ML-792 vs DMSO) on day 1 of differentiation
15. Overlap between DEGs in analyses 5 (IRX33-KO vs Ctr) and 12 (ML-792 vs DMSO) on day 9 of differentiation

## Sheet: 0. overview
				Padj < 0.01, FC 1.2								Padj < 0.01, FC 1.2
Analysis number	Day	Comparison	Treatment	DEGs	Up	Down		Analysis number	Day	Comparison	Genotype	DEGs	Up	Down
1	D-1	IRX3-KO vs Ctr	DMSO	6076	3047	3029		7	D-1	ML-792 vs DMSO	Control	209	141	68
2			ML-792	6463	3329	3134		8			IRX3-KO	685	410	275
3	D1	IRX3-KO vs Ctr	DMSO	6693	3181	3512		9	D1	ML-792 vs DMSO	Control	5407	2775	2632
4			ML-792	6317	2933	3384		10			IRX3-KO	2812	1363	1449
5	D9	IRX3-KO vs Ctr	DMSO	9275	4775	4500		11	D9	ML-792 vs DMSO	Control	3128	1592	1536
6			ML-792	9788	4931	4857		12			IRX3-KO	2431	1385	1046

## Sheet: 1. D-1_IRX3-KO_vs_Ctr_(DMSO)
ensembl.id	Chromosome	type	gene.id	baseMean	log2FoldChange	lfcSE	stat	pvalue	padj	Symmetric Fold change
ENSMUSG00000031673	chr8	protein_coding	Cdh11	17695.7	14.5411	0.833531	17.4452	3.7412e-68	1.23793e-66	23840.8
ENSMUSG00000033676	chr7	protein_coding	Gabrb3	327.899	12.1107	1.18028	10.2609	1.05739e-24	1.15151e-23	4422.63
ENSMUSG00000021464	chr13	protein_coding	Ror2	70.5682	9.58793	1.18987	8.05799	7.75597e-16	5.84497e-15	769.581
ENSMUSG00000022525	chr16	protein_coding	Hrasls	37.398	9.41076	1.19593	7.869	3.57484e-15	2.60107e-14	680.646
ENSMUSG00000022221	chr14	protein_coding	Ripk3	747.232	9.39641	0.547283	17.1692	4.51727e-66	1.44365e-64	673.908
ENSMUSG00000028093	chr3	protein_coding	Acp6	50.478	9.25397	1.19377	7.75188	9.05391e-15	6.43527e-14	610.55
ENSMUSG00000033906	chrX	protein_coding	Zdhhc15	159.443	9.12997	1.02436	8.91283	4.97456e-19	4.31597e-18	560.265
ENSMUSG00000074743	chr2	protein_coding	Thbd	2661.72	8.91328	0.263979	33.7651	6.42401e-250	1.18092e-247	482.132
ENSMUSG00000035357	chr6	protein_coding	Pdzrn3	63.7459	8.87359	1.1888	7.46432	8.37335e-14	5.61565e-13	469.046
ENSMUSG00000043969	chr19	protein_coding	Emx2	41.0992	8.70572	1.19297	7.29753	2.93096e-13	1.9097e-12	417.525
ENSMUSG00000045103	chrX	protein_coding	Dmd	48.7762	8.56307	1.19457	7.16832	7.59254e-13	4.82994e-12	378.218
ENSMUSG00000050212	chr4	protein_coding	Eva1b	645.084	8.55855	0.461845	18.5312	1.15645e-76	4.37903e-75	377.035
ENSMUSG00000041658	chrX	protein_coding	Rragb	25.1831	8.43306	1.2116	6.96027	3.39625e-12	2.09123e-11	345.625
ENSMUSG00000020154	chr10	protein_coding	Ptprb	26.976	8.4182	1.21004	6.95695	3.47721e-12	2.13924e-11	342.082
ENSMUSG00000095872	chrX	protein_coding	Gm15128	29.9202	8.37609	1.20195	6.96876	3.1974e-12	1.96935e-11	332.243
ENSMUSG00000029661	chr6	protein_coding	Col1a2	66930.9	8.30671	0.0503461	164.992	0	0	316.642
ENSMUSG00000023232	chr4	protein_coding	Serinc2	19.6983	8.17452	1.2096	6.75806	1.39854e-11	8.27962e-11	288.919
ENSMUSG00000057836	chrX	protein_coding	Xlr3a	26.0421	8.16593	1.20679	6.76664	1.31811e-11	7.81418e-11	287.204
ENSMUSG00000031209	chrX	protein_coding	Heph	85.2585	8.11465	1.18621	6.84081	7.87445e-12	4.7348e-11	277.175
ENSMUSG00000056854	chrX	protein_coding	Pou3f4	26.6074	8.06531	1.20669	6.6838	2.32824e-11	1.35928e-10	267.854
ENSMUSG00000024376	chr18	protein_coding	Epb41l4a	28.0047	7.94502	1.1982	6.63079	3.33884e-11	1.92939e-10	246.428
ENSMUSG00000079350	chrX	protein_coding	Magea8	23.1789	7.89138	1.20472	6.55041	5.73804e-11	3.26146e-10	237.433
ENSMUSG00000031255	chrX	protein_coding	Sytl4	15.7512	7.77674	1.22274	6.36009	2.01636e-10	1.10435e-09	219.297
ENSMUSG00000021069	chr12	protein_coding	Pygl	27.9088	7.66269	1.20778	6.34445	2.23217e-10	1.21728e-09	202.628
ENSMUSG00000022575	chr15	protein_coding	Gsdmd	222.877	7.64295	0.520524	14.6832	8.26261e-49	1.84732e-47	199.875
ENSMUSG00000005360	chr15	protein_coding	Slc1a3	436.573	7.62756	1.18902	6.41497	1.40849e-10	7.8077e-10	197.753
ENSMUSG00000021047	chr12	protein_coding	Nova1	184.706	7.59429	0.601324	12.6293	1.45606e-36	2.32493e-35	193.245
ENSMUSG00000058624	chr19	protein_coding	Gda	528.377	7.53296	0.404897	18.6046	2.94832e-77	1.13642e-75	185.202
ENSMUSG00000097626	chr5	antisense	4921504A21Rik	15.6429	7.47197	1.23435	6.05338	1.4184e-09	7.34931e-09	177.537
ENSMUSG00000036815	chr1	protein_coding	Dpp10	14.8764	7.47053	1.22532	6.09679	1.08221e-09	5.66192e-09	177.36
ENSMUSG00000087095	chr19	antisense	Emx2os	17.2154	7.38257	1.21685	6.06693	1.30376e-09	6.77323e-09	166.868
ENSMUSG00000033214	chr14	protein_coding	Slitrk5	383.309	7.36974	0.462067	15.9495	2.87211e-57	7.77022e-56	165.391
ENSMUSG00000070551	chr7	protein_coding	Mrgprb5	9.5315	7.35146	1.26624	5.80573	6.40867e-09	3.16505e-08	163.308
ENSMUSG00000048489	chr6	protein_coding	8430408G22Rik	31.1814	7.33165	1.20516	6.08354	1.17555e-09	6.13982e-09	161.081
ENSMUSG00000022860	chr16	protein_coding	Chodl	43.9271	7.24845	1.206	6.01031	1.85172e-09	9.51883e-09	152.056
ENSMUSG00000051900	chr7	protein_coding	Abca16	12.7006	7.14256	1.24156	5.75287	8.7741e-09	4.29871e-08	141.295
ENSMUSG00000062184	chrX	protein_coding	Hs6st2	47.1516	7.10678	1.21153	5.86597	4.46526e-09	2.23242e-08	137.834
ENSMUSG00000039706	chr5	protein_coding	Ldb2	226.805	7.10327	0.467414	15.197	3.70441e-52	9.03339e-51	137.498
ENSMUSG00000022321	chr15	protein_coding	Cdh10	14.6728	7.03308	1.22619	5.73572	9.70994e-09	4.73456e-08	130.969
ENSMUSG00000059878	chr6	protein_coding	Zfp422	318.45	7.00765	0.407852	17.1818	3.63171e-66	1.16583e-64	128.681
ENSMUSG00000031239	chrX	protein_coding	Itm2a	2297.06	6.97753	0.225337	30.9649	1.59948e-210	2.1501e-208	126.022
ENSMUSG00000022596	chr15	protein_coding	Slurp1	11.8408	6.95393	1.10925	6.26903	3.63302e-10	1.95641e-09	123.977
ENSMUSG00000034382	chr17	protein_coding	AI661453	6.5511	6.90071	1.2845	5.37228	7.77467e-08	3.53301e-07	119.487
ENSMUSG00000020176	chr11	protein_coding	Grb10	2344.11	6.78509	0.144241	47.0401	0	0	110.285
ENSMUSG00000043613	chr9	protein_coding	Mmp3	49.2836	6.76182	0.743554	9.09392	9.5535e-20	8.52247e-19	108.52
ENSMUSG00000031112	chrX	protein_coding	Stk26	6.14398	6.69627	1.33343	5.02183	5.11814e-07	2.17594e-06	103.7
ENSMUSG00000023959	chr17	protein_coding	Clic5	137.757	6.54567	0.360839	18.1401	1.53689e-73	5.52768e-72	93.4207
ENSMUSG00000026399	chr1	protein_coding	Cd55	44.2768	6.49858	0.857758	7.57624	3.55712e-14	2.44195e-13	90.4207
ENSMUSG00000019894	chr10	protein_coding	Slc6a15	8.47301	6.44423	1.24883	5.16022	2.46655e-07	1.07608e-06	87.0773
ENSMUSG00000045330	chrX	protein_coding	4933402E13Rik	4.81873	6.4382	1.32035	4.87615	1.08176e-06	4.47517e-06	86.7146
ENSMUSG00000022883	chr16	protein_coding	Robo1	676.239	6.434	0.341464	18.8424	3.39268e-79	1.35631e-77	86.4622
ENSMUSG00000027358	chr2	protein_coding	Bmp2	503.298	6.38508	0.187779	34.0032	2.00118e-253	3.80896e-251	83.5797
ENSMUSG00000026080	chr1	protein_coding	Chst10	165.688	6.36601	0.412019	15.4508	7.45606e-54	1.8911e-52	82.4821
ENSMUSG00000091568	chr14	protein_coding	Gm8206	7.30949	6.31657	1.27832	4.94131	7.75999e-07	3.24775e-06	79.7035
ENSMUSG00000033578	chrX	protein_coding	Tmem35a	5.68696	6.23619	1.31811	4.73117	2.23224e-06	8.94228e-06	75.3841
ENSMUSG00000044367	chr11	protein_coding	Slc16a13	97.0872	6.23379	0.419884	14.8465	7.33469e-50	1.68541e-48	75.2588
ENSMUSG00000032356	chr9	protein_coding	Rasgrf1	16.5426	6.16595	1.06793	5.77372	7.75414e-09	3.80941e-08	71.8019
ENSMUSG00000049252	chr2	protein_coding	Lrp1b	18.4856	6.12693	1.23412	4.9646	6.88429e-07	2.89647e-06	69.8858
ENSMUSG00000075520	chr2	protein_coding	Malrd1	58.8715	6.12327	1.2093	5.0635	4.11629e-07	1.76537e-06	69.7088
ENSMUSG00000036602	chr10	protein_coding	Alx1	5.25083	6.05485	1.33801	4.52526	6.03199e-06	2.31837e-05	66.48
ENSMUSG00000027995	chr3	protein_coding	Tlr2	28.2906	5.97129	0.680629	8.77319	1.73679e-18	1.4724e-17	62.7388
ENSMUSG00000070691	chr4	protein_coding	Runx3	103.325	5.96035	0.404019	14.7526	2.95951e-49	6.68626e-48	62.2648
ENSMUSG00000028184	chr3	protein_coding	Adgrl2	215.053	5.90994	0.449516	13.1473	1.76313e-39	3.07305e-38	60.1268
ENSMUSG00000067586	chr13	protein_coding	S1pr3	998.867	5.90209	0.186771	31.6007	3.60955e-219	5.24555e-217	59.8006
ENSMUSG00000039616	chr18	protein_coding	Mocos	62.3162	5.85734	0.534264	10.9634	5.73128e-28	6.99991e-27	57.9744
ENSMUSG00000056900	chr3	protein_coding	Usp13	66.0442	5.8391	0.610116	9.57048	1.06408e-21	1.03981e-20	57.246
ENSMUSG00000014813	chr14	protein_coding	Stc1	84.4972	5.83717	1.20228	4.85508	1.20338e-06	4.95923e-06	57.1693
ENSMUSG00000039304	chr3	protein_coding	Tnfsf10	30.3727	5.76983	0.700809	8.23311	1.8242e-16	1.41336e-15	54.5623
ENSMUSG00000038305	chr1	protein_coding	Spats2l	22.4542	5.76968	1.23218	4.6825	2.83395e-06	1.12314e-05	54.5565
ENSMUSG00000029882	chr6	protein_coding	2210010C04Rik	2.68942	5.74709	1.42355	4.03715	5.41041e-05	0.000187568	53.7089
ENSMUSG00000057697	chr6	protein_coding	Vmn1r53	4.84901	5.74069	1.36076	4.21873	2.45684e-05	8.8765e-05	53.4713
ENSMUSG00000083307	chrX	processed_pseudogene	AA414768	146.657	5.69413	0.324294	17.5585	5.11661e-69	1.73032e-67	51.7731
ENSMUSG00000091400	chr14	protein_coding	Gm6356	78.0693	5.68615	0.610749	9.31014	1.27667e-20	1.18458e-19	51.4877
ENSMUSG00000061843	chr6	unprocessed_pseudogene	Vmn1r-ps32	5.48611	5.68591	1.33292	4.26577	1.99213e-05	7.27079e-05	51.479
ENSMUSG00000052516	chr16	protein_coding	Robo2	753.59	5.66316	0.231744	24.4371	6.90339e-132	5.10234e-130	50.6734
ENSMUSG00000055373	chr4	protein_coding	Fut9	462.626	5.6347	0.373678	15.079	2.22527e-51	5.30023e-50	49.6836
ENSMUSG00000026241	chr1	protein_coding	Nppc	12.6638	5.62074	1.25813	4.46755	7.91189e-06	3.00386e-05	49.2053
ENSMUSG00000075042	chr14	processed_transcript	4930431P03Rik	10.8475	5.61454	1.24149	4.52242	6.11355e-06	2.34888e-05	48.9944
ENSMUSG00000094925	chr14	protein_coding	Gm5798	11.4876	5.61318	1.27269	4.41048	1.03143e-05	3.86615e-05	48.9479
ENSMUSG00000006764	chr10	protein_coding	Tph2	4.43705	5.59178	1.34244	4.16537	3.10842e-05	0.00011078	48.2273
ENSMUSG00000094151	chr14	protein_coding	Gm7233	6.97444	5.56827	1.28486	4.33374	1.46597e-05	5.41474e-05	47.4478
ENSMUSG00000055214	chr1	protein_coding	Pld5	4.67527	5.55641	1.38237	4.01947	5.83299e-05	0.000201213	47.0594
ENSMUSG00000079387	chrX	protein_coding	Luzp4	4.09293	5.52745	1.33951	4.12646	3.68386e-05	0.000130295	46.1243
ENSMUSG00000092130	chr12	protein_coding	D030025P21Rik	47.1855	5.50685	0.538296	10.2301	1.45298e-24	1.57514e-23	45.4701
ENSMUSG00000022240	chr15	protein_coding	Ctnnd2	3.39607	5.49703	1.39556	3.93893	8.18461e-05	0.000277788	45.1618
ENSMUSG00000043441	chr3	protein_coding	Gpr149	27.9684	5.4818	0.651777	8.41054	4.08119e-17	3.25707e-16	44.6874
ENSMUSG00000042129	chr6	protein_coding	Rassf4	3.94491	5.45926	1.35409	4.03168	5.53795e-05	0.000191711	43.9949
ENSMUSG00000033585	chr7	protein_coding	Ndn	567.652	5.45497	0.197337	27.6429	3.4009e-168	3.35534e-166	43.8641
ENSMUSG00000025429	chr18	protein_coding	Pstpip2	4.25258	5.44409	1.3892	3.91887	8.89659e-05	0.000300814	43.5347
ENSMUSG00000085757	chrX	lincRNA	1700019B21Rik	9.10156	5.4286	1.12697	4.817	1.45731e-06	5.9623e-06	43.0696
ENSMUSG00000031877	chr8	protein_coding	Ces2g	590.787	5.40968	0.194989	27.7435	2.08759e-169	2.0787e-167	42.5084
ENSMUSG00000027171	chr2	protein_coding	Prrg4	318.838	5.39561	0.197273	27.3509	1.05304e-164	1.02022e-162	42.096
ENSMUSG00000022754	chr16	protein_coding	Tmem45a	352.523	5.37003	0.325873	16.4789	5.20027e-61	1.50738e-59	41.3562
ENSMUSG00000030873	chr7	protein_coding	Scnn1b	5.46996	5.36743	1.30709	4.1064	4.0187e-05	0.00014151	41.2816
ENSMUSG00000027656	chr2	protein_coding	Wisp2	274.996	5.35668	0.736132	7.27679	3.41852e-13	2.21329e-12	40.9752
ENSMUSG00000096446	chr14	protein_coding	Gm8104	32.2108	5.34632	0.768616	6.95577	3.50643e-12	2.15537e-11	40.6819
ENSMUSG00000047238	chrX	protein_coding	Mageh1	88.3159	5.34204	0.475279	11.2398	2.59958e-29	3.29669e-28	40.5616
ENSMUSG00000031596	chr8	protein_coding	Slc7a2	110.64	5.33589	1.22607	4.35203	1.34882e-05	5.00006e-05	40.389
ENSMUSG00000038721	chr11	protein_coding	Hoxb7	3.27	5.3196	1.37154	3.87857	0.000105071	0.000352279	39.9356
ENSMUSG00000070390	chr11	protein_coding	Nlrp1b	1.60997	5.28884	1.63164	3.24142	0.00118938	0.00346816	39.0929
ENSMUSG00000049281	chr9	protein_coding	Scn3b	32.7105	5.28368	0.874723	6.0404	1.53731e-09	7.94626e-09	38.9534
ENSMUSG00000063063	chr6	protein_coding	Ctnna2	1.61937	5.25429	1.68685	3.11485	0.00184037	0.00521649	38.1679
ENSMUSG00000026147	chr1	protein_coding	Col9a1	10.7137	5.23543	1.24938	4.19043	2.78427e-05	9.98569e-05	37.6723
ENSMUSG00000006356	chr12	protein_coding	Crip2	3383.84	5.23431	0.0716179	73.0866	0	0	37.643
ENSMUSG00000092552	chr6	processed_pseudogene	Gm4287	3.09107	5.21493	1.42802	3.65187	0.000260342	0.000830653	37.1408
ENSMUSG00000040569	chr4	protein_coding	Slc26a7	118.652	5.20504	1.22689	4.24246	2.21088e-05	8.01746e-05	36.887
ENSMUSG00000037463	chr7	protein_coding	Fbxo27	1.85228	5.15303	1.67524	3.07599	0.00209804	0.00589557	35.581
ENSMUSG00000024598	chr18	protein_coding	Fbn2	1589.17	5.14261	0.101199	50.8166	0	0	35.3249
ENSMUSG00000020589	chr12	protein_coding	Fam49a	7.84756	5.12788	1.38544	3.70126	0.000214535	0.000692826	34.9661
ENSMUSG00000002265	chr7	protein_coding	Peg3	76.9052	5.12101	0.746305	6.86182	6.79892e-12	4.10355e-11	34.7998
ENSMUSG00000031224	chrX	protein_coding	Magee2	2.55895	5.11034	1.64934	3.09841	0.0019456	0.00549304	34.5434
ENSMUSG00000000690	chr11	protein_coding	Hoxb6	4.14325	5.10246	1.36046	3.75053	0.000176462	0.000575378	34.3553
ENSMUSG00000079364	chr14	protein_coding	Gm3558	3.89606	5.10071	1.45296	3.51057	0.000447153	0.0013822	34.3136
ENSMUSG00000063531	chr5	protein_coding	Sema3e	95.5426	5.09363	0.531288	9.58731	9.04124e-22	8.86726e-21	34.1456
ENSMUSG00000049691	chr5	protein_coding	Nkx3-2	34.1634	5.08705	0.751231	6.77162	1.27352e-11	7.56025e-11	33.9902
ENSMUSG00000004951	chr5	protein_coding	Hspb1	21.0852	5.07489	0.763744	6.64475	3.03737e-11	1.75991e-10	33.7049
ENSMUSG00000034732	chrX	protein_coding	Pabpc5	5.35262	5.04483	1.35182	3.73187	0.000190063	0.000616757	33.0099
ENSMUSG00000069763	chr11	protein_coding	Tmem100	24.5213	5.0219	0.766232	6.55402	5.6007e-11	3.18593e-10	32.4895
ENSMUSG00000025932	chr1	protein_coding	Eya1	62.0071	5.01947	0.85981	5.83788	5.28703e-09	2.62739e-08	32.4347
ENSMUSG00000040327	chr17	protein_coding	Cul9	98.5152	5.00738	0.399084	12.5472	4.11835e-36	6.50826e-35	32.1641
ENSMUSG00000093482	chr6	lincRNA	Gm20619	3.42584	4.97487	1.43287	3.47195	0.000516689	0.0015853	31.4474
ENSMUSG00000043487	chr12	protein_coding	Acot6	35.0373	4.96928	0.580666	8.55789	1.14948e-17	9.38608e-17	31.3258
ENSMUSG00000038370	chr1	protein_coding	Pcp4l1	2.41903	4.9639	1.53604	3.23161	0.00123094	0.00357963	31.2092
ENSMUSG00000074771	chr2	protein_coding	Ankef1	219.158	4.93806	0.747096	6.60967	3.85186e-11	2.21454e-10	30.6552
ENSMUSG00000022123	chr14	protein_coding	Scel	1.40996	4.93416	1.681	2.93524	0.00333285	0.00905203	30.5724
ENSMUSG00000062818	chr6	protein_coding	Vmn1r51	3.23267	4.90871	1.47667	3.32419	0.000886771	0.00263362	30.0379
ENSMUSG00000094954	chr14	protein_coding	Gm8011	5.81109	4.89778	1.29351	3.78643	0.000152829	0.000501608	29.8112
ENSMUSG00000029675	chr5	protein_coding	Eln	641.301	4.8947	0.301346	16.2428	2.51202e-59	7.05333e-58	29.7477
ENSMUSG00000001741	chr7	protein_coding	Il16	37.0018	4.88246	0.68053	7.1745	7.25727e-13	4.62624e-12	29.4963
ENSMUSG00000048424	chr15	protein_coding	Ranbp3l	2.08817	4.86283	1.63775	2.96921	0.00298566	0.00817929	29.0976
ENSMUSG00000032006	chr9	protein_coding	Pdgfd	2.70208	4.83569	1.53881	3.14248	0.00167524	0.0047831	28.5554
ENSMUSG00000047686	chrX	protein_coding	Zcchc5	282.868	4.82053	0.449104	10.7337	7.07253e-27	8.33969e-26	28.2569
ENSMUSG00000027416	chr2	protein_coding	Otor	81.0209	4.8086	0.383765	12.5301	5.11272e-36	8.0501e-35	28.0241
ENSMUSG00000049202	chr17	pseudogene	4930515G13Rik	4.60835	4.79394	1.33593	3.58846	0.000332632	0.00104472	27.7408
ENSMUSG00000020411	chr11	protein_coding	Nipal4	6.14289	4.79023	1.29708	3.69309	0.000221547	0.000713199	27.6696
ENSMUSG00000085012	chr6	antisense	Gm15492	3.13695	4.78688	1.53084	3.12696	0.00176625	0.00502227	27.6055
ENSMUSG00000023961	chr17	protein_coding	Enpp4	57.2921	4.78508	0.57025	8.39121	4.81179e-17	3.8302e-16	27.5711
ENSMUSG00000092094	chr5	protein_coding	Zfp804b	18.4244	4.75394	1.0859	4.37789	1.19834e-05	4.45839e-05	26.9822
ENSMUSG00000033737	chrX	protein_coding	Fndc3c1	2.57256	4.71309	1.54404	3.05244	0.00226989	0.00633954	26.229
ENSMUSG00000089757	chr4	processed_transcript	Gm16334	6.62747	4.70504	1.32508	3.55077	0.000384113	0.00119732	26.0831
ENSMUSG00000079271	chr14	protein_coding	1700049E17Rik1	5.1293	4.69188	1.36433	3.43896	0.000583963	0.00177575	25.8462
ENSMUSG00000029816	chr6	protein_coding	Gpnmb	3.45371	4.68616	1.37546	3.40699	0.000656845	0.00198447	25.744
ENSMUSG00000056648	chr11	protein_coding	Hoxb8	2.70571	4.68109	1.39802	3.34836	0.000812906	0.00243103	25.6536
ENSMUSG00000086825	chr1	lincRNA	Gm15675	2.72636	4.67538	1.48493	3.14855	0.00164083	0.0046942	25.5522
ENSMUSG00000073409	chr17	protein_coding	H2-Q6	2.45695	4.65501	1.44973	3.21094	0.00132301	0.00382927	25.1941
ENSMUSG00000031886	chr8	protein_coding	Ces2e	476.915	4.64739	0.174086	26.6959	5.25285e-157	4.76702e-155	25.0613
ENSMUSG00000020990	chr12	protein_coding	Cdkl1	4.07681	4.64518	1.42565	3.2583	0.00112083	0.00327584	25.023
ENSMUSG00000021587	chr13	protein_coding	Pcsk1	9.11347	4.63587	1.13602	4.08081	4.48796e-05	0.000157364	24.862
ENSMUSG00000026814	chr2	protein_coding	Eng	1002.29	4.61404	0.101441	45.4852	0	0	24.4886
ENSMUSG00000040740	chr4	protein_coding	Slc25a34	23.5596	4.6033	0.885276	5.19985	1.99449e-07	8.77966e-07	24.3071
ENSMUSG00000067276	chrX	protein_coding	Capn6	705.272	4.58383	0.239814	19.1141	1.92678e-81	8.14171e-80	23.9812
ENSMUSG00000037211	chr3	protein_coding	Spry1	243.159	4.58173	0.452732	10.1202	4.49622e-24	4.78026e-23	23.9462
ENSMUSG00000019647	chr18	protein_coding	Sema6a	4.45385	4.55918	1.36075	3.3505	0.000806645	0.00241331	23.5749
ENSMUSG00000031253	chrX	protein_coding	Srpx2	1495.62	4.55013	0.0937091	48.5559	0	0	23.4275
ENSMUSG00000021567	chr13	protein_coding	Nkd2	27.4694	4.53483	0.648613	6.99158	2.718e-12	1.68033e-11	23.1803
ENSMUSG00000052854	chrX	protein_coding	Nrk	3213.86	4.53283	0.115577	39.219	0	0	23.1482
ENSMUSG00000041696	chr9	protein_coding	Rasl12	163.725	4.52721	0.318306	14.2228	6.61445e-46	1.37986e-44	23.0582
ENSMUSG00000040710	chr1	protein_coding	St8sia4	39.0222	4.49177	1.22785	3.65824	0.000253948	0.000812061	22.4987
ENSMUSG00000029755	chr6	protein_coding	Dlx5	14.2736	4.4886	0.720253	6.23197	4.60594e-10	2.46552e-09	22.4493
ENSMUSG00000079465	chr1	protein_coding	Col4a3	45.1566	4.46235	0.429398	10.3921	2.69341e-25	3.0031e-24	22.0445
ENSMUSG00000054640	chr17	protein_coding	Slc8a1	18.1558	4.45352	0.780511	5.7059	1.15729e-08	5.60862e-08	21.91
ENSMUSG00000043659	chr9	protein_coding	Npsr1	12.1511	4.44907	0.846772	5.25415	1.48711e-07	6.60434e-07	21.8425
ENSMUSG00000040938	chr11	protein_coding	Slc16a11	38.6295	4.42475	0.386334	11.4532	2.26624e-30	2.99952e-29	21.4775
ENSMUSG00000037188	chr4	protein_coding	Grhl3	8.77666	4.41949	0.967936	4.56589	4.9738e-06	1.92507e-05	21.3993
ENSMUSG00000061353	chr6	protein_coding	Cxcl12	1909.06	4.4179	0.177899	24.8337	3.87515e-136	2.97667e-134	21.3757
ENSMUSG00000042195	chr9	protein_coding	Slc35f2	7.86276	4.40342	1.11146	3.96184	7.43754e-05	0.000253473	21.1623
ENSMUSG00000052062	chr1	protein_coding	Pard3b	276.806	4.40211	0.208988	21.064	1.70195e-98	9.01616e-97	21.1431
ENSMUSG00000040254	chr5	protein_coding	Sema3d	27.6873	4.3933	0.589988	7.44643	9.59033e-14	6.41046e-13	21.0143
ENSMUSG00000097618	chr18	lincRNA	Gm26507	20.1578	4.3787	0.658228	6.65226	2.88634e-11	1.6751e-10	20.8028
ENSMUSG00000075592	chr14	protein_coding	Nynrin	761.844	4.36008	0.1222	35.6799	8.11895e-279	1.83813e-276	20.5359
ENSMUSG00000060586	chr17	protein_coding	H2-Eb1	3.78127	4.35513	1.42343	3.05961	0.00221628	0.00620029	20.4656
ENSMUSG00000074272	chr7	protein_coding	Ceacam1	13.3328	4.34958	0.794728	5.47304	4.42391e-08	2.05329e-07	20.387
ENSMUSG00000082361	chr5	protein_coding	Btc	43.3606	4.33566	0.552631	7.8455	4.31229e-15	3.1197e-14	20.1913
ENSMUSG00000056498	chr3	protein_coding	Tmem154	1.77087	4.33497	1.48474	2.91969	0.00350381	0.00947209	20.1816
ENSMUSG00000036192	chr19	protein_coding	Rorb	298.63	4.3275	0.3516	12.308	8.20301e-35	1.25306e-33	20.0774
ENSMUSG00000039114	chr13	protein_coding	Nrn1	2174.95	4.32455	0.0659081	65.6149	0	0	20.0364
ENSMUSG00000020627	chr12	protein_coding	Klhl29	7.9299	4.31684	0.931313	4.63522	3.56558e-06	1.39764e-05	19.9296
ENSMUSG00000074622	chr2	protein_coding	Mafb	99.3479	4.3101	0.318885	13.5162	1.25561e-41	2.32406e-40	19.8367
ENSMUSG00000097961	chrX	lincRNA	Gm27000	6.70069	4.30397	0.957321	4.49584	6.92946e-06	2.64394e-05	19.7525
ENSMUSG00000062866	chr10	protein_coding	Phactr2	280.545	4.30035	0.18291	23.5108	3.1633e-122	2.1328e-120	19.7031
ENSMUSG00000021779	chr14	protein_coding	Thrb	3.98766	4.29831	1.42537	3.01557	0.00256497	0.00709731	19.6753
ENSMUSG00000021720	chr13	protein_coding	Rnf180	8.70369	4.28644	1.3229	3.24019	0.00119451	0.00348172	19.5141
ENSMUSG00000059334	chrX	protein_coding	Zfp36l3	6.29408	4.27764	1.30216	3.28505	0.00101965	0.00299887	19.3954
ENSMUSG00000036938	chr6	protein_coding	Try5	85.9174	4.27448	1.26681	3.37421	0.000740285	0.00222282	19.353
ENSMUSG00000045871	chr14	protein_coding	Slitrk6	76.3663	4.27372	0.404905	10.5549	4.8235e-26	5.52711e-25	19.3427
ENSMUSG00000002020	chr12	protein_coding	Ltbp2	7242.28	4.27093	0.0454266	94.0182	0	0	19.3054
ENSMUSG00000046159	chr13	protein_coding	Chrm3	2.50211	4.27005	1.46267	2.91936	0.00350752	0.00947973	19.2935
ENSMUSG00000030306	chr6	protein_coding	Tmtc1	231.826	4.24804	0.748802	5.67311	1.40225e-08	6.75318e-08	19.0015
ENSMUSG00000038347	chr17	protein_coding	Tcte2	19.0617	4.23256	0.646909	6.54275	6.03986e-11	3.4303e-10	18.7987
ENSMUSG00000060703	chr2	protein_coding	Cd302	645.203	4.2163	0.128057	32.9253	9.54687e-238	1.54386e-235	18.588
ENSMUSG00000067158	chr1	protein_coding	Col4a4	81.3282	4.19696	0.326266	12.8636	7.21234e-38	1.20531e-36	18.3405
ENSMUSG00000036502	chrX	protein_coding	Tmem255a	19.2027	4.19472	0.735626	5.70224	1.18241e-08	5.72516e-08	18.312
ENSMUSG00000049404	chr3	protein_coding	Rarres1	497.052	4.16591	0.143671	28.9961	7.37466e-185	8.26115e-183	17.9499
ENSMUSG00000044694	chr9	antisense	2010007H06Rik	23.0883	4.16188	0.604937	6.87985	5.99154e-12	3.63617e-11	17.8998
ENSMUSG00000020120	chr11	protein_coding	Plek	4.93153	4.15996	1.36785	3.04124	0.00235603	0.00655713	17.8761
ENSMUSG00000095087	chr14	snRNA	Gm25328	3.09884	4.14801	1.42414	2.91263	0.00358395	0.00967172	17.7286
ENSMUSG00000016179	chr1	protein_coding	Camk1g	22.8137	4.14224	0.895416	4.62605	3.7271e-06	1.45856e-05	17.6578
ENSMUSG00000094991	chr14	lincRNA	Gm21718	23.5363	4.13693	1.29752	3.18833	0.00143095	0.00412614	17.593
ENSMUSG00000068122	chrX	protein_coding	Agtr2	122.582	4.12654	1.05777	3.90117	9.5728e-05	0.000322411	17.4668
ENSMUSG00000090709	chr14	antisense	Gm17173	5.33149	4.12554	1.34532	3.06658	0.0021652	0.00606922	17.4546
ENSMUSG00000053765	chr5	protein_coding	Oas1f	8.6955	4.1159	1.28032	3.21475	0.00130559	0.00378088	17.3384
ENSMUSG00000071531	chr14	protein_coding	Gprin2	2.82771	4.1149	1.39109	2.95804	0.00309607	0.00845353	17.3263
ENSMUSG00000020363	chr11	protein_coding	Gfpt2	93.8345	4.10731	0.762525	5.38647	7.18558e-08	3.2757e-07	17.2355
ENSMUSG00000084960	chr8	antisense	B430010I23Rik	4.19939	4.09964	1.38452	2.96105	0.00306589	0.00838413	17.1441
ENSMUSG00000009633	chr1	protein_coding	G0s2	2022.71	4.09294	0.498199	8.21547	2.11329e-16	1.63322e-15	17.0647
ENSMUSG00000024647	chr18	protein_coding	Cbln2	24.6078	4.05544	1.09634	3.69907	0.000216388	0.000698127	16.6268
ENSMUSG00000049100	chr3	protein_coding	Pcdh10	17.7376	4.02927	0.905073	4.45188	8.51237e-06	3.22104e-05	16.328
ENSMUSG00000027765	chr3	protein_coding	P2ry1	7.26123	4.02717	1.35384	2.97463	0.00293345	0.00804952	16.3042
ENSMUSG00000034275	chr9	protein_coding	Igsf9b	443.059	3.99117	0.136967	29.1396	1.12996e-186	1.27912e-184	15.9024
ENSMUSG00000019990	chr10	protein_coding	Pde7b	39.0171	3.97302	1.28753	3.08576	0.0020303	0.00571269	15.7036
ENSMUSG00000050334	chr13	lincRNA	C130071C03Rik	106.439	3.94573	0.225552	17.4936	1.60258e-68	5.36889e-67	15.4093
ENSMUSG00000030351	chr6	protein_coding	Tspan11	154.565	3.94091	0.178569	22.0694	6.21662e-108	3.58464e-106	15.3579
ENSMUSG00000056602	chr5	protein_coding	Fry	17.2136	3.93829	0.510416	7.71585	1.20175e-14	8.49403e-14	15.3301
ENSMUSG00000049128	chr3	protein_coding	Ivl	18.8446	3.90831	0.897776	4.35332	1.34092e-05	4.97249e-05	15.0147
ENSMUSG00000027843	chr3	protein_coding	Ptpn22	46.5347	3.90633	0.296673	13.1671	1.35655e-39	2.36631e-38	14.9942
ENSMUSG00000000560	chr5	protein_coding	Gabra2	4.66302	3.89506	1.008	3.86415	0.000111477	0.000372247	14.8775
ENSMUSG00000032202	chr9	protein_coding	Rab27a	37.4179	3.89484	0.328625	11.8519	2.10317e-32	2.96623e-31	14.8752
ENSMUSG00000029307	chr5	protein_coding	Dmp1	8518.41	3.88231	0.0488075	79.5433	0	0	14.7466
ENSMUSG00000036908	chr19	protein_coding	Unc93b1	48.1503	3.86629	0.389544	9.92515	3.23607e-23	3.34623e-22	14.5837
ENSMUSG00000091055	chr18	protein_coding	Siglec15	5.10718	3.86091	1.06957	3.60978	0.000306454	0.000966879	14.5294
ENSMUSG00000041596	chr7	transcribed_unprocessed_pseudogene	Nlrp5-ps	39.6781	3.83953	0.439409	8.73793	2.37413e-18	1.99776e-17	14.3157
ENSMUSG00000015134	chr7	protein_coding	Aldh1a3	10.0456	3.8324	0.696134	5.50526	3.68629e-08	1.72358e-07	14.2452
ENSMUSG00000061414	chr6	protein_coding	Cracr2a	33.707	3.83165	0.432302	8.86336	7.76395e-19	6.66881e-18	14.2378
ENSMUSG00000021684	chr13	protein_coding	Pde8b	429.596	3.8256	0.123432	30.9936	6.56499e-211	8.99361e-209	14.1781
ENSMUSG00000055561	chr18	protein_coding	Spink5	13.461	3.81629	0.605745	6.30016	2.97338e-10	1.61006e-09	14.087
ENSMUSG00000025272	chrX	protein_coding	Tro	201.099	3.81103	0.196347	19.4097	6.39395e-84	2.79514e-82	14.0357
ENSMUSG00000083805	chrX	processed_pseudogene	Gm14848	3.81159	3.79526	1.28024	2.9645	0.00303178	0.00829613	13.8831
ENSMUSG00000041439	chr1	protein_coding	Mfsd6	49.2496	3.78607	0.319459	11.8515	2.1133e-32	2.97857e-31	13.795
ENSMUSG00000038903	chr18	protein_coding	Ccdc68	13.5971	3.76691	0.593424	6.34776	2.18478e-10	1.19174e-09	13.613
ENSMUSG00000040624	chr10	protein_coding	Plekhg1	25.619	3.75479	0.637495	5.88992	3.86383e-09	1.93985e-08	13.4991
ENSMUSG00000026413	chr1	protein_coding	Pkp1	56.9866	3.7502	0.287543	13.0422	7.03762e-39	1.20227e-37	13.4563
ENSMUSG00000027820	chr3	protein_coding	Mme	7321.4	3.73859	0.0491852	76.0105	0	0	13.3483
ENSMUSG00000031304	chrX	protein_coding	Il2rg	3.9318	3.73569	1.21395	3.0773	0.00208883	0.00587198	13.3215
ENSMUSG00000033207	chr19	protein_coding	Mamdc2	41.8955	3.71595	0.380228	9.77295	1.47109e-22	1.48407e-21	13.1405
ENSMUSG00000074483	chr3	protein_coding	Bglap	20.8893	3.69646	0.498061	7.4217	1.15626e-13	7.6922e-13	12.9642
ENSMUSG00000022044	chr14	protein_coding	Stmn4	4.58768	3.68623	0.958177	3.84713	0.000119511	0.000397593	12.8726
ENSMUSG00000079022	chr15	protein_coding	Col22a1	60.09	3.68556	0.411013	8.96702	3.0464e-19	2.66566e-18	12.8666
ENSMUSG00000037580	chr14	protein_coding	Gch1	12.9207	3.68457	0.816138	4.51465	6.34217e-06	2.43367e-05	12.8578
ENSMUSG00000027004	chr2	protein_coding	Frzb	16.4829	3.65686	0.850686	4.29871	1.71794e-05	6.31397e-05	12.6131
ENSMUSG00000062609	chr16	protein_coding	Kcnj15	73.3696	3.65536	1.24938	2.92574	0.00343635	0.00930843	12.6001
ENSMUSG00000045104	chr19	processed_pseudogene	Gm5514	92.6637	3.64618	0.417316	8.7372	2.38963e-18	2.01002e-17	12.5201
ENSMUSG00000029868	chr6	protein_coding	Trpv6	213.146	3.64549	0.127707	28.5456	3.18266e-179	3.35552e-177	12.5141
ENSMUSG00000000416	chr6	protein_coding	Cttnbp2	11.187	3.63396	0.931002	3.90328	9.48971e-05	0.000319663	12.4146
ENSMUSG00000049511	chr9	protein_coding	Htr1b	21.113	3.62701	0.692915	5.23442	1.655e-07	7.32874e-07	12.3549
ENSMUSG00000012428	chr5	protein_coding	Steap4	2552.45	3.62551	0.189957	19.086	3.30149e-81	1.3896e-79	12.342
ENSMUSG00000074793	chr2	protein_coding	Hspa12b	504.745	3.61588	0.101917	35.4787	1.0473e-275	2.34638e-273	12.2599
ENSMUSG00000031125	chrX	protein_coding	3830403N18Rik	25.8889	3.59428	0.50083	7.17665	7.14399e-13	4.55538e-12	12.0777
ENSMUSG00000049709	chr7	protein_coding	Nlrp10	6.09559	3.57905	0.892428	4.01046	6.06002e-05	0.000208422	11.9509
ENSMUSG00000037033	chr3	protein_coding	Clca3b	26.369	3.5748	0.489326	7.30557	2.76085e-13	1.79995e-12	11.9158
ENSMUSG00000036834	chr3	protein_coding	Plch1	31.7476	3.55936	0.385601	9.2307	2.68861e-20	2.4534e-19	11.789
ENSMUSG00000041700	chrX	protein_coding	Lhfpl1	126.774	3.55722	0.225652	15.7642	5.49039e-56	1.4507e-54	11.7714
ENSMUSG00000029269	chr5	protein_coding	Sult1b1	10.564	3.5508	0.618339	5.74249	9.32971e-09	4.55639e-08	11.7192
ENSMUSG00000057880	chr16	protein_coding	Abat	112.836	3.49856	0.282323	12.392	2.88572e-35	4.47484e-34	11.3024
ENSMUSG00000092595	chr17	processed_transcript	Gm20427	5.91896	3.47523	1.16693	2.9781	0.00290043	0.00796507	11.1211
ENSMUSG00000091110	chr14	protein_coding	Gm2832	14.6883	3.47386	0.701509	4.95198	7.34626e-07	3.08239e-06	11.1106
ENSMUSG00000092247	chr6	transcribed_processed_pseudogene	Gm20426	8.08463	3.42526	0.959003	3.57168	0.000354694	0.00111077	10.7425
ENSMUSG00000021950	chr14	protein_coding	Anxa8	3060.98	3.42141	0.0647258	52.8601	0	0	10.7139
ENSMUSG00000019772	chr10	protein_coding	Vip	12.8478	3.4081	0.858461	3.97001	7.18698e-05	0.000245283	10.6155
ENSMUSG00000033910	chr3	protein_coding	Gucy1a3	6.49236	3.40495	0.983378	3.4625	0.000535173	0.00163665	10.5924
ENSMUSG00000032360	chr9	protein_coding	Hcrtr2	10.3196	3.38411	0.777791	4.35093	1.35562e-05	5.02355e-05	10.4405
ENSMUSG00000044055	chr1	protein_coding	Otos	4.63093	3.37412	0.994099	3.39415	0.000688422	0.0020752	10.3684
ENSMUSG00000038112	chr9	protein_coding	AW551984	21.1349	3.37327	0.524046	6.43698	1.21872e-10	6.78897e-10	10.3623
ENSMUSG00000079654	chr6	protein_coding	Prrt4	5.75579	3.3709	1.03041	3.27143	0.00107007	0.00313642	10.3452
ENSMUSG00000085049	chr7	antisense	Parvaos	13.0316	3.36916	0.699272	4.8181	1.44934e-06	5.93082e-06	10.3328
ENSMUSG00000021806	chr14	protein_coding	Nid2	3518.65	3.36816	0.0751507	44.8187	0	0	10.3256
ENSMUSG00000006369	chr15	protein_coding	Fbln1	68.5572	3.36786	0.320892	10.4953	9.07688e-26	1.02804e-24	10.3235
ENSMUSG00000062826	chr8	protein_coding	Ces2f	23.0633	3.36115	0.476186	7.05848	1.68339e-12	1.05037e-11	10.2756
ENSMUSG00000030178	chr6	transcribed_unprocessed_pseudogene	Klra13-ps	4.89834	3.35278	1.01083	3.31686	0.000910342	0.00269766	10.2161
ENSMUSG00000026249	chr1	protein_coding	Serpine2	3156.02	3.33828	0.0612675	54.4869	0	0	10.114
ENSMUSG00000021613	chr13	protein_coding	Hapln1	13.5586	3.32577	0.543998	6.11356	9.74307e-10	5.11481e-09	10.0266
ENSMUSG00000050069	chr1	protein_coding	Grem2	140.429	3.30071	0.187028	17.6482	1.05006e-69	3.59057e-68	9.85403
ENSMUSG00000030223	chr6	protein_coding	Ptpro	3.86545	3.29765	0.982765	3.35548	0.000792282	0.00237265	9.8331
ENSMUSG00000083282	chr19	protein_coding	Ctsf	27.0892	3.29456	0.528178	6.2376	4.44323e-10	2.37961e-09	9.81211
ENSMUSG00000023992	chr17	protein_coding	Trem2	124.602	3.27171	0.185709	17.6174	1.81214e-69	6.1768e-68	9.65787
ENSMUSG00000097378	chr10	lincRNA	B230208H11Rik	10.9047	3.27049	0.683474	4.7851	1.709e-06	6.92878e-06	9.64975
ENSMUSG00000032503	chr9	protein_coding	Arpp21	4.60834	3.25056	1.07477	3.02443	0.00249106	0.00690791	9.51734
ENSMUSG00000059146	chr7	protein_coding	Ntrk3	12.0531	3.25006	0.726172	4.4756	7.61962e-06	2.89648e-05	9.51404
ENSMUSG00000096948	chr18	lincRNA	Gm4221	12.3602	3.24939	0.708017	4.58942	4.44478e-06	1.72997e-05	9.50962
ENSMUSG00000079559	chr9	protein_coding	Gm684	41.0428	3.24939	0.388181	8.37081	5.72253e-17	4.53167e-16	9.50962
ENSMUSG00000047747	chr8	protein_coding	Rnf150	824.18	3.24327	0.0971016	33.4008	1.33462e-244	2.33374e-242	9.46938
ENSMUSG00000046449	chrX	protein_coding	C77370	30.2579	3.23328	0.652205	4.95746	7.14207e-07	3.0014e-06	9.40404
ENSMUSG00000066721	chr7	protein_coding	Zfp575	7.15832	3.22455	0.814521	3.95883	7.53189e-05	0.000256444	9.34728
ENSMUSG00000032420	chr9	protein_coding	Nt5e	22.0613	3.2217	0.598666	5.38147	7.38804e-08	3.363e-07	9.32889
ENSMUSG00000004655	chr6	protein_coding	Aqp1	179.478	3.2138	0.136931	23.4703	8.20232e-122	5.46178e-120	9.27793
ENSMUSG00000031958	chr8	protein_coding	Ldhd	58.4912	3.21263	0.316758	10.1422	3.5877e-24	3.82949e-23	9.27042
ENSMUSG00000022464	chr15	protein_coding	Slc38a4	183.058	3.21221	0.179163	17.929	7.00491e-72	2.45777e-70	9.2677
ENSMUSG00000022661	chr16	protein_coding	Cd200	1000.84	3.20256	0.0808552	39.6086	0	0	9.2059
ENSMUSG00000030246	chr6	protein_coding	Ldhb	1318.85	3.18226	0.104614	30.4191	3.06841e-203	3.95182e-201	9.07727
ENSMUSG00000046402	chr9	protein_coding	Rbp1	17.4307	3.17889	0.493146	6.44613	1.14742e-10	6.39843e-10	9.05607
ENSMUSG00000074947	chr2	protein_coding	Olfr1312	19.3977	3.17786	0.557242	5.70283	1.17836e-08	5.70688e-08	9.04961
ENSMUSG00000028927	chr4	protein_coding	Padi2	22.5438	3.17483	0.498033	6.37475	1.83265e-10	1.00887e-09	9.03068
ENSMUSG00000023367	chr6	protein_coding	Tmem176a	61.2976	3.17	0.357965	8.85562	8.32196e-19	7.13956e-18	9.00048
ENSMUSG00000026173	chr1	protein_coding	Plcd4	282.352	3.1587	0.134248	23.5288	2.07055e-122	1.40042e-120	8.93023
ENSMUSG00000063838	chr7	protein_coding	1700027J19Rik	115.504	3.15086	0.264816	11.8983	1.20744e-32	1.71303e-31	8.88186
ENSMUSG00000060882	chr6	protein_coding	Kcnd2	265.044	3.14338	0.254088	12.3712	3.73983e-35	5.77432e-34	8.83592
ENSMUSG00000029055	chr4	protein_coding	Plch2	21.3099	3.14258	0.526159	5.97268	2.33387e-09	1.18866e-08	8.831
ENSMUSG00000024232	chr18	protein_coding	Bambi	18.4808	3.13696	0.630698	4.97379	6.56578e-07	2.77004e-06	8.79666
ENSMUSG00000006411	chr1	protein_coding	Nectin4	5.78059	3.13615	0.820222	3.82354	0.000131552	0.000434559	8.79174
ENSMUSG00000086782	chr4	lincRNA	E130102H24Rik	17.012	3.13596	0.750027	4.18113	2.90062e-05	0.000103735	8.7906
ENSMUSG00000030790	chr7	protein_coding	Adm	211.674	3.13221	0.179438	17.4557	3.11629e-68	1.03275e-66	8.76779
ENSMUSG00000023206	chr2	protein_coding	Il15ra	129.216	3.13006	0.234605	13.3418	1.32202e-40	2.3834e-39	8.7547
ENSMUSG00000043747	chr17	protein_coding	1520401A03Rik	21.1529	3.12533	0.491046	6.36464	1.9575e-10	1.07403e-09	8.72605
ENSMUSG00000049515	chr1	protein_coding	Espnl	40.1256	3.11949	0.351114	8.88456	6.41767e-19	5.53897e-18	8.69082
ENSMUSG00000033249	chr8	protein_coding	Hsf4	32.1455	3.11803	0.502759	6.20184	5.58054e-10	2.97537e-09	8.68204
ENSMUSG00000038143	chr8	protein_coding	Stox2	1088.05	3.11574	0.0720441	43.2476	0	0	8.66822
ENSMUSG00000045658	chr1	protein_coding	Pid1	1300.2	3.11133	0.0944686	32.9351	6.91554e-238	1.12681e-235	8.6418
ENSMUSG00000022340	chr15	protein_coding	Sybu	273.717	3.10805	0.208583	14.9008	3.25688e-50	7.54837e-49	8.62215
ENSMUSG00000040907	chr7	protein_coding	Atp1a3	4.31068	3.10742	1.01445	3.06315	0.00219019	0.00613447	8.61842
ENSMUSG00000054626	chrX	protein_coding	Xlr	390.328	3.10262	0.137281	22.6004	4.29161e-113	2.57832e-111	8.58978
ENSMUSG00000004110	chr1	protein_coding	Cacna1e	13.7846	3.09838	0.620502	4.99335	5.93419e-07	2.51196e-06	8.56457
ENSMUSG00000022584	chr15	protein_coding	Ly6c2	3.8935	3.08924	0.964243	3.2038	0.00135626	0.00391918	8.51049
ENSMUSG00000097877	chr5	antisense	Gm26703	11.0062	3.08846	0.610139	5.06189	4.15119e-07	1.77856e-06	8.50586
ENSMUSG00000032454	chr9	protein_coding	Rbp2	3.64171	3.08733	1.04372	2.958	0.00309638	0.00845353	8.4992
ENSMUSG00000053049	chr7	antisense	Gm15413	5.44057	3.07774	0.838756	3.66941	0.000243111	0.000778912	8.4429
ENSMUSG00000031709	chr8	protein_coding	Tbc1d9	16.1454	3.07172	0.602294	5.10003	3.39598e-07	1.4658e-06	8.40774
ENSMUSG00000092571	chr17	unprocessed_pseudogene	Gm4134	14.2012	3.05708	0.624705	4.89363	9.89919e-07	4.10472e-06	8.32284
ENSMUSG00000028148	chr3	protein_coding	Them5	5.02638	3.05449	0.931027	3.28077	0.00103524	0.00304208	8.30791
ENSMUSG00000027009	chr2	protein_coding	Itga4	16.1269	3.05201	0.739593	4.12661	3.68152e-05	0.000130234	8.29366
ENSMUSG00000031216	chrX	protein_coding	Stard8	70.0036	3.05006	0.248043	12.2965	9.46188e-35	1.44331e-33	8.28246
ENSMUSG00000038151	chr10	protein_coding	Prdm1	58.4755	3.04959	0.36537	8.34658	7.02663e-17	5.53991e-16	8.27978
ENSMUSG00000015112	chr6	protein_coding	Slc25a13	463.55	3.04645	0.0859252	35.4546	2.46396e-275	5.45364e-273	8.26174
ENSMUSG00000062077	chr5	protein_coding	Trim54	102.14	3.03956	0.177401	17.1339	8.2975e-66	2.63219e-64	8.22243
ENSMUSG00000069892	chr11	protein_coding	9930111J21Rik2	134.117	3.0356	0.141157	21.5052	1.39308e-102	7.68263e-101	8.19989
ENSMUSG00000042115	chr1	protein_coding	Klhdc8a	785.329	3.01794	0.0703665	42.8889	0	0	8.10013
ENSMUSG00000058914	chr15	protein_coding	C1qtnf3	30.5916	3.0129	0.359404	8.38304	5.15759e-17	4.1009e-16	8.07185
ENSMUSG00000036334	chr3	protein_coding	Igsf10	1799.92	3.01015	0.114861	26.207	2.21374e-151	1.94339e-149	8.05649
ENSMUSG00000003032	chr4	protein_coding	Klf4	2097.91	3.00846	0.0797859	37.7066	0	0	8.04703
ENSMUSG00000035944	chr15	protein_coding	Ttc38	55.6028	3.00794	0.294046	10.2295	1.46272e-24	1.58489e-23	8.04418
ENSMUSG00000019102	chr11	protein_coding	Aldh3a1	69.2314	3.00175	0.317007	9.46903	2.82445e-21	2.70594e-20	8.00972
ENSMUSG00000024600	chr18	protein_coding	Slc27a6	11.4697	2.99176	0.728464	4.10693	4.00946e-05	0.000141231	7.95441
ENSMUSG00000032224	chr9	protein_coding	Fam81a	504.733	2.98259	0.0943647	31.6071	2.95377e-219	4.32175e-217	7.90404
ENSMUSG00000034607	chrX	protein_coding	Pof1b	4.11366	2.96883	0.886665	3.34831	0.000813066	0.00243117	7.829
ENSMUSG00000025588	chr8	protein_coding	Nat1	27.3022	2.96434	0.730639	4.05719	4.96659e-05	0.000173018	7.8047
ENSMUSG00000086236	chr9	antisense	5830418P13Rik	4.1212	2.96376	0.968405	3.06045	0.00221004	0.00618685	7.80152
ENSMUSG00000031616	chr8	protein_coding	Ednra	164.003	2.95919	0.282867	10.4614	1.29926e-25	1.46768e-24	7.77685
ENSMUSG00000057000	chrX	protein_coding	Nxf3	7.64148	2.95015	0.721832	4.08702	4.36946e-05	0.000153334	7.72827
ENSMUSG00000035566	chr14	protein_coding	Pcdh17	31.6748	2.93779	0.42299	6.9453	3.77661e-12	2.31549e-11	7.66238
ENSMUSG00000006014	chr1	protein_coding	Prg4	1658.45	2.92753	0.238044	12.2983	9.25444e-35	1.41267e-33	7.60805
ENSMUSG00000045659	chr7	protein_coding	Plekha7	84.5223	2.92151	0.241347	12.105	9.93629e-34	1.46076e-32	7.57639
ENSMUSG00000033419	chr9	protein_coding	Snap91	173.002	2.90937	0.165468	17.5827	3.34292e-69	1.13406e-67	7.51291
ENSMUSG00000059857	chr3	protein_coding	Ntng1	30.0485	2.9048	0.410576	7.07495	1.49501e-12	9.35271e-12	7.48915
ENSMUSG00000044026	chr19	protein_coding	Slc35g1	144.35	2.89587	0.276092	10.4888	9.72731e-26	1.10055e-24	7.44291
ENSMUSG00000037347	chrX	protein_coding	Chst7	176.454	2.89115	0.183752	15.734	8.84958e-56	2.32685e-54	7.4186
ENSMUSG00000046329	chr17	protein_coding	Slc25a23	96.278	2.88151	0.356372	8.08567	6.18226e-16	4.68197e-15	7.36919
ENSMUSG00000029851	chr6	protein_coding	Tcaf2	171.242	2.84946	0.161522	17.6413	1.18747e-69	4.054e-68	7.20731
ENSMUSG00000003665	chr17	protein_coding	Has1	24.0173	2.83851	0.450611	6.29925	2.99083e-10	1.6191e-09	7.15282
ENSMUSG00000072941	chr5	protein_coding	Sod3	1059.72	2.83642	0.184422	15.38	2.22824e-53	5.59218e-52	7.14246
ENSMUSG00000075334	chr2	protein_coding	Rprm	164.949	2.83428	0.193556	14.6432	1.48815e-48	3.30652e-47	7.13188
ENSMUSG00000025586	chr7	protein_coding	Cpeb1	166.296	2.82663	0.173256	16.3147	7.75413e-60	2.19442e-58	7.09415
ENSMUSG00000097391	chr12	lincRNA	Mirg	58.0273	2.82645	0.288327	9.80294	1.09357e-22	1.10841e-21	7.09329
ENSMUSG00000087528	chr2	processed_transcript	9830144P21Rik	73.2036	2.82173	0.275317	10.249	1.19558e-24	1.29772e-23	7.0701
ENSMUSG00000042662	chr2	protein_coding	Dusp15	111.41	2.81195	0.208793	13.4677	2.4241e-41	4.43724e-40	7.02232
ENSMUSG00000074486	chr3	protein_coding	Bglap2	80.6618	2.81136	0.271855	10.3414	4.57913e-25	5.05585e-24	7.01945
ENSMUSG00000042604	chr2	protein_coding	Kcna4	147.279	2.80592	0.218909	12.8178	1.30373e-37	2.16197e-36	6.99307
ENSMUSG00000015970	chr14	protein_coding	Chdh	7.86446	2.80279	0.798466	3.51022	0.000447742	0.00138382	6.97788
ENSMUSG00000029810	chr6	protein_coding	Tmem176b	86.2826	2.8006	0.297311	9.41976	4.52118e-21	4.28188e-20	6.96729
ENSMUSG00000063297	chr7	protein_coding	Luzp2	96.1303	2.79747	0.41287	6.77566	1.23839e-11	7.3619e-11	6.95219
ENSMUSG00000051373	chr2	protein_coding	Plpp7	69.1577	2.79551	0.259835	10.7588	5.38702e-27	6.37666e-26	6.94275
ENSMUSG00000067279	chr19	protein_coding	Ppp1r3c	615.421	2.78087	0.175398	15.8546	1.30663e-56	3.49538e-55	6.87266
ENSMUSG00000047216	chr1	protein_coding	Cdh19	848.667	2.77905	0.0722813	38.4477	0	0	6.86398
ENSMUSG00000051910	chr7	protein_coding	Sox6	86.4822	2.77674	0.30228	9.18599	4.07755e-20	3.69263e-19	6.85301
ENSMUSG00000017740	chr2	protein_coding	Slc12a5	21.7612	2.7734	0.449504	6.16991	6.83275e-10	3.62503e-09	6.83718
ENSMUSG00000052013	chr16	protein_coding	Btla	17.1889	2.75693	0.411463	6.70031	2.07972e-11	1.21816e-10	6.75958
ENSMUSG00000061462	chr11	protein_coding	Obscn	23.5855	2.74514	0.399446	6.87236	6.31476e-12	3.82585e-11	6.70455
ENSMUSG00000057337	chr10	protein_coding	Chst3	145.161	2.74152	0.183659	14.9272	2.19182e-50	5.10745e-49	6.68777
ENSMUSG00000036242	chr14	protein_coding	3632451O06Rik	63.3077	2.73176	0.249916	10.9307	8.21972e-28	1.00107e-26	6.64264
ENSMUSG00000033308	chr3	protein_coding	Dpyd	432.196	2.73086	0.115404	23.6635	8.57806e-124	5.8757e-122	6.6385
ENSMUSG00000059456	chr14	protein_coding	Ptk2b	1535.33	2.73	0.0568966	47.9818	0	0	6.63456
ENSMUSG00000027397	chr2	protein_coding	Slc20a1	1927.19	2.72262	0.082368	33.0544	1.34648e-239	2.2277e-237	6.60071
ENSMUSG00000043164	chr3	protein_coding	Tmem212	4.66387	2.72126	0.857499	3.17349	0.00150618	0.0043317	6.5945
ENSMUSG00000041695	chr11	protein_coding	Kcnj2	74.8806	2.69908	0.330939	8.15582	3.46817e-16	2.66025e-15	6.49387
ENSMUSG00000032128	chr9	protein_coding	Robo3	35.9887	2.69137	0.308611	8.72093	2.75923e-18	2.31637e-17	6.45928
ENSMUSG00000038775	chr9	protein_coding	Vill	151.314	2.67935	0.172046	15.5734	1.1038e-54	2.85001e-53	6.40567
ENSMUSG00000022096	chr14	protein_coding	Hr	390.4	2.65123	0.0935516	28.3397	1.11985e-176	1.16921e-174	6.28201
ENSMUSG00000027173	chr2	protein_coding	Depdc7	76.5355	2.64804	0.251112	10.5452	5.34461e-26	6.11121e-25	6.26813
ENSMUSG00000039814	chr8	protein_coding	Xkr5	193.433	2.6468	0.146119	18.1141	2.46886e-73	8.85004e-72	6.26276
ENSMUSG00000035258	chr16	protein_coding	Abi3bp	846.381	2.64539	0.280645	9.42611	4.25586e-21	4.03594e-20	6.25664
ENSMUSG00000087107	chr11	processed_transcript	AI662270	19.8795	2.64408	0.465815	5.67625	1.37683e-08	6.6337e-08	6.25097
ENSMUSG00000042476	chr5	protein_coding	Abcb4	32.752	2.63399	0.329372	7.99703	1.27458e-15	9.50214e-15	6.20742
ENSMUSG00000022040	chr14	protein_coding	Ephx2	884.989	2.6205	0.183999	14.2419	5.03343e-46	1.05106e-44	6.14961
ENSMUSG00000064246	chr1	protein_coding	Chil1	33.885	2.61918	0.408258	6.41551	1.40356e-10	7.78434e-10	6.14401
ENSMUSG00000026109	chr1	protein_coding	Tmeff2	289.146	2.61344	0.119253	21.9152	1.86181e-106	1.05936e-104	6.11962
ENSMUSG00000072966	chrX	protein_coding	Gprasp2	22.5508	2.59253	0.463519	5.59315	2.2298e-08	1.0608e-07	6.03157
ENSMUSG00000050808	chr2	protein_coding	Muc15	6.70612	2.56364	0.718881	3.56615	0.000362267	0.0011325	5.91196
ENSMUSG00000061740	chr15	protein_coding	Cyp2d22	10.7672	2.56342	0.640061	4.00496	6.20278e-05	0.000213148	5.91106
ENSMUSG00000058571	chr14	protein_coding	Gpc6	3439.68	2.56078	0.0599997	42.68	0	0	5.90028
ENSMUSG00000049999	chr2	protein_coding	Ppp1r3d	81.1272	2.53862	0.385781	6.58046	4.68988e-11	2.67986e-10	5.81032
ENSMUSG00000026833	chr2	protein_coding	Olfm1	283.365	2.53611	0.107975	23.488	5.40461e-122	3.62126e-120	5.80024
ENSMUSG00000013846	chr15	protein_coding	St3gal1	3176.92	2.53589	0.06595	38.4517	0	0	5.79934
ENSMUSG00000047669	chr10	protein_coding	Msl3l2	23.464	2.52522	0.496148	5.08964	3.58743e-07	1.54657e-06	5.7566
ENSMUSG00000057606	chr14	protein_coding	Colq	27.4581	2.52238	0.354403	7.11728	1.1008e-12	6.937e-12	5.7453
ENSMUSG00000029673	chr5	protein_coding	Auts2	19.106	2.52026	0.761982	3.3075	0.000941321	0.00278218	5.73684
ENSMUSG00000029468	chr5	protein_coding	P2rx7	75.66	2.51876	0.192188	13.1057	3.05499e-39	5.27342e-38	5.73089
ENSMUSG00000006958	chr16	protein_coding	Chrd	296.965	2.51464	0.122096	20.5956	3.0061e-94	1.49319e-92	5.71455
ENSMUSG00000020681	chr11	protein_coding	Ace	101.204	2.51399	0.241402	10.4141	2.13836e-25	2.3954e-24	5.71196
ENSMUSG00000031383	chrX	protein_coding	Dusp9	201.339	2.51125	0.192824	13.0235	8.99026e-39	1.52995e-37	5.70114
ENSMUSG00000035189	chr10	protein_coding	Ano4	9.16761	2.50563	0.681961	3.67415	0.000238639	0.000765608	5.67897
ENSMUSG00000042182	chr1	protein_coding	Bend6	196.028	2.50059	0.126251	19.8065	2.61486e-87	1.2147e-85	5.65916
ENSMUSG00000031343	chrX	protein_coding	Gabra3	5.37672	2.49913	0.812053	3.07755	0.00208708	0.0058686	5.65346
ENSMUSG00000025915	chr1	protein_coding	Sgk3	127.667	2.49539	0.195858	12.7409	3.50503e-37	5.72409e-36	5.63882
ENSMUSG00000020376	chr11	protein_coding	Rnf130	328.362	2.49359	0.130946	19.0428	7.53384e-81	3.12212e-79	5.63178
ENSMUSG00000026639	chr1	protein_coding	Lamb3	136.442	2.49299	0.504499	4.94152	7.75173e-07	3.24492e-06	5.62943
ENSMUSG00000026725	chr1	protein_coding	Tnn	11.9671	2.49262	0.723993	3.44287	0.000575569	0.00175295	5.62798
ENSMUSG00000071335	chr10	protein_coding	Mfsd4b3	15.5461	2.49097	0.501992	4.96217	6.97111e-07	2.93127e-06	5.62156
ENSMUSG00000065599	chr13	miRNA	Mir23b	4.2214	2.49029	0.78983	3.15294	0.00161635	0.00463155	5.6189
ENSMUSG00000044689	chr1	lincRNA	Gm13749	5.23318	2.4895	0.799873	3.11236	0.00185596	0.00525721	5.61581
ENSMUSG00000047250	chr2	protein_coding	Ptgs1	687.577	2.48681	0.0770842	32.2609	2.47494e-228	3.80222e-226	5.60535
ENSMUSG00000087006	chr2	protein_coding	Gm13889	17.2713	2.48616	0.60688	4.09663	4.19212e-05	0.000147351	5.60286
ENSMUSG00000032940	chr16	protein_coding	Rbm11	27.796	2.48547	0.396291	6.27183	3.56836e-10	1.92303e-09	5.60016
ENSMUSG00000061232	chr17	protein_coding	H2-K1	848.065	2.47707	0.104956	23.6011	3.75887e-123	2.56653e-121	5.56764
ENSMUSG00000067377	chrX	protein_coding	Tspan6	855.405	2.47576	0.0784776	31.5474	1.94781e-218	2.7929e-216	5.56261
ENSMUSG00000052563	chr11	protein_coding	D930048N14Rik	28.7802	2.47518	0.319104	7.75666	8.7196e-15	6.20997e-14	5.56038
ENSMUSG00000034997	chr14	protein_coding	Htr2a	29.3331	2.47134	0.335254	7.37154	1.68671e-13	1.11349e-12	5.54557
ENSMUSG00000021268	chr12	lincRNA	Meg3	9.93854	2.46335	0.597704	4.12136	3.76649e-05	0.000133016	5.51497
ENSMUSG00000003134	chr1	protein_coding	Tbc1d8	374.457	2.43862	0.119731	20.3675	3.24642e-92	1.59052e-90	5.42123
ENSMUSG00000036902	chr8	protein_coding	Neto2	228.096	2.43708	0.15332	15.8954	6.81928e-57	1.83336e-55	5.41543
ENSMUSG00000041644	chr2	protein_coding	Slc5a12	9.15594	2.43678	0.584255	4.17074	3.03608e-05	0.000108346	5.41431
ENSMUSG00000037681	chr9	protein_coding	Esyt3	20.7726	2.42149	0.348965	6.93907	3.94693e-12	2.41647e-11	5.35724
ENSMUSG00000013418	chr11	protein_coding	B4galnt2	8.61138	2.41796	0.729216	3.31584	0.000913687	0.00270571	5.34416
ENSMUSG00000025020	chr19	protein_coding	Slit1	16.6466	2.40557	0.589108	4.08342	4.43781e-05	0.000155707	5.29846
ENSMUSG00000025475	chr7	protein_coding	Adgra1	5.43521	2.40062	0.719605	3.33603	0.000849845	0.00253164	5.28031
ENSMUSG00000032355	chr9	protein_coding	Mlip	8.53442	2.38868	0.631021	3.78542	0.000153451	0.000503575	5.23677
ENSMUSG00000036570	chr7	protein_coding	Fxyd1	407.386	2.38819	0.121863	19.5973	1.63071e-85	7.33751e-84	5.23499
ENSMUSG00000045441	chr6	protein_coding	Gprin3	458.879	2.3702	0.128229	18.4842	2.76813e-76	1.04086e-74	5.17013
ENSMUSG00000028525	chr4	protein_coding	Pde4b	1233.04	2.36239	0.105119	22.4736	7.52854e-112	4.48542e-110	5.14223
ENSMUSG00000026826	chr2	protein_coding	Nr4a2	540.654	2.36106	0.0961505	24.5559	3.74335e-133	2.79556e-131	5.13747
ENSMUSG00000020435	chr11	protein_coding	Osbp2	7.94439	2.3545	0.719095	3.27426	0.00105939	0.00310682	5.11418
ENSMUSG00000022235	chr15	protein_coding	Cmbl	122.294	2.34816	0.490231	4.78991	1.66856e-06	6.77759e-06	5.09176
ENSMUSG00000031506	chr1	protein_coding	Ptpn7	95.3045	2.34747	0.166374	14.1096	3.31356e-45	6.78743e-44	5.08932
ENSMUSG00000025933	chr1	protein_coding	Tmem14a	121.421	2.33539	0.173919	13.428	4.14322e-41	7.54549e-40	5.04688
ENSMUSG00000055733	chrX	protein_coding	Nap1l3	74.6366	2.33374	0.229457	10.1707	2.67953e-24	2.87869e-23	5.04111
ENSMUSG00000043670	chr10	protein_coding	Diras1	15.0443	2.33216	0.461427	5.05423	4.32125e-07	1.84958e-06	5.03559
ENSMUSG00000042340	chr7	protein_coding	Ctf1	128.185	2.33213	0.202972	11.4899	1.4826e-30	1.97325e-29	5.03547
ENSMUSG00000036928	chr5	protein_coding	Stag3	11.333	2.3242	0.651495	3.56749	0.000360418	0.00112771	5.00788
ENSMUSG00000095205	chr5	snoRNA	Snord93	25.36	2.32004	0.482358	4.8098	1.51084e-06	6.16956e-06	4.99348
ENSMUSG00000040274	chr5	protein_coding	Cdk6	357.234	2.31826	0.119138	19.4586	2.4643e-84	1.08389e-82	4.98729
ENSMUSG00000017817	chr2	protein_coding	Jph2	12.833	2.3025	0.483841	4.75879	1.94752e-06	7.85289e-06	4.93313
ENSMUSG00000030616	chr7	protein_coding	Sytl2	76.774	2.29995	0.20088	11.4494	2.3684e-30	3.12897e-29	4.92442
ENSMUSG00000019880	chr10	protein_coding	Rspo3	52.8725	2.29379	0.378934	6.05328	1.41925e-09	7.35193e-09	4.90344
ENSMUSG00000024511	chr18	protein_coding	Rab27b	236.514	2.28323	0.113924	20.0417	2.38642e-89	1.12807e-87	4.86768
ENSMUSG00000034413	chr17	protein_coding	Neurl1b	44.8838	2.28014	0.266408	8.55883	1.14015e-17	9.31343e-17	4.85727
ENSMUSG00000021379	chr13	protein_coding	Id4	104.551	2.27797	0.186534	12.2121	2.67834e-34	4.03402e-33	4.84996
ENSMUSG00000044037	chr9	protein_coding	Als2cl	34.4011	2.27499	0.349956	6.50079	7.99013e-11	4.49874e-10	4.83994
ENSMUSG00000085584	chrX	protein_coding	Rgag1	37.3419	2.27419	0.374791	6.06791	1.29588e-09	6.73555e-09	4.83728
ENSMUSG00000024897	chr19	protein_coding	Apba1	116.084	2.27372	0.185416	12.2628	1.4342e-34	2.17078e-33	4.8357
ENSMUSG00000054889	chr13	protein_coding	Dsp	9.02478	2.27101	0.544724	4.1691	3.05806e-05	0.000109076	4.8266
ENSMUSG00000000154	chr7	protein_coding	Slc22a18	58.771	2.2679	0.249028	9.10702	8.46761e-20	7.57262e-19	4.81622
ENSMUSG00000033491	chr9	protein_coding	Prss35	9.218	2.26695	0.684859	3.3101	0.000932627	0.00275838	4.81305
ENSMUSG00000045083	chr4	protein_coding	Lingo2	83.6436	2.26511	0.188844	11.9946	3.79249e-33	5.47809e-32	4.80691
ENSMUSG00000021136	chr12	protein_coding	Smoc1	690.017	2.26384	0.131695	17.1899	3.15807e-66	1.0153e-64	4.80267
ENSMUSG00000030882	chr7	protein_coding	Dnhd1	146.773	2.26378	0.197944	11.4365	2.74816e-30	3.61956e-29	4.80247
ENSMUSG00000070476	chr2	protein_coding	Fam217b	199.697	2.26149	0.157809	14.3306	1.40928e-46	2.98335e-45	4.79486
ENSMUSG00000024027	chr17	protein_coding	Glp1r	8.9518	2.25949	0.580224	3.89416	9.85402e-05	0.000331416	4.78821
ENSMUSG00000038295	chr5	protein_coding	Atg9b	69.3125	2.2571	0.214769	10.5094	7.81532e-26	8.88435e-25	4.78029
ENSMUSG00000090210	chr3	protein_coding	Itga10	199.199	2.25449	0.117244	19.229	2.11484e-82	9.07903e-81	4.77167
ENSMUSG00000028031	chr3	protein_coding	Dkk2	13.3571	2.24937	0.546004	4.1197	3.79361e-05	0.000133803	4.75477
ENSMUSG00000036196	chr17	protein_coding	Slc26a8	11.107	2.24687	0.710745	3.16129	0.00157074	0.00451109	4.74651
ENSMUSG00000090919	chr3	protein_coding	Pabpc4l	17.4549	2.24213	0.552724	4.0565	4.98134e-05	0.000173504	4.73094
ENSMUSG00000047759	chr11	protein_coding	Hs3st3a1	45.8584	2.24212	0.299586	7.48406	7.2062e-14	4.84953e-13	4.73091
ENSMUSG00000026222	chr1	protein_coding	Sp100	19.8027	2.23819	0.446483	5.01294	5.36049e-07	2.27718e-06	4.71805
ENSMUSG00000000308	chr2	protein_coding	Ckmt1	29.3336	2.2374	0.332759	6.72379	1.77053e-11	1.04045e-10	4.71547
ENSMUSG00000038463	chr1	protein_coding	Olfml2b	319.168	2.23275	0.119319	18.7125	3.91455e-78	1.53359e-76	4.7003
ENSMUSG00000015533	chr13	protein_coding	Itga2	37.8325	2.23246	0.285935	7.80759	5.82901e-15	4.18879e-14	4.69936
ENSMUSG00000039462	chr10	protein_coding	Col10a1	262.973	2.21418	0.126803	17.4616	2.80918e-68	9.36741e-67	4.64018
ENSMUSG00000031789	chr8	protein_coding	Cngb1	52.2848	2.21352	0.212165	10.433	1.75264e-25	1.96845e-24	4.63805
ENSMUSG00000064023	chr7	protein_coding	Klk8	20.0594	2.21253	0.526166	4.20501	2.61068e-05	9.38815e-05	4.63488
ENSMUSG00000049630	chr2	protein_coding	C1ql3	14.9586	2.20663	0.524722	4.20534	2.60693e-05	9.37622e-05	4.61596
ENSMUSG00000074945	chr2	protein_coding	Olfr1314	282.631	2.20406	0.118508	18.5985	3.30289e-77	1.27082e-75	4.60776
ENSMUSG00000063415	chr6	protein_coding	Cyp26b1	1390.16	2.20168	0.0648855	33.9317	2.27066e-252	4.28398e-250	4.60014
ENSMUSG00000019789	chr10	protein_coding	Hey2	67.2348	2.195	0.323366	6.78797	1.13721e-11	6.77914e-11	4.57889
ENSMUSG00000007989	chr14	protein_coding	Fzd3	74.1681	2.19455	0.265064	8.27934	1.23859e-16	9.65901e-16	4.57748
ENSMUSG00000004151	chr12	protein_coding	Etv1	968.108	2.19443	0.0750002	29.259	3.44919e-188	3.92514e-186	4.57709
ENSMUSG00000026463	chr1	protein_coding	Atp2b4	489.466	2.18169	0.151378	14.4122	4.33727e-47	9.27297e-46	4.53684
ENSMUSG00000038195	chr11	protein_coding	Rilp	59.1009	2.17844	0.280517	7.7658	8.11328e-15	5.79736e-14	4.52664
ENSMUSG00000053886	chr8	protein_coding	Sh2d4a	41.8558	2.16643	0.282843	7.65946	1.86716e-14	1.30174e-13	4.4891
ENSMUSG00000035183	chr2	protein_coding	Slc24a5	17.0624	2.16077	0.512697	4.21451	2.5032e-05	9.03184e-05	4.47152
ENSMUSG00000016194	chr1	protein_coding	Hsd11b1	362.381	2.15867	0.510117	4.23171	2.31918e-05	8.39888e-05	4.46503
ENSMUSG00000045136	chr13	protein_coding	Tubb2b	41.1723	2.15664	0.347277	6.21014	5.29361e-10	2.82729e-09	4.45875
ENSMUSG00000020620	chr11	protein_coding	Abca8b	248.411	2.15592	0.102224	21.0902	9.78239e-99	5.20791e-97	4.45652
ENSMUSG00000031283	chrX	protein_coding	Chrdl1	326.735	2.1527	0.303449	7.09411	1.30186e-12	8.16812e-12	4.4466
ENSMUSG00000024053	chr17	protein_coding	Emilin2	856.516	2.14694	0.0643427	33.3673	4.0933e-244	7.09989e-242	4.42887
ENSMUSG00000049092	chr14	protein_coding	Gpr137c	16.4598	2.1467	0.516651	4.15503	3.25239e-05	0.000115681	4.42815
ENSMUSG00000049588	chr11	protein_coding	Ccdc69	15.1299	2.14587	0.609958	3.51806	0.000434712	0.00134646	4.42559
ENSMUSG00000016918	chr1	protein_coding	Sulf1	4118.46	2.13536	0.0488251	43.7348	0	0	4.39345
ENSMUSG00000015224	chr4	protein_coding	Cyp2j9	71.5088	2.13126	0.231793	9.19466	3.76195e-20	3.41257e-19	4.381
ENSMUSG00000021256	chr12	protein_coding	Vash1	17.069	2.12467	0.544093	3.90497	9.42364e-05	0.000317586	4.36103
ENSMUSG00000049649	chr4	protein_coding	Gpr3	9.99202	2.11095	0.582469	3.62415	0.000289913	0.000918463	4.31977
ENSMUSG00000037816	chr13	protein_coding	Fbxw17	292.332	2.11057	0.126077	16.7403	6.67001e-63	2.00923e-61	4.31861
ENSMUSG00000035934	chr9	protein_coding	Pknox2	52.0814	2.10223	0.332489	6.32271	2.57011e-10	1.39767e-09	4.29372
ENSMUSG00000063887	chr3	protein_coding	Nlgn1	23.9922	2.09665	0.664434	3.15554	0.00160202	0.00459477	4.27714
ENSMUSG00000037370	chr10	protein_coding	Enpp1	1575.61	2.09357	0.0629001	33.2842	6.5474e-243	1.11763e-240	4.26804
ENSMUSG00000040213	chr3	protein_coding	Kyat3	198.925	2.08887	0.168682	12.3835	3.20947e-35	4.96972e-34	4.25416
ENSMUSG00000042589	chr5	protein_coding	Cux2	35.9546	2.08452	0.314921	6.61918	3.61188e-11	2.08102e-10	4.24135
ENSMUSG00000097140	chr5	lincRNA	Gm26779	14.8803	2.08092	0.522625	3.98168	6.84296e-05	0.000234137	4.23078
ENSMUSG00000022415	chr15	protein_coding	Syngr1	17.1764	2.08013	0.540955	3.84529	0.000120411	0.000400278	4.22845
ENSMUSG00000047643	chr13	processed_pseudogene	Gm5454	133.994	2.07735	0.184764	11.2432	2.50026e-29	3.17635e-28	4.22031
ENSMUSG00000026014	chr1	protein_coding	Raph1	3533.1	2.07305	0.0527741	39.2816	0	0	4.20775
ENSMUSG00000034462	chr5	protein_coding	Pkd2	18846.1	2.06713	0.0369444	55.9525	0	0	4.19053
ENSMUSG00000046688	chr3	protein_coding	Tifa	78.2297	2.06318	0.241988	8.52597	1.51537e-17	1.2313e-16	4.17906
ENSMUSG00000021596	chr13	protein_coding	Mctp1	71.3044	2.0477	0.216449	9.46039	3.06784e-21	2.93128e-20	4.13445
ENSMUSG00000037493	chr9	protein_coding	Cib2	395.618	2.03419	0.198069	10.2701	9.60826e-25	1.04847e-23	4.09594
ENSMUSG00000097658	chr11	lincRNA	Gm16755	14.5324	2.02008	0.64271	3.14306	0.00167191	0.00477423	4.05605
ENSMUSG00000017314	chr11	protein_coding	Mpp2	149.058	2.01999	0.16907	11.9476	6.68179e-33	9.57441e-32	4.0558
ENSMUSG00000051851	chrX	protein_coding	Cxx1c	406.447	2.01912	0.106612	18.939	5.44647e-80	2.21442e-78	4.05335
ENSMUSG00000021872	chr14	protein_coding	Rnase10	36.158	2.01478	0.294587	6.83935	7.95513e-12	4.7793e-11	4.04119
ENSMUSG00000026785	chr2	protein_coding	Pkn3	543.508	2.0112	0.0773528	26.0004	4.90425e-149	4.15278e-147	4.03118
ENSMUSG00000023391	chr2	protein_coding	Dlx2	891.355	2.00528	0.0716049	28.0047	1.42294e-172	1.46433e-170	4.01466
ENSMUSG00000032413	chr9	protein_coding	Rasa2	928.668	1.99211	0.0714113	27.8964	2.95436e-171	2.98321e-169	3.9782
ENSMUSG00000074673	chr2	protein_coding	Ttll9	19.3634	1.99048	0.377763	5.26911	1.37087e-07	6.10447e-07	3.97368
ENSMUSG00000045636	chr8	protein_coding	Mtus1	679.216	1.98853	0.083856	23.7137	2.60659e-124	1.80847e-122	3.96833
ENSMUSG00000020901	chr11	protein_coding	Pik3r5	13.7581	1.98708	0.478182	4.15549	3.24588e-05	0.000115507	3.96434
ENSMUSG00000052572	chr7	protein_coding	Dlg2	18.3544	1.98512	0.484584	4.09654	4.19377e-05	0.000147385	3.95894
ENSMUSG00000086742	chr7	processed_transcript	Gm16201	5.88657	1.9799	0.680692	2.90866	0.00362986	0.00978823	3.94465
ENSMUSG00000037747	chr10	protein_coding	Phyhipl	101.629	1.97666	0.18719	10.5596	4.58475e-26	5.26476e-25	3.9358
ENSMUSG00000084050	chr2	processed_pseudogene	Gm14439	13.1681	1.97562	0.556408	3.55066	0.000384263	0.00119761	3.93297
ENSMUSG00000011263	chr7	protein_coding	Exoc3l2	106.751	1.97182	0.159673	12.3491	4.92781e-35	7.57052e-34	3.92262
ENSMUSG00000028341	chr4	protein_coding	Nr4a3	51.2289	1.97164	0.510254	3.86405	0.000111524	0.000372347	3.92215
ENSMUSG00000021458	chr13	protein_coding	2010111I01Rik	656.187	1.96914	0.0742079	26.5354	3.78667e-155	3.39349e-153	3.91534
ENSMUSG00000081219	chr2	processed_pseudogene	Bambi-ps1	8.9113	1.9691	0.677114	2.90808	0.00363653	0.00980376	3.91525
ENSMUSG00000097616	chr6	lincRNA	1110019D14Rik	11.1355	1.96657	0.556569	3.53339	0.000410274	0.00127425	3.90839
ENSMUSG00000083161	chr11	transcribed_unprocessed_pseudogene	Gm11427	30.5717	1.96444	0.318899	6.16007	7.27107e-10	3.84809e-09	3.90261
ENSMUSG00000072620	chr11	protein_coding	Slfn2	29.5132	1.96405	0.462288	4.24853	2.15177e-05	7.81892e-05	3.90155
ENSMUSG00000074604	chr3	protein_coding	Mgst2	331.651	1.96316	0.103696	18.9318	6.23888e-80	2.52229e-78	3.89915
ENSMUSG00000079593	chrX	protein_coding	Gm14597	107.196	1.96284	0.193485	10.1447	3.49979e-24	3.73751e-23	3.89829
ENSMUSG00000005267	chr11	protein_coding	Zfp287	201.03	1.96054	0.131068	14.9582	1.37702e-50	3.22273e-49	3.89208
ENSMUSG00000041649	chrX	protein_coding	Klf8	37.9201	1.95427	0.267113	7.31626	2.54977e-13	1.66486e-12	3.8752
ENSMUSG00000043067	chr9	protein_coding	Dpy19l1	4298.22	1.95397	0.0325173	60.0901	0	0	3.87438
ENSMUSG00000053626	chr8	protein_coding	Tll1	414.873	1.95203	0.123649	15.7869	3.82794e-56	1.01393e-54	3.86919
ENSMUSG00000022847	chr16	protein_coding	Thpo	23.7602	1.94716	0.358953	5.42456	5.8096e-08	2.66824e-07	3.85616
ENSMUSG00000024222	chr17	protein_coding	Fkbp5	7941.04	1.94596	0.0525304	37.0444	2.2104e-300	5.65968e-298	3.85294
ENSMUSG00000020044	chr10	protein_coding	Timp3	25465.8	1.942	0.0467889	41.5057	0	0	3.84239
ENSMUSG00000026069	chr1	protein_coding	Il1rl1	92.6497	1.93711	0.180394	10.7382	6.73116e-27	7.94152e-26	3.82939
ENSMUSG00000029510	chr5	protein_coding	Gpc2	14.4886	1.93095	0.540938	3.56963	0.000357485	0.00111902	3.81305
ENSMUSG00000049929	chrX	protein_coding	Lpar4	835.964	1.93011	0.105548	18.2866	1.05771e-74	3.86234e-73	3.81085
ENSMUSG00000032135	chr9	protein_coding	Mcam	422.111	1.92689	0.163548	11.7818	4.84378e-32	6.75179e-31	3.80235
ENSMUSG00000061039	chr9	protein_coding	Olfr920	14.7874	1.92662	0.457665	4.20968	2.55729e-05	9.2131e-05	3.80164
ENSMUSG00000024521	chr18	protein_coding	Pmaip1	84.4352	1.91922	0.19239	9.97571	1.94712e-23	2.03393e-22	3.78219
ENSMUSG00000026068	chr1	protein_coding	Il18rap	94.1488	1.91669	0.181464	10.5624	4.45208e-26	5.11786e-25	3.77557
ENSMUSG00000024164	chr17	protein_coding	C3	1636.79	1.91404	0.201252	9.51066	1.89448e-21	1.82802e-20	3.76864
ENSMUSG00000079038	chr8	protein_coding	D130040H23Rik	29.4667	1.91096	0.340641	5.60989	2.02451e-08	9.66769e-08	3.76059
ENSMUSG00000001508	chr11	protein_coding	Sgca	64.4593	1.90988	0.2249	8.49211	2.02917e-17	1.64135e-16	3.75777
ENSMUSG00000097289	chr11	lincRNA	2010300F17Rik	31.7027	1.90333	0.251741	7.56067	4.01001e-14	2.74411e-13	3.74075
ENSMUSG00000087366	chr4	antisense	Junos	42.3972	1.90285	0.249511	7.62634	2.41507e-14	1.67505e-13	3.73952
ENSMUSG00000020434	chr11	protein_coding	4921536K21Rik	9.64082	1.89452	0.581369	3.25872	0.00111917	0.00327187	3.71797
ENSMUSG00000047330	chr1	protein_coding	Kcne4	40.8749	1.88914	0.483913	3.90388	9.46609e-05	0.000318917	3.70415
ENSMUSG00000004035	chr3	protein_coding	Gstm7	17.685	1.8888	0.385047	4.90537	9.32503e-07	3.87936e-06	3.70326
ENSMUSG00000052353	chr7	protein_coding	Cemip	1035.4	1.88686	0.0821336	22.9731	8.6588e-117	5.39807e-115	3.69831
ENSMUSG00000056758	chr10	protein_coding	Hmga2	12984.9	1.88632	0.0503802	37.4416	8.21525e-307	2.1548e-304	3.6969
ENSMUSG00000039476	chr2	protein_coding	Prrx2	1166.45	1.88622	0.0575676	32.7654	1.83438e-235	2.87984e-233	3.69666
ENSMUSG00000034764	chr10	antisense	1700006J14Rik	25.4101	1.88541	0.393264	4.79427	1.6327e-06	6.64073e-06	3.69459
ENSMUSG00000040596	chr1	protein_coding	Pogk	470.661	1.87801	0.0910848	20.6183	1.88118e-94	9.38756e-93	3.67568
ENSMUSG00000027864	chr3	protein_coding	Ptgfrn	3512.42	1.87287	0.0399593	46.8695	0	0	3.66261
ENSMUSG00000027408	chr2	protein_coding	Cpxm1	263.04	1.87193	0.157315	11.8993	1.19384e-32	1.69597e-31	3.66022
ENSMUSG00000026944	chr2	protein_coding	Abca2	1756.85	1.86961	0.0549193	34.0429	5.16921e-254	9.92673e-252	3.65434
ENSMUSG00000029304	chr5	protein_coding	Spp1	120027	1.86632	0.0609734	30.6088	9.35028e-206	1.22626e-203	3.64602
ENSMUSG00000003378	chr7	protein_coding	Grik5	180.154	1.86421	0.145048	12.8523	8.3466e-38	1.39162e-36	3.64068
ENSMUSG00000036862	chr7	protein_coding	Dchs1	58.4106	1.86273	0.302372	6.16037	7.2573e-10	3.84174e-09	3.63694
ENSMUSG00000065475	chr13	miRNA	Mir27b	6.71844	1.86038	0.626771	2.9682	0.00299552	0.00820315	3.63103
ENSMUSG00000047963	chr5	protein_coding	Stbd1	37.6142	1.85866	0.351081	5.2941	1.19604e-07	5.35366e-07	3.62671
ENSMUSG00000023150	chr1	protein_coding	Ivns1abp	2256.87	1.85794	0.0540563	34.3705	6.95612e-259	1.3853e-256	3.6249
ENSMUSG00000096233	chr4	processed_pseudogene	Gm13238	7.95723	1.85072	0.59854	3.09205	0.00198777	0.00560475	3.6068
ENSMUSG00000050677	chr5	protein_coding	Ccdc96	26.0968	1.83633	0.390813	4.69876	2.61748e-06	1.04176e-05	3.57102
ENSMUSG00000048416	chr3	protein_coding	Mlf1	78.9252	1.8358	0.22136	8.29329	1.10155e-16	8.60903e-16	3.5697
ENSMUSG00000001604	chr4	protein_coding	Tcea3	357.353	1.828	0.10886	16.7922	2.78129e-63	8.44914e-62	3.55045
ENSMUSG00000048763	chr11	protein_coding	Hoxb3	239.441	1.8264	0.130251	14.0222	1.14063e-44	2.29492e-43	3.54651
ENSMUSG00000046818	chr3	protein_coding	Ddit4l	1231.06	1.82274	0.0530488	34.3596	1.0126e-258	1.99807e-256	3.53751
ENSMUSG00000024235	chr18	protein_coding	Map3k8	236.805	1.81594	0.16003	11.3475	7.63167e-30	9.85246e-29	3.5209
ENSMUSG00000027215	chr2	protein_coding	Cd82	1598.54	1.8155	0.0466809	38.8918	0	0	3.51982
ENSMUSG00000042078	chr5	protein_coding	Svop	461.392	1.81338	0.0927718	19.5467	4.39956e-85	1.96727e-83	3.51466
ENSMUSG00000040133	chr2	protein_coding	Gpr176	17.8483	1.81106	0.395763	4.57612	4.73684e-06	1.83833e-05	3.509
ENSMUSG00000097580	chr12	lincRNA	Gm5432	39.7791	1.81034	0.29234	6.19259	5.91828e-10	3.14841e-09	3.50726
ENSMUSG00000001053	chr11	protein_coding	N4bp3	101.829	1.80471	0.175742	10.2691	9.71552e-25	1.05964e-23	3.49358
ENSMUSG00000097242	chr13	lincRNA	Gm16907	15.8962	1.8016	0.390781	4.61026	4.02164e-06	1.56983e-05	3.48607
ENSMUSG00000063727	chr15	protein_coding	Tnfrsf11b	3255.68	1.80094	0.0537949	33.4778	1.01446e-245	1.78844e-243	3.48446
ENSMUSG00000053411	chr15	protein_coding	Cbx7	92.0563	1.79753	0.182014	9.87578	5.30206e-23	5.43808e-22	3.47625
ENSMUSG00000034616	chr19	protein_coding	Ssh3	428.62	1.7933	0.105468	17.0033	7.76222e-65	2.4266e-63	3.46607
ENSMUSG00000066026	chr4	protein_coding	Dhrs3	542.274	1.79204	0.147546	12.1456	6.05505e-34	8.99393e-33	3.46304
ENSMUSG00000032332	chr9	protein_coding	Col12a1	31010.3	1.78986	0.0644965	27.7513	1.68023e-169	1.68086e-167	3.45782
ENSMUSG00000026051	chr1	protein_coding	1500015O10Rik	310.865	1.77897	0.201971	8.80807	1.27313e-18	1.08532e-17	3.43182
ENSMUSG00000071723	chrX	protein_coding	Gspt2	278.639	1.7777	0.10889	16.3256	6.48507e-60	1.83769e-58	3.4288
ENSMUSG00000026676	chr2	protein_coding	Ccdc3	114.859	1.77733	0.507316	3.50339	0.000459377	0.00141754	3.4279
ENSMUSG00000028445	chr4	protein_coding	Enho	145.032	1.77527	0.168404	10.5417	5.54674e-26	6.33223e-25	3.42302
ENSMUSG00000020607	chr12	protein_coding	Fam84a	39.9901	1.77517	0.327916	5.4135	6.18037e-08	2.83186e-07	3.42279
ENSMUSG00000036596	chr5	protein_coding	Cpz	197.904	1.76919	0.170928	10.3505	4.16237e-25	4.61227e-24	3.40864
ENSMUSG00000087149	chrX	transcribed_unprocessed_pseudogene	Itih5l-ps	31.3527	1.76658	0.270832	6.52277	6.90192e-11	3.9034e-10	3.40246
ENSMUSG00000068245	chr14	protein_coding	Phf11d	94.6245	1.76226	0.192646	9.14767	5.81771e-20	5.23545e-19	3.3923
ENSMUSG00000049044	chr2	protein_coding	Rapgef4	35.4691	1.75929	0.261397	6.73031	1.69298e-11	9.96513e-11	3.38531
ENSMUSG00000030342	chr6	protein_coding	Cd9	2744.87	1.75797	0.0524583	33.5117	3.25376e-246	5.83182e-244	3.38221
ENSMUSG00000097392	chr5	lincRNA	D930016D06Rik	692.136	1.75783	0.0849116	20.7019	3.33248e-95	1.68251e-93	3.38188
ENSMUSG00000084938	chr2	processed_transcript	BB557941	20.3862	1.75514	0.45394	3.86646	0.000110425	0.000369022	3.3756
ENSMUSG00000038239	chr7	protein_coding	Hrc	186.951	1.75371	0.126258	13.8899	7.29775e-44	1.43736e-42	3.37224
ENSMUSG00000021876	chr14	protein_coding	Rnase4	3492.43	1.74638	0.0441048	39.5963	0	0	3.35517
ENSMUSG00000048521	chr9	protein_coding	Cxcr6	10.1275	1.7436	0.512098	3.40482	0.000662084	0.00199889	3.3487
ENSMUSG00000020334	chr11	protein_coding	Slc22a4	122.392	1.74262	0.203222	8.57498	9.91014e-18	8.13229e-17	3.34643
ENSMUSG00000018166	chr10	protein_coding	Erbb3	15.9561	1.74021	0.349057	4.98545	6.18179e-07	2.61368e-06	3.34083
ENSMUSG00000020846	chr11	protein_coding	Rflnb	2316.26	1.73599	0.0755718	22.9715	8.99517e-117	5.59156e-115	3.33109
ENSMUSG00000041046	chr11	protein_coding	Ramp3	309.21	1.73538	0.144781	11.9862	4.19501e-33	6.05546e-32	3.32968
ENSMUSG00000037940	chr8	protein_coding	Inpp4b	379.898	1.73408	0.093072	18.6316	1.78083e-77	6.88887e-76	3.32668
ENSMUSG00000044629	chr11	protein_coding	Cnrip1	20.896	1.72511	0.484155	3.56313	0.000366453	0.00114466	3.30605
ENSMUSG00000068587	chr6	protein_coding	Mgam	37.6607	1.72396	0.28116	6.13161	8.69944e-10	4.5826e-09	3.30343
ENSMUSG00000040003	chr5	protein_coding	Magi2	229.004	1.71821	0.1101	15.6059	6.63857e-55	1.72443e-53	3.29028
ENSMUSG00000021091	chr12	protein_coding	Serpina3n	9629.31	1.71258	0.0478735	35.7731	2.89064e-280	6.75782e-278	3.27747
ENSMUSG00000034463	chr14	protein_coding	Scara3	1522.6	1.7122	0.0526152	32.5419	2.72699e-232	4.25015e-230	3.2766
ENSMUSG00000040701	chr14	protein_coding	Ap1g2	105.868	1.70042	0.166643	10.204	1.90265e-24	2.05433e-23	3.24996
ENSMUSG00000036687	chr5	protein_coding	Tmem184a	85.1149	1.69877	0.178163	9.53495	1.4996e-21	1.45548e-20	3.24625
ENSMUSG00000085852	chr2	antisense	Gm13807	15.6394	1.69255	0.403238	4.1974	2.69995e-05	9.6962e-05	3.23228
ENSMUSG00000024302	chr18	protein_coding	Dtna	117.746	1.69243	0.154333	10.9661	5.56071e-28	6.79544e-27	3.23201
ENSMUSG00000085316	chr2	lincRNA	D330050G23Rik	17.819	1.69236	0.377705	4.48065	7.44166e-06	2.83184e-05	3.23185
ENSMUSG00000025795	chr10	protein_coding	Rassf3	372.17	1.69061	0.100214	16.87	7.47919e-64	2.30792e-62	3.22792
ENSMUSG00000059027	chr4	processed_transcript	9630013D21Rik	39.5499	1.6904	0.357613	4.72691	2.27963e-06	9.12363e-06	3.22747
ENSMUSG00000074415	chr9	processed_transcript	2610203C20Rik	3641.58	1.6829	0.100274	16.783	3.25217e-63	9.86568e-62	3.21072
ENSMUSG00000014543	chr6	protein_coding	Klra17	59.8847	1.68177	0.247522	6.79442	1.08746e-11	6.49334e-11	3.20822
ENSMUSG00000072115	chr14	protein_coding	Ang	30.939	1.67952	0.356727	4.70816	2.49965e-06	9.97448e-06	3.20322
ENSMUSG00000029869	chr6	protein_coding	Ephb6	3688.14	1.67838	0.0414403	40.5011	0	0	3.20068
ENSMUSG00000025855	chr5	protein_coding	Prkar1b	186.212	1.67674	0.126483	13.2566	4.13042e-40	7.31771e-39	3.19705
ENSMUSG00000079355	chr9	protein_coding	Ackr4	16.9241	1.67356	0.458098	3.65328	0.000258914	0.000826476	3.19001
ENSMUSG00000024593	chr18	protein_coding	Megf10	1557	1.67093	0.0709296	23.5576	1.04833e-122	7.13531e-121	3.18421
ENSMUSG00000064115	chr16	protein_coding	Cadm2	97.8895	1.67081	0.247555	6.74927	1.48589e-11	8.775e-11	3.18394
ENSMUSG00000029651	chr5	protein_coding	Mtus2	62.01	1.67064	0.227076	7.3572	1.8781e-13	1.23681e-12	3.18356
ENSMUSG00000027175	chr2	protein_coding	Tcp11l1	187.197	1.67048	0.140649	11.877	1.55887e-32	2.20726e-31	3.18321
ENSMUSG00000025978	chr1	protein_coding	Rftn2	382.364	1.66597	0.0950186	17.5331	8.00811e-69	2.69544e-67	3.17327
ENSMUSG00000021822	chr14	protein_coding	Plau	1644.26	1.66449	0.0548346	30.3548	2.17467e-202	2.73525e-200	3.17002
ENSMUSG00000015501	chr10	protein_coding	Hivep2	1092.85	1.66337	0.0649451	25.6119	1.12306e-144	9.21936e-143	3.16756
ENSMUSG00000084401	chr11	unprocessed_pseudogene	Gm12586	18.6034	1.66109	0.407746	4.07383	4.62455e-05	0.00016181	3.16255
ENSMUSG00000067399	chr9	protein_coding	Trim43c	10.4036	1.6585	0.540529	3.06829	0.00215287	0.00603546	3.15688
ENSMUSG00000083120	chr6	unprocessed_pseudogene	Gm15854	33.9453	1.6517	0.31685	5.21288	1.8593e-07	8.21145e-07	3.14204
ENSMUSG00000050776	chr2	protein_coding	Olfr1317	39.2161	1.65103	0.261387	6.31641	2.67707e-10	1.45327e-09	3.14058
ENSMUSG00000047205	chr11	protein_coding	Dusp18	210.051	1.64808	0.116247	14.1774	1.26435e-45	2.61982e-44	3.13416
ENSMUSG00000059173	chr2	protein_coding	Pde1a	1204.33	1.64718	0.081929	20.105	6.67214e-90	3.16787e-88	3.13221
ENSMUSG00000028351	chr4	protein_coding	Brinp1	99.9154	1.64109	0.177639	9.23834	2.50344e-20	2.28637e-19	3.11901
ENSMUSG00000074284	chr9	antisense	Gm10658	26.1679	1.63959	0.377226	4.34644	1.38363e-05	5.12205e-05	3.11577
ENSMUSG00000023886	chr17	protein_coding	Smoc2	5824.32	1.63488	0.0365933	44.6771	0	0	3.10562
ENSMUSG00000078240	chr18	protein_coding	Gm3550	16.0023	1.63356	0.437017	3.73799	0.000185501	0.000602955	3.10278
ENSMUSG00000020407	chr11	protein_coding	Upp1	19.8948	1.63229	0.371645	4.39208	1.12272e-05	4.19228e-05	3.10006
ENSMUSG00000035273	chr5	protein_coding	Hpse	29.9096	1.62979	0.428337	3.80493	0.000141841	0.000467115	3.09468
ENSMUSG00000052949	chr11	protein_coding	Rnf157	336.054	1.62789	0.105103	15.4885	4.15059e-54	1.05897e-52	3.0906
ENSMUSG00000025551	chr14	protein_coding	Fgf14	132.481	1.61995	0.307917	5.26101	1.43268e-07	6.36786e-07	3.07365
ENSMUSG00000043333	chr4	protein_coding	Rhbdl2	20.0124	1.61575	0.340683	4.74267	2.10922e-06	8.46859e-06	3.0647
ENSMUSG00000037990	chr10	protein_coding	Sh3rf3	122.405	1.61433	0.245546	6.57446	4.88303e-11	2.788e-10	3.0617
ENSMUSG00000046186	chr9	protein_coding	Cd109	10766.6	1.61311	0.0393345	41.01	0	0	3.05911
ENSMUSG00000027955	chr3	protein_coding	Fam198b	2883.18	1.61079	0.040291	39.979	0	0	3.05419
ENSMUSG00000018983	chr4	protein_coding	E2f2	37.1425	1.60884	0.304178	5.28915	1.22884e-07	5.49591e-07	3.05007
ENSMUSG00000074968	chr2	protein_coding	Ano3	2769.65	1.60854	0.0392472	40.9847	0	0	3.04942
ENSMUSG00000091472	chr14	protein_coding	Gm3739	30.0569	1.6051	0.359158	4.46907	7.85601e-06	2.9837e-05	3.04218
ENSMUSG00000053687	chr8	protein_coding	Dpep2	37.8782	1.59975	0.288727	5.54071	3.01249e-08	1.41747e-07	3.03092
ENSMUSG00000044734	chr13	protein_coding	Serpinb1a	392.673	1.59909	0.105819	15.1115	1.35946e-51	3.25604e-50	3.02951
ENSMUSG00000034684	chr9	protein_coding	Sema3f	5502.18	1.59783	0.0470996	33.9246	2.88807e-252	5.40145e-250	3.02689
ENSMUSG00000029312	chr5	protein_coding	Klhl8	454.488	1.59591	0.0810565	19.6889	2.68513e-86	1.22615e-84	3.02286
ENSMUSG00000043943	chr9	protein_coding	Naalad2	1349.6	1.59298	0.0593778	26.828	1.52556e-158	1.4143e-156	3.01673
ENSMUSG00000002076	chr17	protein_coding	Hsf2bp	18.7135	1.59257	0.462687	3.44201	0.000577399	0.00175753	3.01587
ENSMUSG00000091712	chr16	protein_coding	Sec14l5	33.218	1.59045	0.286045	5.56014	2.69563e-08	1.27508e-07	3.01143
ENSMUSG00000054863	chr15	protein_coding	Fam19a5	1739.43	1.58884	0.0522239	30.4236	2.67655e-203	3.4679e-201	3.00807
ENSMUSG00000067780	chr1	protein_coding	Pi15	172.859	1.58253	0.232094	6.81848	9.20078e-12	5.51688e-11	2.99495
ENSMUSG00000022483	chr15	protein_coding	Col2a1	4259.45	1.58026	0.0877875	18.001	1.91427e-72	6.77174e-71	2.99024
ENSMUSG00000030134	chr6	protein_coding	Rasgef1a	20.6957	1.57792	0.390443	4.04135	5.3144e-05	0.000184447	2.98539
ENSMUSG00000032221	chr9	protein_coding	Mns1	126.098	1.57042	0.155064	10.1276	4.16802e-24	4.43791e-23	2.96991
ENSMUSG00000028841	chr4	protein_coding	Cnksr1	10.9005	1.56965	0.453338	3.46242	0.000535337	0.00163691	2.96832
ENSMUSG00000029814	chr6	protein_coding	Igf2bp3	767.394	1.56493	0.067495	23.1859	6.31486e-119	4.05433e-117	2.95864
ENSMUSG00000042258	chr13	protein_coding	Isl1	24.815	1.56212	0.473391	3.29985	0.000967353	0.00285402	2.95288
ENSMUSG00000055116	chr7	protein_coding	Arntl	1206.76	1.56075	0.0539387	28.9357	4.24791e-184	4.68533e-182	2.95008
ENSMUSG00000045629	chr18	protein_coding	Sh3tc2	55.622	1.55749	0.349041	4.4622	8.11231e-06	3.0767e-05	2.94341
ENSMUSG00000035184	chr14	protein_coding	Fam124a	485.59	1.55745	0.0791369	19.6805	3.16807e-86	1.44362e-84	2.94334
ENSMUSG00000063506	chr14	protein_coding	Arhgap22	354.311	1.55654	0.0847323	18.3701	2.28031e-75	8.44147e-74	2.94148
ENSMUSG00000001506	chr11	protein_coding	Col1a1	34758.4	1.5553	0.0595056	26.137	1.38351e-150	1.20961e-148	2.93895
ENSMUSG00000020102	chr10	protein_coding	Slc16a7	109.796	1.54468	0.451857	3.41852	0.00062963	0.00190572	2.9174
ENSMUSG00000024065	chr17	protein_coding	Ehd3	388.153	1.54389	0.120368	12.8265	1.16567e-37	1.9375e-36	2.9158
ENSMUSG00000000753	chr11	protein_coding	Serpinf1	4247.79	1.54232	0.0576083	26.7726	6.74542e-158	6.17364e-156	2.91263
ENSMUSG00000045777	chr7	protein_coding	Ifitm10	13.9579	1.53378	0.427632	3.58668	0.000334912	0.00105158	2.89544
ENSMUSG00000032010	chr9	protein_coding	Usp2	200.005	1.53256	0.120119	12.7587	2.78696e-37	4.57224e-36	2.893
ENSMUSG00000021830	chr14	protein_coding	Txndc16	1175.53	1.53242	0.052654	29.1036	3.2326e-186	3.64014e-184	2.89271
ENSMUSG00000024261	chr18	protein_coding	Syt4	23.2726	1.52301	0.481845	3.16079	0.00157343	0.00451759	2.8739
ENSMUSG00000059327	chrX	protein_coding	Eda	195.001	1.5217	0.144184	10.5539	4.87454e-26	5.58263e-25	2.87129
ENSMUSG00000090257	chr16	antisense	Gm4524	123.626	1.52035	0.165205	9.20278	3.48819e-20	3.17092e-19	2.8686
ENSMUSG00000092569	chr18	processed_transcript	Gm20544	71.9282	1.51444	0.194098	7.80243	6.07242e-15	4.35788e-14	2.85687
ENSMUSG00000028943	chr4	protein_coding	Espn	69.7027	1.51297	0.24167	6.26047	3.83824e-10	2.06485e-09	2.85397
ENSMUSG00000028950	chr4	protein_coding	Tas1r1	12.0291	1.51088	0.5083	2.97242	0.00295462	0.00809942	2.84984
ENSMUSG00000027316	chr2	protein_coding	Gfra4	25.5041	1.50964	0.460436	3.27872	0.00104278	0.0030627	2.84739
ENSMUSG00000051439	chr18	protein_coding	Cd14	103.1	1.50912	0.181858	8.29832	1.05593e-16	8.26453e-16	2.84636
ENSMUSG00000041817	chr13	protein_coding	Fam169a	17.5593	1.50169	0.492572	3.04866	0.00229864	0.00641235	2.83173
ENSMUSG00000053702	chr2	protein_coding	Nebl	225.513	1.49897	0.100676	14.889	3.88474e-50	8.97454e-49	2.82641
ENSMUSG00000030772	chr7	protein_coding	Dkk3	19.0115	1.49135	0.357416	4.17257	3.01177e-05	0.000107514	2.81151
ENSMUSG00000013089	chr16	protein_coding	Etv5	1079.78	1.48538	0.0919733	16.1501	1.13293e-58	3.14414e-57	2.79991
ENSMUSG00000036957	chr7	protein_coding	Lrfn3	326.025	1.48144	0.105268	14.073	5.56415e-45	1.12793e-43	2.79228
ENSMUSG00000022512	chr16	protein_coding	Cldn1	203.652	1.47881	0.205117	7.2096	5.61168e-13	3.59321e-12	2.78719
ENSMUSG00000046523	chr14	protein_coding	Kctd4	34.7991	1.47827	0.243409	6.0732	1.25387e-09	6.53299e-09	2.78614
ENSMUSG00000021903	chr14	protein_coding	Galnt15	47.8627	1.4752	0.221368	6.66401	2.66457e-11	1.55016e-10	2.78022
ENSMUSG00000071042	chr17	protein_coding	Rasgrp3	16.3221	1.47492	0.429693	3.4325	0.000598047	0.00181678	2.77968
ENSMUSG00000032246	chr9	protein_coding	Calml4	31.6058	1.47432	0.325159	4.53417	5.78308e-06	2.22668e-05	2.77854
ENSMUSG00000079012	chr12	protein_coding	Serpina3m	366.212	1.47365	0.251665	5.8556	4.75282e-09	2.37123e-08	2.77723
ENSMUSG00000075589	chr11	antisense	Gm11536	22.8796	1.4731	0.426075	3.45737	0.000545469	0.00166529	2.77618
ENSMUSG00000067599	chr6	protein_coding	Klra7	14.6491	1.47235	0.492255	2.99104	0.00278029	0.00765666	2.77474
ENSMUSG00000040606	chr4	protein_coding	Kazn	46.3386	1.47158	0.269837	5.45357	4.93675e-08	2.28294e-07	2.77325
ENSMUSG00000079065	chr5	protein_coding	BC005561	582.09	1.47025	0.100755	14.5923	3.14599e-48	6.90449e-47	2.7707
ENSMUSG00000035067	chr14	protein_coding	Xkr6	79.6781	1.46853	0.193397	7.59335	3.11749e-14	2.14769e-13	2.7674
ENSMUSG00000030220	chr6	protein_coding	Arhgdib	3733.65	1.46666	0.0512272	28.6306	2.79871e-180	3.00973e-178	2.76382
ENSMUSG00000028613	chr4	protein_coding	Lrp8	1029.74	1.46347	0.0655235	22.3351	1.68583e-110	9.87981e-109	2.75771
ENSMUSG00000049086	chr2	protein_coding	Bmyc	76.9433	1.46206	0.213533	6.84697	7.5433e-12	4.54076e-11	2.75501
ENSMUSG00000005583	chr13	protein_coding	Mef2c	780.836	1.45935	0.0777094	18.7796	1.11001e-78	4.4048e-77	2.74984
ENSMUSG00000027603	chr2	protein_coding	Ggt7	357.041	1.45148	0.104051	13.9496	3.16228e-44	6.28598e-43	2.73488
ENSMUSG00000037846	chr10	protein_coding	Rtkn2	134.637	1.45126	0.139225	10.4238	1.93098e-25	2.16535e-24	2.73446
ENSMUSG00000010651	chr9	protein_coding	Acaa1b	346.565	1.44994	0.147347	9.84031	7.54788e-23	7.68291e-22	2.73197
ENSMUSG00000071537	chr6	protein_coding	Klrg2	34.8736	1.44833	0.281444	5.14607	2.66003e-07	1.15697e-06	2.72892
ENSMUSG00000096929	chr1	processed_transcript	A330023F24Rik	25.4137	1.44404	0.315781	4.57291	4.81007e-06	1.86473e-05	2.72081
ENSMUSG00000036103	chr18	protein_coding	Colec12	6868.24	1.44052	0.0354471	40.6387	0	0	2.71419
ENSMUSG00000029309	chr5	protein_coding	Sparcl1	6886.56	1.44027	0.036975	38.9525	0	0	2.71371
ENSMUSG00000063889	chr18	protein_coding	Crem	283.892	1.44001	0.124691	11.5486	7.49956e-31	1.00687e-29	2.71323
ENSMUSG00000032826	chr3	protein_coding	Ank2	775.758	1.43863	0.0838128	17.1648	4.86853e-66	1.5536e-64	2.71064
ENSMUSG00000074676	chr2	protein_coding	Foxs1	155.275	1.43635	0.143269	10.0255	1.17712e-23	1.23802e-22	2.70635
ENSMUSG00000097352	chr10	transcribed_unprocessed_pseudogene	C920009B18Rik	378.485	1.43441	0.0919284	15.6036	6.88281e-55	1.78571e-53	2.70272
ENSMUSG00000025213	chr19	protein_coding	Kazald1	2518.49	1.43327	0.0426248	33.6252	7.18927e-248	1.29938e-245	2.70058
ENSMUSG00000020354	chr11	protein_coding	Sgcd	1611.14	1.43209	0.0621374	23.0472	1.56769e-117	9.917e-116	2.69838
ENSMUSG00000036136	chr12	protein_coding	Fam110c	688.341	1.43178	0.0968059	14.7902	1.69372e-49	3.85896e-48	2.6978
ENSMUSG00000042417	chr13	protein_coding	Ccno	20.8351	1.43154	0.414433	3.45421	0.000551898	0.0016842	2.69735
ENSMUSG00000016526	chr1	protein_coding	Dyrk3	243.857	1.43138	0.111953	12.7856	1.9735e-37	3.26257e-36	2.69705
ENSMUSG00000085042	chr5	antisense	Abhd11os	26.8849	1.42917	0.372715	3.83449	0.000125825	0.000417181	2.69292
ENSMUSG00000032415	chr9	protein_coding	Ube2cbp	46.603	1.42592	0.339018	4.20601	2.59917e-05	9.34987e-05	2.68685
ENSMUSG00000070526	chr7	protein_coding	Peg12	413.532	1.4252	0.101095	14.0977	3.92509e-45	8.00198e-44	2.68552
ENSMUSG00000024486	chr18	protein_coding	Hbegf	1131.41	1.42434	0.0765506	18.6065	2.8478e-77	1.09965e-75	2.68391
ENSMUSG00000034762	chr4	protein_coding	Glis1	217.82	1.42322	0.127862	11.1309	8.87465e-29	1.10461e-27	2.68183
ENSMUSG00000028019	chr3	protein_coding	Pdgfc	1897.44	1.42213	0.0457152	31.1085	1.84591e-212	2.56141e-210	2.67981
ENSMUSG00000030557	chr7	protein_coding	Mef2a	5205.8	1.4173	0.0368506	38.4606	0	0	2.67085
ENSMUSG00000073418	chr17	protein_coding	C4b	755.795	1.41534	0.16853	8.39815	4.53578e-17	3.61183e-16	2.66723
ENSMUSG00000037108	chr5	protein_coding	Zcwpw1	410.393	1.41408	0.0924305	15.2988	7.78366e-53	1.92205e-51	2.66489
ENSMUSG00000031963	chr9	protein_coding	Bmper	252.158	1.41015	0.175453	8.0372	9.1913e-16	6.9097e-15	2.65765
ENSMUSG00000032911	chr9	protein_coding	Cspg4	7143.36	1.40885	0.0539564	26.1109	2.74462e-150	2.38029e-148	2.65525
ENSMUSG00000037752	chr4	protein_coding	Xkr8	299.35	1.40758	0.102892	13.6802	1.33412e-42	2.53931e-41	2.65291
ENSMUSG00000086392	chr3	antisense	Mccc1os	23.0567	1.40734	0.41029	3.4301	0.000603348	0.00183211	2.65247
ENSMUSG00000054293	chrX	protein_coding	A630033H20Rik	76.4342	1.40697	0.191694	7.33967	2.14122e-13	1.40621e-12	2.6518
ENSMUSG00000070639	chr5	protein_coding	Lrrc8b	613.011	1.40664	0.0896739	15.6862	1.87982e-55	4.91863e-54	2.6512
ENSMUSG00000017002	chr2	protein_coding	Slpi	81.6937	1.4029	0.31266	4.48698	7.22413e-06	2.75344e-05	2.64432
ENSMUSG00000018740	chr11	protein_coding	Slc25a35	137.412	1.39771	0.21983	6.35814	2.04217e-10	1.11792e-09	2.63483
ENSMUSG00000009687	chr7	protein_coding	Fxyd5	2303.12	1.39573	0.0434883	32.0943	5.2987e-226	7.91419e-224	2.63121
ENSMUSG00000019889	chr10	protein_coding	Ptprk	2113.97	1.39414	0.055288	25.216	2.67582e-140	2.14744e-138	2.62832
ENSMUSG00000044005	chr10	protein_coding	Gls2	150.404	1.39372	0.155669	8.95311	3.45598e-19	3.02159e-18	2.62756
ENSMUSG00000040855	chrX	protein_coding	Reps2	20.0975	1.39222	0.458302	3.03777	0.00238339	0.00662641	2.62481
ENSMUSG00000040430	chr11	protein_coding	Pitpnc1	618.457	1.38282	0.0732706	18.8727	1.91116e-79	7.68324e-78	2.60777
ENSMUSG00000038600	chr6	protein_coding	Atp6v0a4	13.8199	1.3774	0.397922	3.46147	0.000537229	0.00164212	2.59799
ENSMUSG00000036875	chr10	protein_coding	Dna2	617.812	1.37511	0.0863752	15.9202	4.58813e-57	1.23506e-55	2.59388
ENSMUSG00000050675	chr11	protein_coding	Gp1ba	41.7536	1.3746	0.324355	4.23796	2.25564e-05	8.1784e-05	2.59296
ENSMUSG00000038264	chr9	protein_coding	Sema7a	272.472	1.37401	0.114948	11.9534	6.23479e-33	8.93986e-32	2.5919
ENSMUSG00000026414	chr1	protein_coding	Tnnt2	273.894	1.373	0.110182	12.4612	1.21594e-35	1.89648e-34	2.59008
ENSMUSG00000045005	chr1	protein_coding	Fzd5	291.283	1.37119	0.10385	13.2035	8.37136e-40	1.46981e-38	2.58683
ENSMUSG00000019846	chr10	protein_coding	Lama4	3722.24	1.36912	0.0927556	14.7605	2.63281e-49	5.95442e-48	2.58313
ENSMUSG00000075297	chr10	protein_coding	H60b	258.683	1.36842	0.0998144	13.7096	8.89308e-43	1.71238e-41	2.58187
ENSMUSG00000042680	chr18	protein_coding	Garem1	362.429	1.36814	0.0980737	13.9502	3.1391e-44	6.24568e-43	2.58138
ENSMUSG00000041633	chrX	protein_coding	Kctd12b	329.464	1.36664	0.10283	13.2902	2.63748e-40	4.69983e-39	2.57869
ENSMUSG00000036745	chr3	protein_coding	Ttll7	212.081	1.36603	0.109376	12.4893	8.53741e-36	1.33641e-34	2.5776
ENSMUSG00000039747	chr5	protein_coding	Orai2	1539.25	1.36462	0.0464932	29.3509	2.32492e-189	2.68841e-187	2.57508
ENSMUSG00000047115	chr6	protein_coding	Fam221a	29.4529	1.36136	0.330805	4.11529	3.86689e-05	0.000136276	2.56927
ENSMUSG00000038077	chr6	protein_coding	Kcna6	46.952	1.35989	0.251022	5.41741	6.04692e-08	2.77366e-07	2.56665
ENSMUSG00000032507	chr9	protein_coding	Fbxl2	399.851	1.35939	0.084005	16.1823	6.72799e-59	1.87442e-57	2.56577
ENSMUSG00000051517	chr4	protein_coding	Arhgef39	167.21	1.35857	0.146782	9.25567	2.12887e-20	1.95257e-19	2.5643
ENSMUSG00000021699	chr13	protein_coding	Pde4d	647.304	1.35654	0.0959869	14.1325	2.39384e-45	4.93641e-44	2.5607
ENSMUSG00000028776	chr4	protein_coding	Tinagl1	8500.71	1.34897	0.0369657	36.4923	1.46798e-291	3.58786e-289	2.54729
ENSMUSG00000061654	NA	NA	NA	220.044	1.34716	0.151364	8.90013	5.57833e-19	4.83395e-18	2.5441
ENSMUSG00000097649	chr1	antisense	Gm10561	47.7327	1.34701	0.229724	5.8636	4.52938e-09	2.26237e-08	2.54385
ENSMUSG00000078653	chr11	protein_coding	Cntd1	13.9461	1.34296	0.429613	3.12599	0.0017721	0.00503759	2.53672
ENSMUSG00000030522	chr7	protein_coding	Mtmr10	1157.02	1.34132	0.0561604	23.8837	4.52059e-126	3.16706e-124	2.53383
ENSMUSG00000042436	chr11	protein_coding	Mfap4	528.946	1.33994	0.198386	6.75424	1.43589e-11	8.49137e-11	2.53141
ENSMUSG00000030554	chr7	protein_coding	Synm	356.23	1.33714	0.116774	11.4507	2.33273e-30	3.08563e-29	2.5265
ENSMUSG00000063455	chr6	protein_coding	D630045J12Rik	1565.02	1.33561	0.0519272	25.7208	6.84807e-146	5.64818e-144	2.52382
ENSMUSG00000039316	chr17	protein_coding	Rftn1	139.076	1.33058	0.139718	9.52334	1.67697e-21	1.6225e-20	2.51504
ENSMUSG00000045319	chr2	protein_coding	Proser2	52.0806	1.32955	0.414824	3.2051	0.00135016	0.00390259	2.51325
ENSMUSG00000049892	chr11	protein_coding	Rasd1	106.275	1.32944	0.376873	3.52755	0.000419432	0.00130175	2.51305
ENSMUSG00000031841	chr8	protein_coding	Cdh13	3247.38	1.32863	0.0384677	34.5389	2.09164e-261	4.2044e-259	2.51165
ENSMUSG00000023032	chr15	protein_coding	Slc4a8	240.582	1.32212	0.122587	10.7851	4.04838e-27	4.82664e-26	2.50033
ENSMUSG00000019851	chr10	protein_coding	Perp	1158.21	1.32109	0.062183	21.2453	3.64717e-100	1.98089e-98	2.49856
ENSMUSG00000065408	chr4	miRNA	Mir31	59.7173	1.31909	0.292511	4.50953	6.49714e-06	2.4887e-05	2.49508
ENSMUSG00000050947	chr3	protein_coding	Amigo1	330.891	1.31856	0.110734	11.9075	1.08229e-32	1.53852e-31	2.49418
ENSMUSG00000047143	chr4	protein_coding	Dmrta2	27.7594	1.31819	0.387568	3.40117	0.000670972	0.0020243	2.49352
ENSMUSG00000028600	chr4	protein_coding	Podn	1396.86	1.31701	0.0825793	15.9485	2.91923e-57	7.88779e-56	2.4915
ENSMUSG00000054855	chr15	protein_coding	Rnd1	59.7328	1.31418	0.244979	5.36444	8.1202e-08	3.68458e-07	2.4866
ENSMUSG00000064043	chr17	processed_transcript	Trerf1	714.843	1.31309	0.0779272	16.8502	1.04545e-63	3.22141e-62	2.48473
ENSMUSG00000022636	chr16	protein_coding	Alcam	8763.81	1.31123	0.0336963	38.9132	0	0	2.48153
ENSMUSG00000090260	chr1	antisense	2810442N19Rik	21.2343	1.31029	0.362655	3.61304	0.000302625	0.000955932	2.47991
ENSMUSG00000047414	chr12	protein_coding	Flrt2	2803.81	1.30615	0.0518054	25.2126	2.91787e-140	2.32586e-138	2.4728
ENSMUSG00000034248	chr14	protein_coding	Slc25a37	2270.43	1.30425	0.0514862	25.3321	1.41682e-141	1.14992e-139	2.46955
ENSMUSG00000023411	chr14	protein_coding	Nfatc4	130.459	1.30353	0.207128	6.29339	3.10616e-10	1.68026e-09	2.46833
ENSMUSG00000032412	chr9	protein_coding	Atp1b3	4617.91	1.30016	0.0406436	31.9892	1.53979e-224	2.28399e-222	2.46256
ENSMUSG00000057614	chr5	protein_coding	Gnai1	367.54	1.29634	0.10833	11.9666	5.31533e-33	7.64697e-32	2.45605
ENSMUSG00000085606	chr5	antisense	Gm15792	37.3389	1.29407	0.275858	4.69109	2.7175e-06	1.08017e-05	2.4522
ENSMUSG00000034795	chr14	protein_coding	Ccdc122	295.004	1.29285	0.100847	12.8199	1.2688e-37	2.10566e-36	2.45011
ENSMUSG00000026475	chr1	protein_coding	Rgs16	707.685	1.29039	0.0713058	18.0966	3.3908e-73	1.21145e-71	2.44594
ENSMUSG00000025867	chr13	protein_coding	Cplx2	255.508	1.28934	0.116079	11.1075	1.15361e-28	1.43173e-27	2.44417
ENSMUSG00000074971	chr2	protein_coding	Fibin	626.509	1.28607	0.177811	7.23277	4.73237e-13	3.03742e-12	2.43862
ENSMUSG00000033526	chr2	protein_coding	Ppip5k1	1107.53	1.28583	0.0661269	19.4449	3.22009e-84	1.41342e-82	2.43822
ENSMUSG00000044350	chr14	protein_coding	Lacc1	1197.88	1.28397	0.0594046	21.614	1.32665e-103	7.35402e-102	2.43508
ENSMUSG00000027956	chr3	protein_coding	Tmem144	27.153	1.28301	0.30377	4.22364	2.40391e-05	8.694e-05	2.43347
ENSMUSG00000054612	chr7	protein_coding	Mgmt	974.878	1.28085	0.0618252	20.7174	2.41609e-95	1.22271e-93	2.42983
ENSMUSG00000028028	chr3	protein_coding	Alpk1	267.827	1.2792	0.106486	12.0128	3.04335e-33	4.41378e-32	2.42704
ENSMUSG00000087516	chr5	antisense	Tbx3os1	22.0999	1.27896	0.318029	4.02152	5.78231e-05	0.000199656	2.42664
ENSMUSG00000051022	chr5	protein_coding	Hs3st1	75.5203	1.27863	0.287719	4.44403	8.82883e-06	3.33316e-05	2.42609
ENSMUSG00000002257	chr17	protein_coding	Def6	603.849	1.27531	0.077715	16.4101	1.61823e-60	4.65929e-59	2.42052
ENSMUSG00000035697	chr10	protein_coding	Arhgap45	44.2504	1.27484	0.288455	4.41955	9.89072e-06	3.721e-05	2.41972
ENSMUSG00000097081	chr12	lincRNA	Gm10425	20.5988	1.2702	0.393542	3.22761	0.00124831	0.00362722	2.41195
ENSMUSG00000027834	chr3	protein_coding	Serpini1	105.609	1.26916	0.165107	7.68689	1.50752e-14	1.05822e-13	2.41022
ENSMUSG00000052143	chr9	antisense	Gm9869	23.1452	1.26402	0.346594	3.64698	0.00026534	0.000845849	2.40164
ENSMUSG00000067389	chr17	antisense	Gm17080	29.1978	1.26365	0.330528	3.82312	0.000131772	0.00043522	2.40102
ENSMUSG00000030468	chr7	protein_coding	Siglecg	91.2307	1.26147	0.155842	8.09459	5.74593e-16	4.3592e-15	2.39741
ENSMUSG00000000420	chr18	protein_coding	Galnt1	5541.06	1.26132	0.0314408	40.1173	0	0	2.39715
ENSMUSG00000097252	chr3	lincRNA	Gm6634	94.4093	1.25741	0.16564	7.59119	3.1698e-14	2.18164e-13	2.39066
ENSMUSG00000042284	chr13	protein_coding	Itga1	1469.12	1.25706	0.0620237	20.2675	2.49156e-91	1.21241e-89	2.39009
ENSMUSG00000042613	chr3	protein_coding	Pbxip1	3815.62	1.25599	0.0363545	34.5483	1.51016e-261	3.06421e-259	2.38831
ENSMUSG00000096917	chr8	processed_transcript	2500002B13Rik	73.0587	1.2535	0.238247	5.26135	1.42998e-07	6.35717e-07	2.3842
ENSMUSG00000054256	chr5	protein_coding	Msi1	34.4232	1.25309	0.418995	2.99071	0.00278332	0.00766402	2.38352
ENSMUSG00000053646	chr9	protein_coding	Plxnb1	866.865	1.25242	0.076824	16.3025	9.4813e-60	2.67968e-58	2.38241
ENSMUSG00000058254	chrX	protein_coding	Tspan7	24.9613	1.25228	0.315526	3.96886	7.22163e-05	0.000246388	2.38217
ENSMUSG00000019929	chr10	protein_coding	Dcn	79.9926	1.25053	0.220796	5.66373	1.48114e-08	7.12351e-08	2.37929
ENSMUSG00000031303	chrX	protein_coding	Map3k15	18.7812	1.2482	0.419767	2.97355	0.00294373	0.00807431	2.37545
ENSMUSG00000033538	chr9	protein_coding	Casp4	113.325	1.24746	0.213549	5.84155	5.17163e-09	2.57123e-08	2.37422
ENSMUSG00000020689	chr11	protein_coding	Itgb3	1772.2	1.2472	0.0601814	20.724	2.10633e-95	1.06846e-93	2.3738
ENSMUSG00000048482	chr2	protein_coding	Bdnf	3516.52	1.24354	0.0364034	34.16	9.50208e-256	1.84118e-253	2.36779
ENSMUSG00000028132	chr3	protein_coding	Tmem56	37.8527	1.2425	0.337016	3.68676	0.000227129	0.000730646	2.36608
ENSMUSG00000062526	chr18	protein_coding	Mppe1	414.938	1.23767	0.0977261	12.6647	9.28292e-37	1.49556e-35	2.35817
ENSMUSG00000028214	chr4	protein_coding	Gem	143.485	1.23653	0.165523	7.47043	7.99311e-14	5.36399e-13	2.35631
ENSMUSG00000020534	chr11	protein_coding	Shmt1	531.344	1.23252	0.0798505	15.4354	9.46419e-54	2.39477e-52	2.34977
ENSMUSG00000020682	chr11	protein_coding	Mmp28	602.022	1.2307	0.0790813	15.5625	1.30971e-54	3.37357e-53	2.34681
ENSMUSG00000049313	chr9	protein_coding	Sorl1	187.909	1.22755	0.148053	8.29133	1.11988e-16	8.74281e-16	2.3417
ENSMUSG00000027994	chr3	protein_coding	Mcub	153.898	1.22722	0.129258	9.49438	2.21521e-21	2.1308e-20	2.34116
ENSMUSG00000041361	chr9	protein_coding	Myzap	24.8977	1.22686	0.29869	4.10746	4.0003e-05	0.000140931	2.34057
ENSMUSG00000039191	chr5	protein_coding	Rbpj	1784.02	1.22488	0.050009	24.4932	1.74429e-132	1.29814e-130	2.33736
ENSMUSG00000054728	chr13	protein_coding	Phactr1	185.469	1.22388	0.141572	8.64493	5.3839e-18	4.46059e-17	2.33574
ENSMUSG00000060961	chr5	protein_coding	Slc4a4	320.162	1.2227	0.176374	6.93246	4.13575e-12	2.52847e-11	2.33384
ENSMUSG00000022853	chr16	protein_coding	Ehhadh	45.6451	1.21792	0.371733	3.27632	0.0010517	0.00308745	2.32611
ENSMUSG00000022094	chr14	protein_coding	Slc39a14	2773.76	1.2168	0.0475957	25.5653	3.71045e-144	3.03438e-142	2.3243
ENSMUSG00000053714	chr7	antisense	4732471J01Rik	33.7064	1.21522	0.397271	3.05892	0.00222139	0.00621214	2.32176
ENSMUSG00000027983	chr3	protein_coding	Cyp2u1	89.3421	1.21298	0.219516	5.52569	3.28193e-08	1.5392e-07	2.31816
ENSMUSG00000058589	chr10	protein_coding	Anks1b	233.595	1.21287	0.123609	9.81216	9.98073e-23	1.01305e-21	2.31798
ENSMUSG00000041540	chr6	protein_coding	Sox5	897.411	1.21186	0.0614988	19.7054	1.93967e-86	8.91417e-85	2.31636
ENSMUSG00000026831	chr2	protein_coding	1700007K13Rik	195.787	1.21115	0.123213	9.82972	8.38555e-23	8.52346e-22	2.31522
ENSMUSG00000004748	chr11	protein_coding	Mtfp1	52.7616	1.21109	0.326639	3.70773	0.00020913	0.00067608	2.31512
ENSMUSG00000049285	chr5	protein_coding	Mblac1	37.3221	1.20692	0.293216	4.11615	3.85253e-05	0.000135814	2.30844
ENSMUSG00000090397	chr2	antisense	Gm17096	38.5628	1.20685	0.310925	3.88149	0.000103818	0.000348405	2.30834
ENSMUSG00000024901	chr19	protein_coding	Peli3	98.604	1.20666	0.191727	6.29368	3.10036e-10	1.67755e-09	2.30803
ENSMUSG00000027840	chr3	protein_coding	Wnt2b	33.4798	1.20466	0.317597	3.79303	0.00014882	0.000489048	2.30482
ENSMUSG00000084984	chr7	antisense	Far1os	268.578	1.1984	0.173609	6.90287	5.09631e-12	3.099e-11	2.29485
ENSMUSG00000044042	chr2	protein_coding	Fmn1	504.987	1.1978	0.0878622	13.6327	2.56054e-42	4.84363e-41	2.29389
ENSMUSG00000002797	chr6	protein_coding	Ggct	82.7528	1.19775	0.208491	5.74483	9.20119e-09	4.49771e-08	2.29381
ENSMUSG00000024516	chr18	protein_coding	Sec11c	679.707	1.19738	0.0746319	16.0439	6.30895e-58	1.72637e-56	2.29324
ENSMUSG00000009772	chr1	protein_coding	Nuak2	578.454	1.19673	0.0745817	16.0459	6.11052e-58	1.6742e-56	2.29219
ENSMUSG00000024601	chr18	protein_coding	Isoc1	1499.6	1.19543	0.0537782	22.2288	1.80907e-109	1.05161e-107	2.29012
ENSMUSG00000079853	chr6	protein_coding	Klra1	24.9554	1.19367	0.334512	3.56838	0.000359197	0.00112405	2.28733
ENSMUSG00000027661	chr2	protein_coding	Slc2a10	257.851	1.19152	0.0999078	11.9262	8.64342e-33	1.23441e-31	2.28393
ENSMUSG00000087381	chr4	antisense	Gm16008	39.0305	1.19024	0.279151	4.26378	2.01e-05	7.33103e-05	2.28191
ENSMUSG00000097993	chr1	processed_transcript	Ptprv	2102.24	1.18905	0.0401207	29.6368	5.01657e-193	5.96113e-191	2.28003
ENSMUSG00000037860	chr1	protein_coding	Aim2	42.853	1.18818	0.305389	3.8907	9.99538e-05	0.000335907	2.27865
ENSMUSG00000028634	chr4	protein_coding	Hivep3	89.004	1.18733	0.206449	5.7512	8.86096e-09	4.34028e-08	2.27731
ENSMUSG00000061013	chr18	protein_coding	Mkx	452.4	1.18668	0.0863968	13.7352	6.25054e-43	1.20754e-41	2.27628
ENSMUSG00000073867	chr7	TEC	AA474408	26.6747	1.18165	0.376166	3.14128	0.00168208	0.00480072	2.26835
ENSMUSG00000001942	chr9	protein_coding	Siae	822.395	1.18118	0.0597872	19.7564	7.06727e-87	3.26186e-85	2.26762
ENSMUSG00000044313	chr3	protein_coding	Mab21l3	226.346	1.18096	0.115075	10.2625	1.03951e-24	1.13262e-23	2.26728
ENSMUSG00000049551	chr5	protein_coding	Fzd9	108.28	1.18078	0.206514	5.71768	1.07989e-08	5.24767e-08	2.26699
ENSMUSG00000048647	chr2	protein_coding	Exd1	277.247	1.1802	0.118785	9.93557	2.91514e-23	3.02163e-22	2.26608
ENSMUSG00000029310	chr5	protein_coding	Nudt9	2350.09	1.17823	0.047813	24.6425	4.42799e-134	3.35342e-132	2.26299
ENSMUSG00000026915	chr2	protein_coding	Strbp	556.773	1.1761	0.0766628	15.3413	4.05245e-53	1.01114e-51	2.25966
ENSMUSG00000023034	chr15	protein_coding	Nr4a1	4858.99	1.17337	0.145481	8.06544	7.2975e-16	5.50911e-15	2.25538
ENSMUSG00000041216	chr4	protein_coding	Clvs1	32.014	1.17095	0.275074	4.25687	2.07307e-05	7.54825e-05	2.2516
ENSMUSG00000079575	chr6	processed_pseudogene	Rbpsuh-rs3	559.019	1.17056	0.0753768	15.5294	2.19399e-54	5.61766e-53	2.25099
ENSMUSG00000049411	chr18	protein_coding	Tmem241	256.109	1.17025	0.113349	10.3243	5.47272e-25	6.02699e-24	2.2505
ENSMUSG00000078942	chr13	protein_coding	Naip6	33.0921	1.1695	0.27232	4.29458	1.75026e-05	6.42509e-05	2.24934
ENSMUSG00000001131	chrX	protein_coding	Timp1	4257.98	1.16896	0.0449036	26.0326	2.1156e-149	1.80565e-147	2.2485
ENSMUSG00000017697	chr2	protein_coding	Ada	167.901	1.1687	0.154987	7.54068	4.67511e-14	3.18203e-13	2.2481
ENSMUSG00000015189	chr6	protein_coding	Casd1	1059.94	1.16777	0.061753	18.9104	9.36831e-80	3.78037e-78	2.24665
ENSMUSG00000085456	chr10	lincRNA	Gm15398	104.375	1.16607	0.157442	7.40639	1.29788e-13	8.61035e-13	2.244
ENSMUSG00000087075	chr12	protein_coding	A230065H16Rik	18.9307	1.16519	0.313927	3.71167	0.000205894	0.000666121	2.24263
ENSMUSG00000053965	chr3	protein_coding	Pde5a	2339.71	1.16413	0.0495357	23.5008	3.99994e-122	2.68846e-120	2.24098
ENSMUSG00000032220	chr9	protein_coding	Myo1e	2982.94	1.16266	0.0361189	32.1898	2.45154e-227	3.71321e-225	2.2387
ENSMUSG00000026123	chr1	protein_coding	Plekhb2	1354.1	1.16172	0.0488462	23.7832	4.98458e-125	3.46952e-123	2.23724
ENSMUSG00000052085	chr19	protein_coding	Dock8	153.411	1.15781	0.129623	8.93213	4.17882e-19	3.64026e-18	2.23118
ENSMUSG00000021559	chr13	protein_coding	Dapk1	68.5533	1.15773	0.346951	3.33686	0.000847313	0.0025248	2.23105
ENSMUSG00000019944	chr10	protein_coding	Rhobtb1	309.777	1.15735	0.0958084	12.0798	1.3501e-33	1.97941e-32	2.23047
ENSMUSG00000026938	chr2	protein_coding	Fcna	19.701	1.15097	0.316123	3.64088	0.000271706	0.000864602	2.22063
ENSMUSG00000003849	chr8	protein_coding	Nqo1	2943.81	1.14874	0.0374157	30.7022	5.32369e-207	7.02465e-205	2.21721
ENSMUSG00000022899	chr16	protein_coding	Slc15a2	63.1633	1.14838	0.262184	4.38003	1.18661e-05	4.41752e-05	2.21664
ENSMUSG00000024420	chr18	protein_coding	Zfp521	1805.84	1.14587	0.0525417	21.8088	1.913e-105	1.07991e-103	2.2128
ENSMUSG00000026748	chr2	protein_coding	Plxdc2	4421.02	1.14585	0.0466576	24.5586	3.49734e-133	2.62094e-131	2.21276
ENSMUSG00000026773	chr2	protein_coding	Pfkfb3	766.59	1.13919	0.154906	7.35409	1.92228e-13	1.26513e-12	2.20258
ENSMUSG00000022103	chr14	protein_coding	Gfra2	43.2023	1.13889	0.307778	3.70037	0.000215283	0.000694823	2.20212
ENSMUSG00000085084	chr3	lincRNA	4930570G19Rik	99.3179	1.13703	0.214355	5.30443	1.13027e-07	5.06983e-07	2.19928
ENSMUSG00000054942	chr3	protein_coding	Miga1	97.0474	1.13504	0.177315	6.4013	1.54061e-10	8.52252e-10	2.19625
ENSMUSG00000041911	chr2	protein_coding	Dlx1	553.544	1.13455	0.0691066	16.4175	1.43462e-60	4.13617e-59	2.19551
ENSMUSG00000041912	chr3	protein_coding	Tdrkh	306.719	1.13371	0.101048	11.2195	3.27052e-29	4.13779e-28	2.19422
ENSMUSG00000074457	chr3	protein_coding	S100a16	741.927	1.13326	0.0720468	15.7295	9.49835e-56	2.49439e-54	2.19354
ENSMUSG00000024524	chr18	protein_coding	Gnal	129.975	1.13267	0.144088	7.86099	3.81097e-15	2.76914e-14	2.19265
ENSMUSG00000058656	chr15	protein_coding	Samd12	41.4513	1.13239	0.267331	4.23592	2.27615e-05	8.24858e-05	2.19222
ENSMUSG00000020601	chr12	protein_coding	Trib2	3369.31	1.13179	0.032568	34.7517	1.30436e-264	2.67183e-262	2.19131
ENSMUSG00000058173	chr9	protein_coding	Smco4	222.429	1.12736	0.12408	9.08568	1.03053e-19	9.17028e-19	2.18458
ENSMUSG00000037820	chr2	protein_coding	Tgm2	801.941	1.12628	0.0954807	11.7959	4.0971e-32	5.72211e-31	2.18295
ENSMUSG00000026435	chr1	protein_coding	Slc45a3	147.375	1.12547	0.146519	7.68135	1.57422e-14	1.10324e-13	2.18172
ENSMUSG00000052713	chr18	protein_coding	Zfp608	1014.23	1.12351	0.0658172	17.0701	2.47635e-65	7.79816e-64	2.17876
ENSMUSG00000021301	chr13	protein_coding	Hecw1	198.911	1.11785	0.118066	9.46807	2.85063e-21	2.72981e-20	2.17024
ENSMUSG00000085929	chr2	processed_transcript	Gm13421	22.1773	1.11635	0.363127	3.07426	0.00211025	0.00592447	2.16798
ENSMUSG00000049872	chr10	protein_coding	Fam26e	209.59	1.1155	0.113358	9.84053	7.53124e-23	7.6696e-22	2.1667
ENSMUSG00000022947	chr16	protein_coding	Cbr3	469.498	1.11523	0.0959743	11.6201	3.25785e-31	4.43481e-30	2.1663
ENSMUSG00000027208	chr2	protein_coding	Fgf7	10407.3	1.11486	0.03901	28.5789	1.23023e-179	1.30989e-177	2.16574
ENSMUSG00000078486	chr4	protein_coding	Perm1	95.9492	1.11441	0.171381	6.50252	7.89865e-11	4.45189e-10	2.16506
ENSMUSG00000022265	chr15	protein_coding	Ank	30678.6	1.11356	0.0372088	29.9272	8.70667e-197	1.05798e-194	2.16378
ENSMUSG00000001249	chr7	protein_coding	Hpn	37.8881	1.11216	0.299472	3.71374	0.000204222	0.000660809	2.16169
ENSMUSG00000022034	chr14	protein_coding	Esco2	492.666	1.11079	0.0897225	12.3803	3.33989e-35	5.16793e-34	2.15964
ENSMUSG00000029231	chr5	protein_coding	Pdgfra	13501.5	1.11074	0.0345413	32.1569	7.07934e-227	1.06477e-224	2.15956
ENSMUSG00000019899	chr10	protein_coding	Lama2	120.072	1.10862	0.283662	3.90824	9.2971e-05	0.000313519	2.15639
ENSMUSG00000021732	chr13	protein_coding	Fgf10	3436.97	1.10469	0.0381142	28.9837	1.05647e-184	1.17127e-182	2.15053
ENSMUSG00000052920	chr19	protein_coding	Prkg1	454.261	1.10363	0.0904925	12.1958	3.27295e-34	4.91583e-33	2.14894
ENSMUSG00000056735	chr5	antisense	A930024E05Rik	34.8726	1.10349	0.288068	3.83064	0.000127811	0.000423244	2.14873
ENSMUSG00000030759	chr7	protein_coding	Far1	29135.1	1.10301	0.0375305	29.3898	7.41275e-190	8.66486e-188	2.14803
ENSMUSG00000040584	chr5	protein_coding	Abcb1a	682.699	1.10129	0.0644592	17.085	1.91803e-65	6.04883e-64	2.14546
ENSMUSG00000074264	chr3	protein_coding	Amy1	96.2952	1.10119	0.234566	4.69459	2.67137e-06	1.06242e-05	2.14532
ENSMUSG00000070576	chr5	protein_coding	Mn1	536.114	1.09897	0.141805	7.74985	9.19991e-15	6.53257e-14	2.14202
ENSMUSG00000032515	chr9	protein_coding	Csrnp1	312.759	1.09844	0.117442	9.3531	8.51171e-21	7.94919e-20	2.14124
ENSMUSG00000057440	chr18	protein_coding	Mpp7	914.842	1.09202	0.0679015	16.0824	3.38973e-58	9.335e-57	2.13172
ENSMUSG00000072763	chr5	protein_coding	5430403G16Rik	144.845	1.09121	0.14818	7.36412	1.78318e-13	1.17538e-12	2.13053
ENSMUSG00000060969	chr13	protein_coding	Irx1	1350.58	1.08975	0.0555285	19.625	9.46168e-86	4.27525e-84	2.12837
ENSMUSG00000036777	chr9	protein_coding	Anln	4046.19	1.08962	0.0493036	22.1002	3.14813e-108	1.82016e-106	2.12818
ENSMUSG00000073968	chr7	protein_coding	Trim68	255.165	1.08907	0.104891	10.3829	2.96675e-25	3.30445e-24	2.12737
ENSMUSG00000085269	chr5	antisense	Gm15777	67.0773	1.08833	0.217499	5.00387	5.61909e-07	2.38374e-06	2.12628
ENSMUSG00000038059	chr18	protein_coding	Smim3	403.612	1.08765	0.0952027	11.4245	3.15307e-30	4.13514e-29	2.12527
ENSMUSG00000041440	chr9	protein_coding	Gk5	140.488	1.08579	0.159138	6.82298	8.91711e-12	5.34977e-11	2.12254
ENSMUSG00000074039	chr9	processed_transcript	4930520O04Rik	36.6398	1.08282	0.307075	3.52625	0.000421493	0.0013074	2.11817
ENSMUSG00000031910	chr8	protein_coding	Has3	44.4817	1.08049	0.266064	4.06103	4.88562e-05	0.000170363	2.11476
ENSMUSG00000045275	chr16	protein_coding	Lca5l	35.9302	1.07877	0.278949	3.86727	0.000110062	0.000367921	2.11223
ENSMUSG00000026360	chr1	protein_coding	Rgs2	3835.07	1.07847	0.0736309	14.647	1.40792e-48	3.14125e-47	2.1118
ENSMUSG00000024597	chr18	protein_coding	Slc12a2	4590.14	1.0779	0.0508273	21.2071	8.2079e-100	4.43557e-98	2.11096
ENSMUSG00000059401	chrX	protein_coding	Mamld1	919.163	1.07782	0.0737578	14.613	2.32019e-48	5.11822e-47	2.11085
ENSMUSG00000051335	chr13	protein_coding	Gfod1	226.915	1.07329	0.128075	8.38015	5.28616e-17	4.20003e-16	2.10423
ENSMUSG00000035085	chr11	protein_coding	1700020L24Rik	116.959	1.07277	0.155047	6.91901	4.5481e-12	2.77347e-11	2.10347
ENSMUSG00000085527	chr3	sense_intronic	Gm15535	23.9323	1.07275	0.362609	2.95843	0.00309215	0.00844413	2.10344
ENSMUSG00000090173	chr11	protein_coding	Fbxw10	46.3772	1.07023	0.250701	4.26893	1.96415e-05	7.17232e-05	2.09976
ENSMUSG00000000248	chr6	protein_coding	Clec2g	42.9235	1.07022	0.285269	3.75161	0.000175706	0.000573246	2.09975
ENSMUSG00000050777	chr1	protein_coding	Tmem37	482.123	1.07003	0.0725659	14.7456	3.28442e-49	7.40474e-48	2.09947
ENSMUSG00000074340	chr3	protein_coding	Ovgp1	55.0981	1.06898	0.272206	3.92711	8.59742e-05	0.000291019	2.09795
ENSMUSG00000019194	chr7	protein_coding	Scn1b	1731.74	1.06862	0.0521812	20.4789	3.31815e-93	1.63685e-91	2.09742
ENSMUSG00000029471	chr5	protein_coding	Camkk2	1694.78	1.06736	0.050489	21.1405	3.3731e-99	1.80469e-97	2.0956
ENSMUSG00000029119	chr5	protein_coding	Man2b2	3581	1.06463	0.0405479	26.2561	6.08952e-152	5.36776e-150	2.09163
ENSMUSG00000035873	chr10	protein_coding	Pawr	111.418	1.06409	0.197401	5.39049	7.02669e-08	3.20734e-07	2.09085
ENSMUSG00000049871	chr16	protein_coding	Nlrc3	264.919	1.06091	0.0946299	11.2111	3.59606e-29	4.52834e-28	2.08624
ENSMUSG00000073716	chr4	processed_pseudogene	Gm13241	84.7468	1.06078	0.187732	5.65048	1.60002e-08	7.68495e-08	2.08606
ENSMUSG00000032232	chr9	protein_coding	Cgnl1	3549.76	1.06005	0.0361894	29.2918	1.32053e-188	1.51074e-186	2.08501
ENSMUSG00000030020	chr6	protein_coding	Prickle2	696.553	1.05979	0.0727208	14.5734	4.14842e-48	9.08596e-47	2.08462
ENSMUSG00000049758	chr2	protein_coding	Olfr1318	171.958	1.05802	0.145116	7.29083	3.0804e-13	2.00282e-12	2.08207
ENSMUSG00000000901	chr10	protein_coding	Mmp11	2235.61	1.05758	0.0787013	13.4379	3.62602e-41	6.62042e-40	2.08144
ENSMUSG00000021994	chr14	protein_coding	Wnt5a	2294.01	1.05617	0.0354271	29.8126	2.68209e-195	3.24081e-193	2.07941
ENSMUSG00000022610	chr15	protein_coding	Mapk12	331.026	1.05503	0.0925914	11.3945	4.45628e-30	5.80883e-29	2.07776
ENSMUSG00000030935	chr7	protein_coding	Acsm3	33.8816	1.05303	0.303248	3.47251	0.000515607	0.0015822	2.07489
ENSMUSG00000001630	chr6	protein_coding	Stk38l	1225.94	1.05275	0.0495591	21.2424	3.87837e-100	2.10116e-98	2.07448
ENSMUSG00000072640	chr11	protein_coding	Lyrm9	155.902	1.05258	0.174894	6.0184	1.76147e-09	9.06356e-09	2.07424
ENSMUSG00000074796	chr2	protein_coding	Slc4a11	83.7569	1.05247	0.174968	6.0152	1.79664e-09	9.24011e-09	2.07407
ENSMUSG00000038742	chr9	protein_coding	Angptl6	92.8206	1.05116	0.335551	3.13264	0.00173242	0.00493325	2.0722
ENSMUSG00000024395	chr18	protein_coding	Lims2	80.4086	1.04962	0.263458	3.98402	6.77593e-05	0.000231917	2.06998
ENSMUSG00000022508	chr16	protein_coding	Bcl6	1087.22	1.04919	0.0658761	15.9267	4.13399e-57	1.11421e-55	2.06937
ENSMUSG00000079017	chr12	protein_coding	Ifi27l2a	71.1516	1.04788	0.253979	4.12584	3.69387e-05	0.000130628	2.06748
ENSMUSG00000027978	chr3	protein_coding	Prss12	147.415	1.04618	0.172779	6.05501	1.40407e-09	7.27823e-09	2.06505
ENSMUSG00000092187	chr7	antisense	Gm20457	49.1619	1.04511	0.223304	4.68022	2.8657e-06	1.1353e-05	2.06352
ENSMUSG00000037259	chr2	protein_coding	Dzank1	58.698	1.04192	0.235543	4.42349	9.71203e-06	3.65569e-05	2.05897
ENSMUSG00000046027	chr7	protein_coding	Stard5	351.52	1.04171	0.10815	9.63212	5.85115e-22	5.78073e-21	2.05867
ENSMUSG00000044303	chr4	protein_coding	Cdkn2a	3467.76	1.04156	0.0390419	26.6781	8.46047e-157	7.64571e-155	2.05846
ENSMUSG00000049357	chr18	protein_coding	4933408B17Rik	41.2387	1.04099	0.288632	3.60663	0.000310195	0.00097739	2.05764
ENSMUSG00000005107	chr5	protein_coding	Slc2a9	727.524	1.04081	0.0738194	14.0994	3.8298e-45	7.81512e-44	2.05738
ENSMUSG00000026429	chr1	protein_coding	Ube2t	383.626	1.03942	0.0965415	10.7665	4.95314e-27	5.87601e-26	2.0554
ENSMUSG00000020101	chr10	protein_coding	Vsir	362.641	1.03781	0.18518	5.60431	2.09083e-08	9.96887e-08	2.0531
ENSMUSG00000046949	chr13	protein_coding	Nqo2	737.879	1.03673	0.0646782	16.0291	8.00205e-58	2.18689e-56	2.05158
ENSMUSG00000024063	chr17	protein_coding	Lbh	3796.31	1.03559	0.0497897	20.7994	4.38683e-96	2.24648e-94	2.04996
ENSMUSG00000044934	chr13	protein_coding	Zfp367	542.753	1.03478	0.070776	14.6206	2.07685e-48	4.58612e-47	2.04881
ENSMUSG00000033965	chrX	protein_coding	Slc16a2	311.592	1.03427	0.209581	4.93494	8.0177e-07	3.34974e-06	2.04807
ENSMUSG00000050737	chr2	protein_coding	Ptges	3608.49	1.0327	0.0377605	27.3486	1.12186e-164	1.08202e-162	2.04584
ENSMUSG00000030031	chr6	protein_coding	Kbtbd8	55.4907	1.02979	0.35411	2.90811	0.00363625	0.00980376	2.04172
ENSMUSG00000039232	chr10	protein_coding	Stx11	119.383	1.02804	0.142097	7.23478	4.66281e-13	2.99545e-12	2.03925
ENSMUSG00000032925	chr14	protein_coding	Itgbl1	2604.73	1.02682	0.0845678	12.142	6.32635e-34	9.38394e-33	2.03753
ENSMUSG00000029406	chr5	protein_coding	Pitpnm2	3190.35	1.0251	0.0426134	24.0559	7.24575e-128	5.16032e-126	2.03511
ENSMUSG00000028020	chr3	protein_coding	Glrb	265.384	1.02366	0.111043	9.21856	3.01113e-20	2.74305e-19	2.03307
ENSMUSG00000025912	chr1	protein_coding	Mybl1	1694.02	1.02238	0.0578947	17.6594	8.62023e-70	2.95229e-68	2.03127
ENSMUSG00000059588	chr2	protein_coding	Calcrl	555.659	1.02116	0.0825646	12.368	3.8918e-35	6.00034e-34	2.02955
ENSMUSG00000032375	chr9	protein_coding	Aph1b	112.505	1.01998	0.1587	6.42713	1.30039e-10	7.23268e-10	2.02789
ENSMUSG00000025069	chr19	protein_coding	Gsto2	180.358	1.01821	0.12779	7.96785	1.61461e-15	1.19337e-14	2.0254
ENSMUSG00000019817	chr10	protein_coding	Plagl1	1080.09	1.01733	0.0891584	11.4104	3.70994e-30	4.84772e-29	2.02417
ENSMUSG00000062995	chr6	protein_coding	Ica1	116.247	1.01696	0.138779	7.32794	2.33713e-13	1.53067e-12	2.02366
ENSMUSG00000070047	chr8	protein_coding	Fat1	30638.8	1.01386	0.0750055	13.5171	1.23957e-41	2.29635e-40	2.0193
ENSMUSG00000045211	chr14	protein_coding	Nudt18	551.831	1.0134	0.0772683	13.1153	2.69118e-39	4.65663e-38	2.01866
ENSMUSG00000089774	chr16	protein_coding	Slc5a3	15035.3	1.01292	0.0641942	15.7789	4.34357e-56	1.1491e-54	2.01799
ENSMUSG00000009739	chr15	protein_coding	Pou6f1	694.851	1.00963	0.0794368	12.7099	5.21266e-37	8.46782e-36	2.0134
ENSMUSG00000042807	chr1	protein_coding	Hecw2	22.6896	1.00853	0.311669	3.23589	0.00121264	0.00353082	2.01185
ENSMUSG00000060131	chr2	protein_coding	Atp8b4	43.5311	1.00815	0.223267	4.51545	6.31824e-06	2.42492e-05	2.01133
ENSMUSG00000028860	chr4	protein_coding	Sytl1	577.646	1.00652	0.0663191	15.1769	5.02629e-52	1.21878e-50	2.00906
ENSMUSG00000071103	chr8	protein_coding	1700029J07Rik	148.878	1.00645	0.154195	6.52713	6.70409e-11	3.79352e-10	2.00896
ENSMUSG00000020541	chr11	protein_coding	Tom1l1	319.159	1.00347	0.100532	9.98152	1.83626e-23	1.92093e-22	2.00481
ENSMUSG00000024654	chr19	protein_coding	Asrgl1	290.051	1.00314	0.108528	9.24316	2.39317e-20	2.19031e-19	2.00436
ENSMUSG00000025092	chr19	protein_coding	Hspa12a	163.209	1.00269	0.125756	7.97331	1.5448e-15	1.14334e-14	2.00374
ENSMUSG00000091408	chr6	processed_pseudogene	Gm6728	38.9393	1.00063	0.333887	2.9969	0.00272739	0.00751963	2.00087
ENSMUSG00000032122	chr9	protein_coding	Slc37a2	635.662	1.00045	0.0780889	12.8117	1.41091e-37	2.33429e-36	2.00062
ENSMUSG00000036411	chr9	protein_coding	9530077C05Rik	82.2804	1.00021	0.174461	5.73314	9.85894e-09	4.80503e-08	2.00029
ENSMUSG00000002346	chr8	protein_coding	Slc25a42	1518.5	0.997125	0.0593003	16.8148	1.89996e-63	5.80459e-62	1.99602
ENSMUSG00000046179	chr7	protein_coding	E2f8	822.62	0.997109	0.0748751	13.317	1.84486e-40	3.3066e-39	1.996
ENSMUSG00000026308	chr1	protein_coding	Klhl30	62.6291	0.995276	0.196167	5.07362	3.90308e-07	1.67962e-06	1.99346
ENSMUSG00000028078	chr3	protein_coding	Dclk2	302.336	0.993811	0.104917	9.47236	2.73597e-21	2.62234e-20	1.99144
ENSMUSG00000046447	chr4	protein_coding	Camk2n1	99.9782	0.992585	0.206228	4.81304	1.4865e-06	6.07825e-06	1.98975
ENSMUSG00000028089	chr3	protein_coding	Chd1l	359.566	0.991674	0.0926993	10.6978	1.04279e-26	1.22358e-25	1.98849
ENSMUSG00000015217	chrX	protein_coding	Hmgb3	872.278	0.991048	0.0680345	14.5668	4.56523e-48	9.9887e-47	1.98763
ENSMUSG00000033904	chr7	protein_coding	Ccp110	2344.38	0.989457	0.0590907	16.7447	6.18697e-63	1.86895e-61	1.98544
ENSMUSG00000028517	chr4	protein_coding	Plpp3	5169.06	0.988651	0.0431021	22.9374	1.96651e-116	1.2189e-114	1.98433
ENSMUSG00000031980	chr8	protein_coding	Agt	6117.57	0.987792	0.11225	8.79995	1.36876e-18	1.16452e-17	1.98315
ENSMUSG00000019737	chr7	protein_coding	Syne4	26.8406	0.986877	0.318916	3.09448	0.0019716	0.00556278	1.98189
ENSMUSG00000022033	chr14	protein_coding	Pbk	712.436	0.986355	0.0720637	13.6873	1.20989e-42	2.3049e-41	1.98117
ENSMUSG00000020793	chr11	protein_coding	Galr2	32.4487	0.986263	0.319325	3.08859	0.00201108	0.00566453	1.98105
ENSMUSG00000041064	chr9	protein_coding	Pif1	377.412	0.985537	0.0914741	10.7739	4.56991e-27	5.43938e-26	1.98005
ENSMUSG00000044258	chr13	protein_coding	Ctla2a	9350.2	0.980397	0.118444	8.27733	1.25966e-16	9.81975e-16	1.97301
ENSMUSG00000029377	chr5	protein_coding	Ereg	3624.68	0.977651	0.0591233	16.5358	2.02687e-61	5.95545e-60	1.96926
ENSMUSG00000025969	chr1	protein_coding	Nrp2	8493.14	0.977156	0.0424483	23.0199	2.94401e-117	1.85688e-115	1.96858
ENSMUSG00000041120	chr4	protein_coding	Nbl1	2096.5	0.976722	0.0515839	18.9346	5.91357e-80	2.39528e-78	1.96799
ENSMUSG00000036377	chr5	protein_coding	C530008M17Rik	352.045	0.976147	0.115282	8.46745	2.50815e-17	2.0159e-16	1.9672
ENSMUSG00000039005	chr4	protein_coding	Tlr4	919.2	0.973727	0.0601501	16.1883	6.1002e-59	1.70173e-57	1.96391
ENSMUSG00000031214	chrX	protein_coding	Ophn1	482.534	0.971593	0.0943926	10.2931	7.56922e-25	8.29759e-24	1.961
ENSMUSG00000056019	chr8	protein_coding	Zfp709	89.7925	0.970803	0.177855	5.45838	4.805e-08	2.22393e-07	1.95993
ENSMUSG00000051048	chr7	protein_coding	P4ha3	2950.6	0.970369	0.0445553	21.779	3.66918e-105	2.06588e-103	1.95934
ENSMUSG00000046223	chr7	protein_coding	Plaur	811.028	0.969714	0.084925	11.4185	3.38078e-30	4.42837e-29	1.95845
ENSMUSG00000048807	chr11	protein_coding	Slc35e4	907.591	0.969019	0.0569378	17.0189	5.94723e-65	1.86191e-63	1.95751
ENSMUSG00000048388	chr2	protein_coding	Fam171b	723.529	0.968772	0.0617992	15.6761	2.20295e-55	5.75012e-54	1.95717
ENSMUSG00000042501	chr1	protein_coding	Cpa6	55.6719	0.968452	0.245933	3.93788	8.2206e-05	0.000278878	1.95674
ENSMUSG00000036768	chr9	protein_coding	Kif15	1066.22	0.966308	0.0582381	16.5924	7.91406e-62	2.34457e-60	1.95383
ENSMUSG00000038552	chr5	protein_coding	Fndc4	73.0309	0.965291	0.200199	4.82166	1.42367e-06	5.83131e-06	1.95246
ENSMUSG00000046733	chr6	protein_coding	Gprc5a	307.155	0.965167	0.100999	9.55618	1.22182e-21	1.18962e-20	1.95229
ENSMUSG00000063765	chr15	protein_coding	Chadl	112.513	0.964303	0.193065	4.9947	5.89276e-07	2.4954e-06	1.95112
ENSMUSG00000046982	chr18	protein_coding	Tshz1	2086.89	0.964265	0.0505009	19.094	2.83056e-81	1.19372e-79	1.95107
ENSMUSG00000026955	chr2	protein_coding	Sapcd2	172.969	0.962859	0.140402	6.85785	6.99036e-12	4.21735e-11	1.94917
ENSMUSG00000032456	chr9	protein_coding	Nmnat3	88.1087	0.96221	0.190664	5.04662	4.49697e-07	1.92173e-06	1.94829
ENSMUSG00000030499	chr7	protein_coding	Kctd15	782.537	0.961087	0.0607436	15.822	2.19276e-56	5.83686e-55	1.94678
ENSMUSG00000024346	chr18	protein_coding	Pfdn1	1204.16	0.960464	0.0624218	15.3867	2.01088e-53	5.05257e-52	1.94594
ENSMUSG00000014158	chr5	protein_coding	Trpv4	959.782	0.957918	0.0590519	16.2216	3.54761e-59	9.90935e-58	1.9425
ENSMUSG00000018906	chr11	protein_coding	P4ha2	5721.58	0.956111	0.0448504	21.3178	7.76501e-101	4.23883e-99	1.94007
ENSMUSG00000027115	chr2	protein_coding	Kif18a	627.649	0.953159	0.0700121	13.6142	3.29664e-42	6.22513e-41	1.93611
ENSMUSG00000026828	chr2	protein_coding	Galnt5	32.2564	0.953085	0.315838	3.01764	0.00254754	0.0070531	1.93601
ENSMUSG00000059288	chr13	protein_coding	Cdyl	683.881	0.952619	0.0719215	13.2453	4.80565e-40	8.49999e-39	1.93538
ENSMUSG00000072437	chr19	protein_coding	Nanos1	445.839	0.95215	0.0915791	10.397	2.55784e-25	2.85343e-24	1.93475
ENSMUSG00000006527	chr14	protein_coding	Sfmbt1	1207.69	0.951888	0.0519325	18.3293	4.82882e-75	1.7784e-73	1.9344
ENSMUSG00000041219	chr2	protein_coding	Arhgap11a	2741.81	0.951885	0.0409924	23.221	2.79264e-119	1.81462e-117	1.9344
ENSMUSG00000031565	chr8	protein_coding	Fgfr1	8976.65	0.951648	0.0349199	27.2523	1.56043e-163	1.49164e-161	1.93408
ENSMUSG00000086331	chr16	sense_intronic	Gm16310	132.361	0.949993	0.173561	5.47353	4.41147e-08	2.04796e-07	1.93186
ENSMUSG00000021260	chr12	protein_coding	Hhipl1	101.495	0.949483	0.213529	4.44662	8.72336e-06	3.29566e-05	1.93118
ENSMUSG00000029438	chr5	protein_coding	Bcl7a	518.854	0.949279	0.0805978	11.778	5.06951e-32	7.06186e-31	1.93091
ENSMUSG00000052512	chr7	protein_coding	Nav2	2693.36	0.947737	0.0672082	14.1015	3.71734e-45	7.60006e-44	1.92884
ENSMUSG00000044337	chr1	protein_coding	Ackr3	1474.94	0.947095	0.0683684	13.8528	1.22318e-43	2.39165e-42	1.92799
ENSMUSG00000021913	chr14	protein_coding	Ogdhl	539.354	0.946378	0.0888709	10.6489	1.76428e-26	2.06005e-25	1.92703
ENSMUSG00000028389	chr4	protein_coding	Zfp37	243.865	0.945478	0.110274	8.5739	1.00039e-17	8.20613e-17	1.92583
ENSMUSG00000076433	chr11	protein_coding	Cep295nl	45.1293	0.945444	0.24347	3.8832	0.000103089	0.000346119	1.92578
ENSMUSG00000047446	chr12	protein_coding	Arl4a	1487.24	0.9441	0.106435	8.8702	7.30144e-19	6.28158e-18	1.92399
ENSMUSG00000022951	chr16	protein_coding	Rcan1	1092.23	0.943347	0.0569932	16.5519	1.55111e-61	4.57003e-60	1.92298
ENSMUSG00000057604	chr6	protein_coding	Lmcd1	345.512	0.943316	0.10946	8.61792	6.81797e-18	5.62676e-17	1.92294
ENSMUSG00000025757	chr3	protein_coding	Hspa4l	825.013	0.941674	0.0675679	13.9367	3.79117e-44	7.52218e-43	1.92076
ENSMUSG00000028434	chr4	protein_coding	Epb41l4b	417.239	0.941577	0.0901603	10.4434	1.57129e-25	1.76846e-24	1.92063
ENSMUSG00000045071	chr4	protein_coding	E130308A19Rik	205.965	0.939212	0.145606	6.45036	1.11587e-10	6.2241e-10	1.91748
ENSMUSG00000037419	chr9	protein_coding	Endod1	1717.06	0.939055	0.0455152	20.6317	1.42682e-94	7.15337e-93	1.91727
ENSMUSG00000022952	chr16	protein_coding	Runx1	1749.6	0.938549	0.0467721	20.0664	1.45005e-89	6.86954e-88	1.9166
ENSMUSG00000021549	chr13	protein_coding	Rasa1	2820.11	0.935979	0.0413582	22.631	2.14571e-113	1.29272e-111	1.91319
ENSMUSG00000027499	chr3	protein_coding	Pkia	2282.83	0.93564	0.0529348	17.6753	6.49589e-70	2.22829e-68	1.91274
ENSMUSG00000038412	chr9	protein_coding	Higd1a	2702.33	0.933531	0.0831458	11.2276	2.98358e-29	3.77698e-28	1.90994
ENSMUSG00000068205	chr2	protein_coding	Macrod2	141.83	0.933144	0.172479	5.41019	6.2959e-08	2.88234e-07	1.90943
ENSMUSG00000026393	chr1	protein_coding	Nek7	5901.67	0.932732	0.0295203	31.5963	4.1506e-219	5.99135e-217	1.90889
ENSMUSG00000032501	chr15	protein_coding	Trib1	2277.04	0.932138	0.0935033	9.96903	2.08243e-23	2.17001e-22	1.9081
ENSMUSG00000041351	chr4	protein_coding	Rap1gap	119.137	0.930081	0.155878	5.96674	2.42037e-09	1.23067e-08	1.90538
ENSMUSG00000031608	chr8	protein_coding	Galnt7	1139.88	0.927336	0.0621919	14.9109	2.80072e-50	6.50517e-49	1.90176
ENSMUSG00000046997	chr9	protein_coding	Spsb4	45.3776	0.927121	0.255305	3.63143	0.00028186	0.000894533	1.90148
ENSMUSG00000031762	chr8	protein_coding	Mt2	704.901	0.926171	0.230571	4.01685	5.89811e-05	0.000203198	1.90023
ENSMUSG00000097177	chr9	processed_transcript	9330159M07Rik	40.8506	0.924853	0.282269	3.27649	0.00105105	0.00308614	1.89849
ENSMUSG00000061536	chr9	protein_coding	Sec22c	826.978	0.92456	0.0605284	15.2748	1.12548e-52	2.76966e-51	1.8981
ENSMUSG00000040446	chr18	protein_coding	Rprd1a	791.617	0.924088	0.0631009	14.6446	1.45828e-48	3.2435e-47	1.89748
ENSMUSG00000062980	chr6	protein_coding	Cped1	1010.98	0.922731	0.0600342	15.3701	2.59852e-53	6.50629e-52	1.8957
ENSMUSG00000024130	chr17	protein_coding	Abca3	1411.73	0.92247	0.048921	18.8563	2.60847e-79	1.04475e-77	1.89536
ENSMUSG00000028179	chr3	protein_coding	Cth	66.894	0.921625	0.248376	3.7106	0.000206766	0.000668639	1.89425
ENSMUSG00000044043	chr18	protein_coding	Pcdhb14	179.821	0.920545	0.14355	6.4127	1.42963e-10	7.91872e-10	1.89283
ENSMUSG00000025665	chrX	protein_coding	Rps6ka6	195.749	0.920219	0.129414	7.11066	1.15493e-12	7.26537e-12	1.8924
ENSMUSG00000028039	chr3	protein_coding	Efna3	809.487	0.918255	0.0585658	15.679	2.1042e-55	5.49904e-54	1.88983
ENSMUSG00000073755	chr4	protein_coding	5730409E04Rik	714.295	0.918125	0.0732016	12.5424	4.37419e-36	6.9075e-35	1.88966
ENSMUSG00000039934	chr5	protein_coding	Gsap	234.527	0.917412	0.110871	8.27456	1.2893e-16	1.00472e-15	1.88872
ENSMUSG00000096472	chr9	protein_coding	Cdkn2d	574.515	0.915375	0.0826932	11.0695	1.76334e-28	2.17965e-27	1.88606
ENSMUSG00000028701	chr4	protein_coding	Lurap1	83.3499	0.913911	0.191843	4.76385	1.89936e-06	7.66732e-06	1.88415
ENSMUSG00000050931	chr3	protein_coding	Sgms2	914.563	0.913298	0.053353	17.118	1.08907e-65	3.44974e-64	1.88335
ENSMUSG00000017466	chr11	protein_coding	Timp2	49391.6	0.912983	0.0366195	24.9316	3.37737e-137	2.64147e-135	1.88294
ENSMUSG00000033355	chr16	protein_coding	Rtp4	107.008	0.912408	0.183328	4.97693	6.46023e-07	2.72712e-06	1.88218
ENSMUSG00000032359	chr9	protein_coding	Ctsh	1517.99	0.911789	0.0490751	18.5795	4.7118e-77	1.80323e-75	1.88138
ENSMUSG00000028164	chr3	protein_coding	Manba	882.659	0.90884	0.0788312	11.5289	9.42941e-31	1.25889e-29	1.87754
ENSMUSG00000038170	chr3	protein_coding	Pde4dip	2508.73	0.908086	0.034913	26.01	3.82011e-149	3.24755e-147	1.87655
ENSMUSG00000038168	chr16	protein_coding	P3h2	668.969	0.90611	0.065146	13.9089	5.59228e-44	1.10449e-42	1.87399
ENSMUSG00000027805	chr3	protein_coding	Pfn2	1959.75	0.904803	0.0517253	17.4924	1.63576e-68	5.47152e-67	1.87229
ENSMUSG00000026315	chr1	protein_coding	Serpinb8	1271.67	0.904131	0.0498411	18.1403	1.53222e-73	5.5201e-72	1.87142
ENSMUSG00000030671	chr7	protein_coding	Pde3b	3530.08	0.90326	0.164475	5.49176	3.97941e-08	1.85418e-07	1.87029
ENSMUSG00000051412	NA	NA	NA	1361.95	0.900165	0.0533186	16.8828	6.02639e-64	1.86497e-62	1.86628
ENSMUSG00000048458	chr3	protein_coding	Fam212b	2456.58	0.899663	0.0462682	19.4445	3.2416e-84	1.41997e-82	1.86563
ENSMUSG00000051550	chr7	protein_coding	Zfp579	304.999	0.898735	0.114001	7.88356	3.18174e-15	2.31818e-14	1.86443
ENSMUSG00000052942	chr19	protein_coding	Glis3	893.817	0.895695	0.0658284	13.6065	3.66278e-42	6.88027e-41	1.86051
ENSMUSG00000085873	chr4	antisense	Ttc39aos1	50.5129	0.895453	0.230124	3.89117	9.97613e-05	0.000335313	1.86019
ENSMUSG00000089791	chr1	processed_pseudogene	Gm3555	91.7703	0.894894	0.204436	4.37738	1.20116e-05	4.46811e-05	1.85947
ENSMUSG00000037286	chr9	protein_coding	Stag1	3411.34	0.894299	0.0339458	26.3449	5.87174e-153	5.21857e-151	1.85871
ENSMUSG00000069255	chr13	protein_coding	Dusp22	335.96	0.891138	0.11057	8.05951	7.65995e-16	5.77463e-15	1.85464
ENSMUSG00000025880	chr18	protein_coding	Smad7	1507.19	0.890584	0.0517839	17.1981	2.74429e-66	8.83597e-65	1.85393
ENSMUSG00000056724	chr9	protein_coding	Nbeal2	190.123	0.89015	0.124504	7.14955	8.70637e-13	5.52054e-12	1.85337
ENSMUSG00000029822	chr6	protein_coding	Osbpl3	1419.72	0.889726	0.0473399	18.7944	8.38726e-79	3.34062e-77	1.85282
ENSMUSG00000004626	chr8	protein_coding	Stxbp2	416.774	0.889624	0.0829122	10.7297	7.38231e-27	8.69544e-26	1.85269
ENSMUSG00000032397	chr9	protein_coding	Tipin	2154.12	0.888764	0.0510256	17.418	6.02363e-68	1.98706e-66	1.85159
ENSMUSG00000051065	chr16	protein_coding	Mb21d2	589.225	0.888072	0.07255	12.2408	1.88099e-34	2.83705e-33	1.8507
ENSMUSG00000028007	chr3	protein_coding	Snx7	1207.78	0.887867	0.0557209	15.9342	3.66948e-57	9.90253e-56	1.85044
ENSMUSG00000025359	chr10	protein_coding	Pmel	93.8316	0.886865	0.188264	4.71076	2.46799e-06	9.85181e-06	1.84915
ENSMUSG00000043391	chr16	protein_coding	2510009E07Rik	616.128	0.886852	0.0776164	11.4261	3.09777e-30	4.07005e-29	1.84914
ENSMUSG00000028456	chr4	protein_coding	Unc13b	135.336	0.886576	0.170579	5.19746	2.02032e-07	8.88818e-07	1.84878
ENSMUSG00000074825	chr2	protein_coding	Itpripl1	834.319	0.885381	0.0656298	13.4905	1.77813e-41	3.27431e-40	1.84725
ENSMUSG00000011267	chr7	protein_coding	Zfp296	41.3404	0.885224	0.269801	3.28102	0.00103432	0.00303992	1.84705
ENSMUSG00000027351	chr2	protein_coding	Spred1	5256.83	0.883614	0.0424481	20.8163	3.07984e-96	1.59136e-94	1.84499
ENSMUSG00000029149	chr5	protein_coding	Krtcap3	83.1849	0.882784	0.167668	5.26506	1.40143e-07	6.23412e-07	1.84393
ENSMUSG00000090290	chr8	protein_coding	Tarbp1	504.189	0.881781	0.0976054	9.03414	1.65294e-19	1.45822e-18	1.84265
ENSMUSG00000022964	chr16	protein_coding	Tmem50b	1293.24	0.879019	0.0620526	14.1657	1.49325e-45	3.09113e-44	1.83912
ENSMUSG00000027939	chr3	protein_coding	Nup210l	93.6218	0.878766	0.176701	4.97317	6.58658e-07	2.77827e-06	1.8388
ENSMUSG00000010461	chr10	protein_coding	Eya4	1480.11	0.878659	0.0579708	15.1569	6.81895e-52	1.64789e-50	1.83867
ENSMUSG00000090626	chr9	protein_coding	Tex9	243.068	0.876218	0.107874	8.12259	4.56322e-16	3.47788e-15	1.83556
ENSMUSG00000025241	chr9	protein_coding	Fyco1	2239.15	0.872949	0.0448284	19.4731	1.85598e-84	8.19682e-83	1.8314
ENSMUSG00000034906	chr2	protein_coding	Ncaph	1558.3	0.871051	0.0494621	17.6105	2.04714e-69	6.96674e-68	1.829
ENSMUSG00000019853	chr10	protein_coding	Hebp2	165.039	0.870292	0.121972	7.13517	9.66678e-13	6.11509e-12	1.82803
ENSMUSG00000035929	chr17	protein_coding	H2-Q4	129.016	0.870002	0.181079	4.80453	1.55115e-06	6.32338e-06	1.82767
ENSMUSG00000036564	chr8	protein_coding	Ndrg4	499.577	0.868356	0.0611113	14.2094	8.00869e-46	1.6691e-44	1.82558
ENSMUSG00000085376	chr5	antisense	Gm14508	43.6538	0.868076	0.287928	3.01491	0.00257057	0.00711098	1.82523
ENSMUSG00000045414	chr9	protein_coding	1190002N15Rik	1649.44	0.868057	0.0712189	12.1886	3.57601e-34	5.35231e-33	1.8252
ENSMUSG00000096687	chr10	protein_coding	Mfsd4b4	451.956	0.867556	0.0902348	9.61442	6.94972e-22	6.84407e-21	1.82457
ENSMUSG00000035024	chr9	protein_coding	Ncapd3	1438.96	0.866258	0.0545834	15.8704	1.01666e-56	2.72989e-55	1.82293
ENSMUSG00000056919	chr9	protein_coding	Cep162	766.997	0.866132	0.0642335	13.4841	1.93948e-41	3.56228e-40	1.82277
ENSMUSG00000051483	chr16	protein_coding	Cbr1	631.08	0.865897	0.0783599	11.0503	2.18567e-28	2.69549e-27	1.82247
ENSMUSG00000020218	chr10	protein_coding	Wif1	221.755	0.865276	0.124607	6.94402	3.8109e-12	2.33385e-11	1.82169
ENSMUSG00000019986	chr10	protein_coding	Ahi1	839.409	0.865262	0.0686654	12.6011	2.08124e-36	3.31089e-35	1.82167
ENSMUSG00000035356	chr16	protein_coding	Nfkbiz	2827.43	0.865206	0.114482	7.55758	4.10642e-14	2.80562e-13	1.8216
ENSMUSG00000045048	chr10	processed_pseudogene	Gm9795	33.5648	0.863548	0.285405	3.02569	0.00248067	0.00688307	1.81951
ENSMUSG00000044022	chr18	protein_coding	Pcdhb21	297.689	0.862436	0.113428	7.60335	2.88554e-14	1.99173e-13	1.81811
ENSMUSG00000024580	chr18	protein_coding	Grpel2	845.654	0.861104	0.0729178	11.8092	3.49687e-32	4.90292e-31	1.81643
ENSMUSG00000037887	chr7	protein_coding	Dusp8	65.9868	0.861045	0.171519	5.02013	5.16367e-07	2.19487e-06	1.81635
ENSMUSG00000025743	chr4	protein_coding	Sdc3	9453.51	0.860375	0.0348454	24.6912	1.329e-134	1.01362e-132	1.81551
ENSMUSG00000041936	chr4	protein_coding	Agrn	4716.72	0.859245	0.0403122	21.3147	8.2849e-101	4.51118e-99	1.81409
ENSMUSG00000008318	chr7	protein_coding	Relt	194.984	0.858699	0.155295	5.52948	3.21188e-08	1.50766e-07	1.8134
ENSMUSG00000031922	chr9	protein_coding	Cep57	1008.42	0.858279	0.0597117	14.3737	7.56509e-47	1.61099e-45	1.81287
ENSMUSG00000024206	chr17	protein_coding	Rfx2	178.437	0.856159	0.117548	7.28351	3.25247e-13	2.10896e-12	1.81021
ENSMUSG00000022114	chr14	protein_coding	Spry2	2181.36	0.855645	0.0391905	21.833	1.1281e-105	6.38506e-104	1.80957
ENSMUSG00000022769	chr16	protein_coding	Sdf2l1	968.101	0.855143	0.0908225	9.41554	4.70643e-21	4.45341e-20	1.80894
ENSMUSG00000089810	chr9	antisense	Gm16536	263.796	0.853128	0.121781	7.0054	2.46288e-12	1.52656e-11	1.80641
ENSMUSG00000005087	chr2	protein_coding	Cd44	6445.6	0.85264	0.0373096	22.8531	1.3623e-115	8.37153e-114	1.8058
ENSMUSG00000027387	chr2	protein_coding	Zc3h8	208.55	0.852466	0.152492	5.59024	2.2675e-08	1.07778e-07	1.80558
ENSMUSG00000022210	chr14	protein_coding	Dhrs4	668.697	0.851387	0.0811201	10.4954	9.06972e-26	1.02777e-24	1.80423
ENSMUSG00000018387	chr11	protein_coding	Shroom1	323.14	0.851301	0.0948569	8.97458	2.84439e-19	2.49295e-18	1.80413
ENSMUSG00000032041	chr9	protein_coding	Tirap	650.34	0.851187	0.0706022	12.0561	1.80129e-33	2.63015e-32	1.80398
ENSMUSG00000046546	chr16	protein_coding	Fam43a	1012.91	0.850588	0.0617986	13.7639	4.20401e-43	8.168e-42	1.80324
ENSMUSG00000030218	chr6	protein_coding	Mgp	19872.6	0.850299	0.0675561	12.5866	2.50349e-36	3.97088e-35	1.80287
ENSMUSG00000037725	chr8	protein_coding	Ckap2	3177.18	0.850004	0.0341401	24.8975	7.91458e-137	6.16764e-135	1.80251
ENSMUSG00000030187	chr6	protein_coding	Klra2	86.5777	0.849941	0.174165	4.88009	1.06038e-06	4.38929e-06	1.80243
ENSMUSG00000024456	chr18	protein_coding	Diaph1	1762.68	0.848577	0.0374532	22.657	1.19011e-113	7.19016e-112	1.80072
ENSMUSG00000029161	chr5	protein_coding	Cgref1	835.439	0.847093	0.071736	11.8085	3.52892e-32	4.94463e-31	1.79887
ENSMUSG00000028551	chr4	protein_coding	Cdkn2c	1771.47	0.844939	0.0631475	13.3804	7.87232e-41	1.42764e-39	1.79619
ENSMUSG00000035914	chr9	protein_coding	Cd276	1523.93	0.843348	0.0541571	15.5723	1.12378e-54	2.89812e-53	1.79421
ENSMUSG00000090963	chr5	protein_coding	Gm17655	42.9239	0.843078	0.267843	3.14766	0.00164581	0.00470718	1.79387
ENSMUSG00000036545	chr11	protein_coding	Adamts2	645.689	0.842465	0.107742	7.81927	5.31318e-15	3.8245e-14	1.79311
ENSMUSG00000075324	chr2	protein_coding	Fign	208.739	0.841178	0.140842	5.97249	2.33655e-09	1.18974e-08	1.79151
ENSMUSG00000045691	chr14	protein_coding	Thtpa	440.892	0.840275	0.0908607	9.24794	2.28859e-20	2.09638e-19	1.79039
ENSMUSG00000000058	chr6	protein_coding	Cav2	3717.72	0.83947	0.0565562	14.8431	7.70902e-50	1.76765e-48	1.78939
ENSMUSG00000024912	chr19	protein_coding	Fosl1	3272.03	0.837603	0.0609264	13.7478	5.25234e-43	1.01772e-41	1.78708
ENSMUSG00000039396	chr8	protein_coding	Neil3	347.713	0.837509	0.0821911	10.1898	2.20262e-24	2.37344e-23	1.78696
ENSMUSG00000020038	chr10	protein_coding	Cry1	373.716	0.837115	0.109274	7.66069	1.84943e-14	1.2898e-13	1.78647
ENSMUSG00000044966	chr11	protein_coding	Fbxo48	116.598	0.837012	0.178612	4.68621	2.78315e-06	1.10402e-05	1.78635
ENSMUSG00000000948	chr7	protein_coding	Gm38393	103.05	0.836155	0.192544	4.34266	1.40767e-05	5.20924e-05	1.78529
ENSMUSG00000034485	chr9	protein_coding	Uaca	1010.46	0.835762	0.0523318	15.9704	2.0534e-57	5.57634e-56	1.7848
ENSMUSG00000080059	chr4	processed_pseudogene	Rps19-ps3	47.6643	0.835435	0.240216	3.47786	0.00050544	0.00155278	1.7844
ENSMUSG00000038831	chr2	protein_coding	Ralgps1	169.172	0.834751	0.154208	5.41315	6.19267e-08	2.83689e-07	1.78355
ENSMUSG00000063632	chr12	protein_coding	Sox11	46.5662	0.833917	0.265394	3.14218	0.00167692	0.00478726	1.78252
ENSMUSG00000052914	chr4	protein_coding	Cyp2j6	458.285	0.832742	0.0773282	10.7689	4.82563e-27	5.73423e-26	1.78107
ENSMUSG00000016382	chrX	protein_coding	Pls3	7412.35	0.832259	0.0280985	29.6194	8.41551e-193	9.94509e-191	1.78047
ENSMUSG00000038836	chr6	protein_coding	Agbl3	327.26	0.832165	0.101942	8.16316	3.2637e-16	2.50699e-15	1.78036
ENSMUSG00000025353	chr10	protein_coding	Ormdl2	200.855	0.831353	0.131605	6.31704	2.66621e-10	1.44774e-09	1.77935
ENSMUSG00000022032	chr14	protein_coding	Scara5	2586.98	0.828974	0.160017	5.18053	2.21256e-07	9.70188e-07	1.77642
ENSMUSG00000036825	chr3	protein_coding	Ssx2ip	816.61	0.828457	0.0597393	13.8679	9.91514e-44	1.94398e-42	1.77579
ENSMUSG00000040875	chr9	protein_coding	Osbpl10	196.135	0.827375	0.125237	6.60649	3.93548e-11	2.2614e-10	1.77445
ENSMUSG00000041624	chr9	protein_coding	Gucy1a2	158.215	0.826574	0.135152	6.11588	9.60261e-10	5.04477e-09	1.77347
ENSMUSG00000028068	chr3	protein_coding	Iqgap3	1121.31	0.826067	0.0535508	15.4259	1.09684e-53	2.77212e-52	1.77285
ENSMUSG00000021411	chr13	protein_coding	Pxdc1	751.789	0.826051	0.0672382	12.2854	1.08446e-34	1.64955e-33	1.77283
ENSMUSG00000032243	chr9	protein_coding	Itga11	1907.1	0.822101	0.0709681	11.5841	4.96175e-31	6.71601e-30	1.76798
ENSMUSG00000086308	chr2	lincRNA	G630016G05Rik	46.5798	0.82117	0.267098	3.07441	0.00210918	0.00592224	1.76684
ENSMUSG00000063659	chr1	protein_coding	Zbtb18	621.467	0.821116	0.0797163	10.3005	7.01136e-25	7.69783e-24	1.76677
ENSMUSG00000079009	chr2	protein_coding	Gm14139	106.581	0.820952	0.16969	4.83795	1.31186e-06	5.38465e-06	1.76657
ENSMUSG00000062762	chr9	protein_coding	Ei24	4926.66	0.820305	0.0293849	27.9158	1.71443e-171	1.73934e-169	1.76578
ENSMUSG00000028226	chr4	protein_coding	Mmp16	733.76	0.820267	0.0807882	10.1533	3.20356e-24	3.42286e-23	1.76573
ENSMUSG00000034653	chr18	protein_coding	Ythdc2	568.901	0.820216	0.0746891	10.9817	4.67875e-28	5.7372e-27	1.76567
ENSMUSG00000017724	chr11	protein_coding	Etv4	1149.27	0.819708	0.0754851	10.8592	1.80331e-27	2.16801e-26	1.76505
ENSMUSG00000005233	chr2	protein_coding	Spc25	1176.76	0.81917	0.0703252	11.6483	2.34041e-31	3.2001e-30	1.76439
ENSMUSG00000027306	chr2	protein_coding	Nusap1	1666.35	0.81873	0.0564798	14.496	1.28445e-47	2.78487e-46	1.76385
ENSMUSG00000037624	chr1	protein_coding	Kcnk2	134.452	0.818635	0.149263	5.48452	4.14597e-08	1.92887e-07	1.76374
ENSMUSG00000033752	chr3	protein_coding	Mnd1	115.542	0.818325	0.148859	5.49733	3.8558e-08	1.79815e-07	1.76336
ENSMUSG00000001473	chr18	protein_coding	Tubb6	4681.79	0.8178	0.0417874	19.5705	2.75892e-85	1.23881e-83	1.76272
ENSMUSG00000032526	chr9	protein_coding	Ss18l2	530.617	0.817486	0.0855291	9.558	1.20058e-21	1.17001e-20	1.76233
ENSMUSG00000025645	chr9	protein_coding	Ccdc51	188.768	0.816389	0.12559	6.50044	8.00855e-11	4.50793e-10	1.76099
ENSMUSG00000045312	chr13	protein_coding	Lhfpl2	1751.12	0.813911	0.059613	13.6533	1.93054e-42	3.65834e-41	1.75797
ENSMUSG00000031824	chr8	protein_coding	6430548M08Rik	196.192	0.812884	0.147034	5.52854	3.22905e-08	1.51539e-07	1.75672
ENSMUSG00000042745	chr2	protein_coding	Id1	3010.56	0.810004	0.0896704	9.03313	1.66835e-19	1.47061e-18	1.75322
ENSMUSG00000070469	chr7	protein_coding	Adamtsl3	2611.77	0.809797	0.0500777	16.1708	8.10534e-59	2.25523e-57	1.75296
ENSMUSG00000086502	chr7	processed_transcript	B130055M24Rik	172.97	0.809491	0.127417	6.3531	2.11021e-10	1.15253e-09	1.75259
ENSMUSG00000022750	chr16	protein_coding	Klhl22	1493.04	0.807939	0.0449977	17.9551	4.37537e-72	1.54019e-70	1.75071
ENSMUSG00000040594	chr11	protein_coding	Ranbp17	223.598	0.807714	0.120858	6.68315	2.33866e-11	1.36462e-10	1.75044
ENSMUSG00000027868	chr3	protein_coding	Tbx15	1653.42	0.807468	0.0441253	18.2994	8.3627e-75	3.05893e-73	1.75014
ENSMUSG00000086968	chr3	antisense	4933431E20Rik	476.086	0.806932	0.0773169	10.4367	1.68591e-25	1.89449e-24	1.74949
ENSMUSG00000022723	chr16	protein_coding	Crybg3	344.983	0.805657	0.0956113	8.42638	3.56529e-17	2.85064e-16	1.74794
ENSMUSG00000040658	chr17	protein_coding	Dnph1	242.339	0.804993	0.111264	7.23499	4.65561e-13	2.99172e-12	1.74714
ENSMUSG00000038718	chr2	protein_coding	Pbx3	775.573	0.804562	0.0683976	11.763	6.05334e-32	8.41599e-31	1.74662
ENSMUSG00000019820	chr10	protein_coding	Utrn	10219.5	0.804096	0.0421725	19.0668	4.76201e-81	1.99263e-79	1.74605
ENSMUSG00000029090	chr5	protein_coding	Adgra3	1727.55	0.803986	0.0503156	15.9789	1.7938e-57	4.87752e-56	1.74592
ENSMUSG00000045102	chr5	protein_coding	Poln	83.9557	0.80336	0.239862	3.34926	0.00081027	0.00242349	1.74516
ENSMUSG00000007080	chr5	protein_coding	Pole	2204.11	0.801577	0.0505958	15.8428	1.57751e-56	4.21479e-55	1.74301
ENSMUSG00000022887	chr16	protein_coding	Masp1	2883.28	0.799804	0.0334632	23.901	2.9883e-126	2.1004e-124	1.74087
ENSMUSG00000034853	chr4	protein_coding	Acot11	122.855	0.799643	0.148426	5.38749	7.14465e-08	3.25773e-07	1.74067
ENSMUSG00000019464	chr8	protein_coding	Ptger1	54.2014	0.7989	0.208765	3.82679	0.000129824	0.000429427	1.73977
ENSMUSG00000042439	chr18	protein_coding	Zfp532	1621.64	0.79794	0.0407129	19.5992	1.56989e-85	7.07868e-84	1.73862
ENSMUSG00000023885	chr17	protein_coding	Thbs2	5263.23	0.797667	0.0446683	17.8575	2.52516e-71	8.81674e-70	1.73829
ENSMUSG00000026576	chr1	protein_coding	Atp1b1	4047.85	0.796656	0.0514283	15.4906	4.01437e-54	1.02543e-52	1.73707
ENSMUSG00000038895	chr9	protein_coding	Zfp653	237.284	0.796315	0.111853	7.1193	1.08476e-12	6.83793e-12	1.73666
ENSMUSG00000040350	chr11	protein_coding	Trim7	1114.31	0.796177	0.0529866	15.026	4.96015e-51	1.17363e-49	1.73649
ENSMUSG00000004768	chr1	protein_coding	Rab23	1644.03	0.795557	0.0407058	19.5441	4.63222e-85	2.06701e-83	1.73575
ENSMUSG00000027379	chr2	protein_coding	Bub1	1318.33	0.792447	0.0488031	16.2376	2.73308e-59	7.66404e-58	1.73201
ENSMUSG00000097042	chr8	sense_intronic	Gm17491	138.457	0.791989	0.159605	4.9622	6.96996e-07	2.93127e-06	1.73146
ENSMUSG00000027330	chr2	protein_coding	Cdc25b	963.638	0.7897	0.052375	15.0778	2.26691e-51	5.39345e-50	1.72871
ENSMUSG00000097002	chr14	lincRNA	Gm2670	29.4215	0.789674	0.267671	2.95017	0.003176	0.00865443	1.72868
ENSMUSG00000038379	chr9	protein_coding	Ttk	685.468	0.789025	0.0669524	11.7849	4.67171e-32	6.52038e-31	1.72791
ENSMUSG00000035441	chr11	protein_coding	Myo1d	2037.73	0.788795	0.0507993	15.5277	2.25388e-54	5.76415e-53	1.72763
ENSMUSG00000097145	chr5	processed_transcript	9230114K14Rik	659.404	0.788333	0.0732597	10.7608	5.27063e-27	6.24234e-26	1.72708
ENSMUSG00000046096	chr7	protein_coding	BC030336	950.1	0.78801	0.0653296	12.0621	1.67526e-33	2.44945e-32	1.72669
ENSMUSG00000020253	chr9	protein_coding	Ppm1m	1337.7	0.785957	0.050329	15.6164	5.63199e-55	1.46473e-53	1.72424
ENSMUSG00000015474	chr17	protein_coding	Ppt2	394.841	0.78579	0.0903109	8.70094	3.29158e-18	2.74933e-17	1.72404
ENSMUSG00000087408	chr8	protein_coding	Cers1	138.285	0.78457	0.146697	5.34824	8.88159e-08	4.01736e-07	1.72258
ENSMUSG00000084946	chr2	antisense	Dlx1as	48.0292	0.782973	0.249931	3.13275	0.00173176	0.00493204	1.72067
ENSMUSG00000029201	chr5	protein_coding	Ugdh	8067.43	0.782358	0.0418294	18.7036	4.63046e-78	1.81076e-76	1.71994
ENSMUSG00000028266	chr3	protein_coding	Lmo4	3564	0.78213	0.0509008	15.3658	2.77784e-53	6.93911e-52	1.71967
ENSMUSG00000032254	chr9	protein_coding	Kif23	1695.74	0.781315	0.0473867	16.4881	4.4701e-61	1.29923e-59	1.7187
ENSMUSG00000040713	chr1	protein_coding	Creg1	824.442	0.781177	0.0660668	11.824	2.93227e-32	4.12474e-31	1.71853
ENSMUSG00000005980	chr16	protein_coding	Dnase1	80.7809	0.780825	0.192162	4.06337	4.8369e-05	0.000168829	1.71811
ENSMUSG00000026796	chr2	protein_coding	Fam129b	16684.1	0.780698	0.0319277	24.4521	4.78459e-132	3.54851e-130	1.71796
ENSMUSG00000036223	chr18	protein_coding	Ska1	190.856	0.779259	0.133302	5.8458	5.04154e-09	2.51061e-08	1.71625
ENSMUSG00000086245	chr11	antisense	Gm16170	165.822	0.778671	0.142793	5.45316	4.94812e-08	2.28722e-07	1.71555
ENSMUSG00000047989	chr18	protein_coding	Ino80c	688.134	0.776273	0.0673392	11.5278	9.5546e-31	1.27482e-29	1.7127
ENSMUSG00000033542	chr6	protein_coding	Arhgef5	677.053	0.77605	0.0641082	12.1053	9.89894e-34	1.45627e-32	1.71244
ENSMUSG00000034587	chr11	processed_transcript	8430429K09Rik	131.987	0.77598	0.155718	4.98323	6.25326e-07	2.64182e-06	1.71235
ENSMUSG00000022945	chr16	protein_coding	Chaf1b	1182.17	0.773773	0.0585489	13.2158	7.10897e-40	1.24918e-38	1.70973
ENSMUSG00000029380	chr5	protein_coding	Cxcl1	691.483	0.773715	0.191756	4.0349	5.46262e-05	0.000189256	1.70967
ENSMUSG00000046295	chr8	protein_coding	Ankle1	245.25	0.772435	0.123907	6.23398	4.54744e-10	2.43481e-09	1.70815
ENSMUSG00000091562	chr16	processed_transcript	Crybg3	124.028	0.772136	0.154118	5.01004	5.44192e-07	2.3104e-06	1.7078
ENSMUSG00000070583	chr4	protein_coding	Fv1	121.355	0.772046	0.148349	5.20425	1.94777e-07	8.58454e-07	1.70769
ENSMUSG00000078521	chr4	protein_coding	Aunip	57.4269	0.770546	0.227986	3.3798	0.000725399	0.00218147	1.70591
ENSMUSG00000030693	chr7	protein_coding	Klk10	68.4222	0.770021	0.194461	3.95977	7.50212e-05	0.000255512	1.70529
ENSMUSG00000042408	chr4	protein_coding	Zmym6	597.907	0.769507	0.074811	10.286	8.14796e-25	8.91385e-24	1.70469
ENSMUSG00000008734	chr7	protein_coding	Gprc5b	3157.78	0.769123	0.0501658	15.3316	4.70223e-53	1.16785e-51	1.70423
ENSMUSG00000037845	chr9	protein_coding	Fdxacb1	87.4381	0.768169	0.183828	4.17873	2.93145e-05	0.000104768	1.70311
ENSMUSG00000021485	chr13	protein_coding	Mxd3	248.233	0.768	0.115671	6.63951	3.14734e-11	1.82167e-10	1.70291
ENSMUSG00000040272	chr2	protein_coding	Accs	680.013	0.766917	0.0671943	11.4134	3.5839e-30	4.68587e-29	1.70163
ENSMUSG00000038827	chr4	protein_coding	Fam206a	1075.92	0.765076	0.057246	13.3647	9.72304e-41	1.75734e-39	1.69946
ENSMUSG00000070282	chr9	transcribed_processed_pseudogene	3000002C10Rik	49.799	0.764677	0.256024	2.98674	0.00281972	0.00776021	1.69899
ENSMUSG00000029311	chr5	protein_coding	Hsd17b11	1239.28	0.764581	0.0577367	13.2425	4.98341e-40	8.80717e-39	1.69888
ENSMUSG00000029414	chr5	protein_coding	Kntc1	1577.13	0.764441	0.058163	13.1431	1.86434e-39	3.24681e-38	1.69871
ENSMUSG00000069793	chr11	protein_coding	Slfn9	1999.91	0.764195	0.0405087	18.8649	2.21489e-79	8.88765e-78	1.69842
ENSMUSG00000027326	chr2	protein_coding	Knl1	1348.29	0.763996	0.0569277	13.4205	4.58905e-41	8.34331e-40	1.69819
ENSMUSG00000039103	chr3	protein_coding	Nexn	354.395	0.762508	0.104672	7.28476	3.22241e-13	2.09087e-12	1.69644
ENSMUSG00000044201	chr18	protein_coding	Cdc25c	365.544	0.762016	0.0785765	9.69776	3.08182e-22	3.07724e-21	1.69586
ENSMUSG00000042515	chrX	protein_coding	Mum1l1	1581.71	0.760398	0.0696321	10.9202	9.22599e-28	1.12299e-26	1.69396
ENSMUSG00000031659	chr8	protein_coding	Adcy7	190.09	0.760064	0.11238	6.76335	1.3484e-11	7.98717e-11	1.69357
ENSMUSG00000036980	chr5	protein_coding	Taf6	1339.36	0.759486	0.0562131	13.5108	1.34991e-41	2.49646e-40	1.69289
ENSMUSG00000031647	chr8	protein_coding	Mfap3l	470.853	0.759326	0.100294	7.57097	3.70459e-14	2.53833e-13	1.6927
ENSMUSG00000025666	chrX	protein_coding	Tmem47	540.014	0.758795	0.0846185	8.96725	3.04013e-19	2.66126e-18	1.69208
ENSMUSG00000029135	chr5	protein_coding	Fosl2	9626	0.758597	0.0410335	18.4872	2.61638e-76	9.8552e-75	1.69184
ENSMUSG00000032262	chr9	protein_coding	Elovl4	162.102	0.757355	0.156238	4.84746	1.25054e-06	5.14276e-06	1.69039
ENSMUSG00000059555	chr2	protein_coding	Tor4a	1516.7	0.757297	0.0425086	17.8151	5.3916e-71	1.87338e-69	1.69032
ENSMUSG00000027331	chr2	protein_coding	Knstrn	1534.58	0.756456	0.0493241	15.3364	4.36624e-53	1.08691e-51	1.68934
ENSMUSG00000047557	chr3	protein_coding	Lxn	5836.35	0.755241	0.0408878	18.4711	3.53131e-76	1.3255e-74	1.68791
ENSMUSG00000046111	chr9	protein_coding	Cep295	1115.9	0.754144	0.059862	12.598	2.16478e-36	3.43871e-35	1.68663
ENSMUSG00000020330	chr11	protein_coding	Hmmr	2441.95	0.752155	0.0518097	14.5176	9.36735e-48	2.03714e-46	1.68431
ENSMUSG00000030590	chr7	protein_coding	Fam98c	67.1873	0.75206	0.215355	3.49218	0.000479086	0.0014754	1.6842
ENSMUSG00000031508	chr8	protein_coding	Ankrd10	1516.05	0.752045	0.0602091	12.4906	8.40693e-36	1.31694e-34	1.68418
ENSMUSG00000024383	chr18	protein_coding	Map3k2	1972.12	0.751996	0.0589545	12.7555	2.90438e-37	4.75038e-36	1.68412
ENSMUSG00000028744	chr4	protein_coding	Pqlc2	232.994	0.751962	0.121317	6.19832	5.70672e-10	3.03963e-09	1.68408
ENSMUSG00000043923	chr9	protein_coding	Ccdc84	337.219	0.750933	0.127171	5.90491	3.52835e-09	1.7764e-08	1.68288
ENSMUSG00000046718	chr8	protein_coding	Bst2	184.499	0.750318	0.166611	4.5034	6.68742e-06	2.55748e-05	1.68216
ENSMUSG00000013419	chr9	protein_coding	Zfp651	1754.7	0.750098	0.0541937	13.841	1.44093e-43	2.8123e-42	1.68191
ENSMUSG00000050505	chr14	protein_coding	Pcdh20	207.179	0.749869	0.205872	3.6424	0.00027011	0.000859906	1.68164
ENSMUSG00000024357	chr18	protein_coding	Sil1	1412.79	0.74891	0.0494507	15.1446	8.2301e-52	1.98001e-50	1.68052
ENSMUSG00000035835	chr10	protein_coding	Plppr3	376.822	0.748745	0.134624	5.56175	2.67084e-08	1.26446e-07	1.68033
ENSMUSG00000031217	chrX	protein_coding	Efnb1	834.926	0.747819	0.06233	11.9977	3.65141e-33	5.27785e-32	1.67925
ENSMUSG00000079685	chr10	protein_coding	Ulbp1	6435.74	0.747781	0.0340743	21.9456	9.53487e-107	5.43968e-105	1.67921
ENSMUSG00000045106	chr2	protein_coding	Ccdc73	102.244	0.747633	0.196878	3.79744	0.0001462	0.000480952	1.67904
ENSMUSG00000028986	chr5	protein_coding	Klhl7	1761.5	0.747312	0.0502523	14.8712	5.06958e-50	1.16742e-48	1.67866
ENSMUSG00000016087	chr9	protein_coding	Fli1	246.051	0.746926	0.112729	6.62586	3.45222e-11	1.99169e-10	1.67821
ENSMUSG00000034839	chr9	protein_coding	Larp6	88.4957	0.746725	0.196727	3.79574	0.000147201	0.000483949	1.67798
ENSMUSG00000064307	chr7	protein_coding	Lrrc51	84.0119	0.745339	0.187939	3.96586	7.31324e-05	0.000249395	1.67637
ENSMUSG00000028403	chr4	protein_coding	Zdhhc21	1427.17	0.745329	0.0650595	11.4561	2.19127e-30	2.90388e-29	1.67636
ENSMUSG00000056073	chr10	protein_coding	Grik2	154.446	0.745265	0.193226	3.85697	0.000114803	0.000382821	1.67628
ENSMUSG00000031971	chr8	protein_coding	Ccsap	175.205	0.745126	0.12776	5.83225	5.4684e-09	2.71501e-08	1.67612
ENSMUSG00000031486	chr8	protein_coding	Adgra2	5373.93	0.744539	0.0387607	19.2086	3.13697e-82	1.34135e-80	1.67544
ENSMUSG00000015766	chr6	protein_coding	Eps8	5141.22	0.743284	0.0277546	26.7806	5.44114e-158	5.0012e-156	1.67398
ENSMUSG00000074794	chr13	protein_coding	Arrdc3	3041.46	0.743152	0.071183	10.44	1.62774e-25	1.83008e-24	1.67383
ENSMUSG00000027676	chr3	protein_coding	Ccdc39	136.501	0.742603	0.157243	4.72263	2.32811e-06	9.31071e-06	1.67319
ENSMUSG00000066232	chr7	protein_coding	Ipo7	5166.11	0.74257	0.0358127	20.7348	1.68106e-95	8.58817e-94	1.67315
ENSMUSG00000028080	chr3	protein_coding	Lrba	1007.52	0.741721	0.0640481	11.5807	5.1636e-31	6.98482e-30	1.67217
ENSMUSG00000037784	chr9	protein_coding	Dzip1l	1226.17	0.741596	0.0489519	15.1495	7.63404e-52	1.84073e-50	1.67203
ENSMUSG00000015468	chr17	protein_coding	Notch4	172.205	0.741449	0.116673	6.35492	2.08532e-10	1.14009e-09	1.67185
ENSMUSG00000097353	chr10	lincRNA	A430046D13Rik	79.5093	0.740333	0.192899	3.83794	0.000124072	0.000411747	1.67056
ENSMUSG00000017417	chr11	protein_coding	Plxdc1	182.331	0.739845	0.163955	4.51248	6.40737e-06	2.45694e-05	1.67
ENSMUSG00000033458	chr7	protein_coding	Fan1	333.082	0.739108	0.0923304	8.00504	1.19431e-15	8.92226e-15	1.66914
ENSMUSG00000026469	chr1	protein_coding	Xpr1	4117.07	0.737597	0.039448	18.6979	5.14654e-78	2.00529e-76	1.6674
ENSMUSG00000086328	chr2	lincRNA	2700033N17Rik	83.859	0.737266	0.199252	3.70016	0.000215465	0.000695306	1.66701
ENSMUSG00000073542	chr18	protein_coding	Cep76	623.556	0.736056	0.0748654	9.83172	8.21991e-23	8.35904e-22	1.66562
ENSMUSG00000029319	chr5	protein_coding	Coq2	744.82	0.735467	0.0719531	10.2215	1.58915e-24	1.71929e-23	1.66494
ENSMUSG00000050555	chr9	protein_coding	Hyls1	391.568	0.734855	0.0840265	8.74552	2.22e-18	1.87026e-17	1.66423
ENSMUSG00000066235	chr9	protein_coding	Pomgnt2	531.415	0.734233	0.0956119	7.6793	1.59963e-14	1.12032e-13	1.66351
ENSMUSG00000032120	chr9	protein_coding	C2cd2l	530.097	0.734083	0.086732	8.4638	2.588e-17	2.07929e-16	1.66334
ENSMUSG00000074259	chr9	protein_coding	Gramd2	67.2998	0.731692	0.211187	3.46466	0.000530896	0.00162541	1.66059
ENSMUSG00000027803	chr3	protein_coding	Wwtr1	7168.85	0.731663	0.0304337	24.0412	1.03274e-127	7.33077e-126	1.66055
ENSMUSG00000021782	chr14	protein_coding	Dlg5	5603	0.730687	0.0360939	20.2441	4.00645e-91	1.93642e-89	1.65943
ENSMUSG00000029596	chr5	protein_coding	Sdsl	60.403	0.730599	0.242647	3.01095	0.00260432	0.00719785	1.65933
ENSMUSG00000023191	chr6	protein_coding	P3h3	4566.32	0.730053	0.0373844	19.5283	6.31259e-85	2.79941e-83	1.6587
ENSMUSG00000005470	chr8	protein_coding	Asf1b	679.664	0.72971	0.0835775	8.73094	2.52575e-18	2.12202e-17	1.65831
ENSMUSG00000056153	chr18	protein_coding	Socs6	1191.8	0.729272	0.0455224	16.0201	9.25374e-58	2.52575e-56	1.6578
ENSMUSG00000072980	chr2	protein_coding	Oip5	314.985	0.728564	0.0901009	8.08609	6.16121e-16	4.66768e-15	1.65699
ENSMUSG00000036501	chr18	protein_coding	Fam13b	1729.22	0.727606	0.0567792	12.8147	1.35737e-37	2.24744e-36	1.65589
ENSMUSG00000032405	chr9	protein_coding	Pias1	2227.54	0.727465	0.0481739	15.1008	1.59942e-51	3.81802e-50	1.65573
ENSMUSG00000010607	chr9	protein_coding	Pigyl	374.784	0.725913	0.110049	6.59628	4.21614e-11	2.4188e-10	1.65395
ENSMUSG00000062110	chr5	protein_coding	Scfd2	633.368	0.725385	0.0720429	10.0688	7.59107e-24	8.02698e-23	1.65334
ENSMUSG00000032586	chr9	protein_coding	Traip	254.562	0.724946	0.104348	6.94735	3.72203e-12	2.28267e-11	1.65284
ENSMUSG00000020553	chr11	protein_coding	Pctp	186.358	0.723869	0.140649	5.14663	2.65209e-07	1.15374e-06	1.6516
ENSMUSG00000030255	chr6	protein_coding	Sspn	1975.78	0.723404	0.0519933	13.9134	5.25171e-44	1.03818e-42	1.65107
ENSMUSG00000028484	chr4	protein_coding	Psip1	3769.73	0.723296	0.0316146	22.8785	7.60219e-116	4.68504e-114	1.65095
ENSMUSG00000021427	chr13	protein_coding	Ssr1	12498.3	0.722978	0.0237974	30.3806	9.91369e-203	1.26168e-200	1.65059
ENSMUSG00000022177	chr14	protein_coding	Haus4	565.051	0.7227	0.0785978	9.19491	3.75294e-20	3.40583e-19	1.65027
ENSMUSG00000035473	chr17	protein_coding	Galm	89.4583	0.721521	0.184385	3.91312	9.1112e-05	0.000307554	1.64892
ENSMUSG00000008333	chr2	protein_coding	Snrpb2	1630.55	0.721464	0.0667782	10.8039	3.29972e-27	3.94938e-26	1.64885
ENSMUSG00000039081	chr14	protein_coding	Zfp503	2170.95	0.721148	0.0545065	13.2305	5.84977e-40	1.03044e-38	1.64849
ENSMUSG00000042210	chr9	protein_coding	Abhd14a	475.767	0.720549	0.0813433	8.85813	8.13699e-19	6.98365e-18	1.64781
ENSMUSG00000027177	chr2	protein_coding	Hipk3	6361.4	0.720346	0.0461763	15.5999	7.28907e-55	1.88884e-53	1.64758
ENSMUSG00000054693	chr9	protein_coding	Adam10	9046.28	0.719589	0.0295368	24.3625	4.27803e-131	3.11905e-129	1.64671
ENSMUSG00000032121	chr9	protein_coding	Tmem218	264.7	0.719208	0.118502	6.06916	1.2858e-09	6.68643e-09	1.64628
ENSMUSG00000079429	chr1	protein_coding	Mroh2a	149.446	0.718597	0.138348	5.19411	2.05702e-07	9.04383e-07	1.64558
ENSMUSG00000032816	chr9	protein_coding	Igdcc4	3302.77	0.718322	0.0460622	15.5946	7.92118e-55	2.05016e-53	1.64527
ENSMUSG00000085795	chr8	protein_coding	Zfp703	3017.58	0.71791	0.0550172	13.0488	6.45209e-39	1.10399e-37	1.6448
ENSMUSG00000027750	chr3	protein_coding	Postn	61884.1	0.716519	0.0489672	14.6326	1.73939e-48	3.8528e-47	1.64321
ENSMUSG00000036432	chr3	protein_coding	Siah2	461.219	0.716047	0.0975388	7.34115	2.1177e-13	1.39204e-12	1.64267
ENSMUSG00000031099	chrX	protein_coding	Smarca1	478.935	0.715317	0.078553	9.10617	8.5344e-20	7.62917e-19	1.64184
ENSMUSG00000025856	chr5	protein_coding	Pdgfa	1560.13	0.715085	0.0422043	16.9434	2.15244e-64	6.70938e-63	1.64158
ENSMUSG00000027323	chr2	protein_coding	Rad51	755.878	0.715032	0.0755675	9.46216	3.01638e-21	2.88467e-20	1.64152
ENSMUSG00000033863	chr19	protein_coding	Klf9	1811.52	0.711741	0.0558765	12.7378	3.64743e-37	5.9431e-36	1.63778
ENSMUSG00000032350	chr9	protein_coding	Gclc	16666.7	0.711313	0.0296493	23.9909	3.45922e-127	2.4474e-125	1.63729
ENSMUSG00000097131	chr1	lincRNA	D230017M19Rik	77.2983	0.711254	0.185514	3.83397	0.000126091	0.000417934	1.63723
ENSMUSG00000097633	chr14	lincRNA	Gm16617	44.536	0.709683	0.229212	3.09619	0.00196025	0.00553222	1.63544
ENSMUSG00000032113	chr9	protein_coding	Chek1	606.457	0.709538	0.0668272	10.6175	2.47089e-26	2.86336e-25	1.63528
ENSMUSG00000027692	chr3	protein_coding	Tnik	345.063	0.709266	0.0914354	7.75701	8.69546e-15	6.19483e-14	1.63497
ENSMUSG00000021838	chr14	protein_coding	Samd4	3223.48	0.708647	0.0373128	18.9921	1.98402e-80	8.17479e-79	1.63427
ENSMUSG00000025357	chr10	protein_coding	Dgka	525.231	0.708535	0.0696856	10.1676	2.7666e-24	2.96778e-23	1.63414
ENSMUSG00000024236	chr18	protein_coding	Svil	1761.43	0.708145	0.0531428	13.3253	1.64918e-40	2.96082e-39	1.6337
ENSMUSG00000000915	chr5	protein_coding	Hip1r	867.591	0.70808	0.0718007	9.86175	6.09771e-23	6.23631e-22	1.63363
ENSMUSG00000049303	chr19	protein_coding	Syt12	149.148	0.707839	0.147692	4.79266	1.64582e-06	6.69028e-06	1.63336
ENSMUSG00000023284	chr5	protein_coding	Zfp605	225.398	0.706658	0.112787	6.26544	3.71773e-10	2.00152e-09	1.63202
ENSMUSG00000035769	chr9	protein_coding	Xylb	270.656	0.706477	0.106438	6.63744	3.19183e-11	1.84642e-10	1.63181
ENSMUSG00000040918	chr1	protein_coding	Slc19a2	2908.22	0.705832	0.038319	18.4199	9.09846e-76	3.38564e-74	1.63108
ENSMUSG00000007035	chr17	protein_coding	Msh5	67.0047	0.705065	0.195121	3.61347	0.000302128	0.000954772	1.63022
ENSMUSG00000032478	chr9	protein_coding	Nme6	193.573	0.704346	0.12932	5.44655	5.13574e-08	2.36885e-07	1.62941
ENSMUSG00000090150	chr9	protein_coding	Acad11	838.918	0.704085	0.0769297	9.15232	5.5722e-20	5.02503e-19	1.62911
ENSMUSG00000026605	chr1	protein_coding	Cenpf	3122.52	0.702902	0.0528367	13.3033	2.21515e-40	3.96698e-39	1.62778
ENSMUSG00000089726	chr14	lincRNA	Mir17hg	273.033	0.701579	0.185095	3.79036	0.000150427	0.000493952	1.62628
ENSMUSG00000032038	chr9	protein_coding	St3gal4	1942.58	0.700673	0.0478695	14.6371	1.62778e-48	3.61303e-47	1.62526
ENSMUSG00000039782	chr5	protein_coding	Cpeb2	916.377	0.700336	0.09087	7.70701	1.28795e-14	9.08238e-14	1.62488
ENSMUSG00000084899	chr10	processed_transcript	Gm15344	103.918	0.700156	0.237096	2.95305	0.00314648	0.00858052	1.62468
ENSMUSG00000027669	chr3	protein_coding	Gnb4	1399.63	0.699492	0.0561688	12.4534	1.34046e-35	2.08917e-34	1.62393
ENSMUSG00000032850	chr5	protein_coding	Rnft2	260.615	0.698887	0.113658	6.14903	7.79567e-10	4.11458e-09	1.62325
ENSMUSG00000036941	chr18	protein_coding	Elac1	623.873	0.698496	0.0739283	9.44828	3.44431e-21	3.27789e-20	1.62281
ENSMUSG00000032279	chr9	protein_coding	Idh3a	4963.12	0.698195	0.0595483	11.7249	9.50684e-32	1.31157e-30	1.62247
ENSMUSG00000026640	chr1	protein_coding	Plxna2	2267.53	0.697562	0.0618469	11.2789	1.66912e-29	2.13179e-28	1.62176
ENSMUSG00000038544	chr4	protein_coding	Inip	650.527	0.697502	0.0670219	10.4071	2.30159e-25	2.5729e-24	1.62169
ENSMUSG00000039556	chrX	protein_coding	Ppp1r3f	80.2671	0.697344	0.203947	3.41924	0.000627956	0.00190092	1.62152
ENSMUSG00000043903	chr8	lincRNA	Gm22	263.508	0.697019	0.107321	6.49472	8.31872e-11	4.67396e-10	1.62115
ENSMUSG00000037013	chr18	protein_coding	Ss18	3459.29	0.696586	0.0309926	22.4759	7.14046e-112	4.26603e-110	1.62067
ENSMUSG00000027811	chr3	protein_coding	4930579G24Rik	500.813	0.696447	0.075714	9.19839	3.63341e-20	3.30153e-19	1.62051
ENSMUSG00000032285	chr9	protein_coding	Dnaja4	293.472	0.695562	0.115008	6.04793	1.46717e-09	7.59651e-09	1.61951
ENSMUSG00000021339	chr13	protein_coding	Mrs2	513.628	0.695157	0.0906289	7.67037	1.71499e-14	1.19915e-13	1.61906
ENSMUSG00000038708	chr9	protein_coding	Golga4	4073.35	0.694959	0.0334086	20.8018	4.16915e-96	2.1401e-94	1.61884
ENSMUSG00000006445	chr4	protein_coding	Epha2	1630.28	0.694931	0.0619709	11.2138	3.48801e-29	4.39742e-28	1.61881
ENSMUSG00000032411	chr9	protein_coding	Tfdp2	1459.27	0.694923	0.0480939	14.4493	2.53272e-47	5.44193e-46	1.6188
ENSMUSG00000066152	chr4	protein_coding	Slc31a2	440.606	0.693838	0.0859647	8.0712	6.96132e-16	5.26456e-15	1.61758
ENSMUSG00000037613	chr7	protein_coding	Tnfrsf23	1448.69	0.693804	0.0728554	9.52304	1.68192e-21	1.62657e-20	1.61754
ENSMUSG00000024410	chr18	protein_coding	3110002H16Rik	993.356	0.693677	0.0626131	11.0788	1.59014e-28	1.96669e-27	1.6174
ENSMUSG00000034161	chr15	protein_coding	Scx	41.2218	0.69312	0.236895	2.92585	0.00343521	0.00930653	1.61678
ENSMUSG00000026825	chr2	protein_coding	Dnm1	4708	0.693096	0.0397013	17.4578	3.0044e-68	9.98743e-67	1.61675
ENSMUSG00000024273	chr18	protein_coding	2700062C07Rik	316.533	0.69252	0.109732	6.31103	2.77183e-10	1.50395e-09	1.6161
ENSMUSG00000025283	chrX	protein_coding	Sat1	4624.45	0.692096	0.0327844	21.1105	6.36828e-99	3.39873e-97	1.61563
ENSMUSG00000029576	chr5	protein_coding	Radil	269.474	0.691156	0.104871	6.59054	4.38225e-11	2.51142e-10	1.61458
ENSMUSG00000025893	chr9	protein_coding	Kbtbd3	96.865	0.690302	0.187161	3.68828	0.000225773	0.000726393	1.61362
ENSMUSG00000057234	chr2	protein_coding	Mettl15	207.347	0.690254	0.115021	6.00109	1.95992e-09	1.00558e-08	1.61357
ENSMUSG00000032175	chr9	protein_coding	Tyk2	1145.34	0.69011	0.0476504	14.4828	1.55723e-47	3.37291e-46	1.61341
ENSMUSG00000051238	chr9	protein_coding	Swsap1	185.676	0.689373	0.130612	5.27801	1.30592e-07	5.82489e-07	1.61258
ENSMUSG00000033016	chr18	protein_coding	Nfatc1	1636.2	0.689247	0.0562136	12.2612	1.46276e-34	2.21245e-33	1.61244
ENSMUSG00000066839	chr9	protein_coding	Ecsit	470.464	0.688797	0.0913625	7.53917	4.72983e-14	3.21724e-13	1.61194
ENSMUSG00000018076	chr5	protein_coding	Med13l	5731.03	0.68735	0.0502452	13.6799	1.33824e-42	2.54491e-41	1.61032
ENSMUSG00000038351	chr11	protein_coding	Sgsm2	2040.07	0.685517	0.0371508	18.4523	4.99739e-76	1.86928e-74	1.60828
ENSMUSG00000032115	chr9	protein_coding	Hyou1	5684.87	0.684836	0.0391123	17.5095	1.21352e-68	4.07182e-67	1.60752
ENSMUSG00000054321	chr18	protein_coding	Taf4b	152.737	0.684588	0.163298	4.19227	2.76176e-05	9.91155e-05	1.60724
ENSMUSG00000026975	chr2	protein_coding	Dph7	428.058	0.682643	0.0801186	8.52041	1.58989e-17	1.2899e-16	1.60508
ENSMUSG00000074802	chr10	protein_coding	Gas2l3	967.866	0.682385	0.0534488	12.7671	2.50355e-37	4.11354e-36	1.60479
ENSMUSG00000027660	chr3	protein_coding	Skil	1814.81	0.68162	0.0677604	10.0593	8.3624e-24	8.82525e-23	1.60394
ENSMUSG00000072893	chr11	processed_transcript	4933439C10Rik	206.562	0.681379	0.125192	5.44266	5.24904e-08	2.41955e-07	1.60367
ENSMUSG00000038943	chr7	protein_coding	Prc1	1877.33	0.681228	0.0554602	12.2832	1.11538e-34	1.69418e-33	1.6035
ENSMUSG00000048327	chr2	protein_coding	Ckap2l	1953.4	0.680423	0.049011	13.8831	8.02421e-44	1.579e-42	1.60261
ENSMUSG00000051379	chr2	protein_coding	Flrt3	1034.33	0.680226	0.0760164	8.94841	3.60636e-19	3.15051e-18	1.60239
ENSMUSG00000037621	chr6	protein_coding	Atoh8	1989.26	0.679714	0.054102	12.5636	3.34833e-36	5.29528e-35	1.60182
ENSMUSG00000032641	chr6	protein_coding	Gpr19	170.526	0.679455	0.12748	5.32991	9.82592e-08	4.42774e-07	1.60153
ENSMUSG00000041688	chrX	protein_coding	Amot	3306.32	0.677775	0.0480848	14.0954	4.0526e-45	8.24628e-44	1.59967
ENSMUSG00000028710	chr4	protein_coding	Atpaf1	338.797	0.677515	0.118354	5.72447	1.03759e-08	5.04896e-08	1.59938
ENSMUSG00000068015	chr14	protein_coding	Lrch1	546.165	0.677466	0.073713	9.19058	3.90711e-20	3.54126e-19	1.59933
ENSMUSG00000015653	chr5	protein_coding	Steap2	1803.98	0.677019	0.0453361	14.9333	1.99984e-50	4.66515e-49	1.59883
ENSMUSG00000078190	chr1	antisense	Dnm3os	3535.87	0.676158	0.0720078	9.39007	5.99596e-21	5.64135e-20	1.59788
ENSMUSG00000033323	chr18	protein_coding	Ctdp1	788.484	0.675771	0.0689688	9.79821	1.14595e-22	1.15987e-21	1.59745
ENSMUSG00000014503	chr18	protein_coding	Pkd2l2	376.053	0.675731	0.0806804	8.3754	5.50381e-17	4.36811e-16	1.59741
ENSMUSG00000043895	chr9	protein_coding	S1pr2	1912.3	0.674965	0.0467879	14.426	3.54833e-47	7.60134e-46	1.59656
ENSMUSG00000062794	chr9	protein_coding	Zfp599	99.628	0.673904	0.15492	4.35003	1.36121e-05	5.0434e-05	1.59538
ENSMUSG00000052783	chr5	protein_coding	Grk4	109.765	0.67379	0.170756	3.94591	7.94965e-05	0.000270155	1.59526
ENSMUSG00000033589	chr14	protein_coding	Reep4	709.269	0.673431	0.0725688	9.2799	1.6964e-20	1.56257e-19	1.59486
ENSMUSG00000074466	chr3	antisense	Gm15417	175.814	0.673347	0.1423	4.73188	2.22447e-06	8.91445e-06	1.59477
ENSMUSG00000057897	chr11	protein_coding	Camk2b	51.4673	0.673289	0.204915	3.28569	0.00101731	0.0029928	1.5947
ENSMUSG00000036752	chr2	protein_coding	Tubb4b	12564	0.673271	0.0326462	20.6232	1.69788e-94	8.49258e-93	1.59468
ENSMUSG00000054252	chr5	protein_coding	Fgfr3	234.523	0.673232	0.109815	6.13062	8.75355e-10	4.60997e-09	1.59464
ENSMUSG00000021186	chr12	protein_coding	Fbln5	1871.44	0.672741	0.080078	8.40107	4.42427e-17	3.52564e-16	1.5941
ENSMUSG00000033543	chr9	protein_coding	Gtf2a2	1438.66	0.671331	0.052942	12.6805	7.58524e-37	1.22572e-35	1.59254
ENSMUSG00000041498	chr1	protein_coding	Kif14	766.921	0.670257	0.0661112	10.1383	3.73423e-24	3.98195e-23	1.59136
ENSMUSG00000050912	chr9	protein_coding	Tmem123	2365.99	0.670177	0.0441981	15.163	6.21287e-52	1.5048e-50	1.59127
ENSMUSG00000027134	chr2	protein_coding	Lpcat4	657.635	0.669811	0.0762418	8.78536	1.55871e-18	1.323e-17	1.59086
ENSMUSG00000044948	chr19	protein_coding	Cfap43	1418.12	0.669269	0.0503231	13.2994	2.33202e-40	4.16933e-39	1.59027
ENSMUSG00000027087	chr2	protein_coding	Itgav	9272.29	0.669183	0.0476557	14.0421	8.61814e-45	1.73883e-43	1.59017
ENSMUSG00000035126	chr4	protein_coding	Wdr78	155.194	0.668675	0.131832	5.07216	3.9333e-07	1.69229e-06	1.58961
ENSMUSG00000024268	chr18	protein_coding	Celf4	326.756	0.668357	0.0877134	7.61978	2.54107e-14	1.76074e-13	1.58926
ENSMUSG00000003308	chr9	protein_coding	Keap1	1579.39	0.668195	0.0456527	14.6365	1.64377e-48	3.64476e-47	1.58908
ENSMUSG00000054074	chr2	protein_coding	Skida1	176.274	0.668169	0.145289	4.59889	4.2474e-06	1.65555e-05	1.58905
ENSMUSG00000021697	chr13	protein_coding	Depdc1b	124.441	0.667498	0.143326	4.65721	3.20527e-06	1.26169e-05	1.58832
ENSMUSG00000097296	chr8	lincRNA	Gm26532	236.893	0.667492	0.137594	4.85117	1.22733e-06	5.05117e-06	1.58831
ENSMUSG00000039116	chr10	protein_coding	Adgrg6	704.239	0.664787	0.0716899	9.27308	1.80841e-20	1.66362e-19	1.58533
ENSMUSG00000074476	chr9	protein_coding	Spc24	340.252	0.664745	0.0928375	7.1603	8.04984e-13	5.11178e-12	1.58529
ENSMUSG00000048279	chr14	protein_coding	Sacs	1335.87	0.664583	0.0750891	8.85059	8.70601e-19	7.45714e-18	1.58511
ENSMUSG00000018604	chr5	protein_coding	Tbx3	525.228	0.663252	0.0809913	8.18917	2.63033e-16	2.02699e-15	1.58365
ENSMUSG00000010660	chr9	protein_coding	Plcd1	1432.64	0.663055	0.0481293	13.7765	3.52809e-43	6.86096e-42	1.58343
ENSMUSG00000032555	chr9	protein_coding	Topbp1	5844.51	0.662908	0.0344788	19.2265	2.2192e-82	9.5081e-81	1.58327
ENSMUSG00000035109	chr2	protein_coding	Shc4	373.706	0.66262	0.0918448	7.21455	5.4111e-13	3.46581e-12	1.58295
ENSMUSG00000044229	chr9	protein_coding	Nxpe4	423.728	0.66126	0.0755378	8.75404	2.05855e-18	1.74038e-17	1.58146
ENSMUSG00000024544	chr18	protein_coding	Ldlrad4	478.41	0.660721	0.0779216	8.4793	2.26547e-17	1.82699e-16	1.58087
ENSMUSG00000078234	chr4	protein_coding	Klhdc7a	113.908	0.66046	0.194112	3.40247	0.000667793	0.00201528	1.58059
ENSMUSG00000028245	chr4	protein_coding	Nsmaf	2309.97	0.659795	0.0359625	18.3467	3.50596e-75	1.29342e-73	1.57986
ENSMUSG00000051367	chr12	protein_coding	Six1	2840.05	0.659455	0.0389377	16.9362	2.4346e-64	7.56698e-63	1.57949
ENSMUSG00000059277	chr7	processed_transcript	R74862	194.396	0.658847	0.111426	5.91285	3.36244e-09	1.69565e-08	1.57882
ENSMUSG00000020758	chr11	protein_coding	Itgb4	117.02	0.658782	0.136456	4.82778	1.38062e-06	5.65824e-06	1.57875
ENSMUSG00000028364	chr4	protein_coding	Tnc	7533.8	0.65871	0.0564243	11.6742	1.72636e-31	2.36953e-30	1.57867
ENSMUSG00000025170	chr11	protein_coding	Rab40b	117.217	0.658428	0.162167	4.06018	4.90354e-05	0.000170933	1.57836
ENSMUSG00000031669	chr8	protein_coding	Gins3	249.167	0.657883	0.126235	5.21157	1.87252e-07	8.26643e-07	1.57777
ENSMUSG00000020393	chr11	protein_coding	Kremen1	1365.21	0.657213	0.0511129	12.8581	7.74941e-38	1.29405e-36	1.57703
ENSMUSG00000038079	chr1	protein_coding	Tmem237	770.833	0.656669	0.0632762	10.3778	3.12876e-25	3.47949e-24	1.57644
ENSMUSG00000026196	chr1	protein_coding	Bard1	291.082	0.656283	0.105612	6.21412	5.1614e-10	2.75736e-09	1.57602
ENSMUSG00000032393	chr9	protein_coding	Dpp8	4289.93	0.655822	0.033611	19.5121	8.66067e-85	3.83279e-83	1.57551
ENSMUSG00000037808	chr9	protein_coding	Fam76b	1201.22	0.655601	0.0566217	11.5786	5.28895e-31	7.14988e-30	1.57527
ENSMUSG00000049686	chr5	protein_coding	Orai1	395.857	0.655485	0.091043	7.19974	6.03296e-13	3.85836e-12	1.57515
ENSMUSG00000005142	chr8	protein_coding	Man2b1	2896.99	0.653622	0.043813	14.9185	2.50012e-50	5.81954e-49	1.57311
ENSMUSG00000028124	chr3	protein_coding	Gclm	1506.41	0.653476	0.0499382	13.0857	3.975e-39	6.84501e-38	1.57295
ENSMUSG00000003847	chr8	protein_coding	Nfat5	16172.6	0.653258	0.0757059	8.6289	6.19437e-18	5.11827e-17	1.57272
ENSMUSG00000051378	chr11	protein_coding	Kif18b	943.605	0.652776	0.0541054	12.0649	1.61891e-33	2.37029e-32	1.57219
ENSMUSG00000098318	chr6	lincRNA	Lockd	84.9515	0.652762	0.189627	3.44234	0.000576697	0.00175589	1.57218
ENSMUSG00000040675	chr10	protein_coding	Mthfd1l	2602.95	0.65256	0.053713	12.149	5.80677e-34	8.63109e-33	1.57195
ENSMUSG00000034981	chr5	protein_coding	Parm1	1727.38	0.652328	0.139111	4.68927	2.7418e-06	1.08922e-05	1.5717
ENSMUSG00000034818	chr10	protein_coding	Celf5	879.287	0.652309	0.080061	8.14766	3.71047e-16	2.84306e-15	1.57168
ENSMUSG00000037572	chr14	protein_coding	Wdhd1	1820.33	0.651892	0.0455242	14.3197	1.64859e-46	3.48308e-45	1.57123
ENSMUSG00000048490	chr16	protein_coding	Nrip1	2590.83	0.651301	0.0551931	11.8004	3.88418e-32	5.43179e-31	1.57058
ENSMUSG00000059060	chr12	protein_coding	Rad51b	66.7902	0.649438	0.18768	3.46034	0.000539488	0.00164796	1.56856
ENSMUSG00000045679	chr12	protein_coding	Pqlc3	3480.38	0.648417	0.0385578	16.8167	1.83997e-63	5.6293e-62	1.56745
ENSMUSG00000094483	chr11	protein_coding	Purb	5093.27	0.648043	0.0471632	13.7404	5.81271e-43	1.12529e-41	1.56704
ENSMUSG00000038991	chr13	protein_coding	Txndc5	14304.3	0.647857	0.022421	28.8952	1.37307e-183	1.50674e-181	1.56684
ENSMUSG00000037788	chr6	protein_coding	Vopp1	3372.94	0.646185	0.0355041	18.2003	5.1354e-74	1.85634e-72	1.56502
ENSMUSG00000025235	chr9	protein_coding	Bbs4	302.582	0.645915	0.106578	6.0605	1.35702e-09	7.04373e-09	1.56473
ENSMUSG00000087370	chr13	protein_coding	Tmem170b	725.802	0.645788	0.085334	7.56777	3.79671e-14	2.60063e-13	1.56459
ENSMUSG00000028550	chr4	protein_coding	Atg4c	329.661	0.644816	0.0955162	6.75085	1.46978e-11	8.68702e-11	1.56354
ENSMUSG00000060149	chr17	lincRNA	BC002059	174.355	0.644727	0.133054	4.84561	1.26225e-06	5.18894e-06	1.56344
ENSMUSG00000026827	chr2	protein_coding	Gpd2	2820.15	0.643749	0.0369296	17.4318	4.73581e-68	1.56464e-66	1.56238
ENSMUSG00000039230	chr11	protein_coding	Tbcd	1923.44	0.643436	0.0392966	16.3738	2.94119e-60	8.43456e-59	1.56204
ENSMUSG00000083610	chr3	processed_pseudogene	Oaz2-ps	71.9341	0.643372	0.204564	3.14508	0.0016604	0.00474641	1.56198
ENSMUSG00000033487	chr14	protein_coding	Fndc3a	11153.6	0.642387	0.0342072	18.7793	1.11516e-78	4.41712e-77	1.56091
ENSMUSG00000070348	chr7	protein_coding	Ccnd1	11409	0.642336	0.0317755	20.2148	7.25116e-91	3.48899e-89	1.56085
ENSMUSG00000070737	chr4	protein_coding	Tmem35b	56.3489	0.64175	0.216585	2.96305	0.00304612	0.00833429	1.56022
ENSMUSG00000038390	chr6	protein_coding	Gpr162	270.696	0.641727	0.114366	5.61117	2.00968e-08	9.59899e-08	1.5602
ENSMUSG00000097467	chr9	antisense	Gm26737	94.1328	0.640963	0.174918	3.66436	0.000247959	0.0007935	1.55937
ENSMUSG00000022105	chr14	protein_coding	Rb1	889.68	0.640739	0.0747803	8.5683	1.05026e-17	8.60862e-17	1.55913
ENSMUSG00000003518	chr11	protein_coding	Dusp3	615.394	0.640732	0.0766936	8.35443	6.5748e-17	5.1932e-16	1.55912
ENSMUSG00000027272	chr2	protein_coding	Ubr1	1892.47	0.639619	0.0520393	12.2911	1.01145e-34	1.53958e-33	1.55792
ENSMUSG00000021871	chr14	protein_coding	Pnp	2029.02	0.638999	0.0534086	11.9644	5.46177e-33	7.85239e-32	1.55725
ENSMUSG00000002820	chr9	protein_coding	Atg4d	402.434	0.638338	0.104776	6.09243	1.11209e-09	5.81542e-09	1.55654
ENSMUSG00000045934	chr3	protein_coding	Mtmr11	635.55	0.636911	0.0615472	10.3483	4.25861e-25	4.71649e-24	1.555
ENSMUSG00000051319	chr2	protein_coding	1500011K16Rik	133.306	0.636651	0.189924	3.35213	0.000801931	0.00240055	1.55472
ENSMUSG00000058672	chr13	protein_coding	Tubb2a	1185.95	0.636319	0.0619115	10.2779	8.86446e-25	9.68292e-24	1.55436
ENSMUSG00000034858	chr9	protein_coding	Fam214a	2011.87	0.634191	0.0542182	11.697	1.32002e-31	1.81877e-30	1.55207
ENSMUSG00000000126	chr11	protein_coding	Wnt9a	158.626	0.633808	0.171204	3.70207	0.000213848	0.000690918	1.55165
ENSMUSG00000027284	chr2	protein_coding	Cdan1	834.417	0.633802	0.0592265	10.7013	1.00327e-26	1.1785e-25	1.55165
ENSMUSG00000034422	chr16	protein_coding	Parp14	169.145	0.632302	0.141114	4.48079	7.4367e-06	2.83045e-05	1.55004
ENSMUSG00000039745	chr7	protein_coding	Htatip2	474.108	0.6323	0.0970902	6.51249	7.39127e-11	4.17577e-10	1.55003
ENSMUSG00000027378	chr2	protein_coding	Nphp1	676.318	0.632272	0.0637568	9.91692	3.51424e-23	3.62688e-22	1.55
ENSMUSG00000043313	chr18	protein_coding	Pcdhb19	375.065	0.632147	0.102636	6.15913	7.31439e-10	3.86911e-09	1.54987
ENSMUSG00000036817	chr5	protein_coding	Sun1	5282.45	0.631877	0.0345187	18.3054	7.49832e-75	2.74743e-73	1.54958
ENSMUSG00000036617	chr2	protein_coding	Etl4	612.064	0.631823	0.0609556	10.3653	3.56654e-25	3.95815e-24	1.54952
ENSMUSG00000068394	chr2	protein_coding	Cep152	442.733	0.631727	0.090826	6.95535	3.51694e-12	2.16121e-11	1.54942
ENSMUSG00000021947	chr14	protein_coding	Cryl1	172.275	0.630441	0.119269	5.28587	1.25109e-07	5.59429e-07	1.54804
ENSMUSG00000001504	chr13	protein_coding	Irx2	1253.03	0.630231	0.054453	11.5739	5.59109e-31	7.54411e-30	1.54781
ENSMUSG00000013033	chr8	protein_coding	Adgrl1	3732.35	0.629689	0.041426	15.2003	3.51894e-52	8.59085e-51	1.54723
ENSMUSG00000015882	chr5	protein_coding	Lcorl	557.482	0.629451	0.0810182	7.76925	7.89511e-15	5.64521e-14	1.54698
ENSMUSG00000032839	chr9	protein_coding	Trpc1	735.143	0.628387	0.0770677	8.1537	3.52947e-16	2.70534e-15	1.54584
ENSMUSG00000024423	chr18	protein_coding	Impact	2883.98	0.628096	0.0359784	17.4576	3.01408e-68	1.00041e-66	1.54552
ENSMUSG00000079469	chr9	protein_coding	Pigb	353.8	0.627933	0.0929427	6.75613	1.41724e-11	8.38339e-11	1.54535
ENSMUSG00000037855	chr10	protein_coding	Zfp365	3170.73	0.627884	0.0411263	15.2672	1.26492e-52	3.10926e-51	1.5453
ENSMUSG00000050786	chr6	protein_coding	Ccdc126	280.722	0.626667	0.108545	5.77333	7.77186e-09	3.81725e-08	1.54399
ENSMUSG00000022895	chr16	protein_coding	Ets2	1769.39	0.6264	0.0597609	10.4818	1.04754e-25	1.18456e-24	1.54371
ENSMUSG00000019960	chr10	protein_coding	Dusp6	3178.99	0.626362	0.0948828	6.60142	4.07227e-11	2.33813e-10	1.54367
ENSMUSG00000042116	chr4	protein_coding	Vwa1	172.225	0.626316	0.122489	5.11325	3.16662e-07	1.37065e-06	1.54362
ENSMUSG00000043439	chr11	protein_coding	Epop	119.079	0.626309	0.194321	3.22307	0.00126824	0.00367916	1.54361
ENSMUSG00000071748	chrX	protein_coding	Gm14698	80.9422	0.625781	0.195349	3.20341	0.00135812	0.00392404	1.54305
ENSMUSG00000030659	chr7	protein_coding	Nucb2	993.619	0.625075	0.0596883	10.4723	1.15771e-25	1.30846e-24	1.54229
ENSMUSG00000075232	chr10	protein_coding	Amd1	1521.83	0.625015	0.0545688	11.4537	2.25326e-30	2.98419e-29	1.54223
ENSMUSG00000003604	chr2	protein_coding	Aven	473.081	0.624954	0.0812292	7.69372	1.42917e-14	1.00584e-13	1.54216
ENSMUSG00000041477	chr6	protein_coding	Dcp1b	185.25	0.624182	0.129886	4.80563	1.54265e-06	6.29349e-06	1.54134
ENSMUSG00000041058	chr4	protein_coding	Wwp1	3782.36	0.623746	0.0345369	18.0603	6.54499e-73	2.33449e-71	1.54087
ENSMUSG00000078864	chr2	protein_coding	Gm14322	79.5466	0.623134	0.21051	2.96012	0.0030752	0.00840639	1.54022
ENSMUSG00000035093	chr2	protein_coding	Secisbp2l	5260.08	0.622447	0.0359888	17.2955	5.08163e-67	1.65599e-65	1.53948
ENSMUSG00000075602	chr15	protein_coding	Ly6a	2575.46	0.621878	0.0453955	13.6991	1.02791e-42	1.96693e-41	1.53888
ENSMUSG00000022708	chr16	protein_coding	Zbtb20	2424.37	0.621159	0.105556	5.88461	3.98995e-09	1.99944e-08	1.53811
ENSMUSG00000053581	chr5	protein_coding	Zfand2a	1725.71	0.621038	0.0460166	13.4959	1.65212e-41	3.04787e-40	1.53798
ENSMUSG00000027999	chr3	protein_coding	Pla2g12a	979.733	0.620968	0.0774521	8.01745	1.07967e-15	8.07984e-15	1.53791
ENSMUSG00000038145	chr9	protein_coding	Snrk	1565.28	0.620759	0.0444959	13.9509	3.10546e-44	6.18446e-43	1.53768
ENSMUSG00000036054	chr8	protein_coding	Sugp2	1223.14	0.620561	0.0629539	9.85739	6.36844e-23	6.51009e-22	1.53747
ENSMUSG00000023262	chr9	protein_coding	Acy1	642.147	0.619493	0.072215	8.57845	9.6159e-18	7.89385e-17	1.53634
ENSMUSG00000022021	chr14	protein_coding	Diaph3	1540.72	0.618715	0.0499162	12.3951	2.77849e-35	4.31167e-34	1.53551
ENSMUSG00000022629	chr15	protein_coding	Kif21a	1256.09	0.618316	0.0600616	10.2947	7.44479e-25	8.16535e-24	1.53508
ENSMUSG00000029027	chr4	protein_coding	Dffb	196.475	0.618281	0.110294	5.60574	2.07369e-08	9.88935e-08	1.53505
ENSMUSG00000029283	chr5	protein_coding	Cdc7	862.851	0.618153	0.078265	7.8982	2.82957e-15	2.0686e-14	1.53491
ENSMUSG00000028238	chr4	protein_coding	Atp6v0d2	97.8322	0.618072	0.188661	3.2761	0.00105253	0.00308922	1.53482
ENSMUSG00000051768	chr7	protein_coding	Xrcc1	1814.02	0.617456	0.0437327	14.1189	2.9063e-45	5.97026e-44	1.53417
ENSMUSG00000025656	chrX	protein_coding	Arhgef9	1125.36	0.617202	0.0570164	10.825	2.62128e-27	3.14437e-26	1.5339
ENSMUSG00000043587	chr9	protein_coding	Pxylp1	1074.52	0.616947	0.0450354	13.6991	1.0272e-42	1.96693e-41	1.53363
ENSMUSG00000020828	chr11	protein_coding	Pld2	867.864	0.616711	0.0534861	11.5303	9.28208e-31	1.23999e-29	1.53338
ENSMUSG00000040339	chr3	protein_coding	Fam102b	2350.81	0.616559	0.0388688	15.8626	1.15084e-56	3.08633e-55	1.53321
ENSMUSG00000035735	chr19	protein_coding	Dagla	1072.45	0.616064	0.072272	8.52424	1.53813e-17	1.24886e-16	1.53269
ENSMUSG00000028483	chr4	protein_coding	Snapc3	688.256	0.615742	0.0666173	9.24298	2.39732e-20	2.19318e-19	1.53235
ENSMUSG00000024270	chr18	protein_coding	Slc39a6	3231.86	0.615564	0.0375349	16.3998	1.91859e-60	5.50935e-59	1.53216
ENSMUSG00000025854	chr5	protein_coding	Fam20c	2172.31	0.615271	0.0413467	14.8808	4.39217e-50	1.01251e-48	1.53185
ENSMUSG00000008398	chr10	protein_coding	Elk3	3343.33	0.615223	0.0336061	18.3069	7.29472e-75	2.67739e-73	1.53179
ENSMUSG00000026779	chr2	protein_coding	Mastl	880.589	0.615123	0.0662445	9.28564	1.60731e-20	1.48179e-19	1.53169
ENSMUSG00000034109	chr3	protein_coding	Golim4	6672.23	0.614763	0.03214	19.1277	1.48517e-81	6.288e-80	1.53131
ENSMUSG00000078485	chr4	protein_coding	Plekhn1	1572.6	0.61462	0.0569914	10.7844	4.07721e-27	4.85831e-26	1.53116
ENSMUSG00000050335	chr14	protein_coding	Lgals3	4075.64	0.614264	0.0535817	11.4641	1.99878e-30	2.65206e-29	1.53078
ENSMUSG00000031004	chr7	protein_coding	Mki67	6475.63	0.614102	0.0428181	14.3421	1.19326e-46	2.53104e-45	1.53061
ENSMUSG00000003779	chr18	protein_coding	Kif20a	2641.66	0.613594	0.0379472	16.1697	8.25001e-59	2.29252e-57	1.53007
ENSMUSG00000020455	chr11	protein_coding	Trim11	2350.24	0.613179	0.0454497	13.4914	1.75825e-41	3.24049e-40	1.52963
ENSMUSG00000046573	chr13	protein_coding	Lyrm4	278.313	0.612969	0.101822	6.02003	1.7439e-09	8.97959e-09	1.5294
ENSMUSG00000031860	chr8	protein_coding	Pbx4	70.6499	0.612907	0.186048	3.29435	0.000986495	0.00290651	1.52934
ENSMUSG00000042688	chr9	protein_coding	Mapk6	5979.96	0.61281	0.0356819	17.1743	4.13904e-66	1.32671e-64	1.52923
ENSMUSG00000033577	chr9	protein_coding	Myo6	1450.6	0.61263	0.0489089	12.526	5.38411e-36	8.47121e-35	1.52904
ENSMUSG00000044469	chr17	protein_coding	Tnfaip8l1	72.3932	0.609482	0.183579	3.31999	0.000900193	0.00267053	1.52571
ENSMUSG00000085438	chr2	lincRNA	1700020I14Rik	5868.18	0.60948	0.043533	14.0004	1.54966e-44	3.10914e-43	1.52571
ENSMUSG00000031609	chr8	protein_coding	Sap30	237.496	0.608876	0.149485	4.07314	4.63832e-05	0.000162239	1.52507
ENSMUSG00000029366	chr5	protein_coding	Dck	1181.77	0.608851	0.0549227	11.0856	1.47368e-28	1.8258e-27	1.52504
ENSMUSG00000024579	chr18	protein_coding	Pcyox1l	591.633	0.608106	0.0819373	7.4216	1.15715e-13	7.69574e-13	1.52426
ENSMUSG00000020773	chr11	protein_coding	Trim47	1951.68	0.607621	0.0468162	12.9789	1.61238e-38	2.72849e-37	1.52374
ENSMUSG00000053205	chr14	protein_coding	Styx	296.3	0.607565	0.103402	5.87575	4.20939e-09	2.10646e-08	1.52369
ENSMUSG00000027230	chr2	protein_coding	Creb3l1	2129.88	0.607173	0.0537662	11.2928	1.42365e-29	1.82261e-28	1.52327
ENSMUSG00000005871	chr18	protein_coding	Apc	3979.66	0.607165	0.0504644	12.0316	2.42558e-33	3.52973e-32	1.52326
ENSMUSG00000039987	chr5	protein_coding	Phtf2	729.983	0.606602	0.0715978	8.47235	2.40491e-17	1.93509e-16	1.52267
ENSMUSG00000042606	chr7	protein_coding	Hirip3	774.852	0.606526	0.0587024	10.3322	5.03845e-25	5.55443e-24	1.52259
ENSMUSG00000025423	chr18	protein_coding	Pias2	2074.01	0.60561	0.0416639	14.5356	7.2091e-48	1.56937e-46	1.52162
ENSMUSG00000097290	chr16	lincRNA	1300002E11Rik	189.125	0.604887	0.117661	5.14093	2.73387e-07	1.18812e-06	1.52086
ENSMUSG00000046191	chr18	protein_coding	Pcdhb20	271.588	0.604735	0.106022	5.70386	1.17123e-08	5.6736e-08	1.5207
ENSMUSG00000055493	chr10	protein_coding	Epm2a	191.872	0.604116	0.189291	3.19147	0.00141551	0.00408327	1.52005
ENSMUSG00000034329	chr11	protein_coding	Brip1	505.111	0.603995	0.084015	7.18914	6.52e-13	4.16243e-12	1.51992
ENSMUSG00000032403	chr9	protein_coding	2300009A05Rik	111.705	0.603949	0.17117	3.52836	0.000418138	0.00129792	1.51987
ENSMUSG00000015652	chr5	protein_coding	Steap1	155.204	0.603834	0.163492	3.69335	0.000221322	0.000712603	1.51975
ENSMUSG00000043987	chr9	protein_coding	Cep164	2703.73	0.603207	0.0387672	15.5597	1.36703e-54	3.51699e-53	1.51909
ENSMUSG00000026730	chr2	protein_coding	Pter	978.883	0.60301	0.0642374	9.38722	6.16068e-21	5.79126e-20	1.51888
ENSMUSG00000061410	chr8	protein_coding	Zcchc14	3775.27	0.602785	0.0424404	14.2031	8.7654e-46	1.82327e-44	1.51864
ENSMUSG00000028645	chr4	protein_coding	Slc2a1	2604.81	0.602561	0.0505438	11.9216	9.13867e-33	1.30428e-31	1.51841
ENSMUSG00000085586	chr11	processed_transcript	Gm11613	453.951	0.602543	0.0882767	6.82562	8.75467e-12	5.25378e-11	1.51839
ENSMUSG00000070315	chr9	processed_transcript	4930581F22Rik	90.5434	0.601508	0.16318	3.68616	0.000227666	0.000732262	1.5173
ENSMUSG00000007379	chr3	protein_coding	Dennd2c	765.655	0.601305	0.0640998	9.38077	6.54911e-21	6.14565e-20	1.51709
ENSMUSG00000055334	chr9	protein_coding	Snupn	355.761	0.601023	0.102532	5.86178	4.5793e-09	2.28625e-08	1.51679
ENSMUSG00000026102	chr1	protein_coding	Inpp1	1294.94	0.599904	0.053341	11.2466	2.4074e-29	3.06018e-28	1.51562
ENSMUSG00000046743	chr3	protein_coding	Fat4	7634.52	0.599519	0.0595984	10.0593	8.35846e-24	8.82525e-23	1.51521
ENSMUSG00000032040	chr9	protein_coding	Dcps	683.958	0.598838	0.0735883	8.13768	4.0292e-16	3.08179e-15	1.5145
ENSMUSG00000018427	chr11	protein_coding	Ypel2	773.605	0.598806	0.0700844	8.54406	1.29582e-17	1.0557e-16	1.51446
ENSMUSG00000028402	chr4	protein_coding	Mpdz	3128.29	0.598732	0.0453503	13.2024	8.49981e-40	1.49114e-38	1.51438
ENSMUSG00000048429	chr9	protein_coding	Timm29	1505.3	0.59808	0.0523359	11.4277	3.03934e-30	3.99573e-29	1.5137
ENSMUSG00000072476	chr6	protein_coding	Gm9008	296.532	0.597895	0.0892116	6.70198	2.05614e-11	1.20533e-10	1.51351
ENSMUSG00000001366	chr9	protein_coding	Fbxo9	842.746	0.597728	0.0744063	8.0333	9.48841e-16	7.1231e-15	1.51333
ENSMUSG00000027395	chr2	protein_coding	Polr1b	885.942	0.597608	0.0694417	8.6059	7.57211e-18	6.2351e-17	1.51321
ENSMUSG00000024501	chr18	protein_coding	Dpysl3	902.03	0.597112	0.0531286	11.239	2.62319e-29	3.32467e-28	1.51269
ENSMUSG00000019947	chr10	protein_coding	Arid5b	4058.8	0.595503	0.0488898	12.1805	3.94738e-34	5.89585e-33	1.511
ENSMUSG00000028599	chr4	protein_coding	Tnfrsf1b	1950.18	0.595068	0.0457893	12.9958	1.29238e-38	2.19215e-37	1.51054
ENSMUSG00000031931	chr9	protein_coding	Ankrd49	615.846	0.593843	0.082801	7.17193	7.3949e-13	4.71118e-12	1.50926
ENSMUSG00000029638	chr6	protein_coding	Glcci1	131.81	0.59279	0.169168	3.50416	0.000458053	0.00141366	1.50816
ENSMUSG00000035469	chr14	protein_coding	Rcbtb1	2380.84	0.590878	0.0414237	14.2643	3.65488e-46	7.6617e-45	1.50616
ENSMUSG00000032504	chr9	protein_coding	Pdcd6ip	10580	0.590854	0.0205969	28.6865	5.6225e-181	6.10751e-179	1.50614
ENSMUSG00000038910	chr17	protein_coding	Plcl2	302.27	0.590527	0.130534	4.52392	6.07037e-06	2.3327e-05	1.5058
ENSMUSG00000039298	chr4	protein_coding	Cdk5rap2	1906.6	0.590174	0.0430765	13.7006	1.00703e-42	1.93041e-41	1.50543
ENSMUSG00000042670	chr2	protein_coding	Immp1l	639.848	0.589691	0.0983636	5.99501	2.03468e-09	1.0422e-08	1.50492
ENSMUSG00000056665	chr15	protein_coding	Them6	105.841	0.589577	0.178734	3.29863	0.000971584	0.00286533	1.50481
ENSMUSG00000041143	chr4	protein_coding	Tmco4	190.626	0.589562	0.133534	4.41508	1.00971e-05	3.79201e-05	1.50479
ENSMUSG00000028165	chr3	protein_coding	Cisd2	1529.83	0.589526	0.0465072	12.676	8.03034e-37	1.2957e-35	1.50475
ENSMUSG00000038612	chr3	protein_coding	Mcl1	7958.34	0.58899	0.0332935	17.6908	4.93641e-70	1.69876e-68	1.50419
ENSMUSG00000034361	chr8	protein_coding	Cpne2	2007.58	0.58865	0.042107	13.9799	2.06893e-44	4.14325e-43	1.50384
ENSMUSG00000024066	chr17	protein_coding	Xdh	2662.62	0.588111	0.0580783	10.1262	4.22897e-24	4.50058e-23	1.50328
ENSMUSG00000030532	chr7	protein_coding	Hddc3	222.945	0.588043	0.118226	4.97389	6.56225e-07	2.7691e-06	1.50321
ENSMUSG00000020493	chr11	protein_coding	Prr11	1353.07	0.587943	0.0524803	11.2031	3.93712e-29	4.94624e-28	1.5031
ENSMUSG00000041238	chr18	protein_coding	Rbbp8	784.193	0.587656	0.0603273	9.74112	2.01327e-22	2.01966e-21	1.5028
ENSMUSG00000032860	chr7	protein_coding	P2ry2	226.979	0.587572	0.127187	4.61975	3.84211e-06	1.50193e-05	1.50272
ENSMUSG00000024442	chr18	protein_coding	0610009O20Rik	1054.89	0.587231	0.0593132	9.90051	4.14169e-23	4.26217e-22	1.50236
ENSMUSG00000026670	chr1	protein_coding	Uap1	2239.98	0.586586	0.046518	12.6099	1.86282e-36	2.96782e-35	1.50169
ENSMUSG00000020268	chr11	protein_coding	Lyrm7	120.622	0.586374	0.172351	3.40221	0.000668438	0.00201694	1.50147
ENSMUSG00000006800	chr2	protein_coding	Sulf2	24253.2	0.586172	0.0309423	18.944	4.94548e-80	2.01836e-78	1.50126
ENSMUSG00000010601	chr15	protein_coding	Apol7a	62.4314	0.585617	0.190474	3.07453	0.00210834	0.00592141	1.50068
ENSMUSG00000052698	chr9	protein_coding	Tln2	676.244	0.585218	0.100582	5.81829	5.94543e-09	2.9437e-08	1.50027
ENSMUSG00000032498	chr9	protein_coding	Mlh1	726.074	0.585201	0.0700774	8.35078	6.78127e-17	5.35431e-16	1.50025
ENSMUSG00000037674	chr9	protein_coding	Rfx7	2553.43	0.584541	0.047349	12.3454	5.15893e-35	7.91429e-34	1.49956
ENSMUSG00000032198	chr9	protein_coding	Dock6	1485.26	0.58379	0.052503	11.1192	1.01206e-28	1.25751e-27	1.49878
ENSMUSG00000053070	chr9	protein_coding	9230110C19Rik	287.885	0.583098	0.0973215	5.99147	2.07956e-09	1.06342e-08	1.49806
ENSMUSG00000029554	chr5	protein_coding	Mad1l1	1205.66	0.583036	0.0627383	9.29314	1.49803e-20	1.38341e-19	1.498
ENSMUSG00000032307	chr9	protein_coding	Ube2q2	1066.48	0.582856	0.0713364	8.17053	3.07039e-16	2.36103e-15	1.49781
ENSMUSG00000027207	chr2	protein_coding	Galk2	2208.91	0.581981	0.0431226	13.4959	1.65232e-41	3.04787e-40	1.4969
ENSMUSG00000020439	chr11	protein_coding	Smtn	1586.62	0.581976	0.0670263	8.68281	3.86123e-18	3.21764e-17	1.4969
ENSMUSG00000035164	chr9	protein_coding	Zc3h12c	446.366	0.581824	0.0874918	6.65004	2.9302e-11	1.69918e-10	1.49674
ENSMUSG00000038807	chr11	protein_coding	Rap1gap2	189.733	0.581494	0.129442	4.49231	7.04563e-06	2.68683e-05	1.4964
ENSMUSG00000034973	chr9	protein_coding	Dopey1	1891.91	0.581305	0.0571718	10.1677	2.76403e-24	2.9665e-23	1.4962
ENSMUSG00000041164	chr11	protein_coding	Zmiz2	2467.11	0.581243	0.0436972	13.3016	2.26538e-40	4.05357e-39	1.49614
ENSMUSG00000037822	chr5	protein_coding	Smim14	3402.26	0.580119	0.0360558	16.0895	3.02448e-58	8.3398e-57	1.49497
ENSMUSG00000021375	chr13	protein_coding	Kif13a	2538.73	0.579155	0.0377856	15.3274	5.01545e-53	1.2442e-51	1.49397
ENSMUSG00000032264	chr9	protein_coding	Zw10	768.228	0.578051	0.061925	9.33469	1.01283e-20	9.43028e-20	1.49283
ENSMUSG00000066415	chr9	protein_coding	Msl2	1544.12	0.577827	0.0542955	10.6423	1.89478e-26	2.20644e-25	1.4926
ENSMUSG00000016493	chr1	protein_coding	Cd46	90.4646	0.577576	0.182031	3.17295	0.00150898	0.00433891	1.49234
ENSMUSG00000031885	chr8	protein_coding	Cbfb	3619.88	0.577347	0.0357898	16.1316	1.53011e-58	4.23003e-57	1.4921
ENSMUSG00000029557	chr5	protein_coding	Mrm2	297.501	0.577298	0.106182	5.43688	5.42212e-08	2.49719e-07	1.49205
ENSMUSG00000016477	chr13	protein_coding	E2f3	1189.64	0.576646	0.0544736	10.5858	3.46833e-26	3.99983e-25	1.49138
ENSMUSG00000006050	chr18	protein_coding	Sra1	1898.16	0.576628	0.0452321	12.7482	3.18975e-37	5.21316e-36	1.49136
ENSMUSG00000046605	chr11	protein_coding	B3gntl1	325.807	0.576428	0.0921189	6.25743	3.91371e-10	2.1044e-09	1.49115
ENSMUSG00000028933	chr5	protein_coding	Xrcc2	313.389	0.576191	0.099158	5.81084	6.21596e-09	3.07269e-08	1.49091
ENSMUSG00000072244	chr7	protein_coding	Trim6	82.4212	0.575909	0.196256	2.93448	0.00334109	0.00907096	1.49062
ENSMUSG00000032047	chr9	protein_coding	Acat1	4092.86	0.575886	0.0506209	11.3765	5.47795e-30	7.10614e-29	1.49059
ENSMUSG00000097908	chr5	lincRNA	4933404O12Rik	397.545	0.575791	0.0958416	6.00774	1.88127e-09	9.66151e-09	1.49049
ENSMUSG00000020941	chr11	protein_coding	Map3k14	495.722	0.574481	0.0757232	7.58659	3.28444e-14	2.2562e-13	1.48914
ENSMUSG00000085786	chr6	antisense	Gm15987	248.58	0.574148	0.106649	5.38355	7.30322e-08	3.32721e-07	1.4888
ENSMUSG00000070867	chr4	protein_coding	Trabd2b	2071.44	0.5739	0.054697	10.4924	9.36655e-26	1.06029e-24	1.48854
ENSMUSG00000001665	chr10	protein_coding	Gstt3	206.348	0.572862	0.120073	4.77094	1.83369e-06	7.41336e-06	1.48747
ENSMUSG00000027074	chr2	protein_coding	Slc43a3	3510.29	0.57202	0.0347068	16.4815	4.98544e-61	1.44706e-59	1.4866
ENSMUSG00000026620	chr1	protein_coding	Mark1	1024.82	0.571489	0.0610826	9.35601	8.2805e-21	7.74335e-20	1.48606
ENSMUSG00000031574	chr8	protein_coding	Star	111.049	0.570966	0.164749	3.46566	0.000528924	0.00162016	1.48552
ENSMUSG00000040234	chr6	protein_coding	Tm7sf3	2239.12	0.570623	0.0420354	13.5748	5.64816e-42	1.05544e-40	1.48516
ENSMUSG00000032534	chr9	protein_coding	Cep63	781.958	0.570573	0.0691684	8.24904	1.59676e-16	1.23893e-15	1.48511
ENSMUSG00000023066	chr18	protein_coding	Rttn	373.482	0.570188	0.0897132	6.35568	2.07513e-10	1.1351e-09	1.48472
ENSMUSG00000032997	chr1	protein_coding	Chpf	5893.2	0.569755	0.0386582	14.7383	3.66086e-49	8.24479e-48	1.48427
ENSMUSG00000023330	chr2	protein_coding	Dtwd1	469.288	0.569654	0.0685838	8.30595	9.90249e-17	7.76177e-16	1.48417
ENSMUSG00000028718	chr4	protein_coding	Stil	353.925	0.569294	0.0822072	6.92511	4.35642e-12	2.65961e-11	1.4838
ENSMUSG00000040520	chr4	protein_coding	Manea	2618.73	0.569118	0.0460132	12.3686	3.86671e-35	5.96595e-34	1.48362
ENSMUSG00000066148	chr4	protein_coding	Prpf4	1207.12	0.568942	0.0528326	10.7688	4.83471e-27	5.74185e-26	1.48344
ENSMUSG00000034032	chr2	protein_coding	Rpap1	1398.68	0.568189	0.0571158	9.94803	2.57233e-23	2.67145e-22	1.48266
ENSMUSG00000024384	chr18	protein_coding	Iws1	1616.5	0.568182	0.0511653	11.1048	1.18833e-28	1.47397e-27	1.48265
ENSMUSG00000028159	chr3	protein_coding	Dapp1	218.511	0.568022	0.107612	5.27844	1.30287e-07	5.81373e-07	1.48249
ENSMUSG00000027860	chr3	protein_coding	Vangl1	1430.38	0.568009	0.0469675	12.0937	1.14076e-33	1.67477e-32	1.48248
ENSMUSG00000027242	chr2	protein_coding	Wdr76	467.282	0.567426	0.0850735	6.66983	2.56101e-11	1.49112e-10	1.48188
ENSMUSG00000036948	chr5	protein_coding	BC037034	847.306	0.567416	0.0711459	7.97539	1.51902e-15	1.12581e-14	1.48187
ENSMUSG00000027954	chr3	protein_coding	Efna1	94.6641	0.567174	0.180636	3.13987	0.00169023	0.00482207	1.48162
ENSMUSG00000028479	chr4	protein_coding	Gne	1575.44	0.565909	0.0444552	12.7299	4.03534e-37	6.56521e-36	1.48032
ENSMUSG00000026158	chr1	protein_coding	Ogfrl1	746.718	0.565409	0.0655084	8.63109	6.0768e-18	5.02305e-17	1.47981
ENSMUSG00000026433	chr1	protein_coding	Rab29	129.291	0.565269	0.146697	3.8533	0.000116535	0.000388235	1.47966
ENSMUSG00000029687	chr6	protein_coding	Ezh2	1990.11	0.564996	0.0391918	14.4162	4.094e-47	8.76156e-46	1.47938
ENSMUSG00000032245	chr9	protein_coding	Cln6	1463.69	0.564947	0.0483594	11.6823	1.5703e-31	2.15947e-30	1.47933
ENSMUSG00000090394	chr1	protein_coding	4930523C07Rik	735.741	0.564857	0.0793247	7.12082	1.07286e-12	6.77283e-12	1.47924
ENSMUSG00000033658	chr8	protein_coding	Ddx19b	361.211	0.563952	0.0926631	6.08605	1.15734e-09	6.04908e-09	1.47831
ENSMUSG00000032180	chr9	protein_coding	Tmed1	1115.5	0.562519	0.0602216	9.34082	9.55931e-21	8.91208e-20	1.47685
ENSMUSG00000019970	chr10	protein_coding	Sgk1	5331.53	0.561961	0.088167	6.37383	1.84368e-10	1.01443e-09	1.47627
ENSMUSG00000032294	chr9	protein_coding	Pkm	59638.7	0.561746	0.0272748	20.5958	2.99595e-94	1.4916e-92	1.47605
ENSMUSG00000095159	chr5	processed_pseudogene	Tubb4b-ps1	159.639	0.561723	0.133402	4.21075	2.5452e-05	9.17263e-05	1.47603
ENSMUSG00000024304	chr18	protein_coding	Cdh2	1943.39	0.561457	0.0477842	11.7498	7.07601e-32	9.80612e-31	1.47576
ENSMUSG00000026669	chr2	protein_coding	Mcm10	526.494	0.561271	0.0741051	7.57398	3.61966e-14	2.48331e-13	1.47557
ENSMUSG00000015305	chr10	protein_coding	Sash1	11591.7	0.560414	0.033909	16.527	2.34569e-61	6.8641e-60	1.47469
ENSMUSG00000037447	chr1	protein_coding	Arid5a	189.018	0.559398	0.13645	4.09967	4.13746e-05	0.000145549	1.47365
ENSMUSG00000040729	chr9	protein_coding	Cep126	160.296	0.559331	0.123921	4.51361	6.37325e-06	2.44429e-05	1.47359
ENSMUSG00000033952	chr1	protein_coding	Aspm	2083.92	0.558333	0.0514407	10.8539	1.91067e-27	2.29323e-26	1.47257
ENSMUSG00000029403	chr5	protein_coding	Cdkl2	514.5	0.55775	0.0732401	7.61536	2.62958e-14	1.81973e-13	1.47197
ENSMUSG00000034320	chr18	protein_coding	Slc26a2	916.794	0.557354	0.0661062	8.43119	3.42175e-17	2.73791e-16	1.47157
ENSMUSG00000006191	chr13	protein_coding	Cdkal1	410.944	0.557297	0.086847	6.417	1.38987e-10	7.71441e-10	1.47151
ENSMUSG00000079084	chr9	protein_coding	Ccdc82	1606.31	0.557132	0.0512192	10.8774	1.47719e-27	1.78691e-26	1.47134
ENSMUSG00000030451	chr7	protein_coding	Herc2	4069.48	0.556644	0.0489755	11.3658	6.19203e-30	8.02279e-29	1.47084
ENSMUSG00000033411	chr2	protein_coding	Ctdspl2	1960.88	0.556532	0.055912	9.95373	2.42911e-23	2.52514e-22	1.47073
ENSMUSG00000014592	chr4	protein_coding	Camta1	149.242	0.55641	0.137228	4.05465	5.02099e-05	0.0001748	1.47061
ENSMUSG00000036292	chr16	protein_coding	Gramd1c	87.9023	0.556323	0.189614	2.93397	0.00334654	0.00908462	1.47052
ENSMUSG00000036986	chr9	protein_coding	Pml	2407.33	0.555952	0.0391479	14.2013	8.99316e-46	1.86884e-44	1.47014
ENSMUSG00000025981	chr1	protein_coding	Coq10b	710.137	0.555937	0.0746968	7.44259	9.87293e-14	6.59462e-13	1.47012
ENSMUSG00000021794	chr14	protein_coding	Glud1	8233.92	0.555243	0.0289571	19.1747	6.02085e-82	2.55922e-80	1.46942
ENSMUSG00000049804	chrX	protein_coding	Armcx4	2531.17	0.554606	0.0538848	10.2924	7.62218e-25	8.3429e-24	1.46877
ENSMUSG00000022505	chr16	protein_coding	Emp2	5510.99	0.554359	0.0365948	15.1486	7.74478e-52	1.86534e-50	1.46852
ENSMUSG00000021597	chr13	protein_coding	Slf1	620.188	0.554314	0.0718921	7.71037	1.25456e-14	8.85272e-14	1.46847
ENSMUSG00000039959	chr5	protein_coding	Hip1	3903.03	0.553913	0.0358103	15.468	5.70876e-54	1.45307e-52	1.46806
ENSMUSG00000036904	chr18	protein_coding	Fzd8	1163.69	0.553801	0.0698763	7.92545	2.27325e-15	1.66985e-14	1.46795
ENSMUSG00000051413	chr2	protein_coding	Plagl2	1218.06	0.553023	0.0538688	10.2661	1.00168e-24	1.09195e-23	1.46716
ENSMUSG00000002028	chr9	protein_coding	Kmt2a	4625.2	0.552961	0.0652259	8.47762	2.29847e-17	1.85221e-16	1.46709
ENSMUSG00000040990	chrX	protein_coding	Sh3kbp1	4035.27	0.552619	0.0432558	12.7756	2.24393e-37	3.69944e-36	1.46675
ENSMUSG00000031381	chrX	protein_coding	Piga	564.013	0.551537	0.0858892	6.42149	1.34944e-10	7.49387e-10	1.46565
ENSMUSG00000032485	chr9	protein_coding	Scap	3131.47	0.551185	0.0404896	13.613	3.35166e-42	6.31791e-41	1.46529
ENSMUSG00000004099	chr9	protein_coding	Dnmt1	6715.43	0.551128	0.0327178	16.8449	1.14304e-63	3.51709e-62	1.46523
ENSMUSG00000038949	chr1	protein_coding	Cnst	832.404	0.551062	0.06331	8.70418	3.19874e-18	2.67386e-17	1.46516
ENSMUSG00000001751	chr11	protein_coding	Naglu	1974.34	0.550764	0.049359	11.1583	6.52068e-29	8.14441e-28	1.46486
ENSMUSG00000015568	chr8	protein_coding	Lpl	34150.1	0.550647	0.0566803	9.71496	2.60363e-22	2.60459e-21	1.46474
ENSMUSG00000034218	chr9	protein_coding	Atm	2051.95	0.549989	0.0601273	9.14709	5.849e-20	5.26141e-19	1.46407
ENSMUSG00000027248	chr2	protein_coding	Pdia3	38228.4	0.549733	0.0262301	20.9581	1.58235e-97	8.2605e-96	1.46382
ENSMUSG00000040473	chr5	protein_coding	Cfap69	106.955	0.549603	0.146608	3.7488	0.000177681	0.000578935	1.46368
ENSMUSG00000020897	chr11	protein_coding	Aurkb	1078.51	0.549543	0.0515751	10.6552	1.64866e-26	1.92714e-25	1.46362
ENSMUSG00000060147	chr13	protein_coding	Serpinb6a	6568.9	0.54936	0.0414089	13.2667	3.61039e-40	6.41755e-39	1.46344
ENSMUSG00000031480	chr8	protein_coding	Thsd1	130.179	0.549355	0.142949	3.84302	0.00012153	0.000403685	1.46343
ENSMUSG00000036737	chr9	protein_coding	Oxsr1	2674.85	0.549222	0.0340982	16.1071	2.27527e-58	6.28196e-57	1.4633
ENSMUSG00000022742	chr16	protein_coding	Cpox	1733.6	0.548728	0.0456457	12.0215	2.74071e-33	3.98292e-32	1.4628
ENSMUSG00000035443	chr9	protein_coding	Thyn1	1304.56	0.548161	0.0502727	10.9038	1.10591e-27	1.34383e-26	1.46222
ENSMUSG00000000884	chr16	protein_coding	Gnb1l	282.298	0.547823	0.100263	5.46387	4.65859e-08	2.15756e-07	1.46188
ENSMUSG00000035310	chr5	protein_coding	Lin54	722.783	0.547716	0.0677024	8.09005	5.96406e-16	4.51991e-15	1.46177
ENSMUSG00000020287	chr11	protein_coding	Mpg	498.214	0.547682	0.0729513	7.5075	6.02659e-14	4.07482e-13	1.46174
ENSMUSG00000049580	chr7	protein_coding	Tsku	1868.47	0.547505	0.0575357	9.51591	1.80131e-21	1.74124e-20	1.46156
ENSMUSG00000019773	chr10	protein_coding	Fbxo5	633.741	0.547485	0.064087	8.54284	1.30962e-17	1.06654e-16	1.46154
ENSMUSG00000017418	chr2	protein_coding	Arl5b	1118.45	0.54737	0.0656179	8.34178	7.3181e-17	5.7676e-16	1.46142
ENSMUSG00000011958	chr9	protein_coding	Bnip2	3989.17	0.54718	0.0311174	17.5844	3.24581e-69	1.10286e-67	1.46123
ENSMUSG00000090523	chr18	protein_coding	Gypc	1160.3	0.547044	0.063605	8.60065	7.92692e-18	6.52477e-17	1.46109
ENSMUSG00000028393	chr4	protein_coding	Alad	1786.83	0.546717	0.0508696	10.7474	6.09543e-27	7.20333e-26	1.46076
ENSMUSG00000037470	chr1	protein_coding	Uggt1	8114.23	0.546397	0.0371705	14.6998	6.46959e-49	1.44946e-47	1.46043
ENSMUSG00000032329	chr9	protein_coding	Hmg20a	1756.44	0.546353	0.0456123	11.9782	4.6235e-33	6.6561e-32	1.46039
ENSMUSG00000035245	chr6	protein_coding	Eogt	1105.96	0.546269	0.0496597	11.0002	3.81106e-28	4.68391e-27	1.4603
ENSMUSG00000021811	chr14	protein_coding	Dnajc9	3244.21	0.545186	0.0429133	12.7044	5.59208e-37	9.07732e-36	1.45921
ENSMUSG00000018548	chr11	protein_coding	Trim37	2256.77	0.544194	0.0397591	13.6873	1.20915e-42	2.3049e-41	1.45821
ENSMUSG00000000594	chr11	protein_coding	Gm2a	1946.52	0.544019	0.0467695	11.6319	2.83666e-31	3.86634e-30	1.45803
ENSMUSG00000073700	chr4	protein_coding	Klhl21	995.635	0.543573	0.055708	9.75754	1.71265e-22	1.7221e-21	1.45758
ENSMUSG00000026888	chr2	protein_coding	Grb14	1416.78	0.542831	0.0475273	11.4215	3.26702e-30	4.28197e-29	1.45683
ENSMUSG00000042359	chr2	protein_coding	Osbpl6	978.906	0.542337	0.062242	8.71337	2.94983e-18	2.4706e-17	1.45633
ENSMUSG00000032306	chr9	protein_coding	Mpi	541.997	0.542139	0.0880501	6.15717	7.40566e-10	3.91546e-09	1.45613
ENSMUSG00000086181	chr3	antisense	C230034O21Rik	176.856	0.541821	0.151537	3.5755	0.000349553	0.00109531	1.45581
ENSMUSG00000003316	chr8	protein_coding	Glg1	16863.3	0.5415	0.044082	12.2839	1.10488e-34	1.67942e-33	1.45549
ENSMUSG00000025572	chr11	protein_coding	Tmc6	529.659	0.540976	0.0743318	7.27786	3.39166e-13	2.19788e-12	1.45496
ENSMUSG00000036968	chr5	protein_coding	Cnpy4	1825.45	0.540818	0.0471125	11.4793	1.67642e-30	2.22846e-29	1.4548
ENSMUSG00000038418	chr18	protein_coding	Egr1	25963.6	0.540771	0.0497933	10.8603	1.78139e-27	2.14284e-26	1.45475
ENSMUSG00000028555	chr4	protein_coding	Ttc39a	148.253	0.540654	0.148831	3.63268	0.000280492	0.000890454	1.45463
ENSMUSG00000029591	chr5	protein_coding	Ung	541.881	0.540651	0.112596	4.80168	1.57338e-06	6.40551e-06	1.45463
ENSMUSG00000027822	chr3	protein_coding	Slc33a1	1216.06	0.540016	0.0541434	9.97381	1.98474e-23	2.07021e-22	1.45399
ENSMUSG00000089812	chr1	antisense	Gm15867	77.0252	0.539378	0.171355	3.14773	0.00164545	0.00470679	1.45335
ENSMUSG00000070284	chr9	protein_coding	Gmppb	595.151	0.53937	0.0764941	7.05114	1.77462e-12	1.10569e-11	1.45334
ENSMUSG00000029101	chr5	protein_coding	Rgs12	1611.17	0.539291	0.0475295	11.3464	7.72426e-30	9.96003e-29	1.45326
ENSMUSG00000057406	chr5	protein_coding	Nsd2	3501.72	0.538928	0.0471444	11.4314	2.91293e-30	3.83423e-29	1.45289
ENSMUSG00000032593	chr9	protein_coding	Amigo3	159.954	0.538722	0.148834	3.61961	0.000295044	0.000933755	1.45269
ENSMUSG00000085399	chr4	processed_transcript	Foxd2os	149.743	0.538709	0.136361	3.9506	7.7956e-05	0.000265087	1.45267
ENSMUSG00000009741	chr9	protein_coding	Ubp1	2162.98	0.538631	0.0528637	10.1891	2.21903e-24	2.38993e-23	1.45259
ENSMUSG00000073600	chr18	protein_coding	Prob1	113.468	0.538477	0.154915	3.47595	0.000509039	0.00156339	1.45244
ENSMUSG00000028689	chr4	protein_coding	Ccdc163	130.201	0.538132	0.155417	3.4625	0.000535175	0.00163665	1.45209
ENSMUSG00000040188	chr9	protein_coding	Scamp2	1215.07	0.537575	0.0526691	10.2067	1.85126e-24	1.99984e-23	1.45153
ENSMUSG00000056167	chr9	protein_coding	Cnot10	2167.92	0.537146	0.0402327	13.351	1.16887e-40	2.10907e-39	1.4511
ENSMUSG00000039048	chr9	protein_coding	Foxred1	866.03	0.536984	0.0793422	6.76796	1.30615e-11	7.74632e-11	1.45094
ENSMUSG00000039007	chr15	protein_coding	Cpq	3088.97	0.536659	0.0475352	11.2897	1.47497e-29	1.88719e-28	1.45061
ENSMUSG00000030168	chr6	protein_coding	Adipor2	10520.4	0.5365	0.0455298	11.7835	4.74896e-32	6.62391e-31	1.45045
ENSMUSG00000027130	chr2	protein_coding	Slc12a6	938.042	0.536291	0.0607595	8.82646	1.08039e-18	9.22839e-18	1.45024
ENSMUSG00000026708	chr1	protein_coding	Cenpl	361.61	0.535941	0.0886981	6.04231	1.51926e-09	7.86245e-09	1.44989
ENSMUSG00000033209	chr5	protein_coding	Ttc28	2928.99	0.53587	0.0577516	9.27887	1.71283e-20	1.57703e-19	1.44982
ENSMUSG00000026189	chr1	protein_coding	Pecr	245.99	0.535739	0.117292	4.56756	4.93423e-06	1.91079e-05	1.44968
ENSMUSG00000032601	chr9	protein_coding	Prkar2a	2476.34	0.535085	0.0472668	11.3205	1.03832e-29	1.33406e-28	1.44903
ENSMUSG00000027263	chr2	protein_coding	Tubgcp4	1227.78	0.53497	0.05302	10.09	6.11951e-24	6.48687e-23	1.44891
ENSMUSG00000025786	chr9	protein_coding	Zdhhc3	3902.74	0.534238	0.0372478	14.3428	1.1821e-46	2.50983e-45	1.44818
ENSMUSG00000032567	chr9	protein_coding	Aste1	170.996	0.534197	0.15146	3.52699	0.000420313	0.00130392	1.44814
ENSMUSG00000059895	chr15	protein_coding	Ptp4a3	1736.59	0.534143	0.0539303	9.90433	3.98627e-23	4.10813e-22	1.44808
ENSMUSG00000030407	chr7	protein_coding	Qpctl	685.727	0.533807	0.0615833	8.66805	4.396e-18	3.65054e-17	1.44774
ENSMUSG00000078317	chrX	protein_coding	F8a	152.075	0.533714	0.132017	4.04276	5.28262e-05	0.000183463	1.44765
ENSMUSG00000022244	chr15	protein_coding	Amacr	570.976	0.533099	0.0718686	7.41769	1.19177e-13	7.91615e-13	1.44703
ENSMUSG00000028041	chr3	protein_coding	Adam15	4978.74	0.532916	0.0331738	16.0644	4.53304e-58	1.24517e-56	1.44685
ENSMUSG00000039735	chr3	protein_coding	Fnbp1l	4788.78	0.532696	0.0350102	15.2154	2.79338e-52	6.82727e-51	1.44663
ENSMUSG00000025647	chr9	protein_coding	Shisa5	8709.98	0.532624	0.0365973	14.5537	5.53675e-48	1.20775e-46	1.44656
ENSMUSG00000039470	chr8	protein_coding	Zdhhc2	511.457	0.532598	0.0796622	6.68571	2.29814e-11	1.34207e-10	1.44653
ENSMUSG00000042541	chr6	protein_coding	Sem1	3402.81	0.53189	0.0643345	8.26757	1.36717e-16	1.06348e-15	1.44582
ENSMUSG00000024513	chr18	protein_coding	Mbd2	2300.45	0.531792	0.0435911	12.1996	3.125e-34	4.69689e-33	1.44572
ENSMUSG00000033272	chr18	protein_coding	Slc35a4	2850.68	0.531778	0.0412683	12.8859	5.40627e-38	9.05593e-37	1.44571
ENSMUSG00000031007	chrX	protein_coding	Atp6ap2	2049.15	0.531764	0.0417468	12.7379	3.64271e-37	5.93991e-36	1.4457
ENSMUSG00000025887	chr9	protein_coding	Casp12	1097.77	0.530723	0.0729394	7.27622	3.43316e-13	2.2221e-12	1.44465
ENSMUSG00000027286	chr2	protein_coding	Lrrc57	624.3	0.530292	0.0688506	7.70208	1.3387e-14	9.43408e-14	1.44422
ENSMUSG00000032400	chr9	protein_coding	Zwilch	984.77	0.530191	0.0594136	8.92373	4.50851e-19	3.91794e-18	1.44412
ENSMUSG00000024899	chr19	protein_coding	Papss2	904.671	0.529693	0.0560178	9.4558	3.2057e-21	3.06028e-20	1.44362
ENSMUSG00000051234	chr9	protein_coding	Rnf7	1824.68	0.529053	0.0526336	10.0516	9.03592e-24	9.5267e-23	1.44298
ENSMUSG00000032050	chr9	protein_coding	Rdx	6309.1	0.528618	0.0277241	19.067	4.74336e-81	1.9887e-79	1.44255
ENSMUSG00000025766	chr3	protein_coding	D3Ertd751e	203.968	0.528546	0.123201	4.29013	1.7857e-05	6.54959e-05	1.44248
ENSMUSG00000086784	chr7	protein_coding	Isoc2a	501.519	0.528113	0.0844499	6.25357	4.01185e-10	2.15394e-09	1.44204
ENSMUSG00000040204	chr9	protein_coding	Pclaf	982.995	0.527374	0.0622416	8.47302	2.39117e-17	1.92475e-16	1.4413
ENSMUSG00000059005	chr2	protein_coding	Hnrnpa3	3083.1	0.527253	0.0451964	11.6658	1.90589e-31	2.61261e-30	1.44118
ENSMUSG00000019992	chr10	protein_coding	Mtfr2	166.008	0.527027	0.137693	3.82755	0.000129427	0.000428265	1.44096
ENSMUSG00000054099	chr5	protein_coding	Slc25a40	1174.45	0.526424	0.0568331	9.26264	1.99434e-20	1.8323e-19	1.44035
ENSMUSG00000025534	chr5	protein_coding	Gusb	2843.74	0.526117	0.0404159	13.0176	9.71936e-39	1.65122e-37	1.44005
ENSMUSG00000032218	chr9	protein_coding	Ccnb2	1094.02	0.525901	0.0551372	9.53804	1.45557e-21	1.41466e-20	1.43983
ENSMUSG00000058729	chr1	protein_coding	Lin9	473.956	0.525601	0.0891752	5.89403	3.76893e-09	1.89326e-08	1.43953
ENSMUSG00000025060	chr19	protein_coding	Slk	6145.83	0.52551	0.0371942	14.1288	2.52324e-45	5.18833e-44	1.43944
ENSMUSG00000040359	chr4	protein_coding	Ufl1	1645.78	0.524849	0.0495086	10.6012	2.94321e-26	3.40336e-25	1.43878
ENSMUSG00000007891	chr7	protein_coding	Ctsd	15189.9	0.524715	0.0266354	19.6999	2.15931e-86	9.90243e-85	1.43865
ENSMUSG00000000693	chr6	protein_coding	Loxl3	12551.5	0.524338	0.0320327	16.3689	3.19145e-60	9.12789e-59	1.43827
ENSMUSG00000026721	chr1	protein_coding	Rabgap1l	1817.5	0.524173	0.0386917	13.5474	8.20516e-42	1.52398e-40	1.43811
ENSMUSG00000051703	chr1	protein_coding	Tmem198	107.693	0.524061	0.174313	3.00644	0.00264324	0.00730073	1.438
ENSMUSG00000079260	chr9	protein_coding	Tmppe	188.821	0.523618	0.116738	4.48542	7.27707e-06	2.77264e-05	1.43756
ENSMUSG00000061436	chr6	protein_coding	Hipk2	1575.13	0.523513	0.112276	4.66272	3.12063e-06	1.23018e-05	1.43745
ENSMUSG00000075266	chr10	protein_coding	Cenpw	204.784	0.523279	0.135322	3.86692	0.00011022	0.000368392	1.43722
ENSMUSG00000004356	chr10	protein_coding	Utp20	4627.74	0.523021	0.037639	13.8957	6.72373e-44	1.32552e-42	1.43696
ENSMUSG00000037628	chr14	protein_coding	Cdkn3	285.183	0.522926	0.105076	4.97662	6.47035e-07	2.73085e-06	1.43687
ENSMUSG00000032290	chr9	protein_coding	Ptpn9	2865.88	0.522163	0.0364595	14.3217	1.6008e-46	3.38545e-45	1.43611
ENSMUSG00000028378	chr4	protein_coding	Ptgr1	744.037	0.522013	0.0713189	7.31942	2.4905e-13	1.62814e-12	1.43596
ENSMUSG00000028560	chr4	protein_coding	Usp1	2358.1	0.521865	0.0400709	13.0235	8.99134e-39	1.52995e-37	1.43581
ENSMUSG00000032575	chr9	protein_coding	Manf	3699.61	0.521573	0.0481829	10.8249	2.62497e-27	3.14703e-26	1.43552
ENSMUSG00000023277	chr9	protein_coding	Twf2	1180.17	0.521259	0.060518	8.61328	7.10018e-18	5.85323e-17	1.43521
ENSMUSG00000032000	chr9	protein_coding	Birc3	230.579	0.5211	0.104404	4.99118	6.00105e-07	2.53876e-06	1.43505
ENSMUSG00000035376	chr16	protein_coding	Hacd2	937.038	0.521	0.0828711	6.28687	3.23934e-10	1.7501e-09	1.43495
ENSMUSG00000091337	chr2	protein_coding	Eid1	7117.64	0.520912	0.0427161	12.1947	3.31563e-34	4.97645e-33	1.43486
ENSMUSG00000037416	chr18	protein_coding	Dmxl1	1903.47	0.520806	0.0595337	8.74808	2.17006e-18	1.82962e-17	1.43476
ENSMUSG00000032469	chr9	protein_coding	Dbr1	676.459	0.520024	0.0699946	7.42949	1.0902e-13	7.26169e-13	1.43398
ENSMUSG00000031150	chrX	protein_coding	Ccdc120	195.721	0.519761	0.130453	3.98429	6.76819e-05	0.000231689	1.43372
ENSMUSG00000015094	chr2	protein_coding	Npdc1	3370.53	0.519332	0.042171	12.3149	7.52914e-35	1.15094e-33	1.43329
ENSMUSG00000062210	chr18	protein_coding	Tnfaip8	1392.85	0.519277	0.0544526	9.5363	1.48014e-21	1.43724e-20	1.43324
ENSMUSG00000019039	chr9	protein_coding	Dalrd3	933.179	0.519149	0.0647389	8.01912	1.06506e-15	7.97609e-15	1.43311
ENSMUSG00000007888	chr8	protein_coding	Crlf1	10359.9	0.519141	0.0396246	13.1015	3.22883e-39	5.56902e-38	1.4331
ENSMUSG00000061559	chr9	protein_coding	Wdr61	1316.38	0.519057	0.0560624	9.25857	2.07189e-20	1.90111e-19	1.43302
ENSMUSG00000015932	chr2	protein_coding	Dstn	6635.81	0.518962	0.0354346	14.6456	1.43639e-48	3.20144e-47	1.43292
ENSMUSG00000028175	chr3	protein_coding	Depdc1a	550.792	0.518718	0.0651871	7.95736	1.75747e-15	1.29628e-14	1.43268
ENSMUSG00000004105	chr2	protein_coding	Angptl2	15072.2	0.518334	0.0271798	19.0706	4.43592e-81	1.86343e-79	1.4323
ENSMUSG00000028312	chr4	protein_coding	Smc2	3108.19	0.51832	0.0456528	11.3535	7.12291e-30	9.20117e-29	1.43229
ENSMUSG00000041801	chr1	protein_coding	Phlda3	9194.83	0.518303	0.0343853	15.0734	2.42367e-51	5.75366e-50	1.43227
ENSMUSG00000038582	chr5	protein_coding	Pptc7	931.825	0.5177	0.0723173	7.15873	8.143e-13	5.16941e-12	1.43167
ENSMUSG00000046591	chr7	protein_coding	Ticrr	487.84	0.517618	0.0828422	6.24824	4.15115e-10	2.22595e-09	1.43159
ENSMUSG00000014704	chr6	protein_coding	Hoxa2	570.487	0.517561	0.081241	6.37069	1.88182e-10	1.03488e-09	1.43153
ENSMUSG00000027883	chr3	protein_coding	Gpsm2	1771.79	0.516938	0.046288	11.1679	5.85724e-29	7.32428e-28	1.43092
ENSMUSG00000040560	chr18	protein_coding	Wdr7	1295.41	0.516341	0.0565539	9.13006	6.84608e-20	6.15061e-19	1.43032
ENSMUSG00000019699	chr1	protein_coding	Akt3	2841.2	0.515316	0.0436151	11.8151	3.26209e-32	4.57671e-31	1.42931
ENSMUSG00000026589	chr1	protein_coding	Sec16b	1448.19	0.514863	0.0473414	10.8756	1.50738e-27	1.82241e-26	1.42886
ENSMUSG00000027715	chr3	protein_coding	Ccna2	2386.36	0.514022	0.0414036	12.4149	2.16955e-35	3.37402e-34	1.42803
ENSMUSG00000031262	chrX	protein_coding	Cenpi	776.51	0.513684	0.0592539	8.66921	4.3512e-18	3.61614e-17	1.42769
ENSMUSG00000003299	chr9	protein_coding	Mrpl4	1229.61	0.512752	0.0578287	8.86675	7.53148e-19	6.4743e-18	1.42677
ENSMUSG00000019989	chr10	protein_coding	Enpp3	183.282	0.512604	0.109951	4.66213	3.1295e-06	1.23345e-05	1.42662
ENSMUSG00000027298	chr2	protein_coding	Tyro3	1190.99	0.512466	0.0476355	10.7581	5.42891e-27	6.42271e-26	1.42649
ENSMUSG00000032009	chr9	protein_coding	Sesn3	9825.65	0.5123	0.0388688	13.1802	1.14054e-39	1.99599e-38	1.42632
ENSMUSG00000016239	chrX	protein_coding	Lonrf3	124.647	0.512113	0.168155	3.04549	0.00232305	0.00647289	1.42614
ENSMUSG00000036555	chr5	protein_coding	Iqce	1305.52	0.512045	0.0526957	9.71702	2.55128e-22	2.55579e-21	1.42607
ENSMUSG00000033060	chr14	protein_coding	Lmo7	1304.6	0.511734	0.0721875	7.08895	1.35132e-12	8.46857e-12	1.42576
ENSMUSG00000018415	chr11	protein_coding	Gid4	1518.63	0.511638	0.0445623	11.4814	1.63578e-30	2.17577e-29	1.42567
ENSMUSG00000020415	chr11	protein_coding	Pttg1	562.124	0.510749	0.080978	6.30726	2.84025e-10	1.53952e-09	1.42479
ENSMUSG00000007656	chr9	protein_coding	Arpp19	4405.06	0.51031	0.0345098	14.7874	1.76621e-49	4.01561e-48	1.42436
ENSMUSG00000032057	chr9	protein_coding	4833427G06Rik	602.007	0.510124	0.0679617	7.50606	6.0934e-14	4.1187e-13	1.42417
ENSMUSG00000041268	chr9	protein_coding	Dmxl2	371.508	0.509648	0.110168	4.62611	3.72599e-06	1.45839e-05	1.4237
ENSMUSG00000032396	chr9	protein_coding	Dis3l	994.257	0.509631	0.0530519	9.60626	7.52297e-22	7.40183e-21	1.42369
ENSMUSG00000022533	chr16	protein_coding	Atp13a3	6344.63	0.509606	0.0434267	11.7349	8.44674e-32	1.16756e-30	1.42366
ENSMUSG00000022912	chr16	protein_coding	Pros1	6169.52	0.509493	0.0322601	15.7933	3.46259e-56	9.19424e-55	1.42355
ENSMUSG00000043154	chr9	protein_coding	Ppp2r3a	1192.59	0.50948	0.0556867	9.14903	5.7449e-20	5.17643e-19	1.42354
ENSMUSG00000002055	chr11	protein_coding	Spag5	1427.98	0.509442	0.0471955	10.7943	3.6626e-27	4.37397e-26	1.4235
ENSMUSG00000042622	chr15	protein_coding	Maff	711.776	0.509299	0.0731879	6.95878	3.43235e-12	2.11224e-11	1.42336
ENSMUSG00000032459	chr9	protein_coding	Mrps22	608.208	0.508869	0.0799997	6.36089	2.0059e-10	1.09918e-09	1.42293
ENSMUSG00000032599	chr9	protein_coding	Ip6k2	112.542	0.508421	0.169286	3.00333	0.00267046	0.00737117	1.42249
ENSMUSG00000021357	chr13	protein_coding	Exoc2	2440.14	0.508137	0.0395922	12.8343	1.05411e-37	1.75478e-36	1.42221
ENSMUSG00000049090	chr18	protein_coding	Zadh2	3159.64	0.507798	0.0361988	14.0281	1.04986e-44	2.11626e-43	1.42188
ENSMUSG00000024883	chr19	protein_coding	Rin1	1361.67	0.507576	0.068581	7.40111	1.35048e-13	8.95381e-13	1.42166
ENSMUSG00000039055	chr11	protein_coding	Eme1	194.245	0.507344	0.122458	4.14301	3.42773e-05	0.000121636	1.42143
ENSMUSG00000021065	chr12	protein_coding	Fut8	1332.65	0.507144	0.0456088	11.1194	1.00924e-28	1.25472e-27	1.42123
ENSMUSG00000052684	chr4	protein_coding	Jun	7603.85	0.506412	0.0866465	5.84458	5.0784e-09	2.5278e-08	1.42051
ENSMUSG00000032252	chr9	protein_coding	Glce	1082.3	0.505983	0.0603627	8.38237	5.18703e-17	4.12279e-16	1.42009
ENSMUSG00000058979	chr6	protein_coding	Cecr5	373.617	0.505543	0.102131	4.94997	7.4226e-07	3.11321e-06	1.41966
ENSMUSG00000027641	chr2	protein_coding	Rbl1	1495.87	0.505483	0.0520819	9.70553	2.85585e-22	2.85425e-21	1.4196
ENSMUSG00000059495	chr9	protein_coding	Arhgef12	4931.68	0.505102	0.0500977	10.0824	6.61248e-24	7.00597e-23	1.41922
ENSMUSG00000047193	chr9	protein_coding	Dync2h1	1162.18	0.504042	0.0583959	8.63146	6.05715e-18	5.00873e-17	1.41818
ENSMUSG00000036781	chr9	protein_coding	Rps27l	4213.99	0.503573	0.0534442	9.42241	4.40871e-21	4.1772e-20	1.41772
ENSMUSG00000032431	chr9	protein_coding	Crtap	7517.07	0.502246	0.0384085	13.0764	4.49138e-39	7.70542e-38	1.41642
ENSMUSG00000029730	chr5	protein_coding	Mcm7	5017.01	0.501134	0.0316048	15.8563	1.27215e-56	3.4074e-55	1.41533
ENSMUSG00000021745	chr14	protein_coding	Ptprg	2882.84	0.501025	0.0505041	9.92049	3.39088e-23	3.50294e-22	1.41522
ENSMUSG00000005873	chr18	protein_coding	Reep5	9047.3	0.499381	0.0302128	16.5288	2.27651e-61	6.67984e-60	1.41361
ENSMUSG00000025935	chr1	protein_coding	Tram1	3211.04	0.499238	0.0350066	14.2613	3.81427e-46	7.98805e-45	1.41347
ENSMUSG00000032437	chr9	protein_coding	Stt3b	8977.28	0.499122	0.0291952	17.096	1.58955e-65	5.02028e-64	1.41335
ENSMUSG00000019471	chr9	protein_coding	Cdc37	6575.96	0.49895	0.0280048	17.8166	5.25317e-71	1.82824e-69	1.41319
ENSMUSG00000020392	chr11	protein_coding	Cdkn2aipnl	1299.31	0.498605	0.0648451	7.68916	1.481e-14	1.04028e-13	1.41285
ENSMUSG00000032024	chr9	protein_coding	Clmp	5572.2	0.496187	0.0350976	14.1374	2.23518e-45	4.61366e-44	1.41048
ENSMUSG00000040084	chr2	protein_coding	Bub1b	2113.86	0.495699	0.0464972	10.6608	1.55179e-26	1.81588e-25	1.41
ENSMUSG00000010045	chr9	protein_coding	Tmem115	1403.49	0.495679	0.0561906	8.82139	1.13049e-18	9.65246e-18	1.40998
ENSMUSG00000053253	chr14	protein_coding	Ndfip2	1422.3	0.495551	0.0515156	9.61944	6.61886e-22	6.52421e-21	1.40986
ENSMUSG00000039748	chr1	protein_coding	Exo1	556.408	0.495388	0.0763824	6.48563	8.83639e-11	4.95834e-10	1.4097
ENSMUSG00000053293	chr5	protein_coding	Pom121	2557.87	0.495308	0.0565907	8.75247	2.08728e-18	1.76328e-17	1.40962
ENSMUSG00000026202	chr1	protein_coding	Tuba4a	237.701	0.494745	0.105458	4.6914	2.71348e-06	1.07877e-05	1.40907
ENSMUSG00000020528	chr11	protein_coding	Prpsap2	736.149	0.494706	0.0757648	6.52949	6.59919e-11	3.73908e-10	1.40903
ENSMUSG00000025395	chr10	protein_coding	Prim1	1718.6	0.494524	0.0439899	11.2418	2.54253e-29	3.22814e-28	1.40886
ENSMUSG00000042208	chr11	protein_coding	0610010F05Rik	1134.38	0.494143	0.0578482	8.54207	1.31842e-17	1.0733e-16	1.40848
ENSMUSG00000023805	chr17	protein_coding	Synj2	1159.01	0.493964	0.049694	9.94012	2.78499e-23	2.88951e-22	1.40831
ENSMUSG00000037894	chr3	protein_coding	H2afz	3369.38	0.493629	0.0446053	11.0666	1.82171e-28	2.2505e-27	1.40798
ENSMUSG00000050890	chr4	protein_coding	Pdik1l	376.974	0.493457	0.101335	4.86955	1.11851e-06	4.62456e-06	1.40781
ENSMUSG00000024301	chr17	protein_coding	Kifc5b	600.351	0.492435	0.0711703	6.91911	4.54475e-12	2.77222e-11	1.40682
ENSMUSG00000047749	chr6	protein_coding	Zc3hav1l	1036.64	0.492374	0.0724922	6.7921	1.10514e-11	6.59708e-11	1.40676
ENSMUSG00000057766	chr18	protein_coding	Ankrd29	379.951	0.492006	0.0879398	5.59481	2.20866e-08	1.0512e-07	1.4064
ENSMUSG00000027366	chr2	protein_coding	Sppl2a	3656.21	0.492004	0.0451176	10.9049	1.09171e-27	1.32733e-26	1.4064
ENSMUSG00000021413	chr13	protein_coding	Prpf4b	2842.62	0.491902	0.0508617	9.67135	3.99069e-22	3.96269e-21	1.4063
ENSMUSG00000013155	chr8	protein_coding	Enkd1	535.767	0.49167	0.0761561	6.45608	1.0745e-10	5.99804e-10	1.40607
ENSMUSG00000062753	chr17	protein_coding	AI413582	426.342	0.491111	0.0924954	5.30957	1.09882e-07	4.93391e-07	1.40553
ENSMUSG00000061758	chr6	protein_coding	Akr1b10	338.695	0.491079	0.09686	5.06999	3.97839e-07	1.71032e-06	1.4055
ENSMUSG00000032480	chr9	protein_coding	Dhx30	2302.59	0.490615	0.0417343	11.7557	6.60226e-32	9.16729e-31	1.40504
ENSMUSG00000087132	chr19	processed_transcript	A930001C03Rik	106.386	0.490556	0.163523	2.99991	0.00270058	0.00744859	1.40499
ENSMUSG00000012640	chr7	protein_coding	Zfp715	525.565	0.49036	0.0715392	6.85443	7.15996e-12	4.31363e-11	1.4048
ENSMUSG00000024352	chr18	protein_coding	Spata24	179.893	0.490255	0.125702	3.90014	9.61378e-05	0.000323639	1.40469
ENSMUSG00000030067	chr6	protein_coding	Foxp1	3372.4	0.489866	0.0402545	12.1692	4.53302e-34	6.76118e-33	1.40431
ENSMUSG00000026082	chr1	protein_coding	Rev1	1709.42	0.489306	0.0434199	11.2692	1.86338e-29	2.37567e-28	1.40377
ENSMUSG00000028212	chr4	protein_coding	Ccne2	2092.96	0.489163	0.0563597	8.67931	3.98186e-18	3.3156e-17	1.40363
ENSMUSG00000037379	chr5	protein_coding	Spon2	198.762	0.489059	0.158178	3.09183	0.00198926	0.00560821	1.40353
ENSMUSG00000050953	chr10	protein_coding	Gja1	15430.9	0.488685	0.0351356	13.9086	5.61938e-44	1.10882e-42	1.40317
ENSMUSG00000038205	chr3	protein_coding	Prkab2	497.039	0.488611	0.0846866	5.76963	7.94438e-09	3.89753e-08	1.40309
ENSMUSG00000038028	chr6	protein_coding	Tigar	388.492	0.488153	0.100648	4.85012	1.23387e-06	5.07614e-06	1.40265
ENSMUSG00000056267	chr9	protein_coding	Cep70	307.16	0.487823	0.0877843	5.55706	2.74352e-08	1.29659e-07	1.40233
ENSMUSG00000032607	chr9	protein_coding	Amt	159.227	0.487657	0.140057	3.48186	0.00049795	0.00153064	1.40217
ENSMUSG00000056445	chr6	processed_transcript	Hoxaas2	273.98	0.487633	0.100318	4.86088	1.16863e-06	4.82251e-06	1.40214
ENSMUSG00000004221	chrX	protein_coding	Ikbkg	2714.58	0.487525	0.0376024	12.9653	1.92557e-38	3.24316e-37	1.40204
ENSMUSG00000036615	chr3	protein_coding	Rfxap	494.974	0.486384	0.0831651	5.84842	4.96276e-09	2.47367e-08	1.40093
ENSMUSG00000024180	chr17	protein_coding	Tmem8	212.274	0.486149	0.127564	3.81103	0.000138392	0.000456173	1.4007
ENSMUSG00000097487	chr11	protein_coding	Ptges3l	77.0948	0.486149	0.166223	2.92467	0.00344824	0.00933946	1.4007
ENSMUSG00000028919	chr4	protein_coding	Arhgef19	1187.92	0.486086	0.0547681	8.87535	6.97108e-19	6.00456e-18	1.40064
ENSMUSG00000032381	chr9	protein_coding	Fam96a	1447.46	0.485311	0.0537916	9.02206	1.84588e-19	1.62415e-18	1.39989
ENSMUSG00000054499	chr7	protein_coding	Dedd2	190.102	0.484643	0.12931	3.74793	0.000178302	0.000580849	1.39924
ENSMUSG00000032342	chr9	protein_coding	Mto1	337.811	0.484262	0.0988077	4.90105	9.53236e-07	3.96101e-06	1.39887
ENSMUSG00000029547	chr5	protein_coding	Ints1	3853.28	0.484253	0.0415552	11.6533	2.20815e-31	3.02311e-30	1.39886
ENSMUSG00000041891	chr18	protein_coding	Lman1	7902.48	0.484162	0.0297948	16.2499	2.23806e-59	6.2923e-58	1.39877
ENSMUSG00000035765	chr18	protein_coding	Dym	1181.71	0.48412	0.0545546	8.87406	7.05283e-19	6.07255e-18	1.39873
ENSMUSG00000066607	chr9	protein_coding	6030419C18Rik	1000.45	0.484069	0.0510641	9.47962	2.55206e-21	2.45043e-20	1.39868
ENSMUSG00000095123	chr10	lincRNA	Gm21781	206.917	0.483564	0.131891	3.66638	0.000246008	0.000787605	1.39819
ENSMUSG00000046785	chr9	protein_coding	Epm2aip1	3510.02	0.483516	0.0422263	11.4506	2.33513e-30	3.0869e-29	1.39815
ENSMUSG00000063849	chr9	protein_coding	Ppcdc	722.028	0.483418	0.0879516	5.49641	3.87603e-08	1.80719e-07	1.39805
ENSMUSG00000032336	chr9	protein_coding	Nptn	9902.63	0.483391	0.0306882	15.7517	6.68867e-56	1.76515e-54	1.39803
ENSMUSG00000025068	chr19	protein_coding	Gsto1	3826.39	0.483257	0.0385549	12.5343	4.84745e-36	7.64923e-35	1.3979
ENSMUSG00000000567	chr11	protein_coding	Sox9	3769.42	0.482923	0.0363652	13.2798	3.03197e-40	5.39385e-39	1.39757
ENSMUSG00000033319	chr18	protein_coding	Fem1c	1309.9	0.482727	0.0474964	10.1634	2.88752e-24	3.09441e-23	1.39738
ENSMUSG00000020821	chr11	protein_coding	Kif1c	14201.3	0.481641	0.023783	20.2514	3.44946e-91	1.67097e-89	1.39633
ENSMUSG00000029705	chr5	protein_coding	Cux1	3983.68	0.481102	0.031247	15.3967	1.72113e-53	4.33975e-52	1.39581
ENSMUSG00000042659	chr7	protein_coding	Arrdc4	276.996	0.480801	0.10354	4.64363	3.42345e-06	1.34389e-05	1.39552
ENSMUSG00000024622	chr18	protein_coding	Hmgxb3	1347.09	0.480696	0.0578936	8.3031	1.01434e-16	7.94767e-16	1.39542
ENSMUSG00000030609	chr7	protein_coding	Aen	3459.47	0.480491	0.0324555	14.8046	1.36798e-49	3.1201e-48	1.39522
ENSMUSG00000073771	chr4	protein_coding	Btbd19	901.466	0.480332	0.0675502	7.11074	1.15422e-12	7.263e-12	1.39506
ENSMUSG00000045838	chr2	protein_coding	A430105I19Rik	1092.31	0.479685	0.0482961	9.93217	3.01616e-23	3.12483e-22	1.39444
ENSMUSG00000037443	chr4	protein_coding	Cep85	827.4	0.479684	0.0588274	8.1541	3.51803e-16	2.69753e-15	1.39444
ENSMUSG00000066324	chr4	protein_coding	Impad1	8978.38	0.47966	0.0331838	14.4546	2.344e-47	5.04652e-46	1.39441
ENSMUSG00000025169	chr11	protein_coding	Ogfod3	258.023	0.478411	0.12383	3.86346	0.000111793	0.000373015	1.39321
ENSMUSG00000030019	chr6	protein_coding	Fbxl14	1387.17	0.478318	0.0493746	9.68754	3.40626e-22	3.38862e-21	1.39312
ENSMUSG00000046404	chr1	protein_coding	Yod1	339.016	0.478167	0.104521	4.57484	4.76592e-06	1.84861e-05	1.39297
ENSMUSG00000039765	chr5	protein_coding	Cc2d2a	1096.84	0.477353	0.0484972	9.84289	7.35657e-23	7.49527e-22	1.39219
ENSMUSG00000040563	chr9	protein_coding	Plppr2	342.237	0.477273	0.101204	4.71596	2.40577e-06	9.60877e-06	1.39211
ENSMUSG00000032114	chr9	protein_coding	Slc37a4	312.963	0.477272	0.107827	4.42628	9.587e-06	3.60989e-05	1.39211
ENSMUSG00000049295	chr14	protein_coding	Zfp219	1700.91	0.476697	0.0481408	9.90213	4.07484e-23	4.1974e-22	1.39155
ENSMUSG00000051331	chr6	protein_coding	Cacna1c	1758.22	0.476502	0.0641287	7.4304	1.08271e-13	7.21405e-13	1.39137
ENSMUSG00000047910	chr18	protein_coding	Pcdhb16	533.403	0.476096	0.0792226	6.0096	1.85986e-09	9.5561e-09	1.39097
ENSMUSG00000050471	chr9	protein_coding	Fam118b	447.681	0.476094	0.0899435	5.29326	1.20156e-07	5.37725e-07	1.39097
ENSMUSG00000021368	chr13	protein_coding	Tbc1d7	363.416	0.476041	0.0874035	5.44648	5.13776e-08	2.36927e-07	1.39092
ENSMUSG00000022322	chr8	protein_coding	Shcbp1	685.772	0.475689	0.0640422	7.42774	1.10471e-13	7.35606e-13	1.39058
ENSMUSG00000039156	chr5	protein_coding	Stim2	1362.82	0.475663	0.0467571	10.1731	2.61541e-24	2.81121e-23	1.39056
ENSMUSG00000039952	chr9	protein_coding	Dag1	14476.2	0.475594	0.0337293	14.1003	3.77984e-45	7.7205e-44	1.39049
ENSMUSG00000005973	chr2	protein_coding	Rcn1	6309.24	0.475562	0.0379494	12.5315	5.02286e-36	7.92021e-35	1.39046
ENSMUSG00000038886	chr7	protein_coding	Man2a2	5179.48	0.475402	0.0372303	12.7692	2.43503e-37	4.00402e-36	1.39031
ENSMUSG00000027329	chr2	protein_coding	Spef1	182.189	0.475372	0.121566	3.91041	9.2141e-05	0.000310866	1.39028
ENSMUSG00000020785	chr11	protein_coding	Camkk1	334.342	0.475358	0.091012	5.22303	1.76017e-07	7.78644e-07	1.39026
ENSMUSG00000054715	chr7	protein_coding	Zscan22	299.911	0.475267	0.0989454	4.80332	1.56055e-06	6.3593e-06	1.39018
ENSMUSG00000030878	chr7	protein_coding	Cdr2	1517.84	0.475235	0.0562123	8.45427	2.80829e-17	2.25292e-16	1.39014
ENSMUSG00000021400	chr13	protein_coding	Wrnip1	1234.18	0.475178	0.0506691	9.37806	6.71992e-21	6.30043e-20	1.39009
ENSMUSG00000055866	chr1	protein_coding	Per2	600.165	0.475155	0.0796425	5.96609	2.43006e-09	1.23501e-08	1.39007
ENSMUSG00000028565	chr4	protein_coding	Nfia	2119.89	0.474626	0.0570214	8.32365	8.52932e-17	6.70499e-16	1.38956
ENSMUSG00000027699	chr3	protein_coding	Ect2	1158.52	0.474479	0.0493259	9.61927	6.6302e-22	6.53241e-21	1.38942
ENSMUSG00000067194	chrX	protein_coding	Eif1ax	4413.59	0.473767	0.0402945	11.7576	6.45449e-32	8.9679e-31	1.38873
ENSMUSG00000070972	chr4	protein_coding	Dnajc25	677.895	0.473729	0.0670548	7.0648	1.60846e-12	1.00508e-11	1.38869
ENSMUSG00000008140	chr7	protein_coding	Emc10	2840.3	0.473255	0.0342276	13.8267	1.75888e-43	3.42663e-42	1.38824
ENSMUSG00000037239	chr7	protein_coding	Spred3	574.291	0.473241	0.0735692	6.43259	1.25447e-10	6.98271e-10	1.38822
ENSMUSG00000039646	chr16	protein_coding	Vasn	4355.38	0.472901	0.0476312	9.92839	3.13274e-23	3.24093e-22	1.3879
ENSMUSG00000050192	chr3	protein_coding	Eif5a2	694.47	0.472815	0.0694529	6.80771	9.91614e-12	5.92928e-11	1.38782
ENSMUSG00000040433	chr9	protein_coding	Zbtb38	2784.88	0.472712	0.0365254	12.942	2.60724e-38	4.38097e-37	1.38772
ENSMUSG00000038126	chr5	protein_coding	Mphosph9	627.917	0.472337	0.0794257	5.9469	2.73276e-09	1.38623e-08	1.38735
ENSMUSG00000047409	chr9	protein_coding	Ctdspl	2261.34	0.472249	0.0357997	13.1914	9.83245e-40	1.72212e-38	1.38727
ENSMUSG00000079852	chr6	protein_coding	Klra4	201.158	0.472003	0.141242	3.3418	0.000832373	0.00248476	1.38703
ENSMUSG00000025245	chr9	protein_coding	Lztfl1	1033.52	0.471835	0.059104	7.98312	1.42678e-15	1.05855e-14	1.38687
ENSMUSG00000031200	chrX	protein_coding	Mtcp1	234.548	0.47153	0.122624	3.84533	0.000120393	0.000400278	1.38658
ENSMUSG00000097815	chr6	lincRNA	Gm26809	377.577	0.471088	0.0770279	6.11582	9.60629e-10	5.04547e-09	1.38615
ENSMUSG00000015749	chr3	protein_coding	Anp32e	3853.36	0.470813	0.0308446	15.264	1.32801e-52	3.26061e-51	1.38589
ENSMUSG00000074916	chr2	protein_coding	Chst14	2367.55	0.470766	0.0390928	12.0423	2.12998e-33	3.10587e-32	1.38585
ENSMUSG00000019790	chr10	protein_coding	Stxbp5	1284.5	0.470544	0.0607185	7.7496	9.21822e-15	6.54341e-14	1.38563
ENSMUSG00000019659	chr9	protein_coding	Ccdc12	489.104	0.47047	0.0818763	5.74611	9.13183e-09	4.46482e-08	1.38556
ENSMUSG00000004880	chr1	protein_coding	Lbr	1588.44	0.470317	0.0582778	8.07027	7.01442e-16	5.30099e-15	1.38541
ENSMUSG00000069601	chr10	protein_coding	Ank3	4364.3	0.470167	0.0446851	10.5218	6.85632e-26	7.80242e-25	1.38527
ENSMUSG00000032267	chr9	protein_coding	Usp28	1019.02	0.46965	0.0526715	8.91659	4.80847e-19	4.17355e-18	1.38477
ENSMUSG00000051278	chr3	protein_coding	Zgrf1	607.95	0.469645	0.083999	5.59108	2.25661e-08	1.07284e-07	1.38477
ENSMUSG00000032479	chr9	protein_coding	Map4	13589	0.469348	0.0336563	13.9453	3.36e-44	6.67284e-43	1.38448
ENSMUSG00000003573	chr8	protein_coding	Homer3	2119.12	0.469197	0.0372841	12.5844	2.57423e-36	4.08006e-35	1.38434
ENSMUSG00000057130	chr18	protein_coding	Txnl4a	1141.69	0.468991	0.0538305	8.71236	2.97623e-18	2.49076e-17	1.38414
ENSMUSG00000032803	chr9	protein_coding	Cdv3	6055.22	0.468902	0.0359566	13.0408	7.1726e-39	1.22338e-37	1.38406
ENSMUSG00000027166	chr2	protein_coding	Dnajc24	330.406	0.46863	0.104889	4.46787	7.90034e-06	3.00001e-05	1.38379
ENSMUSG00000004771	chr9	protein_coding	Rab11a	2411.07	0.468262	0.0410436	11.4089	3.77458e-30	4.92918e-29	1.38344
ENSMUSG00000053580	chr11	protein_coding	Tanc2	2787.1	0.467964	0.0470291	9.95051	2.50887e-23	2.6068e-22	1.38316
ENSMUSG00000027800	chr3	protein_coding	Tm4sf1	7430.54	0.467954	0.0344278	13.5923	4.44755e-42	8.32532e-41	1.38315
ENSMUSG00000038301	chr6	protein_coding	Snx10	224.655	0.467381	0.135335	3.45351	0.000553339	0.00168812	1.3826
ENSMUSG00000017861	chr2	protein_coding	Mybl2	375.784	0.467194	0.0919138	5.08295	3.71608e-07	1.60043e-06	1.38242
ENSMUSG00000020496	chr11	protein_coding	Rnf187	6188.9	0.46631	0.0418501	11.1424	7.79926e-29	9.7188e-28	1.38157
ENSMUSG00000061273	chrX	protein_coding	Mmgt1	2049.45	0.46628	0.0460639	10.1225	4.39183e-24	4.67159e-23	1.38154
ENSMUSG00000072847	chr11	lincRNA	A530017D24Rik	142.931	0.466054	0.149355	3.12044	0.0018058	0.00512593	1.38133
ENSMUSG00000040037	chr3	protein_coding	Negr1	1962.2	0.465964	0.0875774	5.3206	1.03425e-07	4.65466e-07	1.38124
ENSMUSG00000032324	chr9	protein_coding	Tspan3	7281.72	0.465896	0.0303734	15.339	4.19895e-53	1.04648e-51	1.38118
ENSMUSG00000013822	chr9	protein_coding	Elof1	1436.78	0.465575	0.0639301	7.28257	3.27526e-13	2.1231e-12	1.38087
ENSMUSG00000032666	chr1	protein_coding	1700025G04Rik	891.118	0.465238	0.0659972	7.04935	1.79751e-12	1.11963e-11	1.38054
ENSMUSG00000054520	chr5	protein_coding	Sh3bp2	280.93	0.465169	0.0893141	5.20824	1.90636e-07	8.41064e-07	1.38048
ENSMUSG00000026131	chr1	protein_coding	Dst	13627.2	0.464914	0.0512096	9.07865	1.09931e-19	9.77835e-19	1.38023
ENSMUSG00000031930	chr8	protein_coding	Wwp2	2573.61	0.464702	0.0442441	10.5031	8.35648e-26	9.4845e-25	1.38003
ENSMUSG00000078185	chr1	protein_coding	Chml	424.693	0.464081	0.0890471	5.21163	1.87187e-07	8.26527e-07	1.37944
[truncated: 4,077 more rows]

## Sheet: 2. D-1_IRX3-KO_vs_Ctr_(ML-792)
ensembl.id	Chromosome	type	gene.id	baseMean	log2FoldChange	lfcSE	stat	pvalue	padj	Symmetric Fold change
ENSMUSG00000031673	chr8	protein_coding	Cdh11	17695.7	14.9918	1.02063	14.6889	7.59651e-49	1.64042e-47	32583.1
ENSMUSG00000043613	chr9	protein_coding	Mmp3	49.2836	9.81244	1.19138	8.2362	1.77768e-16	1.34156e-15	899.161
ENSMUSG00000033676	chr7	protein_coding	Gabrb3	327.899	9.77529	0.836194	11.6902	1.43039e-31	1.88625e-30	876.303
ENSMUSG00000021464	chr13	protein_coding	Ror2	70.5682	9.62263	1.18983	8.08737	6.09676e-16	4.46169e-15	788.317
ENSMUSG00000022525	chr16	protein_coding	Hrasls	37.398	9.60159	1.19566	8.03036	9.71851e-16	7.01899e-15	776.903
ENSMUSG00000020154	chr10	protein_coding	Ptprb	26.976	9.3063	1.21018	7.69002	1.47106e-14	1.00284e-13	633.106
ENSMUSG00000022221	chr14	protein_coding	Ripk3	747.232	9.01506	0.483182	18.6577	1.09321e-77	3.90576e-76	517.374
ENSMUSG00000035357	chr6	protein_coding	Pdzrn3	63.7459	8.84071	1.18891	7.43597	1.03805e-13	6.77582e-13	458.48
ENSMUSG00000033214	chr14	protein_coding	Slitrk5	383.309	8.82959	0.649225	13.6002	3.99316e-42	7.21116e-41	454.958
ENSMUSG00000110084	chr8	TEC	Gm45257	43.8374	8.82735	1.20631	7.31765	2.52342e-13	1.61577e-12	454.254
ENSMUSG00000043969	chr19	protein_coding	Emx2	41.0992	8.58211	1.19334	7.19168	6.39973e-13	4.01533e-12	383.241
ENSMUSG00000028093	chr3	protein_coding	Acp6	50.478	8.5216	1.19341	7.14052	9.29765e-13	5.76294e-12	367.499
ENSMUSG00000022575	chr15	protein_coding	Gsdmd	222.877	8.47032	0.653662	12.9583	2.1096e-38	3.43476e-37	354.668
ENSMUSG00000041658	chrX	protein_coding	Rragb	25.1831	8.45034	1.21158	6.97464	3.06654e-12	1.84284e-11	349.789
ENSMUSG00000057836	chrX	protein_coding	Xlr3a	26.0421	8.43122	1.20593	6.99145	2.72067e-12	1.63957e-11	345.184
ENSMUSG00000029661	chr6	protein_coding	Col1a2	66930.9	8.37148	0.0559053	149.744	0	0	331.181
ENSMUSG00000074743	chr2	protein_coding	Thbd	2661.72	8.37031	0.272711	30.6929	7.07245e-207	8.89556e-205	330.914
ENSMUSG00000045103	chrX	protein_coding	Dmd	48.7762	8.35682	1.19525	6.99172	2.7154e-12	1.63685e-11	327.834
ENSMUSG00000112358	chr12	TEC	RP23-220J1.2	25.3836	8.32311	1.20393	6.91329	4.73525e-12	2.82043e-11	320.263
ENSMUSG00000021047	chr12	protein_coding	Nova1	184.706	7.99005	0.731252	10.9265	8.60747e-28	1.00178e-26	254.241
ENSMUSG00000056854	chrX	protein_coding	Pou3f4	26.6074	7.89807	1.20745	6.54109	6.10722e-11	3.39504e-10	238.537
ENSMUSG00000050212	chr4	protein_coding	Eva1b	645.084	7.81987	0.379549	20.603	2.57735e-94	1.1597e-92	225.952
ENSMUSG00000022596	chr15	protein_coding	Slurp1	11.8408	7.8018	1.25898	6.1969	5.75853e-10	2.99745e-09	223.139
ENSMUSG00000058624	chr19	protein_coding	Gda	528.377	7.72463	0.390228	19.7952	3.27667e-87	1.33222e-85	211.517
ENSMUSG00000021069	chr12	protein_coding	Pygl	27.9088	7.69761	1.20767	6.37394	1.84233e-10	9.89383e-10	207.593
ENSMUSG00000031255	chrX	protein_coding	Sytl4	15.7512	7.45716	1.22452	6.08985	1.13019e-09	5.76023e-09	175.723
ENSMUSG00000031112	chrX	protein_coding	Stk26	6.14398	7.44242	1.32804	5.60406	2.09385e-08	9.76465e-08	173.937
ENSMUSG00000095872	chrX	protein_coding	Gm15128	29.9202	7.43873	1.20191	6.18909	6.0514e-10	3.14153e-09	173.492
ENSMUSG00000026399	chr1	protein_coding	Cd55	44.2768	7.43324	1.04013	7.14642	8.90724e-13	5.52677e-12	172.833
ENSMUSG00000044367	chr11	protein_coding	Slc16a13	97.0872	7.38604	0.602762	12.2536	1.60608e-34	2.33876e-33	167.27
ENSMUSG00000107603	chr6	TEC	Gm43921	20.4949	7.38455	1.21196	6.09305	1.10777e-09	5.64999e-09	167.098
ENSMUSG00000087095	chr19	antisense	Emx2os	17.2154	7.34264	1.2172	6.03242	1.61522e-09	8.14349e-09	162.314
ENSMUSG00000025932	chr1	protein_coding	Eya1	62.0071	7.25657	1.19851	6.05467	1.40702e-09	7.12556e-09	152.914
ENSMUSG00000056900	chr3	protein_coding	Usp13	66.0442	7.2195	1.03336	6.98643	2.81962e-12	1.6973e-11	149.034
ENSMUSG00000049252	chr2	protein_coding	Lrp1b	18.4856	7.21233	1.2229	5.89773	3.68536e-09	1.81053e-08	148.296
ENSMUSG00000039304	chr3	protein_coding	Tnfsf10	30.3727	7.14777	0.767091	9.31802	1.18531e-20	1.07251e-19	141.806
ENSMUSG00000031239	chrX	protein_coding	Itm2a	2297.06	7.14489	0.220303	32.4321	9.69754e-231	1.52244e-228	141.523
ENSMUSG00000106498	chr5	TEC	Gm43032	12.6156	7.13179	1.26813	5.62386	1.86738e-08	8.7369e-08	140.244
ENSMUSG00000020176	chr11	protein_coding	Grb10	2344.11	7.07842	0.160529	44.0944	0	0	135.15
ENSMUSG00000039706	chr5	protein_coding	Ldb2	226.805	7.06748	0.41282	17.12	1.05273e-65	3.15789e-64	134.129
ENSMUSG00000085757	chrX	lincRNA	1700019B21Rik	9.10156	7.0667	1.27431	5.54551	2.93104e-08	1.35281e-07	134.056
ENSMUSG00000022321	chr15	protein_coding	Cdh10	14.6728	7.05115	1.22616	5.75062	8.89189e-09	4.25371e-08	132.619
ENSMUSG00000051900	chr7	protein_coding	Abca16	12.7006	7.04023	1.24244	5.66648	1.45763e-08	6.87817e-08	131.62
ENSMUSG00000062184	chrX	protein_coding	Hs6st2	47.1516	6.94643	1.21296	5.72686	1.02306e-08	4.87246e-08	123.335
ENSMUSG00000027358	chr2	protein_coding	Bmp2	503.298	6.94207	0.182386	38.0624	0	0	122.962
ENSMUSG00000067586	chr13	protein_coding	S1pr3	998.867	6.91872	0.221147	31.2856	7.31595e-215	9.89631e-213	120.988
ENSMUSG00000029673	chr5	protein_coding	Auts2	19.106	6.91845	1.30884	5.28592	1.25073e-07	5.49107e-07	120.965
ENSMUSG00000027995	chr3	protein_coding	Tlr2	28.2906	6.88099	0.859939	8.00172	1.22692e-15	8.83152e-15	117.865
ENSMUSG00000097626	chr5	antisense	4921504A21Rik	15.6429	6.78291	1.23295	5.50139	3.76811e-08	1.72252e-07	110.119
ENSMUSG00000063531	chr5	protein_coding	Sema3e	95.5426	6.72521	0.845609	7.9531	1.81904e-15	1.29807e-14	105.801
ENSMUSG00000019894	chr10	protein_coding	Slc6a15	8.47301	6.71047	1.2474	5.37955	7.46714e-08	3.33686e-07	104.726
ENSMUSG00000023961	chr17	protein_coding	Enpp4	57.2921	6.66115	1.03385	6.44303	1.17111e-10	6.37356e-10	101.206
ENSMUSG00000079350	chrX	protein_coding	Magea8	23.1789	6.6553	1.20614	5.51785	3.43179e-08	1.57245e-07	100.796
ENSMUSG00000022883	chr16	protein_coding	Robo1	676.239	6.64618	0.359931	18.4652	3.93867e-76	1.38194e-74	100.161
ENSMUSG00000092094	chr5	protein_coding	Zfp804b	18.4244	6.61599	1.23525	5.35598	8.50935e-08	3.78608e-07	98.0871
ENSMUSG00000055214	chr1	protein_coding	Pld5	4.67527	6.45693	1.36919	4.71588	2.40666e-06	9.43708e-06	87.8473
ENSMUSG00000039616	chr18	protein_coding	Mocos	62.3162	6.43656	0.609906	10.5534	4.90111e-26	5.41413e-25	86.6157
ENSMUSG00000103170	chr3	lincRNA	Gm37170	13.8559	6.42504	1.22764	5.23363	1.6621e-07	7.22631e-07	85.9272
ENSMUSG00000043753	chr4	protein_coding	Dmrta1	3.76062	6.40729	1.33279	4.80744	1.52874e-06	6.10815e-06	84.8763
ENSMUSG00000023959	chr17	protein_coding	Clic5	137.757	6.38049	0.318196	20.0521	1.93638e-89	8.08694e-88	83.3142
ENSMUSG00000070551	chr7	protein_coding	Mrgprb5	9.5315	6.37691	1.26639	5.03552	4.76557e-07	1.99529e-06	83.1077
ENSMUSG00000103538	chr3	unprocessed_pseudogene	Olfr289-ps1	12.1044	6.3723	1.26393	5.04165	4.61537e-07	1.93504e-06	82.8427
ENSMUSG00000038305	chr1	protein_coding	Spats2l	22.4542	6.33362	1.2277	5.15893	2.48369e-07	1.06582e-06	80.6511
ENSMUSG00000042195	chr9	protein_coding	Slc35f2	7.86276	6.31025	1.25699	5.02012	5.16395e-07	2.15537e-06	79.3552
ENSMUSG00000033906	chrX	protein_coding	Zdhhc15	159.443	6.27027	0.396349	15.8201	2.26208e-56	5.69705e-55	77.1861
ENSMUSG00000091568	chr14	protein_coding	Gm8206	7.30949	6.21821	1.27977	4.85886	1.18064e-06	4.76422e-06	74.4507
ENSMUSG00000034732	chrX	protein_coding	Pabpc5	5.35262	6.1865	1.34946	4.58442	4.55238e-06	1.73882e-05	72.8319
ENSMUSG00000023232	chr4	protein_coding	Serinc2	19.6983	6.1826	0.87523	7.06397	1.6181e-12	9.88695e-12	72.6352
ENSMUSG00000021587	chr13	protein_coding	Pcsk1	9.11347	6.18105	1.28384	4.81449	1.47574e-06	5.90955e-06	72.5574
ENSMUSG00000043518	chrX	protein_coding	Rai2	3.67279	6.15393	1.39299	4.4178	9.97126e-06	3.67796e-05	71.2062
ENSMUSG00000094925	chr14	protein_coding	Gm5798	11.4876	6.13921	1.27823	4.8029	1.56384e-06	6.23564e-06	70.4835
ENSMUSG00000032356	chr9	protein_coding	Rasgrf1	16.5426	6.13381	0.890613	6.88718	5.69107e-12	3.37479e-11	70.22
ENSMUSG00000005360	chr15	protein_coding	Slc1a3	436.573	6.0842	1.19305	5.09971	3.40171e-07	1.44279e-06	67.8463
ENSMUSG00000083805	chrX	processed_pseudogene	Gm14848	3.81159	6.04672	1.40347	4.3084	1.64442e-05	5.92432e-05	66.1066
ENSMUSG00000027171	chr2	protein_coding	Prrg4	318.838	6.03176	0.211384	28.5346	4.36174e-179	4.48863e-177	65.4245
ENSMUSG00000020589	chr12	protein_coding	Fam49a	7.84756	6.01064	1.36802	4.39368	1.1145e-05	4.08914e-05	64.4737
ENSMUSG00000059878	chr6	protein_coding	Zfp422	318.45	5.96749	0.283731	21.0322	3.3296e-98	1.58436e-96	62.574
ENSMUSG00000034382	chr17	protein_coding	AI661453	6.5511	5.9437	1.28455	4.62706	3.70896e-06	1.42961e-05	61.5505
ENSMUSG00000030223	chr6	protein_coding	Ptpro	3.86545	5.93844	1.34606	4.41172	1.02551e-05	3.77942e-05	61.3267
ENSMUSG00000057697	chr6	protein_coding	Vmn1r53	4.84901	5.93492	1.35773	4.37122	1.23555e-05	4.5156e-05	61.1771
ENSMUSG00000031877	chr8	protein_coding	Ces2g	590.787	5.87299	0.206782	28.4018	1.91885e-177	1.95596e-175	58.6066
ENSMUSG00000006764	chr10	protein_coding	Tph2	4.43705	5.86863	1.33995	4.37974	1.18822e-05	4.34853e-05	58.4295
ENSMUSG00000022860	chr16	protein_coding	Chodl	43.9271	5.85345	1.05309	5.55838	2.72296e-08	1.26001e-07	57.8183
ENSMUSG00000029675	chr5	protein_coding	Eln	641.301	5.84454	0.258186	22.6369	1.87616e-113	1.05912e-111	57.4623
ENSMUSG00000045330	chrX	protein_coding	4933402E13Rik	4.81873	5.80692	1.3294	4.36809	1.25335e-05	4.57754e-05	55.9833
ENSMUSG00000024376	chr18	protein_coding	Epb41l4a	28.0047	5.78406	0.681456	8.4878	2.10577e-17	1.65416e-16	55.1032
ENSMUSG00000091400	chr14	protein_coding	Gm6356	78.0693	5.77831	0.610564	9.4639	2.96663e-21	2.75621e-20	54.884
ENSMUSG00000048489	chr6	protein_coding	8430408G22Rik	31.1814	5.76536	0.637395	9.04519	1.49399e-19	1.29829e-18	54.3933
ENSMUSG00000036602	chr10	protein_coding	Alx1	5.25083	5.76342	1.34287	4.29188	1.77165e-05	6.36032e-05	54.3204
ENSMUSG00000037211	chr3	protein_coding	Spry1	243.159	5.75704	0.657373	8.75765	1.99366e-18	1.64101e-17	54.0808
ENSMUSG00000111885	chr12	lincRNA	RP24-119O6.1	3.01175	5.72936	1.40169	4.08746	4.36116e-05	0.0001502	53.0529
ENSMUSG00000061843	chr6	unprocessed_pseudogene	Vmn1r-ps32	5.48611	5.71333	1.33263	4.28724	1.80906e-05	6.49138e-05	52.4666
ENSMUSG00000033585	chr7	protein_coding	Ndn	567.652	5.70883	0.207103	27.5652	2.9131e-167	2.72413e-165	52.3034
ENSMUSG00000002265	chr7	protein_coding	Peg3	76.9052	5.68185	0.854251	6.65126	2.9059e-11	1.65039e-10	51.3342
ENSMUSG00000072595	chr14	protein_coding	4930503E14Rik	4.80675	5.64312	1.34357	4.20008	2.66815e-05	9.38609e-05	49.9746
ENSMUSG00000025588	chr8	protein_coding	Nat1	27.3022	5.64176	1.23595	4.56471	5.00177e-06	1.90336e-05	49.9275
ENSMUSG00000026312	chr1	protein_coding	Cdh7	1.74595	5.63393	1.63631	3.44308	0.000575134	0.00172356	49.6572
ENSMUSG00000049691	chr5	protein_coding	Nkx3-2	34.1634	5.58331	0.859308	6.49745	8.16941e-11	4.50301e-10	47.945
ENSMUSG00000052516	chr16	protein_coding	Robo2	753.59	5.49407	0.229476	23.9418	1.1256e-126	7.38093e-125	45.0691
ENSMUSG00000093482	chr6	lincRNA	Gm20619	3.42584	5.48328	1.42666	3.84343	0.000121327	0.000398397	44.7334
ENSMUSG00000070691	chr4	protein_coding	Runx3	103.325	5.4776	0.370768	14.7737	2.16528e-49	4.71843e-48	44.5578
ENSMUSG00000028184	chr3	protein_coding	Adgrl2	215.053	5.45114	0.333371	16.3516	4.23735e-60	1.14494e-58	43.7479
ENSMUSG00000109403	chr2	protein_coding	Olfr1311	2.10824	5.42498	1.46579	3.70107	0.000214691	0.000684289	42.9618
ENSMUSG00000006356	chr12	protein_coding	Crip2	3383.84	5.42419	0.0728144	74.4934	0	0	42.9382
ENSMUSG00000038296	chr7	protein_coding	Galnt18	4.04117	5.40171	1.38592	3.89755	9.71688e-05	0.000322915	42.2744
ENSMUSG00000038721	chr11	protein_coding	Hoxb7	3.27	5.38078	1.37041	3.9264	8.62284e-05	0.000288474	41.6656
ENSMUSG00000040327	chr17	protein_coding	Cul9	98.5152	5.37113	0.410672	13.0789	4.34779e-39	7.20988e-38	41.3878
ENSMUSG00000033737	chrX	protein_coding	Fndc3c1	2.57256	5.36571	1.5275	3.51274	0.000443517	0.00135058	41.2324
ENSMUSG00000083307	chrX	processed_pseudogene	AA414768	146.657	5.3538	0.318653	16.8014	2.38547e-63	6.82271e-62	40.8935
ENSMUSG00000022754	chr16	protein_coding	Tmem45a	352.523	5.34792	0.326073	16.401	1.8812e-60	5.1087e-59	40.7272
ENSMUSG00000028148	chr3	protein_coding	Them5	5.02638	5.34108	1.31224	4.07021	4.69708e-05	0.000161433	40.5345
ENSMUSG00000101543	chr7	unprocessed_pseudogene	Gm18352	1.90309	5.31709	1.53992	3.45284	0.000554711	0.00166607	39.8662
ENSMUSG00000024598	chr18	protein_coding	Fbn2	1589.17	5.30035	0.106196	49.9109	0	0	39.4062
ENSMUSG00000027416	chr2	protein_coding	Otor	81.0209	5.29607	0.403351	13.1302	2.21068e-39	3.69156e-38	39.2896
ENSMUSG00000031209	chrX	protein_coding	Heph	85.2585	5.29157	0.663111	7.97992	1.4643e-15	1.05015e-14	39.1671
ENSMUSG00000044694	chr9	antisense	2010007H06Rik	23.0883	5.2785	0.790906	6.67399	2.48946e-11	1.42138e-10	38.8138
ENSMUSG00000026080	chr1	protein_coding	Chst10	165.688	5.27569	0.289695	18.2112	4.20628e-74	1.42246e-72	38.7384
ENSMUSG00000092552	chr6	processed_pseudogene	Gm4287	3.09107	5.2731	1.42691	3.69547	0.000219476	0.000698401	38.6688
ENSMUSG00000028150	chr3	protein_coding	Rorc	34.5203	5.22172	1.23745	4.21973	2.44591e-05	8.63678e-05	37.316
ENSMUSG00000033578	chrX	protein_coding	Tmem35a	5.68696	5.21661	1.31902	3.95492	7.65615e-05	0.000257375	37.1841
ENSMUSG00000026241	chr1	protein_coding	Nppc	12.6638	5.18843	1.26365	4.1059	4.02746e-05	0.000139153	36.4648
ENSMUSG00000079387	chrX	protein_coding	Luzp4	4.09293	5.14876	1.34881	3.81727	0.000134938	0.000441137	35.4758
ENSMUSG00000031224	chrX	protein_coding	Magee2	2.55895	5.09675	1.64987	3.08919	0.00200705	0.00555496	34.2196
ENSMUSG00000027004	chr2	protein_coding	Frzb	16.4829	5.08229	1.11307	4.566	4.97113e-06	1.89271e-05	33.8782
ENSMUSG00000038370	chr1	protein_coding	Pcp4l1	2.41903	5.04545	1.51609	3.32793	0.000874944	0.00255406	33.0242
ENSMUSG00000059334	chrX	protein_coding	Zfp36l3	6.29408	5.04354	1.28686	3.91928	8.88151e-05	0.000296436	32.9805
ENSMUSG00000029299	chr5	protein_coding	Abcg3	3.34608	5.04184	1.40507	3.58833	0.000332802	0.00103199	32.9417
ENSMUSG00000043747	chr17	protein_coding	1520401A03Rik	21.1529	5.04097	0.783467	6.43418	1.24139e-10	6.74236e-10	32.9218
ENSMUSG00000040938	chr11	protein_coding	Slc16a11	38.6295	5.02606	0.489567	10.2663	9.99155e-25	1.05549e-23	32.5833
ENSMUSG00000104118	chr1	TEC	Gm37298	5.71724	5.00843	1.35034	3.70902	0.000208063	0.000664244	32.1875
ENSMUSG00000102268	chr3	processed_pseudogene	Gm8826	1.62785	5.00158	1.50573	3.32169	0.000894755	0.00260693	32.035
ENSMUSG00000043441	chr3	protein_coding	Gpr149	27.9684	4.99942	0.612873	8.15735	3.42449e-16	2.54067e-15	31.9871
ENSMUSG00000025592	chrX	protein_coding	Dach2	3.32995	4.96952	1.43844	3.4548	0.000550699	0.00165541	31.331
ENSMUSG00000036815	chr1	protein_coding	Dpp10	14.8764	4.96029	0.639099	7.76138	8.40098e-15	5.81178e-14	31.1312
ENSMUSG00000072930	chrX	protein_coding	Gm15107	2.4249	4.946	1.59328	3.10429	0.00190739	0.00530028	30.8245
ENSMUSG00000032503	chr9	protein_coding	Arpp21	4.60834	4.91582	1.20879	4.06672	4.76786e-05	0.000163813	30.1863
ENSMUSG00000112838	chr10	processed_pseudogene	RP24-225G11.2	4.16998	4.91277	1.35132	3.63554	0.000277401	0.000869602	30.1225
ENSMUSG00000027765	chr3	protein_coding	P2ry1	7.26123	4.90223	1.31606	3.72493	0.000195367	0.000625849	29.9032
ENSMUSG00000060509	chr9	protein_coding	Xcr1	3.55295	4.88251	1.3358	3.65513	0.00025705	0.000810412	29.4973
ENSMUSG00000036095	chr12	protein_coding	Dgkb	1.76458	4.84778	1.6104	3.0103	0.00260992	0.00708048	28.7958
ENSMUSG00000085982	chrX	processed_transcript	9530051G07Rik	3.07666	4.83466	1.47192	3.2846	0.00102126	0.00295153	28.5351
ENSMUSG00000104620	chr14	TR_V_gene	Trav7-1	2.70917	4.82818	1.46515	3.29535	0.000982982	0.00284932	28.4071
ENSMUSG00000036502	chrX	protein_coding	Tmem255a	19.2027	4.81931	0.612311	7.87069	3.52685e-15	2.48462e-14	28.233
ENSMUSG00000029882	chr6	protein_coding	2210010C04Rik	2.68942	4.81023	1.4233	3.37962	0.000725861	0.00214625	28.0559
ENSMUSG00000004951	chr5	protein_coding	Hspb1	21.0852	4.77714	0.638191	7.48545	7.13028e-14	4.69703e-13	27.4197
ENSMUSG00000049128	chr3	protein_coding	Ivl	18.8446	4.77148	1.07124	4.45416	8.4221e-06	3.128e-05	27.3123
ENSMUSG00000079364	chr14	protein_coding	Gm3558	3.89606	4.76472	1.43999	3.30885	0.000936814	0.0027232	27.1846
ENSMUSG00000043487	chr12	protein_coding	Acot6	35.0373	4.74723	0.554738	8.55761	1.15231e-17	9.18259e-17	26.8571
ENSMUSG00000055373	chr4	protein_coding	Fut9	462.626	4.74193	0.280921	16.8799	6.32334e-64	1.82309e-62	26.7585
ENSMUSG00000057880	chr16	protein_coding	Abat	112.836	4.74192	0.411335	11.5281	9.52005e-31	1.21879e-29	26.7584
ENSMUSG00000056648	chr11	protein_coding	Hoxb8	2.70571	4.73205	1.39672	3.38798	0.000704102	0.00208564	26.5759
ENSMUSG00000069763	chr11	protein_coding	Tmem100	24.5213	4.70705	0.69385	6.78396	1.16926e-11	6.80239e-11	26.1194
ENSMUSG00000068806	chr2	protein_coding	Olfr1259	3.11288	4.68182	1.47469	3.17479	0.00149947	0.00423403	25.6665
ENSMUSG00000064329	chr2	protein_coding	Scn1a	3.1501	4.68145	1.52508	3.06964	0.0021432	0.00591124	25.6601
ENSMUSG00000079465	chr1	protein_coding	Col4a3	45.1566	4.67127	0.409295	11.413	3.60195e-30	4.51989e-29	25.4796
ENSMUSG00000024647	chr18	protein_coding	Cbln2	24.6078	4.65233	1.2506	3.72009	0.000199148	0.000637487	25.1473
ENSMUSG00000075042	chr14	processed_transcript	4930431P03Rik	10.8475	4.65144	1.09487	4.2484	2.15301e-05	7.65659e-05	25.1317
ENSMUSG00000052854	chrX	protein_coding	Nrk	3213.86	4.64725	0.125289	37.0923	3.73536e-301	8.45685e-299	25.0588
ENSMUSG00000022181	chr15	protein_coding	C6	14	4.64008	1.27137	3.64967	0.00026258	0.000826756	24.9347
ENSMUSG00000090440	chr14	protein_coding	Gm9732	4.74736	4.63802	1.35162	3.43146	0.000600347	0.00179387	24.899
ENSMUSG00000065475	chr13	miRNA	Mir27b	6.71844	4.61601	1.16313	3.96863	7.22881e-05	0.00024358	24.5222
ENSMUSG00000111063	chr9	transcribed_unitary_pseudogene	RP23-438P19.11	5.13559	4.60848	1.30272	3.53757	0.000403821	0.00123723	24.3945
ENSMUSG00000031253	chrX	protein_coding	Srpx2	1495.62	4.57176	0.097481	46.899	0	0	23.7814
ENSMUSG00000026582	chr1	protein_coding	Sele	4.19235	4.56504	1.08896	4.19213	2.76348e-05	9.70556e-05	23.6709
ENSMUSG00000031886	chr8	protein_coding	Ces2e	476.915	4.5641	0.161109	28.3293	1.50421e-176	1.52607e-174	23.6554
ENSMUSG00000086655	chr5	antisense	C330018A13Rik	3.55415	4.54118	1.55091	2.92808	0.00341066	0.0090698	23.2825
ENSMUSG00000034607	chrX	protein_coding	Pof1b	4.11366	4.54014	1.1803	3.8466	0.000119766	0.000393812	23.2658
ENSMUSG00000026147	chr1	protein_coding	Col9a1	10.7137	4.53914	1.09875	4.13118	3.60908e-05	0.000125342	23.2497
ENSMUSG00000047238	chrX	protein_coding	Mageh1	88.3159	4.53595	0.356534	12.7224	4.44229e-37	6.9639e-36	23.1983
ENSMUSG00000096446	chr14	protein_coding	Gm8104	32.2108	4.52296	0.703297	6.43108	1.26696e-10	6.87607e-10	22.9904
ENSMUSG00000009633	chr1	protein_coding	G0s2	2022.71	4.52093	0.470113	9.6167	6.79794e-22	6.50112e-21	22.9581
ENSMUSG00000040907	chr7	protein_coding	Atp1a3	4.31068	4.50512	1.16342	3.87232	0.000107804	0.000356442	22.7078
ENSMUSG00000021567	chr13	protein_coding	Nkd2	27.4694	4.49676	0.548171	8.20321	2.34055e-16	1.75037e-15	22.5766
ENSMUSG00000067158	chr1	protein_coding	Col4a4	81.3282	4.48203	0.306461	14.6251	1.94151e-48	4.1509e-47	22.3474
ENSMUSG00000094954	chr14	protein_coding	Gm8011	5.81109	4.47766	1.3021	3.4388	0.000584293	0.00174954	22.2798
ENSMUSG00000097618	chr18	lincRNA	Gm26507	20.1578	4.47685	0.711724	6.29015	3.17151e-10	1.68095e-09	22.2672
ENSMUSG00000103793	chr18	protein_coding	Pcdhga6	420.785	4.46984	0.169888	26.3106	1.45205e-152	1.21995e-150	22.1592
ENSMUSG00000031958	chr8	protein_coding	Ldhd	58.4912	4.45746	0.407248	10.9453	6.99599e-28	8.15997e-27	21.97
ENSMUSG00000108827	chr2	protein_coding	Olfr1310	22.4331	4.45167	0.657583	6.76974	1.29015e-11	7.49152e-11	21.8819
ENSMUSG00000026814	chr2	protein_coding	Eng	1002.29	4.44255	0.0956539	46.444	0	0	21.744
ENSMUSG00000040569	chr4	protein_coding	Slc26a7	118.652	4.42133	1.25673	3.51814	0.000434588	0.00132673	21.4266
ENSMUSG00000048355	chrX	protein_coding	Arxes1	55.6669	4.41272	1.26888	3.47765	0.000505823	0.00152798	21.2992
ENSMUSG00000046402	chr9	protein_coding	Rbp1	17.4307	4.41112	0.799096	5.52013	3.38749e-08	1.55381e-07	21.2754
ENSMUSG00000061353	chr6	protein_coding	Cxcl12	1909.06	4.39885	0.20736	21.2136	7.15331e-100	3.46517e-98	21.0953
ENSMUSG00000039114	chr13	protein_coding	Nrn1	2174.95	4.39621	0.0582526	75.468	0	0	21.0567
ENSMUSG00000079559	chr9	protein_coding	Gm684	41.0428	4.39437	0.504107	8.71714	2.85326e-18	2.3316e-17	21.0299
ENSMUSG00000038903	chr18	protein_coding	Ccdc68	13.5971	4.39273	0.608976	7.2133	5.46099e-13	3.43737e-12	21.006
ENSMUSG00000067276	chrX	protein_coding	Capn6	705.272	4.38255	0.217886	20.114	5.568e-90	2.33899e-88	20.8583
ENSMUSG00000049100	chr3	protein_coding	Pcdh10	17.7376	4.37781	0.791969	5.52776	3.24353e-08	1.49e-07	20.7899
ENSMUSG00000020411	chr11	protein_coding	Nipal4	6.14289	4.3687	0.973226	4.48889	7.15956e-06	2.68084e-05	20.6591
ENSMUSG00000055567	chr1	protein_coding	Unc80	3.64895	4.36091	1.19544	3.64797	0.00026432	0.000831868	20.5478
ENSMUSG00000046159	chr13	protein_coding	Chrm3	2.50211	4.35777	1.42872	3.05012	0.00228751	0.00627388	20.5031
ENSMUSG00000015134	chr7	protein_coding	Aldh1a3	10.0456	4.35128	0.779963	5.57883	2.42141e-08	1.12507e-07	20.4111
ENSMUSG00000018986	chr11	protein_coding	Slfn3	2.9497	4.34744	1.37709	3.15699	0.00159407	0.00447998	20.3569
ENSMUSG00000014813	chr14	protein_coding	Stc1	84.4972	4.33919	0.755747	5.74159	9.37924e-09	4.48087e-08	20.2407
ENSMUSG00000086451	chr8	processed_transcript	4933431K23Rik	3.22532	4.33787	1.41806	3.05902	0.00222062	0.00610834	20.2222
ENSMUSG00000086825	chr1	lincRNA	Gm15675	2.72636	4.33717	1.46796	2.95456	0.0031312	0.00837947	20.2124
ENSMUSG00000021268	chr12	lincRNA	Meg3	9.93854	4.33404	0.941493	4.60337	4.15715e-06	1.59522e-05	20.1686
ENSMUSG00000062866	chr10	protein_coding	Phactr2	280.545	4.33258	0.199071	21.764	5.09264e-105	2.62668e-103	20.1481
ENSMUSG00000040254	chr5	protein_coding	Sema3d	27.6873	4.33047	0.495257	8.74389	2.25216e-18	1.84883e-17	20.1188
ENSMUSG00000037033	chr3	protein_coding	Clca3b	26.369	4.32447	0.493441	8.7639	1.88608e-18	1.55604e-17	20.0352
ENSMUSG00000063887	chr3	protein_coding	Nlgn1	23.9922	4.31602	1.08313	3.98476	6.75483e-05	0.00022836	19.9183
ENSMUSG00000049511	chr9	protein_coding	Htr1b	21.113	4.31368	0.808927	5.3326	9.6818e-08	4.28661e-07	19.886
ENSMUSG00000054423	chr14	protein_coding	Cadps	2.44136	4.2973	1.40816	3.05171	0.0022754	0.00624464	19.6615
ENSMUSG00000062609	chr16	protein_coding	Kcnj15	73.3696	4.29336	1.26541	3.39287	0.000691635	0.00205125	19.6078
ENSMUSG00000022240	chr15	protein_coding	Ctnnd2	3.39607	4.28835	1.24893	3.43363	0.000595552	0.00178053	19.5399
ENSMUSG00000026185	chr1	protein_coding	Igfbp5	331.948	4.27411	1.33951	3.1908	0.00141879	0.00401994	19.348
ENSMUSG00000017740	chr2	protein_coding	Slc12a5	21.7612	4.26893	0.578789	7.37563	1.63571e-13	1.05521e-12	19.2787
ENSMUSG00000024232	chr18	protein_coding	Bambi	18.4808	4.24741	0.711691	5.96806	2.40091e-09	1.19507e-08	18.9932
ENSMUSG00000030155	chr6	protein_coding	Clec2e	4.14001	4.24681	1.35204	3.14103	0.00168355	0.00471174	18.9853
ENSMUSG00000074272	chr7	protein_coding	Ceacam1	13.3328	4.23036	0.794999	5.32121	1.0308e-07	4.54403e-07	18.77
ENSMUSG00000034275	chr9	protein_coding	Igsf9b	443.059	4.22742	0.135105	31.2898	6.42185e-215	8.74184e-213	18.7318
ENSMUSG00000071847	chr18	protein_coding	Apcdd1	7.29	4.22077	1.29387	3.26213	0.00110578	0.0031834	18.6456
ENSMUSG00000019647	chr18	protein_coding	Sema6a	4.45385	4.21752	1.34093	3.14521	0.00165967	0.00465158	18.6037
ENSMUSG00000060703	chr2	protein_coding	Cd302	645.203	4.21148	0.127888	32.9309	7.93683e-238	1.29322e-235	18.526
ENSMUSG00000000690	chr11	protein_coding	Hoxb6	4.14325	4.20768	1.1952	3.52049	0.000430753	0.001316	18.4773
ENSMUSG00000091110	chr14	protein_coding	Gm2832	14.6883	4.20152	0.919451	4.5696	4.88665e-06	1.86153e-05	18.3986
ENSMUSG00000021613	chr13	protein_coding	Hapln1	13.5586	4.19756	0.601903	6.97381	3.0846e-12	1.85317e-11	18.3481
ENSMUSG00000109528	chr2	protein_coding	Olfr1309	67.5331	4.17793	0.365189	11.4405	2.62459e-30	3.31278e-29	18.1001
ENSMUSG00000075520	chr2	protein_coding	Malrd1	58.8715	4.16458	0.698707	5.96042	2.51592e-09	1.25086e-08	17.9335
ENSMUSG00000075592	chr14	protein_coding	Nynrin	761.844	4.16204	0.123246	33.7703	5.38943e-250	9.27326e-248	17.9019
ENSMUSG00000031129	chr9	protein_coding	Slc9a9	8.73136	4.1586	1.3182	3.15477	0.00160625	0.00451038	17.8593
ENSMUSG00000028927	chr4	protein_coding	Padi2	22.5438	4.15374	0.411101	10.1039	5.30726e-24	5.45122e-23	17.7992
ENSMUSG00000029755	chr6	protein_coding	Dlx5	14.2736	4.15199	0.725142	5.72576	1.02971e-08	4.90303e-08	17.7776
ENSMUSG00000102788	chr1	TEC	Gm38255	16.1528	4.14222	0.520188	7.96293	1.68011e-15	1.20253e-14	17.6577
ENSMUSG00000033207	chr19	protein_coding	Mamdc2	41.8955	4.12311	0.409676	10.0643	7.94193e-24	8.06873e-23	17.4253
ENSMUSG00000000560	chr5	protein_coding	Gabra2	4.66302	4.08006	0.847606	4.81363	1.48213e-06	5.93182e-06	16.913
ENSMUSG00000004110	chr1	protein_coding	Cacna1e	13.7846	4.07421	0.703924	5.78787	7.12865e-09	3.43466e-08	16.8446
ENSMUSG00000041596	chr7	transcribed_unprocessed_pseudogene	Nlrp5-ps	39.6781	4.0626	0.438703	9.26049	2.03498e-20	1.83131e-19	16.7096
ENSMUSG00000052062	chr1	protein_coding	Pard3b	276.806	4.05795	0.188478	21.5301	8.14225e-103	4.06319e-101	16.6558
ENSMUSG00000032202	chr9	protein_coding	Rab27a	37.4179	4.04711	0.380851	10.6265	2.2439e-26	2.51101e-25	16.5311
ENSMUSG00000002020	chr12	protein_coding	Ltbp2	7242.28	4.03184	0.044687	90.2239	0	0	16.357
ENSMUSG00000085049	chr7	antisense	Parvaos	13.0316	4.01997	0.813952	4.93883	7.85938e-07	3.22594e-06	16.223
ENSMUSG00000092247	chr6	transcribed_processed_pseudogene	Gm20426	8.08463	4.00163	1.12544	3.55562	0.000377085	0.00116144	16.0181
ENSMUSG00000026413	chr1	protein_coding	Pkp1	56.9866	3.99291	0.245267	16.2798	1.37276e-59	3.6496e-58	15.9215
ENSMUSG00000089757	chr4	processed_transcript	Gm16334	6.62747	3.9778	1.36047	2.92385	0.00345734	0.00918143	15.7557
ENSMUSG00000044017	chr5	protein_coding	Adgrd1	3.92567	3.95997	1.17437	3.37199	0.000746268	0.00220296	15.5621
ENSMUSG00000106820	chr5	lincRNA	D5Ertd605e	36.5669	3.94938	0.358338	11.0214	3.01412e-28	3.55805e-27	15.4483
ENSMUSG00000104348	chr1	TEC	Gm37691	19.5055	3.94587	1.09135	3.6156	0.000299656	0.000935551	15.4108
ENSMUSG00000073002	chr6	protein_coding	Vamp5	10.6662	3.94093	0.86049	4.57987	4.65274e-06	1.77589e-05	15.3581
ENSMUSG00000072966	chrX	protein_coding	Gprasp2	22.5508	3.92135	0.582791	6.72857	1.71341e-11	9.87197e-11	15.1511
ENSMUSG00000094151	chr14	protein_coding	Gm7233	6.97444	3.91961	1.14237	3.43112	0.000601087	0.00179558	15.1328
ENSMUSG00000041700	chrX	protein_coding	Lhfpl1	126.774	3.91856	0.225475	17.3791	1.18817e-67	3.69293e-66	15.1218
ENSMUSG00000049404	chr3	protein_coding	Rarres1	497.052	3.91662	0.155476	25.1911	5.00929e-140	3.78034e-138	15.1015
ENSMUSG00000031216	chrX	protein_coding	Stard8	70.0036	3.90979	0.299287	13.0637	5.31015e-39	8.78544e-38	15.0302
ENSMUSG00000029307	chr5	protein_coding	Dmp1	8518.41	3.89445	0.0470841	82.7125	0	0	14.8712
ENSMUSG00000024600	chr18	protein_coding	Slc27a6	11.4697	3.88521	0.938372	4.14038	3.46734e-05	0.000120594	14.7763
ENSMUSG00000032011	chr9	protein_coding	Thy1	9.39261	3.88431	1.30154	2.98441	0.00284128	0.00766465	14.7671
ENSMUSG00000097877	chr5	antisense	Gm26703	11.0062	3.87756	0.603492	6.4252	1.317e-10	7.13142e-10	14.6981
ENSMUSG00000068122	chrX	protein_coding	Agtr2	122.582	3.8742	1.24015	3.12397	0.00178426	0.00497354	14.6639
ENSMUSG00000001741	chr7	protein_coding	Il16	37.0018	3.84946	0.485021	7.93668	2.07658e-15	1.475e-14	14.4146
ENSMUSG00000059857	chr3	protein_coding	Ntng1	30.0485	3.84228	0.362325	10.6045	2.83969e-26	3.15965e-25	14.343
ENSMUSG00000029816	chr6	protein_coding	Gpnmb	3.45371	3.83216	0.995815	3.84827	0.000118957	0.0003913	14.2428
ENSMUSG00000027371	chr2	protein_coding	Fahd2a	6.89679	3.81107	1.19555	3.18771	0.00143404	0.00405943	14.0361
ENSMUSG00000027009	chr2	protein_coding	Itga4	16.1269	3.80335	0.910965	4.17508	2.97884e-05	0.000104245	13.9612
ENSMUSG00000025272	chrX	protein_coding	Tro	201.099	3.79931	0.201244	18.8791	1.69401e-79	6.21754e-78	13.9221
ENSMUSG00000030351	chr6	protein_coding	Tspan11	154.565	3.79674	0.175522	21.6311	9.14834e-104	4.61884e-102	13.8974
ENSMUSG00000097378	chr10	lincRNA	B230208H11Rik	10.9047	3.79114	0.801068	4.7326	2.21661e-06	8.71571e-06	13.8435
ENSMUSG00000050334	chr13	lincRNA	C130071C03Rik	106.439	3.77264	0.208681	18.0785	4.70751e-73	1.57709e-71	13.6671
ENSMUSG00000104610	chr3	lincRNA	Gm567	2.60913	3.76323	1.28839	2.92089	0.00349037	0.00926458	13.5783
ENSMUSG00000045659	chr7	protein_coding	Plekha7	84.5223	3.7079	0.240334	15.4281	1.05947e-53	2.5096e-52	13.0674
ENSMUSG00000031709	chr8	protein_coding	Tbc1d9	16.1454	3.69854	0.666357	5.55039	2.85036e-08	1.31642e-07	12.9829
ENSMUSG00000036908	chr19	protein_coding	Unc93b1	48.1503	3.69139	0.348627	10.5884	3.3746e-26	3.75095e-25	12.9187
ENSMUSG00000061414	chr6	protein_coding	Cracr2a	33.707	3.67583	0.387255	9.49203	2.26568e-21	2.11503e-20	12.7802
ENSMUSG00000031596	chr8	protein_coding	Slc7a2	110.64	3.654	0.878799	4.15794	3.21128e-05	0.000112051	12.5882
ENSMUSG00000039200	chr16	protein_coding	Atf7ip2	9.24728	3.6394	0.706492	5.15137	2.58592e-07	1.10837e-06	12.4615
ENSMUSG00000026249	chr1	protein_coding	Serpine2	3156.02	3.63228	0.0585928	61.9919	0	0	12.4001
ENSMUSG00000049281	chr9	protein_coding	Scn3b	32.7105	3.61991	0.375774	9.63322	5.78873e-22	5.56069e-21	12.2942
ENSMUSG00000041439	chr1	protein_coding	Mfsd6	49.2496	3.60914	0.305145	11.8276	2.80963e-32	3.78631e-31	12.2028
ENSMUSG00000079271	chr14	protein_coding	1700049E17Rik1	5.1293	3.60373	1.24082	2.90432	0.00368055	0.00973095	12.1571
ENSMUSG00000112184	chr10	processed_pseudogene	RP24-186E11.2	14.5445	3.58241	0.815063	4.39526	1.1064e-05	4.06153e-05	11.9788
ENSMUSG00000102160	chr1	TEC	Gm36944	12.2417	3.5677	0.649739	5.49098	3.99708e-08	1.82525e-07	11.8573
ENSMUSG00000074793	chr2	protein_coding	Hspa12b	504.745	3.5668	0.100536	35.4777	1.08363e-275	2.13823e-273	11.8499
ENSMUSG00000027820	chr3	protein_coding	Mme	7321.4	3.54983	0.0520874	68.1514	0	0	11.7113
ENSMUSG00000030246	chr6	protein_coding	Ldhb	1318.85	3.52658	0.102617	34.3664	8.01994e-259	1.4743e-256	11.5241
ENSMUSG00000026077	chr1	protein_coding	Npas2	41.9952	3.51139	1.08099	3.24832	0.0011609	0.00332827	11.4034
ENSMUSG00000030873	chr7	protein_coding	Scnn1b	5.46996	3.49829	0.850465	4.11338	3.89904e-05	0.000134911	11.3003
ENSMUSG00000026173	chr1	protein_coding	Plcd4	282.352	3.47581	0.134767	25.7913	1.11001e-146	8.97523e-145	11.1256
ENSMUSG00000087528	chr2	processed_transcript	9830144P21Rik	73.2036	3.47446	0.278296	12.4848	9.04089e-36	1.37324e-34	11.1152
ENSMUSG00000103891	chr9	TEC	Gm37941	5.61177	3.46187	0.852134	4.06259	4.8531e-05	0.000166582	11.0186
ENSMUSG00000026639	chr1	protein_coding	Lamb3	136.442	3.4456	0.623426	5.52688	3.25972e-08	1.49712e-07	10.895
ENSMUSG00000020102	chr10	protein_coding	Slc16a7	109.796	3.44559	0.585279	5.88709	3.9305e-09	1.92963e-08	10.895
ENSMUSG00000111973	chr10	processed_pseudogene	RP24-186E11.3	16.0216	3.44424	0.735233	4.68455	2.80575e-06	1.09362e-05	10.8848
ENSMUSG00000024027	chr17	protein_coding	Glp1r	8.9518	3.44298	0.5585	6.1647	7.06163e-10	3.64574e-09	10.8753
ENSMUSG00000074622	chr2	protein_coding	Mafb	99.3479	3.43681	0.249284	13.7867	3.06377e-43	5.69538e-42	10.8289
ENSMUSG00000050069	chr1	protein_coding	Grem2	140.429	3.43184	0.166624	20.5962	2.96552e-94	1.33158e-92	10.7916
ENSMUSG00000078636	chr7	processed_pseudogene	Gm7336	84.2791	3.42679	0.875709	3.91316	9.10978e-05	0.000303396	10.7539
ENSMUSG00000063838	chr7	protein_coding	1700027J19Rik	115.504	3.40444	0.274666	12.3949	2.78612e-35	4.16717e-34	10.5886
ENSMUSG00000027656	chr2	protein_coding	Wisp2	274.996	3.40296	0.511959	6.64693	2.99266e-11	1.69786e-10	10.5777
ENSMUSG00000035258	chr16	protein_coding	Abi3bp	846.381	3.38997	0.394369	8.59594	8.25893e-18	6.61822e-17	10.4829
ENSMUSG00000051373	chr2	protein_coding	Plpp7	69.1577	3.38531	0.29655	11.4156	3.49302e-30	4.38575e-29	10.4491
ENSMUSG00000045871	chr14	protein_coding	Slitrk6	76.3663	3.36298	0.349798	9.61406	6.97442e-22	6.6551e-21	10.2886
ENSMUSG00000022464	chr15	protein_coding	Slc38a4	183.058	3.35647	0.181802	18.4623	4.15642e-76	1.45596e-74	10.2423
ENSMUSG00000027843	chr3	protein_coding	Ptpn22	46.5347	3.354	0.294225	11.3994	4.20891e-30	5.26615e-29	10.2248
ENSMUSG00000033419	chr9	protein_coding	Snap91	173.002	3.33634	0.142165	23.468	8.65051e-122	5.37731e-120	10.1004
ENSMUSG00000022661	chr16	protein_coding	Cd200	1000.84	3.32468	0.0775798	42.8549	0	0	10.0191
ENSMUSG00000036834	chr3	protein_coding	Plch1	31.7476	3.32444	0.393044	8.45818	2.71589e-17	2.12335e-16	10.0174
ENSMUSG00000074771	chr2	protein_coding	Ankef1	219.158	3.32442	0.500361	6.64405	3.05177e-11	1.73003e-10	10.0173
ENSMUSG00000044055	chr1	protein_coding	Otos	4.63093	3.32316	0.954433	3.48182	0.000498018	0.00150546	10.0086
ENSMUSG00000060882	chr6	protein_coding	Kcnd2	265.044	3.31656	0.258425	12.8337	1.06168e-37	1.70407e-36	9.96283
ENSMUSG00000054626	chrX	protein_coding	Xlr	390.328	3.30136	0.141656	23.3055	3.90086e-120	2.33055e-118	9.85843
ENSMUSG00000006369	chr15	protein_coding	Fbln1	68.5572	3.29447	0.276881	11.8985	1.20447e-32	1.64794e-31	9.81149
ENSMUSG00000021950	chr14	protein_coding	Anxa8	3060.98	3.29027	0.0639996	51.4108	0	0	9.78296
ENSMUSG00000029055	chr4	protein_coding	Plch2	21.3099	3.27595	0.555165	5.90085	3.61644e-09	1.77788e-08	9.6863
ENSMUSG00000083892	chrX	processed_pseudogene	Gm1848	5.24082	3.26064	1.03434	3.15239	0.00161942	0.00454588	9.58405
ENSMUSG00000103081	chr18	polymorphic_pseudogene	Pcdhgb8	440.409	3.25838	0.117376	27.7601	1.31565e-169	1.26325e-167	9.56908
ENSMUSG00000029269	chr5	protein_coding	Sult1b1	10.564	3.25789	0.580757	5.60974	2.02632e-08	9.45997e-08	9.56586
ENSMUSG00000062826	chr8	protein_coding	Ces2f	23.0633	3.24094	0.465374	6.96416	3.30363e-12	1.9831e-11	9.45408
ENSMUSG00000043659	chr9	protein_coding	Npsr1	12.1511	3.23578	0.581774	5.56192	2.6682e-08	1.23547e-07	9.42036
ENSMUSG00000047747	chr8	protein_coding	Rnf150	824.18	3.2114	0.0920784	34.8769	1.66813e-266	3.17506e-264	9.26251
ENSMUSG00000030790	chr7	protein_coding	Adm	211.674	3.20655	0.232907	13.7675	3.99636e-43	7.38434e-42	9.23143
ENSMUSG00000047686	chrX	protein_coding	Zcchc5	282.868	3.20369	0.428092	7.48365	7.22881e-14	4.76048e-13	9.2131
ENSMUSG00000079022	chr15	protein_coding	Col22a1	60.09	3.19227	0.306869	10.4027	2.40959e-25	2.61349e-24	9.1405
ENSMUSG00000107391	NA	NA	NA	22.9383	3.19138	0.872523	3.65765	0.000254541	0.000802929	9.13486
ENSMUSG00000038143	chr8	protein_coding	Stox2	1088.05	3.18778	0.0697231	45.7206	0	0	9.11208
ENSMUSG00000031125	chrX	protein_coding	3830403N18Rik	25.8889	3.18499	0.459643	6.92927	4.23021e-12	2.52732e-11	9.09447
ENSMUSG00000036192	chr19	protein_coding	Rorb	298.63	3.17456	0.273542	11.6054	3.86949e-31	5.02567e-30	9.02898
ENSMUSG00000027397	chr2	protein_coding	Slc20a1	1927.19	3.15423	0.0818352	38.5437	0	0	8.90264
ENSMUSG00000057606	chr14	protein_coding	Colq	27.4581	3.15373	0.382937	8.23564	1.78599e-16	1.34736e-15	8.89956
ENSMUSG00000037347	chrX	protein_coding	Chst7	176.454	3.15058	0.18769	16.7861	3.08404e-63	8.774e-62	8.88011
ENSMUSG00000038347	chr17	protein_coding	Tcte2	19.0617	3.13911	0.471371	6.65954	2.7469e-11	1.56132e-10	8.80983
ENSMUSG00000108825	chr7	TEC	Gm45838	17.666	3.12777	0.575084	5.43881	5.36389e-08	2.42062e-07	8.74084
ENSMUSG00000092130	chr12	protein_coding	D030025P21Rik	47.1855	3.11764	0.332039	9.38938	6.03561e-21	5.53578e-20	8.67969
ENSMUSG00000032360	chr9	protein_coding	Hcrtr2	10.3196	3.11344	0.73312	4.24684	2.16811e-05	7.70772e-05	8.65443
ENSMUSG00000020681	chr11	protein_coding	Ace	101.204	3.11238	0.233492	13.3297	1.55509e-40	2.68865e-39	8.6481
ENSMUSG00000045104	chr19	processed_pseudogene	Gm5514	92.6637	3.104	0.327684	9.47255	2.73087e-21	2.54266e-20	8.59801
ENSMUSG00000061740	chr15	protein_coding	Cyp2d22	10.7672	3.10258	0.729429	4.25344	2.10515e-05	7.49999e-05	8.58953
ENSMUSG00000042662	chr2	protein_coding	Dusp15	111.41	3.09473	0.204988	15.0971	1.69203e-51	3.84696e-50	8.54293
ENSMUSG00000015970	chr14	protein_coding	Chdh	7.86446	3.08841	0.702822	4.39429	1.11134e-05	4.07827e-05	8.50557
ENSMUSG00000090744	chr7	protein_coding	Gm6871	7.91523	3.07436	0.876061	3.5093	0.000449296	0.00136683	8.42313
ENSMUSG00000041696	chr9	protein_coding	Rasl12	163.725	3.06308	0.252615	12.1255	7.74093e-34	1.09968e-32	8.35754
ENSMUSG00000042604	chr2	protein_coding	Kcna4	147.279	3.06147	0.216156	14.1632	1.54695e-45	3.0637e-44	8.34824
ENSMUSG00000031616	chr8	protein_coding	Ednra	164.003	3.05165	0.202402	15.0772	2.28773e-51	5.15769e-50	8.29162
ENSMUSG00000062077	chr5	protein_coding	Trim54	102.14	3.04536	0.171582	17.7487	1.76246e-70	5.73479e-69	8.25553
ENSMUSG00000059146	chr7	protein_coding	Ntrk3	12.0531	3.04021	0.855779	3.55256	0.000381499	0.0011742	8.22609
ENSMUSG00000102051	chr15	transcribed_unprocessed_pseudogene	I830127L07Rik	16.756	3.03549	0.411439	7.37775	1.60981e-13	1.03882e-12	8.19925
ENSMUSG00000016194	chr1	protein_coding	Hsd11b1	362.381	3.03539	0.583181	5.20489	1.94112e-07	8.38853e-07	8.19868
ENSMUSG00000047216	chr1	protein_coding	Cdh19	848.667	3.03489	0.0682495	44.4676	0	0	8.19583
ENSMUSG00000028031	chr3	protein_coding	Dkk2	13.3571	3.02905	0.520691	5.81736	5.97836e-09	2.89275e-08	8.1627
ENSMUSG00000058571	chr14	protein_coding	Gpc6	3439.68	3.02144	0.0607396	49.7441	0	0	8.11976
ENSMUSG00000042115	chr1	protein_coding	Klhdc8a	785.329	3.01574	0.0725678	41.5576	0	0	8.08777
ENSMUSG00000045658	chr1	protein_coding	Pid1	1300.2	3.00952	0.0880795	34.1682	7.17284e-256	1.28561e-253	8.05296
ENSMUSG00000099686	chr1	processed_pseudogene	Gm29460	6.79333	3.00753	1.02659	2.92963	0.00339362	0.00903005	8.04188
ENSMUSG00000038112	chr9	protein_coding	AW551984	21.1349	3.00579	0.529628	5.67528	1.38466e-08	6.54101e-08	8.03215
ENSMUSG00000032420	chr9	protein_coding	Nt5e	22.0613	2.99949	0.466459	6.43035	1.27313e-10	6.90781e-10	7.99718
ENSMUSG00000049515	chr1	protein_coding	Espnl	40.1256	2.99852	0.343849	8.72045	2.77107e-18	2.26703e-17	7.9918
ENSMUSG00000009876	chr2	protein_coding	Cox4i2	8.60373	2.99661	0.869914	3.44472	0.000571657	0.00171362	7.98121
ENSMUSG00000032224	chr9	protein_coding	Fam81a	504.733	2.99599	0.0923187	32.4527	4.96178e-231	7.90503e-229	7.97781
ENSMUSG00000040624	chr10	protein_coding	Plekhg1	25.619	2.9847	0.491626	6.07108	1.2705e-09	6.45546e-09	7.91562
ENSMUSG00000061356	chr14	protein_coding	Nuggc	13.8145	2.96623	0.827449	3.58479	0.000337344	0.00104547	7.81493
ENSMUSG00000057000	chrX	protein_coding	Nxf3	7.64148	2.96621	0.718561	4.12798	3.65961e-05	0.000127035	7.81479
ENSMUSG00000040740	chr4	protein_coding	Slc25a34	23.5596	2.94942	0.6328	4.6609	3.1483e-06	1.22183e-05	7.72436
ENSMUSG00000020627	chr12	protein_coding	Klhl29	7.9299	2.94488	0.778943	3.78062	0.000156441	0.000506737	7.70014
ENSMUSG00000044026	chr19	protein_coding	Slc35g1	144.35	2.94486	0.25225	11.6744	1.7236e-31	2.26735e-30	7.69999
ENSMUSG00000032135	chr9	protein_coding	Mcam	422.111	2.94389	0.136502	21.5667	3.69492e-103	1.86113e-101	7.69482
ENSMUSG00000033308	chr3	protein_coding	Dpyd	432.196	2.93437	0.10641	27.5762	2.14696e-167	2.01645e-165	7.64424
ENSMUSG00000083282	chr19	protein_coding	Ctsf	27.0892	2.92837	0.479662	6.10508	1.02748e-09	5.25295e-09	7.61252
ENSMUSG00000029810	chr6	protein_coding	Tmem176b	86.2826	2.92631	0.304376	9.61412	6.97057e-22	6.65437e-21	7.60163
ENSMUSG00000025586	chr7	protein_coding	Cpeb1	166.296	2.92369	0.170195	17.1785	3.84814e-66	1.16736e-64	7.58784
ENSMUSG00000074665	chr2	protein_coding	Bpifb4	5.1988	2.91961	0.736852	3.96227	7.42391e-05	0.000249919	7.56641
ENSMUSG00000109866	chr8	TEC	Gm45714	10.0685	2.91227	0.717967	4.05627	4.98617e-05	0.000171013	7.52803
ENSMUSG00000022340	chr15	protein_coding	Sybu	273.717	2.91206	0.205757	14.1529	1.79214e-45	3.53953e-44	7.52695
ENSMUSG00000056602	chr5	protein_coding	Fry	17.2136	2.90417	0.467996	6.20553	5.4512e-10	2.84091e-09	7.48586
ENSMUSG00000091055	chr18	protein_coding	Siglec15	5.10718	2.90131	0.908555	3.19332	0.00140646	0.00398709	7.47104
ENSMUSG00000025933	chr1	protein_coding	Tmem14a	121.421	2.90007	0.177566	16.3323	5.81628e-60	1.56371e-58	7.4646
ENSMUSG00000021806	chr14	protein_coding	Nid2	3518.65	2.89323	0.0717294	40.3354	0	0	7.42933
ENSMUSG00000003134	chr1	protein_coding	Tbc1d8	374.457	2.89112	0.114645	25.218	2.54441e-140	1.93375e-138	7.41845
ENSMUSG00000036242	chr14	protein_coding	3632451O06Rik	63.3077	2.88159	0.279422	10.3127	6.17623e-25	6.60888e-24	7.36962
ENSMUSG00000021684	chr13	protein_coding	Pde8b	429.596	2.86929	0.123387	23.2544	1.28365e-119	7.62674e-118	7.30707
ENSMUSG00000055561	chr18	protein_coding	Spink5	13.461	2.86811	0.468601	6.12059	9.32304e-10	4.77656e-09	7.30109
ENSMUSG00000100174	chr6	TEC	Gm28719	11.0006	2.85894	0.54964	5.20148	1.97712e-07	8.5355e-07	7.25482
ENSMUSG00000036334	chr3	protein_coding	Igsf10	1799.92	2.85795	0.116425	24.5476	4.58866e-133	3.21475e-131	7.24985
ENSMUSG00000052013	chr16	protein_coding	Btla	17.1889	2.85371	0.427909	6.66895	2.57642e-11	1.46869e-10	7.22855
ENSMUSG00000097094	chr4	lincRNA	Gm26548	3.51928	2.85317	0.935707	3.04922	0.0022944	0.00629117	7.22588
ENSMUSG00000038151	chr10	protein_coding	Prdm1	58.4755	2.84536	0.32315	8.80509	1.30748e-18	1.08451e-17	7.18688
ENSMUSG00000106987	chr5	lincRNA	Gm42575	5.37714	2.84466	0.812532	3.50098	0.000463551	0.001408	7.18336
ENSMUSG00000086236	chr9	antisense	5830418P13Rik	4.1212	2.84237	0.875684	3.24589	0.00117085	0.00335546	7.17199
ENSMUSG00000036585	chr18	protein_coding	Fgf1	3.44212	2.841	0.897632	3.165	0.00155086	0.0043688	7.16516
ENSMUSG00000029868	chr6	protein_coding	Trpv6	213.146	2.83708	0.133785	21.2063	8.36115e-100	4.04116e-98	7.14575
ENSMUSG00000110939	NA	NA	NA	8.62567	2.81934	0.749148	3.7634	0.000167619	0.00054107	7.05841
ENSMUSG00000023367	chr6	protein_coding	Tmem176a	61.2976	2.81895	0.356717	7.90247	2.73424e-15	1.93448e-14	7.05648
ENSMUSG00000061462	chr11	protein_coding	Obscn	23.5855	2.81689	0.398586	7.0672	1.58093e-12	9.66811e-12	7.04641
ENSMUSG00000059456	chr14	protein_coding	Ptk2b	1535.33	2.80804	0.0556659	50.4446	0	0	7.00333
ENSMUSG00000023992	chr17	protein_coding	Trem2	124.602	2.80547	0.177725	15.7854	3.92111e-56	9.81784e-55	6.99084
ENSMUSG00000083161	chr11	transcribed_unprocessed_pseudogene	Gm11427	30.5717	2.80489	0.350277	8.00765	1.16924e-15	8.42197e-15	6.98806
ENSMUSG00000074483	chr3	protein_coding	Bglap	20.8893	2.80034	0.387798	7.22113	5.15561e-13	3.25277e-12	6.96604
ENSMUSG00000087024	chrX	processed_transcript	B230119M05Rik	5.74146	2.79984	0.882342	3.17319	0.00150774	0.00425514	6.96362
ENSMUSG00000049709	chr7	protein_coding	Nlrp10	6.09559	2.79946	0.796942	3.51276	0.000443485	0.00135058	6.96182
ENSMUSG00000095054	chr4	processed_pseudogene	Gm13146	5.69797	2.79497	0.954845	2.92715	0.00342088	0.00909022	6.94017
ENSMUSG00000033249	chr8	protein_coding	Hsf4	32.1455	2.78993	0.491337	5.67824	1.36089e-08	6.43017e-08	6.91596
ENSMUSG00000023206	chr2	protein_coding	Il15ra	129.216	2.78864	0.218871	12.741	3.49812e-37	5.50212e-36	6.90979
ENSMUSG00000015112	chr6	protein_coding	Slc25a13	463.55	2.78748	0.0858964	32.4516	5.13805e-231	8.12567e-229	6.90422
ENSMUSG00000031383	chrX	protein_coding	Dusp9	201.339	2.77538	0.184865	15.013	6.03699e-51	1.35536e-49	6.84655
ENSMUSG00000022542	chr16	protein_coding	Sept12	4.40792	2.7747	0.852766	3.25377	0.00113885	0.00326985	6.84336
ENSMUSG00000030882	chr7	protein_coding	Dnhd1	146.773	2.77418	0.200761	13.8183	1.97668e-43	3.70012e-42	6.84088
ENSMUSG00000037188	chr4	protein_coding	Grhl3	8.77666	2.76578	0.593373	4.66112	3.1449e-06	1.22073e-05	6.80118
ENSMUSG00000026833	chr2	protein_coding	Olfm1	283.365	2.76233	0.111169	24.8481	2.70909e-136	1.99545e-134	6.78492
ENSMUSG00000067377	chrX	protein_coding	Tspan6	855.405	2.75681	0.0805624	34.2196	1.23736e-256	2.2364e-254	6.759
ENSMUSG00000016179	chr1	protein_coding	Camk1g	22.8137	2.75466	0.642426	4.28791	1.80364e-05	6.47298e-05	6.74894
ENSMUSG00000042589	chr5	protein_coding	Cux2	35.9546	2.75383	0.317983	8.66029	4.70571e-18	3.80634e-17	6.74504
ENSMUSG00000074486	chr3	protein_coding	Bglap2	80.6618	2.74011	0.264691	10.3521	4.09408e-25	4.40718e-24	6.68121
ENSMUSG00000024511	chr18	protein_coding	Rab27b	236.514	2.7396	0.11202	24.4563	4.31e-132	2.98069e-130	6.67885
ENSMUSG00000103532	chr2	TEC	Gm4430	14.0677	2.7331	0.580494	4.70824	2.49865e-06	9.77999e-06	6.64885
ENSMUSG00000112698	chr10	processed_pseudogene	RP24-108E17.1	8.8752	2.7295	0.733979	3.71878	0.000200191	0.000640635	6.63227
ENSMUSG00000059187	chr6	protein_coding	Fam19a1	3.32088	2.72087	0.902249	3.01566	0.00256422	0.00696706	6.59272
ENSMUSG00000022040	chr14	protein_coding	Ephx2	884.989	2.71474	0.186641	14.5453	6.25985e-48	1.31997e-46	6.56475
ENSMUSG00000038463	chr1	protein_coding	Olfml2b	319.168	2.70426	0.11568	23.3772	7.29618e-121	4.45813e-119	6.51725
ENSMUSG00000042476	chr5	protein_coding	Abcb4	32.752	2.7003	0.316703	8.52627	1.51142e-17	1.19646e-16	6.49937
ENSMUSG00000072941	chr5	protein_coding	Sod3	1059.72	2.69933	0.182467	14.7935	1.61392e-49	3.5205e-48	6.49499
ENSMUSG00000097961	chrX	lincRNA	Gm27000	6.70069	2.6992	0.698911	3.86201	0.000112458	0.000371031	6.49442
ENSMUSG00000051910	chr7	protein_coding	Sox6	86.4822	2.69687	0.2635	10.2348	1.38458e-24	1.45479e-23	6.48394
ENSMUSG00000034997	chr14	protein_coding	Htr2a	29.3331	2.69158	0.330943	8.13306	4.18596e-16	3.0875e-15	6.46019
ENSMUSG00000082361	chr5	protein_coding	Btc	43.3606	2.69153	0.316306	8.50928	1.75019e-17	1.38039e-16	6.46
ENSMUSG00000074947	chr2	protein_coding	Olfr1312	19.3977	2.68011	0.489823	5.47159	4.46025e-08	2.02857e-07	6.40905
ENSMUSG00000022044	chr14	protein_coding	Stmn4	4.58768	2.67968	0.875277	3.06152	0.00220213	0.00606134	6.40714
ENSMUSG00000043165	chr3	protein_coding	Lor	13.3936	2.67604	0.407393	6.56869	5.07601e-11	2.8335e-10	6.391
ENSMUSG00000037681	chr9	protein_coding	Esyt3	20.7726	2.6699	0.345099	7.73661	1.02101e-14	7.02491e-14	6.36383
ENSMUSG00000036902	chr8	protein_coding	Neto2	228.096	2.66681	0.141936	18.7888	9.32759e-79	3.39455e-77	6.35022
ENSMUSG00000006014	chr1	protein_coding	Prg4	1658.45	2.65815	0.233609	11.3786	5.34321e-30	6.6352e-29	6.31222
ENSMUSG00000045083	chr4	protein_coding	Lingo2	83.6436	2.62789	0.18873	13.9241	4.52483e-44	8.62766e-43	6.18122
ENSMUSG00000045441	chr6	protein_coding	Gprin3	458.879	2.62696	0.130543	20.1233	4.60967e-90	1.94021e-88	6.17723
ENSMUSG00000075334	chr2	protein_coding	Rprm	164.949	2.62579	0.166932	15.7297	9.46622e-56	2.34832e-54	6.17222
ENSMUSG00000067279	chr19	protein_coding	Ppp1r3c	615.421	2.62521	0.181531	14.4616	2.11959e-47	4.42603e-46	6.16976
ENSMUSG00000036523	chr12	protein_coding	Greb1	26.066	2.62078	0.405167	6.46839	9.9055e-11	5.42381e-10	6.15081
ENSMUSG00000073158	chr12	protein_coding	9030624G23Rik	12.4238	2.61754	0.594629	4.40196	1.07276e-05	3.94432e-05	6.13701
ENSMUSG00000069892	chr11	protein_coding	9930111J21Rik2	134.117	2.61422	0.142051	18.4033	1.23591e-75	4.28743e-74	6.12291
ENSMUSG00000029851	chr6	protein_coding	Tcaf2	171.242	2.61042	0.151175	17.2675	8.26577e-67	2.53609e-65	6.10682
ENSMUSG00000038775	chr9	protein_coding	Vill	151.314	2.60841	0.170073	15.337	4.32864e-53	1.01638e-51	6.0983
ENSMUSG00000035566	chr14	protein_coding	Pcdh17	31.6748	2.60133	0.368168	7.06562	1.59903e-12	9.77597e-12	6.06846
ENSMUSG00000024164	chr17	protein_coding	C3	1636.79	2.60016	0.226408	11.4844	1.58083e-30	2.00949e-29	6.06352
ENSMUSG00000097391	chr12	lincRNA	Mirg	58.0273	2.58844	0.250906	10.3164	5.94327e-25	6.3691e-24	6.01446
ENSMUSG00000066721	chr7	protein_coding	Zfp575	7.15832	2.58675	0.867873	2.98057	0.00287714	0.00774972	6.00746
ENSMUSG00000039814	chr8	protein_coding	Xkr5	193.433	2.58673	0.146672	17.6362	1.29944e-69	4.1714e-68	6.00735
ENSMUSG00000012428	chr5	protein_coding	Steap4	2552.45	2.5845	0.152519	16.9454	2.08068e-64	6.10522e-63	5.99809
ENSMUSG00000064246	chr1	protein_coding	Chil1	33.885	2.58403	0.388945	6.64368	3.05938e-11	1.73344e-10	5.99611
ENSMUSG00000019772	chr10	protein_coding	Vip	12.8478	2.57856	0.687024	3.75323	0.00017457	0.000562242	5.97343
ENSMUSG00000038295	chr5	protein_coding	Atg9b	69.3125	2.57154	0.206783	12.4359	1.66762e-35	2.52054e-34	5.94446
ENSMUSG00000034413	chr17	protein_coding	Neurl1b	44.8838	2.56758	0.265597	9.66721	4.1554e-22	4.00962e-21	5.92814
ENSMUSG00000023391	chr2	protein_coding	Dlx2	891.355	2.56323	0.0695426	36.8584	2.14807e-297	4.76295e-295	5.91028
ENSMUSG00000003032	chr4	protein_coding	Klf4	2097.91	2.55614	0.0796226	32.1032	3.9737e-226	5.93516e-224	5.88134
ENSMUSG00000027173	chr2	protein_coding	Depdc7	76.5355	2.54843	0.236088	10.7944	3.65809e-27	4.1917e-26	5.84995
ENSMUSG00000036196	chr17	protein_coding	Slc26a8	11.107	2.53589	0.64922	3.90606	9.38135e-05	0.000312199	5.79936
ENSMUSG00000098930	NA	NA	NA	35.2283	2.53474	0.820889	3.08779	0.00201649	0.00557965	5.7947
ENSMUSG00000020901	chr11	protein_coding	Pik3r5	13.7581	2.53452	0.494154	5.12902	2.91256e-07	1.24339e-06	5.79385
ENSMUSG00000026222	chr1	protein_coding	Sp100	19.8027	2.53203	0.434823	5.82313	5.77543e-09	2.79842e-08	5.78385
ENSMUSG00000044037	chr9	protein_coding	Als2cl	34.4011	2.5317	0.390096	6.48993	8.58736e-11	4.72855e-10	5.78252
ENSMUSG00000047250	chr2	protein_coding	Ptgs1	687.577	2.52782	0.0769399	32.8545	9.82243e-237	1.58843e-234	5.767
ENSMUSG00000006411	chr1	protein_coding	Nectin4	5.78059	2.5241	0.621253	4.06293	4.84613e-05	0.000166373	5.75216
ENSMUSG00000061232	chr17	protein_coding	H2-K1	848.065	2.52408	0.0998935	25.2677	7.23147e-141	5.5154e-139	5.75207
ENSMUSG00000090210	chr3	protein_coding	Itga10	199.199	2.51979	0.122711	20.5343	1.06371e-93	4.73672e-92	5.73499
ENSMUSG00000040274	chr5	protein_coding	Cdk6	357.234	2.51534	0.115718	21.7368	9.20351e-105	4.72432e-103	5.71733
ENSMUSG00000086693	chr13	processed_transcript	A730081D07Rik	7.72026	2.50551	0.80889	3.09747	0.00195183	0.00541466	5.6785
ENSMUSG00000028841	chr4	protein_coding	Cnksr1	10.9005	2.50466	0.48738	5.13903	2.76162e-07	1.1818e-06	5.67515
ENSMUSG00000027261	chr2	protein_coding	Hao1	8.47578	2.50085	0.561247	4.45588	8.35492e-06	3.10466e-05	5.66019
ENSMUSG00000036144	chr12	protein_coding	Meox2	12.8325	2.48869	0.469659	5.29893	1.16483e-07	5.1202e-07	5.61269
ENSMUSG00000054640	chr17	protein_coding	Slc8a1	18.1558	2.48641	0.441672	5.62953	1.80699e-08	8.4599e-08	5.6038
ENSMUSG00000000308	chr2	protein_coding	Ckmt1	29.3336	2.47815	0.31227	7.93594	2.0891e-15	1.48341e-14	5.57184
ENSMUSG00000046329	chr17	protein_coding	Slc25a23	96.278	2.4752	0.281815	8.78305	1.59105e-18	1.31515e-17	5.56044
ENSMUSG00000024222	chr17	protein_coding	Fkbp5	7941.04	2.46991	0.0508934	48.5311	0	0	5.54009
ENSMUSG00000064023	chr7	protein_coding	Klk8	20.0594	2.46544	0.552775	4.46012	8.19149e-06	3.04656e-05	5.52297
ENSMUSG00000033910	chr3	protein_coding	Gucy1a3	6.49236	2.46507	0.782854	3.14883	0.00163926	0.00459796	5.52155
ENSMUSG00000032940	chr16	protein_coding	Rbm11	27.796	2.4636	0.410786	5.99729	2.0064e-09	1.00451e-08	5.51593
ENSMUSG00000028341	chr4	protein_coding	Nr4a3	51.2289	2.46277	0.607109	4.05655	4.98022e-05	0.000170837	5.51274
ENSMUSG00000079038	chr8	protein_coding	D130040H23Rik	29.4667	2.45022	0.354404	6.91363	4.72406e-12	2.81455e-11	5.465
ENSMUSG00000087107	chr11	processed_transcript	AI662270	19.8795	2.43553	0.462051	5.27113	1.35586e-07	5.93686e-07	5.40964
ENSMUSG00000057337	chr10	protein_coding	Chst3	145.161	2.43443	0.169312	14.3783	7.0785e-47	1.45968e-45	5.40551
ENSMUSG00000100009	chr1	lincRNA	Gm7967	171.106	2.43226	0.18457	13.178	1.1752e-39	1.98401e-38	5.39737
ENSMUSG00000041644	chr2	protein_coding	Slc5a12	9.15594	2.43097	0.600862	4.04581	5.21426e-05	0.000178438	5.39257
ENSMUSG00000015533	chr13	protein_coding	Itga2	37.8325	2.42446	0.295065	8.21671	2.0916e-16	1.56855e-15	5.3683
ENSMUSG00000053626	chr8	protein_coding	Tll1	414.873	2.41805	0.116555	20.746	1.33124e-95	6.09198e-94	5.34446
ENSMUSG00000035944	chr15	protein_coding	Ttc38	55.6028	2.41183	0.260977	9.24153	2.42993e-20	2.17671e-19	5.32149
ENSMUSG00000047963	chr5	protein_coding	Stbd1	37.6142	2.38234	0.361428	6.59147	4.35478e-11	2.44168e-10	5.21382
ENSMUSG00000020376	chr11	protein_coding	Rnf130	328.362	2.37417	0.12134	19.5663	2.99819e-85	1.18976e-83	5.18437
ENSMUSG00000042182	chr1	protein_coding	Bend6	196.028	2.36557	0.123024	19.2286	2.13415e-82	8.18203e-81	5.15356
ENSMUSG00000112847	chr10	TEC	RP24-406I15.5	52.4437	2.36414	0.310826	7.60602	2.82675e-14	1.90409e-13	5.14847
ENSMUSG00000071335	chr10	protein_coding	Mfsd4b3	15.5461	2.35949	0.483941	4.87559	1.08485e-06	4.39169e-06	5.1319
ENSMUSG00000070476	chr2	protein_coding	Fam217b	199.697	2.35463	0.159652	14.7485	3.14534e-49	6.82643e-48	5.11464
ENSMUSG00000022096	chr14	protein_coding	Hr	390.4	2.35155	0.0867191	27.1169	6.22452e-162	5.64882e-160	5.10373
ENSMUSG00000087366	chr4	antisense	Junos	42.3972	2.34933	0.258237	9.09758	9.23693e-20	8.09568e-19	5.09587
ENSMUSG00000015224	chr4	protein_coding	Cyp2j9	71.5088	2.34342	0.242264	9.67299	3.92737e-22	3.79299e-21	5.07504
ENSMUSG00000025915	chr1	protein_coding	Sgk3	127.667	2.33512	0.193355	12.0769	1.39968e-33	1.96938e-32	5.04594
ENSMUSG00000041649	chrX	protein_coding	Klf8	37.9201	2.33196	0.28681	8.13068	4.2688e-16	3.14537e-15	5.03489
ENSMUSG00000053765	chr5	protein_coding	Oas1f	8.6955	2.32629	0.746469	3.11639	0.00183079	0.00509598	5.01514
ENSMUSG00000026109	chr1	protein_coding	Tmeff2	289.146	2.32202	0.114314	20.3127	9.9273e-92	4.31346e-90	5.00032
ENSMUSG00000013846	chr15	protein_coding	St3gal1	3176.92	2.31327	0.0651812	35.4899	7.04211e-276	1.40242e-273	4.97009
ENSMUSG00000041782	chr1	protein_coding	Lad1	5.24338	2.31212	0.760043	3.04209	0.00234944	0.0064306	4.96612
ENSMUSG00000026676	chr2	protein_coding	Ccdc3	114.859	2.28925	0.272286	8.40753	4.18731e-17	3.25364e-16	4.88803
ENSMUSG00000039628	chr17	protein_coding	Hs3st6	5.33777	2.28735	0.787934	2.90297	0.00369644	0.00976695	4.88158
ENSMUSG00000036928	chr5	protein_coding	Stag3	11.333	2.28475	0.61438	3.71879	0.000200179	0.000640635	4.8728
ENSMUSG00000051851	chrX	protein_coding	Cxx1c	406.447	2.28184	0.109241	20.8881	6.87034e-97	3.20537e-95	4.86298
ENSMUSG00000063297	chr7	protein_coding	Luzp2	96.1303	2.28178	0.361889	6.30518	2.87858e-10	1.52908e-09	4.86276
ENSMUSG00000021379	chr13	protein_coding	Id4	104.551	2.27724	0.179042	12.719	4.63534e-37	7.26125e-36	4.84751
ENSMUSG00000108106	chr6	transcribed_unprocessed_pseudogene	Gm5886	12.9245	2.27373	0.505413	4.49875	6.83529e-06	2.56568e-05	4.83571
ENSMUSG00000045136	chr13	protein_coding	Tubb2b	41.1723	2.27102	0.328848	6.906	4.98508e-12	2.96267e-11	4.82665
ENSMUSG00000029468	chr5	protein_coding	P2rx7	75.66	2.2656	0.175732	12.8923	4.97177e-38	8.03402e-37	4.80854
ENSMUSG00000105954	chr5	TEC	Gm42793	127.513	2.26063	0.161878	13.9651	2.54633e-44	4.88549e-43	4.79202
ENSMUSG00000048521	chr9	protein_coding	Cxcr6	10.1275	2.25991	0.546451	4.13562	3.53998e-05	0.000123061	4.78962
ENSMUSG00000047139	chr10	protein_coding	Cd24a	143.408	2.25359	0.319362	7.05653	1.7071e-12	1.0416e-11	4.76868
ENSMUSG00000049630	chr2	protein_coding	C1ql3	14.9586	2.24774	0.461744	4.86794	1.12767e-06	4.55645e-06	4.74939
ENSMUSG00000020607	chr12	protein_coding	Fam84a	39.9901	2.24273	0.308648	7.2663	3.69467e-13	2.34756e-12	4.73291
ENSMUSG00000054256	chr5	protein_coding	Msi1	34.4232	2.2409	0.458947	4.8827	1.04642e-06	4.2433e-06	4.72692
ENSMUSG00000071042	chr17	protein_coding	Rasgrp3	16.3221	2.23963	0.42469	5.27355	1.33807e-07	5.86253e-07	4.72274
ENSMUSG00000047759	chr11	protein_coding	Hs3st3a1	45.8584	2.23751	0.310765	7.20001	6.02082e-13	3.78506e-12	4.71583
ENSMUSG00000097040	chr3	processed_transcript	2610316D01Rik	5.38575	2.23608	0.735879	3.03866	0.00237635	0.00649849	4.71117
ENSMUSG00000026616	chr1	protein_coding	Cr2	5.98816	2.23415	0.722805	3.09095	0.0019952	0.00552571	4.70486
ENSMUSG00000050822	chr5	protein_coding	Slc29a4	12.5334	2.21728	0.4281	5.17936	2.22646e-07	9.5735e-07	4.65017
ENSMUSG00000072620	chr11	protein_coding	Slfn2	29.5132	2.21503	0.397148	5.57733	2.44235e-08	1.13382e-07	4.6429
ENSMUSG00000054889	chr13	protein_coding	Dsp	9.02478	2.20765	0.516773	4.27199	1.93735e-05	6.92629e-05	4.61922
ENSMUSG00000000154	chr7	protein_coding	Slc22a18	58.771	2.20532	0.247905	8.89583	5.79867e-19	4.91595e-18	4.61176
ENSMUSG00000056758	chr10	protein_coding	Hmga2	12984.9	2.20008	0.0501321	43.8857	0	0	4.59505
ENSMUSG00000090919	chr3	protein_coding	Pabpc4l	17.4549	2.19769	0.552381	3.97858	6.93281e-05	0.000234157	4.58745
ENSMUSG00000063415	chr6	protein_coding	Cyp26b1	1390.16	2.19449	0.0641285	34.2202	1.20913e-256	2.2039e-254	4.57729
ENSMUSG00000074945	chr2	protein_coding	Olfr1314	282.631	2.17867	0.114917	18.9586	3.75056e-80	1.38842e-78	4.52735
ENSMUSG00000026463	chr1	protein_coding	Atp2b4	489.466	2.17799	0.154721	14.0769	5.26523e-45	1.02577e-43	4.52523
ENSMUSG00000004151	chr12	protein_coding	Etv1	968.108	2.17747	0.0735523	29.6044	1.31035e-192	1.48331e-190	4.52361
ENSMUSG00000105602	chr3	lincRNA	Gm10636	4.33324	2.17152	0.715588	3.0346	0.00240855	0.00657315	4.50499
ENSMUSG00000046688	chr3	protein_coding	Tifa	78.2297	2.16865	0.253988	8.5384	1.36089e-17	1.08088e-16	4.49603
ENSMUSG00000024379	chr18	protein_coding	Tslp	10.7903	2.16793	0.572027	3.7899	0.000150707	0.000489563	4.49377
ENSMUSG00000026068	chr1	protein_coding	Il18rap	94.1488	2.16548	0.188429	11.4923	1.44188e-30	1.83829e-29	4.48616
ENSMUSG00000037493	chr9	protein_coding	Cib2	395.618	2.16443	0.205689	10.5228	6.78076e-26	7.44844e-25	4.48291
ENSMUSG00000030616	chr7	protein_coding	Sytl2	76.774	2.16412	0.183132	11.8173	3.1783e-32	4.27778e-31	4.48193
ENSMUSG00000090634	chr14	protein_coding	Gm8126	7.58868	2.15856	0.650484	3.3184	0.000905348	0.00263601	4.4647
ENSMUSG00000042340	chr7	protein_coding	Ctf1	128.185	2.14956	0.206259	10.4216	1.9751e-25	2.14656e-24	4.43691
ENSMUSG00000047643	chr13	processed_pseudogene	Gm5454	133.994	2.14725	0.18315	11.724	9.60026e-32	1.27301e-30	4.42983
ENSMUSG00000016918	chr1	protein_coding	Sulf1	4118.46	2.1469	0.0487974	43.9961	0	0	4.42875
ENSMUSG00000006958	chr16	protein_coding	Chrd	296.965	2.14273	0.12443	17.2203	1.86884e-66	5.70951e-65	4.41596
ENSMUSG00000024186	chr17	protein_coding	Rgs11	16.2969	2.13891	0.647046	3.30566	0.000947539	0.00275289	4.4043
ENSMUSG00000003665	chr17	protein_coding	Has1	24.0173	2.13027	0.355696	5.98903	2.11096e-09	1.05538e-08	4.378
ENSMUSG00000043067	chr9	protein_coding	Dpy19l1	4298.22	2.12083	0.0323643	65.53	0	0	4.34945
ENSMUSG00000037816	chr13	protein_coding	Fbxw17	292.332	2.10807	0.124816	16.8894	5.3868e-64	1.56145e-62	4.31113
ENSMUSG00000005267	chr11	protein_coding	Zfp287	201.03	2.10247	0.13282	15.8294	1.94971e-56	4.92187e-55	4.29444
ENSMUSG00000020363	chr11	protein_coding	Gfpt2	93.8345	2.09745	0.537086	3.90524	9.41314e-05	0.000313208	4.27953
ENSMUSG00000031506	chr1	protein_coding	Ptpn7	95.3045	2.09485	0.163568	12.8072	1.49505e-37	2.38896e-36	4.2718
ENSMUSG00000020620	chr11	protein_coding	Abca8b	248.411	2.09409	0.0991392	21.1228	4.91347e-99	2.3589e-97	4.26958
ENSMUSG00000004655	chr6	protein_coding	Aqp1	179.478	2.09307	0.114994	18.2015	5.01921e-74	1.69471e-72	4.26656
ENSMUSG00000007989	chr14	protein_coding	Fzd3	74.1681	2.08514	0.248735	8.38298	5.1604e-17	3.99532e-16	4.24317
ENSMUSG00000036570	chr7	protein_coding	Fxyd1	407.386	2.082	0.114669	18.1566	1.1384e-73	3.83772e-72	4.23395
ENSMUSG00000036862	chr7	protein_coding	Dchs1	58.4106	2.07442	0.305007	6.80123	1.03729e-11	6.05921e-11	4.21176
ENSMUSG00000021559	chr13	protein_coding	Dapk1	68.5533	2.07434	0.345098	6.01087	1.84527e-09	9.26212e-09	4.21152
ENSMUSG00000023150	chr1	protein_coding	Ivns1abp	2256.87	2.07376	0.052868	39.2252	0	0	4.20982
ENSMUSG00000046057	chr1	processed_pseudogene	Gm15428	7.02449	2.07359	0.713994	2.90421	0.00368186	0.00973323	4.20932
ENSMUSG00000097140	chr5	lincRNA	Gm26779	14.8803	2.07122	0.552022	3.75206	0.000175387	0.000564619	4.20242
ENSMUSG00000079593	chrX	protein_coding	Gm14597	107.196	2.06302	0.205461	10.0409	1.00713e-23	1.02176e-22	4.1786
ENSMUSG00000028351	chr4	protein_coding	Brinp1	99.9154	2.06013	0.173587	11.868	1.73568e-32	2.35824e-31	4.17025
ENSMUSG00000032413	chr9	protein_coding	Rasa2	928.668	2.05831	0.0707476	29.0937	4.31034e-186	4.63534e-184	4.16498
ENSMUSG00000049092	chr14	protein_coding	Gpr137c	16.4598	2.05761	0.566071	3.63489	0.000278097	0.000871656	4.16296
ENSMUSG00000024302	chr18	protein_coding	Dtna	117.746	2.05643	0.156686	13.1245	2.38381e-39	3.97759e-38	4.15955
ENSMUSG00000109801	chr2	protein_coding	Olfr1316	27.3683	2.05484	0.368412	5.57756	2.43918e-08	1.13259e-07	4.15498
ENSMUSG00000047669	chr10	protein_coding	Msl3l2	23.464	2.05446	0.442343	4.64449	3.40913e-06	1.31924e-05	4.15388
ENSMUSG00000036098	chr19	protein_coding	Myrf	12.9191	2.053	0.57127	3.59374	0.000325964	0.0010121	4.14967
ENSMUSG00000037747	chr10	protein_coding	Phyhipl	101.629	2.049	0.180219	11.3695	5.93505e-30	7.35741e-29	4.13819
ENSMUSG00000032128	chr9	protein_coding	Robo3	35.9887	2.04699	0.297671	6.87667	6.12696e-12	3.62228e-11	4.13242
ENSMUSG00000043333	chr4	protein_coding	Rhbdl2	20.0124	2.0464	0.341349	5.99503	2.03447e-09	1.01785e-08	4.13073
ENSMUSG00000039462	chr10	protein_coding	Col10a1	262.973	2.0395	0.128363	15.8885	7.60708e-57	1.93396e-55	4.11102
ENSMUSG00000024261	chr18	protein_coding	Syt4	23.2726	2.03418	0.523293	3.88727	0.000101378	0.000335923	4.0959
ENSMUSG00000011263	chr7	protein_coding	Exoc3l2	106.751	2.02549	0.152351	13.2948	2.48011e-40	4.26738e-39	4.07129
ENSMUSG00000030306	chr6	protein_coding	Tmtc1	231.826	2.01514	0.387823	5.19603	2.03591e-07	8.77873e-07	4.0422
ENSMUSG00000047330	chr1	protein_coding	Kcne4	40.8749	2.01431	0.481186	4.18612	2.83758e-05	9.95119e-05	4.03986
ENSMUSG00000051439	chr18	protein_coding	Cd14	103.1	2.01365	0.182707	11.0212	3.02009e-28	3.56314e-27	4.03801
ENSMUSG00000025475	chr7	protein_coding	Adgra1	5.43521	2.00507	0.668442	2.99962	0.00270315	0.00731221	4.01409
ENSMUSG00000098888	chr9	processed_pseudogene	Gm18486	6.57075	1.99601	0.640989	3.11395	0.00184602	0.00513637	3.98894
ENSMUSG00000049588	chr11	protein_coding	Ccdc69	15.1299	1.99532	0.644198	3.09738	0.00195242	0.00541561	3.98706
ENSMUSG00000102428	chr18	protein_coding	Pcdhga12	12.0692	1.99411	0.5089	3.91846	8.91161e-05	0.00029721	3.98369
ENSMUSG00000034462	chr5	protein_coding	Pkd2	18846.1	1.99158	0.0368558	54.0373	0	0	3.97673
ENSMUSG00000042078	chr5	protein_coding	Svop	461.392	1.9876	0.0850429	23.3717	8.29173e-121	5.05208e-119	3.96576
ENSMUSG00000086598	chr2	protein_coding	Btbd18	9.431	1.98714	0.634429	3.13217	0.00173517	0.00484299	3.96451
ENSMUSG00000017817	chr2	protein_coding	Jph2	12.833	1.98656	0.45471	4.36886	1.24894e-05	4.5622e-05	3.96292
ENSMUSG00000037370	chr10	protein_coding	Enpp1	1575.61	1.98401	0.0648404	30.5984	1.28683e-205	1.58155e-203	3.95591
ENSMUSG00000001604	chr4	protein_coding	Tcea3	357.353	1.98292	0.106067	18.6949	5.44296e-78	1.95765e-76	3.95291
ENSMUSG00000097616	chr6	lincRNA	1110019D14Rik	11.1355	1.98267	0.542826	3.65249	0.000259711	0.000818321	3.95223
ENSMUSG00000024593	chr18	protein_coding	Megf10	1557	1.98246	0.0701837	28.2467	1.56367e-175	1.55701e-173	3.95165
ENSMUSG00000026014	chr1	protein_coding	Raph1	3533.1	1.96483	0.0518735	37.8773	0	0	3.90367
ENSMUSG00000086392	chr3	antisense	Mccc1os	23.0567	1.95893	0.442218	4.42978	9.43303e-06	3.48661e-05	3.88773
ENSMUSG00000102562	chr16	TEC	Gm37694	21.8195	1.95747	0.367693	5.32365	1.01703e-07	4.48889e-07	3.8838
ENSMUSG00000041930	chr5	protein_coding	Fam222a	35.5862	1.95497	0.544414	3.59097	0.000329456	0.00102191	3.87709
ENSMUSG00000019102	chr11	protein_coding	Aldh3a1	69.2314	1.94837	0.2761	7.05674	1.70457e-12	1.04065e-11	3.85937
ENSMUSG00000049044	chr2	protein_coding	Rapgef4	35.4691	1.94318	0.268027	7.24993	4.16973e-13	2.64394e-12	3.84552
ENSMUSG00000029510	chr5	protein_coding	Gpc2	14.4886	1.93975	0.518289	3.74261	0.000182122	0.000585075	3.83639
ENSMUSG00000049551	chr5	protein_coding	Fzd9	108.28	1.93971	0.183287	10.5829	3.57785e-26	3.97481e-25	3.83628
ENSMUSG00000024053	chr17	protein_coding	Emilin2	856.516	1.92948	0.0625952	30.8247	1.22224e-208	1.56475e-206	3.80918
ENSMUSG00000046523	chr14	protein_coding	Kctd4	34.7991	1.92769	0.246088	7.83332	4.75154e-15	3.32886e-14	3.80445
ENSMUSG00000046818	chr3	protein_coding	Ddit4l	1231.06	1.92734	0.0512423	37.6123	0	0	3.80353
ENSMUSG00000001508	chr11	protein_coding	Sgca	64.4593	1.92528	0.222252	8.66257	4.61227e-18	3.73215e-17	3.79809
ENSMUSG00000097580	chr12	lincRNA	Gm5432	39.7791	1.9232	0.292114	6.58375	4.58715e-11	2.56794e-10	3.79264
ENSMUSG00000026051	chr1	protein_coding	1500015O10Rik	310.865	1.91736	0.217561	8.81296	1.21886e-18	1.01217e-17	3.77731
ENSMUSG00000045636	chr8	protein_coding	Mtus1	679.216	1.91625	0.0788088	24.3152	1.35406e-130	9.18711e-129	3.77441
ENSMUSG00000096929	chr1	processed_transcript	A330023F24Rik	25.4137	1.91238	0.345487	5.53531	3.10679e-08	1.43147e-07	3.76429
ENSMUSG00000064115	chr16	protein_coding	Cadm2	97.8895	1.89588	0.249353	7.60319	2.88927e-14	1.94499e-13	3.72148
ENSMUSG00000112922	chr10	TEC	RP24-406I15.4	95.6636	1.89223	0.237147	7.97914	1.47361e-15	1.05648e-14	3.71208
ENSMUSG00000027175	chr2	protein_coding	Tcp11l1	187.197	1.8853	0.142926	13.1907	9.92028e-40	1.67872e-38	3.6943
ENSMUSG00000054863	chr15	protein_coding	Fam19a5	1739.43	1.88448	0.0504436	37.3582	1.86941e-305	4.37035e-303	3.6922
ENSMUSG00000033538	chr9	protein_coding	Casp4	113.325	1.88029	0.222709	8.44281	3.09786e-17	2.41672e-16	3.68148
ENSMUSG00000021136	chr12	protein_coding	Smoc1	690.017	1.8798	0.122659	15.3254	5.17442e-53	1.21365e-51	3.68023
ENSMUSG00000003378	chr7	protein_coding	Grik5	180.154	1.87531	0.138503	13.5398	9.10102e-42	1.62579e-40	3.66881
ENSMUSG00000041695	chr11	protein_coding	Kcnj2	74.8806	1.8747	0.356699	5.2557	1.47466e-07	6.43477e-07	3.66726
ENSMUSG00000050505	chr14	protein_coding	Pcdh20	207.179	1.87441	0.188651	9.93585	2.90689e-23	2.91068e-22	3.66651
ENSMUSG00000020407	chr11	protein_coding	Upp1	19.8948	1.87382	0.351847	5.32567	1.00579e-07	4.44382e-07	3.66502
ENSMUSG00000062588	chr1	processed_pseudogene	Gm6104	17.9163	1.87284	0.451151	4.15125	3.30658e-05	0.000115208	3.66253
ENSMUSG00000036596	chr5	protein_coding	Cpz	197.904	1.86932	0.15154	12.3355	5.83523e-35	8.62572e-34	3.6536
ENSMUSG00000040596	chr1	protein_coding	Pogk	470.661	1.86822	0.0886861	21.0655	1.64853e-98	7.87924e-97	3.65081
ENSMUSG00000031789	chr8	protein_coding	Cngb1	52.2848	1.86761	0.205946	9.06846	1.20706e-19	1.05235e-18	3.64929
ENSMUSG00000021458	chr13	protein_coding	2010111I01Rik	656.187	1.86706	0.0753927	24.7645	2.16262e-135	1.57141e-133	3.64789
ENSMUSG00000104917	chr5	TEC	Gm43289	10.5806	1.86184	0.532276	3.49789	0.000468948	0.00142359	3.63472
ENSMUSG00000037940	chr8	protein_coding	Inpp4b	379.898	1.85632	0.0957705	19.383	1.07298e-83	4.17316e-82	3.62084
ENSMUSG00000022847	chr16	protein_coding	Thpo	23.7602	1.85432	0.366683	5.05701	4.25879e-07	1.79252e-06	3.61581
ENSMUSG00000022853	chr16	protein_coding	Ehhadh	45.6451	1.85053	0.415899	4.44947	8.60833e-06	3.19276e-05	3.60633
ENSMUSG00000021596	chr13	protein_coding	Mctp1	71.3044	1.84818	0.21431	8.62386	6.47348e-18	5.21271e-17	3.60046
ENSMUSG00000040133	chr2	protein_coding	Gpr176	17.8483	1.84805	0.384363	4.80809	1.52382e-06	6.09048e-06	3.60013
ENSMUSG00000042532	chr19	protein_coding	Golga7b	6.5414	1.84616	0.580537	3.1801	0.00147225	0.00416264	3.59543
ENSMUSG00000045005	chr1	protein_coding	Fzd5	291.283	1.84346	0.106337	17.3361	2.51398e-67	7.77995e-66	3.58871
ENSMUSG00000021876	chr14	protein_coding	Rnase4	3492.43	1.8434	0.0438434	42.045	0	0	3.58855
ENSMUSG00000024486	chr18	protein_coding	Hbegf	1131.41	1.84213	0.0760648	24.2179	1.4407e-129	9.65316e-128	3.58539
ENSMUSG00000010651	chr9	protein_coding	Acaa1b	346.565	1.83446	0.137154	13.3752	8.44701e-41	1.47018e-39	3.56638
ENSMUSG00000024897	chr19	protein_coding	Apba1	116.084	1.83162	0.181805	10.0746	7.15209e-24	7.29384e-23	3.55937
ENSMUSG00000032010	chr9	protein_coding	Usp2	200.005	1.83023	0.120211	15.2252	2.40612e-52	5.58261e-51	3.55595
ENSMUSG00000040003	chr5	protein_coding	Magi2	229.004	1.8272	0.110781	16.4938	4.06298e-61	1.11605e-59	3.54847
ENSMUSG00000100158	chr9	sense_intronic	Gm28119	106.397	1.82712	0.206027	8.86834	7.4245e-19	6.2475e-18	3.54827
ENSMUSG00000085316	chr2	lincRNA	D330050G23Rik	17.819	1.82598	0.362905	5.03155	4.86541e-07	2.0359e-06	3.54547
ENSMUSG00000028445	chr4	protein_coding	Enho	145.032	1.82576	0.165849	11.0085	3.47617e-28	4.09001e-27	3.54493
ENSMUSG00000022103	chr14	protein_coding	Gfra2	43.2023	1.82491	0.29422	6.20254	5.55608e-10	2.89487e-09	3.54285
ENSMUSG00000043670	chr10	protein_coding	Diras1	15.0443	1.82015	0.441028	4.12708	3.67404e-05	0.000127495	3.53119
ENSMUSG00000074604	chr3	protein_coding	Mgst2	331.651	1.82002	0.0964848	18.8633	2.28593e-79	8.36153e-78	3.53086
ENSMUSG00000072898	chr11	pseudogene	Gm10434	10.476	1.81782	0.620798	2.92821	0.00340923	0.0090671	3.52549
ENSMUSG00000020434	chr11	protein_coding	4921536K21Rik	9.64082	1.81654	0.597505	3.04021	0.00236412	0.00646669	3.52236
ENSMUSG00000026785	chr2	protein_coding	Pkn3	543.508	1.81125	0.076571	23.6545	1.06091e-123	6.75091e-122	3.50946
ENSMUSG00000112381	chr10	processed_pseudogene	RP24-545B2.4	14.426	1.81035	0.514833	3.51637	0.000437488	0.00133487	3.50726
ENSMUSG00000020334	chr11	protein_coding	Slc22a4	122.392	1.80686	0.190975	9.46125	3.04286e-21	2.82459e-20	3.49881
ENSMUSG00000103009	chr2	TEC	Gm4430	92.8294	1.80611	0.202146	8.93464	4.08504e-19	3.49071e-18	3.49697
ENSMUSG00000111613	chr9	processed_pseudogene	RP23-134M7.2	56.4831	1.80421	0.413471	4.36357	1.27955e-05	4.66886e-05	3.49238
ENSMUSG00000030468	chr7	protein_coding	Siglecg	91.2307	1.80112	0.147957	12.1733	4.31432e-34	6.19029e-33	3.4849
ENSMUSG00000028838	chr4	protein_coding	Extl1	31.856	1.7955	0.498975	3.59838	0.000320202	0.000995073	3.47137
ENSMUSG00000105896	chr5	TEC	Gm43311	19.5942	1.79248	0.431888	4.15034	3.31986e-05	0.000115633	3.4641
ENSMUSG00000074415	chr9	processed_transcript	2610203C20Rik	3641.58	1.79128	0.0998745	17.9354	6.2468e-72	2.06702e-70	3.46123
ENSMUSG00000030494	chr7	protein_coding	Rhpn2	9.79478	1.78931	0.589452	3.03554	0.00240107	0.00655608	3.45648
ENSMUSG00000092571	chr17	unprocessed_pseudogene	Gm4134	14.2012	1.78784	0.508964	3.5127	0.000443579	0.00135058	3.45297
ENSMUSG00000063455	chr6	protein_coding	D630045J12Rik	1565.02	1.78713	0.0509653	35.0656	2.25309e-269	4.36572e-267	3.45128
ENSMUSG00000051022	chr5	protein_coding	Hs3st1	75.5203	1.7836	0.243668	7.31982	2.483e-13	1.59142e-12	3.44285
ENSMUSG00000026944	chr2	protein_coding	Abca2	1756.85	1.78045	0.0539299	33.0141	5.10488e-239	8.38136e-237	3.43532
ENSMUSG00000042436	chr11	protein_coding	Mfap4	528.946	1.77992	0.218052	8.1628	3.27338e-16	2.43024e-15	3.43406
ENSMUSG00000021256	chr12	protein_coding	Vash1	17.069	1.7787	0.493276	3.60589	0.00031108	0.000968686	3.43117
ENSMUSG00000016526	chr1	protein_coding	Dyrk3	243.857	1.77311	0.108471	16.3464	4.61506e-60	1.24387e-58	3.4179
ENSMUSG00000028525	chr4	protein_coding	Pde4b	1233.04	1.77261	0.111352	15.919	4.6804e-57	1.19698e-55	3.41671
ENSMUSG00000054942	chr3	protein_coding	Miga1	97.0474	1.76737	0.174827	10.1092	5.0295e-24	5.17334e-23	3.40432
ENSMUSG00000027603	chr2	protein_coding	Ggt7	357.041	1.75729	0.103668	16.9511	1.88799e-64	5.54738e-63	3.38062
ENSMUSG00000037580	chr14	protein_coding	Gch1	12.9207	1.75407	0.527039	3.32817	0.000874182	0.00255218	3.3731
ENSMUSG00000002797	chr6	protein_coding	Ggct	82.7528	1.75285	0.173599	10.0971	5.6874e-24	5.83053e-23	3.37025
ENSMUSG00000072115	chr14	protein_coding	Ang	30.939	1.75274	0.33183	5.28204	1.27756e-07	5.60428e-07	3.36998
ENSMUSG00000036578	chr7	protein_coding	Fxyd7	16.9416	1.75191	0.520605	3.36515	0.000765029	0.0022537	3.36804
ENSMUSG00000028943	chr4	protein_coding	Espn	69.7027	1.75072	0.219029	7.99312	1.31571e-15	9.45165e-15	3.36527
ENSMUSG00000091553	chr12	unprocessed_pseudogene	Serpina3e-ps	29.8145	1.74705	0.432883	4.03584	5.44081e-05	0.000185866	3.35671
ENSMUSG00000039476	chr2	protein_coding	Prrx2	1166.45	1.74689	0.0589619	29.6275	6.62176e-193	7.57557e-191	3.35634
ENSMUSG00000099375	chr1	lincRNA	Gm28187	14.0966	1.74611	0.522927	3.33911	0.000840474	0.00245978	3.35453
ENSMUSG00000063506	chr14	protein_coding	Arhgap22	354.311	1.74021	0.081479	21.3577	3.30361e-101	1.63342e-99	3.34083
ENSMUSG00000049929	chrX	protein_coding	Lpar4	835.964	1.73347	0.112788	15.3692	2.63228e-53	6.20099e-52	3.32527
ENSMUSG00000028776	chr4	protein_coding	Tinagl1	8500.71	1.73258	0.0366522	47.2708	0	0	3.32321
ENSMUSG00000038077	chr6	protein_coding	Kcna6	46.952	1.7321	0.248123	6.9808	2.93507e-12	1.76581e-11	3.32211
ENSMUSG00000089774	chr16	protein_coding	Slc5a3	15035.3	1.73054	0.063891	27.0858	1.44552e-161	1.30631e-159	3.31853
ENSMUSG00000103088	chr18	protein_coding	Pcdhgb6	7.45383	1.72916	0.590657	2.92752	0.00341681	0.00908052	3.31534
ENSMUSG00000041046	chr11	protein_coding	Ramp3	309.21	1.72839	0.151571	11.4032	4.0299e-30	5.04806e-29	3.31358
ENSMUSG00000020044	chr10	protein_coding	Timp3	25465.8	1.72721	0.0467588	36.9386	1.10828e-298	2.48301e-296	3.31086
ENSMUSG00000026475	chr1	protein_coding	Rgs16	707.685	1.72442	0.0680672	25.3341	1.34619e-141	1.03407e-139	3.30447
ENSMUSG00000055733	chrX	protein_coding	Nap1l3	74.6366	1.72126	0.22317	7.71277	1.23116e-14	8.42235e-14	3.29724
ENSMUSG00000035184	chr14	protein_coding	Fam124a	485.59	1.72099	0.0748311	22.9983	4.84251e-117	2.81494e-115	3.29663
ENSMUSG00000029651	chr5	protein_coding	Mtus2	62.01	1.72057	0.239556	7.18233	6.85335e-13	4.29243e-12	3.29566
ENSMUSG00000027408	chr2	protein_coding	Cpxm1	263.04	1.71793	0.151201	11.3619	6.47471e-30	8.00334e-29	3.28964
ENSMUSG00000053886	chr8	protein_coding	Sh2d4a	41.8558	1.71364	0.284608	6.02103	1.73306e-09	8.71514e-09	3.27987
ENSMUSG00000024065	chr17	protein_coding	Ehd3	388.153	1.71351	0.12372	13.8499	1.27462e-43	2.39638e-42	3.27958
ENSMUSG00000042284	chr13	protein_coding	Itga1	1469.12	1.71281	0.0621553	27.5569	3.66193e-167	3.40956e-165	3.27798
ENSMUSG00000037990	chr10	protein_coding	Sh3rf3	122.405	1.71014	0.239811	7.13119	9.95027e-13	6.15149e-12	3.27192
ENSMUSG00000021091	chr12	protein_coding	Serpina3n	9629.31	1.71009	0.0455406	37.5509	0	0	3.27182
ENSMUSG00000013089	chr16	protein_coding	Etv5	1079.78	1.70993	0.0920954	18.567	5.94498e-77	2.10304e-75	3.27146
ENSMUSG00000053411	chr15	protein_coding	Cbx7	92.0563	1.70733	0.174167	9.80282	1.0949e-22	1.07531e-21	3.26556
ENSMUSG00000105802	chr5	TEC	Gm43012	15.3662	1.70718	0.50725	3.36555	0.000763905	0.002251	3.26521
ENSMUSG00000097289	chr11	lincRNA	2010300F17Rik	31.7027	1.70704	0.24352	7.00984	2.38592e-12	1.44309e-11	3.2649
ENSMUSG00000105112	chr5	TEC	Gm42778	50.6054	1.70475	0.227606	7.48991	6.89202e-14	4.54704e-13	3.25972
ENSMUSG00000109539	chr7	TEC	Gm44667	101.251	1.70341	0.219588	7.75728	8.67688e-15	5.99493e-14	3.25669
ENSMUSG00000034684	chr9	protein_coding	Sema3f	5502.18	1.70114	0.047133	36.0924	2.98482e-285	6.29387e-283	3.25158
ENSMUSG00000048763	chr11	protein_coding	Hoxb3	239.441	1.69465	0.128135	13.2255	6.25419e-40	1.06758e-38	3.23698
ENSMUSG00000050675	chr11	protein_coding	Gp1ba	41.7536	1.69314	0.329994	5.13083	2.88471e-07	1.23226e-06	3.2336
ENSMUSG00000034764	chr10	antisense	1700006J14Rik	25.4101	1.69049	0.371976	4.54462	5.50339e-06	2.08834e-05	3.22766
ENSMUSG00000085584	chrX	protein_coding	Rgag1	37.3419	1.69038	0.38585	4.38092	1.18178e-05	4.32642e-05	3.22741
ENSMUSG00000071723	chrX	protein_coding	Gspt2	278.639	1.6899	0.102464	16.4926	4.15009e-61	1.13852e-59	3.22633
ENSMUSG00000096917	chr8	processed_transcript	2500002B13Rik	73.0587	1.68979	0.226987	7.44441	9.73762e-14	6.37167e-13	3.22609
ENSMUSG00000018166	chr10	protein_coding	Erbb3	15.9561	1.68759	0.337726	4.99694	5.82482e-07	2.42088e-06	3.22119
ENSMUSG00000036103	chr18	protein_coding	Colec12	6868.24	1.68588	0.0348818	48.3312	0	0	3.21736
ENSMUSG00000035067	chr14	protein_coding	Xkr6	79.6781	1.68274	0.204296	8.23676	1.76932e-16	1.33572e-15	3.21037
ENSMUSG00000097392	chr5	lincRNA	D930016D06Rik	692.136	1.68268	0.0834001	20.1761	1.58924e-90	6.74189e-89	3.21025
ENSMUSG00000027777	chr3	protein_coding	Schip1	18.493	1.68245	0.394979	4.2596	2.04797e-05	7.30357e-05	3.20973
ENSMUSG00000019880	chr10	protein_coding	Rspo3	52.8725	1.68175	0.367939	4.57073	4.86026e-06	1.85213e-05	3.20817
ENSMUSG00000053687	chr8	protein_coding	Dpep2	37.8782	1.68064	0.291431	5.76684	8.07706e-09	3.87425e-08	3.20569
ENSMUSG00000005583	chr13	protein_coding	Mef2c	780.836	1.67802	0.0762341	22.0114	2.23902e-107	1.19793e-105	3.19989
ENSMUSG00000022157	chr14	protein_coding	Mcpt8	99.452	1.67783	0.341636	4.91117	9.05337e-07	3.69277e-06	3.19947
ENSMUSG00000035697	chr10	protein_coding	Arhgap45	44.2504	1.6731	0.283162	5.90861	3.45014e-09	1.69846e-08	3.18898
ENSMUSG00000029312	chr5	protein_coding	Klhl8	454.488	1.67083	0.0780505	21.407	1.14866e-101	5.70561e-100	3.18398
ENSMUSG00000063727	chr15	protein_coding	Tnfrsf11b	3255.68	1.67067	0.0538529	31.0229	2.65051e-211	3.45499e-209	3.18363
ENSMUSG00000027955	chr3	protein_coding	Fam198b	2883.18	1.66006	0.0406051	40.8831	0	0	3.1603
ENSMUSG00000023886	chr17	protein_coding	Smoc2	5824.32	1.6582	0.0360175	46.0388	0	0	3.15623
ENSMUSG00000059173	chr2	protein_coding	Pde1a	1204.33	1.65567	0.0751751	22.0242	1.68948e-107	9.08433e-106	3.15069
ENSMUSG00000019789	chr10	protein_coding	Hey2	67.2348	1.6544	0.298767	5.53743	3.06935e-08	1.41482e-07	3.14792
ENSMUSG00000018507	chr11	protein_coding	Trpv2	30.4912	1.64878	0.535888	3.07673	0.00209285	0.0057798	3.13569
ENSMUSG00000102854	chr16	TEC	C130023A14Rik	9.4251	1.64254	0.554148	2.96408	0.00303589	0.00814469	3.12215
ENSMUSG00000052353	chr7	protein_coding	Cemip	1035.4	1.63889	0.0928531	17.6503	1.01155e-69	3.25208e-68	3.11426
ENSMUSG00000052724	chr9	antisense	Gm9888	11.6748	1.63375	0.536396	3.0458	0.00232064	0.00635744	3.10319
ENSMUSG00000059588	chr2	protein_coding	Calcrl	555.659	1.6324	0.0781602	20.8853	7.29091e-97	3.38689e-95	3.10028
ENSMUSG00000028214	chr4	protein_coding	Gem	143.485	1.6322	0.163621	9.9755	1.95111e-23	1.96371e-22	3.09985
ENSMUSG00000041216	chr4	protein_coding	Clvs1	32.014	1.63163	0.266309	6.12681	8.96584e-10	4.59793e-09	3.09862
ENSMUSG00000052942	chr19	protein_coding	Glis3	893.817	1.62652	0.0633156	25.6891	1.5474e-145	1.23723e-143	3.08768
ENSMUSG00000032415	chr9	protein_coding	Ube2cbp	46.603	1.62604	0.334957	4.85447	1.20709e-06	4.8691e-06	3.08664
ENSMUSG00000014543	chr6	protein_coding	Klra17	59.8847	1.62472	0.234808	6.91936	4.53699e-12	2.70609e-11	3.08382
ENSMUSG00000047205	chr11	protein_coding	Dusp18	210.051	1.62364	0.115307	14.0811	4.9636e-45	9.68758e-44	3.08152
ENSMUSG00000049999	chr2	protein_coding	Ppp1r3d	81.1272	1.62322	0.284252	5.7105	1.12644e-08	5.34941e-08	3.08063
ENSMUSG00000052949	chr11	protein_coding	Rnf157	336.054	1.62219	0.104063	15.5885	8.72174e-55	2.10536e-53	3.07842
ENSMUSG00000015501	chr10	protein_coding	Hivep2	1092.85	1.62209	0.0643447	25.2094	3.16048e-140	2.39351e-138	3.07821
ENSMUSG00000019846	chr10	protein_coding	Lama4	3722.24	1.61801	0.0905279	17.873	1.91249e-71	6.2992e-70	3.06951
ENSMUSG00000040701	chr14	protein_coding	Ap1g2	105.868	1.6119	0.160004	10.0742	7.18731e-24	7.32629e-23	3.05655
ENSMUSG00000052085	chr19	protein_coding	Dock8	153.411	1.60985	0.117941	13.6497	2.0279e-42	3.6869e-41	3.05221
ENSMUSG00000029304	chr5	protein_coding	Spp1	120027	1.60446	0.0609499	26.3242	1.01343e-152	8.54779e-151	3.04081
ENSMUSG00000058914	chr15	protein_coding	C1qtnf3	30.5916	1.60011	0.313349	5.10646	3.2825e-07	1.39498e-06	3.03165
ENSMUSG00000064177	chr6	protein_coding	Ghrl	18.0072	1.59865	0.493106	3.24199	0.00118697	0.00339938	3.02859
ENSMUSG00000050558	chr2	protein_coding	Prokr2	10.0417	1.5964	0.531575	3.00316	0.00267191	0.00723315	3.02389
ENSMUSG00000074968	chr2	protein_coding	Ano3	2769.65	1.59633	0.0385741	41.3836	0	0	3.02374
ENSMUSG00000044629	chr11	protein_coding	Cnrip1	20.896	1.59073	0.444487	3.57879	0.000345191	0.00106918	3.01201
ENSMUSG00000102776	chr1	TEC	Gm38162	27.1316	1.58898	0.349852	4.54188	5.57558e-06	2.11424e-05	3.00838
ENSMUSG00000037846	chr10	protein_coding	Rtkn2	134.637	1.57962	0.126681	12.4693	1.09786e-35	1.66522e-34	2.98891
ENSMUSG00000025795	chr10	protein_coding	Rassf3	372.17	1.57806	0.0956383	16.5003	3.65166e-61	1.00563e-59	2.98568
ENSMUSG00000085852	chr2	antisense	Gm13807	15.6394	1.5768	0.402705	3.91553	9.02068e-05	0.000300662	2.98308
ENSMUSG00000027864	chr3	protein_coding	Ptgfrn	3512.42	1.57614	0.0390888	40.322	0	0	2.98172
ENSMUSG00000043943	chr9	protein_coding	Naalad2	1349.6	1.57163	0.0596371	26.3532	4.7164e-153	3.99372e-151	2.9724
ENSMUSG00000017314	chr11	protein_coding	Mpp2	149.058	1.56908	0.16397	9.56934	1.0759e-21	1.0194e-20	2.96716
ENSMUSG00000038264	chr9	protein_coding	Sema7a	272.472	1.56771	0.114217	13.7257	7.12659e-43	1.30672e-41	2.96434
ENSMUSG00000029814	chr6	protein_coding	Igf2bp3	767.394	1.56517	0.068012	23.0131	3.44341e-117	2.00707e-115	2.95912
ENSMUSG00000097649	chr1	antisense	Gm10561	47.7327	1.56386	0.237389	6.58774	4.46564e-11	2.50187e-10	2.95643
ENSMUSG00000038195	chr11	protein_coding	Rilp	59.1009	1.56255	0.262151	5.96052	2.51443e-09	1.25041e-08	2.95376
ENSMUSG00000051359	chr15	protein_coding	Ncald	18.9577	1.56244	0.486253	3.21322	0.00131257	0.00373869	2.95352
ENSMUSG00000092569	chr18	processed_transcript	Gm20544	71.9282	1.56225	0.179726	8.69242	3.54799e-18	2.88398e-17	2.95314
ENSMUSG00000022032	chr14	protein_coding	Scara5	2586.98	1.55707	0.19144	8.13345	4.1723e-16	3.07848e-15	2.94255
ENSMUSG00000085042	chr5	antisense	Abhd11os	26.8849	1.55573	0.370945	4.19396	2.74125e-05	9.63065e-05	2.93982
ENSMUSG00000087150	chr6	transcribed_unprocessed_pseudogene	BC064078	26.3982	1.55491	0.378341	4.10982	3.95971e-05	0.000136922	2.93816
ENSMUSG00000060029	chr2	processed_transcript	4930473A02Rik	12.6689	1.55487	0.507701	3.06256	0.00219451	0.00604501	2.93807
ENSMUSG00000099997	chr1	processed_pseudogene	Tubb4b-ps2	17.9869	1.5522	0.447963	3.46503	0.000530175	0.00159706	2.93265
ENSMUSG00000074676	chr2	protein_coding	Foxs1	155.275	1.54616	0.146598	10.5469	5.24796e-26	5.78837e-25	2.92038
ENSMUSG00000029309	chr5	protein_coding	Sparcl1	6886.56	1.5445	0.0361559	42.7179	0	0	2.91704
ENSMUSG00000047446	chr12	protein_coding	Arl4a	1487.24	1.54243	0.10182	15.1486	7.74184e-52	1.76952e-50	2.91285
ENSMUSG00000040213	chr3	protein_coding	Kyat3	198.925	1.54215	0.161081	9.57376	1.03087e-21	9.78466e-21	2.91227
ENSMUSG00000021549	chr13	protein_coding	Rasa1	2820.11	1.54014	0.0403205	38.1976	0	0	2.90824
ENSMUSG00000046719	chr11	protein_coding	Nxph3	24.785	1.53889	0.29985	5.13219	2.86392e-07	1.22387e-06	2.90571
ENSMUSG00000000031	chr7	lincRNA	H19	2737	1.53781	0.144612	10.634	2.06958e-26	2.31957e-25	2.90354
ENSMUSG00000054855	chr15	protein_coding	Rnd1	59.7328	1.53691	0.25049	6.13563	8.48243e-10	4.35834e-09	2.90173
ENSMUSG00000073418	chr17	protein_coding	C4b	755.795	1.53689	0.16338	9.40686	5.11156e-21	4.7043e-20	2.90169
ENSMUSG00000026826	chr2	protein_coding	Nr4a2	540.654	1.53417	0.0944501	16.2432	2.49568e-59	6.61048e-58	2.89622
ENSMUSG00000079065	chr5	protein_coding	BC005561	582.09	1.53357	0.0999759	15.3394	4.17274e-53	9.80845e-52	2.89501
ENSMUSG00000025978	chr1	protein_coding	Rftn2	382.364	1.53262	0.0923434	16.597	7.32509e-62	2.03814e-60	2.89312
ENSMUSG00000042258	chr13	protein_coding	Isl1	24.815	1.53238	0.342691	4.47159	7.764e-06	2.89608e-05	2.89262
ENSMUSG00000106818	chr5	TEC	Gm43790	11.7931	1.53167	0.431766	3.54745	0.000388978	0.0011955	2.8912
ENSMUSG00000102758	chr3	protein_coding	Naaladl2	308.209	1.53039	0.104562	14.6362	1.65007e-48	3.54189e-47	2.88864
ENSMUSG00000027215	chr2	protein_coding	Cd82	1598.54	1.52683	0.0456261	33.464	1.61217e-245	2.68795e-243	2.88152
ENSMUSG00000030342	chr6	protein_coding	Cd9	2744.87	1.52269	0.0521769	29.1832	3.16677e-187	3.47504e-185	2.87326
ENSMUSG00000061654	NA	NA	NA	220.044	1.51769	0.155327	9.77092	1.50087e-22	1.46931e-21	2.86331
ENSMUSG00000090257	chr16	antisense	Gm4524	123.626	1.51684	0.162415	9.33929	9.69799e-21	8.81219e-20	2.86163
ENSMUSG00000032911	chr9	protein_coding	Cspg4	7143.36	1.51437	0.0538917	28.1003	9.7267e-174	9.64064e-172	2.85674
ENSMUSG00000086308	chr2	lincRNA	G630016G05Rik	46.5798	1.51402	0.2761	5.48358	4.16803e-08	1.90129e-07	2.85604
ENSMUSG00000097352	chr10	transcribed_unprocessed_pseudogene	C920009B18Rik	378.485	1.51373	0.0943987	16.0355	7.22021e-58	1.86649e-56	2.85547
ENSMUSG00000034463	chr14	protein_coding	Scara3	1522.6	1.51129	0.052068	29.0254	3.14841e-185	3.36896e-183	2.85066
ENSMUSG00000079355	chr9	protein_coding	Ackr4	16.9241	1.51042	0.450125	3.35555	0.000792078	0.00232955	2.84892
ENSMUSG00000024521	chr18	protein_coding	Pmaip1	84.4352	1.50861	0.186101	8.10639	5.21457e-16	3.82651e-15	2.84536
ENSMUSG00000060969	chr13	protein_coding	Irx1	1350.58	1.50617	0.0548619	27.4538	6.25595e-166	5.7997e-164	2.84055
ENSMUSG00000046550	chrX	protein_coding	Spin2c	35.1569	1.50571	0.348667	4.31848	1.57106e-05	5.67809e-05	2.83965
ENSMUSG00000101191	chr6	antisense	Gm28809	20.6935	1.50271	0.382373	3.92997	8.49558e-05	0.000284482	2.83375
ENSMUSG00000085091	chr11	antisense	Egfros	9.87003	1.49354	0.481137	3.10419	0.00190801	0.00530132	2.81579
ENSMUSG00000075297	chr10	protein_coding	H60b	258.683	1.4915	0.103516	14.4084	4.58476e-47	9.50906e-46	2.81181
ENSMUSG00000054293	chrX	protein_coding	A630033H20Rik	76.4342	1.48971	0.196872	7.56687	3.82318e-14	2.55767e-13	2.80832
ENSMUSG00000021830	chr14	protein_coding	Txndc16	1175.53	1.48969	0.0534444	27.8737	5.56478e-171	5.39132e-169	2.80829
ENSMUSG00000026414	chr1	protein_coding	Tnnt2	273.894	1.48941	0.104476	14.256	4.11491e-46	8.2791e-45	2.80775
ENSMUSG00000079012	chr12	protein_coding	Serpina3m	366.212	1.48515	0.19723	7.53007	5.07126e-14	3.37268e-13	2.79947
ENSMUSG00000023411	chr14	protein_coding	Nfatc4	130.459	1.48437	0.202601	7.32658	2.36103e-13	1.5154e-12	2.79795
ENSMUSG00000068245	chr14	protein_coding	Phf11d	94.6245	1.4772	0.185851	7.94831	1.89077e-15	1.34747e-14	2.78408
ENSMUSG00000107118	chr5	TEC	Gm42986	17.6429	1.47354	0.467726	3.15043	0.00163032	0.00457407	2.77702
ENSMUSG00000097325	chr1	antisense	Gm16897	9.64918	1.46918	0.487086	3.01627	0.00255908	0.00695484	2.76865
ENSMUSG00000025855	chr5	protein_coding	Prkar1b	186.212	1.46911	0.12457	11.7935	4.21752e-32	5.6377e-31	2.76851
ENSMUSG00000042453	chr5	protein_coding	Reln	19.378	1.46801	0.498358	2.94569	0.00322232	0.00860725	2.7664
ENSMUSG00000085456	chr10	lincRNA	Gm15398	104.375	1.46769	0.1683	8.72067	2.76548e-18	2.26332e-17	2.76579
ENSMUSG00000001053	chr11	protein_coding	N4bp3	101.829	1.46736	0.172338	8.51443	1.67407e-17	1.32132e-16	2.76516
ENSMUSG00000104459	chr2	TEC	Gm37824	15.7908	1.46389	0.390426	3.74946	0.000177215	0.000570335	2.75851
ENSMUSG00000019851	chr10	protein_coding	Perp	1158.21	1.45766	0.0609101	23.9313	1.44726e-126	9.46129e-125	2.74662
ENSMUSG00000074673	chr2	protein_coding	Ttll9	19.3634	1.45766	0.324696	4.4893	7.14592e-06	2.67667e-05	2.74662
ENSMUSG00000078486	chr4	protein_coding	Perm1	95.9492	1.45391	0.169201	8.5928	8.48756e-18	6.79637e-17	2.73949
ENSMUSG00000040606	chr4	protein_coding	Kazn	46.3386	1.44943	0.256978	5.64029	1.69768e-08	7.97068e-08	2.731
ENSMUSG00000027834	chr3	protein_coding	Serpini1	105.609	1.44843	0.174044	8.3222	8.63428e-17	6.6229e-16	2.7291
ENSMUSG00000048416	chr3	protein_coding	Mlf1	78.9252	1.448	0.201552	7.18425	6.75759e-13	4.23368e-12	2.7283
ENSMUSG00000030134	chr6	protein_coding	Rasgef1a	20.6957	1.44628	0.376798	3.83834	0.00012387	0.000406312	2.72504
ENSMUSG00000053646	chr9	protein_coding	Plxnb1	866.865	1.44474	0.0755654	19.1191	1.75001e-81	6.55735e-80	2.72215
ENSMUSG00000028613	chr4	protein_coding	Lrp8	1029.74	1.44458	0.0656596	22.001	2.81849e-107	1.50422e-105	2.72183
ENSMUSG00000036136	chr12	protein_coding	Fam110c	688.341	1.44352	0.0987541	14.6173	2.1799e-48	4.65595e-47	2.71983
ENSMUSG00000111465	chr9	lincRNA	RP24-93F20.9	30.7936	1.44269	0.324706	4.44308	8.86821e-06	3.28575e-05	2.71828
ENSMUSG00000046186	chr9	protein_coding	Cd109	10766.6	1.44265	0.0392332	36.771	5.36429e-296	1.1773e-293	2.71819
ENSMUSG00000025646	chr9	protein_coding	Atrip	22.9647	1.44182	0.375652	3.83819	0.000123946	0.0004065	2.71664
ENSMUSG00000041440	chr9	protein_coding	Gk5	140.488	1.43831	0.161741	8.89265	5.96669e-19	5.05442e-18	2.71003
ENSMUSG00000004035	chr3	protein_coding	Gstm7	17.685	1.43732	0.367565	3.91038	9.21518e-05	0.000306811	2.70817
ENSMUSG00000050776	chr2	protein_coding	Olfr1317	39.2161	1.43459	0.25457	5.63535	1.74702e-08	8.19516e-08	2.70305
ENSMUSG00000110419	chr8	bidirectional_promoter_lncRNA	AW046200	25.2245	1.43367	0.30138	4.75703	1.96465e-06	7.76188e-06	2.70133
ENSMUSG00000004748	chr11	protein_coding	Mtfp1	52.7616	1.43156	0.329974	4.33842	1.43511e-05	5.20775e-05	2.69739
ENSMUSG00000087075	chr12	protein_coding	A230065H16Rik	18.9307	1.4282	0.302908	4.71498	2.41735e-06	9.47383e-06	2.69111
ENSMUSG00000059327	chrX	protein_coding	Eda	195.001	1.42747	0.139103	10.2619	1.04575e-24	1.10363e-23	2.68975
ENSMUSG00000046223	chr7	protein_coding	Plaur	811.028	1.42562	0.0833745	17.099	1.50856e-65	4.50641e-64	2.68631
ENSMUSG00000086786	chr13	processed_transcript	Gm15908	11.0901	1.42541	0.484078	2.94458	0.00323391	0.008635	2.6859
ENSMUSG00000037108	chr5	protein_coding	Zcwpw1	410.393	1.42183	0.0919016	15.4712	5.42978e-54	1.29186e-52	2.67924
ENSMUSG00000063632	chr12	protein_coding	Sox11	46.5662	1.42162	0.259487	5.47857	4.28779e-08	1.95344e-07	2.67886
ENSMUSG00000028076	chr3	protein_coding	Cd1d1	66.8713	1.4204	0.336391	4.22248	2.41631e-05	8.53787e-05	2.6766
ENSMUSG00000027983	chr3	protein_coding	Cyp2u1	89.3421	1.42038	0.209065	6.79396	1.09099e-11	6.36255e-11	2.67655
ENSMUSG00000036957	chr7	protein_coding	Lrfn3	326.025	1.41728	0.100617	14.0859	4.63849e-45	9.07777e-44	2.67081
ENSMUSG00000042680	chr18	protein_coding	Garem1	362.429	1.41636	0.0985692	14.3692	8.0791e-47	1.66283e-45	2.66911
ENSMUSG00000000753	chr11	protein_coding	Serpinf1	4247.79	1.41632	0.0572885	24.7226	6.1183e-135	4.40108e-133	2.66904
ENSMUSG00000097242	chr13	lincRNA	Gm16907	15.8962	1.41504	0.398549	3.55049	0.000384519	0.00118281	2.66668
ENSMUSG00000070526	chr7	protein_coding	Peg12	413.532	1.41395	0.101038	13.9942	1.69122e-44	3.25065e-43	2.66466
ENSMUSG00000103367	chr1	processed_pseudogene	Gm38158	53.4744	1.41348	0.237758	5.94502	2.76415e-09	1.37048e-08	2.66378
ENSMUSG00000026828	chr2	protein_coding	Galnt5	32.2564	1.41315	0.334127	4.22937	2.34342e-05	8.29532e-05	2.66317
ENSMUSG00000071203	chr13	protein_coding	Naip5	13.7657	1.41239	0.455779	3.09886	0.00194269	0.00539418	2.66178
ENSMUSG00000039747	chr5	protein_coding	Orai2	1539.25	1.40815	0.0450968	31.2251	4.86591e-214	6.46025e-212	2.65397
ENSMUSG00000044005	chr10	protein_coding	Gls2	150.404	1.40635	0.161338	8.71679	2.86196e-18	2.33783e-17	2.65065
ENSMUSG00000020846	chr11	protein_coding	Rflnb	2316.26	1.40591	0.075668	18.58	4.66871e-77	1.65428e-75	2.64984
ENSMUSG00000026831	chr2	protein_coding	1700007K13Rik	195.787	1.4046	0.116726	12.0333	2.37493e-33	3.32769e-32	2.64744
ENSMUSG00000097252	chr3	lincRNA	Gm6634	94.4093	1.40453	0.161783	8.68158	3.90324e-18	3.16556e-17	2.64731
ENSMUSG00000052563	chr11	protein_coding	D930048N14Rik	28.7802	1.39995	0.300003	4.66644	3.06464e-06	1.19216e-05	2.63892
ENSMUSG00000041828	chr11	protein_coding	Abca8a	44.8199	1.3996	0.356511	3.92583	8.64312e-05	0.000289108	2.63829
ENSMUSG00000103144	chr18	protein_coding	Pcdhga1	373.552	1.39866	0.0969741	14.423	3.70954e-47	7.7236e-46	2.63656
ENSMUSG00000052143	chr9	antisense	Gm9869	23.1452	1.39598	0.294729	4.73648	2.17463e-06	8.55967e-06	2.63166
ENSMUSG00000084401	chr11	unprocessed_pseudogene	Gm12586	18.6034	1.39573	0.417089	3.34637	0.00081877	0.0024028	2.63122
ENSMUSG00000086331	chr16	sense_intronic	Gm16310	132.361	1.39209	0.157169	8.85727	8.19942e-19	6.88073e-18	2.62458
ENSMUSG00000061039	chr9	protein_coding	Olfr920	14.7874	1.39108	0.387899	3.58619	0.000335542	0.00104034	2.62275
ENSMUSG00000022636	chr16	protein_coding	Alcam	8763.81	1.39106	0.0338687	41.0722	0	0	2.62272
ENSMUSG00000009687	chr7	protein_coding	Fxyd5	2303.12	1.38968	0.0430376	32.2899	9.69939e-229	1.50082e-226	2.6202
ENSMUSG00000022235	chr15	protein_coding	Cmbl	122.294	1.38905	0.38187	3.63751	0.000275288	0.000863357	2.61907
ENSMUSG00000034616	chr19	protein_coding	Ssh3	428.62	1.38369	0.100906	13.7127	8.52656e-43	1.56076e-41	2.60934
ENSMUSG00000030557	chr7	protein_coding	Mef2a	5205.8	1.38304	0.0366453	37.7411	0	0	2.60817
ENSMUSG00000102691	chr2	TEC	Gm37780	13.3551	1.3813	0.438462	3.15033	0.00163085	0.00457498	2.60503
ENSMUSG00000041911	chr2	protein_coding	Dlx1	553.544	1.38118	0.0675637	20.4427	6.97696e-93	3.08132e-91	2.60482
ENSMUSG00000040430	chr11	protein_coding	Pitpnc1	618.457	1.38087	0.0694421	19.8852	5.46861e-88	2.23186e-86	2.60425
ENSMUSG00000028373	chr4	protein_coding	Astn2	21.8309	1.38045	0.419844	3.28802	0.00100894	0.00291868	2.6035
ENSMUSG00000070639	chr5	protein_coding	Lrrc8b	613.011	1.38012	0.0840494	16.4204	1.36764e-60	3.72816e-59	2.6029
ENSMUSG00000039316	chr17	protein_coding	Rftn1	139.076	1.37818	0.132113	10.4318	1.77413e-25	1.9301e-24	2.59941
ENSMUSG00000068587	chr6	protein_coding	Mgam	37.6607	1.37574	0.289232	4.75652	1.96957e-06	7.77988e-06	2.59501
ENSMUSG00000087516	chr5	antisense	Tbx3os1	22.0999	1.3756	0.285729	4.81435	1.47681e-06	5.91272e-06	2.59476
ENSMUSG00000025867	chr13	protein_coding	Cplx2	255.508	1.37437	0.12061	11.3952	4.4163e-30	5.51602e-29	2.59256
ENSMUSG00000100954	chr1	antisense	Gm10138	97.3602	1.37346	0.182575	7.52274	5.36407e-14	3.56302e-13	2.59091
ENSMUSG00000044350	chr14	protein_coding	Lacc1	1197.88	1.37219	0.0583	23.5368	1.71404e-122	1.07794e-120	2.58864
ENSMUSG00000030554	chr7	protein_coding	Synm	356.23	1.37203	0.116192	11.8083	3.5355e-32	4.74667e-31	2.58835
ENSMUSG00000044042	chr2	protein_coding	Fmn1	504.987	1.37169	0.0870769	15.7526	6.58674e-56	1.64348e-54	2.58774
ENSMUSG00000000420	chr18	protein_coding	Galnt1	5541.06	1.36867	0.0313115	43.7113	0	0	2.58232
ENSMUSG00000034248	chr14	protein_coding	Slc25a37	2270.43	1.3641	0.0508616	26.8198	1.89993e-158	1.6544e-156	2.57415
ENSMUSG00000036875	chr10	protein_coding	Dna2	617.812	1.36048	0.0864073	15.7449	7.44313e-56	1.85286e-54	2.5677
ENSMUSG00000001281	chr15	protein_coding	Itgb7	17.4395	1.35282	0.364426	3.71219	0.000205471	0.000656653	2.55411
ENSMUSG00000032221	chr9	protein_coding	Mns1	126.098	1.35127	0.15942	8.47616	2.32757e-17	1.82439e-16	2.55136
ENSMUSG00000001249	chr7	protein_coding	Hpn	37.8881	1.34926	0.295508	4.56588	4.97401e-06	1.89347e-05	2.54781
ENSMUSG00000109674	chr8	antisense	Gm45470	39.5534	1.34892	0.435394	3.09816	0.00194724	0.00540334	2.54722
ENSMUSG00000053702	chr2	protein_coding	Nebl	225.513	1.34782	0.0976725	13.7994	2.56869e-43	4.79163e-42	2.54528
ENSMUSG00000030522	chr7	protein_coding	Mtmr10	1157.02	1.34688	0.0568924	23.6741	6.66426e-124	4.25326e-122	2.54361
ENSMUSG00000020534	chr11	protein_coding	Shmt1	531.344	1.3462	0.0806052	16.7011	1.28625e-62	3.64487e-61	2.54241
ENSMUSG00000026938	chr2	protein_coding	Fcna	19.701	1.34615	0.322962	4.16813	3.0711e-05	0.000107316	2.54232
ENSMUSG00000000248	chr6	protein_coding	Clec2g	42.9235	1.3453	0.281633	4.77677	1.78135e-06	7.06496e-06	2.54082
ENSMUSG00000024235	chr18	protein_coding	Map3k8	236.805	1.34306	0.147291	9.11841	7.62343e-20	6.6979e-19	2.53689
ENSMUSG00000029499	chr5	protein_coding	Pxmp2	34.9829	1.34044	0.378329	3.54305	0.000395521	0.00121405	2.53228
ENSMUSG00000020354	chr11	protein_coding	Sgcd	1611.14	1.33956	0.0622125	21.532	7.8146e-103	3.90876e-101	2.53074
ENSMUSG00000051379	chr2	protein_coding	Flrt3	1034.33	1.33909	0.0734977	18.2195	3.61477e-74	1.22629e-72	2.52992
ENSMUSG00000111864	chr9	processed_pseudogene	RP23-42N8.2	36.9685	1.33652	0.243811	5.48177	4.21097e-08	1.92007e-07	2.52541
ENSMUSG00000047143	chr4	protein_coding	Dmrta2	27.7594	1.33645	0.397206	3.36462	0.000766488	0.00225769	2.52529
ENSMUSG00000097277	chr7	lincRNA	2900076A07Rik	71.32	1.33559	0.259541	5.14599	2.66112e-07	1.13992e-06	2.52379
ENSMUSG00000028132	chr3	protein_coding	Tmem56	37.8527	1.33289	0.342703	3.88934	0.000100518	0.000333377	2.51906
ENSMUSG00000107350	chr5	antisense	Gm42532	20.6773	1.33219	0.324308	4.10779	3.99462e-05	0.000138074	2.51784
ENSMUSG00000062995	chr6	protein_coding	Ica1	116.247	1.32964	0.133952	9.92625	3.20065e-23	3.20036e-22	2.5134
ENSMUSG00000079853	chr6	protein_coding	Klra1	24.9554	1.32776	0.319288	4.15851	3.20325e-05	0.000111789	2.51013
ENSMUSG00000050944	chr11	protein_coding	Efcab5	33.8398	1.32735	0.334286	3.97071	7.16581e-05	0.000241495	2.50942
ENSMUSG00000022094	chr14	protein_coding	Slc39a14	2773.76	1.32671	0.0469508	28.2574	1.15353e-175	1.15396e-173	2.5083
ENSMUSG00000049086	chr2	protein_coding	Bmyc	76.9433	1.32006	0.211568	6.23942	4.39195e-10	2.30227e-09	2.49677
ENSMUSG00000054612	chr7	protein_coding	Mgmt	974.878	1.31937	0.0604062	21.8416	9.33941e-106	4.9113e-104	2.49557
ENSMUSG00000037752	chr4	protein_coding	Xkr8	299.35	1.31875	0.0974232	13.5363	9.5429e-42	1.70331e-40	2.49451
ENSMUSG00000097343	chr7	processed_transcript	9030407P20Rik	22.7839	1.31659	0.401411	3.27991	0.00103842	0.00299829	2.49077
ENSMUSG00000036377	chr5	protein_coding	C530008M17Rik	352.045	1.31657	0.116916	11.2608	2.04863e-29	2.50068e-28	2.49073
ENSMUSG00000057440	chr18	protein_coding	Mpp7	914.842	1.31366	0.0656039	20.0241	3.39887e-89	1.41398e-87	2.48571
ENSMUSG00000001166	chr5	protein_coding	Oas1c	29.5835	1.31005	0.370266	3.53812	0.000402991	0.00123504	2.47949
ENSMUSG00000002257	chr17	protein_coding	Def6	603.849	1.30842	0.0759188	17.2344	1.46465e-66	4.48743e-65	2.4767
ENSMUSG00000044313	chr3	protein_coding	Mab21l3	226.346	1.30686	0.110742	11.801	3.85848e-32	5.17382e-31	2.47402
ENSMUSG00000022483	chr15	protein_coding	Col2a1	4259.45	1.30171	0.08748	14.8801	4.44048e-50	9.83582e-49	2.46521
ENSMUSG00000064043	chr17	processed_transcript	Trerf1	714.843	1.30126	0.0770079	16.8978	4.67264e-64	1.35994e-62	2.46444
ENSMUSG00000046027	chr7	protein_coding	Stard5	351.52	1.30017	0.104814	12.4046	2.46828e-35	3.70466e-34	2.46258
ENSMUSG00000024516	chr18	protein_coding	Sec11c	679.707	1.30013	0.0734674	17.6967	4.44252e-70	1.43684e-68	2.46252
ENSMUSG00000058396	chr10	protein_coding	Gpr182	22.7822	1.29998	0.363492	3.57636	0.000348418	0.00107871	2.46225
ENSMUSG00000056476	chr3	protein_coding	Med12l	45.7446	1.29834	0.431854	3.00644	0.00264329	0.00716018	2.45946
ENSMUSG00000065408	chr4	miRNA	Mir31	59.7173	1.29407	0.285658	4.53015	5.89416e-06	2.22954e-05	2.45219
ENSMUSG00000045629	chr18	protein_coding	Sh3tc2	55.622	1.29299	0.352938	3.6635	0.000248791	0.000785525	2.45035
ENSMUSG00000086539	chr9	processed_transcript	Gm16759	28.6298	1.29239	0.354351	3.64721	0.000265108	0.000834228	2.44933
ENSMUSG00000038239	chr7	protein_coding	Hrc	186.951	1.28723	0.130683	9.84998	6.85586e-23	6.77958e-22	2.44058
ENSMUSG00000030031	chr6	protein_coding	Kbtbd8	55.4907	1.2872	0.337843	3.81006	0.000138934	0.000453444	2.44054
ENSMUSG00000091712	chr16	protein_coding	Sec14l5	33.218	1.28379	0.254602	5.04235	4.59841e-07	1.92868e-06	2.43478
ENSMUSG00000058589	chr10	protein_coding	Anks1b	233.595	1.28314	0.119463	10.7409	6.53788e-27	7.41649e-26	2.43368
ENSMUSG00000058254	chrX	protein_coding	Tspan7	24.9613	1.28218	0.30279	4.23454	2.2902e-05	8.12698e-05	2.43206
ENSMUSG00000024901	chr19	protein_coding	Peli3	98.604	1.28217	0.189022	6.78321	1.17538e-11	6.83431e-11	2.43205
ENSMUSG00000046179	chr7	protein_coding	E2f8	822.62	1.28059	0.0740444	17.2949	5.14132e-67	1.58197e-65	2.42938
ENSMUSG00000032412	chr9	protein_coding	Atp1b3	4617.91	1.27783	0.0407382	31.367	5.70175e-216	7.91182e-214	2.42475
ENSMUSG00000061013	chr18	protein_coding	Mkx	452.4	1.27517	0.0839258	15.194	3.87648e-52	8.94586e-51	2.42027
ENSMUSG00000083718	chr8	transcribed_processed_pseudogene	Ccnb2-ps	25.9771	1.27476	0.432617	2.94664	0.00321252	0.00858228	2.41959
ENSMUSG00000025213	chr19	protein_coding	Kazald1	2518.49	1.274	0.0434184	29.3424	2.98477e-189	3.29213e-187	2.41831
ENSMUSG00000027956	chr3	protein_coding	Tmem144	27.153	1.27389	0.308307	4.13189	3.59788e-05	0.000125013	2.41813
ENSMUSG00000097081	chr12	lincRNA	Gm10425	20.5988	1.27294	0.387329	3.28646	0.00101456	0.00293375	2.41654
ENSMUSG00000032826	chr3	protein_coding	Ank2	775.758	1.27282	0.0839352	15.1643	6.09291e-52	1.40007e-50	2.41633
ENSMUSG00000028019	chr3	protein_coding	Pdgfc	1897.44	1.27002	0.0454167	27.9636	4.50377e-172	4.38312e-170	2.41164
ENSMUSG00000041540	chr6	protein_coding	Sox5	897.411	1.26587	0.0588961	21.4932	1.8016e-102	8.96965e-101	2.40472
ENSMUSG00000042613	chr3	protein_coding	Pbxip1	3815.62	1.26579	0.0363505	34.8217	1.14042e-265	2.15159e-263	2.40458
ENSMUSG00000049892	chr11	protein_coding	Rasd1	106.275	1.2643	0.354296	3.5685	0.000359031	0.00110901	2.40211
ENSMUSG00000074796	chr2	protein_coding	Slc4a11	83.7569	1.26367	0.168585	7.49574	6.59274e-14	4.35494e-13	2.40105
ENSMUSG00000017697	chr2	protein_coding	Ada	167.901	1.2635	0.154412	8.18269	2.77581e-16	2.06511e-15	2.40078
ENSMUSG00000031283	chrX	protein_coding	Chrdl1	326.735	1.26159	0.343169	3.67629	0.000236655	0.000749737	2.3976
ENSMUSG00000046982	chr18	protein_coding	Tshz1	2086.89	1.26033	0.0495831	25.4185	1.57392e-142	1.22209e-140	2.3955
ENSMUSG00000035934	chr9	protein_coding	Pknox2	52.0814	1.25884	0.327076	3.84876	0.000118718	0.000390604	2.39303
ENSMUSG00000107182	chr5	TEC	Gm43268	68.2278	1.25713	0.245933	5.11169	3.19291e-07	1.35906e-06	2.3902
ENSMUSG00000032332	chr9	protein_coding	Col12a1	31010.3	1.25624	0.0649089	19.3539	1.89082e-83	7.32753e-82	2.38872
ENSMUSG00000034485	chr9	protein_coding	Uaca	1010.46	1.25195	0.0514931	24.3129	1.43021e-130	9.67327e-129	2.38163
ENSMUSG00000026360	chr1	protein_coding	Rgs2	3835.07	1.25149	0.0657866	19.0235	1.09063e-80	4.05837e-79	2.38087
ENSMUSG00000028885	chr4	protein_coding	Smpdl3b	45.1477	1.24683	0.294471	4.23414	2.29428e-05	8.13811e-05	2.3732
ENSMUSG00000009739	chr15	protein_coding	Pou6f1	694.851	1.2468	0.0803407	15.5189	2.58557e-54	6.1927e-53	2.37314
ENSMUSG00000047115	chr6	protein_coding	Fam221a	29.4529	1.24611	0.300704	4.14398	3.41336e-05	0.000118755	2.37201
ENSMUSG00000111722	chr9	lincRNA	RP24-131G14.10	20.9252	1.24504	0.384316	3.23963	0.00119686	0.0034268	2.37025
ENSMUSG00000063889	chr18	protein_coding	Crem	283.892	1.24305	0.123089	10.0988	5.59141e-24	5.7376e-23	2.36699
ENSMUSG00000027750	chr3	protein_coding	Postn	61884.1	1.23789	0.0501	24.7084	8.67849e-135	6.18069e-133	2.35854
ENSMUSG00000044303	chr4	protein_coding	Cdkn2a	3467.76	1.23763	0.0383552	32.2675	1.99694e-228	3.04611e-226	2.35811
ENSMUSG00000028028	chr3	protein_coding	Alpk1	267.827	1.23729	0.105059	11.7771	5.12345e-32	6.83168e-31	2.35755
ENSMUSG00000039934	chr5	protein_coding	Gsap	234.527	1.23678	0.106557	11.6067	3.81101e-31	4.9527e-30	2.35671
ENSMUSG00000054728	chr13	protein_coding	Phactr1	185.469	1.23636	0.130294	9.48905	2.33158e-21	2.17466e-20	2.35604
ENSMUSG00000024524	chr18	protein_coding	Gnal	129.975	1.23608	0.148364	8.33143	7.98748e-17	6.14211e-16	2.35558
ENSMUSG00000055560	chr13	protein_coding	Zfp459	27.9187	1.23534	0.327041	3.77733	0.00015852	0.000513315	2.35437
ENSMUSG00000022265	chr15	protein_coding	Ank	30678.6	1.23416	0.0371133	33.2537	1.80269e-242	2.98248e-240	2.35244
ENSMUSG00000078942	chr13	protein_coding	Naip6	33.0921	1.23179	0.266803	4.61685	3.89605e-06	1.4977e-05	2.34858
ENSMUSG00000057604	chr6	protein_coding	Lmcd1	345.512	1.2286	0.106155	11.5737	5.60393e-31	7.23031e-30	2.34339
ENSMUSG00000034762	chr4	protein_coding	Glis1	217.82	1.22691	0.128583	9.54176	1.40426e-21	1.32294e-20	2.34065
ENSMUSG00000030935	chr7	protein_coding	Acsm3	33.8816	1.22652	0.302297	4.05732	4.96393e-05	0.000170332	2.34001
ENSMUSG00000086233	chr4	antisense	Gm11816	48.4907	1.22556	0.223628	5.48035	4.24484e-08	1.93469e-07	2.33846
ENSMUSG00000049871	chr16	protein_coding	Nlrc3	264.919	1.22421	0.0916828	13.3527	1.14281e-40	1.98382e-39	2.33628
ENSMUSG00000047414	chr12	protein_coding	Flrt2	2803.81	1.2225	0.0519078	23.5514	1.21456e-122	7.66066e-121	2.33351
ENSMUSG00000034795	chr14	protein_coding	Ccdc122	295.004	1.21978	0.0956461	12.753	2.9982e-37	4.72767e-36	2.32911
ENSMUSG00000029869	chr6	protein_coding	Ephb6	3688.14	1.21966	0.0420285	29.0198	3.70549e-185	3.94543e-183	2.32891
ENSMUSG00000049313	chr9	protein_coding	Sorl1	187.909	1.21889	0.140386	8.68242	3.87444e-18	3.14339e-17	2.32768
ENSMUSG00000062526	chr18	protein_coding	Mppe1	414.938	1.21858	0.0969434	12.57	3.08667e-36	4.72514e-35	2.32718
ENSMUSG00000050947	chr3	protein_coding	Amigo1	330.891	1.21786	0.107626	11.3157	1.09691e-29	1.3489e-28	2.32602
ENSMUSG00000041633	chrX	protein_coding	Kctd12b	329.464	1.21331	0.0969321	12.5171	6.02177e-36	9.17254e-35	2.31868
ENSMUSG00000107355	chr5	lincRNA	AI839979	15.3519	1.20862	0.390427	3.09563	0.00196395	0.00544479	2.31116
ENSMUSG00000050777	chr1	protein_coding	Tmem37	482.123	1.20444	0.0727374	16.5588	1.38423e-61	3.83166e-60	2.30448
ENSMUSG00000024597	chr18	protein_coding	Slc12a2	4590.14	1.20355	0.0505794	23.7953	3.73192e-125	2.41039e-123	2.30306
ENSMUSG00000087149	chrX	transcribed_unprocessed_pseudogene	Itih5l-ps	31.3527	1.19981	0.264757	4.53176	5.8493e-06	2.21335e-05	2.2971
ENSMUSG00000021822	chr14	protein_coding	Plau	1644.26	1.19962	0.0538285	22.2859	5.06279e-110	2.78493e-108	2.29679
ENSMUSG00000109783	chr16	processed_transcript	Gm45338	116.826	1.19871	0.15449	7.75912	8.55215e-15	5.91446e-14	2.29534
ENSMUSG00000084790	chr16	antisense	Gm15879	16.7786	1.1981	0.38282	3.12966	0.00175007	0.00488332	2.29437
ENSMUSG00000085269	chr5	antisense	Gm15777	67.0773	1.19805	0.213077	5.62263	1.88071e-08	8.79354e-08	2.29429
ENSMUSG00000026069	chr1	protein_coding	Il1rl1	92.6497	1.19763	0.192755	6.21319	5.19193e-10	2.70973e-09	2.29362
ENSMUSG00000085213	chr4	antisense	Gm13091	18.4056	1.1968	0.381547	3.13671	0.00170854	0.00477425	2.29231
ENSMUSG00000004626	chr8	protein_coding	Stxbp2	416.774	1.19544	0.0820066	14.5774	3.91363e-48	8.30941e-47	2.29015
ENSMUSG00000015189	chr6	protein_coding	Casd1	1059.94	1.19512	0.0622568	19.1967	3.94566e-82	1.49935e-80	2.28964
ENSMUSG00000028179	chr3	protein_coding	Cth	66.894	1.19346	0.270765	4.40776	1.04446e-05	3.844e-05	2.28701
ENSMUSG00000097177	chr9	processed_transcript	9330159M07Rik	40.8506	1.19144	0.296708	4.01552	5.93137e-05	0.00020195	2.2838
ENSMUSG00000052713	chr18	protein_coding	Zfp608	1014.23	1.1899	0.0679463	17.5124	1.15271e-68	3.65669e-67	2.28137
ENSMUSG00000097925	chr1	antisense	Gm26574	20.5539	1.18957	0.332092	3.58205	0.00034091	0.00105622	2.28085
ENSMUSG00000023032	chr15	protein_coding	Slc4a8	240.582	1.18887	0.120919	9.83195	8.20165e-23	8.10295e-22	2.27974
ENSMUSG00000022508	chr16	protein_coding	Bcl6	1087.22	1.1858	0.064531	18.3757	2.05695e-75	7.10126e-74	2.2749
ENSMUSG00000026123	chr1	protein_coding	Plekhb2	1354.1	1.18338	0.0482679	24.517	9.73292e-133	6.77462e-131	2.27109
ENSMUSG00000032526	chr9	protein_coding	Ss18l2	530.617	1.18337	0.0827757	14.2961	2.31294e-46	4.69309e-45	2.27107
ENSMUSG00000107756	chr6	TEC	Gm44164	23.3761	1.18148	0.40096	2.94663	0.00321256	0.00858228	2.26809
ENSMUSG00000022610	chr15	protein_coding	Mapk12	331.026	1.18055	0.092106	12.8173	1.31233e-37	2.10168e-36	2.26663
ENSMUSG00000039191	chr5	protein_coding	Rbpj	1784.02	1.17881	0.0488856	24.1136	1.80191e-128	1.19986e-126	2.26389
ENSMUSG00000060131	chr2	protein_coding	Atp8b4	43.5311	1.17467	0.225462	5.21005	1.88793e-07	8.16687e-07	2.25741
ENSMUSG00000103183	chr4	TEC	Gm37090	83.323	1.17085	0.174398	6.71366	1.89799e-11	1.0912e-10	2.25145
ENSMUSG00000082740	chr2	processed_pseudogene	Gm14127	17.9636	1.1703	0.402287	2.90911	0.00362457	0.00959002	2.25058
ENSMUSG00000037613	chr7	protein_coding	Tnfrsf23	1448.69	1.16989	0.0706877	16.5502	1.59591e-61	4.41192e-60	2.24995
ENSMUSG00000065037	chr9	misc_RNA	Rn7sk	44.5384	1.16853	0.395263	2.95635	0.00311308	0.00833408	2.24783
ENSMUSG00000031608	chr8	protein_coding	Galnt7	1139.88	1.16737	0.0608556	19.1825	5.17798e-82	1.9607e-80	2.24601
ENSMUSG00000052512	chr7	protein_coding	Nav2	2693.36	1.16689	0.066979	17.4217	5.64334e-68	1.7642e-66	2.24527
ENSMUSG00000035835	chr10	protein_coding	Plppr3	376.822	1.16667	0.132186	8.82592	1.08561e-18	9.0501e-18	2.24492
ENSMUSG00000074825	chr2	protein_coding	Itpripl1	834.319	1.16609	0.0632401	18.439	6.38783e-76	2.22673e-74	2.24402
ENSMUSG00000018740	chr11	protein_coding	Slc25a35	137.412	1.16578	0.219073	5.32145	1.02946e-07	4.53907e-07	2.24355
ENSMUSG00000105328	chr5	TEC	Gm43180	36.1068	1.16542	0.284097	4.1022	4.09242e-05	0.000141261	2.24299
ENSMUSG00000091472	chr14	protein_coding	Gm3739	30.0569	1.16503	0.348333	3.3446	0.000824021	0.0024159	2.24239
ENSMUSG00000035085	chr11	protein_coding	1700020L24Rik	116.959	1.16494	0.160468	7.25967	3.88029e-13	2.46259e-12	2.24225
ENSMUSG00000032220	chr9	protein_coding	Myo1e	2982.94	1.1646	0.0360425	32.3118	4.77568e-229	7.44314e-227	2.24171
ENSMUSG00000029310	chr5	protein_coding	Nudt9	2350.09	1.16382	0.0467899	24.8733	1.44624e-136	1.06892e-134	2.2405
ENSMUSG00000021903	chr14	protein_coding	Galnt15	47.8627	1.16332	0.208299	5.58486	2.33895e-08	1.08746e-07	2.23972
ENSMUSG00000055116	chr7	protein_coding	Arntl	1206.76	1.16082	0.0556502	20.8592	1.25738e-96	5.81587e-95	2.23584
ENSMUSG00000051550	chr7	protein_coding	Zfp579	304.999	1.15962	0.114683	10.1115	4.91463e-24	5.06002e-23	2.23398
ENSMUSG00000049758	chr2	protein_coding	Olfr1318	171.958	1.15893	0.143528	8.07462	6.76872e-16	4.94335e-15	2.23292
ENSMUSG00000052920	chr19	protein_coding	Prkg1	454.261	1.15829	0.0948437	12.2126	2.66099e-34	3.84369e-33	2.23193
ENSMUSG00000072640	chr11	protein_coding	Lyrm9	155.902	1.15657	0.155067	7.45848	8.75256e-14	5.74459e-13	2.22926
ENSMUSG00000032507	chr9	protein_coding	Fbxl2	399.851	1.15365	0.0837525	13.7745	3.6264e-43	6.71806e-42	2.22477
ENSMUSG00000058173	chr9	protein_coding	Smco4	222.429	1.15034	0.124716	9.22368	2.87078e-20	2.56842e-19	2.21966
ENSMUSG00000019737	chr7	protein_coding	Syne4	26.8406	1.14949	0.331387	3.46872	0.000522945	0.00157638	2.21835
ENSMUSG00000027994	chr3	protein_coding	Mcub	153.898	1.14899	0.12813	8.96736	3.03698e-19	2.6086e-18	2.21758
ENSMUSG00000046949	chr13	protein_coding	Nqo2	737.879	1.14785	0.0635154	18.072	5.29763e-73	1.77203e-71	2.21583
ENSMUSG00000036745	chr3	protein_coding	Ttll7	212.081	1.14764	0.108836	10.5447	5.37425e-26	5.92462e-25	2.21551
ENSMUSG00000027861	chr3	protein_coding	Casq2	20.558	1.147	0.367497	3.12111	0.00180168	0.0050182	2.21453
ENSMUSG00000090260	chr1	antisense	2810442N19Rik	21.2343	1.14385	0.357694	3.19784	0.0013846	0.00393027	2.2097
ENSMUSG00000000901	chr10	protein_coding	Mmp11	2235.61	1.14286	0.0781272	14.6282	1.85657e-48	3.97323e-47	2.20818
ENSMUSG00000073274	chrX	processed_transcript	Gm14636	24.5008	1.1424	0.301375	3.79064	0.000150261	0.000488188	2.20748
ENSMUSG00000030220	chr6	protein_coding	Arhgdib	3733.65	1.14167	0.0512143	22.292	4.42018e-110	2.43767e-108	2.20636
ENSMUSG00000098488	chr2	protein_coding	Pla2g4b	27.7753	1.14063	0.341013	3.34482	0.000823354	0.00241427	2.20477
ENSMUSG00000090622	chr10	protein_coding	A930033H14Rik	25.3335	1.1404	0.361291	3.15646	0.00159698	0.00448698	2.20442
ENSMUSG00000090173	chr11	protein_coding	Fbxw10	46.3772	1.13818	0.254472	4.47272	7.72326e-06	2.88188e-05	2.20103
ENSMUSG00000078240	chr18	protein_coding	Gm3550	16.0023	1.13761	0.391668	2.90453	0.00367805	0.00972552	2.20017
ENSMUSG00000050737	chr2	protein_coding	Ptges	3608.49	1.135	0.0373391	30.397	6.01176e-203	7.2641e-201	2.19618
ENSMUSG00000005107	chr5	protein_coding	Slc2a9	727.524	1.13482	0.0718311	15.7985	3.18635e-56	7.98741e-55	2.19592
ENSMUSG00000074340	chr3	protein_coding	Ovgp1	55.0981	1.13469	0.26921	4.21487	2.49927e-05	8.81651e-05	2.19571
ENSMUSG00000019944	chr10	protein_coding	Rhobtb1	309.777	1.13391	0.0938002	12.0885	1.21456e-33	1.71748e-32	2.19452
ENSMUSG00000038168	chr16	protein_coding	P3h2	668.969	1.13116	0.0649003	17.4292	4.95292e-68	1.55288e-66	2.19035
ENSMUSG00000036687	chr5	protein_coding	Tmem184a	85.1149	1.12731	0.178475	6.31635	2.67818e-10	1.42615e-09	2.18451
ENSMUSG00000033355	chr16	protein_coding	Rtp4	107.008	1.12674	0.188772	5.96878	2.39039e-09	1.19038e-08	2.18364
ENSMUSG00000048482	chr2	protein_coding	Bdnf	3516.52	1.12519	0.0366847	30.6718	1.35367e-206	1.69272e-204	2.1813
ENSMUSG00000001942	chr9	protein_coding	Siae	822.395	1.12281	0.0585157	19.1881	4.6535e-82	1.76521e-80	2.1777
ENSMUSG00000074264	chr3	protein_coding	Amy1	96.2952	1.12206	0.216194	5.19009	2.10198e-07	9.05274e-07	2.17658
ENSMUSG00000033526	chr2	protein_coding	Ppip5k1	1107.53	1.12183	0.065123	17.2264	1.6832e-66	5.14967e-65	2.17624
ENSMUSG00000019889	chr10	protein_coding	Ptprk	2113.97	1.11966	0.0550298	20.3465	4.98938e-92	2.17671e-90	2.17296
ENSMUSG00000038059	chr18	protein_coding	Smim3	403.612	1.11763	0.0941508	11.8706	1.68248e-32	2.28885e-31	2.1699
ENSMUSG00000041064	chr9	protein_coding	Pif1	377.412	1.11536	0.0928917	12.0071	3.26257e-33	4.55068e-32	2.16648
ENSMUSG00000072437	chr19	protein_coding	Nanos1	445.839	1.11073	0.0913429	12.16	5.07698e-34	7.25553e-33	2.15955
ENSMUSG00000030020	chr6	protein_coding	Prickle2	696.553	1.11048	0.0717977	15.4668	5.80884e-54	1.38051e-52	2.15918
ENSMUSG00000056735	chr5	antisense	A930024E05Rik	34.8726	1.11035	0.287139	3.86692	0.000110217	0.000363859	2.15897
ENSMUSG00000026576	chr1	protein_coding	Atp1b1	4047.85	1.10986	0.0508446	21.8284	1.24728e-105	6.54303e-104	2.15824
ENSMUSG00000058656	chr15	protein_coding	Samd12	41.4513	1.10921	0.260611	4.2562	2.07934e-05	7.41299e-05	2.15727
ENSMUSG00000101309	chr9	processed_pseudogene	Gm29397	30.535	1.10861	0.297994	3.72025	0.000199025	0.000637283	2.15638
ENSMUSG00000111176	chr9	TEC	RP23-128A23.3	18.0118	1.10568	0.370206	2.98668	0.00282029	0.00761184	2.15201
ENSMUSG00000015812	chr14	protein_coding	Gnrh1	22.654	1.10504	0.360223	3.06765	0.00215748	0.00594758	2.15105
ENSMUSG00000028078	chr3	protein_coding	Dclk2	302.336	1.10004	0.101655	10.8213	2.72828e-27	3.13796e-26	2.14361
ENSMUSG00000015217	chrX	protein_coding	Hmgb3	872.278	1.0996	0.067319	16.3342	5.63806e-60	1.51769e-58	2.14295
ENSMUSG00000019194	chr7	protein_coding	Scn1b	1731.74	1.09938	0.0509926	21.5597	4.29831e-103	2.16e-101	2.14263
ENSMUSG00000097358	chr14	lincRNA	Gm26773	32.5675	1.09809	0.313453	3.50319	0.000459722	0.00139716	2.1407
ENSMUSG00000024601	chr18	protein_coding	Isoc1	1499.6	1.09679	0.054355	20.1783	1.51986e-90	6.46032e-89	2.13878
ENSMUSG00000027351	chr2	protein_coding	Spred1	5256.83	1.09537	0.0421809	25.9685	1.12524e-148	9.23724e-147	2.13668
ENSMUSG00000070047	chr8	protein_coding	Fat1	30638.8	1.09329	0.0750099	14.5753	4.03534e-48	8.55095e-47	2.1336
ENSMUSG00000073755	chr4	protein_coding	5730409E04Rik	714.295	1.09142	0.0728013	14.9917	8.31834e-51	1.86366e-49	2.13083
ENSMUSG00000027661	chr2	protein_coding	Slc2a10	257.851	1.08899	0.100103	10.8787	1.45566e-27	1.68415e-26	2.12725
ENSMUSG00000021913	chr14	protein_coding	Ogdhl	539.354	1.088	0.0873799	12.4514	1.37382e-35	2.07792e-34	2.1258
ENSMUSG00000090386	chr16	processed_transcript	Mir99ahg	151.991	1.08613	0.129885	8.36223	6.15441e-17	4.75635e-16	2.12303
ENSMUSG00000036777	chr9	protein_coding	Anln	4046.19	1.08605	0.0494569	21.9596	7.01018e-107	3.71367e-105	2.12293
ENSMUSG00000024420	chr18	protein_coding	Zfp521	1805.84	1.08534	0.0531259	20.4296	9.12871e-93	4.02336e-91	2.12187
ENSMUSG00000038352	chr11	protein_coding	Arl5c	43.1194	1.08436	0.295644	3.66779	0.000244656	0.000773377	2.12044
ENSMUSG00000086502	chr7	processed_transcript	B130055M24Rik	172.97	1.08402	0.132616	8.17409	2.98103e-16	2.21701e-15	2.11993
ENSMUSG00000029471	chr5	protein_coding	Camkk2	1694.78	1.08343	0.0489439	22.1362	1.4161e-108	7.63343e-107	2.11907
ENSMUSG00000103039	chr3	TEC	Gm37123	26.1323	1.08323	0.335723	3.22655	0.00125292	0.00357968	2.11877
ENSMUSG00000022076	chr14	protein_coding	Klhl1	610.453	1.08305	0.0748264	14.4742	1.76403e-47	3.69073e-46	2.11851
ENSMUSG00000059401	chrX	protein_coding	Mamld1	919.163	1.08117	0.0732976	14.7504	3.05753e-49	6.64257e-48	2.11575
ENSMUSG00000028634	chr4	protein_coding	Hivep3	89.004	1.08076	0.201515	5.3632	8.1762e-08	3.64464e-07	2.11516
ENSMUSG00000032515	chr9	protein_coding	Csrnp1	312.759	1.07826	0.118584	9.09284	9.6485e-20	8.44607e-19	2.11149
ENSMUSG00000029377	chr5	protein_coding	Ereg	3624.68	1.07577	0.0584856	18.3938	1.47371e-75	5.10412e-74	2.10785
ENSMUSG00000018238	chr11	protein_coding	Gdf9	28.5873	1.0712	0.352267	3.04089	0.00235884	0.00645305	2.10119
ENSMUSG00000022951	chr16	protein_coding	Rcan1	1092.23	1.07012	0.0568462	18.8248	4.72672e-79	1.72602e-77	2.09961
ENSMUSG00000027840	chr3	protein_coding	Wnt2b	33.4798	1.07	0.309554	3.45659	0.000547053	0.00164491	2.09943
ENSMUSG00000025357	chr10	protein_coding	Dgka	525.231	1.06948	0.066853	15.9975	1.33081e-57	3.43613e-56	2.09867
ENSMUSG00000045275	chr16	protein_coding	Lca5l	35.9302	1.06914	0.266927	4.00536	6.1924e-05	0.000210338	2.09818
ENSMUSG00000032359	chr9	protein_coding	Ctsh	1517.99	1.06907	0.0474288	22.5406	1.65963e-112	9.31993e-111	2.09809
ENSMUSG00000074039	chr9	processed_transcript	4930520O04Rik	36.6398	1.06868	0.298925	3.57506	0.000350149	0.0010836	2.09751
ENSMUSG00000025069	chr19	protein_coding	Gsto2	180.358	1.06867	0.125922	8.48681	2.12381e-17	1.66772e-16	2.0975
ENSMUSG00000074971	chr2	protein_coding	Fibin	626.509	1.06491	0.195326	5.45197	4.98159e-08	2.25566e-07	2.09204
ENSMUSG00000001506	chr11	protein_coding	Col1a1	34758.4	1.06408	0.0595583	17.8662	2.16103e-71	7.10694e-70	2.09084
ENSMUSG00000042807	chr1	protein_coding	Hecw2	22.6896	1.06256	0.291961	3.63938	0.000273296	0.000857734	2.08863
ENSMUSG00000045362	chr7	protein_coding	Tnfrsf26	16.1689	1.06227	0.334578	3.17496	0.00149859	0.00423209	2.08821
ENSMUSG00000037860	chr1	protein_coding	Aim2	42.853	1.06125	0.28358	3.74234	0.000182318	0.000585617	2.08674
ENSMUSG00000003849	chr8	protein_coding	Nqo1	2943.81	1.05959	0.0377589	28.062	2.84873e-173	2.79773e-171	2.08434
ENSMUSG00000027111	chr2	protein_coding	Itga6	3615.43	1.05678	0.0577501	18.2992	8.39261e-75	2.87434e-73	2.08029
ENSMUSG00000029119	chr5	protein_coding	Man2b2	3581	1.05439	0.0402269	26.2111	1.98668e-151	1.64979e-149	2.07684
ENSMUSG00000097296	chr8	lincRNA	Gm26532	236.893	1.05195	0.13593	7.73888	1.00297e-14	6.90299e-14	2.07332
ENSMUSG00000083120	chr6	unprocessed_pseudogene	Gm15854	33.9453	1.05192	0.298874	3.5196	0.0004322	0.00132023	2.07328
ENSMUSG00000097471	chr7	antisense	5830432E09Rik	19.0967	1.04982	0.357756	2.93447	0.00334117	0.00890152	2.07028
ENSMUSG00000024346	chr18	protein_coding	Pfdn1	1204.16	1.04968	0.0617492	16.9991	8.34342e-65	2.47177e-63	2.07007
ENSMUSG00000027939	chr3	protein_coding	Nup210l	93.6218	1.04612	0.174053	6.01033	1.85146e-09	9.29099e-09	2.06497
ENSMUSG00000018604	chr5	protein_coding	Tbx3	525.228	1.04592	0.0791365	13.2166	7.0361e-40	1.19915e-38	2.06468
ENSMUSG00000020689	chr11	protein_coding	Itgb3	1772.2	1.04412	0.0599006	17.4309	4.80861e-68	1.50983e-66	2.06211
ENSMUSG00000079575	chr6	processed_pseudogene	Rbpsuh-rs3	559.019	1.04151	0.0730111	14.2651	3.60992e-46	7.26986e-45	2.05838
ENSMUSG00000022947	chr16	protein_coding	Cbr3	469.498	1.03687	0.0920506	11.2641	1.97379e-29	2.41206e-28	2.05177
ENSMUSG00000031841	chr8	protein_coding	Cdh13	3247.38	1.03547	0.0382304	27.0851	1.47667e-161	1.32888e-159	2.04979
ENSMUSG00000024395	chr18	protein_coding	Lims2	80.4086	1.03397	0.244986	4.22052	2.43745e-05	8.6083e-05	2.04765
ENSMUSG00000041912	chr3	protein_coding	Tdrkh	306.719	1.03211	0.0981055	10.5204	6.95499e-26	7.63594e-25	2.04502
ENSMUSG00000041449	chr12	transcribed_unprocessed_pseudogene	Serpina3h	45.1795	1.03004	0.306178	3.3642	0.000767656	0.00226082	2.04209
ENSMUSG00000057614	chr5	protein_coding	Gnai1	367.54	1.02952	0.107017	9.62015	6.57364e-22	6.28941e-21	2.04135
ENSMUSG00000074284	chr9	antisense	Gm10658	26.1679	1.02933	0.355328	2.89684	0.00376948	0.0099401	2.04107
ENSMUSG00000051517	chr4	protein_coding	Arhgef39	167.21	1.02881	0.14925	6.89319	5.45558e-12	3.23782e-11	2.04033
ENSMUSG00000026915	chr2	protein_coding	Strbp	556.773	1.02773	0.0753906	13.6321	2.58197e-42	4.68238e-41	2.03881
ENSMUSG00000031214	chrX	protein_coding	Ophn1	482.534	1.02135	0.089636	11.3944	4.45648e-30	5.56297e-29	2.02982
ENSMUSG00000001131	chrX	protein_coding	Timp1	4257.98	1.02091	0.0449093	22.7328	2.12525e-114	1.20925e-112	2.0292
ENSMUSG00000030772	chr7	protein_coding	Dkk3	19.0115	1.01951	0.352036	2.89605	0.00377898	0.00996301	2.02724
ENSMUSG00000029231	chr5	protein_coding	Pdgfra	13501.5	1.0192	0.0344324	29.6	1.49638e-192	1.68504e-190	2.02679
ENSMUSG00000083907	chr5	processed_pseudogene	Plk-ps1	30.9383	1.01752	0.311804	3.26333	0.0011011	0.00317119	2.02444
ENSMUSG00000070469	chr7	protein_coding	Adamtsl3	2611.77	1.01749	0.0502829	20.2353	4.78269e-91	2.05321e-89	2.0244
ENSMUSG00000103593	chr8	TEC	Gm37352	83.2671	1.01636	0.194616	5.22239	1.76632e-07	7.65775e-07	2.02281
ENSMUSG00000029406	chr5	protein_coding	Pitpnm2	3190.35	1.01548	0.0421959	24.0658	5.70838e-128	3.78938e-126	2.02157
ENSMUSG00000027803	chr3	protein_coding	Wwtr1	7168.85	1.01461	0.0301399	33.6632	1.99778e-248	3.35689e-246	2.02035
ENSMUSG00000043391	chr16	protein_coding	2510009E07Rik	616.128	1.0109	0.0744999	13.5692	6.09912e-42	1.09317e-40	2.01517
ENSMUSG00000025880	chr18	protein_coding	Smad7	1507.19	1.00837	0.0512508	19.6752	3.51932e-86	1.41483e-84	2.01163
ENSMUSG00000072763	chr5	protein_coding	5430403G16Rik	144.845	1.00763	0.147212	6.84478	7.65961e-12	4.5098e-11	2.01061
ENSMUSG00000032311	chr9	protein_coding	Nrg4	92.0216	1.00735	0.303376	3.32047	0.000898658	0.0026176	2.01022
ENSMUSG00000031217	chrX	protein_coding	Efnb1	834.926	1.00234	0.0601129	16.6743	2.01653e-62	5.6769e-61	2.00324
ENSMUSG00000036411	chr9	protein_coding	9530077C05Rik	82.2804	1.00215	0.176406	5.68094	1.33957e-08	6.33082e-08	2.00299
ENSMUSG00000045102	chr5	protein_coding	Poln	83.9557	1.00142	0.255184	3.9243	8.69826e-05	0.000290816	2.00197
ENSMUSG00000022033	chr14	protein_coding	Pbk	712.436	1.00104	0.0720846	13.8871	7.58765e-44	1.43658e-42	2.00145
ENSMUSG00000097755	chr18	lincRNA	2010110K18Rik	32.6566	0.998932	0.31699	3.15131	0.00162541	0.0045615	1.99852
ENSMUSG00000078921	chr11	protein_coding	Tgtp2	41.9315	0.998385	0.317386	3.14565	0.00165716	0.00464516	1.99776
ENSMUSG00000022952	chr16	protein_coding	Runx1	1749.6	0.996735	0.0455055	21.9036	2.3985e-106	1.26749e-104	1.99548
ENSMUSG00000018387	chr11	protein_coding	Shroom1	323.14	0.996623	0.0931644	10.6975	1.04594e-26	1.17965e-25	1.99532
ENSMUSG00000035873	chr10	protein_coding	Pawr	111.418	0.996464	0.187743	5.3076	1.1108e-07	4.88671e-07	1.9951
ENSMUSG00000028226	chr4	protein_coding	Mmp16	733.76	0.993812	0.0815137	12.192	3.43066e-34	4.9488e-33	1.99144
ENSMUSG00000048647	chr2	protein_coding	Exd1	277.247	0.99357	0.109298	9.09044	9.86348e-20	8.62724e-19	1.99111
ENSMUSG00000044022	chr18	protein_coding	Pcdhb21	297.689	0.992726	0.114282	8.68662	3.73389e-18	3.0328e-17	1.98994
ENSMUSG00000042116	chr4	protein_coding	Vwa1	172.225	0.992324	0.119079	8.33329	7.8628e-17	6.05056e-16	1.98939
ENSMUSG00000028389	chr4	protein_coding	Zfp37	243.865	0.991405	0.11068	8.95742	3.32376e-19	2.85151e-18	1.98812
ENSMUSG00000111662	chr9	transcribed_processed_pseudogene	RP23-158E1.3	82.4138	0.988023	0.175654	5.62483	1.8569e-08	8.68978e-08	1.98346
ENSMUSG00000009772	chr1	protein_coding	Nuak2	578.454	0.986607	0.074589	13.2272	6.10899e-40	1.04362e-38	1.98152
ENSMUSG00000037259	chr2	protein_coding	Dzank1	58.698	0.98559	0.226718	4.3472	1.37886e-05	5.01124e-05	1.98012
ENSMUSG00000045211	chr14	protein_coding	Nudt18	551.831	0.984576	0.0761016	12.9377	2.75907e-38	4.48542e-37	1.97873
ENSMUSG00000021301	chr13	protein_coding	Hecw1	198.911	0.98434	0.121562	8.09743	5.61346e-16	4.1122e-15	1.97841
ENSMUSG00000020553	chr11	protein_coding	Pctp	186.358	0.984201	0.140043	7.02786	2.09725e-12	1.27351e-11	1.97822
ENSMUSG00000008333	chr2	protein_coding	Snrpb2	1630.55	0.98419	0.0658395	14.9483	1.59722e-50	3.56359e-49	1.9782
ENSMUSG00000008307	chr5	protein_coding	1700109H08Rik	57.5618	0.981729	0.245738	3.99502	6.46899e-05	0.00021911	1.97483
ENSMUSG00000045312	chr13	protein_coding	Lhfpl2	1751.12	0.976291	0.0577927	16.893	5.06682e-64	1.47267e-62	1.9674
ENSMUSG00000020601	chr12	protein_coding	Trib2	3369.31	0.975998	0.0328304	29.7285	3.29097e-194	3.86788e-192	1.967
ENSMUSG00000085084	chr3	lincRNA	4930570G19Rik	99.3179	0.975799	0.206002	4.73684	2.1708e-06	8.54651e-06	1.96673
ENSMUSG00000097993	chr1	processed_transcript	Ptprv	2102.24	0.975556	0.0398946	24.4533	4.6402e-132	3.19877e-130	1.9664
ENSMUSG00000053965	chr3	protein_coding	Pde5a	2339.71	0.974574	0.0503019	19.3745	1.26715e-83	4.91948e-82	1.96506
ENSMUSG00000021994	chr14	protein_coding	Wnt5a	2294.01	0.974066	0.0352953	27.5976	1.1875e-167	1.12021e-165	1.96437
ENSMUSG00000045414	chr9	protein_coding	1190002N15Rik	1649.44	0.97302	0.0697423	13.9516	3.07412e-44	5.89288e-43	1.96295
ENSMUSG00000008318	chr7	protein_coding	Relt	194.984	0.971957	0.159266	6.10271	1.04284e-09	5.32892e-09	1.9615
ENSMUSG00000103332	chr18	protein_coding	Pcdhga2	35.8063	0.971253	0.283374	3.42746	0.000609255	0.00181846	1.96054
ENSMUSG00000032038	chr9	protein_coding	St3gal4	1942.58	0.970905	0.0465128	20.8739	9.24009e-97	4.2831e-95	1.96007
ENSMUSG00000063659	chr1	protein_coding	Zbtb18	621.467	0.9706	0.078352	12.3877	3.04677e-35	4.55069e-34	1.95966
ENSMUSG00000032375	chr9	protein_coding	Aph1b	112.505	0.969794	0.158186	6.13073	8.74746e-10	4.48808e-09	1.95856
ENSMUSG00000025757	chr3	protein_coding	Hspa4l	825.013	0.969577	0.0679612	14.2666	3.53315e-46	7.12193e-45	1.95827
ENSMUSG00000001504	chr13	protein_coding	Irx2	1253.03	0.96924	0.0542843	17.8549	2.64797e-71	8.68178e-70	1.95781
ENSMUSG00000020682	chr11	protein_coding	Mmp28	602.022	0.968957	0.0792884	12.2207	2.41106e-34	3.48971e-33	1.95742
ENSMUSG00000024912	chr19	protein_coding	Fosl1	3272.03	0.964359	0.0593472	16.2495	2.25359e-59	5.98397e-58	1.9512
ENSMUSG00000041219	chr2	protein_coding	Arhgap11a	2741.81	0.963896	0.0412692	23.3563	1.18883e-120	7.18242e-119	1.95057
ENSMUSG00000049686	chr5	protein_coding	Orai1	395.857	0.963414	0.0920171	10.4699	1.18723e-25	1.29619e-24	1.94992
ENSMUSG00000026955	chr2	protein_coding	Sapcd2	172.969	0.963147	0.14196	6.78463	1.16385e-11	6.77273e-11	1.94956
ENSMUSG00000043398	chr12	protein_coding	Gpr135	57.796	0.962996	0.220291	4.37147	1.23411e-05	4.51109e-05	1.94935
ENSMUSG00000019853	chr10	protein_coding	Hebp2	165.039	0.962462	0.120895	7.96116	1.7044e-15	1.21829e-14	1.94863
ENSMUSG00000085873	chr4	antisense	Ttc39aos1	50.5129	0.962391	0.228425	4.21316	2.51827e-05	8.88063e-05	1.94854
ENSMUSG00000059288	chr13	protein_coding	Cdyl	683.881	0.962224	0.0693625	13.8724	9.31033e-44	1.75964e-42	1.94831
ENSMUSG00000032456	chr9	protein_coding	Nmnat3	88.1087	0.962092	0.189545	5.07581	3.85847e-07	1.62881e-06	1.94813
ENSMUSG00000033904	chr7	protein_coding	Ccp110	2344.38	0.961106	0.0585486	16.4155	1.48098e-60	4.03201e-59	1.9468
ENSMUSG00000060961	chr5	protein_coding	Slc4a4	320.162	0.957974	0.188008	5.0954	3.48012e-07	1.47372e-06	1.94258
ENSMUSG00000021872	chr14	protein_coding	Rnase10	36.158	0.957838	0.2969	3.22613	0.00125475	0.00358349	1.9424
ENSMUSG00000049285	chr5	protein_coding	Mblac1	37.3221	0.957469	0.28992	3.30252	0.000958192	0.00278121	1.9419
ENSMUSG00000022034	chr14	protein_coding	Esco2	492.666	0.954049	0.0911805	10.4633	1.27335e-25	1.3888e-24	1.9373
ENSMUSG00000110010	chr7	TEC	Gm45629	30.3451	0.953214	0.292511	3.25873	0.00111913	0.00321837	1.93618
ENSMUSG00000000567	chr11	protein_coding	Sox9	3769.42	0.950416	0.0356345	26.6712	1.0152e-156	8.69917e-155	1.93243
ENSMUSG00000051335	chr13	protein_coding	Gfod1	226.915	0.94958	0.127974	7.42008	1.17048e-13	7.61486e-13	1.93131
ENSMUSG00000001473	chr18	protein_coding	Tubb6	4681.79	0.94739	0.0416593	22.7414	1.74618e-114	9.96204e-113	1.92838
ENSMUSG00000028860	chr4	protein_coding	Sytl1	577.646	0.946906	0.0645652	14.6659	1.06632e-48	2.29573e-47	1.92773
ENSMUSG00000006527	chr14	protein_coding	Sfmbt1	1207.69	0.944562	0.0518583	18.2143	3.97523e-74	1.34645e-72	1.9246
ENSMUSG00000111793	chr9	antisense	RP23-280C13.3	40.5018	0.944236	0.259694	3.63595	0.000276957	0.000868337	1.92417
ENSMUSG00000022887	chr16	protein_coding	Masp1	2883.28	0.944161	0.0337478	27.977	3.09867e-172	3.02937e-170	1.92407
ENSMUSG00000018906	chr11	protein_coding	P4ha2	5721.58	0.943466	0.0450619	20.9371	2.45985e-97	1.15516e-95	1.92314
ENSMUSG00000005087	chr2	protein_coding	Cd44	6445.6	0.942986	0.0370278	25.467	4.57763e-143	3.5802e-141	1.9225
ENSMUSG00000028434	chr4	protein_coding	Epb41l4b	417.239	0.940939	0.0941781	9.99105	1.668e-23	1.68113e-22	1.91978
ENSMUSG00000037725	chr8	protein_coding	Ckap2	3177.18	0.940842	0.0337586	27.8697	6.22289e-171	6.00188e-169	1.91965
ENSMUSG00000026748	chr2	protein_coding	Plxdc2	4421.02	0.939096	0.0461138	20.3647	3.43647e-92	1.50227e-90	1.91733
ENSMUSG00000071537	chr6	protein_coding	Klrg2	34.8736	0.938837	0.275624	3.40623	0.000658676	0.00195728	1.91698
ENSMUSG00000110444	chr8	transcribed_unprocessed_pseudogene	Gm10033	354.915	0.937726	0.0915708	10.2404	1.30633e-24	1.37526e-23	1.91551
ENSMUSG00000027208	chr2	protein_coding	Fgf7	10407.3	0.937479	0.0390535	24.005	2.46791e-127	1.62822e-125	1.91518
ENSMUSG00000089726	chr14	lincRNA	Mir17hg	273.033	0.930678	0.172313	5.40109	6.62355e-08	2.97472e-07	1.90617
ENSMUSG00000102813	chr4	TEC	Gm37795	496.771	0.929986	0.100991	9.20861	3.30369e-20	2.94471e-19	1.90526
ENSMUSG00000037286	chr9	protein_coding	Stag1	3411.34	0.929809	0.0336906	27.5985	1.16087e-167	1.09991e-165	1.90502
ENSMUSG00000022210	chr14	protein_coding	Dhrs4	668.697	0.928478	0.080837	11.4858	1.55494e-30	1.97774e-29	1.90327
ENSMUSG00000028020	chr3	protein_coding	Glrb	265.384	0.928427	0.110765	8.38194	5.2064e-17	4.02948e-16	1.9032
ENSMUSG00000038170	chr3	protein_coding	Pde4dip	2508.73	0.928274	0.0351453	26.4125	9.84928e-154	8.37306e-152	1.903
ENSMUSG00000047989	chr18	protein_coding	Ino80c	688.134	0.927828	0.0662243	14.0104	1.34682e-44	2.59798e-43	1.90241
ENSMUSG00000027692	chr3	protein_coding	Tnik	345.063	0.927584	0.0892831	10.3892	2.77531e-25	3.0056e-24	1.90209
ENSMUSG00000046415	chr18	processed_transcript	B430212C06Rik	45.2341	0.927554	0.271369	3.41805	0.000630706	0.00187858	1.90205
ENSMUSG00000036768	chr9	protein_coding	Kif15	1066.22	0.927146	0.0589097	15.7384	8.24693e-56	2.04821e-54	1.90151
ENSMUSG00000073968	chr7	protein_coding	Trim68	255.165	0.924312	0.103343	8.94412	3.74918e-19	3.21008e-18	1.89778
ENSMUSG00000038831	chr2	protein_coding	Ralgps1	169.172	0.922734	0.152548	6.04882	1.45908e-09	7.38048e-09	1.8957
ENSMUSG00000071369	chr10	protein_coding	Map3k5	365.17	0.921458	0.098472	9.35757	8.15927e-21	7.43915e-20	1.89403
ENSMUSG00000104273	chr9	TEC	A530064N14Rik	37.7006	0.918931	0.310838	2.95631	0.00311348	0.00833413	1.89071
ENSMUSG00000034853	chr4	protein_coding	Acot11	122.855	0.918468	0.141103	6.50919	7.55559e-11	4.17537e-10	1.89011
ENSMUSG00000025359	chr10	protein_coding	Pmel	93.8316	0.916703	0.183903	4.9847	6.20578e-07	2.57125e-06	1.8878
ENSMUSG00000042501	chr1	protein_coding	Cpa6	55.6719	0.91552	0.251665	3.63786	0.000274914	0.000862433	1.88625
ENSMUSG00000026773	chr2	protein_coding	Pfkfb3	766.59	0.914491	0.146748	6.23169	4.61423e-10	2.41467e-09	1.8849
ENSMUSG00000062762	chr9	protein_coding	Ei24	4926.66	0.914293	0.0286623	31.8989	2.76988e-223	4.05269e-221	1.88465
ENSMUSG00000035109	chr2	protein_coding	Shc4	373.706	0.912624	0.0905476	10.0789	6.84639e-24	6.99203e-23	1.88247
ENSMUSG00000091985	chr4	lincRNA	Gm17354	90.8925	0.912328	0.199417	4.57498	4.76274e-06	1.81626e-05	1.88208
ENSMUSG00000034906	chr2	protein_coding	Ncaph	1558.3	0.910778	0.0494358	18.4234	8.52167e-76	2.96097e-74	1.88006
ENSMUSG00000022750	chr16	protein_coding	Klhl22	1493.04	0.910641	0.0444437	20.4898	2.65655e-93	1.17566e-91	1.87988
ENSMUSG00000040594	chr11	protein_coding	Ranbp17	223.598	0.909152	0.121196	7.5015	6.30929e-14	4.17154e-13	1.87794
ENSMUSG00000067780	chr1	protein_coding	Pi15	172.859	0.907	0.280492	3.2336	0.00122242	0.00349764	1.87514
ENSMUSG00000044337	chr1	protein_coding	Ackr3	1474.94	0.906465	0.0681352	13.3039	2.19661e-40	3.78563e-39	1.87445
ENSMUSG00000028456	chr4	protein_coding	Unc13b	135.336	0.9062	0.167922	5.39656	6.79309e-08	3.04514e-07	1.8741
ENSMUSG00000000948	chr7	protein_coding	Gm38393	103.05	0.905147	0.19128	4.73204	2.22274e-06	8.7382e-06	1.87273
ENSMUSG00000085030	chr8	lincRNA	2810455O05Rik	27.3831	0.904165	0.311378	2.90376	0.00368713	0.00974595	1.87146
ENSMUSG00000052914	chr4	protein_coding	Cyp2j6	458.285	0.903393	0.0765997	11.7937	4.20726e-32	5.62747e-31	1.87046
ENSMUSG00000085399	chr4	processed_transcript	Foxd2os	149.743	0.902153	0.134932	6.68598	2.2938e-11	1.3114e-10	1.86885
ENSMUSG00000051065	chr16	protein_coding	Mb21d2	589.225	0.902147	0.0713357	12.6465	1.16975e-36	1.81916e-35	1.86885
ENSMUSG00000010607	chr9	protein_coding	Pigyl	374.784	0.901866	0.110883	8.13346	4.17201e-16	3.07848e-15	1.86848
ENSMUSG00000041624	chr9	protein_coding	Gucy1a2	158.215	0.90172	0.1373	6.56754	5.11547e-11	2.85479e-10	1.86829
ENSMUSG00000043923	chr9	protein_coding	Ccdc84	337.219	0.901618	0.127282	7.08365	1.40402e-12	8.60575e-12	1.86816
ENSMUSG00000019899	chr10	protein_coding	Lama2	120.072	0.901605	0.301088	2.99449	0.00274902	0.00742509	1.86814
ENSMUSG00000029438	chr5	protein_coding	Bcl7a	518.854	0.897657	0.0807491	11.1166	1.04149e-28	1.24585e-27	1.86304
ENSMUSG00000057359	chr3	processed_transcript	Gm17494	35.4482	0.896547	0.300755	2.98099	0.00287322	0.0077411	1.8616
ENSMUSG00000111394	chr9	TEC	RP23-320D23.6	1640.9	0.89624	0.0879837	10.1864	2.27976e-24	2.37794e-23	1.86121
ENSMUSG00000028600	chr4	protein_coding	Podn	1396.86	0.895662	0.0817328	10.9584	6.05506e-28	7.06631e-27	1.86046
ENSMUSG00000044934	chr13	protein_coding	Zfp367	542.753	0.895595	0.0701852	12.7605	2.72595e-37	4.31418e-36	1.86038
ENSMUSG00000031489	chr8	protein_coding	Adrb3	782.697	0.895293	0.273427	3.27434	0.00105909	0.00305592	1.85999
ENSMUSG00000027999	chr3	protein_coding	Pla2g12a	979.733	0.892883	0.0747003	11.9529	6.27176e-33	8.66922e-32	1.85688
ENSMUSG00000107810	chr6	processed_pseudogene	Gm18609	57.7475	0.892661	0.262184	3.40471	0.000662351	0.00196766	1.8566
ENSMUSG00000106799	chr6	lincRNA	Gm20756	214.057	0.892116	0.109627	8.13772	4.02785e-16	2.97599e-15	1.8559
ENSMUSG00000005980	chr16	protein_coding	Dnase1	80.7809	0.890196	0.192737	4.61872	3.86117e-06	1.48482e-05	1.85343
ENSMUSG00000037621	chr6	protein_coding	Atoh8	1989.26	0.889237	0.0543589	16.3586	3.77557e-60	1.02145e-58	1.8522
ENSMUSG00000036825	chr3	protein_coding	Ssx2ip	816.61	0.887075	0.0589443	15.0494	3.48504e-51	7.84883e-50	1.84942
ENSMUSG00000056919	chr9	protein_coding	Cep162	766.997	0.886527	0.0641401	13.8217	1.88478e-43	3.53117e-42	1.84872
ENSMUSG00000024206	chr17	protein_coding	Rfx2	178.437	0.885935	0.11559	7.66443	1.79624e-14	1.22027e-13	1.84796
ENSMUSG00000074259	chr9	protein_coding	Gramd2	67.2998	0.883726	0.214907	4.11213	3.92022e-05	0.000135591	1.84513
ENSMUSG00000023284	chr5	protein_coding	Zfp605	225.398	0.879865	0.111332	7.90308	2.72091e-15	1.92568e-14	1.8402
ENSMUSG00000074457	chr3	protein_coding	S100a16	741.927	0.879411	0.0712315	12.3458	5.13119e-35	7.60067e-34	1.83962
ENSMUSG00000037784	chr9	protein_coding	Dzip1l	1226.17	0.87902	0.0486135	18.0818	4.43422e-73	1.48785e-71	1.83913
ENSMUSG00000028007	chr3	protein_coding	Snx7	1207.78	0.878963	0.0562074	15.6378	4.02144e-55	9.76221e-54	1.83905
ENSMUSG00000048807	chr11	protein_coding	Slc35e4	907.591	0.878833	0.0562252	15.6306	4.50617e-55	1.09266e-53	1.83889
ENSMUSG00000026435	chr1	protein_coding	Slc45a3	147.375	0.87876	0.142732	6.15671	7.42715e-10	3.83077e-09	1.83879
ENSMUSG00000038895	chr9	protein_coding	Zfp653	237.284	0.878723	0.111659	7.86971	3.55475e-15	2.50346e-14	1.83875
ENSMUSG00000042408	chr4	protein_coding	Zmym6	597.907	0.872792	0.0751073	11.6206	3.23841e-31	4.21365e-30	1.8312
ENSMUSG00000027379	chr2	protein_coding	Bub1	1318.33	0.87154	0.0502757	17.3352	2.55126e-67	7.88399e-66	1.82962
ENSMUSG00000056718	chr2	protein_coding	Gm13199	37.0985	0.870284	0.274483	3.17063	0.00152108	0.00429054	1.82802
ENSMUSG00000025856	chr5	protein_coding	Pdgfa	1560.13	0.869497	0.0407301	21.3478	4.08984e-101	2.00832e-99	1.82703
ENSMUSG00000017724	chr11	protein_coding	Etv4	1149.27	0.869191	0.0749158	11.6022	4.01394e-31	5.20385e-30	1.82664
ENSMUSG00000069601	chr10	protein_coding	Ank3	4364.3	0.868696	0.0440323	19.7286	1.2253e-86	4.94441e-85	1.82601
ENSMUSG00000034818	chr10	protein_coding	Celf5	879.287	0.868534	0.078079	11.1238	9.60989e-29	1.15276e-27	1.82581
ENSMUSG00000034422	chr16	protein_coding	Parp14	169.145	0.868531	0.140811	6.16804	6.91397e-10	3.57294e-09	1.8258
ENSMUSG00000051412	NA	NA	NA	1361.95	0.867466	0.0531828	16.311	8.23717e-60	2.20629e-58	1.82446
ENSMUSG00000041936	chr4	protein_coding	Agrn	4716.72	0.866345	0.0397416	21.7994	2.34833e-105	1.22295e-103	1.82304
ENSMUSG00000018983	chr4	protein_coding	E2f2	37.1425	0.86622	0.282003	3.07167	0.00212864	0.00587336	1.82288
ENSMUSG00000050931	chr3	protein_coding	Sgms2	914.563	0.864933	0.053111	16.2854	1.25369e-59	3.34131e-58	1.82125
ENSMUSG00000025666	chrX	protein_coding	Tmem47	540.014	0.864917	0.0842322	10.2683	9.79591e-25	1.03686e-23	1.82124
ENSMUSG00000020038	chr10	protein_coding	Cry1	373.716	0.86453	0.106417	8.12401	4.51037e-16	3.31882e-15	1.82075
ENSMUSG00000042210	chr9	protein_coding	Abhd14a	475.767	0.864364	0.0781797	11.0561	2.04786e-28	2.42674e-27	1.82054
ENSMUSG00000042333	chr4	protein_coding	Tnfrsf14	48.1362	0.864175	0.237163	3.6438	0.000268638	0.000844346	1.8203
ENSMUSG00000036980	chr5	protein_coding	Taf6	1339.36	0.863639	0.0549463	15.7179	1.14117e-55	2.82442e-54	1.81962
ENSMUSG00000032262	chr9	protein_coding	Elovl4	162.102	0.863498	0.159979	5.39755	6.75556e-08	3.03021e-07	1.81944
ENSMUSG00000051048	chr7	protein_coding	P4ha3	2950.6	0.863065	0.0447043	19.3061	4.77557e-83	1.84736e-81	1.8189
ENSMUSG00000022964	chr16	protein_coding	Tmem50b	1293.24	0.861765	0.0623284	13.8262	1.7715e-43	3.32474e-42	1.81726
ENSMUSG00000035578	chr16	protein_coding	Iqcg	67.8027	0.861589	0.181407	4.74949	2.03931e-06	8.03913e-06	1.81704
ENSMUSG00000010751	chr7	protein_coding	Tnfrsf22	1184.71	0.861254	0.0758012	11.362	6.46343e-30	7.99399e-29	1.81662
ENSMUSG00000027134	chr2	protein_coding	Lpcat4	657.635	0.860904	0.0763915	11.2696	1.85346e-29	2.2663e-28	1.81618
ENSMUSG00000025170	chr11	protein_coding	Rab40b	117.217	0.858996	0.177022	4.85249	1.21923e-06	4.91441e-06	1.81378
ENSMUSG00000105987	chr5	processed_transcript	AI506816	101.066	0.85635	0.21418	3.99827	6.38066e-05	0.000216274	1.81045
ENSMUSG00000066026	chr4	protein_coding	Dhrs3	542.274	0.856141	0.150166	5.70132	1.18886e-08	5.63712e-08	1.81019
ENSMUSG00000041351	chr4	protein_coding	Rap1gap	119.137	0.855495	0.150803	5.67294	1.40365e-08	6.62782e-08	1.80938
ENSMUSG00000026429	chr1	protein_coding	Ube2t	383.626	0.855115	0.0968576	8.82858	1.06016e-18	8.8414e-18	1.8089
ENSMUSG00000095159	chr5	processed_pseudogene	Tubb4b-ps1	159.639	0.854259	0.135577	6.3009	2.95929e-10	1.57118e-09	1.80783
ENSMUSG00000050103	chr12	protein_coding	Agmo	142.475	0.853574	0.230915	3.69648	0.000218608	0.000695741	1.80697
ENSMUSG00000038267	chr13	protein_coding	Slc22a23	759.982	0.852708	0.0704258	12.1079	9.5937e-34	1.36019e-32	1.80589
ENSMUSG00000028701	chr4	protein_coding	Lurap1	83.3499	0.852671	0.19397	4.39589	1.10318e-05	4.0504e-05	1.80584
ENSMUSG00000024430	chr18	protein_coding	Cabyr	41.0878	0.852187	0.266802	3.19408	0.00140276	0.00397798	1.80523
ENSMUSG00000028551	chr4	protein_coding	Cdkn2c	1771.47	0.851901	0.0638751	13.337	1.41064e-40	2.44284e-39	1.80488
ENSMUSG00000049866	chr1	protein_coding	Arl4c	570.792	0.851684	0.0794072	10.7255	7.72524e-27	8.74037e-26	1.80461
ENSMUSG00000043439	chr11	protein_coding	Epop	119.079	0.848499	0.19101	4.44218	8.90507e-06	3.29826e-05	1.80063
ENSMUSG00000032397	chr9	protein_coding	Tipin	2154.12	0.84818	0.0506781	16.7366	7.09175e-63	2.01226e-61	1.80023
ENSMUSG00000029319	chr5	protein_coding	Coq2	744.82	0.847637	0.0696181	12.1755	4.19713e-34	6.03018e-33	1.79955
ENSMUSG00000086968	chr3	antisense	4933431E20Rik	476.086	0.846939	0.0751339	11.2724	1.79621e-29	2.19755e-28	1.79868
ENSMUSG00000035473	chr17	protein_coding	Galm	89.4583	0.846005	0.188127	4.49699	6.8921e-06	2.58565e-05	1.79752
ENSMUSG00000045691	chr14	protein_coding	Thtpa	440.892	0.845345	0.0899452	9.39845	5.53751e-21	5.0876e-20	1.79669
ENSMUSG00000039396	chr8	protein_coding	Neil3	347.713	0.84492	0.0836714	10.0981	5.63411e-24	5.77866e-23	1.79616
ENSMUSG00000042439	chr18	protein_coding	Zfp532	1621.64	0.844888	0.0395379	21.3691	2.59122e-101	1.28414e-99	1.79613
ENSMUSG00000026730	chr2	protein_coding	Pter	978.883	0.843712	0.063032	13.3855	7.35436e-41	1.286e-39	1.79466
ENSMUSG00000002346	chr8	protein_coding	Slc25a42	1518.5	0.843147	0.0577699	14.5949	3.02582e-48	6.44351e-47	1.79396
ENSMUSG00000057234	chr2	protein_coding	Mettl15	207.347	0.842118	0.11851	7.10589	1.19547e-12	7.37162e-12	1.79268
ENSMUSG00000042688	chr9	protein_coding	Mapk6	5979.96	0.841539	0.035383	23.7837	4.92321e-125	3.17031e-123	1.79196
ENSMUSG00000040372	chr4	protein_coding	Gpr63	90.2632	0.841265	0.176242	4.77336	1.81181e-06	7.18178e-06	1.79162
ENSMUSG00000040446	chr18	protein_coding	Rprd1a	791.617	0.840526	0.0622817	13.4956	1.66078e-41	2.95207e-40	1.7907
ENSMUSG00000043313	chr18	protein_coding	Pcdhb19	375.065	0.840494	0.103653	8.10876	5.1139e-16	3.75392e-15	1.79066
ENSMUSG00000034587	chr11	processed_transcript	8430429K09Rik	131.987	0.840337	0.156152	5.38154	7.3852e-08	3.30162e-07	1.79047
ENSMUSG00000037855	chr10	protein_coding	Zfp365	3170.73	0.840333	0.040075	20.969	1.25796e-97	5.94643e-96	1.79046
ENSMUSG00000063765	chr15	protein_coding	Chadl	112.513	0.839693	0.190598	4.40556	1.05512e-05	3.88254e-05	1.78967
ENSMUSG00000024580	chr18	protein_coding	Grpel2	845.654	0.838533	0.0723876	11.5839	4.97083e-31	6.42504e-30	1.78823
ENSMUSG00000026202	chr1	protein_coding	Tuba4a	237.701	0.838244	0.105308	7.95991	1.72161e-15	1.23018e-14	1.78787
ENSMUSG00000044201	chr18	protein_coding	Cdc25c	365.544	0.836185	0.081072	10.3141	6.08506e-25	6.51456e-24	1.78532
ENSMUSG00000053799	chr19	protein_coding	Exoc6	117.418	0.836058	0.210293	3.97569	7.01762e-05	0.000236761	1.78517
ENSMUSG00000086245	chr11	antisense	Gm16170	165.822	0.834899	0.13854	6.02643	1.67626e-09	8.44134e-09	1.78373
ENSMUSG00000061536	chr9	protein_coding	Sec22c	826.978	0.834871	0.0600718	13.8979	6.52409e-44	1.23848e-42	1.7837
ENSMUSG00000051483	chr16	protein_coding	Cbr1	631.08	0.834571	0.0768952	10.8534	1.92237e-27	2.21577e-26	1.78333
ENSMUSG00000090290	chr8	protein_coding	Tarbp1	504.189	0.834564	0.0980758	8.50937	1.74874e-17	1.37975e-16	1.78332
ENSMUSG00000019960	chr10	protein_coding	Dusp6	3178.99	0.834356	0.0946375	8.81634	1.18261e-18	9.83206e-18	1.78306
ENSMUSG00000078234	chr4	protein_coding	Klhdc7a	113.908	0.833243	0.181601	4.58833	4.4681e-06	1.70839e-05	1.78169
ENSMUSG00000040473	chr5	protein_coding	Cfap69	106.955	0.833143	0.149396	5.57674	2.45074e-08	1.13723e-07	1.78156
ENSMUSG00000038827	chr4	protein_coding	Fam206a	1075.92	0.832845	0.0571293	14.5783	3.86268e-48	8.20933e-47	1.78119
ENSMUSG00000044043	chr18	protein_coding	Pcdhb14	179.821	0.83238	0.146838	5.6687	1.43887e-08	6.79112e-08	1.78062
ENSMUSG00000001630	chr6	protein_coding	Stk38l	1225.94	0.832195	0.0485195	17.1518	6.09683e-66	1.84431e-64	1.78039
ENSMUSG00000025743	chr4	protein_coding	Sdc3	9453.51	0.832022	0.034689	23.9852	3.97166e-127	2.61231e-125	1.78018
ENSMUSG00000021782	chr14	protein_coding	Dlg5	5603	0.831837	0.0358465	23.2055	4.00665e-119	2.35451e-117	1.77995
ENSMUSG00000043895	chr9	protein_coding	S1pr2	1912.3	0.829598	0.0465416	17.8249	4.53117e-71	1.4811e-69	1.77719
ENSMUSG00000027800	chr3	protein_coding	Tm4sf1	7430.54	0.829273	0.033955	24.4227	9.81197e-132	6.72088e-130	1.77679
ENSMUSG00000036501	chr18	protein_coding	Fam13b	1729.22	0.829079	0.0565927	14.6499	1.3486e-48	2.90057e-47	1.77655
ENSMUSG00000021260	chr12	protein_coding	Hhipl1	101.495	0.829048	0.206619	4.01245	6.00914e-05	0.000204339	1.77651
ENSMUSG00000020541	chr11	protein_coding	Tom1l1	319.159	0.827694	0.0970824	8.52569	1.51899e-17	1.202e-16	1.77485
ENSMUSG00000022769	chr16	protein_coding	Sdf2l1	968.101	0.827667	0.0899728	9.19909	3.61011e-20	3.2125e-19	1.77481
ENSMUSG00000026308	chr1	protein_coding	Klhl30	62.6291	0.827165	0.187624	4.40863	1.04026e-05	3.82985e-05	1.7742
ENSMUSG00000019817	chr10	protein_coding	Plagl1	1080.09	0.827034	0.0903015	9.15859	5.25814e-20	4.65208e-19	1.77404
ENSMUSG00000014158	chr5	protein_coding	Trpv4	959.782	0.825934	0.0592878	13.9309	4.10907e-44	7.84883e-43	1.77268
ENSMUSG00000066232	chr7	protein_coding	Ipo7	5166.11	0.825908	0.0353127	23.3884	5.60407e-121	3.44378e-119	1.77265
ENSMUSG00000038412	chr9	protein_coding	Higd1a	2702.33	0.82529	0.0815431	10.1209	4.46276e-24	4.59919e-23	1.77189
ENSMUSG00000087135	chr9	processed_transcript	Gm16096	40.333	0.82519	0.246676	3.34524	0.000822115	0.00241192	1.77177
ENSMUSG00000024130	chr17	protein_coding	Abca3	1411.73	0.824958	0.04774	17.2802	6.62603e-67	2.0359e-65	1.77148
ENSMUSG00000073802	chr4	protein_coding	Cdkn2b	2830.1	0.824956	0.0361992	22.7893	5.84942e-115	3.35491e-113	1.77148
ENSMUSG00000084946	chr2	antisense	Dlx1as	48.0292	0.822744	0.244049	3.37123	0.000748333	0.00220814	1.76877
ENSMUSG00000098318	chr6	lincRNA	Lockd	84.9515	0.822093	0.191157	4.30061	1.70328e-05	6.12715e-05	1.76797
ENSMUSG00000056724	chr9	protein_coding	Nbeal2	190.123	0.822019	0.117255	7.01051	2.37453e-12	1.43661e-11	1.76788
ENSMUSG00000029161	chr5	protein_coding	Cgref1	835.439	0.821731	0.0710097	11.5721	5.70718e-31	7.35912e-30	1.76753
ENSMUSG00000040713	chr1	protein_coding	Creg1	824.442	0.821539	0.0664751	12.3586	4.37686e-35	6.49672e-34	1.76729
ENSMUSG00000044948	chr19	protein_coding	Cfap43	1418.12	0.82143	0.0492952	16.6635	2.41506e-62	6.78995e-61	1.76716
ENSMUSG00000024236	chr18	protein_coding	Svil	1761.43	0.820435	0.0524195	15.6513	3.25253e-55	7.92247e-54	1.76594
ENSMUSG00000025665	chrX	protein_coding	Rps6ka6	195.749	0.820138	0.130388	6.28999	3.17483e-10	1.68229e-09	1.76558
ENSMUSG00000051855	chr6	protein_coding	Mest	386.826	0.820049	0.232812	3.52237	0.000427714	0.00130727	1.76547
ENSMUSG00000097519	chr1	lincRNA	4930558J18Rik	35.9277	0.818863	0.256652	3.19055	0.00142001	0.00402285	1.76402
ENSMUSG00000049872	chr10	protein_coding	Fam26e	209.59	0.818833	0.112326	7.28981	3.10381e-13	1.97915e-12	1.76398
ENSMUSG00000046546	chr16	protein_coding	Fam43a	1012.91	0.818559	0.0626783	13.0597	5.59584e-39	9.24387e-38	1.76364
ENSMUSG00000046191	chr18	protein_coding	Pcdhb20	271.588	0.818204	0.106603	7.67524	1.65108e-14	1.12307e-13	1.76321
ENSMUSG00000109489	chr8	processed_pseudogene	Gm7451	54.4423	0.817752	0.252957	3.23277	0.00122597	0.00350686	1.76266
ENSMUSG00000026393	chr1	protein_coding	Nek7	5901.67	0.816897	0.0294624	27.7267	3.32437e-169	3.1778e-167	1.76161
ENSMUSG00000034320	chr18	protein_coding	Slc26a2	916.794	0.816443	0.0658768	12.3935	2.83466e-35	4.23683e-34	1.76106
ENSMUSG00000026315	chr1	protein_coding	Serpinb8	1271.67	0.815813	0.0489605	16.6627	2.44852e-62	6.87505e-61	1.76029
ENSMUSG00000035441	chr11	protein_coding	Myo1d	2037.73	0.815782	0.0507571	16.0723	3.99204e-58	1.04074e-56	1.76025
ENSMUSG00000041954	chr4	protein_coding	Tnfrsf18	51.2949	0.815764	0.217985	3.74229	0.00018235	0.000585634	1.76023
ENSMUSG00000031910	chr8	protein_coding	Has3	44.4817	0.815517	0.263007	3.10075	0.00193034	0.00536059	1.75993
ENSMUSG00000044339	chr5	protein_coding	Alkbh2	74.0061	0.815136	0.226513	3.59862	0.000319909	0.000994306	1.75946
ENSMUSG00000027805	chr3	protein_coding	Pfn2	1959.75	0.814182	0.0515043	15.808	2.73887e-56	6.87371e-55	1.7583
ENSMUSG00000026646	chr2	protein_coding	Suv39h2	206.944	0.812607	0.143291	5.67101	1.41957e-08	6.70151e-08	1.75638
ENSMUSG00000070348	chr7	protein_coding	Ccnd1	11409	0.812586	0.0316754	25.6535	3.86412e-145	3.05549e-143	1.75636
ENSMUSG00000074024	chr7	bidirectional_promoter_lncRNA	4632427E13Rik	98.4245	0.812527	0.188495	4.3106	1.62813e-05	5.86758e-05	1.75629
ENSMUSG00000024063	chr17	protein_coding	Lbh	3796.31	0.811603	0.0495895	16.3664	3.32063e-60	8.99499e-59	1.75516
ENSMUSG00000096975	chr17	lincRNA	Gm16386	32.1684	0.811142	0.266632	3.04218	0.00234875	0.00642955	1.7546
ENSMUSG00000028517	chr4	protein_coding	Plpp3	5169.06	0.810707	0.042211	19.2061	3.29383e-82	1.25387e-80	1.75407
ENSMUSG00000022439	chr15	protein_coding	Parvg	55.1527	0.809899	0.223721	3.62013	0.00029446	0.000920395	1.75309
ENSMUSG00000021411	chr13	protein_coding	Pxdc1	751.789	0.809863	0.0656642	12.3334	5.98554e-35	8.84183e-34	1.75305
ENSMUSG00000022114	chr14	protein_coding	Spry2	2181.36	0.809481	0.0388627	20.8293	2.34975e-96	1.08219e-94	1.75258
ENSMUSG00000008734	chr7	protein_coding	Gprc5b	3157.78	0.809255	0.0473959	17.0744	2.30327e-65	6.87082e-64	1.75231
ENSMUSG00000097042	chr8	sense_intronic	Gm17491	138.457	0.809065	0.161722	5.00282	5.64968e-07	2.35126e-06	1.75208
ENSMUSG00000089791	chr1	processed_pseudogene	Gm3555	91.7703	0.808608	0.202482	3.99349	6.51083e-05	0.000220458	1.75152
ENSMUSG00000028479	chr4	protein_coding	Gne	1575.44	0.806768	0.042997	18.7634	1.50596e-78	5.47133e-77	1.74929
ENSMUSG00000032120	chr9	protein_coding	C2cd2l	530.097	0.806633	0.0847182	9.52137	1.70916e-21	1.60596e-20	1.74912
ENSMUSG00000031609	chr8	protein_coding	Sap30	237.496	0.806215	0.150585	5.3539	8.60795e-08	3.82836e-07	1.74862
ENSMUSG00000032057	chr9	protein_coding	4833427G06Rik	602.007	0.802995	0.065086	12.3374	5.69381e-35	8.42245e-34	1.74472
ENSMUSG00000101335	chr9	sense_intronic	Gm28229	73.4154	0.802613	0.200265	4.00776	6.12965e-05	0.000208273	1.74426
ENSMUSG00000048388	chr2	protein_coding	Fam171b	723.529	0.802314	0.0614137	13.0641	5.2813e-39	8.74443e-38	1.7439
ENSMUSG00000085786	chr6	antisense	Gm15987	248.58	0.802228	0.106659	7.52143	5.41824e-14	3.59678e-13	1.74379
ENSMUSG00000022945	chr16	protein_coding	Chaf1b	1182.17	0.801744	0.0585487	13.6936	1.10831e-42	2.02355e-41	1.74321
ENSMUSG00000032198	chr9	protein_coding	Dock6	1485.26	0.801428	0.0506467	15.8239	2.12928e-56	5.36887e-55	1.74283
ENSMUSG00000062980	chr6	protein_coding	Cped1	1010.98	0.80118	0.0607309	13.1923	9.71731e-40	1.64697e-38	1.74253
ENSMUSG00000046573	chr13	protein_coding	Lyrm4	278.313	0.801133	0.0993751	8.06171	7.5236e-16	5.47792e-15	1.74247
ENSMUSG00000004791	chr12	protein_coding	Pgf	33.6416	0.79795	0.260481	3.06337	0.00218857	0.00603099	1.73863
ENSMUSG00000038379	chr9	protein_coding	Ttk	685.468	0.796383	0.0670624	11.8753	1.59145e-32	2.16776e-31	1.73674
ENSMUSG00000068205	chr2	protein_coding	Macrod2	141.83	0.796242	0.178189	4.46851	7.87645e-06	2.93548e-05	1.73657
ENSMUSG00000032041	chr9	protein_coding	Tirap	650.34	0.796055	0.0689444	11.5463	7.70444e-31	9.89296e-30	1.73635
ENSMUSG00000090150	chr9	protein_coding	Acad11	838.918	0.795249	0.0748211	10.6287	2.19239e-26	2.45465e-25	1.73538
ENSMUSG00000093587	chr13	lincRNA	Gm20554	63.4976	0.795204	0.201417	3.94804	7.87947e-05	0.000264634	1.73532
ENSMUSG00000035769	chr9	protein_coding	Xylb	270.656	0.791577	0.103615	7.63963	2.17847e-14	1.47388e-13	1.73097
ENSMUSG00000081998	chr4	processed_pseudogene	Gm13245	41.1105	0.791404	0.256171	3.08936	0.00200587	0.00555241	1.73076
ENSMUSG00000024654	chr19	protein_coding	Asrgl1	290.051	0.789963	0.107773	7.32992	2.30297e-13	1.47902e-12	1.72903
ENSMUSG00000038552	chr5	protein_coding	Fndc4	73.0309	0.789528	0.196247	4.02314	5.7427e-05	0.00019565	1.72851
ENSMUSG00000019929	chr10	protein_coding	Dcn	79.9926	0.789241	0.203735	3.87386	0.000107125	0.00035436	1.72816
ENSMUSG00000027326	chr2	protein_coding	Knl1	1348.29	0.786777	0.0579528	13.5762	5.54568e-42	9.948e-41	1.72522
ENSMUSG00000029822	chr6	protein_coding	Osbpl3	1419.72	0.78614	0.0472459	16.6393	3.61649e-62	1.01149e-60	1.72445
ENSMUSG00000027676	chr3	protein_coding	Ccdc39	136.501	0.78609	0.156903	5.01004	5.44176e-07	2.26736e-06	1.72439
ENSMUSG00000056019	chr8	protein_coding	Zfp709	89.7925	0.78605	0.175463	4.47986	7.46926e-06	2.79098e-05	1.72435
ENSMUSG00000046733	chr6	protein_coding	Gprc5a	307.155	0.785541	0.0983882	7.9841	1.41556e-15	1.01554e-14	1.72374
ENSMUSG00000027331	chr2	protein_coding	Knstrn	1534.58	0.784901	0.0495162	15.8514	1.37482e-56	3.47878e-55	1.72297
ENSMUSG00000026605	chr1	protein_coding	Cenpf	3122.52	0.78403	0.0530904	14.7678	2.36233e-49	5.13741e-48	1.72193
ENSMUSG00000032501	chr15	protein_coding	Trib1	2277.04	0.783457	0.0933062	8.39662	4.59521e-17	3.56158e-16	1.72125
ENSMUSG00000069793	chr11	protein_coding	Slfn9	1999.91	0.783265	0.0409323	19.1356	1.27564e-81	4.79658e-80	1.72102
ENSMUSG00000036223	chr18	protein_coding	Ska1	190.856	0.783096	0.137165	5.70913	1.13554e-08	5.39027e-08	1.72082
ENSMUSG00000104342	chr5	TEC	Gm36401	50.4734	0.782233	0.266096	2.93967	0.00328565	0.0087612	1.71979
ENSMUSG00000033542	chr6	protein_coding	Arhgef5	677.053	0.782213	0.0640423	12.214	2.61674e-34	3.78232e-33	1.71977
ENSMUSG00000056153	chr18	protein_coding	Socs6	1191.8	0.782088	0.0456239	17.1421	7.20104e-66	2.17223e-64	1.71962
ENSMUSG00000036752	chr2	protein_coding	Tubb4b	12564	0.782012	0.032526	24.0426	9.96474e-128	6.59451e-126	1.71953
ENSMUSG00000040350	chr11	protein_coding	Trim7	1114.31	0.781821	0.0515912	15.1541	7.11419e-52	1.62952e-50	1.7193
ENSMUSG00000015652	chr5	protein_coding	Steap1	155.204	0.78089	0.165215	4.72652	2.28402e-06	8.97583e-06	1.71819
ENSMUSG00000040918	chr1	protein_coding	Slc19a2	2908.22	0.779652	0.0376613	20.7017	3.34512e-95	1.51467e-93	1.71672
ENSMUSG00000027115	chr2	protein_coding	Kif18a	627.649	0.778507	0.0705426	11.036	2.56252e-28	3.02828e-27	1.71535
ENSMUSG00000014503	chr18	protein_coding	Pkd2l2	376.053	0.778088	0.0793352	9.80761	1.04417e-22	1.02595e-21	1.71486
ENSMUSG00000038718	chr2	protein_coding	Pbx3	775.573	0.777751	0.0684089	11.3691	5.95687e-30	7.38021e-29	1.71446
ENSMUSG00000026469	chr1	protein_coding	Xpr1	4117.07	0.77764	0.0391553	19.8604	8.95615e-88	3.64827e-86	1.71432
ENSMUSG00000028039	chr3	protein_coding	Efna3	809.487	0.777467	0.057875	13.4336	3.84468e-41	6.78355e-40	1.71412
ENSMUSG00000026495	chr1	protein_coding	Efcab2	98.7834	0.777435	0.182897	4.25068	2.13125e-05	7.5842e-05	1.71408
ENSMUSG00000025092	chr19	protein_coding	Hspa12a	163.209	0.774261	0.124172	6.23541	4.50591e-10	2.35913e-09	1.71031
ENSMUSG00000097145	chr5	processed_transcript	9230114K14Rik	659.404	0.774258	0.0717023	10.7982	3.50908e-27	4.0231e-26	1.71031
ENSMUSG00000027306	chr2	protein_coding	Nusap1	1666.35	0.773567	0.0568872	13.5983	4.10077e-42	7.39928e-41	1.70949
ENSMUSG00000079017	chr12	protein_coding	Ifi27l2a	71.1516	0.773158	0.259314	2.98155	0.00286793	0.00772974	1.70901
ENSMUSG00000028645	chr4	protein_coding	Slc2a1	2604.81	0.773006	0.0502074	15.3963	1.73421e-53	4.09882e-52	1.70883
ENSMUSG00000025912	chr1	protein_coding	Mybl1	1694.02	0.772405	0.0578026	13.3628	9.97357e-41	1.73413e-39	1.70811
ENSMUSG00000004768	chr1	protein_coding	Rab23	1644.03	0.771648	0.0400805	19.2525	1.3462e-82	5.18892e-81	1.70722
ENSMUSG00000031922	chr9	protein_coding	Cep57	1008.42	0.770842	0.0593695	12.9838	1.51173e-38	2.46882e-37	1.70627
ENSMUSG00000025893	chr9	protein_coding	Kbtbd3	96.865	0.770378	0.182936	4.21118	2.54044e-05	8.94999e-05	1.70572
ENSMUSG00000069255	chr13	protein_coding	Dusp22	335.96	0.769537	0.108869	7.06846	1.56659e-12	9.5831e-12	1.70472
ENSMUSG00000047749	chr6	protein_coding	Zc3hav1l	1036.64	0.768726	0.072537	10.5977	3.05385e-26	3.39619e-25	1.70376
ENSMUSG00000037628	chr14	protein_coding	Cdkn3	285.183	0.767821	0.103313	7.43195	1.07008e-13	6.97853e-13	1.7027
ENSMUSG00000013419	chr9	protein_coding	Zfp651	1754.7	0.767058	0.053704	14.2831	2.79046e-46	5.63543e-45	1.7018
ENSMUSG00000021699	chr13	protein_coding	Pde4d	647.304	0.766571	0.0940758	8.14844	3.68659e-16	2.73042e-15	1.70122
ENSMUSG00000025969	chr1	protein_coding	Nrp2	8493.14	0.766537	0.0426254	17.9831	2.64207e-72	8.78295e-71	1.70118
ENSMUSG00000032254	chr9	protein_coding	Kif23	1695.74	0.765801	0.0476922	16.0572	5.09286e-58	1.32132e-56	1.70031
ENSMUSG00000089810	chr9	antisense	Gm16536	263.796	0.764464	0.120383	6.35029	2.14909e-10	1.14896e-09	1.69874
ENSMUSG00000026975	chr2	protein_coding	Dph7	428.058	0.763313	0.0800075	9.54052	1.42124e-21	1.33835e-20	1.69738
ENSMUSG00000031647	chr8	protein_coding	Mfap3l	470.853	0.763241	0.0994508	7.67456	1.65991e-14	1.12872e-13	1.6973
ENSMUSG00000074802	chr10	protein_coding	Gas2l3	967.866	0.762831	0.0544525	14.0091	1.37099e-44	2.64223e-43	1.69682
ENSMUSG00000037419	chr9	protein_coding	Endod1	1717.06	0.76264	0.0453921	16.8012	2.39237e-63	6.83336e-62	1.69659
ENSMUSG00000027954	chr3	protein_coding	Efna1	94.6641	0.762115	0.18506	4.11822	3.81815e-05	0.000132218	1.69598
ENSMUSG00000038836	chr6	protein_coding	Agbl3	327.26	0.76114	0.103829	7.33068	2.2898e-13	1.471e-12	1.69483
ENSMUSG00000016382	chrX	protein_coding	Pls3	7412.35	0.760883	0.0279695	27.204	5.81692e-163	5.30128e-161	1.69453
ENSMUSG00000032850	chr5	protein_coding	Rnft2	260.615	0.760777	0.112659	6.75293	1.44891e-11	8.39301e-11	1.6944
ENSMUSG00000078317	chrX	protein_coding	F8a	152.075	0.759742	0.125806	6.03898	1.55092e-09	7.83402e-09	1.69319
ENSMUSG00000028089	chr3	protein_coding	Chd1l	359.566	0.759582	0.0922011	8.23831	1.74657e-16	1.319e-15	1.693
ENSMUSG00000027499	chr3	protein_coding	Pkia	2282.83	0.758885	0.0535363	14.1752	1.30561e-45	2.5905e-44	1.69218
ENSMUSG00000040272	chr2	protein_coding	Accs	680.013	0.758841	0.066139	11.4734	1.79412e-30	2.27657e-29	1.69213
ENSMUSG00000036941	chr18	protein_coding	Elac1	623.873	0.758238	0.0725066	10.4575	1.35378e-25	1.47503e-24	1.69142
ENSMUSG00000090626	chr9	protein_coding	Tex9	243.068	0.757547	0.105984	7.14777	8.81988e-13	5.47567e-12	1.69061
ENSMUSG00000091562	chr16	processed_transcript	Crybg3	124.028	0.757047	0.15699	4.82228	1.41929e-06	5.69408e-06	1.69003
ENSMUSG00000049303	chr19	protein_coding	Syt12	149.148	0.755737	0.145138	5.20703	1.91887e-07	8.294e-07	1.68849
ENSMUSG00000016087	chr9	protein_coding	Fli1	246.051	0.75566	0.112691	6.70556	2.00629e-11	1.15039e-10	1.6884
ENSMUSG00000028439	chr4	protein_coding	Fam219a	598.836	0.75482	0.0816214	9.24782	2.29119e-20	2.05757e-19	1.68742
ENSMUSG00000033458	chr7	protein_coding	Fan1	333.082	0.754275	0.0916327	8.23151	1.84869e-16	1.39173e-15	1.68678
ENSMUSG00000085183	chr4	lincRNA	Gm12603	42.8394	0.754216	0.236522	3.18878	0.00142876	0.00404605	1.68671
ENSMUSG00000032122	chr9	protein_coding	Slc37a2	635.662	0.753845	0.0761133	9.90425	3.98953e-23	3.9707e-22	1.68628
ENSMUSG00000021427	chr13	protein_coding	Ssr1	12498.3	0.753641	0.0239197	31.5071	6.94866e-218	9.76808e-216	1.68604
ENSMUSG00000028068	chr3	protein_coding	Iqgap3	1121.31	0.75364	0.0542265	13.898	6.51242e-44	1.23736e-42	1.68604
ENSMUSG00000029311	chr5	protein_coding	Hsd17b11	1239.28	0.75219	0.0572017	13.1498	1.70676e-39	2.86789e-38	1.68435
ENSMUSG00000045071	chr4	protein_coding	E130308A19Rik	205.965	0.751853	0.147731	5.08932	3.59344e-07	1.51962e-06	1.68395
ENSMUSG00000096687	chr10	protein_coding	Mfsd4b4	451.956	0.751541	0.0902917	8.32348	8.54164e-17	6.55418e-16	1.68359
ENSMUSG00000035126	chr4	protein_coding	Wdr78	155.194	0.751449	0.133631	5.62333	1.87312e-08	8.75997e-08	1.68348
ENSMUSG00000019986	chr10	protein_coding	Ahi1	839.409	0.751136	0.0668135	11.2423	2.52758e-29	3.07832e-28	1.68312
ENSMUSG00000007379	chr3	protein_coding	Dennd2c	765.655	0.750791	0.0626794	11.9783	4.61905e-33	6.4302e-32	1.68271
ENSMUSG00000046096	chr7	protein_coding	BC030336	950.1	0.750648	0.0655351	11.4541	2.24183e-30	2.83465e-29	1.68255
ENSMUSG00000054693	chr9	protein_coding	Adam10	9046.28	0.750492	0.0295295	25.415	1.7208e-142	1.33133e-140	1.68237
ENSMUSG00000026418	chr1	protein_coding	Tnni1	34.8068	0.750413	0.242609	3.0931	0.00198077	0.00548858	1.68227
ENSMUSG00000040658	chr17	protein_coding	Dnph1	242.339	0.749957	0.112089	6.69072	2.22082e-11	1.27036e-10	1.68174
ENSMUSG00000106464	chr5	lincRNA	C130083M11Rik	915.995	0.749442	0.0736434	10.1766	2.52108e-24	2.62329e-23	1.68114
ENSMUSG00000032232	chr9	protein_coding	Cgnl1	3549.76	0.749412	0.0365341	20.5127	1.65912e-93	7.35759e-92	1.68111
ENSMUSG00000042745	chr2	protein_coding	Id1	3010.56	0.748289	0.0897957	8.33324	7.86605e-17	6.0509e-16	1.6798
ENSMUSG00000037845	chr9	protein_coding	Fdxacb1	87.4381	0.747969	0.1858	4.02567	5.68137e-05	0.000193714	1.67943
ENSMUSG00000032115	chr9	protein_coding	Hyou1	5684.87	0.747082	0.0388534	19.2282	2.14878e-82	8.22349e-81	1.67839
ENSMUSG00000027323	chr2	protein_coding	Rad51	755.878	0.746986	0.0757398	9.86253	6.05059e-23	5.98878e-22	1.67828
ENSMUSG00000092187	chr7	antisense	Gm20457	49.1619	0.746902	0.22115	3.37735	0.000731881	0.00216227	1.67818
ENSMUSG00000049411	chr18	protein_coding	Tmem241	256.109	0.746764	0.111269	6.71135	1.9283e-11	1.10745e-10	1.67802
ENSMUSG00000039005	chr4	protein_coding	Tlr4	919.2	0.746686	0.0601998	12.4035	2.50246e-35	3.75334e-34	1.67793
ENSMUSG00000075232	chr10	protein_coding	Amd1	1521.83	0.746639	0.0532017	14.0341	9.64029e-45	1.86628e-43	1.67788
ENSMUSG00000063953	chr10	protein_coding	Amd2	79.4776	0.746529	0.207386	3.59971	0.000318573	0.00099044	1.67775
ENSMUSG00000111681	chr9	TEC	RP23-356D13.8	83.4963	0.745571	0.198315	3.75954	0.000170227	0.000549159	1.67664
ENSMUSG00000015766	chr6	protein_coding	Eps8	5141.22	0.745111	0.0271534	27.4409	8.93357e-166	8.24649e-164	1.6761
ENSMUSG00000038390	chr6	protein_coding	Gpr162	270.696	0.744095	0.11465	6.49017	8.57368e-11	4.72222e-10	1.67492
ENSMUSG00000027177	chr2	protein_coding	Hipk3	6361.4	0.744022	0.046139	16.1256	1.68479e-58	4.40298e-57	1.67484
ENSMUSG00000000915	chr5	protein_coding	Hip1r	867.591	0.743316	0.0734104	10.1255	4.25829e-24	4.39478e-23	1.67402
ENSMUSG00000028483	chr4	protein_coding	Snapc3	688.256	0.742963	0.0661574	11.2302	2.89741e-29	3.52474e-28	1.67361
ENSMUSG00000003847	chr8	protein_coding	Nfat5	16172.6	0.742958	0.075722	9.81165	1.00311e-22	9.87406e-22	1.6736
ENSMUSG00000029090	chr5	protein_coding	Adgra3	1727.55	0.742823	0.0497298	14.9372	1.8879e-50	4.19907e-49	1.67345
ENSMUSG00000029027	chr4	protein_coding	Dffb	196.475	0.74259	0.107216	6.92609	4.32622e-12	2.58324e-11	1.67318
ENSMUSG00000024273	chr18	protein_coding	2700062C07Rik	316.533	0.742439	0.109443	6.7838	1.17057e-11	6.80819e-11	1.673
ENSMUSG00000096472	chr9	protein_coding	Cdkn2d	574.515	0.742218	0.0833502	8.90481	5.34756e-19	4.54426e-18	1.67275
ENSMUSG00000039782	chr5	protein_coding	Cpeb2	916.377	0.741858	0.0892329	8.31373	9.27429e-17	7.09862e-16	1.67233
ENSMUSG00000038544	chr4	protein_coding	Inip	650.527	0.741085	0.0658988	11.2458	2.42869e-29	2.95956e-28	1.67143
ENSMUSG00000027660	chr3	protein_coding	Skil	1814.81	0.740828	0.0674155	10.989	4.31726e-28	5.06577e-27	1.67114
ENSMUSG00000050471	chr9	protein_coding	Fam118b	447.681	0.740759	0.0897111	8.25716	1.49179e-16	1.13097e-15	1.67105
ENSMUSG00000057766	chr18	protein_coding	Ankrd29	379.951	0.739842	0.0873378	8.47104	2.4322e-17	1.90432e-16	1.66999
ENSMUSG00000033618	chr16	protein_coding	Map3k13	126.846	0.739724	0.148753	4.97283	6.59841e-07	2.72763e-06	1.66986
ENSMUSG00000061410	chr8	protein_coding	Zcchc14	3775.27	0.739468	0.042413	17.435	4.47913e-68	1.40844e-66	1.66956
ENSMUSG00000020101	chr10	protein_coding	Vsir	362.641	0.739458	0.171331	4.31596	1.58908e-05	5.73552e-05	1.66955
ENSMUSG00000017418	chr2	protein_coding	Arl5b	1118.45	0.7389	0.0653941	11.2992	1.32449e-29	1.62598e-28	1.6689
ENSMUSG00000034303	chr9	protein_coding	Ccdc15	109.933	0.738577	0.175396	4.21091	2.54348e-05	8.95923e-05	1.66853
ENSMUSG00000062098	chr2	protein_coding	Btbd3	1536.79	0.735785	0.0489907	15.0189	5.52349e-51	1.24137e-49	1.6653
ENSMUSG00000005233	chr2	protein_coding	Spc25	1176.76	0.735235	0.070802	10.3844	2.92081e-25	3.16159e-24	1.66467
ENSMUSG00000027868	chr3	protein_coding	Tbx15	1653.42	0.735105	0.0441843	16.6373	3.74417e-62	1.04584e-60	1.66452
ENSMUSG00000006445	chr4	protein_coding	Epha2	1630.28	0.7351	0.0615053	11.9518	6.35174e-33	8.77413e-32	1.66451
ENSMUSG00000035024	chr9	protein_coding	Ncapd3	1438.96	0.734305	0.0548123	13.3967	6.32037e-41	1.10609e-39	1.6636
ENSMUSG00000031508	chr8	protein_coding	Ankrd10	1516.05	0.73369	0.0596279	12.3045	8.56897e-35	1.25717e-33	1.66289
ENSMUSG00000020439	chr11	protein_coding	Smtn	1586.62	0.733398	0.0660399	11.1054	1.18122e-28	1.40908e-27	1.66255
ENSMUSG00000031934	chr9	protein_coding	Panx1	223.757	0.73332	0.1168	6.2784	3.42066e-10	1.80804e-09	1.66246
ENSMUSG00000020268	chr11	protein_coding	Lyrm7	120.622	0.7333	0.169692	4.32136	1.55068e-05	5.6082e-05	1.66244
ENSMUSG00000053581	chr5	protein_coding	Zfand2a	1725.71	0.73291	0.0452883	16.1832	6.62389e-59	1.74591e-57	1.66199
ENSMUSG00000028159	chr3	protein_coding	Dapp1	218.511	0.732857	0.107285	6.83095	8.43548e-12	4.9544e-11	1.66193
ENSMUSG00000035914	chr9	protein_coding	Cd276	1523.93	0.732811	0.0546649	13.4055	5.61345e-41	9.85585e-40	1.66187
ENSMUSG00000037447	chr1	protein_coding	Arid5a	189.018	0.73213	0.13381	5.47141	4.46481e-08	2.03021e-07	1.66109
ENSMUSG00000030499	chr7	protein_coding	Kctd15	782.537	0.731091	0.0604176	12.1006	1.04811e-33	1.48405e-32	1.65989
ENSMUSG00000030532	chr7	protein_coding	Hddc3	222.945	0.730939	0.117304	6.23113	4.63083e-10	2.42239e-09	1.65972
ENSMUSG00000025241	chr9	protein_coding	Fyco1	2239.15	0.730848	0.0447775	16.3218	6.90812e-60	1.85262e-58	1.65961
ENSMUSG00000048007	chrX	protein_coding	Timm8a1	252.833	0.729788	0.135222	5.39697	6.77745e-08	3.0394e-07	1.6584
ENSMUSG00000024456	chr18	protein_coding	Diaph1	1762.68	0.72961	0.037593	19.4081	6.58998e-84	2.58174e-82	1.65819
ENSMUSG00000007080	chr5	protein_coding	Pole	2204.11	0.729059	0.050829	14.3434	1.17242e-46	2.39701e-45	1.65756
ENSMUSG00000074794	chr13	protein_coding	Arrdc3	3041.46	0.728882	0.0703122	10.3664	3.52672e-25	3.80596e-24	1.65735
ENSMUSG00000019992	chr10	protein_coding	Mtfr2	166.008	0.728114	0.139115	5.23389	1.65981e-07	7.2178e-07	1.65647
ENSMUSG00000033752	chr3	protein_coding	Mnd1	115.542	0.72799	0.14053	5.18032	2.21501e-07	9.5281e-07	1.65633
ENSMUSG00000031971	chr8	protein_coding	Ccsap	175.205	0.726835	0.130326	5.57707	2.44607e-08	1.13531e-07	1.655
ENSMUSG00000039103	chr3	protein_coding	Nexn	354.395	0.726582	0.102209	7.10876	1.1709e-12	7.22427e-12	1.65471
ENSMUSG00000051378	chr11	protein_coding	Kif18b	943.605	0.72651	0.0543052	13.3783	8.09882e-41	1.41273e-39	1.65463
ENSMUSG00000104950	chr5	antisense	4833413G10Rik	67.1158	0.726011	0.226265	3.20867	0.00133349	0.00379374	1.65406
ENSMUSG00000028403	chr4	protein_coding	Zdhhc21	1427.17	0.725651	0.0642436	11.2953	1.38415e-29	1.69631e-28	1.65365
ENSMUSG00000061559	chr9	protein_coding	Wdr61	1316.38	0.723384	0.0548471	13.1891	1.01406e-39	1.7133e-38	1.65105
ENSMUSG00000031565	chr8	protein_coding	Fgfr1	8976.65	0.72316	0.0351187	20.5919	3.24516e-94	1.4541e-92	1.65079
ENSMUSG00000033965	chrX	protein_coding	Slc16a2	311.592	0.723012	0.191454	3.77642	0.000159098	0.000515032	1.65062
ENSMUSG00000059555	chr2	protein_coding	Tor4a	1516.7	0.72275	0.0420944	17.1697	4.47451e-66	1.35546e-64	1.65032
ENSMUSG00000033658	chr8	protein_coding	Ddx19b	361.211	0.722496	0.0917099	7.87805	3.32527e-15	2.34491e-14	1.65003
ENSMUSG00000072244	chr7	protein_coding	Trim6	82.4212	0.722084	0.188516	3.83036	0.000127957	0.000419206	1.64956
ENSMUSG00000032816	chr9	protein_coding	Igdcc4	3302.77	0.722057	0.0460359	15.6847	1.92622e-55	4.72396e-54	1.64953
ENSMUSG00000087370	chr13	protein_coding	Tmem170b	725.802	0.721604	0.0861913	8.37213	5.65875e-17	4.37643e-16	1.64901
ENSMUSG00000020330	chr11	protein_coding	Hmmr	2441.95	0.721014	0.0523644	13.7692	3.90666e-43	7.22608e-42	1.64834
ENSMUSG00000028364	chr4	protein_coding	Tnc	7533.8	0.720724	0.0564655	12.764	2.60532e-37	4.12631e-36	1.64801
ENSMUSG00000029414	chr5	protein_coding	Kntc1	1577.13	0.720711	0.0580249	12.4207	2.01713e-35	3.03388e-34	1.64799
ENSMUSG00000016239	chrX	protein_coding	Lonrf3	124.647	0.720115	0.1707	4.21861	2.45814e-05	8.67713e-05	1.64731
ENSMUSG00000025353	chr10	protein_coding	Ormdl2	200.855	0.719963	0.126483	5.69218	1.25429e-08	5.93167e-08	1.64714
ENSMUSG00000032279	chr9	protein_coding	Idh3a	4963.12	0.719634	0.0592322	12.1494	5.78154e-34	8.24052e-33	1.64676
ENSMUSG00000044734	chr13	protein_coding	Serpinb1a	392.673	0.719175	0.104597	6.87565	6.17061e-12	3.64609e-11	1.64624
ENSMUSG00000074476	chr9	protein_coding	Spc24	340.252	0.71901	0.094006	7.64856	2.03246e-14	1.37769e-13	1.64605
ENSMUSG00000073542	chr18	protein_coding	Cep76	623.556	0.717196	0.0734712	9.76159	1.64557e-22	1.60877e-21	1.64398
ENSMUSG00000029576	chr5	protein_coding	Radil	269.474	0.717092	0.1094	6.55475	5.57336e-11	3.10147e-10	1.64387
ENSMUSG00000098912	chr3	processed_transcript	1500004A13Rik	111.178	0.717017	0.173383	4.13546	3.54248e-05	0.000123128	1.64378
ENSMUSG00000031486	chr8	protein_coding	Adgra2	5373.93	0.716309	0.0389751	18.3786	1.94931e-75	6.74048e-74	1.64297
ENSMUSG00000022899	chr16	protein_coding	Slc15a2	63.1633	0.715341	0.234861	3.04581	0.00232058	0.00635744	1.64187
ENSMUSG00000041143	chr4	protein_coding	Tmco4	190.626	0.715027	0.13677	5.22793	1.71416e-07	7.44359e-07	1.64151
ENSMUSG00000020253	chr9	protein_coding	Ppm1m	1337.7	0.714552	0.0498891	14.3228	1.57633e-46	3.20755e-45	1.64097
ENSMUSG00000028982	chr4	protein_coding	Slc25a33	260.705	0.714023	0.142582	5.00782	5.50514e-07	2.29333e-06	1.64037
ENSMUSG00000048279	chr14	protein_coding	Sacs	1335.87	0.713644	0.0751896	9.49126	2.28256e-21	2.12986e-20	1.63994
ENSMUSG00000086965	chr16	protein_coding	Gm16314	150.263	0.713116	0.155938	4.57308	4.80601e-06	1.83211e-05	1.63934
ENSMUSG00000031963	chr9	protein_coding	Bmper	252.158	0.712862	0.152933	4.66127	3.14261e-06	1.22006e-05	1.63905
ENSMUSG00000064307	chr7	protein_coding	Lrrc51	84.0119	0.712337	0.192553	3.69944	0.000216074	0.000688288	1.63846
ENSMUSG00000024410	chr18	protein_coding	3110002H16Rik	993.356	0.712133	0.0621608	11.4563	2.1867e-30	2.76656e-29	1.63822
ENSMUSG00000024869	chr19	protein_coding	Nudt8	73.0682	0.711957	0.218669	3.25587	0.00113046	0.00324834	1.63802
ENSMUSG00000048458	chr3	protein_coding	Fam212b	2456.58	0.710815	0.0454093	15.6535	3.1434e-55	7.66534e-54	1.63673
ENSMUSG00000047757	chrX	protein_coding	Fancb	160.297	0.710587	0.135364	5.24944	1.5256e-07	6.65164e-07	1.63647
ENSMUSG00000021339	chr13	protein_coding	Mrs2	513.628	0.710127	0.0906581	7.83302	4.76292e-15	3.33575e-14	1.63595
ENSMUSG00000042359	chr2	protein_coding	Osbpl6	978.906	0.709777	0.0613268	11.5737	5.60238e-31	7.23031e-30	1.63555
ENSMUSG00000025227	chr19	protein_coding	Mfsd13a	59.6561	0.709057	0.236	3.00448	0.00266031	0.00720449	1.63474
ENSMUSG00000030671	chr7	protein_coding	Pde3b	3530.08	0.70713	0.17861	3.95907	7.5241e-05	0.000253134	1.63255
ENSMUSG00000024579	chr18	protein_coding	Pcyox1l	591.633	0.706558	0.0817892	8.63876	5.68269e-18	4.58108e-17	1.63191
ENSMUSG00000003779	chr18	protein_coding	Kif20a	2641.66	0.70612	0.038514	18.3341	4.42112e-75	1.51658e-73	1.63141
ENSMUSG00000027395	chr2	protein_coding	Polr1b	885.942	0.705464	0.0689125	10.2371	1.35248e-24	1.42245e-23	1.63067
ENSMUSG00000005142	chr8	protein_coding	Man2b1	2896.99	0.705301	0.0432864	16.2938	1.09179e-59	2.91343e-58	1.63049
ENSMUSG00000034653	chr18	protein_coding	Ythdc2	568.901	0.704566	0.0749637	9.39875	5.52146e-21	5.07719e-20	1.62965
ENSMUSG00000031860	chr8	protein_coding	Pbx4	70.6499	0.703768	0.18191	3.86878	0.000109383	0.000361385	1.62875
ENSMUSG00000028164	chr3	protein_coding	Manba	882.659	0.701874	0.0774612	9.06098	1.29288e-19	1.1258e-18	1.62662
ENSMUSG00000079685	chr10	protein_coding	Ulbp1	6435.74	0.701763	0.0341861	20.5277	1.21717e-93	5.40885e-92	1.62649
ENSMUSG00000036986	chr9	protein_coding	Pml	2407.33	0.701078	0.0384635	18.2271	3.14542e-74	1.07044e-72	1.62572
ENSMUSG00000074807	chr2	protein_coding	Gm10762	98.4459	0.701054	0.192431	3.64315	0.000269319	0.000846239	1.62569
ENSMUSG00000059277	chr7	processed_transcript	R74862	194.396	0.700795	0.108257	6.47344	9.57963e-11	5.25743e-10	1.6254
ENSMUSG00000075266	chr10	protein_coding	Cenpw	204.784	0.700754	0.136732	5.12503	2.97489e-07	1.26851e-06	1.62535
ENSMUSG00000073700	chr4	protein_coding	Klhl21	995.635	0.699333	0.0533746	13.1024	3.19142e-39	5.31278e-38	1.62375
ENSMUSG00000079429	chr1	protein_coding	Mroh2a	149.446	0.698892	0.140155	4.98656	6.1464e-07	2.54862e-06	1.62326
ENSMUSG00000032114	chr9	protein_coding	Slc37a4	312.963	0.698877	0.105144	6.64685	2.99422e-11	1.69831e-10	1.62324
ENSMUSG00000035469	chr14	protein_coding	Rcbtb1	2380.84	0.698338	0.0410391	17.0164	6.20708e-65	1.84906e-63	1.62263
ENSMUSG00000031099	chrX	protein_coding	Smarca1	478.935	0.697317	0.0777494	8.96877	2.99835e-19	2.57645e-18	1.62149
ENSMUSG00000020455	chr11	protein_coding	Trim11	2350.24	0.696024	0.044892	15.5044	3.23929e-54	7.74979e-53	1.62003
ENSMUSG00000111128	chr9	TEC	RP23-3F1.8	210.384	0.696002	0.102143	6.81403	9.49038e-12	5.56032e-11	1.62001
ENSMUSG00000023330	chr2	protein_coding	Dtwd1	469.288	0.695616	0.068846	10.1039	5.30659e-24	5.45122e-23	1.61958
ENSMUSG00000038708	chr9	protein_coding	Golga4	4073.35	0.695451	0.0331784	20.9609	1.49161e-97	7.0354e-96	1.61939
ENSMUSG00000003308	chr9	protein_coding	Keap1	1579.39	0.695408	0.0458178	15.1777	4.97066e-52	1.14586e-50	1.61934
ENSMUSG00000046111	chr9	protein_coding	Cep295	1115.9	0.695294	0.0602578	11.5386	8.42457e-31	1.08047e-29	1.61921
ENSMUSG00000005470	chr8	protein_coding	Asf1b	679.664	0.695055	0.0843555	8.23959	1.72798e-16	1.30644e-15	1.61895
ENSMUSG00000097467	chr9	antisense	Gm26737	94.1328	0.694948	0.17475	3.97681	6.9847e-05	0.000235761	1.61883
ENSMUSG00000066235	chr9	protein_coding	Pomgnt2	531.415	0.694361	0.093615	7.4172	1.19626e-13	7.77082e-13	1.61817
ENSMUSG00000024180	chr17	protein_coding	Tmem8	212.274	0.694124	0.130333	5.32577	1.00524e-07	4.4423e-07	1.6179
ENSMUSG00000028550	chr4	protein_coding	Atg4c	329.661	0.693479	0.0941476	7.36588	1.75987e-13	1.13294e-12	1.61718
ENSMUSG00000032040	chr9	protein_coding	Dcps	683.958	0.69311	0.0731188	9.47923	2.56167e-21	2.3872e-20	1.61677
ENSMUSG00000037013	chr18	protein_coding	Ss18	3459.29	0.692427	0.0307307	22.5321	2.01303e-112	1.12751e-110	1.616
ENSMUSG00000022514	chr16	protein_coding	Il1rap	1104.43	0.690594	0.0558709	12.3605	4.27317e-35	6.3472e-34	1.61395
ENSMUSG00000107879	chr6	lincRNA	9330102E08Rik	161.1	0.690226	0.195726	3.5265	0.000421095	0.00128759	1.61354
ENSMUSG00000033487	chr14	protein_coding	Fndc3a	11153.6	0.68992	0.0341964	20.1752	1.61625e-90	6.84298e-89	1.61319
ENSMUSG00000036737	chr9	protein_coding	Oxsr1	2674.85	0.689818	0.0330255	20.8874	6.96959e-97	3.24463e-95	1.61308
ENSMUSG00000032121	chr9	protein_coding	Tmem218	264.7	0.689531	0.118066	5.84022	5.21311e-09	2.53501e-08	1.61276
ENSMUSG00000038351	chr11	protein_coding	Sgsm2	2040.07	0.689233	0.035937	19.1789	5.55179e-82	2.09487e-80	1.61243
ENSMUSG00000030187	chr6	protein_coding	Klra2	86.5777	0.689162	0.173766	3.96603	7.30792e-05	0.000246169	1.61235
ENSMUSG00000027387	chr2	protein_coding	Zc3h8	208.55	0.689103	0.14986	4.59831	4.25939e-06	1.63329e-05	1.61228
ENSMUSG00000050912	chr9	protein_coding	Tmem123	2365.99	0.687104	0.043846	15.6709	2.39268e-55	5.84129e-54	1.61005
ENSMUSG00000071103	chr8	protein_coding	1700029J07Rik	148.878	0.686648	0.149877	4.58142	4.61836e-06	1.76339e-05	1.60954
ENSMUSG00000032118	chr9	protein_coding	Fez1	64.3132	0.685351	0.169905	4.03373	5.48977e-05	0.000187449	1.60809
[truncated: 4,898 more rows]

## Sheet: 3. D1_IRX3-KO_vs_Ctr_(DMSO)
ensembl.id	Chromosome	type	gene.id	baseMean	log2FoldChange	lfcSE	stat	pvalue	padj	Symmetric Fold change
[truncated: 6,693 more rows]

[truncated: 12 more sheets: 4. D1_IRX3-KO_vs_Ctr_(ML-792), 5. D9_IRX3-KO_vs_Ctr_(DMSO), 6. D9_IRX3-KO_vs_Ctr_(ML-792), 7. D-1_ML-792_vs_DMSO (Ctr), 8. D-1_ML-792_vs_DMSO (IRX3-K, 9. D1_ML-792_vs_DMSO (Ctr), 10. D1_ML-792_vs_DMSO (IRX3-KO, 11. D9_ML-792_vs_DMSO (Ctr), 12. D9_ML-792_vs_DMSO (IRX3-KO), 13. Overlap_D-1_1vs8, 14. Overlap D1_3vs10, 15. Overlap_D9_5vs12]
