# Supplementary material for: IRX3 controls a SUMOylation-dependent differentiation switch in adipocyte precursor cells
Source: Nat Commun. 2025 Aug 6;16:7248. doi: 10.1038/s41467-025-62361-1 (PMC12328774; doi:10.1038/s41467-025-62361-1)
Supplement: Supplementary file 17 — Supplementary Data 14 [file 41467_2025_62361_MOESM17_ESM.xlsx]

## Sheet: key
Supplementary File 14: Gene ontology analyses of DEGs following IRX3-KO in ME3 cells
Sheet nr	Day	Comparison	KO/ctr	GO method
1	Day -1	IRX3-KO vs Ctr (DMSO)	down	Clusterprofiler
2	Day -1	IRX3-KO vs Ctr (DMSO)	down	GSEA
3	Day -1	IRX3-KO vs Ctr (DMSO)	down	KEGG
4	Day -1	IRX3-KO vs Ctr (DMSO)	UP	Clusterprofiler
5	Day -1	IRX3-KO vs Ctr (DMSO)	UP	GSEA
6	Day -1	IRX3-KO vs Ctr (DMSO)	UP	KEGG
7	Day -1	IRX3-KO vs Ctr (ML-792)	down	Clusterprofiler
8	Day -1	IRX3-KO vs Ctr (ML-792)	down	GSEA
9	Day -1	IRX3-KO vs Ctr (ML-792)	down	KEGG
10	Day -1	IRX3-KO vs Ctr (ML-792)	UP	Clusterprofiler
11	Day -1	IRX3-KO vs Ctr (ML-792)	UP	GSEA
12	Day -1	IRX3-KO vs Ctr (ML-792)	UP	KEGG
13	Day 1	IRX3-KO vs Ctr (DMSO)	down	Clusterprofiler
14	Day 1	IRX3-KO vs Ctr (DMSO)	down	GSEA
15	Day 1	IRX3-KO vs Ctr (DMSO)	down	KEGG
16	Day 1	IRX3-KO vs Ctr (DMSO)	UP	Clusterprofiler
17	Day 1	IRX3-KO vs Ctr (DMSO)	UP	GSEA
18	Day 1	IRX3-KO vs Ctr (DMSO)	UP	KEGG
19	Day 1	IRX3-KO vs Ctr (ML-792)	down	Clusterprofiler
20	Day 1	IRX3-KO vs Ctr (ML-792)	down	GSEA
21	Day 1	IRX3-KO vs Ctr (ML-792)	down	KEGG
22	Day 1	IRX3-KO vs Ctr (ML-792)	UP	Clusterprofiler
23	Day 1	IRX3-KO vs Ctr (ML-792)	UP	GSEA
24	Day 1	IRX3-KO vs Ctr (ML-792)	UP	KEGG
25	Day 9	IRX3-KO vs Ctr (DMSO)	down	Clusterprofiler
26	Day 9	IRX3-KO vs Ctr (DMSO)	down	GSEA
27	Day 9	IRX3-KO vs Ctr (DMSO)	down	KEGG
28	Day 9	IRX3-KO vs Ctr (DMSO)	UP	Clusterprofiler
29	Day 9	IRX3-KO vs Ctr (DMSO)	UP	GSEA
30	Day 9	IRX3-KO vs Ctr (DMSO)	UP	KEGG
31	Day 9	IRX3-KO vs Ctr (ML-792)	down	Clusterprofiler
32	Day 9	IRX3-KO vs Ctr (ML-792)	down	GSEA
33	Day 9	IRX3-KO vs Ctr (ML-792)	down	KEGG
34	Day 9	IRX3-KO vs Ctr (ML-792)	UP	Clusterprofiler
35	Day 9	IRX3-KO vs Ctr (ML-792)	UP	GSEA
36	Day 9	IRX3-KO vs Ctr (ML-792)	UP	KEGG

## Sheet: 1. GO_D-1_Irx3-KO_Ctr_DMSO_dwn
ONTOLOGY	ID	Description	setSize	enrichmentScore	NES	pvalue	p,adjust	qvalue	rank	leading_edge	core_enrichment
CC	GO:0005576	extracellular region	332	0.578234	1.40984	2.14628e-10	2.14628e-10	1.56362e-06	689	tags=43%, list=22%, signal=38%	Glipr1/Rnls/Gas6/Aoc3/Fgfbp1/Smim20/Col15a1/Bmp7/Ndnf/Kng2/Il1rn/Lrrtm3/Pcsk6/Ctsc/Igfbp3/Ptgis/Tfpi/Bmp3/Gdf5/Ptx3/Thsd4/Rsph3b/Nek10/Bmp5/Angptl4/Col6a6/Dbh/Fmod/Apod/Rsph9/Ptn/Spock2/Pi16/Defb41/Sfrp1/Adipoq/Igf1/Ntn1/Col23a1/Peg10/Adgre5/Cpa1/Prl2c3/Kng1/Msln/Lrrn3/Col6a4/Gprc5c/Areg/Cp/Adamtsl2/Clec3b/Tmprss11f/Pappa/Ccl11/Iglon5/Fam180a/Il33/Wnt6/Adgrg1/Pcdh15/Ccl6/Prl2c2/Ccl9/Olr1/Klk6/Cnt…
BP	GO:0048598	embryonic morphogenesis	149	0.601353	1.4425	3.83378e-07	3.83378e-07	0.0013965	384	tags=28%, list=12%, signal=25%	Zic1/Zic2/Zic5/Hoxa7/Msx2/Gata6/Hoxa5/Gsc/Vax2/Bmp7/Nanog/Il1rn/Pitx2/Gata4/Aldh1a2/Ephb2/Gdf5/Bmp5/Sp8/Pax2/Foxf1/Sfrp1/Adipoq/Ntn1/Aff3/Hoxa4/Chd7/Msx1/Wnt6/Sobp/Dll1/Tcf7/Pcdh15/Ret/Mdfi/Fgfr2/Gjb5/Stra6/Hnf1b/Mbp/Tbx2
CC	GO:0005615	extracellular space	239	0.566179	1.37253	6.76886e-07	6.76886e-07	0.00164376	747	tags=44%, list=24%, signal=36%	Glipr1/Rnls/Gas6/Aoc3/Col15a1/Bmp7/Ndnf/Kng2/Il1rn/Lrrtm3/Pcsk6/Ctsc/Igfbp3/Ptgis/Tfpi/Bmp3/Gdf5/Ptx3/Bmp5/Angptl4/Dbh/Fmod/Apod/Ptn/Pi16/Sfrp1/Adipoq/Igf1/Col23a1/Cpa1/Prl2c3/Kng1/Msln/Lrrn3/Gprc5c/Areg/Cp/Clec3b/Pappa/Ccl11/Il33/Wnt6/Pcdh15/Ccl6/Prl2c2/Ccl9/Klk6/H2-T23/Angpt1/Pla1a/Il6/Col7a1/Gdf15/Serpinb1b/Enpp2/Loxl2/Npb/Sfrp4/Cyp4a12b/Fam151b/Timp4/Ccl2/Serpinb9e/Fetub/Masp2/Flrt1/Ccl7/Prss…
BP	GO:0007389	pattern specification process	92	0.641425	1.5199	1.0011e-06	1.0011e-06	0.00182331	569	tags=41%, list=18%, signal=35%	Zic1/Zic2/Hoxa6/Hoxa7/Msx2/Hoxa5/Gsc/Vax2/Bmp7/Nanog/Pitx2/Gata4/Pcsk6/Aldh1a2/Bmp5/Sp8/Pax2/Foxf1/Sfrp1/Ifitm1/Foxa1/Hoxa4/Msx1/Wnt6/Dll1/Adgrg1/Mdfi/Fgfr2/Hnf1b/Tbx2/Arc/Foxd1/Bmpr1b/Otx1/Dnaaf3/Cobl/Gdnf/Hoxa3
BP	GO:0048863	stem cell differentiation	68	0.659703	1.54573	4.4588e-06	4.4588e-06	0.0064967	384	tags=31%, list=12%, signal=28%	Zic2/Zic5/Hoxa7/Msx2/Gata6/Gsc/Bmp7/Nanog/Pitx2/Sox21/Aldh1a2/Pax2/Ptn/Sfrp1/Foxa1/Msx1/Ret/Fgfr2/Sema4f/Hnf1b/Tbx2
MF	GO:0005125	cytokine activity	26	0.756018	1.69505	9.10057e-06	9.10057e-06	0.01105	477	tags=62%, list=15%, signal=53%	Bmp7/Il1rn/Bmp3/Gdf5/Bmp5/Areg/Ccl11/Il33/Wnt6/Ccl6/Ccl9/Il6/Gdf15/Ccl2/Ccl7/Sectm1a
BP	GO:0060575	intestinal epithelial cell differentiation	6	0.926032	1.8979	1.9408e-05	1.9408e-05	0.0170665	61	tags=50%, list=2%, signal=49%	Gata6/Hoxa5/Gata4
BP	GO:0048562	embryonic organ morphogenesis	71	0.647274	1.51968	1.99665e-05	1.99665e-05	0.0170665	384	tags=35%, list=12%, signal=32%	Zic1/Hoxa7/Hoxa5/Gsc/Vax2/Bmp7/Pitx2/Gata4/Aldh1a2/Ephb2/Pax2/Foxf1/Ntn1/Hoxa4/Chd7/Msx1/Sobp/Dll1/Tcf7/Pcdh15/Mdfi/Fgfr2/Stra6/Hnf1b/Tbx2
BP	GO:0003002	regionalization	80	0.632944	1.4926	2.10835e-05	2.10835e-05	0.0170665	569	tags=41%, list=18%, signal=35%	Zic2/Hoxa6/Hoxa7/Msx2/Hoxa5/Gsc/Vax2/Pitx2/Gata4/Pcsk6/Aldh1a2/Sp8/Pax2/Foxf1/Sfrp1/Ifitm1/Foxa1/Hoxa4/Msx1/Dll1/Adgrg1/Mdfi/Fgfr2/Hnf1b/Tbx2/Arc/Foxd1/Bmpr1b/Otx1/Dnaaf3/Cobl/Gdnf/Hoxa3
BP	GO:0060485	mesenchyme development	80	0.626554	1.47753	3.78852e-05	3.78852e-05	0.0235795	457	tags=32%, list=15%, signal=28%	Zic2/Zic5/Rgcc/Msx2/Hoxa5/Gsc/Bmp7/Pitx2/Gata4/Fendrr/Aldh1a2/Bmp5/Pax2/Foxf1/Sfrp1/Foxa1/Msx1/Ret/Fgfr2/Il6/Sema4f/Loxl2/Tbx2/Foxd1/Sema4a/Adamts5
MF	GO:0034237	protein kinase A regulatory subunit binding	5	0.948145	1.93303	4.4059e-05	4.4059e-05	0.0235795	7	tags=40%, list=0%, signal=40%	Wasf3/Ezr
BP	GO:0098727	maintenance of cell number	33	0.716721	1.62837	4.79877e-05	4.79877e-05	0.0235795	364	tags=33%, list=12%, signal=30%	Zic1/Bmp7/Nanog/Pax2/Ptn/Sfrp1/Igf1/Prdm16/Dll1/Loxl2/Hnf1b
MF	GO:0030546	signaling receptor activator activity	68	0.63716	1.49291	4.8549e-05	4.8549e-05	0.0235795	604	tags=51%, list=19%, signal=42%	Gas6/Bmp7/Kng2/Il1rn/Bmp3/Gdf5/Bmp5/Ptn/Adipoq/Igf1/Prl2c3/Kng1/Areg/Ccl11/Il33/Wnt6/Dll1/Ccl6/Prl2c2/Ccl9/Angpt1/Il6/Gdf15/Sema4f/Ccl2/Ccl7/Sema4a/Colec10/Sectm1a/Vegfc/Gdnf/Sema6d/Angpt2/Insl6/Sema5a
MF	GO:0048018	receptor ligand activity	68	0.63716	1.49291	4.8549e-05	4.8549e-05	0.0235795	604	tags=51%, list=19%, signal=42%	Gas6/Bmp7/Kng2/Il1rn/Bmp3/Gdf5/Bmp5/Ptn/Adipoq/Igf1/Prl2c3/Kng1/Areg/Ccl11/Il33/Wnt6/Dll1/Ccl6/Prl2c2/Ccl9/Angpt1/Il6/Gdf15/Sema4f/Ccl2/Ccl7/Sema4a/Colec10/Sectm1a/Vegfc/Gdnf/Sema6d/Angpt2/Insl6/Sema5a
CC	GO:0005886	plasma membrane	798	0.484848	1.19404	4.8549e-05	4.8549e-05	0.0235795	1050	tags=43%, list=34%, signal=39%	Ezr/Slc6a17/Piezo2/Aoc3/Eps8l2/Scn7a/Pcdhgb5/Fgfbp1/Irs4/Cacna1i/Plscr2/Lhfpl4/Dio3/Syndig1/Lrrtm3/Pde9a/Trdn/Ptgis/Slc38a1/Ephb2/Tfpi/Kcna5/Abcb11/Gdf5/Nrgn/Amigo2/Adcy1/Kcnq5/Cd300a/Gucy2f/Hcar1/Ipcef1/Gng13/Susd4/Slc27a1/Slc13a3/Psd4/Rgs7/Grid2ip/Sigirr/Doc2b/Ptn/Emb/Ank1/Cblc/Gldc/Gpr27/Mtss1/Cdh5/Sfrp1/Folh1/Ifitm1/Igf1/Dgki/Ptprf/Col23a1/Adgrf5/Kcnc2/Pcdhga9/Adgre5/Tspan2/Catsperg1/Msln/Pcd…
MF	GO:0000987	cis-regulatory region sequence-specific DNA binding	204	0.546632	1.3212	5.47228e-05	5.47228e-05	0.0249169	519	tags=23%, list=17%, signal=21%	Zic1/Zic2/Zic5/Zic4/Hoxa6/Hoxa7/Msx2/Gata6/Hoxa5/Gsc/Vax2/Zfp982/Nanog/Pitx2/Gata4/Sox21/Foxo6/Zbtb7c/Dlx4/Sp8/Pax2/Onecut2/Foxf1/Arnt2/Foxa1/Mafa/Hoxa4/Prdm16/Ebf2/Chd7/Msx1/Esr2/Tcf7/Zfp979/Hnf1b/Zfp354b/Tbx2/Batf2/Dlx3/Foxd1/Foxp2/Maf/Zfp583/Ahr/Otx1/Pparg/Dach1
BP	GO:0035239	tube morphogenesis	234	0.540181	1.30903	7.05043e-05	7.05043e-05	0.0302143	634	tags=32%, list=20%, signal=28%	Zic2/Zic5/Rgcc/Csmd1/Hoxa7/Msx2/Gata6/Hoxa5/Fgfbp1/Bmp7/Asb4/Ndnf/Pitx2/Gata4/Ptgis/Aldh1a2/Ephb2/Bmp5/Angptl4/Pax2/Ptn/Mtss1/Cdh5/Foxf1/Sfrp1/Igf1/Ntn1/Foxa1/Adgrf5/Areg/Chd7/Ccl11/Npr3/Wnt6/Dll1/Adgrg1/Tcf7/Prl2c2/Ret/Jup/Fgfr2/Angpt1/Loxl2/Stra6/Hnf1b/Cd93/Tbx2/Nrcam/Tspan18/Ccl2/Notch3/Foxd1/Sema4a/Ahr/Itgb8/Col27a1/Vegfc/Pparg/Col4a1/Cyp1b1/Tbxa2r/Cobl/S1pr1/F3/Agtr1b/Gdnf/Angpt2/Greb1l/Hoxa…
BP	GO:0003008	system process	339	0.514968	1.25589	8.85531e-05	8.85531e-05	0.0343869	652	tags=30%, list=21%, signal=26%	Zic2/Wasf3/Ezr/Rnls/Piezo2/Srrm4/Gas6/Csmd1/Aoc3/Eps8l2/Gata6/Hoxa5/Cacna1i/Kng2/Lhfpl4/Il1rn/Gata4/Pde9a/Trdn/Ctsc/Ephb2/Kcna5/Foxo6/Adcy1/Gucy2f/Gng13/Nek10/Slc27a1/Dbh/Ptn/Cdh5/Pde1c/Pi16/Adipoq/Igf1/Coch/Dgki/Adgrf5/Kng1/Gprc5c/Cd38/Chd7/Esr2/Ccl11/Npr3/Mgat3/Rims2/Lmod1/Sobp/F11r/Dll1/Stac2/Pcdh15/Jup/Angpt1/Il6/Stra6/Cldn19/Pianp/Oit3/Sstr2/Lamc3/Mbp/Tbx2/Nrcam/Sorbs2/Ccl2/Arc/Akap12/Foxd1/…
MF	GO:0000978	RNA polymerase II cis-regulatory region sequence-specific DNA binding	197	0.549658	1.32721	8.96811e-05	8.96811e-05	0.0343869	519	tags=23%, list=17%, signal=21%	Zic1/Zic2/Zic5/Zic4/Hoxa6/Hoxa7/Msx2/Gata6/Hoxa5/Gsc/Vax2/Zfp982/Nanog/Pitx2/Gata4/Sox21/Foxo6/Zbtb7c/Dlx4/Sp8/Pax2/Onecut2/Foxf1/Arnt2/Foxa1/Mafa/Hoxa4/Prdm16/Ebf2/Chd7/Esr2/Tcf7/Zfp979/Hnf1b/Zfp354b/Tbx2/Batf2/Dlx3/Foxd1/Foxp2/Maf/Zfp583/Ahr/Otx1/Pparg/Dach1
BP	GO:0019730	antimicrobial humoral response	18	0.786465	1.7268	9.53214e-05	9.53214e-05	0.0347221	427	tags=56%, list=14%, signal=48%	Gata6/Kng2/Kng1/Ccl11/Ppl/Ccl6/Ccl9/H2-T23/Ccl2/Ccl7
BP	GO:0043009	chordate embryonic development	163	0.557785	1.34089	0.000100962	0.000100962	0.0350253	409	tags=21%, list=13%, signal=20%	Zic2/Zic5/Hoxa6/Hoxa7/Gata6/Hoxa5/Gsc/Bmp7/Pitx2/Gata4/Fendrr/Aldh1a2/Dlx4/Bmp5/Pax2/Mtss1/Foxf1/Arnt2/Sfrp1/Ifitm1/Igf1/Foxa1/Adgrf5/Hoxa4/Chd7/Msx1/Dll1/Tcf7/Mdfi/Fgfr2/Angpt1/Gjb5/Hnf1b/Tbx2/Dlx3
BP	GO:0007498	mesoderm development	23	0.748957	1.66749	0.000139438	0.000139438	0.0450796	177	tags=26%, list=6%, signal=25%	Zic2/Bmp7/Nanog/Fendrr/Pax2/Foxf1
MF	GO:0001216	DNA-binding transcription activator activity	94	0.595135	1.41071	0.000148507	0.000148507	0.0450796	246	tags=20%, list=8%, signal=19%	Zic1/Zic2/Hoxa7/Hoxa5/Zfp982/Plscr2/Nanog/Pitx2/Gata4/Sox21/Onecut2/Foxf1/Arnt2/Foxa1/Mafa/Prdm16/Ebf2/Msx1/Esr2
MF	GO:0001228	DNA-binding transcription activator activity, RNA polymerase II-specific	94	0.595135	1.41071	0.000148507	0.000148507	0.0450796	246	tags=20%, list=8%, signal=19%	Zic1/Zic2/Hoxa7/Hoxa5/Zfp982/Plscr2/Nanog/Pitx2/Gata4/Sox21/Onecut2/Foxf1/Arnt2/Foxa1/Mafa/Prdm16/Ebf2/Msx1/Esr2
BP	GO:2000291	regulation of myoblast proliferation	6	0.90287	1.85043	0.000159843	0.000159843	0.0465799	190	tags=67%, list=6%, signal=63%	Gata6/Fgfbp1/Kcna5/Igf1
MF	GO:0030545	signaling receptor regulator activity	72	0.620861	1.45871	0.000193851	0.000193851	0.0543176	567	tags=47%, list=18%, signal=40%	Gas6/Bmp7/Kng2/Il1rn/Bmp3/Gdf5/Bmp5/Ptn/Adipoq/Igf1/Prl2c3/Kng1/Areg/Ccl11/Il33/Wnt6/Dll1/Ccl6/Prl2c2/Ccl9/Angpt1/Il6/Gdf15/Sema4f/Ccl2/Ccl7/Sema4a/Colec10/Sectm1a/Vegfc/Gdnf/Sema6d/Angpt2/Insl6
BP	GO:0007399	nervous system development	492	0.49277	1.20841	0.000218791	0.000218791	0.0590352	652	tags=28%, list=21%, signal=26%	Zic1/Zic2/Wasf3/Zic5/Zic4/Slc6a17/Srrm4/Gas6/Gsc/Vax2/Bmp7/Ndnf/Lhfpl4/Vax2os/Dio3/Syndig1/Lrrtm3/Pitx2/Ctsc/Sox21/Cend1/Aldh1a2/Ephb2/Foxo6/Gdf5/Amigo2/Adcy1/Bmp5/Pax2/Apod/Ptn/Emb/Onecut2/Mtss1/Arnt2/Sfrp1/Igf1/Ptprf/Ntn1/Foxa1/Kcnc2/Adgre5/Tspan2/Lrrn3/Adgrl4/Areg/Fes/Prdm16/Cd38/Islr2/Trim67/Chd7/Msx1/Esr2/Ccl11/Il33/Rims2/Wnt6/Dll1/Adgrg1/Crmp1/Tcf7/Pcdh15/Prl2c2/Igsf9/Klk6/Ret/Cntnap4/Add2/…
BP	GO:0048754	branching morphogenesis of an epithelial tube	51	0.648344	1.50168	0.000234684	0.000234684	0.0601011	649	tags=49%, list=21%, signal=39%	Csmd1/Msx2/Hoxa5/Bmp7/Pitx2/Pax2/Foxf1/Igf1/Foxa1/Areg/Ccl11/Wnt6/Fgfr2/Angpt1/Hnf1b/Tbx2/Foxd1/Ahr/Col4a1/Agtr1b/Gdnf/Greb1l/Sema5a/Mks1/Ddr1
MF	GO:0003700	DNA-binding transcription factor activity	232	0.528683	1.28084	0.000239241	0.000239241	0.0601011	531	tags=22%, list=17%, signal=20%	Zic1/Zic2/Zic5/Zic4/Hoxa6/Zfp105/Hoxa7/Msx2/Gata6/Hoxa5/Gsc/Vax2/Zfp982/Plscr2/Nanog/Zfp125/Pitx2/Gata4/Sox21/Foxo6/Zbtb7c/Dlx4/Sp8/Pax2/Onecut2/Foxf1/Arnt2/Foxa1/Aff3/Mafa/Hoxa4/Prdm16/Ebf2/Msx1/Esr2/Tcf7/Zbtb8b/Zfp979/Hnf1b/Zfp354b/Tbx2/Batf2/Dlx3/Foxd1/Foxp2/Maf/Zfp583/Ahr/Otx1/Pparg/Dach1/Hic1
MF	GO:0031490	chromatin DNA binding	20	0.756508	1.67269	0.000248355	0.000248355	0.060311	60	tags=20%, list=2%, signal=20%	Zic2/Vax2/Zfp125/Pitx2
BP	GO:0009790	embryo development	260	0.516743	1.25437	0.000271139	0.000271139	0.0637199	384	tags=20%, list=12%, signal=19%	Zic1/Zic2/Zic5/Hoxa6/Hoxa7/Msx2/Gata6/Hoxa5/Gsc/Vax2/Bmp7/Nanog/Il1rn/Pitx2/Gata4/Pcsk6/Fendrr/Aldh1a2/Ephb2/Gdf5/Dlx4/Bmp5/Sp8/Pax2/Mtss1/Foxf1/Arnt2/Sfrp1/Adipoq/Ifitm1/Igf1/Ntn1/Foxa1/Adgrf5/Aff3/Hoxa4/Chd7/Msx1/Wnt6/Sobp/Dll1/Tcf7/Pcdh15/Ret/Mdfi/Fgfr2/Angpt1/Gjb5/Stra6/Hnf1b/Mbp/Tbx2
BP	GO:0061180	mammary gland epithelium development	24	0.734492	1.63913	0.000293923	0.000293923	0.0669001	337	tags=42%, list=11%, signal=37%	Csmd1/Msx2/Hoxa5/Foxf1/Ntn1/Areg/Msx1/Ccl11/Fgfr2/Atp2c2
MF	GO:0000981	DNA-binding transcription factor activity, RNA polymerase II-specific	221	0.52852	1.27935	0.000303037	0.000303037	0.0669001	531	tags=23%, list=17%, signal=20%	Zic1/Zic2/Zic5/Zic4/Hoxa6/Zfp105/Hoxa7/Msx2/Gata6/Hoxa5/Gsc/Vax2/Zfp982/Plscr2/Nanog/Pitx2/Gata4/Sox21/Foxo6/Zbtb7c/Dlx4/Sp8/Pax2/Onecut2/Foxf1/Arnt2/Foxa1/Mafa/Hoxa4/Prdm16/Ebf2/Msx1/Esr2/Tcf7/Zbtb8b/Zfp979/Hnf1b/Zfp354b/Tbx2/Batf2/Dlx3/Foxd1/Foxp2/Maf/Zfp583/Ahr/Otx1/Pparg/Dach1/Hic1
BP	GO:0060562	epithelial tube morphogenesis	103	0.578008	1.37396	0.000325821	0.000325821	0.0687683	564	tags=32%, list=18%, signal=27%	Zic2/Zic5/Csmd1/Msx2/Hoxa5/Bmp7/Pitx2/Gata4/Aldh1a2/Bmp5/Pax2/Mtss1/Foxf1/Sfrp1/Igf1/Ntn1/Foxa1/Areg/Ccl11/Wnt6/Dll1/Ret/Fgfr2/Angpt1/Hnf1b/Tbx2/Foxd1/Ahr/Col4a1/Cobl/Agtr1b/Gdnf/Greb1l
BP	GO:0007155	cell adhesion	300	0.511367	1.24458	0.000330378	0.000330378	0.0687683	938	tags=45%, list=30%, signal=35%	Ezr/Rgcc/Gas6/Aoc3/Hoxa7/Pcdhgb5/Col15a1/Bmp7/Dact2/Ndnf/Kng2/Il1rn/Ephb2/Amigo2/Cd300a/Bmp5/Col6a6/Apod/Ptn/Emb/Onecut2/Cdh5/Spock2/Foxf1/Sfrp1/Adipoq/Igf1/Ptprf/Ntn1/Pcdhga9/Adgre5/Kng1/Msln/Col6a4/Pcdhga3/Fes/F11r/Itgal/Dll1/Spta1/Adgrg1/Pcdhgb2/Myo1g/Pcdh15/Igsf9/Olr1/Ret/Jup/Cntnap4/H2-T23/Col6a5/Add2/Bcam/Angpt1/Il6/Col7a1/Enpp2/Cldn19/Bst1/Cd93/Lamc3/Mbp/Atp1b2/Nrcam/Ccl2/Flrt1/Gpm6b/Cldn9…
BP	GO:0060411	cardiac septum morphogenesis	22	0.725425	1.61198	0.000357719	0.000357719	0.0693017	384	tags=41%, list=12%, signal=36%	Msx2/Gata6/Bmp7/Pitx2/Gata4/Bmp5/Chd7/Fgfr2/Tbx2
BP	GO:0009952	anterior/posterior pattern specification	41	0.667367	1.53218	0.000362276	0.000362276	0.0693017	569	tags=44%, list=18%, signal=36%	Hoxa6/Hoxa7/Msx2/Hoxa5/Gata4/Pcsk6/Aldh1a2/Foxf1/Sfrp1/Ifitm1/Hoxa4/Msx1/Dll1/Hnf1b/Arc/Otx1/Cobl/Hoxa3
BP	GO:0048731	system development	787	0.476651	1.17375	0.00037139	0.00037139	0.0693017	654	tags=26%, list=21%, signal=28%	Zic1/Zic2/Wasf3/Zic5/Zic4/Rnls/Hoxa6/Rgcc/Slc6a17/Srrm4/Gas6/Csmd1/Hoxa7/Msx2/Gata6/Hoxa5/Fgfbp1/Gsc/Vax2/Bmp7/Asb4/Dact2/Ndnf/Nanog/Lhfpl4/Vax2os/Dio3/Syndig1/Lrrtm3/Pitx2/Gata4/Ctsc/Fendrr/Sox21/Ptgis/Cend1/Aldh1a2/Ephb2/Foxo6/Bmp3/Gdf5/Amigo2/Adcy1/Ptx3/Dlx4/Bmp5/Angptl4/Pax2/Apod/Ptn/Emb/Onecut2/Mtss1/Cdh5/Pi16/Foxf1/Arnt2/Sfrp1/Adipoq/Rbm20/Igf1/Ptprf/Ntn1/Foxa1/Adgrf5/Kcnc2/Adgre5/Tspan2/Lr…
CC	GO:0030312	external encapsulating structure	120	0.575609	1.3742	0.000380504	0.000380504	0.0693017	675	tags=45%, list=22%, signal=37%	Col15a1/Bmp7/Ndnf/Plscr2/Lrrtm3/Pcsk6/Ctsc/Ptx3/Thsd4/Angptl4/Col6a6/Fmod/Ptn/Spock2/Sfrp1/Igf1/Coch/Ntn1/Col23a1/Kng1/Lrrn3/Col6a4/Adamtsl2/Clec3b/Wnt6/Col6a5/Itih5/Fgfr2/Angpt1/Col7a1/Loxl2/Lamc3/Adamts14/Timp4/Adamts5/Col27a1/Col4a1/Sned1/Phospho1/Lrrc17/F3/Sema6d/Angpt2/Tgfbi/Otogl/Itih2/Prelp/Adamts1/Mfap5/Mfap2/Ccdc80/Podnl1/Ecm2/Egfl7
CC	GO:0031012	extracellular matrix	120	0.575609	1.3742	0.000380504	0.000380504	0.0693017	675	tags=45%, list=22%, signal=37%	Col15a1/Bmp7/Ndnf/Plscr2/Lrrtm3/Pcsk6/Ctsc/Ptx3/Thsd4/Angptl4/Col6a6/Fmod/Ptn/Spock2/Sfrp1/Igf1/Coch/Ntn1/Col23a1/Kng1/Lrrn3/Col6a4/Adamtsl2/Clec3b/Wnt6/Col6a5/Itih5/Fgfr2/Angpt1/Col7a1/Loxl2/Lamc3/Adamts14/Timp4/Adamts5/Col27a1/Col4a1/Sned1/Phospho1/Lrrc17/F3/Sema6d/Angpt2/Tgfbi/Otogl/Itih2/Prelp/Adamts1/Mfap5/Mfap2/Ccdc80/Podnl1/Ecm2/Egfl7
BP	GO:0006959	humoral immune response	32	0.692926	1.57168	0.000398731	0.000398731	0.0708503	456	tags=44%, list=15%, signal=38%	Rgcc/Gata6/Kng2/Susd4/Kng1/Ccl11/Ppl/Ccl6/Ccl9/H2-T23/Ccl2/Masp2/Ccl7/Colec10
BP	GO:0007417	central nervous system development	198	0.536463	1.29551	0.000416959	0.000416959	0.0723251	619	tags=29%, list=20%, signal=25%	Zic1/Zic2/Wasf3/Zic5/Zic4/Slc6a17/Gsc/Vax2/Bmp7/Ndnf/Pitx2/Sox21/Cend1/Aldh1a2/Ephb2/Amigo2/Bmp5/Pax2/Apod/Ptn/Arnt2/Sfrp1/Igf1/Kcnc2/Tspan2/Chd7/Msx1/Esr2/Il33/Dll1/Adgrg1/Fgfr2/Brinp3/Enpp2/Hnf1b/Pianp/Sstr2/Lamc3/Atp1b2/Nrcam/Kif1a/Notch3/Gpm6b/Foxp2/Selenop/Bmpr1b/Otx1/Pparg/Col4a1/S1pr1/Cbs/Nes/Gdnf/Sema6d/Unc5c/Sema5a/Egfr/Epor
BP	GO:0061844	antimicrobial humoral immune response mediated by antimicrobial peptide	14	0.784485	1.69438	0.000471686	0.000471686	0.0799153	427	tags=57%, list=14%, signal=49%	Kng2/Kng1/Ccl11/Ppl/Ccl6/Ccl9/Ccl2/Ccl7
BP	GO:0009792	embryo development ending in birth or egg hatching	170	0.54184	1.30366	0.000490003	0.000490003	0.0808117	409	tags=21%, list=13%, signal=19%	Zic2/Zic5/Hoxa6/Hoxa7/Gata6/Hoxa5/Gsc/Bmp7/Pitx2/Gata4/Fendrr/Aldh1a2/Dlx4/Bmp5/Pax2/Mtss1/Foxf1/Arnt2/Sfrp1/Ifitm1/Igf1/Foxa1/Adgrf5/Hoxa4/Chd7/Msx1/Dll1/Tcf7/Mdfi/Fgfr2/Angpt1/Gjb5/Hnf1b/Tbx2/Dlx3
BP	GO:0048566	embryonic digestive tract development	11	0.816149	1.73867	0.000499162	0.000499162	0.0808117	364	tags=73%, list=12%, signal=64%	Pitx2/Gata4/Aldh1a2/Foxf1/Tcf7/Fgfr2/Stra6/Hnf1b
BP	GO:0035295	tube development	277	0.512258	1.24466	0.000517479	0.000517479	0.0819559	675	tags=31%, list=22%, signal=27%	Zic2/Zic5/Rgcc/Csmd1/Hoxa7/Msx2/Gata6/Hoxa5/Fgfbp1/Gsc/Bmp7/Asb4/Dact2/Ndnf/Pitx2/Gata4/Fendrr/Ptgis/Aldh1a2/Ephb2/Bmp5/Angptl4/Pax2/Ptn/Mtss1/Cdh5/Foxf1/Sfrp1/Igf1/Ntn1/Foxa1/Adgrf5/Areg/Adamtsl2/Chd7/Ccl11/Npr3/Wnt6/Dll1/Adgrg1/Tcf7/Prl2c2/Ret/Jup/Fgfr2/Angpt1/Gjb5/Loxl2/Stra6/Hnf1b/Cd93/Tbx2/Nrcam/Tspan18/Ccl2/Notch3/Foxd1/Foxp2/Sema4a/Ahr/Itgb8/Col27a1/Vegfc/Pparg/Col4a1/Cyp1b1/Tbxa2r/Cobl/S1…
BP	GO:0031016	pancreas development	21	0.736494	1.63312	0.000563273	0.000563273	0.0827647	364	tags=48%, list=12%, signal=42%	Gata6/Aldh1a2/Bmp5/Pax2/Onecut2/Foxf1/Igf1/Dll1/Il6/Hnf1b
BP	GO:0097152	mesenchymal cell apoptotic process	7	0.872762	1.80708	0.00058159	0.00058159	0.0827647	364	tags=86%, list=12%, signal=76%	Msx2/Bmp7/Gdf5/Pax2/Msx1/Hnf1b
BP	GO:2001053	regulation of mesenchymal cell apoptotic process	7	0.872762	1.80708	0.00058159	0.00058159	0.0827647	364	tags=86%, list=12%, signal=76%	Msx2/Bmp7/Gdf5/Pax2/Msx1/Hnf1b
BP	GO:0031122	cytoplasmic microtubule organization	11	0.813072	1.73212	0.00058159	0.00058159	0.0827647	65	tags=27%, list=2%, signal=27%	Ezr/Kif19a/Trdn
BP	GO:0003351	epithelial cilium movement involved in extracellular fluid movement	3	0.95155	1.91126	0.000590749	0.000590749	0.0827647	153	tags=100%, list=5%, signal=95%	Rsph3b/Nek10/Rsph9
BP	GO:0006858	extracellular transport	3	0.95155	1.91126	0.000590749	0.000590749	0.0827647	153	tags=100%, list=5%, signal=95%	Rsph3b/Nek10/Rsph9
BP	GO:0030336	negative regulation of cell migration	68	0.605238	1.41811	0.00065486	0.00065486	0.0895843	723	tags=47%, list=23%, signal=37%	Rgcc/Hoxa7/Il1rn/Igfbp3/Cygb/Cd300a/Apod/Ptn/Sfrp1/Adipoq/Ifitm1/Il33/Srgap1/Adgrg1/Jup/Gdf15/Cldn19/Atp1b2/Rin3/Ppargc1a/Pparg/Dach1/Cyp1b1/Tbxa2r/Dpep1/Sema6d/Angpt2/Gpr173/Egfl7/Phldb2/Sema3a/Stard13
BP	GO:0033157	regulation of intracellular protein transport	30	0.688461	1.55631	0.000664019	0.000664019	0.0895843	332	tags=27%, list=11%, signal=24%	Zic1/Gas6/Gbp4/Apod/Adipoq/Jup/Angpt1/Il6
MF	GO:0051018	protein kinase A binding	10	0.822569	1.74158	0.000700654	0.000700654	0.0928081	43	tags=30%, list=1%, signal=30%	Wasf3/Ezr/Dact2
BP	GO:0007186	G protein-coupled receptor signaling pathway	102	0.566991	1.34739	0.00072813	0.00072813	0.0930635	620	tags=40%, list=20%, signal=33%	Ezr/Adcy1/Hcar1/Gng13/Rgs7/Grid2ip/Gpr27/Dgki/Adgrf5/Adgre5/Adgrl4/Gprc5c/Areg/Ccl11/Npr3/Rims2/Adgrg1/Ccl6/Ccl9/Klk6/Rgs20/Sstr2/Npb/Prex2/Ccl2/Ccl7/Akap12/Adra1b/Rph3al/Gpr88/Rgs9bp/Tbxa2r/Ptgfr/S1pr1/Agtr1b/Adcy8/Abca1/Sort1/Gipr/Gpr173/Adgrg2
MF	GO:0000977	RNA polymerase II transcription regulatory region sequence-specific DNA binding	228	0.520551	1.26074	0.00072813	0.00072813	0.0930635	519	tags=21%, list=17%, signal=19%	Zic1/Zic2/Zic5/Zic4/Hoxa6/Zfp105/Hoxa7/Msx2/Gata6/Hoxa5/Gsc/Vax2/Zfp982/Nanog/Pitx2/Gata4/Sox21/Foxo6/Zbtb7c/Dlx4/Sp8/Pax2/Onecut2/Foxf1/Arnt2/Foxa1/Mafa/Hoxa4/Prdm16/Ebf2/Chd7/Msx1/Esr2/Tcf7/Zfp979/Hnf1b/Zfp354b/Tbx2/Batf2/Dlx3/Foxd1/Foxp2/Maf/Zfp583/Ahr/Otx1/Pparg/Dach1
BP	GO:0023019	signal transduction involved in regulation of gene expression	4	0.922132	1.86383	0.000773924	0.000773924	0.0966943	245	tags=100%, list=8%, signal=92%	Msx2/Gsc/Gata4/Msx1
BP	GO:0009653	anatomical structure morphogenesis	584	0.477796	1.17369	0.000783083	0.000783083	0.0966943	931	tags=37%, list=30%, signal=32%	Zic1/Zic2/Wasf3/Zic5/Ezr/Rnls/Rgcc/Csmd1/Hoxa7/Msx2/Gata6/Hoxa5/Fgfbp1/Gsc/Vax2/Bmp7/Asb4/Dact2/Ndnf/Nanog/Il1rn/Vax2os/Dio3/Pitx2/Gata4/Ptgis/Cend1/Aldh1a2/Ephb2/Gdf5/Adcy1/Bmp5/Angptl4/Sp8/Pax2/Ptn/Emb/Onecut2/Mtss1/Cdh5/Foxf1/Sfrp1/Adipoq/Rbm20/Ifitm1/Igf1/Coch/Ptprf/Ntn1/Foxa1/Adgrf5/Aff3/Myl9/Areg/Fes/Hoxa4/Islr2/Chd7/Msx1/Esr2/Ccl11/Npr3/Rims2/Wnt6/Lmod1/Sobp/F11r/Dll1/Spta1/Adgrg1/Tcf7/Pcd…
BP	GO:2000288	positive regulation of myoblast proliferation	5	0.915565	1.86661	0.000865511	0.000865511	0.105091	190	tags=80%, list=6%, signal=75%	Gata6/Fgfbp1/Kcna5/Igf1
BP	GO:0042127	regulation of cell population proliferation	334	0.497838	1.21386	0.000883829	0.000883829	0.105556	649	tags=29%, list=21%, signal=25%	Rgcc/Gas6/Msx2/Gata6/Hoxa5/Fgfbp1/Bmp7/Nanog/Pitx2/Gata4/Usp17le/Pde9a/Igfbp3/Ptgis/Cend1/Aldh1a2/Ephb2/Kcna5/Zbtb7c/Gdf5/Cd300a/Bmp5/Dbh/Pax2/Apod/Ptn/Mtss1/Cdh5/Foxf1/Arnt2/Sfrp1/Adipoq/Ifitm1/Igf1/Ptprf/Ntn1/Prl2c3/Areg/Fes/Cd38/Msx1/Esr2/Ccl11/Npr3/Il33/Itgal/Dll1/Spta1/Adgrg1/Tcf7/Prl2c2/Jup/Cntfr/H2-T23/Fgfr2/Angpt1/Il6/Enpp2/Egln3/Cldn19/Bst1/Tbx2/Sfrp4/Ndrg1/Ccl2/Notch3/Foxp2/Bmpr1b/Fabp4…
BP	GO:0030879	mammary gland development	42	0.655012	1.50543	0.00105848	0.00105848	0.12129	410	tags=36%, list=13%, signal=31%	Csmd1/Msx2/Hoxa5/Foxf1/Igf1/Ntn1/Prl2c3/Areg/Msx1/Ccl11/Prl2c2/Fgfr2/Atp2c2/Tbx2/Ccl2
BP	GO:0048646	anatomical structure formation involved in morphogenesis	271	0.503906	1.22424	0.00107689	0.00107689	0.12129	753	tags=34%, list=24%, signal=28%	Zic2/Zic5/Rgcc/Hoxa7/Msx2/Gata6/Hoxa5/Fgfbp1/Gsc/Bmp7/Ndnf/Nanog/Pitx2/Gata4/Ptgis/Cend1/Ephb2/Bmp5/Angptl4/Pax2/Ptn/Cdh5/Foxf1/Sfrp1/Rbm20/Ifitm1/Foxa1/Myl9/Msx1/Ccl11/Npr3/Wnt6/Lmod1/Dll1/Adgrg1/Prl2c2/Ret/Jup/Fgfr2/Angpt1/Slc40a1/Gdf15/Loxl2/Stra6/Hnf1b/Cd93/Tbx2/Nrcam/Tspan18/Ccl2/Notch3/Foxd1/Foxp2/Sema4a/Adamts5/Ahr/Itgb8/Col27a1/Vegfc/Pparg/Col4a1/Cyp1b1/Tbxa2r/Cobl/S1pr1/F3/Agtr1b/Gdnf/An…
BP	GO:0051450	myoblast proliferation	11	0.802245	1.70905	0.00109529	0.00109529	0.12129	223	tags=45%, list=7%, signal=42%	Gata6/Fgfbp1/Kcna5/Igf1/Fes
BP	GO:0061138	morphogenesis of a branching epithelium	59	0.618071	1.44047	0.0011137	0.0011137	0.12129	688	tags=47%, list=22%, signal=38%	Csmd1/Msx2/Hoxa5/Bmp7/Pitx2/Pax2/Foxf1/Sfrp1/Igf1/Foxa1/Areg/Ccl11/Wnt6/Fgfr2/Angpt1/Il6/Hnf1b/Tbx2/Foxd1/Ahr/Col4a1/Agtr1b/Gdnf/Greb1l/Sema5a/Mks1/Ddr1/Sema3a
BP	GO:0035019	somatic stem cell population maintenance	13	0.774561	1.66733	0.00113211	0.00113211	0.12129	364	tags=46%, list=12%, signal=41%	Bmp7/Nanog/Pax2/Sfrp1/Prdm16/Hnf1b
BP	GO:0048762	mesenchymal cell differentiation	65	0.609203	1.4247	0.00113211	0.00113211	0.12129	356	tags=26%, list=11%, signal=24%	Zic2/Zic5/Rgcc/Msx2/Gsc/Bmp7/Pitx2/Aldh1a2/Pax2/Sfrp1/Foxa1/Msx1/Ret/Fgfr2/Il6/Sema4f/Loxl2
MF	GO:0003690	double-stranded DNA binding	271	0.503411	1.22304	0.00113211	0.00113211	0.12129	531	tags=20%, list=17%, signal=18%	Zic1/Zic2/Zic5/Zic4/Hoxa6/Zfp105/Hoxa7/Msx2/Gata6/Hoxa5/Gsc/Vax2/Zfp982/Nanog/Pitx2/Gata4/Fendrr/Sox21/Sycp1/Foxo6/Zbtb7c/Dlx4/Sp8/Pax2/Onecut2/Foxf1/Arnt2/Foxa1/Aff3/Mafa/Hoxa4/Prdm16/Ebf2/Chd7/Msx1/Esr2/Basp1/Ifi209/Tcf7/Zfp979/Hnf1b/Zfp354b/Tbx2/Ifi214/Batf2/Dlx3/Foxd1/Foxp2/Maf/Zfp583/Ahr/Otx1/Pparg/Dach1/Hic1
MF	GO:0000976	transcription cis-regulatory region binding	250	0.51002	1.23731	0.00116892	0.00116892	0.121656	519	tags=20%, list=17%, signal=18%	Zic1/Zic2/Zic5/Zic4/Hoxa6/Zfp105/Hoxa7/Msx2/Gata6/Hoxa5/Gsc/Vax2/Zfp982/Nanog/Pitx2/Gata4/Fendrr/Sox21/Foxo6/Zbtb7c/Dlx4/Sp8/Pax2/Onecut2/Foxf1/Arnt2/Foxa1/Mafa/Hoxa4/Prdm16/Ebf2/Chd7/Msx1/Esr2/Basp1/Tcf7/Zfp979/Hnf1b/Zfp354b/Tbx2/Batf2/Dlx3/Foxd1/Foxp2/Maf/Zfp583/Ahr/Otx1/Pparg/Dach1
MF	GO:0001067	transcription regulatory region nucleic acid binding	250	0.51002	1.23731	0.00116892	0.00116892	0.121656	519	tags=20%, list=17%, signal=18%	Zic1/Zic2/Zic5/Zic4/Hoxa6/Zfp105/Hoxa7/Msx2/Gata6/Hoxa5/Gsc/Vax2/Zfp982/Nanog/Pitx2/Gata4/Fendrr/Sox21/Foxo6/Zbtb7c/Dlx4/Sp8/Pax2/Onecut2/Foxf1/Arnt2/Foxa1/Mafa/Hoxa4/Prdm16/Ebf2/Chd7/Msx1/Esr2/Basp1/Tcf7/Zfp979/Hnf1b/Zfp354b/Tbx2/Batf2/Dlx3/Foxd1/Foxp2/Maf/Zfp583/Ahr/Otx1/Pparg/Dach1
BP	GO:0060429	epithelium development	271	0.502616	1.2211	0.00124256	0.00124256	0.127498	752	tags=32%, list=24%, signal=27%	Zic2/Zic5/Ezr/Csmd1/Hoxa7/Msx2/Gata6/Hoxa5/Gsc/Bmp7/Dact2/Pitx2/Gata4/Sox21/Aldh1a2/Bmp5/Pax2/Onecut2/Mtss1/Cdh5/Foxf1/Sfrp1/Adipoq/Krt87/Ifitm1/Igf1/Ntn1/Foxa1/Areg/Adamtsl2/Ces1a/Tmprss11f/Chd7/Msx1/Esr2/Ccl11/Wnt6/Basp1/F11r/Dll1/Ppl/Tcf7/Pcdh15/Ret/Fgfr2/Angpt1/Il6/Slc40a1/Atp2c2/Krt7/Stra6/Cldn19/Hnf1b/Krt80/Tbx2/Sfrp4/Dlx3/Foxd1/Foxp2/Maf/Cdh23/Ahr/Col27a1/Vegfc/Pparg/Col4a1/Cobl/S1pr1/Agtr…
BP	GO:0009887	animal organ morphogenesis	239	0.508859	1.23357	0.00150027	0.00150027	0.151803	634	tags=30%, list=20%, signal=26%	Zic1/Rnls/Csmd1/Hoxa7/Msx2/Gata6/Hoxa5/Gsc/Vax2/Bmp7/Vax2os/Dio3/Pitx2/Gata4/Aldh1a2/Ephb2/Bmp5/Pax2/Ptn/Foxf1/Sfrp1/Rbm20/Igf1/Ntn1/Foxa1/Areg/Hoxa4/Chd7/Msx1/Esr2/Ccl11/Wnt6/Sobp/Dll1/Tcf7/Pcdh15/Rflna/Mdfi/Fgfr2/Angpt1/Il6/Slc40a1/Stra6/Hnf1b/Lamc3/Tbx2/Sfrp4/Dlx3/Ccl2/Foxd1/Foxp2/Cdh23/Adamts5/Bmpr1b/Ahr/Col27a1/Otx1/Vegfc/Phospho1/S1pr1/Agtr1b/Cbs/Gdnf/Greb1l/Hoxa3/Egfr/Epor/Adamts1/Mfap5/Mk…
BP	GO:2000146	negative regulation of cell motility	70	0.598382	1.4037	0.00159231	0.00159231	0.158909	723	tags=46%, list=23%, signal=36%	Rgcc/Hoxa7/Il1rn/Igfbp3/Cygb/Cd300a/Apod/Ptn/Sfrp1/Adipoq/Ifitm1/Il33/Srgap1/Adgrg1/Jup/Gdf15/Cldn19/Atp1b2/Rin3/Ppargc1a/Pparg/Dach1/Cyp1b1/Tbxa2r/Dpep1/Sema6d/Angpt2/Gpr173/Egfl7/Phldb2/Sema3a/Stard13
BP	GO:0055123	digestive system development	28	0.68567	1.54298	0.00169983	0.00169983	0.167347	364	tags=43%, list=12%, signal=38%	Gata6/Hoxa5/Pitx2/Gata4/Aldh1a2/Foxf1/Sfrp1/Igf1/Tcf7/Fgfr2/Stra6/Hnf1b
BP	GO:0051346	negative regulation of hydrolase activity	46	0.62754	1.44801	0.00179982	0.00179982	0.174829	591	tags=43%, list=19%, signal=36%	Gas6/Usp17le/Tfpi/Ptx3/Angptl4/Pax2/Pi16/Kng1/Ifi209/Itih5/Col7a1/Serpinb1b/Ifi214/Timp4/Serpinb9e/Fetub/Serpinb2/Dpep1/Itih2/Sort1
BP	GO:0032328	alanine transport	4	0.916295	1.85204	0.00189981	0.00189981	0.177444	78	tags=50%, list=3%, signal=49%	Slc6a17/Slc38a1
BP	GO:0032526	response to retinoic acid	22	0.711041	1.58002	0.00189981	0.00189981	0.177444	410	tags=45%, list=13%, signal=40%	Gata6/Nanog/Gata4/Aldh1a2/Pax2/Cd38/Ret/Brinp3/Tbx2/Ccl2
MF	GO:0030246	carbohydrate binding	38	0.647777	1.4833	0.00189981	0.00189981	0.177444	456	tags=39%, list=15%, signal=34%	Lgals12/Ptx3/Dbh/Ptn/Clec1a/Clec3b/Olr1/Klrb1a/Galnt12/Enpp2/Endou/Loxl2/Egln3/Cd93/Colec10
BP	GO:0051785	positive regulation of nuclear division	8	0.835291	1.74329	0.0019998	0.0019998	0.182113	245	tags=50%, list=8%, signal=46%	Rgcc/Msx2/Igf1/Msx1
BP	GO:0001501	skeletal system development	114	0.558082	1.33053	0.00209041	0.00209041	0.182113	572	tags=31%, list=18%, signal=26%	Zic1/Hoxa6/Hoxa7/Msx2/Hoxa5/Gsc/Bmp7/Pitx2/Bmp3/Gdf5/Dlx4/Bmp5/Sfrp1/Igf1/Hoxa4/Clec3b/Chd7/Msx1/Npr3/Rflna/Mdfi/Fgfr2/Loxl2/Mboat2/Sfrp4/Dlx3/Maf/Bmpr1b/Itgb8/Col27a1/Phospho1/Lrrc17/Cbs/Hoxa3/Tgfbi
BP	GO:0008285	negative regulation of cell population proliferation	153	0.53335	1.27987	0.00209979	0.00209979	0.182113	537	tags=28%, list=17%, signal=24%	Rgcc/Msx2/Gata6/Bmp7/Pde9a/Igfbp3/Ptgis/Cend1/Aldh1a2/Zbtb7c/Gdf5/Cd300a/Bmp5/Apod/Ptn/Mtss1/Cdh5/Sfrp1/Adipoq/Ifitm1/Igf1/Ptprf/Msx1/Esr2/Npr3/Il33/Dll1/Adgrg1/H2-T23/Fgfr2/Il6/Cldn19/Sfrp4/Ndrg1/Bmpr1b/Npr1/Ahr/Ppargc1a/Nupr1/Pparg/Dach1/Cyp1b1/Neurl1a
BP	GO:0003279	cardiac septum development	28	0.677723	1.52509	0.00219978	0.00219978	0.182113	384	tags=36%, list=12%, signal=32%	Msx2/Gata6/Bmp7/Pitx2/Gata4/Bmp5/Chd7/Fgfr2/Stra6/Tbx2
BP	GO:0040013	negative regulation of locomotion	74	0.591741	1.39162	0.00219978	0.00219978	0.182113	723	tags=45%, list=23%, signal=35%	Rgcc/Hoxa7/Il1rn/Igfbp3/Cygb/Cd300a/Apod/Ptn/Sfrp1/Adipoq/Ifitm1/Il33/Srgap1/Adgrg1/Jup/Gdf15/Cldn19/Atp1b2/Rin3/Ppargc1a/Pparg/Dach1/Cyp1b1/Tbxa2r/Dpep1/Sema6d/Angpt2/Sema5a/Gpr173/Egfl7/Phldb2/Sema3a/Stard13
BP	GO:0007420	brain development	144	0.539652	1.29329	0.0022014	0.0022014	0.182113	619	tags=31%, list=20%, signal=26%	Zic1/Zic5/Slc6a17/Gsc/Vax2/Bmp7/Ndnf/Pitx2/Sox21/Cend1/Aldh1a2/Ephb2/Amigo2/Bmp5/Pax2/Apod/Arnt2/Sfrp1/Igf1/Kcnc2/Chd7/Msx1/Esr2/Dll1/Adgrg1/Fgfr2/Hnf1b/Pianp/Sstr2/Atp1b2/Kif1a/Notch3/Foxp2/Selenop/Otx1/Col4a1/S1pr1/Cbs/Nes/Sema6d/Unc5c/Sema5a/Egfr/Epor
BP	GO:0042475	odontogenesis of dentin-containing tooth	20	0.715774	1.58262	0.00229977	0.00229977	0.182113	409	tags=40%, list=13%, signal=35%	Msx2/Gata6/Bmp7/Pitx2/Msx1/Wnt6/Dll1/Dlx3
BP	GO:0014020	primary neural tube formation	28	0.676052	1.52133	0.00229977	0.00229977	0.182113	181	tags=21%, list=6%, signal=20%	Zic2/Zic5/Bmp7/Bmp5/Pax2/Sfrp1
BP	GO:0019827	stem cell population maintenance	30	0.672835	1.52098	0.00229977	0.00229977	0.182113	364	tags=30%, list=12%, signal=27%	Bmp7/Nanog/Pax2/Ptn/Sfrp1/Prdm16/Dll1/Loxl2/Hnf1b
BP	GO:0042471	ear morphogenesis	32	0.660603	1.49837	0.00229977	0.00229977	0.182113	502	tags=44%, list=16%, signal=37%	Zic1/Gsc/Ephb2/Pax2/Ntn1/Chd7/Msx1/Sobp/Dll1/Pcdh15/Fgfr2/Tbx2/Cdh23/Otx1
BP	GO:0021915	neural tube development	45	0.629479	1.45095	0.00229977	0.00229977	0.182113	290	tags=22%, list=9%, signal=20%	Zic2/Zic5/Gsc/Bmp7/Aldh1a2/Bmp5/Pax2/Sfrp1/Foxa1/Tcf7
BP	GO:0001763	morphogenesis of a branching structure	63	0.597621	1.39585	0.00229977	0.00229977	0.182113	688	tags=44%, list=22%, signal=35%	Csmd1/Msx2/Hoxa5/Bmp7/Pitx2/Pax2/Foxf1/Sfrp1/Igf1/Foxa1/Areg/Ccl11/Wnt6/Fgfr2/Angpt1/Il6/Hnf1b/Tbx2/Foxd1/Ahr/Col4a1/Agtr1b/Gdnf/Greb1l/Sema5a/Mks1/Ddr1/Sema3a
MF	GO:0140677	molecular function activator activity	179	0.523273	1.26094	0.00229977	0.00229977	0.182113	604	tags=30%, list=19%, signal=26%	Rgcc/Gas6/Bmp7/Kng2/Il1rn/Ctsc/Igfbp3/Bmp3/Gdf5/Ltc4s/Bmp5/Slc27a1/Rgs7/Ptn/Adipoq/Igf1/Prl2c3/Kng1/Gprc5c/Areg/Ccl11/Il33/Srgap1/Wnt6/Dll1/Ccl6/Prl2c2/Ccl9/Angpt1/Il6/Rgs20/Gdf15/Sema4f/Atp1b2/Prex2/Ccl2/Ccl7/Rin3/Sema4a/Arap2/Prss22/Colec10/Sectm1a/Syde2/Vegfc/Lck/Nupr1/Gdnf/Sema6d/Angpt2/Insl6/Mob3b/Dock5/Sema5a
MF	GO:1990837	sequence-specific double-stranded DNA binding	256	0.500703	1.21517	0.00229977	0.00229977	0.182113	531	tags=20%, list=17%, signal=18%	Zic1/Zic2/Zic5/Zic4/Hoxa6/Zfp105/Hoxa7/Msx2/Gata6/Hoxa5/Gsc/Vax2/Zfp982/Nanog/Pitx2/Gata4/Fendrr/Sox21/Foxo6/Zbtb7c/Dlx4/Sp8/Pax2/Onecut2/Foxf1/Arnt2/Foxa1/Mafa/Hoxa4/Prdm16/Ebf2/Chd7/Msx1/Esr2/Basp1/Tcf7/Zfp979/Hnf1b/Zfp354b/Tbx2/Batf2/Dlx3/Foxd1/Foxp2/Maf/Zfp583/Ahr/Otx1/Pparg/Dach1/Hic1
BP	GO:0051965	positive regulation of synapse assembly	16	0.748135	1.63025	0.00239976	0.00239976	0.185988	480	tags=62%, list=15%, signal=53%	Syndig1/Lrrtm3/Ephb2/Amigo2/Adgre5/Lrrn3/Adgrl4/Flrt1/Sema4a/Ptprd
BP	GO:0090092	regulation of transmembrane receptor protein serine/threonine kinase signaling pathway	62	0.597351	1.39466	0.00239976	0.00239976	0.185988	514	tags=32%, list=17%, signal=27%	Msx2/Gata6/Bmp7/Dact2/Nanog/Gata4/Gdf5/Bmp5/Onecut2/Cdh5/Sfrp1/Peg10/Prdm16/Adamtsl2/Msx1/Gdf15/Sfrp4/Foxd1/Veph1/Pparg
BP	GO:1900273	positive regulation of long-term synaptic potentiation	7	0.849166	1.75822	0.00249975	0.00249975	0.191698	105	tags=57%, list=3%, signal=55%	Pde9a/Ephb2/Nrgn/Adcy1
BP	GO:0048568	embryonic organ development	120	0.553157	1.3206	0.00257138	0.00257138	0.195137	633	tags=32%, list=20%, signal=27%	Zic1/Hoxa7/Hoxa5/Gsc/Vax2/Bmp7/Pitx2/Gata4/Fendrr/Aldh1a2/Ephb2/Bmp5/Pax2/Foxf1/Ntn1/Hoxa4/Chd7/Msx1/Sobp/Dll1/Tcf7/Pcdh15/Mdfi/Fgfr2/Gjb5/Stra6/Hnf1b/Tbx2/Cdh23/Col27a1/Otx1/Cobl/Nes/Gdnf/Hoxa3/Egfr/Mfap5/Mks1/Mfap2
BP	GO:0046822	regulation of nucleocytoplasmic transport	26	0.686379	1.53892	0.00259974	0.00259974	0.195256	332	tags=27%, list=11%, signal=24%	Zic1/Gas6/Gbp4/Apod/Jup/Angpt1/Il6
BP	GO:0021554	optic nerve development	3	0.936047	1.88012	0.00269973	0.00269973	0.198669	201	tags=100%, list=6%, signal=94%	Ephb2/Pax2/Kcnc2
BP	GO:0048557	embryonic digestive tract morphogenesis	7	0.847974	1.75575	0.00269973	0.00269973	0.198669	364	tags=86%, list=12%, signal=76%	Pitx2/Gata4/Foxf1/Tcf7/Fgfr2/Hnf1b
BP	GO:1903867	extraembryonic membrane development	3	0.93511	1.87824	0.00279972	0.00279972	0.203967	127	tags=67%, list=4%, signal=64%	Bmp7/Bmp5
MF	GO:0005179	hormone activity	8	0.827605	1.72725	0.00289971	0.00289971	0.205099	346	tags=88%, list=11%, signal=78%	Kng2/Adipoq/Igf1/Prl2c3/Kng1/Prl2c2/Gdf15
CC	GO:0097386	glial cell projection	12	0.772488	1.65326	0.00289971	0.00289971	0.205099	393	tags=42%, list=13%, signal=37%	Wasf3/Ezr/Scn7a/Adgrg1/Atp1b2
BP	GO:1901890	positive regulation of cell junction assembly	27	0.673963	1.51378	0.00289971	0.00289971	0.205099	480	tags=44%, list=15%, signal=38%	Syndig1/Lrrtm3/Ephb2/Amigo2/Adgre5/Lrrn3/Adgrl4/Enpp2/Cldn19/Flrt1/Sema4a/Ptprd
BP	GO:0048514	blood vessel morphogenesis	157	0.5277	1.26707	0.0029997	0.0029997	0.209093	753	tags=38%, list=24%, signal=30%	Rgcc/Hoxa7/Gata6/Hoxa5/Fgfbp1/Asb4/Ndnf/Pitx2/Gata4/Ptgis/Ephb2/Angptl4/Ptn/Cdh5/Foxf1/Adgrf5/Chd7/Ccl11/Npr3/Dll1/Adgrg1/Prl2c2/Jup/Fgfr2/Angpt1/Loxl2/Stra6/Cd93/Tbx2/Nrcam/Tspan18/Ccl2/Notch3/Sema4a/Ahr/Itgb8/Col27a1/Vegfc/Pparg/Col4a1/Cyp1b1/Tbxa2r/S1pr1/F3/Agtr1b/Angpt2/Hoxa3/Tgfbi/Sema5a/Epor/Adamts1/Cfh/Adam8/Egfl7/Heg1/Stard13/Jmjd8/Efnb2/Adam12
BP	GO:0048565	digestive tract development	25	0.686518	1.53613	0.00309969	0.00309969	0.209093	364	tags=44%, list=12%, signal=39%	Gata6/Hoxa5/Pitx2/Gata4/Aldh1a2/Foxf1/Sfrp1/Tcf7/Fgfr2/Stra6/Hnf1b
BP	GO:0048706	embryonic skeletal system development	28	0.670173	1.5081	0.00309969	0.00309969	0.209093	409	tags=36%, list=13%, signal=31%	Hoxa6/Hoxa7/Hoxa5/Gsc/Bmp7/Dlx4/Hoxa4/Mdfi/Fgfr2/Dlx3
BP	GO:0001525	angiogenesis	134	0.533486	1.2762	0.00309969	0.00309969	0.209093	753	tags=38%, list=24%, signal=30%	Rgcc/Hoxa7/Gata6/Hoxa5/Fgfbp1/Ndnf/Pitx2/Gata4/Ptgis/Ephb2/Angptl4/Ptn/Cdh5/Ccl11/Npr3/Dll1/Adgrg1/Prl2c2/Jup/Fgfr2/Angpt1/Loxl2/Cd93/Nrcam/Tspan18/Ccl2/Notch3/Sema4a/Ahr/Itgb8/Col27a1/Vegfc/Pparg/Col4a1/Cyp1b1/Tbxa2r/S1pr1/F3/Agtr1b/Angpt2/Hoxa3/Tgfbi/Sema5a/Adamts1/Cfh/Adam8/Egfl7/Stard13/Jmjd8/Efnb2/Adam12
CC	GO:0009986	cell surface	165	0.525337	1.26304	0.00309969	0.00309969	0.209093	950	tags=48%, list=31%, signal=35%	Aoc3/Fgfbp1/Pcsk6/Slc38a1/Ephb2/Tfpi/Kcna5/Abcb11/Sigirr/Ptn/Cdh5/Sfrp1/Adipoq/Folh1/Col23a1/Adgrf5/Adgre5/Msln/Areg/Cp/Cd38/Islr2/Tmprss11f/Wnt6/Itgal/Cntfr/H2-T23/Klrb1a/Bcam/Fgfr2/Il6/Cd93/Mbp/Slc6a2/Sfrp4/Atp1b2/Notch3/Fcgr4/Itgb8/S1pr1/F3/Sema6d/Abca1/Unc5c/H2-T24/Sort1/Egfr/Epor/Vtcn1/Cfh/Ror1/Adam8/Egfl7/Rtn2/Rtn4rl1/Heg1/Rnpep/Abcc4/Efna5/Acvr1c/Itga8/Scube3/Sdc2/Cd248/Adam5/Nectin2/Itga3…
BP	GO:0015816	glycine transport	3	0.933566	1.87514	0.00329967	0.00329967	0.218536	78	tags=67%, list=3%, signal=65%	Slc6a17/Slc38a1
BP	GO:0002686	negative regulation of leukocyte migration	9	0.807055	1.69615	0.00329967	0.00329967	0.218536	431	tags=67%, list=14%, signal=58%	Hoxa7/Cd300a/Apod/Il33/Gdf15/Rin3
BP	GO:0035137	hindlimb morphogenesis	15	0.738245	1.60292	0.00339966	0.00339966	0.22313	245	tags=40%, list=8%, signal=37%	Msx2/Pitx2/Gdf5/Aff3/Chd7/Msx1
BP	GO:0035270	endocrine system development	29	0.666213	1.50295	0.00359964	0.00359964	0.232352	598	tags=45%, list=19%, signal=37%	Gata6/Hoxa5/Pitx2/Aldh1a2/Bmp5/Onecut2/Dll1/Il6/Stra6/Hnf1b/Cyp1b1/Hoxa3/Gipr
BP	GO:0040018	positive regulation of multicellular organism growth	9	0.802946	1.68752	0.00369963	0.00369963	0.232352	240	tags=33%, list=8%, signal=31%	Ezr/Dio3/Chd7
BP	GO:0014033	neural crest cell differentiation	29	0.66365	1.49717	0.00369963	0.00369963	0.232352	604	tags=45%, list=19%, signal=36%	Zic2/Zic5/Gsc/Bmp7/Pitx2/Aldh1a2/Sfrp1/Ret/Sema4f/Sema4a/Gdnf/Sema6d/Sema5a
BP	GO:0001841	neural tube formation	33	0.648344	1.47302	0.00369963	0.00369963	0.232352	181	tags=18%, list=6%, signal=17%	Zic2/Zic5/Bmp7/Bmp5/Pax2/Sfrp1
BP	GO:0007188	adenylate cyclase-modulating G protein-coupled receptor signaling pathway	33	0.648019	1.47228	0.00369963	0.00369963	0.232352	620	tags=58%, list=20%, signal=47%	Adcy1/Adgrf5/Adgre5/Adgrl4/Npr3/Rims2/Adgrg1/Sstr2/Npb/Akap12/Adra1b/Gpr88/Tbxa2r/Ptgfr/S1pr1/Adcy8/Abca1/Gipr/Adgrg2
BP	GO:0007096	regulation of exit from mitosis	4	0.901011	1.82114	0.00379962	0.00379962	0.236592	12	tags=25%, list=0%, signal=25%	Rgcc
BP	GO:0048513	animal organ development	616	0.464373	1.14148	0.00389961	0.00389961	0.24076	654	tags=26%, list=21%, signal=26%	Zic1/Zic2/Zic5/Rnls/Rgcc/Slc6a17/Gas6/Csmd1/Hoxa7/Msx2/Gata6/Hoxa5/Gsc/Vax2/Bmp7/Dact2/Ndnf/Nanog/Vax2os/Dio3/Pitx2/Gata4/Fendrr/Sox21/Ptgis/Cend1/Aldh1a2/Ephb2/Bmp3/Gdf5/Amigo2/Ptx3/Bmp5/Pax2/Apod/Ptn/Onecut2/Mtss1/Pi16/Foxf1/Arnt2/Sfrp1/Adipoq/Rbm20/Krt87/Igf1/Ntn1/Peg10/Foxa1/Kcnc2/Prl2c3/Areg/Fes/Hoxa4/Prdm16/Adamtsl2/Ebf2/Clec3b/Tmprss11f/Chd7/Msx1/Esr2/Ccl11/Wnt6/Sobp/Basp1/Dll1/Adgrg1/Ppl/…
BP	GO:0050877	nervous system process	181	0.514916	1.24114	0.0039996	0.0039996	0.242818	899	tags=40%, list=29%, signal=30%	Zic2/Wasf3/Piezo2/Srrm4/Csmd1/Eps8l2/Cacna1i/Lhfpl4/Il1rn/Ctsc/Ephb2/Foxo6/Adcy1/Gucy2f/Gng13/Dbh/Ptn/Pde1c/Igf1/Coch/Dgki/Gprc5c/Chd7/Esr2/Ccl11/Mgat3/Rims2/Sobp/Stac2/Pcdh15/Il6/Stra6/Cldn19/Pianp/Lamc3/Mbp/Nrcam/Ccl2/Arc/Foxp2/Adra1b/Cdh23/Gpr88/Fam107a/Rgs9bp/S1pr1/Adcy8/Otogl/Sema5a/Egfr/Cfh/Stx1b/Aldh1a7/Ror1/Reep6/Tmod2/Cdk18/Mir351/Itga8/Nipsnap1/Rac3/Fgfbp3/Egr2/Itga3/Cyp7b1/Epas1/Slc7a1…
MF	GO:0043565	sequence-specific DNA binding	269	0.493339	1.19829	0.0039996	0.0039996	0.242818	531	tags=19%, list=17%, signal=18%	Zic1/Zic2/Zic5/Zic4/Hoxa6/Zfp105/Hoxa7/Msx2/Gata6/Hoxa5/Gsc/Vax2/Zfp982/Nanog/Pitx2/Gata4/Fendrr/Sox21/Foxo6/Zbtb7c/Dlx4/Sp8/Pax2/Onecut2/Foxf1/Arnt2/Foxa1/Mafa/Hoxa4/Prdm16/Ebf2/Chd7/Msx1/Esr2/Basp1/Tcf7/Zfp979/Hnf1b/Zfp354b/Tbx2/Batf2/Dlx3/Foxd1/Foxp2/Maf/Zfp583/Ahr/Otx1/Ppargc1a/Pparg/Dach1/Hic1
BP	GO:0021502	neural fold elevation formation	3	0.929921	1.86782	0.00409959	0.00409959	0.242818	127	tags=67%, list=4%, signal=64%	Bmp7/Bmp5
BP	GO:0032411	positive regulation of transporter activity	15	0.735365	1.59667	0.00409959	0.00409959	0.242818	417	tags=47%, list=13%, signal=41%	Ephb2/Adipoq/Stac2/Syngr3/Atp1b2/Ccl2/Arc
BP	GO:0098742	cell-cell adhesion via plasma-membrane adhesion molecules	44	0.620501	1.42898	0.00409959	0.00409959	0.242818	1036	tags=80%, list=33%, signal=54%	Il1rn/Amigo2/Emb/Cdh5/Adipoq/Ptprf/Itgal/Pcdh15/Igsf9/Ret/Cldn19/Mbp/Nrcam/Cldn9/Cdh23/Colec10/Ptprd/Cntn6/Cadm4/Cdh18/Pcdhga4/Cdh6/Efna5/Cxadr/Lrrc4c/Nectin2/Itga3/Nrg1/Hmcn2/Kirrel3/Selp/Pcdh1/Pcdh18/L1cam/Cldn15
BP	GO:0060425	lung morphogenesis	17	0.722775	1.5796	0.00419958	0.00419958	0.24476	438	tags=53%, list=14%, signal=46%	Hoxa5/Pitx2/Gata4/Foxf1/Igf1/Foxa1/Fgfr2/Tbx2/Foxp2
BP	GO:0030509	BMP signaling pathway	39	0.626999	1.43623	0.00419958	0.00419958	0.24476	514	tags=38%, list=17%, signal=32%	Msx2/Gata6/Bmp7/Nanog/Gata4/Gdf5/Bmp5/Cdh5/Sfrp1/Msx1/Sfrp4/Dlx3/Foxd1/Bmpr1b/Pparg
BP	GO:0051094	positive regulation of developmental process	314	0.487997	1.18877	0.00429957	0.00429957	0.248599	560	tags=25%, list=18%, signal=22%	Ezr/Rgcc/Gas6/Msx2/Gata6/Hoxa5/Bmp7/Asb4/Dio3/Syndig1/Lrrtm3/Gata4/Igfbp3/Ptgis/Ephb2/Foxo6/Zbtb7c/Gdf5/Amigo2/Bmp5/Pax2/Ptn/Cdh5/Sfrp1/Adipoq/Ifitm1/Igf1/Ptprf/Ntn1/Foxa1/Adgre5/Prl2c3/Lrrn3/Adgrl4/Fes/Prdm16/Islr2/Chd7/Msx1/Ccl11/Il33/Rims2/Wnt6/F11r/Dll1/Prl2c2/Ccl9/Ret/Jup/Fgfr2/Il6/Brinp3/Gdf15/Sh3gl3/Enpp2/Loxl2/Tbx2/Sfrp4/Nap1l2/Flrt1/Gpm6b/Foxd1/Sema4a/Bmpr1b/Ptprd/Itgb8/Vegfc/Lck/Pparg/C…
BP	GO:0030855	epithelial cell differentiation	144	0.524859	1.25783	0.00439956	0.00439956	0.252378	558	tags=27%, list=18%, signal=23%	Ezr/Hoxa7/Msx2/Gata6/Hoxa5/Bmp7/Dact2/Gata4/Bmp5/Pax2/Onecut2/Mtss1/Cdh5/Foxf1/Adipoq/Krt87/Igf1/Foxa1/Ces1a/Msx1/Esr2/Basp1/F11r/Dll1/Ppl/Pcdh15/Fgfr2/Krt7/Hnf1b/Krt80/Sfrp4/Dlx3/Maf/Cdh23/Col27a1/Pparg/Col4a1/S1pr1/Gdnf
BP	GO:0048546	digestive tract morphogenesis	14	0.739323	1.59684	0.00459954	0.00459954	0.25776	364	tags=57%, list=12%, signal=51%	Pitx2/Gata4/Foxf1/Sfrp1/Tcf7/Fgfr2/Stra6/Hnf1b
BP	GO:0042472	inner ear morphogenesis	26	0.666577	1.49452	0.00459954	0.00459954	0.25776	502	tags=46%, list=16%, signal=39%	Zic1/Ephb2/Pax2/Ntn1/Chd7/Sobp/Dll1/Pcdh15/Fgfr2/Tbx2/Cdh23/Otx1
BP	GO:0002009	morphogenesis of an epithelium	142	0.523729	1.25477	0.00459954	0.00459954	0.25776	752	tags=35%, list=24%, signal=27%	Zic2/Zic5/Csmd1/Msx2/Hoxa5/Bmp7/Pitx2/Gata4/Aldh1a2/Bmp5/Pax2/Mtss1/Foxf1/Sfrp1/Igf1/Ntn1/Foxa1/Areg/Esr2/Ccl11/Wnt6/Dll1/Pcdh15/Ret/Fgfr2/Angpt1/Il6/Hnf1b/Tbx2/Dlx3/Foxd1/Ahr/Vegfc/Col4a1/Cobl/Agtr1b/Gdnf/Greb1l/Sema5a/Egfr/Mks1/Ddr1/Aldh1a1/Phldb2/Sema3a/Shroom3/Stard13/Llgl2/Efnb2
BP	GO:0042306	regulation of protein import into nucleus	19	0.705069	1.55392	0.00469953	0.00469953	0.259374	332	tags=32%, list=11%, signal=28%	Zic1/Gbp4/Apod/Jup/Angpt1/Il6
BP	GO:0051241	negative regulation of multicellular organismal process	241	0.496162	1.20298	0.00469953	0.00469953	0.259374	640	tags=27%, list=21%, signal=24%	Ezr/Rnls/Rgcc/Gas6/Hoxa7/Msx2/Gata6/Hoxa5/Bmp7/Kng2/Gata4/Ctsc/Ephb2/Tfpi/Gdf5/Cygb/Gbp4/Cd300a/Pax2/Apod/Sigirr/Ptn/Pi16/Sfrp1/Adipoq/Igf1/Ntn1/Foxa1/Adgrf5/Kng1/Prdm16/Cd38/Esr2/Ccl11/Npr3/Il33/Dll1/Rflna/H2-T23/Angpt1/Il6/Gdf15/Sema4f/Serpinb1b/Loxl2/Hnf1b/Mbp/Ccl2/Slc11a1/Sema4a/Adamts5/Hs3st5/Ahr/Pparg/Tlr6/Lrrc17/Sema6d/Angpt2/Dock5/Irak3/Sema5a/Ptpn13/Egfr/Vtcn1/Adamts1/Fstl3
BP	GO:2000036	regulation of stem cell population maintenance	14	0.737598	1.59311	0.00479952	0.00479952	0.262458	364	tags=36%, list=12%, signal=32%	Bmp7/Pax2/Ptn/Loxl2/Hnf1b
BP	GO:0061140	lung secretory cell differentiation	6	0.857777	1.75801	0.00489951	0.00489951	0.262458	190	tags=50%, list=6%, signal=47%	Gata6/Hoxa5/Igf1
BP	GO:2000677	regulation of transcription regulatory region DNA binding	9	0.79906	1.67935	0.00489951	0.00489951	0.262458	245	tags=44%, list=8%, signal=41%	Msx2/Zbtb7c/Igf1/Msx1
BP	GO:0060322	head development	157	0.520874	1.25068	0.00489951	0.00489951	0.262458	631	tags=29%, list=20%, signal=25%	Zic1/Zic5/Slc6a17/Gsc/Vax2/Bmp7/Ndnf/Pitx2/Sox21/Cend1/Aldh1a2/Ephb2/Amigo2/Bmp5/Pax2/Apod/Arnt2/Sfrp1/Igf1/Kcnc2/Chd7/Msx1/Esr2/Dll1/Adgrg1/Fgfr2/Stra6/Hnf1b/Pianp/Sstr2/Atp1b2/Kif1a/Notch3/Foxp2/Selenop/Otx1/Col4a1/S1pr1/Cbs/Nes/Sema6d/Unc5c/Sema5a/Egfr/Epor/Mks1
BP	GO:0035725	sodium ion transmembrane transport	20	0.694391	1.53534	0.00509949	0.00509949	0.269211	393	tags=35%, list=13%, signal=31%	Slc6a17/Scn7a/Cacna1i/Slc38a1/Slc13a3/Slc6a2/Atp1b2
BP	GO:0008015	blood circulation	108	0.54327	1.29302	0.00509949	0.00509949	0.269211	611	tags=32%, list=20%, signal=27%	Rnls/Gas6/Aoc3/Gata6/Kng2/Gata4/Trdn/Kcna5/Dbh/Cdh5/Adipoq/Kng1/Cd38/Chd7/Esr2/Npr3/F11r/Dll1/Jup/Angpt1/Tbx2/Akap12/Adra1b/Faah/Npr1/Cacna1b/Ahr/Cpa3/Vegfc/Pparg/Tbxa2r/Agtr1b/Cbs/Dock5/Egfr
MF	GO:0005539	glycosaminoglycan binding	47	0.610248	1.40972	0.00539946	0.00539946	0.278982	713	tags=53%, list=23%, signal=42%	Bmp7/Ndnf/Pcsk6/Usp17le/Usp17la/Ptn/Spock2/Sfrp1/Ptprf/Col23a1/Adgre5/Clec3b/Adgrg1/Fgfr2/Ccl2/Ccl7/Adamts5/Itih2/Sema5a/Prelp/Adamts1/Cfh/Ccdc80/Ecm2/Rtn4rl1
BP	GO:0090596	sensory organ morphogenesis	68	0.577811	1.35385	0.00539946	0.00539946	0.278982	384	tags=28%, list=12%, signal=25%	Zic1/Gsc/Vax2/Bmp7/Vax2os/Dio3/Pitx2/Ephb2/Pax2/Ptn/Ntn1/Chd7/Msx1/Sobp/Dll1/Pcdh15/Fgfr2/Stra6/Tbx2
MF	GO:0004888	transmembrane signaling receptor activity	96	0.550996	1.30683	0.00539946	0.00539946	0.278982	671	tags=45%, list=22%, signal=36%	Scn7a/Ephb2/Cd300a/Hcar1/Gpr27/Ptprf/Adgrf5/Adgre5/Adgrl4/Gprc5c/Clec1a/Npr3/Itgal/Adgrg1/Ret/Cntfr/Fgfr2/Sstr2/Adra1b/Fcgr4/Bmpr1b/Gpr88/Tlr6/Tbxa2r/Ptgfr/S1pr1/F3/Agtr1b/Abca1/Unc5c/Sort1/Gipr/Sema5a/Gpr173/Egfr/Epor/Adgrg2/Il3ra/Grik4/Ddr1/Ror1/Cmklr1/Il17ra
BP	GO:0003197	endocardial cushion development	16	0.722964	1.5754	0.00559944	0.00559944	0.285268	457	tags=50%, list=15%, signal=43%	Msx2/Bmp7/Gata4/Bmp5/Foxf1/Msx1/Tbx2/Adamts5
BP	GO:0002067	glandular epithelial cell differentiation	19	0.699962	1.54266	0.00559944	0.00559944	0.285268	326	tags=32%, list=11%, signal=28%	Gata6/Hoxa5/Bmp5/Foxa1/Dll1/Fgfr2
BP	GO:2000178	negative regulation of neural precursor cell proliferation	6	0.85184	1.74585	0.00569943	0.00569943	0.288346	159	tags=50%, list=5%, signal=48%	Pde9a/Cend1/Ptn
BP	GO:0007178	cell surface receptor protein serine/threonine kinase signaling pathway	87	0.558072	1.31997	0.00579942	0.00579942	0.291381	514	tags=30%, list=17%, signal=26%	Zic2/Msx2/Gata6/Bmp7/Dact2/Nanog/Gata4/Gdf5/Bmp5/Onecut2/Cdh5/Sfrp1/Peg10/Prdm16/Adamtsl2/Msx1/Gdf15/Ppm1l/Sfrp4/Dlx3/Ccl2/Foxd1/Veph1/Bmpr1b/Itgb8/Pparg
BP	GO:0090317	negative regulation of intracellular protein transport	7	0.832863	1.72446	0.0059994	0.0059994	0.294276	327	tags=57%, list=11%, signal=51%	Gbp4/Apod/Adipoq/Angpt1
BP	GO:0051130	positive regulation of cellular component organization	243	0.493481	1.19675	0.0059994	0.0059994	0.294276	652	tags=28%, list=21%, signal=24%	Wasf3/Rgcc/Gas6/Eps8l2/Msx2/Bmp7/Ndnf/Syndig1/Lrrtm3/Ephb2/Amigo2/Ptx3/Bmp5/Doc2b/Ptn/Ank1/Mtss1/Cdh5/Igf1/Ptprf/Ntn1/Adgre5/Lrrn3/Adgrl4/Fes/Islr2/Trim67/Msx1/Ccl11/Rims2/Lmod1/Dll1/Prl2c2/Ret/Angpt1/Il6/Gdf15/Enpp2/Cldn19/Sfrp4/Atp1b2/Ccl2/Flrt1/Slc11a1/Sema4a/Rph3al/Ppm1e/Colec10/Cacna1b/Ptprd/Bmf/Ahr/Pparg/Tlr6/Baiap2l2/Neurl1a/Cobl/Nes/Abca1/Sema5a/Gm14137/Avil/Epor/Adamts1/Nox4/Ddr1/Ror1
BP	GO:0003272	endocardial cushion formation	9	0.793253	1.66714	0.00609939	0.00609939	0.294276	384	tags=56%, list=12%, signal=49%	Msx2/Bmp7/Bmp5/Msx1/Tbx2
BP	GO:0090659	walking behavior	12	0.751216	1.60773	0.00609939	0.00609939	0.294276	291	tags=33%, list=9%, signal=30%	Zic1/Cend1/Chd7/Pcdh15
MF	GO:0008083	growth factor activity	25	0.667655	1.49393	0.00609939	0.00609939	0.294276	346	tags=44%, list=11%, signal=39%	Bmp7/Bmp3/Gdf5/Bmp5/Ptn/Igf1/Prl2c3/Areg/Prl2c2/Il6/Gdf15
BP	GO:0090287	regulation of cellular response to growth factor stimulus	70	0.571543	1.34074	0.00609939	0.00609939	0.294276	514	tags=33%, list=17%, signal=28%	Msx2/Gata6/Fgfbp1/Nanog/Gata4/Gdf5/Onecut2/Cdh5/Sfrp1/Ptprf/Peg10/Prdm16/Adamtsl2/Msx1/Dll1/Adgrg1/Angpt1/Gdf15/Sfrp4/Foxd1/Veph1/Vegfc/Pparg
MF	GO:0005158	insulin receptor binding	10	0.777233	1.64559	0.00639936	0.00639936	0.303522	194	tags=30%, list=6%, signal=28%	Irs4/Igf1/Ptprf
BP	GO:0030513	positive regulation of BMP signaling pathway	15	0.723944	1.57187	0.00639936	0.00639936	0.303522	245	tags=40%, list=8%, signal=37%	Msx2/Gata6/Gata4/Gdf5/Cdh5/Msx1
BP	GO:0097017	renal protein absorption	4	0.886586	1.79199	0.00659934	0.00659934	0.303522	183	tags=50%, list=6%, signal=47%	Gas6/Adipoq
BP	GO:0007628	adult walking behavior	11	0.762293	1.62394	0.00659934	0.00659934	0.303522	291	tags=36%, list=9%, signal=33%	Zic1/Cend1/Chd7/Pcdh15
BP	GO:0003151	outflow tract morphogenesis	22	0.680992	1.51325	0.00659934	0.00659934	0.303522	384	tags=32%, list=12%, signal=28%	Msx2/Gata6/Bmp7/Pitx2/Gata4/Fgfr2/Tbx2
BP	GO:0043622	cortical microtubule organization	3	0.918997	1.84587	0.00669933	0.00669933	0.303522	7	tags=33%, list=0%, signal=33%	Ezr
BP	GO:0097018	renal albumin absorption	3	0.918325	1.84452	0.00669933	0.00669933	0.303522	183	tags=67%, list=6%, signal=63%	Gas6/Adipoq
BP	GO:0043567	regulation of insulin-like growth factor receptor signaling pathway	4	0.885761	1.79032	0.00679932	0.00679932	0.303522	190	tags=75%, list=6%, signal=70%	Igfbp3/Bmp5/Igf1
BP	GO:0043583	ear development	59	0.584399	1.362	0.00679932	0.00679932	0.303522	652	tags=41%, list=21%, signal=33%	Zic1/Gsc/Ephb2/Bmp5/Pax2/Igf1/Ntn1/Chd7/Msx1/Sobp/Dll1/Pcdh15/H2-T23/Fgfr2/Stra6/Tbx2/Maf/Cdh23/Otx1/Otogl/Cys1/Mks1/Ddr1/Ror1
BP	GO:0141091	transforming growth factor beta receptor superfamily signaling pathway	85	0.554305	1.30986	0.00679932	0.00679932	0.303522	514	tags=29%, list=17%, signal=25%	Zic2/Msx2/Gata6/Bmp7/Dact2/Nanog/Gata4/Gdf5/Bmp5/Onecut2/Cdh5/Sfrp1/Peg10/Prdm16/Adamtsl2/Msx1/Gdf15/Sfrp4/Dlx3/Ccl2/Foxd1/Veph1/Bmpr1b/Itgb8/Pparg
BP	GO:0022612	gland morphogenesis	46	0.606782	1.40011	0.00689931	0.00689931	0.303522	410	tags=33%, list=13%, signal=29%	Csmd1/Msx2/Bmp7/Ptn/Sfrp1/Igf1/Ntn1/Foxa1/Areg/Esr2/Ccl11/Fgfr2/Il6/Tbx2/Ccl2
BP	GO:0009888	tissue development	441	0.472333	1.15664	0.00689931	0.00689931	0.303522	907	tags=36%, list=29%, signal=30%	Zic2/Zic5/Ezr/Rgcc/Gas6/Csmd1/Hoxa7/Msx2/Gata6/Hoxa5/Gsc/Bmp7/Dact2/Nanog/Pitx2/Gata4/Fendrr/Sox21/Ptgis/Aldh1a2/Bmp3/Gdf5/Bmp5/Pax2/Ptn/Onecut2/Mtss1/Cdh5/Pi16/Foxf1/Sfrp1/Adipoq/Krt87/Ifitm1/Igf1/Ntn1/Foxa1/Areg/Fes/Adamtsl2/Ces1a/Ebf2/Clec3b/Tmprss11f/Chd7/Msx1/Esr2/Ccl11/Wnt6/Basp1/F11r/Dll1/Ppl/Tcf7/Pcdh15/Rflna/Ret/Fgfr2/Angpt1/Il6/Slc40a1/Gjb5/Atp2c2/Sema4f/Krt7/Loxl2/Stra6/Cldn19/Hnf1b/Mb…
MF	GO:0038023	signaling receptor activity	131	0.524881	1.25504	0.0069993	0.0069993	0.303522	671	tags=40%, list=22%, signal=33%	Scn7a/Ephb2/Cd300a/Gucy2f/Hcar1/Gpr27/Ptprf/Adgrf5/Adgre5/Adgrl4/Gprc5c/Clec1a/Esr2/Npr3/Itgal/Adgrg1/Ret/Cntfr/Klrb1a/Fgfr2/Stra6/Sstr2/Cd93/Notch3/Adra1b/Fcgr4/Bmpr1b/Npr1/Trim30d/Ahr/Gpr88/Pparg/Tlr6/Tbxa2r/Ptgfr/S1pr1/F3/Agtr1b/Abca1/Unc5c/Sort1/Gipr/Sema5a/Gpr173/Egfr/Epor/Adgrg2/Il3ra/Grik4/Ddr1/Ror1/Cmklr1/Il17ra
MF	GO:0060089	molecular transducer activity	131	0.524881	1.25504	0.0069993	0.0069993	0.303522	671	tags=40%, list=22%, signal=33%	Scn7a/Ephb2/Cd300a/Gucy2f/Hcar1/Gpr27/Ptprf/Adgrf5/Adgre5/Adgrl4/Gprc5c/Clec1a/Esr2/Npr3/Itgal/Adgrg1/Ret/Cntfr/Klrb1a/Fgfr2/Stra6/Sstr2/Cd93/Notch3/Adra1b/Fcgr4/Bmpr1b/Npr1/Trim30d/Ahr/Gpr88/Pparg/Tlr6/Tbxa2r/Ptgfr/S1pr1/F3/Agtr1b/Abca1/Unc5c/Sort1/Gipr/Sema5a/Gpr173/Egfr/Epor/Adgrg2/Il3ra/Grik4/Ddr1/Ror1/Cmklr1/Il17ra
BP	GO:0034764	positive regulation of transmembrane transport	46	0.605987	1.39828	0.00709929	0.00709929	0.303522	417	tags=26%, list=13%, signal=23%	Aoc3/Trdn/Slc38a1/Ephb2/Rgs7/Adipoq/Igf1/Kcnc2/Stac2/Atp1b2/Ccl2/Arc
BP	GO:0007548	sex differentiation	72	0.564223	1.32564	0.00709929	0.00709929	0.303522	567	tags=33%, list=18%, signal=28%	Csmd1/Gata6/Nanog/Pitx2/Gata4/Ptx3/Bmp5/Sfrp1/Chd7/Esr2/Adgrg1/Tcf7/Cntfr/Angpt1/Stra6/Hnf1b/Bmpr1b/Ahr/Nupr1/Gas2/Dach1/Cyp1b1/Greb1l/Insl6
CC	GO:0062023	collagen-containing extracellular matrix	96	0.545743	1.29437	0.00709929	0.00709929	0.303522	675	tags=42%, list=22%, signal=34%	Col15a1/Bmp7/Plscr2/Pcsk6/Ctsc/Angptl4/Col6a6/Fmod/Ptn/Spock2/Sfrp1/Igf1/Coch/Ntn1/Col23a1/Kng1/Col6a4/Col6a5/Itih5/Fgfr2/Angpt1/Col7a1/Loxl2/Lamc3/Adamts5/Col27a1/Col4a1/F3/Sema6d/Angpt2/Tgfbi/Itih2/Prelp/Adamts1/Mfap5/Mfap2/Ccdc80/Podnl1/Ecm2/Egfl7
BP	GO:2001054	negative regulation of mesenchymal cell apoptotic process	5	0.86571	1.76496	0.00719928	0.00719928	0.303522	364	tags=80%, list=12%, signal=71%	Bmp7/Gdf5/Pax2/Hnf1b
BP	GO:1902455	negative regulation of stem cell population maintenance	6	0.845236	1.73231	0.00729927	0.00729927	0.303522	364	tags=67%, list=12%, signal=59%	Bmp7/Pax2/Loxl2/Hnf1b
BP	GO:0003206	cardiac chamber morphogenesis	36	0.627807	1.43402	0.00729927	0.00729927	0.303522	631	tags=42%, list=20%, signal=34%	Rnls/Msx2/Gata6/Bmp7/Pitx2/Gata4/Bmp5/Foxf1/Chd7/Fgfr2/Tbx2/Ahr/Epor/Adamts1/Mks1
BP	GO:0003205	cardiac chamber development	42	0.610749	1.4037	0.00729927	0.00729927	0.303522	631	tags=40%, list=20%, signal=33%	Rnls/Msx2/Gata6/Bmp7/Pitx2/Gata4/Bmp5/Foxf1/Chd7/Fgfr2/Stra6/Tbx2/Ahr/Greb1l/Epor/Adamts1/Mks1
BP	GO:0050858	negative regulation of antigen receptor-mediated signaling pathway	4	0.884065	1.78689	0.00739926	0.00739926	0.303522	107	tags=50%, list=3%, signal=48%	Ezr/Cd300a
BP	GO:0001842	neural fold formation	4	0.883996	1.78675	0.00739926	0.00739926	0.303522	127	tags=50%, list=4%, signal=48%	Bmp7/Bmp5
BP	GO:0060766	negative regulation of androgen receptor signaling pathway	5	0.864875	1.76326	0.00739926	0.00739926	0.303522	246	tags=60%, list=8%, signal=55%	Sfrp1/Igf1/Esr2
BP	GO:0048704	embryonic skeletal system morphogenesis	21	0.682808	1.51408	0.00739926	0.00739926	0.303522	326	tags=33%, list=11%, signal=30%	Hoxa7/Hoxa5/Gsc/Bmp7/Hoxa4/Mdfi/Fgfr2
BP	GO:0007618	mating	3	0.916237	1.84033	0.00749925	0.00749925	0.303522	153	tags=67%, list=5%, signal=63%	Rsph3b/Rsph9
BP	GO:0050795	regulation of behavior	7	0.825503	1.70922	0.00749925	0.00749925	0.303522	359	tags=71%, list=12%, signal=63%	Ephb2/Esr2/Cntnap4/Il6/Stra6
BP	GO:0030326	embryonic limb morphogenesis	32	0.635771	1.44205	0.00749925	0.00749925	0.303522	245	tags=28%, list=8%, signal=26%	Msx2/Bmp7/Pitx2/Aldh1a2/Gdf5/Sp8/Aff3/Chd7/Msx1
BP	GO:0035113	embryonic appendage morphogenesis	32	0.635771	1.44205	0.00749925	0.00749925	0.303522	245	tags=28%, list=8%, signal=26%	Msx2/Bmp7/Pitx2/Aldh1a2/Gdf5/Sp8/Aff3/Chd7/Msx1
BP	GO:0003228	atrial cardiac muscle tissue development	3	0.915702	1.83926	0.00769923	0.00769923	0.30548	60	tags=67%, list=2%, signal=65%	Gata6/Pitx2
BP	GO:0060479	lung cell differentiation	11	0.758857	1.61662	0.00779922	0.00779922	0.30548	199	tags=36%, list=6%, signal=34%	Gata6/Hoxa5/Igf1/Foxa1
BP	GO:0060487	lung epithelial cell differentiation	11	0.758857	1.61662	0.00779922	0.00779922	0.30548	199	tags=36%, list=6%, signal=34%	Gata6/Hoxa5/Igf1/Foxa1
BP	GO:0009798	axis specification	18	0.697987	1.53253	0.00779922	0.00779922	0.30548	314	tags=39%, list=10%, signal=35%	Vax2/Pitx2/Pcsk6/Sfrp1/Wnt6/Dll1/Mdfi
BP	GO:0043588	skin development	49	0.598015	1.38366	0.00779922	0.00779922	0.30548	409	tags=29%, list=13%, signal=25%	Hoxa7/Msx2/Gata6/Dact2/Sox21/Krt87/Tmprss11f/Dll1/Ppl/Jup/Fgfr2/Krt7/Krt80/Dlx3
BP	GO:0003013	circulatory system process	115	0.532144	1.26901	0.00779922	0.00779922	0.30548	550	tags=30%, list=18%, signal=25%	Rnls/Gas6/Aoc3/Gata6/Kng2/Gata4/Trdn/Kcna5/Slc27a1/Dbh/Cdh5/Adipoq/Kng1/Cd38/Chd7/Esr2/Npr3/F11r/Dll1/Jup/Angpt1/Tbx2/Akap12/Adra1b/Faah/Npr1/Cacna1b/Ahr/Cpa3/Vegfc/Pparg/Tbxa2r/Agtr1b/Cbs
BP	GO:0051783	regulation of nuclear division	18	0.697517	1.5315	0.00789921	0.00789921	0.307742	326	tags=33%, list=11%, signal=30%	Rgcc/Msx2/Bmp7/Igf1/Msx1/Fgfr2
BP	GO:0071772	response to BMP	42	0.609252	1.40026	0.0079992	0.0079992	0.30834	514	tags=36%, list=17%, signal=30%	Msx2/Gata6/Bmp7/Nanog/Gata4/Gdf5/Bmp5/Cdh5/Sfrp1/Msx1/Sfrp4/Dlx3/Foxd1/Bmpr1b/Pparg
BP	GO:0071773	cellular response to BMP stimulus	42	0.609252	1.40026	0.0079992	0.0079992	0.30834	514	tags=36%, list=17%, signal=30%	Msx2/Gata6/Bmp7/Nanog/Gata4/Gdf5/Bmp5/Cdh5/Sfrp1/Msx1/Sfrp4/Dlx3/Foxd1/Bmpr1b/Pparg
BP	GO:0072697	protein localization to cell cortex	3	0.913609	1.83505	0.00809919	0.00809919	0.309498	7	tags=33%, list=0%, signal=33%	Ezr
BP	GO:0003253	cardiac neural crest cell migration involved in outflow tract morphogenesis	4	0.880617	1.77992	0.00819918	0.00819918	0.309498	60	tags=50%, list=2%, signal=49%	Bmp7/Pitx2
BP	GO:0060603	mammary gland duct morphogenesis	14	0.724106	1.56397	0.00819918	0.00819918	0.309498	326	tags=43%, list=11%, signal=39%	Csmd1/Msx2/Ntn1/Areg/Ccl11/Fgfr2
BP	GO:0001568	blood vessel development	179	0.505092	1.21712	0.00819918	0.00819918	0.309498	753	tags=35%, list=24%, signal=28%	Rgcc/Hoxa7/Gata6/Hoxa5/Fgfbp1/Bmp7/Asb4/Ndnf/Pitx2/Gata4/Ptgis/Aldh1a2/Ephb2/Angptl4/Ptn/Cdh5/Foxf1/Adgrf5/Chd7/Ccl11/Npr3/Dll1/Adgrg1/Prl2c2/Jup/Fgfr2/Angpt1/Loxl2/Stra6/Cd93/Tbx2/Nrcam/Tspan18/Dlx3/Ccl2/Notch3/Sema4a/Ahr/Itgb8/Col27a1/Vegfc/Pparg/Col4a1/Cyp1b1/Tbxa2r/S1pr1/F3/Agtr1b/Angpt2/Hoxa3/Tgfbi/Sema5a/Epor/Adamts1/Cfh/Adam8/Egfl7/Heg1/Stard13/Llgl2/Jmjd8/Efnb2/Adam12
BP	GO:0034351	negative regulation of glial cell apoptotic process	5	0.859926	1.75317	0.00829917	0.00829917	0.311658	278	tags=60%, list=9%, signal=55%	Gas6/Igf1/Dll1
BP	GO:0035116	embryonic hindlimb morphogenesis	13	0.730651	1.5728	0.00849915	0.00849915	0.315301	245	tags=38%, list=8%, signal=36%	Msx2/Pitx2/Aff3/Chd7/Msx1
BP	GO:0008283	cell population proliferation	393	0.473452	1.1575	0.00849915	0.00849915	0.315301	652	tags=27%, list=21%, signal=24%	Rgcc/Gas6/Msx2/Gata6/Hoxa5/Fgfbp1/Bmp7/Nanog/Dio3/Pitx2/Gata4/Usp17le/Pde9a/Igfbp3/Ptgis/Cend1/Aldh1a2/Ephb2/Kcna5/Zbtb7c/Gdf5/Cd300a/Bmp5/Dbh/Pax2/Apod/Ptn/Mtss1/Cdh5/Foxf1/Arnt2/Sfrp1/Adipoq/Ifitm1/Igf1/Ptprf/Ntn1/Prl2c3/Areg/Fes/Cd38/Msx1/Esr2/Ccl11/Npr3/Il33/Itgal/Dll1/Spta1/Adgrg1/Tcf7/Prl2c2/Jup/Cntfr/Cntnap4/H2-T23/Fgfr2/Angpt1/Il6/Serpinb1b/Enpp2/Loxl2/Egln3/Cldn19/Hnf1b/Bst1/Tbx2/Sfrp4/N…
BP	GO:0045605	negative regulation of epidermal cell differentiation	5	0.857218	1.74765	0.00869913	0.00869913	0.315301	278	tags=60%, list=9%, signal=55%	Hoxa7/Msx2/Dll1
BP	GO:0045683	negative regulation of epidermis development	5	0.857218	1.74765	0.00869913	0.00869913	0.315301	278	tags=60%, list=9%, signal=55%	Hoxa7/Msx2/Dll1
BP	GO:0060512	prostate gland morphogenesis	10	0.768271	1.62661	0.00869913	0.00869913	0.315301	326	tags=60%, list=11%, signal=54%	Bmp7/Sfrp1/Igf1/Foxa1/Esr2/Fgfr2
BP	GO:0060740	prostate gland epithelium morphogenesis	10	0.768271	1.62661	0.00869913	0.00869913	0.315301	326	tags=60%, list=11%, signal=54%	Bmp7/Sfrp1/Igf1/Foxa1/Esr2/Fgfr2
BP	GO:0042246	tissue regeneration	16	0.710529	1.54831	0.00869913	0.00869913	0.315301	190	tags=31%, list=6%, signal=29%	Nanog/Gata4/Apod/Ptn/Igf1
BP	GO:0090100	positive regulation of transmembrane receptor protein serine/threonine kinase signaling pathway	33	0.629699	1.43066	0.00879912	0.00879912	0.317346	245	tags=24%, list=8%, signal=23%	Msx2/Gata6/Bmp7/Gata4/Gdf5/Bmp5/Cdh5/Msx1
BP	GO:0060525	prostate glandular acinus development	5	0.855838	1.74484	0.0089991	0.0089991	0.321377	326	tags=80%, list=11%, signal=72%	Sfrp1/Igf1/Foxa1/Fgfr2
BP	GO:0009913	epidermal cell differentiation	35	0.624698	1.42431	0.0089991	0.0089991	0.321377	455	tags=34%, list=15%, signal=30%	Hoxa7/Msx2/Gata6/Krt87/Dll1/Ppl/Pcdh15/Krt7/Krt80/Sfrp4/Dlx3/Cdh23
BP	GO:0007166	cell surface receptor signaling pathway	506	0.464009	1.13813	0.00909909	0.00909909	0.323362	675	tags=27%, list=22%, signal=25%	Zic1/Zic2/Ezr/Gas6/Msx2/Gata6/Fgfbp1/Gsc/Vax2/Irs4/Bmp7/Dact2/Plscr2/Nanog/Il1rn/Pitx2/Gata4/Igfbp3/Peli2/Ephb2/Kcna5/Gdf5/Cd300a/Gucy2f/Dok6/Bmp5/Slc27a1/Dbh/Apod/Grid2ip/Sigirr/Ptn/Cblc/Onecut2/Cdh5/Foxf1/Sfrp1/Adipoq/Ifitm1/Igf1/Dgki/Ptprf/Peg10/Foxa1/Adgrf5/Adgre5/Prl2c3/Adgrl4/Areg/Prdm16/Adamtsl2/Cd38/Pappa/Msx1/Esr2/Ccl11/Il33/Rims2/Wnt6/Itgal/Dll1/Adgrg1/Crmp1/Myo1g/Tcf7/Ccl6/Prl2c2/Ccl9/…
BP	GO:0003203	endocardial cushion morphogenesis	11	0.755822	1.61015	0.00919908	0.00919908	0.325329	457	tags=55%, list=15%, signal=47%	Msx2/Bmp7/Bmp5/Msx1/Tbx2/Adamts5
BP	GO:0007423	sensory organ development	141	0.514997	1.2336	0.00929907	0.00929907	0.327276	683	tags=33%, list=22%, signal=27%	Zic1/Gsc/Vax2/Bmp7/Vax2os/Dio3/Pitx2/Aldh1a2/Ephb2/Bmp5/Pax2/Ptn/Igf1/Ntn1/Prdm16/Chd7/Msx1/Sobp/Dll1/Pcdh15/Ret/H2-T23/Fgfr2/Stra6/Cldn19/Lamc3/Tbx2/Foxp2/Maf/Cdh23/Bmpr1b/Ahr/Otx1/Col4a1/Cyp1b1/Nes/Otogl/Egfr/Cys1/Mfap5/Mks1/Mfap2/Cfh/Ddr1/Ror1/Fjx1/Aldh1a1
BP	GO:0009950	dorsal/ventral axis specification	4	0.877198	1.77301	0.00959904	0.00959904	0.329301	314	tags=75%, list=10%, signal=67%	Vax2/Sfrp1/Mdfi
BP	GO:1990009	retinal cell apoptotic process	3	0.909355	1.82651	0.00969903	0.00969903	0.329301	190	tags=67%, list=6%, signal=63%	Dio3/Igf1
BP	GO:0010804	negative regulation of tumor necrosis factor-mediated signaling pathway	5	0.853263	1.73959	0.00969903	0.00969903	0.329301	183	tags=40%, list=6%, signal=38%	Gas6/Adipoq
BP	GO:2000352	negative regulation of endothelial cell apoptotic process	9	0.780027	1.63935	0.00969903	0.00969903	0.329301	327	tags=56%, list=11%, signal=50%	Gas6/Ndnf/Angptl4/Cdh5/Angpt1
BP	GO:0002064	epithelial cell development	49	0.590456	1.36617	0.00969903	0.00969903	0.329301	326	tags=24%, list=11%, signal=22%	Ezr/Hoxa5/Dact2/Bmp5/Onecut2/Cdh5/Adipoq/Foxa1/Esr2/F11r/Dll1/Fgfr2
BP	GO:0048608	reproductive structure development	83	0.549669	1.29766	0.00969903	0.00969903	0.329301	567	tags=31%, list=18%, signal=26%	Csmd1/Gata6/Bmp7/Nanog/Pitx2/Gata4/Ptx3/Bmp5/Sfrp1/Igf1/Foxa1/Chd7/Esr2/Adgrg1/Tcf7/Fgfr2/Angpt1/Stra6/Hnf1b/Bmpr1b/Ahr/Nupr1/Gas2/Cyp1b1/Greb1l/Insl6
BP	GO:0048339	paraxial mesoderm development	3	0.908423	1.82464	0.00979902	0.00979902	0.329301	2	tags=33%, list=0%, signal=33%	Zic2
BP	GO:0014029	neural crest formation	3	0.9079	1.82359	0.00979902	0.00979902	0.329301	181	tags=67%, list=6%, signal=63%	Gsc/Sfrp1
BP	GO:2000145	regulation of cell motility	236	0.49068	1.18921	0.00979902	0.00979902	0.329301	688	tags=31%, list=22%, signal=26%	Rgcc/Gas6/Aoc3/Hoxa7/Fgfbp1/Bmp7/Il1rn/Pitx2/Usp17le/Igfbp3/Ephb2/Cygb/Cd300a/Apod/Ptn/Onecut2/Cdh5/Foxf1/Sfrp1/Adipoq/Ifitm1/Igf1/Ntn1/Fes/Ccl11/Mgat3/Il33/Srgap1/Adgrg1/Ccl6/Prl2c2/Ccl9/Ret/Jup/Angpt1/Gdf15/Sema4f/Enpp2/Cldn19/Bst1/Atp1b2/Ccl2/Ccl7/Rin3/Akap12/Sema4a/Vegfc/Ppargc1a/Pparg/Fam107a/Dach1/Gpsm3/Cyp1b1/Tbxa2r/Dpep1/S1pr1/F3/Sema6d/Angpt2/Unc5c/Cadm4/Dock5/Sema5a/Gpr173/Egfr/Adamts1/…
BP	GO:0003344	pericardium morphogenesis	3	0.907323	1.82243	0.00989901	0.00989901	0.329301	127	tags=67%, list=4%, signal=64%	Bmp7/Bmp5
BP	GO:0001707	mesoderm formation	15	0.709129	1.5397	0.00989901	0.00989901	0.329301	177	tags=27%, list=6%, signal=25%	Bmp7/Nanog/Pax2/Foxf1
BP	GO:0048332	mesoderm morphogenesis	15	0.709129	1.5397	0.00989901	0.00989901	0.329301	177	tags=27%, list=6%, signal=25%	Bmp7/Nanog/Pax2/Foxf1
MF	GO:0008009	chemokine activity	6	0.832994	1.70722	0.009999	0.009999	0.329617	427	tags=83%, list=14%, signal=72%	Ccl11/Ccl6/Ccl9/Ccl2/Ccl7
BP	GO:0048245	eosinophil chemotaxis	6	0.832994	1.70722	0.009999	0.009999	0.329617	427	tags=83%, list=14%, signal=72%	Ccl11/Ccl6/Ccl9/Ccl2/Ccl7
BP	GO:0071695	anatomical structure maturation	51	0.589395	1.36514	0.010099	0.010099	0.331414	546	tags=31%, list=18%, signal=26%	Srrm4/Msx2/Hoxa5/Cend1/Aldh1a2/Pax2/Cdh5/Igf1/Foxa1/Esr2/Rflna/Ret/Nrcam/Pparg/Phospho1/S1pr1
BP	GO:0003171	atrioventricular valve development	6	0.831414	1.70398	0.010199	0.010199	0.331706	61	tags=33%, list=2%, signal=33%	Pitx2/Gata4
BP	GO:0007167	enzyme-linked receptor protein signaling pathway	217	0.494895	1.19765	0.010199	0.010199	0.331706	915	tags=39%, list=30%, signal=29%	Zic2/Gas6/Msx2/Gata6/Fgfbp1/Irs4/Bmp7/Dact2/Nanog/Gata4/Igfbp3/Ephb2/Gdf5/Gucy2f/Dok6/Bmp5/Apod/Cblc/Onecut2/Cdh5/Sfrp1/Adipoq/Igf1/Ptprf/Peg10/Areg/Prdm16/Adamtsl2/Msx1/Esr2/Dll1/Adgrg1/Ret/Fgfr2/Angpt1/Gdf15/Ppm1l/Tbx2/Sfrp4/Dlx3/Ccl2/Flrt1/Foxd1/Dok7/Veph1/Bmpr1b/Npr1/Itgb8/Vegfc/Lck/Pparg/Col4a1/F3/Gdnf/Angpt2/Sort1/Cadm4/Egfr/Fstl3/Ddr1/Ror1/Cdk5r1/Aspn/Efnb2/Efna5/Acvr1c/Itga8/Tgif2/Scube3/…
BP	GO:1903753	negative regulation of p38MAPK cascade	4	0.875533	1.76965	0.010299	0.010299	0.332555	7	tags=25%, list=0%, signal=25%	Ezr
BP	GO:0031641	regulation of myelination	14	0.71908	1.55312	0.010399	0.010399	0.332555	190	tags=29%, list=6%, signal=27%	Wasf3/Ctsc/Ptn/Igf1
BP	GO:0060443	mammary gland morphogenesis	19	0.684083	1.50767	0.010399	0.010399	0.332555	410	tags=42%, list=13%, signal=37%	Csmd1/Msx2/Ntn1/Areg/Ccl11/Fgfr2/Tbx2/Ccl2
BP	GO:0060462	lung lobe development	5	0.851852	1.73671	0.010499	0.010499	0.332555	326	tags=80%, list=11%, signal=72%	Gata4/Foxf1/Igf1/Fgfr2
BP	GO:0060463	lung lobe morphogenesis	5	0.851852	1.73671	0.010499	0.010499	0.332555	326	tags=80%, list=11%, signal=72%	Gata4/Foxf1/Igf1/Fgfr2
BP	GO:0046661	male sex differentiation	33	0.625699	1.42157	0.010499	0.010499	0.332555	567	tags=36%, list=18%, signal=30%	Csmd1/Gata6/Pitx2/Gata4/Bmp5/Sfrp1/Esr2/Adgrg1/Nupr1/Cyp1b1/Greb1l/Insl6
BP	GO:0030334	regulation of cell migration	230	0.490242	1.18753	0.0106989	0.0106989	0.334779	688	tags=30%, list=22%, signal=26%	Rgcc/Gas6/Aoc3/Hoxa7/Fgfbp1/Bmp7/Il1rn/Pitx2/Usp17le/Igfbp3/Ephb2/Cygb/Cd300a/Apod/Ptn/Onecut2/Cdh5/Foxf1/Sfrp1/Adipoq/Ifitm1/Igf1/Ntn1/Ccl11/Mgat3/Il33/Srgap1/Adgrg1/Ccl6/Prl2c2/Ccl9/Ret/Jup/Angpt1/Gdf15/Sema4f/Enpp2/Cldn19/Bst1/Atp1b2/Ccl2/Ccl7/Rin3/Akap12/Sema4a/Vegfc/Ppargc1a/Pparg/Fam107a/Dach1/Gpsm3/Cyp1b1/Tbxa2r/Dpep1/S1pr1/F3/Sema6d/Angpt2/Unc5c/Dock5/Sema5a/Gpr173/Egfr/Adamts1/Nox4/Cmklr…
CC	GO:0034774	secretory granule lumen	3	0.905402	1.81857	0.0107989	0.0107989	0.334779	190	tags=67%, list=6%, signal=63%	Dbh/Igf1
CC	GO:0060205	cytoplasmic vesicle lumen	3	0.905402	1.81857	0.0107989	0.0107989	0.334779	190	tags=67%, list=6%, signal=63%	Dbh/Igf1
BP	GO:0048066	developmental pigmentation	7	0.8122	1.68168	0.0107989	0.0107989	0.334779	2	tags=14%, list=0%, signal=14%	Zic2
BP	GO:0061458	reproductive system development	84	0.547717	1.29334	0.0107989	0.0107989	0.334779	567	tags=31%, list=18%, signal=26%	Csmd1/Gata6/Bmp7/Nanog/Pitx2/Gata4/Ptx3/Bmp5/Sfrp1/Igf1/Foxa1/Chd7/Esr2/Adgrg1/Tcf7/Fgfr2/Angpt1/Stra6/Hnf1b/Bmpr1b/Ahr/Nupr1/Gas2/Cyp1b1/Greb1l/Insl6
BP	GO:2000641	regulation of early endosome to late endosome transport	4	0.873106	1.76474	0.0109989	0.0109989	0.338101	7	tags=25%, list=0%, signal=25%	Ezr
BP	GO:0010466	negative regulation of peptidase activity	36	0.618191	1.41205	0.0109989	0.0109989	0.338101	589	tags=44%, list=19%, signal=36%	Gas6/Tfpi/Pax2/Pi16/Kng1/Ifi209/Itih5/Col7a1/Serpinb1b/Ifi214/Timp4/Serpinb9e/Fetub/Serpinb2/Dpep1/Itih2
BP	GO:0060710	chorio-allantoic fusion	5	0.84939	1.73169	0.0111989	0.0111989	0.341367	127	tags=40%, list=4%, signal=38%	Bmp7/Bmp5
BP	GO:0048732	gland development	117	0.525175	1.25285	0.0111989	0.0111989	0.341367	654	tags=31%, list=21%, signal=25%	Csmd1/Msx2/Gata6/Hoxa5/Bmp7/Pitx2/Aldh1a2/Ptn/Onecut2/Foxf1/Sfrp1/Igf1/Ntn1/Foxa1/Prl2c3/Areg/Msx1/Esr2/Ccl11/Prl2c2/Fgfr2/Il6/Atp2c2/Stra6/Hnf1b/Tbx2/Ccl2/Ahr/Cyp1b1/Neurl1a/Cobl/Hoxa3/Egfr/Hp/Ddr1/Ass1
BP	GO:0070848	response to growth factor	151	0.510433	1.22465	0.0112989	0.0112989	0.34298	611	tags=29%, list=20%, signal=25%	Gas6/Msx2/Gata6/Fgfbp1/Bmp7/Ndnf/Nanog/Gata4/Gdf5/Bmp5/Cblc/Onecut2/Cdh5/Sfrp1/Ptprf/Peg10/Kcnc2/Prdm16/Adamtsl2/Msx1/Dll1/Adgrg1/Fgfr2/Angpt1/Il6/Gdf15/Tbx2/Sfrp4/Dlx3/Ccl2/Flrt1/Foxd1/Veph1/Bmpr1b/Ptprd/Itgb8/Vegfc/Ppargc1a/Pparg/Gdnf/Angpt2/Sort1/Cadm4/Egfr
BP	GO:0045944	positive regulation of transcription by RNA polymerase II	231	0.490006	1.1871	0.0113989	0.0113989	0.34458	514	tags=21%, list=17%, signal=19%	Zic1/Zic2/Rgcc/Hoxa7/Gata6/Hoxa5/Bmp7/Nanog/Pitx2/Gata4/Sox21/Bmp3/Zbtb7c/Bmp5/Pax2/Onecut2/Foxf1/Arnt2/Igf1/Foxa1/Mafa/Hoxa4/Prdm16/Ebf2/Chd7/Msx1/Esr2/Il33/Ifi209/Dll1/Prl2c2/Jup/Fgfr2/Il6/Slc40a1/Hnf1b/Tbx2/Ifi214/Dlx3/Notch3/Foxd1/Slc11a1/Maf/Bmpr1b/Ahr/Otx1/Ppargc1a/Pparg
BP	GO:0032388	positive regulation of intracellular transport	28	0.639448	1.43896	0.0114989	0.0114989	0.346166	332	tags=18%, list=11%, signal=16%	Zic1/Ezr/Gas6/Jup/Il6
BP	GO:0000381	regulation of alternative mRNA splicing, via spliceosome	8	0.791628	1.65216	0.0115988	0.0115988	0.346314	186	tags=25%, list=6%, signal=24%	Srrm4/Rbm20
BP	GO:0003007	heart morphogenesis	66	0.562761	1.31732	0.0115988	0.0115988	0.346314	631	tags=33%, list=20%, signal=27%	Rnls/Msx2/Gata6/Bmp7/Pitx2/Gata4/Aldh1a2/Bmp5/Foxf1/Rbm20/Chd7/Msx1/Dll1/Fgfr2/Angpt1/Tbx2/Adamts5/Ahr/S1pr1/Epor/Adamts1/Mks1
BP	GO:0051955	regulation of amino acid transport	7	0.809636	1.67637	0.0116988	0.0116988	0.347874	78	tags=29%, list=3%, signal=28%	Il1rn/Slc38a1
BP	GO:0001837	epithelial to mesenchymal transition	41	0.601842	1.38174	0.0118988	0.0118988	0.352382	356	tags=24%, list=11%, signal=22%	Rgcc/Msx2/Gsc/Bmp7/Sfrp1/Foxa1/Msx1/Fgfr2/Il6/Loxl2
BP	GO:0072215	regulation of metanephros development	3	0.902455	1.81265	0.0120988	0.0120988	0.353987	305	tags=100%, list=10%, signal=90%	Pax2/Adipoq/Ret
BP	GO:0015824	proline transport	3	0.902424	1.81259	0.0120988	0.0120988	0.353987	13	tags=33%, list=0%, signal=33%	Slc6a17
BP	GO:0072175	epithelial tube formation	43	0.596483	1.37217	0.0120988	0.0120988	0.353987	364	tags=23%, list=12%, signal=21%	Zic2/Zic5/Bmp7/Bmp5/Pax2/Sfrp1/Wnt6/Ret/Fgfr2/Hnf1b
BP	GO:1901654	response to ketone	45	0.594081	1.36936	0.0121988	0.0121988	0.355485	654	tags=44%, list=21%, signal=36%	Gas6/Nanog/Adcy1/Sfrp1/Cd38/Pappa/Esr2/Mbp/Tbx2/Ccl2/Cacna1b/Ahr/Cyp1b1/Tbxa2r/Ptgfr/Agtr1b/Adcy8/Gdnf/Egfr/Ass1
BP	GO:0002065	columnar/cuboidal epithelial cell differentiation	35	0.615323	1.40294	0.0124988	0.0124988	0.359975	409	tags=29%, list=13%, signal=25%	Gata6/Hoxa5/Bmp7/Gata4/Bmp5/Foxa1/Msx1/Dll1/Fgfr2/Dlx3
BP	GO:0048639	positive regulation of developmental growth	45	0.593086	1.36707	0.0124988	0.0124988	0.359975	384	tags=27%, list=12%, signal=24%	Ezr/Gata6/Dio3/Gata4/Igf1/Ntn1/Islr2/Chd7/Rims2/Dll1/Fgfr2/Tbx2
CC	GO:0036454	growth factor complex	3	0.900527	1.80878	0.0125987	0.0125987	0.359975	190	tags=67%, list=6%, signal=63%	Igfbp3/Igf1
BP	GO:0001840	neural plate development	3	0.900392	1.80851	0.0125987	0.0125987	0.359975	2	tags=33%, list=0%, signal=33%	Zic2
BP	GO:0040014	regulation of multicellular organism growth	17	0.692065	1.51248	0.0126987	0.0126987	0.359975	346	tags=29%, list=11%, signal=26%	Ezr/Dio3/Gdf5/Chd7/Gdf15
BP	GO:0001708	cell fate specification	22	0.663099	1.47349	0.0126987	0.0126987	0.359975	384	tags=32%, list=12%, signal=28%	Gsc/Nanog/Pax2/Foxa1/Dll1/Hnf1b/Tbx2
BP	GO:0008217	regulation of blood pressure	37	0.610905	1.39665	0.0126987	0.0126987	0.359975	549	tags=43%, list=18%, signal=36%	Rnls/Gas6/Aoc3/Adipoq/Npr3/F11r/Dll1/Adra1b/Npr1/Cacna1b/Ahr/Cpa3/Vegfc/Pparg/Tbxa2r/Agtr1b
BP	GO:0003310	pancreatic A cell differentiation	3	0.900054	1.80783	0.0127987	0.0127987	0.360008	24	tags=33%, list=1%, signal=33%	Gata6
CC	GO:0060077	inhibitory synapse	6	0.821073	1.68279	0.0127987	0.0127987	0.360008	299	tags=50%, list=10%, signal=45%	Lhfpl4/Rims2/Igsf9
BP	GO:0072132	mesenchyme morphogenesis	16	0.696941	1.5187	0.0128987	0.0128987	0.361425	457	tags=44%, list=15%, signal=37%	Msx2/Bmp7/Bmp5/Foxf1/Msx1/Tbx2/Adamts5
BP	GO:0042476	odontogenesis	29	0.631701	1.42509	0.0129987	0.0129987	0.361446	409	tags=31%, list=13%, signal=27%	Msx2/Gata6/Bmp7/Pitx2/Msx1/Wnt6/Dll1/Fgfr2/Dlx3
CC	GO:0045211	postsynaptic membrane	61	0.567492	1.32404	0.0129987	0.0129987	0.361446	888	tags=51%, list=29%, signal=37%	Lhfpl4/Syndig1/Lrrtm3/Ephb2/Nrgn/Adcy1/Susd4/Rgs7/Grid2ip/Ank1/Dgki/Ptprf/Kcnc2/Igsf9/Sorcs2/Sema4f/Nrcam/Arc/Dok7/Kcnd1/Adam22/Grik4/Cnih2/Nsg1/Efnb2/Itga8/Lrrc4c/Itga3/Epha4/Nrg1/Epha7
BP	GO:0060442	branching involved in prostate gland morphogenesis	5	0.843901	1.7205	0.0134987	0.0134987	0.365523	326	tags=80%, list=11%, signal=72%	Bmp7/Sfrp1/Igf1/Fgfr2
BP	GO:0030510	regulation of BMP signaling pathway	27	0.639218	1.43574	0.0135986	0.0135986	0.365523	514	tags=41%, list=17%, signal=34%	Msx2/Gata6/Nanog/Gata4/Gdf5/Cdh5/Sfrp1/Msx1/Sfrp4/Foxd1/Pparg
BP	GO:0045165	cell fate commitment	56	0.575205	1.33709	0.0135986	0.0135986	0.365523	420	tags=29%, list=14%, signal=25%	Gata6/Gsc/Nanog/Gata4/Pax2/Onecut2/Sfrp1/Foxa1/Ebf2/Wnt6/Dll1/Fgfr2/Il6/Hnf1b/Tbx2/Notch3
BP	GO:0033993	response to lipid	187	0.496106	1.19658	0.0135986	0.0135986	0.365523	655	tags=30%, list=21%, signal=25%	Msx2/Gata6/Bmp7/Plscr2/Nanog/Il1rn/Pitx2/Gata4/Aldh1a2/Ephb2/Tfpi/Adcy1/Pax2/Gldc/Sfrp1/Adipoq/Igf1/Foxa1/Areg/Fes/Ces1a/Cd38/Pappa/Esr2/Gbp10/Ret/Il6/Brinp3/Sult1a1/Sstr2/Mbp/Tbx2/Ccl2/Akap12/Slc11a1/Adra1b/Ppm1e/Fcgr4/Cacna1b/Trim30d/Ahr/Pparg/Fam107a/Cyp1b1/Tbxa2r/Ptgfr/Agtr1b/Adcy8/Gdnf/Abca1/Gipr/Irak3/Egfr/Cfh/Ass1/Ces1g
BP	GO:0035799	ureter maturation	4	0.868696	1.75583	0.0136986	0.0136986	0.365523	305	tags=75%, list=10%, signal=68%	Aldh1a2/Pax2/Ret
BP	GO:0060428	lung epithelium development	17	0.689084	1.50597	0.0136986	0.0136986	0.365523	438	tags=47%, list=14%, signal=41%	Gata6/Hoxa5/Igf1/Foxa1/Adamtsl2/Fgfr2/Stra6/Foxp2
BP	GO:0060765	regulation of androgen receptor signaling pathway	6	0.818103	1.6767	0.0137986	0.0137986	0.365523	246	tags=50%, list=8%, signal=46%	Sfrp1/Igf1/Esr2
BP	GO:1903018	regulation of glycoprotein metabolic process	7	0.801862	1.66027	0.0137986	0.0137986	0.365523	257	tags=43%, list=8%, signal=39%	Ptx3/Igf1/Il33
BP	GO:0048729	tissue morphogenesis	172	0.499885	1.2032	0.0137986	0.0137986	0.365523	752	tags=33%, list=24%, signal=27%	Zic2/Zic5/Csmd1/Msx2/Hoxa5/Bmp7/Nanog/Pitx2/Gata4/Aldh1a2/Bmp5/Pax2/Mtss1/Foxf1/Sfrp1/Igf1/Ntn1/Foxa1/Areg/Chd7/Msx1/Esr2/Ccl11/Wnt6/Dll1/Pcdh15/Ret/Fgfr2/Angpt1/Il6/Hnf1b/Tbx2/Dlx3/Foxd1/Adamts5/Ahr/Vegfc/Col4a1/Cobl/S1pr1/Agtr1b/Gdnf/Greb1l/Sema5a/Egfr/Epor/Mks1/Ddr1/Adam8/Aldh1a1/Phldb2/Sema3a/Shroom3/Heg1/Stard13/Llgl2/Efnb2
BP	GO:0001944	vasculature development	187	0.495805	1.19586	0.0137986	0.0137986	0.365523	753	tags=34%, list=24%, signal=28%	Rgcc/Hoxa7/Gata6/Hoxa5/Fgfbp1/Bmp7/Asb4/Ndnf/Pitx2/Gata4/Ptgis/Aldh1a2/Ephb2/Angptl4/Ptn/Cdh5/Foxf1/Igf1/Adgrf5/Chd7/Ccl11/Npr3/Dll1/Adgrg1/Prl2c2/Jup/Fgfr2/Angpt1/Loxl2/Stra6/Cd93/Tbx2/Nrcam/Tspan18/Dlx3/Ccl2/Notch3/Sema4a/Ahr/Itgb8/Col27a1/Vegfc/Pparg/Col4a1/Cyp1b1/Tbxa2r/S1pr1/F3/Agtr1b/Angpt2/Hoxa3/Tgfbi/Sema5a/Epor/Adamts1/Cfh/Adam8/Egfl7/Heg1/Stard13/Llgl2/Jmjd8/Efnb2/Adam12
MF	GO:0005343	organic acid:sodium symporter activity	4	0.867721	1.75386	0.0138986	0.0138986	0.365523	131	tags=50%, list=4%, signal=48%	Slc38a1/Slc13a3
BP	GO:0032386	regulation of intracellular transport	50	0.580595	1.34427	0.0138986	0.0138986	0.365523	332	tags=18%, list=11%, signal=16%	Zic1/Ezr/Gas6/Gbp4/Apod/Adipoq/Jup/Angpt1/Il6
BP	GO:0021534	cell proliferation in hindbrain	3	0.897214	1.80212	0.0140986	0.0140986	0.365523	190	tags=67%, list=6%, signal=63%	Cend1/Igf1
BP	GO:0021924	cell proliferation in external granule layer	3	0.897214	1.80212	0.0140986	0.0140986	0.365523	190	tags=67%, list=6%, signal=63%	Cend1/Igf1
BP	GO:0021930	cerebellar granule cell precursor proliferation	3	0.897214	1.80212	0.0140986	0.0140986	0.365523	190	tags=67%, list=6%, signal=63%	Cend1/Igf1
MF	GO:0004114	3',5'-cyclic-nucleotide phosphodiesterase activity	3	0.896505	1.8007	0.0140986	0.0140986	0.365523	173	tags=67%, list=6%, signal=63%	Pde9a/Pde1c
MF	GO:0004115	3',5'-cyclic-AMP phosphodiesterase activity	3	0.896505	1.8007	0.0140986	0.0140986	0.365523	173	tags=67%, list=6%, signal=63%	Pde9a/Pde1c
MF	GO:0047555	3',5'-cyclic-GMP phosphodiesterase activity	3	0.896505	1.8007	0.0140986	0.0140986	0.365523	173	tags=67%, list=6%, signal=63%	Pde9a/Pde1c
CC	GO:0030658	transport vesicle membrane	40	0.601281	1.37871	0.0140986	0.0140986	0.365523	517	tags=30%, list=17%, signal=25%	Slc6a17/Syndig1/Nrgn/Dbh/Doc2b/Dgki/Syn2/Slc17a9/Syngr3/Slc6a2/Rph3al/Syn1
CC	GO:0044298	cell body membrane	9	0.770585	1.61951	0.0142986	0.0142986	0.369393	557	tags=67%, list=18%, signal=55%	Piezo2/Kcnc2/Slc6a2/Atp1b2/Flrt1/Adcy8
BP	GO:0043627	response to estrogen	15	0.698778	1.51723	0.0144986	0.0144986	0.373236	246	tags=33%, list=8%, signal=31%	Gata6/Gata4/Abcb11/Sfrp1/Esr2
BP	GO:0060444	branching involved in mammary gland duct morphogenesis	10	0.752313	1.59283	0.0145985	0.0145985	0.374274	247	tags=40%, list=8%, signal=37%	Csmd1/Msx2/Areg/Ccl11
BP	GO:0016331	morphogenesis of embryonic epithelium	48	0.583707	1.34969	0.0146985	0.0146985	0.374274	743	tags=38%, list=24%, signal=29%	Zic2/Zic5/Bmp7/Aldh1a2/Bmp5/Pax2/Sfrp1/Wnt6/Ret/Fgfr2/Hnf1b/Vegfc/Cobl/Gdnf/Mks1/Aldh1a1/Shroom3/Llgl2
BP	GO:0097305	response to alcohol	52	0.575285	1.33349	0.0147985	0.0147985	0.374274	779	tags=44%, list=25%, signal=34%	Nanog/Abcb11/Adcy1/Dbh/Sfrp1/Adipoq/Igf1/Kcnc2/Ces1a/Jup/Ccl2/Arc/Ccl7/Ahr/Cyp1b1/Tbxa2r/Ptgfr/Adcy8/Abca1/Ces1g/Aldh1a1/Efna5/Mir351
BP	GO:0060526	prostate glandular acinus morphogenesis	3	0.895672	1.79902	0.0148985	0.0148985	0.374274	326	tags=100%, list=11%, signal=90%	Sfrp1/Igf1/Fgfr2
BP	GO:0060527	prostate epithelial cord arborization involved in prostate glandular acinus morphogenesis	3	0.895672	1.79902	0.0148985	0.0148985	0.374274	326	tags=100%, list=11%, signal=90%	Sfrp1/Igf1/Fgfr2
BP	GO:0048368	lateral mesoderm development	3	0.895403	1.79848	0.0148985	0.0148985	0.374274	177	tags=67%, list=6%, signal=63%	Fendrr/Foxf1
BP	GO:0051101	regulation of DNA binding	28	0.63281	1.42402	0.0148985	0.0148985	0.374274	392	tags=29%, list=13%, signal=25%	Msx2/Pitx2/Zbtb7c/Igf1/Msx1/Ifi209/Mdfi/Ifi214
BP	GO:0060430	lung saccule development	4	0.864048	1.74643	0.0149985	0.0149985	0.375339	359	tags=75%, list=12%, signal=66%	Gata6/Foxa1/Stra6
BP	GO:0072207	metanephric epithelium development	7	0.798252	1.6528	0.0151985	0.0151985	0.375339	183	tags=43%, list=6%, signal=40%	Pax2/Mtss1/Adipoq
BP	GO:0061028	establishment of endothelial barrier	9	0.76761	1.61325	0.0151985	0.0151985	0.375339	271	tags=33%, list=9%, signal=31%	Ezr/Cdh5/F11r
BP	GO:0007265	Ras protein signal transduction	20	0.666711	1.47414	0.0151985	0.0151985	0.375339	516	tags=40%, list=17%, signal=34%	Ephb2/Dok6/Igf1/Dgki/Ntn1/Trim67/Syde2/Ksr1
BP	GO:0001666	response to hypoxia	79	0.543607	1.28152	0.0151985	0.0151985	0.375339	560	tags=28%, list=18%, signal=23%	Rgcc/Gata6/Ndnf/Dio3/Ptgis/Kcna5/Cygb/Angptl4/Arnt2/Sfrp1/Adipoq/Cd38/Loxl2/Egln3/Ndrg1/Ccl2/Ptprd/Vegfc/Pparg/Agtr1b/Cbs/Angpt2
BP	GO:0045616	regulation of keratinocyte differentiation	7	0.797652	1.65156	0.0153985	0.0153985	0.378993	22	tags=29%, list=1%, signal=28%	Hoxa7/Msx2
BP	GO:0072075	metanephric mesenchyme development	5	0.838144	1.70876	0.0156984	0.0156984	0.381224	145	tags=40%, list=5%, signal=38%	Bmp7/Pax2
BP	GO:0021983	pituitary gland development	6	0.812644	1.66552	0.0156984	0.0156984	0.381224	77	tags=33%, list=2%, signal=33%	Pitx2/Aldh1a2
BP	GO:0050982	detection of mechanical stimulus	10	0.749748	1.5874	0.0156984	0.0156984	0.381224	306	tags=40%, list=10%, signal=36%	Piezo2/Igf1/Pcdh15/Jup
BP	GO:0007156	homophilic cell adhesion via plasma membrane adhesion molecules	20	0.665795	1.47211	0.0156984	0.0156984	0.381224	1027	tags=95%, list=33%, signal=64%	Amigo2/Emb/Cdh5/Ptprf/Pcdh15/Igsf9/Ret/Nrcam/Cdh23/Cntn6/Cadm4/Pcdhga4/Cdh6/Nectin2/Hmcn2/Kirrel3/Pcdh1/Pcdh18/L1cam
BP	GO:0048593	camera-type eye morphogenesis	32	0.618202	1.4022	0.0160984	0.0160984	0.389638	384	tags=31%, list=12%, signal=28%	Bmp7/Vax2os/Dio3/Pitx2/Ephb2/Pax2/Ptn/Dll1/Stra6/Tbx2
BP	GO:0072224	metanephric glomerulus development	5	0.835494	1.70336	0.0162984	0.0162984	0.391693	305	tags=60%, list=10%, signal=54%	Pax2/Adipoq/Ret
MF	GO:0004866	endopeptidase inhibitor activity	21	0.661476	1.46677	0.0162984	0.0162984	0.391693	718	tags=62%, list=23%, signal=48%	Kng2/Tfpi/Kng1/Itih5/Col7a1/Serpinb1b/Timp4/Serpinb9e/Fetub/Serpinb2/Itih2/Nlrp2/Serpinb9b
BP	GO:2000660	negative regulation of interleukin-1-mediated signaling pathway	3	0.893734	1.79513	0.0163984	0.0163984	0.391693	332	tags=100%, list=11%, signal=89%	Il1rn/Sigirr/Il6
BP	GO:0050900	leukocyte migration	70	0.551477	1.29367	0.0163984	0.0163984	0.391693	546	tags=34%, list=18%, signal=29%	Gas6/Aoc3/Hoxa7/Cd300a/Dbh/Apod/Ptn/Ccl11/Il33/F11r/Itgal/Myo1g/Ccl6/Ccl9/Add2/Gdf15/Bst1/Ccl2/Ccl7/Rin3/Vegfc/Gpsm3/Dpep1/S1pr1
BP	GO:1901655	cellular response to ketone	28	0.630343	1.41847	0.0165983	0.0165983	0.392425	825	tags=61%, list=27%, signal=45%	Gas6/Nanog/Adcy1/Sfrp1/Tbx2/Ccl2/Ahr/Cyp1b1/Ptgfr/Agtr1b/Adcy8/Gdnf/Egfr/Ass1/Efna5/Mir351/Fbxo32
BP	GO:0030902	hindbrain development	39	0.598981	1.37205	0.0165983	0.0165983	0.392425	550	tags=36%, list=18%, signal=30%	Bmp7/Cend1/Aldh1a2/Ephb2/Bmp5/Igf1/Dll1/Hnf1b/Pianp/Sstr2/Atp1b2/Foxp2/Otx1/Cbs
CC	GO:0097060	synaptic membrane	100	0.527331	1.2527	0.0165983	0.0165983	0.392425	889	tags=46%, list=29%, signal=34%	Lhfpl4/Syndig1/Lrrtm3/Ephb2/Nrgn/Adcy1/Kcnq5/Susd4/Rgs7/Grid2ip/Ank1/Dgki/Ptprf/Kcnc2/Rims2/Igsf9/Cntnap4/Sorcs2/Sema4f/Slc6a2/Nrcam/Arc/Dok7/Ptprd/Syde2/Kcnd1/Adcy8/Cntn6/Adam22/Cadm4/Egfr/Stx1b/Grik4/Cnih2/Adam23/Nsg1/Efnb2/Cxadr/Itga8/Nipsnap1/Lrrc4c/Itga3/Epha4/Nrg1/Epha7/Lpar2
BP	GO:1900121	negative regulation of receptor binding	3	0.893302	1.79426	0.0166983	0.0166983	0.392425	194	tags=67%, list=6%, signal=63%	Adipoq/Ptprf
BP	GO:0032355	response to estradiol	31	0.619512	1.40333	0.0166983	0.0166983	0.392425	654	tags=45%, list=21%, signal=36%	Msx2/Bmp7/Aldh1a2/Sfrp1/Foxa1/Areg/Cd38/Esr2/Sstr2/Ccl2/Cyp1b1/Ptgfr/Egfr/Ass1
BP	GO:0048592	eye morphogenesis	38	0.60149	1.37731	0.0167983	0.0167983	0.393505	683	tags=42%, list=22%, signal=33%	Vax2/Bmp7/Vax2os/Dio3/Pitx2/Ephb2/Pax2/Ptn/Dll1/Stra6/Tbx2/Mfap5/Mfap2/Cfh/Fjx1/Aldh1a1
BP	GO:0022008	neurogenesis	388	0.467871	1.14361	0.0168983	0.0168983	0.394579	660	tags=27%, list=21%, signal=24%	Zic2/Wasf3/Srrm4/Gas6/Vax2/Bmp7/Ndnf/Vax2os/Dio3/Pitx2/Sox21/Cend1/Aldh1a2/Ephb2/Foxo6/Gdf5/Adcy1/Bmp5/Pax2/Apod/Ptn/Emb/Onecut2/Sfrp1/Igf1/Ptprf/Ntn1/Foxa1/Tspan2/Areg/Fes/Prdm16/Cd38/Islr2/Trim67/Chd7/Esr2/Ccl11/Il33/Rims2/Wnt6/Dll1/Adgrg1/Crmp1/Pcdh15/Prl2c2/Igsf9/Klk6/Ret/Cntnap4/Fgfr2/Il6/Brinp3/Sema4f/Sh3gl3/Enpp2/Lamc3/Mbp/Tbx2/Ndrg1/Atp1b2/Fam151b/Prex2/Nrcam/Kif1a/Dlx3/Ccl2/Arc/Notch3/Na…
BP	GO:0060795	cell fate commitment involved in formation of primary germ layer	7	0.793302	1.64255	0.0169983	0.0169983	0.395646	364	tags=57%, list=12%, signal=51%	Gata6/Nanog/Pax2/Hnf1b
BP	GO:0045638	negative regulation of myeloid cell differentiation	19	0.669518	1.47557	0.0172983	0.0172983	0.40111	278	tags=32%, list=9%, signal=29%	Hoxa7/Hoxa5/Sfrp1/Adipoq/Prdm16/Dll1
BP	GO:0042308	negative regulation of protein import into nucleus	5	0.833561	1.69942	0.0173983	0.0173983	0.40111	327	tags=60%, list=11%, signal=54%	Gbp4/Apod/Angpt1
BP	GO:0046823	negative regulation of nucleocytoplasmic transport	5	0.833561	1.69942	0.0173983	0.0173983	0.40111	327	tags=60%, list=11%, signal=54%	Gbp4/Apod/Angpt1
BP	GO:0048617	embryonic foregut morphogenesis	3	0.892036	1.79172	0.0175982	0.0175982	0.404189	177	tags=67%, list=6%, signal=63%	Gata4/Foxf1
MF	GO:0016638	oxidoreductase activity, acting on the CH-NH2 group of donors	8	0.775386	1.61826	0.0176982	0.0176982	0.404189	356	tags=50%, list=11%, signal=44%	Rnls/Aoc3/Gldc/Loxl2
BP	GO:0001818	negative regulation of cytokine production	64	0.558623	1.30556	0.0176982	0.0176982	0.404189	527	tags=28%, list=17%, signal=24%	Ezr/Rgcc/Gas6/Gata6/Ephb2/Gbp4/Apod/Sigirr/Adipoq/Igf1/Il33/Dll1/Angpt1/Il6/Serpinb1b/Slc11a1/Pparg/Tlr6
CC	GO:0098839	postsynaptic density membrane	26	0.637946	1.43033	0.0177982	0.0177982	0.405202	888	tags=73%, list=29%, signal=53%	Syndig1/Lrrtm3/Adcy1/Dgki/Ptprf/Igsf9/Sorcs2/Sema4f/Nrcam/Arc/Adam22/Grik4/Cnih2/Efnb2/Itga8/Lrrc4c/Epha4/Nrg1/Epha7
BP	GO:0001711	endodermal cell fate commitment	4	0.855909	1.72998	0.0179982	0.0179982	0.406683	364	tags=75%, list=12%, signal=66%	Gata6/Nanog/Hnf1b
BP	GO:0061309	cardiac neural crest cell development involved in outflow tract morphogenesis	6	0.807465	1.6549	0.0179982	0.0179982	0.406683	60	tags=33%, list=2%, signal=33%	Bmp7/Pitx2
MF	GO:0030247	polysaccharide binding	4	0.855496	1.72915	0.0180982	0.0180982	0.406683	355	tags=75%, list=11%, signal=66%	Ptx3/Enpp2/Endou
BP	GO:0040012	regulation of locomotion	242	0.482628	1.17031	0.0180982	0.0180982	0.406683	688	tags=30%, list=22%, signal=25%	Rgcc/Gas6/Aoc3/Hoxa7/Fgfbp1/Bmp7/Il1rn/Pitx2/Usp17le/Igfbp3/Ephb2/Cygb/Cd300a/Apod/Ptn/Onecut2/Cdh5/Foxf1/Sfrp1/Adipoq/Ifitm1/Igf1/Ntn1/Fes/Ccl11/Mgat3/Il33/Srgap1/Adgrg1/Ccl6/Prl2c2/Ccl9/Ret/Jup/Angpt1/Gdf15/Sema4f/Enpp2/Cldn19/Bst1/Atp1b2/Ccl2/Ccl7/Rin3/Akap12/Sema4a/Vegfc/Ppargc1a/Pparg/Fam107a/Dach1/Gpsm3/Cyp1b1/Tbxa2r/Dpep1/S1pr1/F3/Sema6d/Angpt2/Unc5c/Cadm4/Dock5/Sema5a/Gpr173/Egfr/Adamts1/…
BP	GO:0030857	negative regulation of epithelial cell differentiation	15	0.690586	1.49944	0.0181982	0.0181982	0.406683	278	tags=27%, list=9%, signal=24%	Hoxa7/Msx2/Msx1/Dll1
BP	GO:0001838	embryonic epithelial tube formation	40	0.593462	1.36078	0.0181982	0.0181982	0.406683	364	tags=22%, list=12%, signal=20%	Zic2/Zic5/Bmp7/Bmp5/Pax2/Sfrp1/Wnt6/Ret/Hnf1b
CC	GO:0099634	postsynaptic specialization membrane	27	0.632028	1.41959	0.0184982	0.0184982	0.409361	888	tags=70%, list=29%, signal=51%	Syndig1/Lrrtm3/Adcy1/Dgki/Ptprf/Igsf9/Sorcs2/Sema4f/Nrcam/Arc/Adam22/Grik4/Cnih2/Efnb2/Itga8/Lrrc4c/Epha4/Nrg1/Epha7
BP	GO:0038092	nodal signaling pathway	4	0.854565	1.72727	0.0185981	0.0185981	0.409361	43	tags=50%, list=1%, signal=49%	Zic2/Dact2
MF	GO:0033612	receptor serine/threonine kinase binding	10	0.743692	1.57457	0.0187981	0.0187981	0.409361	172	tags=40%, list=6%, signal=38%	Bmp7/Bmp3/Bmp5/Cdh5
BP	GO:2000048	negative regulation of cell-cell adhesion mediated by cadherin	3	0.889094	1.78581	0.0188981	0.0188981	0.409361	12	tags=33%, list=0%, signal=33%	Rgcc
MF	GO:0070696	transmembrane receptor protein serine/threonine kinase binding	9	0.758527	1.59416	0.0188981	0.0188981	0.409361	172	tags=44%, list=6%, signal=42%	Bmp7/Bmp3/Bmp5/Cdh5
MF	GO:0070700	BMP receptor binding	9	0.758527	1.59416	0.0188981	0.0188981	0.409361	172	tags=44%, list=6%, signal=42%	Bmp7/Bmp3/Bmp5/Cdh5
BP	GO:0000380	alternative mRNA splicing, via spliceosome	10	0.743031	1.57318	0.0188981	0.0188981	0.409361	186	tags=20%, list=6%, signal=19%	Srrm4/Rbm20
BP	GO:0048839	inner ear development	49	0.576037	1.33281	0.0188981	0.0188981	0.409361	652	tags=41%, list=21%, signal=33%	Zic1/Ephb2/Pax2/Igf1/Ntn1/Chd7/Msx1/Sobp/Dll1/Pcdh15/H2-T23/Fgfr2/Tbx2/Maf/Cdh23/Otx1/Otogl/Cys1/Mks1/Ror1
BP	GO:2001212	regulation of vasculogenesis	3	0.888828	1.78528	0.0189981	0.0189981	0.409361	42	tags=33%, list=1%, signal=33%	Asb4
MF	GO:0030414	peptidase inhibitor activity	23	0.648375	1.44355	0.0189981	0.0189981	0.409361	718	tags=61%, list=23%, signal=47%	Kng2/Tfpi/Pi16/Kng1/Itih5/Col7a1/Serpinb1b/Timp4/Serpinb9e/Fetub/Serpinb2/Itih2/Nlrp2/Serpinb9b
BP	GO:0043086	negative regulation of catalytic activity	103	0.52373	1.24494	0.0189981	0.0189981	0.409361	722	tags=35%, list=23%, signal=28%	Gas6/Usp17le/Ephb2/Tfpi/Cd300a/Ptx3/Angptl4/Pax2/Cblc/Pi16/Sfrp1/Adipoq/Kng1/Ifi209/Itih5/Col7a1/Serpinb1b/Ifi214/Timp4/Serpinb9e/Fetub/Ppm1e/Deptor/Fabp4/Pparg/Serpinb2/Dpep1/Nes/Sh3bp5/Itih2/Sort1/Irak3/Trib3/Bscl2/Serpinb9b/Heg1
BP	GO:0071363	cellular response to growth factor stimulus	147	0.504129	1.20882	0.0190981	0.0190981	0.409361	611	tags=29%, list=20%, signal=24%	Gas6/Msx2/Gata6/Fgfbp1/Bmp7/Ndnf/Nanog/Gata4/Gdf5/Bmp5/Onecut2/Cdh5/Sfrp1/Ptprf/Peg10/Prdm16/Adamtsl2/Msx1/Dll1/Adgrg1/Fgfr2/Angpt1/Il6/Gdf15/Tbx2/Sfrp4/Dlx3/Ccl2/Flrt1/Foxd1/Veph1/Bmpr1b/Ptprd/Itgb8/Vegfc/Ppargc1a/Pparg/Gdnf/Angpt2/Sort1/Cadm4/Egfr
BP	GO:0050830	defense response to Gram-positive bacterium	18	0.671353	1.47405	0.0191981	0.0191981	0.409361	407	tags=39%, list=13%, signal=34%	Gbp4/Gbp8/Gbp11/Mpeg1/Gbp10/H2-T23/Gbp9
BP	GO:0051384	response to glucocorticoid	28	0.627193	1.41138	0.0192981	0.0192981	0.409361	654	tags=54%, list=21%, signal=43%	Il1rn/Adipoq/Areg/Pappa/Il6/Sult1a1/Sstr2/Tbx2/Ccl2/Fam107a/Cyp1b1/Agtr1b/Gdnf/Egfr/Ass1
BP	GO:0060441	epithelial tube branching involved in lung morphogenesis	8	0.771468	1.61009	0.0193981	0.0193981	0.409361	384	tags=62%, list=12%, signal=55%	Hoxa5/Foxf1/Foxa1/Fgfr2/Tbx2
BP	GO:0008584	male gonad development	29	0.622435	1.40419	0.0193981	0.0193981	0.409361	567	tags=34%, list=18%, signal=28%	Csmd1/Gata6/Pitx2/Gata4/Sfrp1/Esr2/Adgrg1/Nupr1/Cyp1b1/Insl6
BP	GO:0046546	development of primary male sexual characteristics	29	0.622435	1.40419	0.0193981	0.0193981	0.409361	567	tags=34%, list=18%, signal=28%	Csmd1/Gata6/Pitx2/Gata4/Sfrp1/Esr2/Adgrg1/Nupr1/Cyp1b1/Insl6
MF	GO:0004930	G protein-coupled receptor activity	37	0.599021	1.36949	0.0193981	0.0193981	0.409361	665	tags=51%, list=21%, signal=41%	Hcar1/Gpr27/Adgrf5/Adgre5/Adgrl4/Gprc5c/Npr3/Adgrg1/Sstr2/Adra1b/Gpr88/Tbxa2r/Ptgfr/S1pr1/Agtr1b/Gipr/Gpr173/Adgrg2/Cmklr1
BP	GO:1902338	negative regulation of apoptotic process involved in morphogenesis	4	0.852915	1.72393	0.0194981	0.0194981	0.409361	364	tags=75%, list=12%, signal=66%	Bmp7/Pax2/Hnf1b
BP	GO:1904746	negative regulation of apoptotic process involved in development	4	0.852915	1.72393	0.0194981	0.0194981	0.409361	364	tags=75%, list=12%, signal=66%	Bmp7/Pax2/Hnf1b
BP	GO:0007600	sensory perception	68	0.550236	1.28924	0.0194981	0.0194981	0.409361	652	tags=35%, list=21%, signal=28%	Zic2/Piezo2/Srrm4/Eps8l2/Lhfpl4/Gucy2f/Gng13/Pde1c/Igf1/Coch/Gprc5c/Chd7/Sobp/Pcdh15/Cldn19/Lamc3/Mbp/Ccl2/Cdh23/Rgs9bp/Otogl/Sema5a/Cfh/Ror1
BP	GO:0014070	response to organic cyclic compound	182	0.492177	1.18649	0.019598	0.019598	0.410278	617	tags=27%, list=20%, signal=23%	Ezr/Rnls/Msx2/Gata6/Bmp7/Nanog/Il1rn/Ptgis/Aldh1a2/Tfpi/Abcb11/Adcy1/Gldc/Foxf1/Sfrp1/Adipoq/Igf1/Foxa1/Kcnc2/Areg/Fes/Ces1a/Cd38/Pappa/Esr2/Jup/Il6/Sult1a1/Sstr2/Mbp/Tbx2/Ccl2/Arc/Adra1b/Cacna1b/Ahr/Pparg/Fam107a/Cyp1b1/Tbxa2r/Ptgfr/Agtr1b/Cbs/Adcy8/Gdnf/Angpt2/Abca1/Irak3/Egfr/Ifit3
BP	GO:0010458	exit from mitosis	6	0.803729	1.64724	0.019698	0.019698	0.41119	12	tags=17%, list=0%, signal=17%	Rgcc
BP	GO:1904672	regulation of somatic stem cell population maintenance	5	0.828401	1.6889	0.020098	0.020098	0.413665	364	tags=60%, list=12%, signal=53%	Bmp7/Pax2/Hnf1b
BP	GO:0044344	cellular response to fibroblast growth factor stimulus	15	0.688537	1.49499	0.020098	0.020098	0.413665	426	tags=40%, list=14%, signal=35%	Fgfbp1/Ndnf/Sfrp1/Fgfr2/Tbx2/Flrt1
BP	GO:0071774	response to fibroblast growth factor	15	0.688537	1.49499	0.020098	0.020098	0.413665	426	tags=40%, list=14%, signal=35%	Fgfbp1/Ndnf/Sfrp1/Fgfr2/Tbx2/Flrt1
BP	GO:0035050	embryonic heart tube development	15	0.68843	1.49476	0.020098	0.020098	0.413665	384	tags=33%, list=12%, signal=29%	Pitx2/Gata4/Aldh1a2/Dll1/Tbx2
BP	GO:0001655	urogenital system development	21	0.654039	1.45028	0.020198	0.020198	0.413665	326	tags=38%, list=11%, signal=34%	Bmp7/Ephb2/Pax2/Sfrp1/Igf1/Foxa1/Esr2/Fgfr2
BP	GO:0060510	type II pneumocyte differentiation	4	0.85075	1.71955	0.020298	0.020298	0.413665	190	tags=50%, list=6%, signal=47%	Gata6/Igf1
BP	GO:0035264	multicellular organism growth	47	0.578684	1.33681	0.020298	0.020298	0.413665	346	tags=21%, list=11%, signal=19%	Ezr/Hoxa5/Dio3/Fendrr/Gdf5/Igf1/Chd7/Pcdh15/Brinp3/Gdf15
BP	GO:1904692	positive regulation of type B pancreatic cell proliferation	4	0.850417	1.71888	0.020398	0.020398	0.413665	190	tags=50%, list=6%, signal=47%	Sfrp1/Igf1
BP	GO:0030521	androgen receptor signaling pathway	7	0.784376	1.62407	0.020398	0.020398	0.413665	246	tags=43%, list=8%, signal=40%	Sfrp1/Igf1/Esr2
BP	GO:0070166	enamel mineralization	3	0.885208	1.77801	0.020498	0.020498	0.413665	22	tags=33%, list=1%, signal=33%	Msx2
BP	GO:0097186	amelogenesis	3	0.885208	1.77801	0.020498	0.020498	0.413665	22	tags=33%, list=1%, signal=33%	Msx2
BP	GO:0046580	negative regulation of Ras protein signal transduction	4	0.850247	1.71854	0.020498	0.020498	0.413665	237	tags=50%, list=8%, signal=46%	Ephb2/Trim67
BP	GO:0044089	positive regulation of cellular component biogenesis	102	0.523097	1.24308	0.0205979	0.0205979	0.414534	646	tags=30%, list=21%, signal=25%	Rgcc/Eps8l2/Bmp7/Syndig1/Lrrtm3/Ephb2/Amigo2/Mtss1/Cdh5/Adgre5/Lrrn3/Adgrl4/Fes/Ccl11/Lmod1/Enpp2/Cldn19/Flrt1/Sema4a/Ppm1e/Ptprd/Bmf/Ahr/Tlr6/Baiap2l2/Neurl1a/Cobl/Abca1/Gm14137/Avil/Nox4
BP	GO:0072677	eosinophil migration	8	0.768391	1.60366	0.0208979	0.0208979	0.417114	427	tags=75%, list=14%, signal=65%	Cd300a/Ccl11/Ccl6/Ccl9/Ccl2/Ccl7
BP	GO:0019933	cAMP-mediated signaling	10	0.739281	1.56524	0.0208979	0.0208979	0.417114	598	tags=70%, list=19%, signal=57%	Pde9a/Adcy1/Pde1c/Ahr/Ksr1/Adcy8/Gipr
BP	GO:0006814	sodium ion transport	31	0.612811	1.38815	0.0208979	0.0208979	0.417114	393	tags=26%, list=13%, signal=23%	Slc6a17/Scn7a/Cacna1i/Slc38a1/Slc13a3/Nkain3/Slc6a2/Atp1b2
BP	GO:0050808	synapse organization	140	0.505918	1.21177	0.0211979	0.0211979	0.417933	930	tags=44%, list=30%, signal=32%	Wasf3/Ezr/Lhfpl4/Syndig1/Lrrtm3/Ephb2/Amigo2/Ptn/Ptprf/Ntn1/Adgre5/Lrrn3/Adgrl4/Syn2/Rims2/Crmp1/Igsf9/Cntnap4/Add2/Fgfr2/Nrcam/Sorbs2/Kif1a/Arc/Carmil3/Flrt1/Sema4a/Pcdhgc5/Dok7/Ptprd/Syn1/Fam107a/Col4a1/Neurl1a/Gdnf/Ppfibp2/Rab39b/Sncg/Cntn6/Sort1/Cadm4/Ptpn13/Sema3a/Cdk5r1/Map1b/Cbln3/Efnb2/Cdh6/Efna5/Lrrc4c/Rac3/Ppfia3/Itga3/Epha4/Slc7a11/Nrg1/Hmcn2/Epha7/Kirrel3/Unc13a/Ephb3
BP	GO:0072038	mesenchymal stem cell maintenance involved in nephron morphogenesis	3	0.883398	1.77437	0.0213979	0.0213979	0.417933	364	tags=100%, list=12%, signal=88%	Bmp7/Pax2/Hnf1b
BP	GO:0072039	regulation of mesenchymal cell apoptotic process involved in nephron morphogenesis	3	0.883398	1.77437	0.0213979	0.0213979	0.417933	364	tags=100%, list=12%, signal=88%	Bmp7/Pax2/Hnf1b
BP	GO:0072040	negative regulation of mesenchymal cell apoptotic process involved in nephron morphogenesis	3	0.883398	1.77437	0.0213979	0.0213979	0.417933	364	tags=100%, list=12%, signal=88%	Bmp7/Pax2/Hnf1b
BP	GO:1901145	mesenchymal cell apoptotic process involved in nephron morphogenesis	3	0.883398	1.77437	0.0213979	0.0213979	0.417933	364	tags=100%, list=12%, signal=88%	Bmp7/Pax2/Hnf1b
BP	GO:1904673	negative regulation of somatic stem cell population maintenance	3	0.883398	1.77437	0.0213979	0.0213979	0.417933	364	tags=100%, list=12%, signal=88%	Bmp7/Pax2/Hnf1b
BP	GO:0060576	intestinal epithelial cell development	4	0.848762	1.71554	0.0213979	0.0213979	0.417933	27	tags=25%, list=1%, signal=25%	Hoxa5
BP	GO:0046824	positive regulation of nucleocytoplasmic transport	18	0.668915	1.4687	0.0213979	0.0213979	0.417933	332	tags=22%, list=11%, signal=20%	Zic1/Gas6/Jup/Il6
CC	GO:0032809	neuronal cell body membrane	7	0.78215	1.61946	0.0214979	0.0214979	0.418763	557	tags=71%, list=18%, signal=59%	Piezo2/Kcnc2/Slc6a2/Flrt1/Adcy8
BP	GO:0002070	epithelial cell maturation	7	0.781275	1.61765	0.0216978	0.0216978	0.420411	246	tags=43%, list=8%, signal=40%	Hoxa5/Foxa1/Esr2
BP	GO:0098885	modification of postsynaptic actin cytoskeleton	7	0.781092	1.61727	0.0216978	0.0216978	0.420411	3	tags=14%, list=0%, signal=14%	Wasf3
BP	GO:0072189	ureter development	9	0.75238	1.58124	0.0219978	0.0219978	0.422574	305	tags=44%, list=10%, signal=40%	Aldh1a2/Pax2/Foxf1/Ret
BP	GO:0050671	positive regulation of lymphocyte proliferation	21	0.650946	1.44343	0.0219978	0.0219978	0.422574	371	tags=38%, list=12%, signal=34%	Ephb2/Igf1/Cd38/Itgal/Spta1/H2-T23/Il6/Bst1
BP	GO:0030216	keratinocyte differentiation	17	0.673352	1.47158	0.0221978	0.0221978	0.422574	373	tags=35%, list=12%, signal=31%	Hoxa7/Msx2/Krt87/Ppl/Krt7/Krt80
BP	GO:0001960	negative regulation of cytokine-mediated signaling pathway	19	0.661597	1.45811	0.0221978	0.0221978	0.422574	601	tags=42%, list=19%, signal=34%	Gas6/Il1rn/Sigirr/Adipoq/Ptprf/Il6/Pparg/Irak3
BP	GO:0060761	negative regulation of response to cytokine stimulus	19	0.661597	1.45811	0.0221978	0.0221978	0.422574	601	tags=42%, list=19%, signal=34%	Gas6/Il1rn/Sigirr/Adipoq/Ptprf/Il6/Pparg/Irak3
BP	GO:0060292	long-term synaptic depression	9	0.751758	1.57994	0.0222978	0.0222978	0.422574	557	tags=67%, list=18%, signal=55%	Grid2ip/Dgki/Cd38/Sorcs2/Arc/Adcy8
MF	GO:0061134	peptidase regulator activity	33	0.605848	1.37647	0.0222978	0.0222978	0.422574	718	tags=48%, list=23%, signal=38%	Kng2/Ctsc/Tfpi/Pi16/Kng1/Itih5/Col7a1/Serpinb1b/Timp4/Serpinb9e/Fetub/Prss22/Serpinb2/Itih2/Nlrp2/Serpinb9b
BP	GO:0035148	tube formation	48	0.573958	1.32715	0.0223978	0.0223978	0.422574	364	tags=21%, list=12%, signal=19%	Zic2/Zic5/Bmp7/Bmp5/Pax2/Sfrp1/Wnt6/Ret/Fgfr2/Hnf1b
BP	GO:0060219	camera-type eye photoreceptor cell differentiation	8	0.764677	1.59591	0.0224978	0.0224978	0.422574	159	tags=38%, list=5%, signal=36%	Vax2os/Dio3/Ptn
MF	GO:0042379	chemokine receptor binding	9	0.750947	1.57823	0.0224978	0.0224978	0.422574	552	tags=67%, list=18%, signal=55%	Ccl11/Ccl6/Ccl9/Ccl2/Ccl7/Nes
MF	GO:0048020	CCR chemokine receptor binding	9	0.750947	1.57823	0.0224978	0.0224978	0.422574	552	tags=67%, list=18%, signal=55%	Ccl11/Ccl6/Ccl9/Ccl2/Ccl7/Nes
BP	GO:0006954	inflammatory response	166	0.495189	1.19075	0.0225977	0.0225977	0.422574	674	tags=33%, list=22%, signal=27%	Aoc3/Il1rn/Ctsc/Ptgis/Ephb2/Adcy1/Cd300a/Apod/Sigirr/Ptn/Cdh5/Foxf1/Adipoq/Igf1/Tspan2/Kng1/Ccl11/Ggt5/Il33/Ifi209/Ccl6/Ccl9/Olr1/H2-T23/Il6/Bst1/Ifi214/Tspan18/Ccl2/Ccl7/Slc11a1/Fcgr4/Bmpr1b/Fabp4/Ahr/Nupr1/Pparg/Gpsm3/Tlr6/Tbxa2r/Ptgfr/Dpep1/F3/Agtr1b/Adcy8/Egfr/Hp/Unc13d/Cfh/Nlrp2/Ass1/Cmklr1/Il17ra/Adam8
BP	GO:0001754	eye photoreceptor cell differentiation	10	0.736032	1.55836	0.0226977	0.0226977	0.422574	159	tags=30%, list=5%, signal=29%	Vax2os/Dio3/Ptn
BP	GO:0031076	embryonic camera-type eye development	11	0.721734	1.53754	0.0227977	0.0227977	0.422574	683	tags=73%, list=22%, signal=57%	Bmp7/Pitx2/Aldh1a2/Pax2/Stra6/Tbx2/Nes/Aldh1a1
MF	GO:0046873	metal ion transmembrane transporter activity	45	0.576589	1.32904	0.0227977	0.0227977	0.422574	565	tags=36%, list=18%, signal=30%	Scn7a/Cacna1i/Slc38a1/Kcna5/Kcnq5/Slc13a3/Kcnc2/Slc40a1/Atp2c2/Slc6a2/Atp1b2/Kcnt2/Slc11a1/Cacna1b/Kcnd1/Kcnn1
BP	GO:0048771	tissue remodeling	52	0.565543	1.31091	0.0229977	0.0229977	0.422574	674	tags=44%, list=22%, signal=35%	Gata4/Gdf5/Dbh/Ptn/Sfrp1/Igf1/Cd38/Chd7/Npr3/Il6/Ccl2/Adra1b/Fcgr4/Ahr/Pparg/S1pr1/Cbs/Angpt2/Hoxa3/Dock5/Egfr/Nox4/Adam8
BP	GO:0061042	vascular wound healing	3	0.881547	1.77065	0.0231977	0.0231977	0.422574	44	tags=33%, list=1%, signal=33%	Ndnf
MF	GO:0030297	transmembrane receptor protein tyrosine kinase activator activity	3	0.88148	1.77052	0.0231977	0.0231977	0.422574	222	tags=67%, list=7%, signal=62%	Igf1/Areg
BP	GO:0002639	positive regulation of immunoglobulin production	10	0.735582	1.5574	0.0231977	0.0231977	0.422574	332	tags=40%, list=11%, signal=36%	Ephb2/Il33/H2-T23/Il6
BP	GO:0045836	positive regulation of meiotic nuclear division	3	0.881355	1.77027	0.0232977	0.0232977	0.422574	245	tags=67%, list=8%, signal=61%	Msx2/Msx1
MF	GO:0001161	intronic transcription regulatory region sequence-specific DNA binding	3	0.88135	1.77026	0.0232977	0.0232977	0.422574	32	tags=33%, list=1%, signal=33%	Vax2
MF	GO:0061135	endopeptidase regulator activity	24	0.637601	1.42291	0.0232977	0.0232977	0.422574	718	tags=54%, list=23%, signal=42%	Kng2/Tfpi/Kng1/Itih5/Col7a1/Serpinb1b/Timp4/Serpinb9e/Fetub/Serpinb2/Itih2/Nlrp2/Serpinb9b
CC	GO:0051286	cell tip	5	0.82258	1.67703	0.0233977	0.0233977	0.422574	397	tags=60%, list=13%, signal=52%	Ezr/Rgs7/Des
BP	GO:1900271	regulation of long-term synaptic potentiation	15	0.683697	1.48448	0.0233977	0.0233977	0.422574	557	tags=53%, list=18%, signal=44%	Pde9a/Ephb2/Nrgn/Adcy1/Ptn/Arc/Fam107a/Adcy8
BP	GO:0051963	regulation of synapse assembly	44	0.57835	1.33191	0.0233977	0.0233977	0.422574	537	tags=36%, list=17%, signal=30%	Lhfpl4/Syndig1/Lrrtm3/Ephb2/Amigo2/Ntn1/Adgre5/Lrrn3/Adgrl4/Crmp1/Carmil3/Flrt1/Sema4a/Ptprd/Fam107a/Neurl1a
BP	GO:0061307	cardiac neural crest cell differentiation involved in heart development	7	0.777681	1.61021	0.0234977	0.0234977	0.422574	60	tags=29%, list=2%, signal=28%	Bmp7/Pitx2
BP	GO:0061308	cardiac neural crest cell development involved in heart development	7	0.777681	1.61021	0.0234977	0.0234977	0.422574	60	tags=29%, list=2%, signal=28%	Bmp7/Pitx2
BP	GO:0060390	regulation of SMAD protein signal transduction	14	0.690536	1.49146	0.0235976	0.0235976	0.422574	514	tags=43%, list=17%, signal=36%	Bmp7/Gdf5/Bmp5/Gdf15/Veph1/Pparg
BP	GO:0050818	regulation of coagulation	15	0.683353	1.48374	0.0236976	0.0236976	0.422574	560	tags=53%, list=18%, signal=44%	Kng2/Ephb2/Tfpi/Kng1/Angpt1/Hs3st5/Tbxa2r/Angpt2
BP	GO:1900027	regulation of ruffle assembly	6	0.795159	1.62968	0.0237976	0.0237976	0.422574	63	tags=33%, list=2%, signal=33%	Eps8l2/Usp17le
BP	GO:0003309	type B pancreatic cell differentiation	7	0.776338	1.60743	0.0237976	0.0237976	0.422574	278	tags=43%, list=9%, signal=39%	Gata6/Bmp5/Dll1
BP	GO:0033143	regulation of intracellular steroid hormone receptor signaling pathway	12	0.70963	1.51873	0.0237976	0.0237976	0.422574	246	tags=33%, list=8%, signal=31%	Sfrp1/Igf1/Foxa1/Esr2
BP	GO:0032946	positive regulation of mononuclear cell proliferation	22	0.643624	1.43021	0.0237976	0.0237976	0.422574	371	tags=36%, list=12%, signal=32%	Ephb2/Igf1/Cd38/Itgal/Spta1/H2-T23/Il6/Bst1
BP	GO:0045664	regulation of neuron differentiation	40	0.586109	1.34392	0.0237976	0.0237976	0.422574	425	tags=30%, list=14%, signal=26%	Bmp7/Sox21/Gdf5/Sfrp1/Foxa1/Dll1/Ret/Il6/Brinp3/Sh3gl3/Notch3/Nap1l2
BP	GO:0032911	negative regulation of transforming growth factor beta1 production	4	0.844362	1.70664	0.0238976	0.0238976	0.422574	24	tags=25%, list=1%, signal=25%	Gata6
BP	GO:0071635	negative regulation of transforming growth factor beta production	4	0.844362	1.70664	0.0238976	0.0238976	0.422574	24	tags=25%, list=1%, signal=25%	Gata6
CC	GO:0060187	cell pole	6	0.794152	1.62762	0.0241976	0.0241976	0.426842	397	tags=50%, list=13%, signal=44%	Ezr/Rgs7/Des
BP	GO:0035107	appendage morphogenesis	39	0.588418	1.34785	0.0244976	0.0244976	0.428602	384	tags=28%, list=12%, signal=25%	Msx2/Bmp7/Pitx2/Aldh1a2/Gdf5/Sp8/Aff3/Chd7/Msx1/Fgfr2/Tbx2
BP	GO:0035108	limb morphogenesis	39	0.588418	1.34785	0.0244976	0.0244976	0.428602	384	tags=28%, list=12%, signal=25%	Msx2/Bmp7/Pitx2/Aldh1a2/Gdf5/Sp8/Aff3/Chd7/Msx1/Fgfr2/Tbx2
BP	GO:0060481	lobar bronchus epithelium development	3	0.878328	1.76419	0.0246975	0.0246975	0.428602	230	tags=67%, list=7%, signal=62%	Hoxa5/Adamtsl2
BP	GO:0060482	lobar bronchus development	3	0.878328	1.76419	0.0246975	0.0246975	0.428602	230	tags=67%, list=7%, signal=62%	Hoxa5/Adamtsl2
BP	GO:0003401	axis elongation	7	0.775116	1.6049	0.0246975	0.0246975	0.428602	364	tags=57%, list=12%, signal=51%	Sfrp1/Areg/Fgfr2/Hnf1b
BP	GO:0032414	positive regulation of ion transmembrane transporter activity	12	0.708805	1.51696	0.0247975	0.0247975	0.428602	417	tags=42%, list=13%, signal=36%	Ephb2/Stac2/Atp1b2/Ccl2/Arc
BP	GO:0021854	hypothalamus development	4	0.842679	1.70324	0.0248975	0.0248975	0.428602	60	tags=50%, list=2%, signal=49%	Ndnf/Pitx2
BP	GO:0021855	hypothalamus cell migration	4	0.842679	1.70324	0.0248975	0.0248975	0.428602	60	tags=50%, list=2%, signal=49%	Ndnf/Pitx2
BP	GO:0050873	brown fat cell differentiation	17	0.667525	1.45885	0.0249975	0.0249975	0.428602	514	tags=41%, list=17%, signal=35%	Bmp7/Selenbp1/Adipoq/Prdm16/Ebf2/Fabp4/Pparg
BP	GO:0010463	mesenchymal cell proliferation	19	0.658207	1.45064	0.0249975	0.0249975	0.428602	438	tags=37%, list=14%, signal=32%	Bmp7/Ptn/Foxf1/Msx1/Fgfr2/Tbx2/Foxp2
BP	GO:0003148	outflow tract septum morphogenesis	8	0.760221	1.58661	0.0250975	0.0250975	0.428602	384	tags=50%, list=12%, signal=44%	Msx2/Gata6/Fgfr2/Tbx2
BP	GO:0035282	segmentation	21	0.646361	1.43326	0.0250975	0.0250975	0.428602	278	tags=29%, list=9%, signal=26%	Zic2/Pcsk6/Foxf1/Sfrp1/Ifitm1/Dll1
BP	GO:0061072	iris morphogenesis	3	0.877348	1.76222	0.0251975	0.0251975	0.428602	60	tags=33%, list=2%, signal=33%	Pitx2
MF	GO:0004869	cysteine-type endopeptidase inhibitor activity	4	0.842221	1.70231	0.0251975	0.0251975	0.428602	418	tags=75%, list=13%, signal=65%	Kng2/Kng1/Fetub
BP	GO:0060973	cell migration involved in heart development	7	0.774369	1.60335	0.0251975	0.0251975	0.428602	60	tags=29%, list=2%, signal=28%	Bmp7/Pitx2
BP	GO:0070373	negative regulation of ERK1 and ERK2 cascade	17	0.666808	1.45728	0.0252975	0.0252975	0.428602	190	tags=24%, list=6%, signal=22%	Ezr/Ephb2/Adipoq/Igf1
BP	GO:0050954	sensory perception of mechanical stimulus	35	0.595823	1.35848	0.0252975	0.0252975	0.428602	455	tags=31%, list=15%, signal=27%	Piezo2/Srrm4/Eps8l2/Lhfpl4/Igf1/Coch/Chd7/Sobp/Pcdh15/Mbp/Cdh23
BP	GO:0050860	negative regulation of T cell receptor signaling pathway	3	0.877213	1.76195	0.0254975	0.0254975	0.430988	7	tags=33%, list=0%, signal=33%	Ezr
BP	GO:0046456	icosanoid biosynthetic process	7	0.773752	1.60207	0.0256974	0.0256974	0.433044	395	tags=57%, list=13%, signal=50%	Ptgis/Ltc4s/Ggt5/Cyp4a12b
BP	GO:0002759	regulation of antimicrobial humoral response	3	0.876698	1.76091	0.0257974	0.0257974	0.433044	289	tags=67%, list=9%, signal=61%	Gata6/Ppl
BP	GO:0007369	gastrulation	43	0.57765	1.32884	0.0257974	0.0257974	0.433044	382	tags=26%, list=12%, signal=23%	Gata6/Bmp7/Nanog/Il1rn/Gata4/Pax2/Foxf1/Sfrp1/Adipoq/Hnf1b/Mbp
BP	GO:0031018	endocrine pancreas development	15	0.679589	1.47556	0.0258974	0.0258974	0.433446	364	tags=40%, list=12%, signal=35%	Gata6/Bmp5/Onecut2/Dll1/Il6/Hnf1b
BP	GO:0090316	positive regulation of intracellular protein transport	21	0.645373	1.43107	0.0259974	0.0259974	0.433446	332	tags=19%, list=11%, signal=17%	Zic1/Gas6/Jup/Il6
BP	GO:1901570	fatty acid derivative biosynthetic process	5	0.818372	1.66845	0.0260974	0.0260974	0.433446	255	tags=40%, list=8%, signal=37%	Hmgcll1/Ggt5
BP	GO:0045655	regulation of monocyte differentiation	4	0.840955	1.69975	0.0261974	0.0261974	0.433446	223	tags=50%, list=7%, signal=46%	Hoxa7/Fes
CC	GO:0001533	cornified envelope	8	0.757802	1.58156	0.0261974	0.0261974	0.433446	532	tags=62%, list=17%, signal=52%	Ppl/Klk6/Jup/Cst6/Serpinb2
BP	GO:0098609	cell-cell adhesion	162	0.494335	1.18805	0.0261974	0.0261974	0.433446	1046	tags=49%, list=34%, signal=35%	Ezr/Rgcc/Bmp7/Il1rn/Amigo2/Cd300a/Bmp5/Emb/Cdh5/Foxf1/Adipoq/Igf1/Ptprf/Ntn1/F11r/Itgal/Spta1/Pcdh15/Igsf9/Olr1/Ret/Jup/H2-T23/Add2/Il6/Cldn19/Cd93/Mbp/Atp1b2/Nrcam/Ccl2/Cldn9/Cdh23/Colec10/Ptprd/Itgb8/Lck/Cyp1b1/Cntn6/Cadm4/Cdh18/Egfr/Vtcn1/Cfh/Fstl3/Ass1/Adam8/Cdk5r1/Pcdhga4/Efnb2/Cdh6/Efna5/Cxadr/Itga8/Lrrc4c/Nectin2/Itga3/Tcam1/Slc7a11/Nrg1/Hmcn2/Lrrc32/Epha7/Cdsn/Kirrel3/Selp/Ephb3/H2-M3/Flo…
MF	GO:0031404	chloride ion binding	3	0.875759	1.75903	0.0262974	0.0262974	0.433446	248	tags=67%, list=8%, signal=61%	Ctsc/Npr3
BP	GO:0097306	cellular response to alcohol	23	0.635283	1.4144	0.0262974	0.0262974	0.433446	779	tags=61%, list=25%, signal=46%	Nanog/Adcy1/Sfrp1/Ces1a/Jup/Ccl7/Ahr/Cyp1b1/Ptgfr/Adcy8/Abca1/Ces1g/Efna5/Mir351
BP	GO:0032682	negative regulation of chemokine production	4	0.840874	1.69959	0.0263974	0.0263974	0.434112	332	tags=75%, list=11%, signal=67%	Apod/Sigirr/Il6
BP	GO:0035883	enteroendocrine cell differentiation	8	0.756702	1.57927	0.0264974	0.0264974	0.434459	278	tags=38%, list=9%, signal=34%	Gata6/Bmp5/Dll1
BP	GO:0045022	early endosome to late endosome transport	7	0.772798	1.6001	0.0265973	0.0265973	0.434459	7	tags=14%, list=0%, signal=14%	Ezr
BP	GO:0098927	vesicle-mediated transport between endosomal compartments	7	0.772798	1.6001	0.0265973	0.0265973	0.434459	7	tags=14%, list=0%, signal=14%	Ezr
BP	GO:1900006	positive regulation of dendrite development	4	0.840643	1.69913	0.0266973	0.0266973	0.435117	159	tags=75%, list=5%, signal=71%	Bmp7/Bmp5/Ptn
BP	GO:0036293	response to decreased oxygen levels	83	0.52877	1.24832	0.0270973	0.0270973	0.440649	560	tags=27%, list=18%, signal=22%	Rgcc/Gata6/Ndnf/Dio3/Ptgis/Kcna5/Cygb/Angptl4/Arnt2/Sfrp1/Adipoq/Cd38/Loxl2/Egln3/Ndrg1/Ccl2/Ptprd/Vegfc/Pparg/Agtr1b/Cbs/Angpt2
CC	GO:0031466	Cul5-RING ubiquitin ligase complex	3	0.873115	1.75372	0.0273973	0.0273973	0.444535	42	tags=33%, list=1%, signal=33%	Asb4
BP	GO:0090101	negative regulation of transmembrane receptor protein serine/threonine kinase signaling pathway	27	0.620499	1.3937	0.0275972	0.0275972	0.445077	514	tags=37%, list=17%, signal=31%	Dact2/Nanog/Onecut2/Sfrp1/Peg10/Prdm16/Adamtsl2/Gdf15/Veph1/Pparg
BP	GO:0007440	foregut morphogenesis	4	0.838891	1.69558	0.0276972	0.0276972	0.445077	177	tags=50%, list=6%, signal=47%	Gata4/Foxf1
BP	GO:0010663	positive regulation of striated muscle cell apoptotic process	7	0.770572	1.59549	0.0276972	0.0276972	0.445077	68	tags=29%, list=2%, signal=28%	Gata6/Igfbp3
BP	GO:0010666	positive regulation of cardiac muscle cell apoptotic process	7	0.770572	1.59549	0.0276972	0.0276972	0.445077	68	tags=29%, list=2%, signal=28%	Gata6/Igfbp3
BP	GO:0051224	negative regulation of protein transport	23	0.633078	1.40949	0.0277972	0.0277972	0.445077	327	tags=26%, list=11%, signal=24%	Gbp4/Apod/Pde1c/Sfrp1/Adipoq/Angpt1
BP	GO:0051240	positive regulation of multicellular organismal process	364	0.46378	1.13211	0.0277972	0.0277972	0.445077	560	tags=24%, list=18%, signal=22%	Wasf3/Ezr/Rgcc/Gas6/Msx2/Gata6/Bmp7/Dio3/Syndig1/Lrrtm3/Gata4/Pde9a/Ctsc/Ptgis/Ephb2/Gdf5/Amigo2/Slc27a1/Dbh/Pax2/Ptn/Cdh5/Adipoq/Igf1/Ptprf/Ntn1/Adgre5/Prl2c3/Lrrn3/Adgrl4/Fes/Prdm16/Ebf2/Cd38/Islr2/Chd7/Msx1/Ccl11/Npr3/Il33/Rims2/Ifi209/Itgal/Dll1/Spta1/Prl2c2/Ccl9/Ret/Jup/H2-T23/Fgfr2/Angpt1/Il6/Enpp2/Loxl2/Stra6/Bst1/Mbp/Tbx2/Ifi214/Ccl2/Flrt1/Gpm6b/Akap12/Foxd1/Slc11a1/Adra1b/Sema4a/Fcgr4/Bm…
BP	GO:0060742	epithelial cell differentiation involved in prostate gland development	4	0.838611	1.69502	0.0279972	0.0279972	0.445343	326	tags=75%, list=11%, signal=67%	Foxa1/Esr2/Fgfr2
BP	GO:0031960	response to corticosteroid	30	0.608719	1.37605	0.0279972	0.0279972	0.445343	654	tags=50%, list=21%, signal=40%	Il1rn/Adipoq/Areg/Pappa/Il6/Sult1a1/Sstr2/Tbx2/Ccl2/Fam107a/Cyp1b1/Agtr1b/Gdnf/Egfr/Ass1
BP	GO:0007610	behavior	141	0.499619	1.19676	0.0279972	0.0279972	0.445343	899	tags=40%, list=29%, signal=30%	Zic1/Csmd1/Aoc3/Il1rn/Cend1/Ephb2/Foxo6/Adcy1/Dbh/Ptn/Igf1/Dgki/Chd7/Esr2/Ccl11/Sobp/Pcdh15/Cntfr/Cntnap4/Il6/Brinp3/Gdf15/Stra6/Pianp/Npb/Atp1b2/Prex2/Arc/Foxp2/Adra1b/Cdh23/Selenop/Cacna1b/Gpr88/Dach1/Agtr1b/Adcy8/Sncg/Adam22/Egfr/Aldh1a7/Tmod2/Tmod1/Itga8/Fgfbp3/Egr2/Itga3/Cyp7b1/Epha4/Slc7a11/En1/Nrg1/Col6a1/Kcnab1/Kirrel3/Ntf5
MF	GO:0016849	phosphorus-oxygen lyase activity	9	0.742976	1.56148	0.0281972	0.0281972	0.446471	557	tags=67%, list=18%, signal=55%	Adcy1/Gucy2f/Cd38/Bst1/Npr1/Adcy8
BP	GO:0048048	embryonic eye morphogenesis	9	0.742461	1.5604	0.0282972	0.0282972	0.446471	683	tags=89%, list=22%, signal=70%	Vax2/Bmp7/Pax2/Stra6/Tbx2/Mfap5/Mfap2/Aldh1a1
BP	GO:0072678	T cell migration	10	0.726101	1.53733	0.0282972	0.0282972	0.446471	674	tags=70%, list=22%, signal=55%	Apod/F11r/Itgal/Myo1g/Ccl2/S1pr1/Adam8
BP	GO:2000678	negative regulation of transcription regulatory region DNA binding	3	0.871448	1.75037	0.0283972	0.0283972	0.446471	245	tags=67%, list=8%, signal=61%	Msx2/Msx1
BP	GO:0045840	positive regulation of mitotic nuclear division	5	0.815083	1.66175	0.0283972	0.0283972	0.446471	190	tags=40%, list=6%, signal=38%	Rgcc/Igf1
BP	GO:0060081	membrane hyperpolarization	5	0.81461	1.66078	0.0284972	0.0284972	0.446471	201	tags=40%, list=6%, signal=37%	Kcna5/Kcnc2
BP	GO:0070482	response to oxygen levels	84	0.526781	1.2439	0.0284972	0.0284972	0.446471	560	tags=26%, list=18%, signal=22%	Rgcc/Gata6/Ndnf/Dio3/Ptgis/Kcna5/Cygb/Angptl4/Arnt2/Sfrp1/Adipoq/Cd38/Loxl2/Egln3/Ndrg1/Ccl2/Ptprd/Vegfc/Pparg/Agtr1b/Cbs/Angpt2
BP	GO:0065008	regulation of biological quality	582	0.45117	1.10826	0.0286971	0.0286971	0.448045	638	tags=25%, list=21%, signal=24%	Wasf3/Ezr/Rnls/Piezo2/Gas6/Aoc3/Cacna1i/Plscr2/Kng2/Lhfpl4/Il1rn/Dio3/Syndig1/Lrrtm3/Pcsk6/Usp17le/Pde9a/Trdn/Igfbp3/Aldh1a2/Slc38a1/Ephb2/Tfpi/Kcna5/Nrgn/Amigo2/Adcy1/Usp17la/Susd4/Bmp5/Dbh/Pax2/Rgs7/Grid2ip/Doc2b/Ptn/Cblc/Gpr27/Cdh5/Pde1c/Sfrp1/Adipoq/Igf1/Coch/Dgki/Ptprf/Ntn1/Foxa1/Kcnc2/Adgre5/Prl2c3/Kng1/Lrrn3/Adgrl4/Fes/Mafa/Cd38/Islr2/Chd7/Msx1/Esr2/Ccl11/Npr3/Rims2/Lmod1/F11r/Dll1/Spta1/C…
BP	GO:1901381	positive regulation of potassium ion transmembrane transport	6	0.786307	1.61154	0.0288971	0.0288971	0.448045	393	tags=50%, list=13%, signal=44%	Rgs7/Kcnc2/Atp1b2
BP	GO:0060395	SMAD protein signal transduction	15	0.675483	1.46665	0.0288971	0.0288971	0.448045	514	tags=40%, list=17%, signal=34%	Bmp7/Gdf5/Bmp5/Gdf15/Veph1/Pparg
BP	GO:0001710	mesodermal cell fate commitment	3	0.871016	1.7495	0.0289971	0.0289971	0.448045	145	tags=67%, list=5%, signal=64%	Nanog/Pax2
BP	GO:0033500	carbohydrate homeostasis	61	0.549456	1.28196	0.0289971	0.0289971	0.448045	557	tags=28%, list=18%, signal=23%	Gas6/Csmd1/Dbh/Pax2/Gpr27/Pde1c/Adipoq/Igf1/Foxa1/Adgrf5/Il6/Ccl2/Adra1b/Rph3al/Lrrc8d/Pparg/Adcy8
BP	GO:0042593	glucose homeostasis	61	0.549456	1.28196	0.0289971	0.0289971	0.448045	557	tags=28%, list=18%, signal=23%	Gas6/Csmd1/Dbh/Pax2/Gpr27/Pde1c/Adipoq/Igf1/Foxa1/Adgrf5/Il6/Ccl2/Adra1b/Rph3al/Lrrc8d/Pparg/Adcy8
BP	GO:0030195	negative regulation of blood coagulation	7	0.766364	1.58678	0.0292971	0.0292971	0.448045	212	tags=43%, list=7%, signal=40%	Kng2/Tfpi/Kng1
BP	GO:1900047	negative regulation of hemostasis	7	0.766364	1.58678	0.0292971	0.0292971	0.448045	212	tags=43%, list=7%, signal=40%	Kng2/Tfpi/Kng1
BP	GO:0035088	establishment or maintenance of apical/basal cell polarity	9	0.74098	1.55729	0.0292971	0.0292971	0.448045	287	tags=33%, list=9%, signal=30%	Ezr/Foxf1/Patj
BP	GO:0061245	establishment or maintenance of bipolar cell polarity	9	0.74098	1.55729	0.0292971	0.0292971	0.448045	287	tags=33%, list=9%, signal=30%	Ezr/Foxf1/Patj
BP	GO:0045647	negative regulation of erythrocyte differentiation	3	0.870417	1.7483	0.0293971	0.0293971	0.448045	27	tags=33%, list=1%, signal=33%	Hoxa5
BP	GO:0048699	generation of neurons	335	0.465796	1.13582	0.0293971	0.0293971	0.448045	660	tags=27%, list=21%, signal=24%	Zic2/Srrm4/Gas6/Vax2/Bmp7/Ndnf/Vax2os/Dio3/Pitx2/Sox21/Cend1/Aldh1a2/Ephb2/Foxo6/Gdf5/Adcy1/Bmp5/Pax2/Apod/Ptn/Emb/Onecut2/Sfrp1/Ptprf/Ntn1/Foxa1/Tspan2/Areg/Fes/Cd38/Islr2/Trim67/Esr2/Rims2/Wnt6/Dll1/Adgrg1/Crmp1/Pcdh15/Prl2c2/Igsf9/Klk6/Ret/Cntnap4/Fgfr2/Il6/Brinp3/Sema4f/Sh3gl3/Lamc3/Mbp/Atp1b2/Fam151b/Prex2/Nrcam/Kif1a/Dlx3/Arc/Notch3/Nap1l2/Flrt1/Gpm6b/Foxd1/Foxp2/Sema4a/Cdh23/Bmpr1b/Ptprd/V…
BP	GO:0009605	response to external stimulus	432	0.45843	1.12221	0.0293971	0.0293971	0.448045	997	tags=39%, list=32%, signal=31%	Piezo2/Gas6/Csmd1/Aoc3/Scn7a/Gata6/Plscr2/Kng2/Gata4/Usp17le/Trdn/Ctsc/Ptgis/Ephb2/Tfpi/Kcna5/Gdf5/Gbp4/Cd300a/Gucy2f/Ptx3/Susd4/Gbp8/Pax2/Ptn/Ubd/Cdh5/Foxf1/Defb41/Adipoq/Ifitm1/Igf1/Ptprf/Ntn1/Kng1/Fes/Chd7/Gbp11/Esr2/Ccl11/Il33/Ifi209/Mpeg1/F11r/Gbp10/Ppl/Pcdh15/Ccl6/Ccl9/Jup/H2-T23/Klrb1a/Angpt1/Il6/Sema4f/Enpp2/Stra6/Cldn19/Bst1/Ifi214/Batf2/Gbp9/Ccl2/Serpinb9e/Masp2/Ccl7/Rin3/Akap12/Slc11a1…
BP	GO:0035136	forelimb morphogenesis	10	0.723881	1.53263	0.029697	0.029697	0.45059	245	tags=40%, list=8%, signal=37%	Msx2/Aldh1a2/Gdf5/Msx1
BP	GO:0051050	positive regulation of transport	183	0.486183	1.17217	0.029697	0.029697	0.45059	655	tags=26%, list=21%, signal=22%	Zic1/Ezr/Rgcc/Gas6/Aoc3/Cacna1i/Trdn/Slc38a1/Ephb2/Abcb11/Ptx3/Rgs7/Doc2b/Gpr27/Adipoq/Igf1/Kcnc2/Prl2c3/Ces1a/Cd38/Npr3/Rims2/Dll1/Stac2/Prl2c2/Jup/Angpt1/Il6/Atp2c2/Syngr3/Sfrp4/Atp1b2/Ccl2/Arc/Slc11a1/Rph3al/Colec10/Cacna1b/Vegfc/Pparg/Adcy8/Abca1/Gipr/Egfr/Unc13d/Stx1b/Ces1g
BP	GO:2000659	regulation of interleukin-1-mediated signaling pathway	4	0.835331	1.68839	0.029797	0.029797	0.45059	332	tags=75%, list=11%, signal=67%	Il1rn/Sigirr/Il6
BP	GO:0030853	negative regulation of granulocyte differentiation	3	0.869497	1.74645	0.029897	0.029897	0.45059	229	tags=67%, list=7%, signal=62%	Adipoq/Prdm16
BP	GO:0021535	cell migration in hindbrain	7	0.765206	1.58438	0.029997	0.029997	0.45059	393	tags=43%, list=13%, signal=38%	Cend1/Ephb2/Atp1b2
BP	GO:0007631	feeding behavior	16	0.666681	1.45276	0.029997	0.029997	0.45059	549	tags=50%, list=18%, signal=41%	Aoc3/Esr2/Cntfr/Gdf15/Stra6/Npb/Dach1/Agtr1b
BP	GO:0050864	regulation of B cell activation	19	0.652631	1.43835	0.029997	0.029997	0.45059	487	tags=37%, list=16%, signal=31%	Ephb2/Cd300a/Sfrp1/Cd38/Il6/Bst1/Ahr
BP	GO:0060669	embryonic placenta morphogenesis	11	0.710241	1.51305	0.030297	0.030297	0.454159	335	tags=36%, list=11%, signal=33%	Bmp7/Bmp5/Fgfr2/Gjb5
BP	GO:0030198	extracellular matrix organization	78	0.529205	1.24725	0.030497	0.030497	0.454352	1006	tags=54%, list=32%, signal=37%	Rgcc/Gas6/Col15a1/Ndnf/Ptx3/Thsd4/Spock2/Foxf1/Col23a1/Col6a4/Adamtsl2/Il6/Col7a1/Loxl2/Adamts14/Gpm6b/Adamts5/Col27a1/Pparg/Gas2/Col4a1/Cyp1b1/Tgfbi/Sema5a/Adamts1/Ddr1/Ccdc80/Ecm2/Phldb2/Itga8/Col17a1/Lox/Col6a1/Adamts12/Foxf2/Flot1/Matn2/Cma1/Smpd3/Col3a1/Nid1/Prickle1
BP	GO:0043062	extracellular structure organization	78	0.529205	1.24725	0.030497	0.030497	0.454352	1006	tags=54%, list=32%, signal=37%	Rgcc/Gas6/Col15a1/Ndnf/Ptx3/Thsd4/Spock2/Foxf1/Col23a1/Col6a4/Adamtsl2/Il6/Col7a1/Loxl2/Adamts14/Gpm6b/Adamts5/Col27a1/Pparg/Gas2/Col4a1/Cyp1b1/Tgfbi/Sema5a/Adamts1/Ddr1/Ccdc80/Ecm2/Phldb2/Itga8/Col17a1/Lox/Col6a1/Adamts12/Foxf2/Flot1/Matn2/Cma1/Smpd3/Col3a1/Nid1/Prickle1
BP	GO:0045229	external encapsulating structure organization	78	0.529205	1.24725	0.030497	0.030497	0.454352	1006	tags=54%, list=32%, signal=37%	Rgcc/Gas6/Col15a1/Ndnf/Ptx3/Thsd4/Spock2/Foxf1/Col23a1/Col6a4/Adamtsl2/Il6/Col7a1/Loxl2/Adamts14/Gpm6b/Adamts5/Col27a1/Pparg/Gas2/Col4a1/Cyp1b1/Tgfbi/Sema5a/Adamts1/Ddr1/Ccdc80/Ecm2/Phldb2/Itga8/Col17a1/Lox/Col6a1/Adamts12/Foxf2/Flot1/Matn2/Cma1/Smpd3/Col3a1/Nid1/Prickle1
BP	GO:0072683	T cell extravasation	3	0.86854	1.74453	0.0306969	0.0306969	0.454732	410	tags=100%, list=13%, signal=87%	F11r/Itgal/Ccl2
BP	GO:0001947	heart looping	10	0.722161	1.52899	0.0308969	0.0308969	0.454732	384	tags=40%, list=12%, signal=35%	Gata4/Aldh1a2/Dll1/Tbx2
BP	GO:0061371	determination of heart left/right asymmetry	10	0.722161	1.52899	0.0308969	0.0308969	0.454732	384	tags=40%, list=12%, signal=35%	Gata4/Aldh1a2/Dll1/Tbx2
BP	GO:0050805	negative regulation of synaptic transmission	14	0.681352	1.47163	0.0308969	0.0308969	0.454732	557	tags=50%, list=18%, signal=41%	Grid2ip/Adipoq/Dgki/Cd38/Sorcs2/Arc/Adcy8
BP	GO:0072577	endothelial cell apoptotic process	19	0.651672	1.43624	0.0308969	0.0308969	0.454732	327	tags=32%, list=11%, signal=28%	Rgcc/Gas6/Ndnf/Angptl4/Cdh5/Angpt1
BP	GO:2000351	regulation of endothelial cell apoptotic process	19	0.651672	1.43624	0.0308969	0.0308969	0.454732	327	tags=32%, list=11%, signal=28%	Rgcc/Gas6/Ndnf/Angptl4/Cdh5/Angpt1
BP	GO:0051642	centrosome localization	5	0.810216	1.65183	0.0310969	0.0310969	0.454918	7	tags=20%, list=0%, signal=20%	Ezr
BP	GO:0061842	microtubule organizing center localization	5	0.810216	1.65183	0.0310969	0.0310969	0.454918	7	tags=20%, list=0%, signal=20%	Ezr
BP	GO:0048705	skeletal system morphogenesis	58	0.551459	1.28381	0.0310969	0.0310969	0.454918	569	tags=29%, list=18%, signal=24%	Hoxa7/Msx2/Hoxa5/Gsc/Bmp7/Sfrp1/Hoxa4/Msx1/Rflna/Mdfi/Fgfr2/Sfrp4/Bmpr1b/Col27a1/Phospho1/Cbs/Hoxa3
BP	GO:0008544	epidermis development	59	0.550057	1.28196	0.0313969	0.0313969	0.458386	455	tags=27%, list=15%, signal=24%	Hoxa7/Msx2/Gata6/Sox21/Krt87/Tmprss11f/Dll1/Ppl/Pcdh15/Fgfr2/Krt7/Krt80/Sfrp4/Dlx3/Cst6/Cdh23
BP	GO:0060713	labyrinthine layer morphogenesis	9	0.737177	1.54929	0.0314969	0.0314969	0.458926	335	tags=44%, list=11%, signal=40%	Bmp7/Bmp5/Fgfr2/Gjb5
BP	GO:0006606	protein import into nucleus	35	0.588779	1.34242	0.0315968	0.0315968	0.459464	332	tags=20%, list=11%, signal=18%	Zic1/Gbp4/Apod/Il33/Jup/Angpt1/Il6
MF	GO:0004112	cyclic-nucleotide phosphodiesterase activity	4	0.832593	1.68285	0.0317968	0.0317968	0.461451	173	tags=50%, list=6%, signal=47%	Pde9a/Pde1c
BP	GO:0036302	atrioventricular canal development	5	0.809188	1.64973	0.0318968	0.0318968	0.461981	384	tags=60%, list=12%, signal=53%	Gata4/Chd7/Tbx2
BP	GO:0051953	negative regulation of amine transport	3	0.866814	1.74106	0.0319968	0.0319968	0.46251	51	tags=33%, list=2%, signal=33%	Il1rn
BP	GO:0034104	negative regulation of tissue remodeling	8	0.746319	1.5576	0.0322968	0.0322968	0.465123	514	tags=62%, list=17%, signal=52%	Gata4/Sfrp1/Cd38/Il6/Pparg
MF	GO:0015081	sodium ion transmembrane transporter activity	14	0.679175	1.46693	0.0323968	0.0323968	0.465123	393	tags=43%, list=13%, signal=38%	Scn7a/Cacna1i/Slc38a1/Slc13a3/Slc6a2/Atp1b2
BP	GO:0010496	intercellular transport	3	0.866279	1.73999	0.0324968	0.0324968	0.465123	417	tags=100%, list=13%, signal=87%	Ephb2/Peg10/Arc
BP	GO:0110077	vesicle-mediated intercellular transport	3	0.866279	1.73999	0.0324968	0.0324968	0.465123	417	tags=100%, list=13%, signal=87%	Ephb2/Peg10/Arc
BP	GO:0045956	positive regulation of calcium ion-dependent exocytosis	4	0.832003	1.68166	0.0324968	0.0324968	0.465123	451	tags=75%, list=15%, signal=64%	Cacna1i/Doc2b/Rph3al
CC	GO:0030673	axolemma	4	0.831651	1.68095	0.0327967	0.0327967	0.467579	201	tags=50%, list=6%, signal=47%	Ank1/Kcnc2
BP	GO:0044342	type B pancreatic cell proliferation	10	0.719349	1.52303	0.0327967	0.0327967	0.467579	519	tags=60%, list=17%, signal=50%	Igfbp3/Sfrp1/Igf1/Serpinb1b/Nupr1/Dach1
BP	GO:0048545	response to steroid hormone	60	0.547665	1.27709	0.0330967	0.0330967	0.470107	654	tags=38%, list=21%, signal=31%	Il1rn/Tfpi/Sfrp1/Adipoq/Igf1/Foxa1/Areg/Cd38/Pappa/Esr2/Il6/Sult1a1/Sstr2/Mbp/Tbx2/Ccl2/Adra1b/Fam107a/Cyp1b1/Agtr1b/Gdnf/Egfr/Ass1
BP	GO:0001843	neural tube closure	24	0.62373	1.39195	0.0331967	0.0331967	0.470107	181	tags=17%, list=6%, signal=16%	Zic2/Zic5/Pax2/Sfrp1
BP	GO:0060606	tube closure	24	0.62373	1.39195	0.0331967	0.0331967	0.470107	181	tags=17%, list=6%, signal=16%	Zic2/Zic5/Pax2/Sfrp1
BP	GO:0034113	heterotypic cell-cell adhesion	14	0.677848	1.46406	0.0332967	0.0332967	0.470107	506	tags=50%, list=16%, signal=42%	Bmp7/Il1rn/Adipoq/Jup/Mbp/Nrcam/Lck
MF	GO:0030295	protein kinase activator activity	29	0.607543	1.37059	0.0332967	0.0332967	0.470107	222	tags=21%, list=7%, signal=19%	Rgcc/Slc27a1/Adipoq/Igf1/Gprc5c/Areg
BP	GO:0099010	modification of postsynaptic structure	9	0.733683	1.54195	0.0334967	0.0334967	0.472015	3	tags=11%, list=0%, signal=11%	Wasf3
BP	GO:0072044	collecting duct development	4	0.830565	1.67876	0.0336966	0.0336966	0.472661	145	tags=50%, list=5%, signal=48%	Dact2/Pax2
MF	GO:0030280	structural constituent of skin epidermis	4	0.830276	1.67817	0.0336966	0.0336966	0.472661	373	tags=75%, list=12%, signal=66%	Krt87/Krt7/Krt80
MF	GO:0004857	enzyme inhibitor activity	57	0.550966	1.28162	0.0337966	0.0337966	0.472661	645	tags=35%, list=21%, signal=28%	Kng2/Tfpi/Gbp4/Angptl4/Ptn/Pi16/Dgki/Kng1/Itih5/Col7a1/Serpinb1b/Timp4/Serpinb9e/Fetub/Deptor/Serpinb2/Sh3bp5/Itih2/Trib3/Nlrp2
BP	GO:0060037	pharyngeal system development	9	0.733183	1.5409	0.0338966	0.0338966	0.472661	384	tags=44%, list=12%, signal=39%	Bmp7/Bmp5/Adgrf5/Tbx2
BP	GO:0010880	regulation of release of sequestered calcium ion into cytosol by sarcoplasmic reticulum	5	0.8047	1.64058	0.0339966	0.0339966	0.472661	240	tags=40%, list=8%, signal=37%	Trdn/Chd7
BP	GO:0014808	release of sequestered calcium ion into cytosol by sarcoplasmic reticulum	5	0.8047	1.64058	0.0339966	0.0339966	0.472661	240	tags=40%, list=8%, signal=37%	Trdn/Chd7
BP	GO:0070296	sarcoplasmic reticulum calcium ion transport	5	0.8047	1.64058	0.0339966	0.0339966	0.472661	240	tags=40%, list=8%, signal=37%	Trdn/Chd7
BP	GO:0090030	regulation of steroid hormone biosynthetic process	4	0.82913	1.67586	0.0340966	0.0340966	0.473148	190	tags=50%, list=6%, signal=47%	Bmp5/Igf1
MF	GO:0008201	heparin binding	39	0.577086	1.32189	0.0342966	0.0342966	0.475018	713	tags=49%, list=23%, signal=38%	Bmp7/Ndnf/Pcsk6/Ptn/Sfrp1/Ptprf/Col23a1/Clec3b/Adgrg1/Fgfr2/Ccl2/Ccl7/Adamts5/Prelp/Adamts1/Cfh/Ccdc80/Ecm2/Rtn4rl1
MF	GO:0034236	protein kinase A catalytic subunit binding	4	0.828852	1.67529	0.0343966	0.0343966	0.475078	7	tags=25%, list=0%, signal=25%	Ezr
BP	GO:0060638	mesenchymal-epithelial cell signaling	3	0.863144	1.73369	0.0344966	0.0344966	0.475078	199	tags=67%, list=6%, signal=62%	Hoxa5/Foxa1
MF	GO:0031726	CCR1 chemokine receptor binding	3	0.863049	1.7335	0.0344966	0.0344966	0.475078	427	tags=100%, list=14%, signal=86%	Ccl6/Ccl9/Ccl7
BP	GO:0030193	regulation of blood coagulation	11	0.705531	1.50302	0.0348965	0.0348965	0.477876	212	tags=36%, list=7%, signal=34%	Kng2/Ephb2/Tfpi/Kng1
BP	GO:1900046	regulation of hemostasis	11	0.705531	1.50302	0.0348965	0.0348965	0.477876	212	tags=36%, list=7%, signal=34%	Kng2/Ephb2/Tfpi/Kng1
BP	GO:0007584	response to nutrient	42	0.570647	1.31153	0.0348965	0.0348965	0.477876	654	tags=36%, list=21%, signal=29%	Gas6/Bmp7/Pitx2/Aldh1a2/Sfrp1/Adipoq/Fes/Ccl2/Cyp1b1/Tbxa2r/Agtr1b/Cbs/Abca1/Egfr/Ass1
BP	GO:0007368	determination of left/right symmetry	20	0.643391	1.42258	0.0349965	0.0349965	0.478347	631	tags=45%, list=20%, signal=36%	Pitx2/Gata4/Pcsk6/Aldh1a2/Foxf1/Dll1/Tbx2/Dnaaf3/Mks1
BP	GO:0030202	heparin metabolic process	3	0.862174	1.73174	0.0351965	0.0351965	0.479282	327	tags=67%, list=11%, signal=60%	Ndst4/Angpt1
BP	GO:0045927	positive regulation of growth	57	0.549834	1.27899	0.0351965	0.0351965	0.479282	384	tags=25%, list=12%, signal=22%	Ezr/Gata6/Dio3/Gata4/Sfrp1/Igf1/Ntn1/Cd38/Islr2/Chd7/Rims2/Dll1/Fgfr2/Tbx2
BP	GO:0010803	regulation of tumor necrosis factor-mediated signaling pathway	8	0.743146	1.55098	0.0352965	0.0352965	0.479746	183	tags=25%, list=6%, signal=24%	Gas6/Adipoq
BP	GO:0060055	angiogenesis involved in wound healing	4	0.826583	1.67071	0.0357964	0.0357964	0.484287	44	tags=25%, list=1%, signal=25%	Ndnf
BP	GO:0001657	ureteric bud development	26	0.614674	1.37815	0.0358964	0.0358964	0.484287	564	tags=42%, list=18%, signal=35%	Bmp7/Pax2/Sfrp1/Wnt6/Ret/Fgfr2/Hnf1b/Foxd1/Agtr1b/Gdnf/Greb1l
BP	GO:0072163	mesonephric epithelium development	26	0.614674	1.37815	0.0358964	0.0358964	0.484287	564	tags=42%, list=18%, signal=35%	Bmp7/Pax2/Sfrp1/Wnt6/Ret/Fgfr2/Hnf1b/Foxd1/Agtr1b/Gdnf/Greb1l
BP	GO:0072164	mesonephric tubule development	26	0.614674	1.37815	0.0358964	0.0358964	0.484287	564	tags=42%, list=18%, signal=35%	Bmp7/Pax2/Sfrp1/Wnt6/Ret/Fgfr2/Hnf1b/Foxd1/Agtr1b/Gdnf/Greb1l
MF	GO:0015370	solute:sodium symporter activity	5	0.801894	1.63486	0.0361964	0.0361964	0.485207	389	tags=60%, list=13%, signal=53%	Slc38a1/Slc13a3/Slc6a2
BP	GO:0045765	regulation of angiogenesis	69	0.534816	1.25374	0.0361964	0.0361964	0.485207	778	tags=39%, list=25%, signal=30%	Rgcc/Gata6/Hoxa5/Gata4/Ptgis/Ptn/Cdh5/Ccl11/Dll1/Prl2c2/Jup/Tspan18/Ccl2/Sema4a/Itgb8/Vegfc/Pparg/Cyp1b1/Tbxa2r/F3/Angpt2/Sema5a/Adamts1/Stard13/Jmjd8/Adam12/Hmox1
BP	GO:1901342	regulation of vasculature development	69	0.534816	1.25374	0.0361964	0.0361964	0.485207	778	tags=39%, list=25%, signal=30%	Rgcc/Gata6/Hoxa5/Gata4/Ptgis/Ptn/Cdh5/Ccl11/Dll1/Prl2c2/Jup/Tspan18/Ccl2/Sema4a/Itgb8/Vegfc/Pparg/Cyp1b1/Tbxa2r/F3/Angpt2/Sema5a/Adamts1/Stard13/Jmjd8/Adam12/Hmox1
BP	GO:0010828	positive regulation of D-glucose transmembrane transport	13	0.682482	1.46911	0.0364964	0.0364964	0.485207	190	tags=23%, list=6%, signal=22%	Aoc3/Adipoq/Igf1
BP	GO:0006309	apoptotic DNA fragmentation	4	0.825317	1.66815	0.0365963	0.0365963	0.485207	332	tags=50%, list=11%, signal=45%	Igfbp3/Il6
BP	GO:1902510	regulation of apoptotic DNA fragmentation	4	0.825317	1.66815	0.0365963	0.0365963	0.485207	332	tags=50%, list=11%, signal=45%	Igfbp3/Il6
BP	GO:1903624	regulation of DNA catabolic process	4	0.825317	1.66815	0.0365963	0.0365963	0.485207	332	tags=50%, list=11%, signal=45%	Igfbp3/Il6
MF	GO:0070851	growth factor receptor binding	30	0.600914	1.3584	0.0366963	0.0366963	0.485207	599	tags=40%, list=19%, signal=33%	Plscr2/Il1rn/Cblc/Cdh5/Areg/Angpt1/Il6/Flrt1/Vegfc/Gdnf/Angpt2/Cadm4
BP	GO:0032908	regulation of transforming growth factor beta1 production	5	0.801039	1.63312	0.0367963	0.0367963	0.485207	24	tags=20%, list=1%, signal=20%	Gata6
BP	GO:0050974	detection of mechanical stimulus involved in sensory perception	9	0.729348	1.53284	0.0368963	0.0368963	0.485207	291	tags=33%, list=9%, signal=30%	Piezo2/Igf1/Pcdh15
BP	GO:0060687	regulation of branching involved in prostate gland morphogenesis	3	0.859387	1.72614	0.0370963	0.0370963	0.485207	181	tags=67%, list=6%, signal=63%	Bmp7/Sfrp1
BP	GO:0097194	execution phase of apoptosis	18	0.648459	1.42379	0.0373963	0.0373963	0.485207	332	tags=28%, list=11%, signal=25%	Plscr2/Igfbp3/Ptgis/Cidec/Il6
BP	GO:0048736	appendage development	42	0.569	1.30774	0.0373963	0.0373963	0.485207	384	tags=26%, list=12%, signal=23%	Msx2/Bmp7/Pitx2/Aldh1a2/Gdf5/Sp8/Aff3/Chd7/Msx1/Fgfr2/Tbx2
BP	GO:0060173	limb development	42	0.569	1.30774	0.0373963	0.0373963	0.485207	384	tags=26%, list=12%, signal=23%	Msx2/Bmp7/Pitx2/Aldh1a2/Gdf5/Sp8/Aff3/Chd7/Msx1/Fgfr2/Tbx2
BP	GO:0021700	developmental maturation	66	0.538421	1.26034	0.0373963	0.0373963	0.485207	546	tags=27%, list=18%, signal=23%	Srrm4/Msx2/Hoxa5/Cend1/Aldh1a2/Pax2/Cdh5/Igf1/Foxa1/Esr2/Igsf9/Rflna/Ret/Nrcam/Pparg/Neurl1a/Phospho1/S1pr1
BP	GO:0003283	atrial septum development	3	0.858816	1.725	0.0374963	0.0374963	0.485207	61	tags=33%, list=2%, signal=33%	Gata4
BP	GO:0003284	septum primum development	3	0.858816	1.725	0.0374963	0.0374963	0.485207	61	tags=33%, list=2%, signal=33%	Gata4
BP	GO:0003289	atrial septum primum morphogenesis	3	0.858816	1.725	0.0374963	0.0374963	0.485207	61	tags=33%, list=2%, signal=33%	Gata4
BP	GO:0060413	atrial septum morphogenesis	3	0.858816	1.725	0.0374963	0.0374963	0.485207	61	tags=33%, list=2%, signal=33%	Gata4
MF	GO:0044548	S100 protein binding	4	0.824432	1.66636	0.0374963	0.0374963	0.485207	7	tags=25%, list=0%, signal=25%	Ezr
CC	GO:0032421	stereocilium bundle	14	0.673014	1.45362	0.0374963	0.0374963	0.485207	455	tags=36%, list=15%, signal=31%	Piezo2/Eps8l2/Rsph9/Pcdh15/Cdh23
BP	GO:0060972	left/right pattern formation	21	0.633913	1.40566	0.0375962	0.0375962	0.485207	631	tags=43%, list=20%, signal=34%	Pitx2/Gata4/Pcsk6/Aldh1a2/Foxf1/Dll1/Tbx2/Dnaaf3/Mks1
BP	GO:0001704	formation of primary germ layer	29	0.602741	1.35976	0.0375962	0.0375962	0.485207	177	tags=21%, list=6%, signal=20%	Gata6/Bmp7/Nanog/Gata4/Pax2/Foxf1
BP	GO:0034115	negative regulation of heterotypic cell-cell adhesion	4	0.824262	1.66601	0.0376962	0.0376962	0.485207	382	tags=75%, list=12%, signal=66%	Il1rn/Adipoq/Mbp
BP	GO:0070586	cell-cell adhesion involved in gastrulation	4	0.824262	1.66601	0.0376962	0.0376962	0.485207	382	tags=75%, list=12%, signal=66%	Il1rn/Adipoq/Mbp
BP	GO:0070587	regulation of cell-cell adhesion involved in gastrulation	4	0.824262	1.66601	0.0376962	0.0376962	0.485207	382	tags=75%, list=12%, signal=66%	Il1rn/Adipoq/Mbp
MF	GO:0019209	kinase activator activity	30	0.599902	1.35611	0.0377962	0.0377962	0.485209	222	tags=20%, list=7%, signal=19%	Rgcc/Slc27a1/Adipoq/Igf1/Gprc5c/Areg
BP	GO:0072131	kidney mesenchyme morphogenesis	3	0.858309	1.72398	0.0378962	0.0378962	0.485209	38	tags=33%, list=1%, signal=33%	Bmp7
BP	GO:0072133	metanephric mesenchyme morphogenesis	3	0.858309	1.72398	0.0378962	0.0378962	0.485209	38	tags=33%, list=1%, signal=33%	Bmp7
BP	GO:0060391	positive regulation of SMAD protein signal transduction	12	0.693009	1.48316	0.0380962	0.0380962	0.486485	127	tags=25%, list=4%, signal=24%	Bmp7/Gdf5/Bmp5
BP	GO:0048009	insulin-like growth factor receptor signaling pathway	11	0.700133	1.49152	0.0381962	0.0381962	0.486485	190	tags=27%, list=6%, signal=26%	Igfbp3/Bmp5/Igf1
BP	GO:0048645	animal organ formation	14	0.672381	1.45225	0.0381962	0.0381962	0.486485	631	tags=57%, list=20%, signal=46%	Gata6/Bmp7/Pax2/Rbm20/Fgfr2/Gdnf/Hoxa3/Mks1
BP	GO:0030850	prostate gland development	15	0.664529	1.44287	0.0385961	0.0385961	0.48731	487	tags=47%, list=16%, signal=40%	Bmp7/Sfrp1/Igf1/Foxa1/Esr2/Fgfr2/Ahr
BP	GO:1902512	positive regulation of apoptotic DNA fragmentation	3	0.857801	1.72296	0.0386961	0.0386961	0.48731	332	tags=67%, list=11%, signal=60%	Igfbp3/Il6
BP	GO:1903626	positive regulation of DNA catabolic process	3	0.857801	1.72296	0.0386961	0.0386961	0.48731	332	tags=67%, list=11%, signal=60%	Igfbp3/Il6
CC	GO:0044297	cell body	172	0.485338	1.16819	0.0386961	0.0386961	0.48731	895	tags=38%, list=29%, signal=28%	Ezr/Piezo2/Kng2/Syndig1/Pde9a/Slc38a1/Ephb2/Nrgn/Cygb/Dbh/Apod/Pde1c/Igf1/Dgki/Ptprf/Kcnc2/Kng1/Esr2/Crmp1/Ret/Sorcs2/Brinp3/Sema4f/Mbp/Slc6a2/Atp1b2/Sorbs2/Kif1a/Ccl2/Flrt1/Rin3/Akap12/Bmpr1b/Cacna1b/Kcnd1/Ppargc1a/Syn1/Neurl1a/Cobl/Adcy8/Kcnn1/Sncg/Unc5c/Sort1/Ptpn13/Cfh/Grik4/Ass1/Tubb3/Slc25a27/Rtn4rl1/Cdk5r1/Map1b/Cxadr/Itga8/Sdc2/Rac3/Epha4/Nrg1/Hmcn2/Acta2/Epha7/Begain/Kcnab1/Ckb
BP	GO:0048870	cell motility	354	0.460812	1.12425	0.0386961	0.0386961	0.48731	992	tags=39%, list=32%, signal=30%	Rgcc/Gas6/Aoc3/Hoxa7/Msx2/Hoxa5/Fgfbp1/Bmp7/Ndnf/Il1rn/Pitx2/Usp17le/Igfbp3/Cend1/Ephb2/Cygb/Cd300a/Rsph3b/Dbh/Apod/Rsph9/Ptn/Onecut2/Cdh5/Foxf1/Sfrp1/Adipoq/Ifitm1/Igf1/Ptprf/Ntn1/Fes/Esr2/Ccl11/Mgat3/Il33/Srgap1/F11r/Itgal/Adgrg1/Myo1g/Ccl6/Prl2c2/Coro6/Ccl9/Ret/Jup/Add2/Angpt1/Gdf15/Sema4f/Enpp2/Loxl2/Cldn19/Bst1/Atp1b2/Ccl2/Arc/Carmil3/Ccl7/Rin3/Akap12/Sema4a/Cdh23/Syde2/Itgb8/Nsun7/Vegfc/Ppa…
BP	GO:0086014	atrial cardiac muscle cell action potential	3	0.857564	1.72248	0.0387961	0.0387961	0.48731	84	tags=33%, list=3%, signal=32%	Kcna5
BP	GO:0086026	atrial cardiac muscle cell to AV node cell signaling	3	0.857564	1.72248	0.0387961	0.0387961	0.48731	84	tags=33%, list=3%, signal=32%	Kcna5
BP	GO:0086066	atrial cardiac muscle cell to AV node cell communication	3	0.857564	1.72248	0.0387961	0.0387961	0.48731	84	tags=33%, list=3%, signal=32%	Kcna5
CC	GO:0098576	lumenal side of membrane	4	0.822256	1.66196	0.0389961	0.0389961	0.488979	310	tags=50%, list=10%, signal=45%	Bdh1/H2-T23
BP	GO:0033033	negative regulation of myeloid cell apoptotic process	3	0.857449	1.72225	0.0391961	0.0391961	0.489801	16	tags=33%, list=1%, signal=33%	Gas6
BP	GO:0070098	chemokine-mediated signaling pathway	9	0.725161	1.52404	0.0391961	0.0391961	0.489801	427	tags=56%, list=14%, signal=48%	Ccl11/Ccl6/Ccl9/Ccl2/Ccl7
BP	GO:0007411	axon guidance	57	0.546954	1.27229	0.0394961	0.0394961	0.490995	990	tags=60%, list=32%, signal=41%	Zic2/Bmp7/Ephb2/Emb/Ntn1/Sema4f/Lamc3/Nrcam/Notch3/Foxd1/Sema4a/Bmpr1b/Gdnf/Sema6d/Unc5c/Cntn6/Sema5a/Tubb3/Sema3a/Rtn4rl1/Cdk5r1/Efnb2/Efna5/Rac3/Foxg1/Egr2/Epha4/Epha7/Ephb3/Flot1/Sema3g/Matn2/Sema4g/Plxna4
BP	GO:0097485	neuron projection guidance	57	0.546954	1.27229	0.0394961	0.0394961	0.490995	990	tags=60%, list=32%, signal=41%	Zic2/Bmp7/Ephb2/Emb/Ntn1/Sema4f/Lamc3/Nrcam/Notch3/Foxd1/Sema4a/Bmpr1b/Gdnf/Sema6d/Unc5c/Cntn6/Sema5a/Tubb3/Sema3a/Rtn4rl1/Cdk5r1/Efnb2/Efna5/Rac3/Foxg1/Egr2/Epha4/Epha7/Ephb3/Flot1/Sema3g/Matn2/Sema4g/Plxna4
MF	GO:0016641	oxidoreductase activity, acting on the CH-NH2 group of donors, oxygen as acceptor	7	0.753924	1.56102	0.039596	0.039596	0.490995	356	tags=43%, list=11%, signal=38%	Rnls/Aoc3/Loxl2
BP	GO:0034350	regulation of glial cell apoptotic process	8	0.736947	1.53804	0.039596	0.039596	0.490995	433	tags=50%, list=14%, signal=43%	Gas6/Igf1/Dll1/Akap12
BP	GO:0032148	activation of protein kinase B activity	5	0.796836	1.62455	0.039696	0.039696	0.490995	190	tags=40%, list=6%, signal=38%	Gas6/Igf1
BP	GO:0021772	olfactory bulb development	6	0.77266	1.58357	0.039696	0.039696	0.490995	240	tags=33%, list=8%, signal=31%	Zic1/Chd7
BP	GO:0052652	cyclic purine nucleotide metabolic process	7	0.753372	1.55988	0.039996	0.039996	0.493867	557	tags=71%, list=18%, signal=59%	Pde9a/Adcy1/Gucy2f/Npr1/Adcy8
BP	GO:0034349	glial cell apoptotic process	9	0.723843	1.52127	0.040296	0.040296	0.496282	433	tags=44%, list=14%, signal=38%	Gas6/Igf1/Dll1/Akap12
BP	GO:0099170	postsynaptic modulation of chemical synaptic transmission	5	0.796143	1.62314	0.040396	0.040396	0.496282	190	tags=40%, list=6%, signal=38%	Nrgn/Igf1
BP	GO:0072676	lymphocyte migration	17	0.650674	1.42202	0.040396	0.040396	0.496282	674	tags=53%, list=22%, signal=42%	Gas6/Apod/F11r/Itgal/Myo1g/Ccl2/Ccl7/S1pr1/Adam8
BP	GO:0043010	camera-type eye development	82	0.520967	1.22943	0.0405959	0.0405959	0.497899	683	tags=34%, list=22%, signal=27%	Vax2/Bmp7/Vax2os/Dio3/Pitx2/Aldh1a2/Ephb2/Pax2/Ptn/Chd7/Dll1/Ret/Fgfr2/Stra6/Cldn19/Lamc3/Tbx2/Foxp2/Maf/Bmpr1b/Ahr/Col4a1/Cyp1b1/Nes/Egfr/Cfh/Fjx1/Aldh1a1
BP	GO:0048799	animal organ maturation	9	0.72345	1.52044	0.0406959	0.0406959	0.498287	538	tags=67%, list=17%, signal=55%	Aldh1a2/Pax2/Igf1/Rflna/Ret/Phospho1
BP	GO:2000026	regulation of multicellular organismal development	323	0.462785	1.12771	0.0408959	0.0408959	0.499895	560	tags=24%, list=18%, signal=22%	Wasf3/Rgcc/Gas6/Hoxa7/Msx2/Gata6/Hoxa5/Bmp7/Syndig1/Lrrtm3/Gata4/Ctsc/Ptgis/Ephb2/Gdf5/Amigo2/Pax2/Ptn/Cdh5/Pi16/Sfrp1/Adipoq/Igf1/Ptprf/Ntn1/Adgre5/Prl2c3/Lrrn3/Adgrl4/Fes/Prdm16/Islr2/Chd7/Msx1/Ccl11/Il33/Wnt6/F11r/Dll1/Tcf7/Prl2c2/Ccl9/Rflna/Jup/Fgfr2/Il6/Sema4f/Enpp2/Loxl2/Mboat2/Mbp/Tbx2/Sfrp4/Tspan18/Ccl2/Flrt1/Gpm6b/Sema4a/Maf/Bmpr1b/Ptprd/Ahr/Itgb8/Vegfc/Lck/Nupr1/Pparg/Cyp1b1/Tbxa2r/Neur…
BP	GO:1900016	negative regulation of cytokine production involved in inflammatory response	5	0.794805	1.62041	0.0410959	0.0410959	0.501498	149	tags=40%, list=5%, signal=38%	Ephb2/Apod
BP	GO:0019370	leukotriene biosynthetic process	3	0.854199	1.71572	0.0414959	0.0414959	0.502173	255	tags=67%, list=8%, signal=61%	Ltc4s/Ggt5
BP	GO:0042634	regulation of hair cycle	3	0.854156	1.71564	0.0414959	0.0414959	0.502173	22	tags=33%, list=1%, signal=33%	Msx2
BP	GO:0051797	regulation of hair follicle development	3	0.854156	1.71564	0.0414959	0.0414959	0.502173	22	tags=33%, list=1%, signal=33%	Msx2
BP	GO:0051798	positive regulation of hair follicle development	3	0.854156	1.71564	0.0414959	0.0414959	0.502173	22	tags=33%, list=1%, signal=33%	Msx2
BP	GO:0043500	muscle adaptation	21	0.630328	1.39771	0.0414959	0.0414959	0.502173	190	tags=24%, list=6%, signal=23%	Gata6/Gata4/Pde9a/Pi16/Igf1
BP	GO:0010560	positive regulation of glycoprotein biosynthetic process	4	0.819403	1.6562	0.0416958	0.0416958	0.502669	257	tags=50%, list=8%, signal=46%	Igf1/Il33
BP	GO:1900181	negative regulation of protein localization to nucleus	11	0.696219	1.48318	0.0417958	0.0417958	0.502669	327	tags=27%, list=11%, signal=24%	Gbp4/Apod/Angpt1
BP	GO:1902074	response to salt	5	0.794303	1.61938	0.0418958	0.0418958	0.502669	9	tags=20%, list=0%, signal=20%	Rnls
BP	GO:0090183	regulation of kidney development	14	0.669302	1.4456	0.0420958	0.0420958	0.502669	558	tags=50%, list=18%, signal=41%	Pax2/Adipoq/Ret/Hnf1b/Foxd1/Agtr1b/Gdnf
BP	GO:0001941	postsynaptic membrane organization	11	0.695866	1.48243	0.0421958	0.0421958	0.502669	558	tags=55%, list=18%, signal=45%	Lhfpl4/Ephb2/Ptn/Sorbs2/Dok7/Gdnf
BP	GO:0003298	physiological muscle hypertrophy	13	0.676545	1.45634	0.0421958	0.0421958	0.502669	439	tags=38%, list=14%, signal=33%	Gata4/Pi16/Igf1/Sorbs2/Adra1b
BP	GO:0003301	physiological cardiac muscle hypertrophy	13	0.676545	1.45634	0.0421958	0.0421958	0.502669	439	tags=38%, list=14%, signal=33%	Gata4/Pi16/Igf1/Sorbs2/Adra1b
BP	GO:0061049	cell growth involved in cardiac muscle cell development	13	0.676545	1.45634	0.0421958	0.0421958	0.502669	439	tags=38%, list=14%, signal=33%	Gata4/Pi16/Igf1/Sorbs2/Adra1b
BP	GO:0002526	acute inflammatory response	21	0.628771	1.39425	0.0421958	0.0421958	0.502669	674	tags=57%, list=22%, signal=45%	Aoc3/Il1rn/Sigirr/H2-T23/Il6/Fcgr4/Nupr1/Pparg/F3/Hp/Ass1/Adam8
BP	GO:0031424	keratinization	5	0.794091	1.61895	0.0422958	0.0422958	0.502669	373	tags=80%, list=12%, signal=70%	Krt87/Ppl/Krt7/Krt80
BP	GO:0032703	negative regulation of interleukin-2 production	5	0.79402	1.61881	0.0422958	0.0422958	0.502669	7	tags=20%, list=0%, signal=20%	Ezr
BP	GO:0071392	cellular response to estradiol stimulus	11	0.695773	1.48223	0.0423958	0.0423958	0.503036	611	tags=55%, list=20%, signal=44%	Msx2/Sfrp1/Esr2/Sstr2/Ccl2/Egfr
BP	GO:0046827	positive regulation of protein export from nucleus	4	0.818311	1.65399	0.0424958	0.0424958	0.503403	16	tags=25%, list=1%, signal=25%	Gas6
BP	GO:0031649	heat generation	4	0.817768	1.65289	0.0429957	0.0429957	0.505292	128	tags=50%, list=4%, signal=48%	Il1rn/Slc27a1
MF	GO:0004028	3-chloroallyl aldehyde dehydrogenase activity	6	0.769479	1.57705	0.0429957	0.0429957	0.505292	719	tags=100%, list=23%, signal=77%	Aldh1a2/Aldh3b3/Aldh3b2/Aldh1a7/Aldh1a1/Aldh3b1
BP	GO:0009880	embryonic pattern specification	12	0.68753	1.47143	0.0429957	0.0429957	0.505292	326	tags=42%, list=11%, signal=37%	Bmp7/Nanog/Pcsk6/Dll1/Fgfr2
BP	GO:0003143	embryonic heart tube morphogenesis	13	0.675623	1.45435	0.0430957	0.0430957	0.505292	384	tags=31%, list=12%, signal=27%	Gata4/Aldh1a2/Dll1/Tbx2
BP	GO:0032332	positive regulation of chondrocyte differentiation	4	0.817509	1.65237	0.0431957	0.0431957	0.505292	467	tags=75%, list=15%, signal=64%	Gdf5/Loxl2/Bmpr1b
BP	GO:0060041	retina development in camera-type eye	42	0.564225	1.29677	0.0432957	0.0432957	0.505292	785	tags=40%, list=25%, signal=31%	Vax2/Vax2os/Dio3/Pax2/Ptn/Chd7/Dll1/Ret/Cldn19/Lamc3/Bmpr1b/Col4a1/Cyp1b1/Cfh/Fjx1/Bhlhe22/Tgif2
BP	GO:0044771	meiotic cell cycle phase transition	3	0.851155	1.70961	0.0433957	0.0433957	0.505292	63	tags=33%, list=2%, signal=33%	Usp17le
BP	GO:1901993	regulation of meiotic cell cycle phase transition	3	0.851155	1.70961	0.0433957	0.0433957	0.505292	63	tags=33%, list=2%, signal=33%	Usp17le
BP	GO:0048024	regulation of mRNA splicing, via spliceosome	15	0.659968	1.43296	0.0434957	0.0434957	0.505292	186	tags=13%, list=6%, signal=13%	Srrm4/Rbm20
BP	GO:0031645	negative regulation of nervous system process	3	0.850907	1.70911	0.0435956	0.0435956	0.505292	66	tags=33%, list=2%, signal=33%	Ctsc
BP	GO:0009190	cyclic nucleotide biosynthetic process	5	0.792463	1.61563	0.0435956	0.0435956	0.505292	557	tags=80%, list=18%, signal=66%	Adcy1/Gucy2f/Npr1/Adcy8
BP	GO:0003300	cardiac muscle hypertrophy	23	0.618748	1.37759	0.0435956	0.0435956	0.505292	514	tags=35%, list=17%, signal=29%	Gata6/Gata4/Pde9a/Pi16/Igf1/Sorbs2/Adra1b/Pparg
BP	GO:0014897	striated muscle hypertrophy	23	0.618748	1.37759	0.0435956	0.0435956	0.505292	514	tags=35%, list=17%, signal=29%	Gata6/Gata4/Pde9a/Pi16/Igf1/Sorbs2/Adra1b/Pparg
BP	GO:0033144	negative regulation of intracellular steroid hormone receptor signaling pathway	8	0.73315	1.53012	0.0436956	0.0436956	0.505292	246	tags=38%, list=8%, signal=35%	Sfrp1/Igf1/Esr2
BP	GO:0030888	regulation of B cell proliferation	10	0.708127	1.49928	0.0436956	0.0436956	0.505292	487	tags=50%, list=16%, signal=42%	Ephb2/Cd300a/Cd38/Bst1/Ahr
CC	GO:0043025	neuronal cell body	147	0.489797	1.17446	0.0438956	0.0438956	0.5067	895	tags=39%, list=29%, signal=29%	Piezo2/Kng2/Pde9a/Slc38a1/Ephb2/Nrgn/Cygb/Dbh/Apod/Pde1c/Igf1/Dgki/Ptprf/Kcnc2/Kng1/Esr2/Crmp1/Ret/Sorcs2/Brinp3/Sema4f/Mbp/Slc6a2/Sorbs2/Kif1a/Ccl2/Flrt1/Rin3/Akap12/Bmpr1b/Cacna1b/Kcnd1/Ppargc1a/Neurl1a/Cobl/Adcy8/Kcnn1/Sncg/Unc5c/Sort1/Cfh/Grik4/Ass1/Tubb3/Slc25a27/Rtn4rl1/Cdk5r1/Map1b/Itga8/Sdc2/Rac3/Epha4/Nrg1/Hmcn2/Epha7/Begain/Kcnab1/Ckb
BP	GO:0034114	regulation of heterotypic cell-cell adhesion	8	0.732809	1.5294	0.0439956	0.0439956	0.5067	506	tags=62%, list=16%, signal=52%	Bmp7/Il1rn/Adipoq/Mbp/Lck
BP	GO:0009799	specification of symmetry	21	0.626132	1.3884	0.0440956	0.0440956	0.5067	631	tags=43%, list=20%, signal=34%	Pitx2/Gata4/Pcsk6/Aldh1a2/Foxf1/Dll1/Tbx2/Dnaaf3/Mks1
BP	GO:0009855	determination of bilateral symmetry	21	0.626132	1.3884	0.0440956	0.0440956	0.5067	631	tags=43%, list=20%, signal=34%	Pitx2/Gata4/Pcsk6/Aldh1a2/Foxf1/Dll1/Tbx2/Dnaaf3/Mks1
BP	GO:0007416	synapse assembly	52	0.550825	1.27679	0.0442956	0.0442956	0.508197	1027	tags=56%, list=33%, signal=38%	Lhfpl4/Syndig1/Lrrtm3/Ephb2/Amigo2/Ntn1/Adgre5/Lrrn3/Adgrl4/Crmp1/Add2/Carmil3/Flrt1/Sema4a/Ptprd/Fam107a/Neurl1a/Ptpn13/Map1b/Efnb2/Efna5/Rac3/Nrg1/Epha7/Kirrel3/Ephb3/Plxna4/Prickle1/L1cam
BP	GO:0060644	mammary gland epithelial cell differentiation	6	0.767358	1.5727	0.0449955	0.0449955	0.515415	177	tags=33%, list=6%, signal=31%	Hoxa5/Foxf1
BP	GO:0021536	diencephalon development	13	0.674174	1.45123	0.0452955	0.0452955	0.518037	688	tags=54%, list=22%, signal=42%	Ndnf/Pitx2/Aldh1a2/Kcnc2/Otx1/Sema5a/Sema3a
MF	GO:0099508	voltage-gated monoatomic ion channel activity involved in regulation of presynaptic membrane potential	3	0.848961	1.7052	0.0453955	0.0453955	0.518367	201	tags=67%, list=6%, signal=62%	Kcnq5/Kcnc2
CC	GO:0034703	cation channel complex	20	0.630967	1.39511	0.0457954	0.0457954	0.522115	492	tags=40%, list=16%, signal=34%	Cacna1i/Trdn/Kcna5/Kcnq5/Kcnc2/Catsperg1/Cacna1b/Kcnd1
BP	GO:0048286	lung alveolus development	23	0.617215	1.37418	0.0458954	0.0458954	0.522266	438	tags=35%, list=14%, signal=30%	Gata6/Hoxa5/Foxf1/Igf1/Foxa1/Fgfr2/Stra6/Foxp2
BP	GO:0060534	trachea cartilage development	3	0.848614	1.70451	0.0460954	0.0460954	0.522266	27	tags=33%, list=1%, signal=33%	Hoxa5
BP	GO:1902931	negative regulation of alcohol biosynthetic process	4	0.814727	1.64674	0.0460954	0.0460954	0.522266	292	tags=50%, list=9%, signal=45%	Bmp5/Isyna1
BP	GO:0007189	adenylate cyclase-activating G protein-coupled receptor signaling pathway	24	0.613894	1.37	0.0460954	0.0460954	0.522266	620	tags=54%, list=20%, signal=44%	Adcy1/Adgrf5/Adgre5/Adgrl4/Adgrg1/Adra1b/Tbxa2r/Ptgfr/S1pr1/Adcy8/Abca1/Gipr/Adgrg2
BP	GO:0042415	norepinephrine metabolic process	5	0.789351	1.60929	0.0461954	0.0461954	0.522586	141	tags=40%, list=5%, signal=38%	Rnls/Dbh
BP	GO:0045822	negative regulation of heart contraction	4	0.814388	1.64606	0.0462954	0.0462954	0.522905	9	tags=25%, list=0%, signal=25%	Rnls
BP	GO:0007606	sensory perception of chemical stimulus	9	0.717189	1.50728	0.0464954	0.0464954	0.524351	190	tags=33%, list=6%, signal=31%	Gng13/Pde1c/Igf1
BP	GO:0045931	positive regulation of mitotic cell cycle	25	0.608605	1.3618	0.0465953	0.0465953	0.524667	199	tags=16%, list=6%, signal=15%	Rgcc/Nanog/Kcna5/Foxa1
BP	GO:0046068	cGMP metabolic process	3	0.847868	1.70301	0.0467953	0.0467953	0.524931	474	tags=100%, list=15%, signal=85%	Pde9a/Gucy2f/Npr1
MF	GO:0071933	Arp2/3 complex binding	3	0.847543	1.70235	0.0469953	0.0469953	0.524931	3	tags=33%, list=0%, signal=33%	Wasf3
BP	GO:0022603	regulation of anatomical structure morphogenesis	217	0.473016	1.14471	0.0469953	0.0469953	0.524931	958	tags=41%, list=31%, signal=30%	Wasf3/Ezr/Rgcc/Gata6/Hoxa5/Bmp7/Gata4/Ptgis/Ephb2/Pax2/Ptn/Cdh5/Sfrp1/Coch/Ptprf/Ntn1/Fes/Islr2/Msx1/Ccl11/Rims2/F11r/Dll1/Spta1/Prl2c2/Ret/Jup/Fgfr2/Il6/Sema4f/Enpp2/Mbp/Tbx2/Kif1a/Tspan18/Ccl2/Arc/Ccl7/Sema4a/Ptprd/Itgb8/Vegfc/Ppargc1a/Pparg/Gas2/Cyp1b1/Tbxa2r/F3/Agtr1b/Gdnf/Sema6d/Angpt2/Gas7/Fgd4/4930550C14Rik/Sema5a/Gm14137/Adamts1/Phldb2/Sema3a/Rhou/Shroom3/Cdk5r1/Stard13/Map1b/Jmjd8/Efnb2/…
MF	GO:0005102	signaling receptor binding	272	0.466887	1.13434	0.0469953	0.0469953	0.524931	786	tags=33%, list=25%, signal=27%	Gas6/Irs4/Bmp7/Plscr2/Kng2/Lhfpl4/Il1rn/Syndig1/Trdn/Ephb2/Kcna5/Bmp3/Gdf5/Bmp5/Ptn/Cblc/Mtss1/Cdh5/Arnt2/Sfrp1/Adipoq/Igf1/Ptprf/Prl2c3/Kng1/Gprc5c/Areg/Fes/Esr2/Ccl11/Il33/Wnt6/F11r/Itgal/Dll1/Ccl6/Prl2c2/Ccl9/Cntfr/H2-T23/Angpt1/Il6/Gdf15/Sema4f/Npb/Ccl2/Flrt1/Ccl7/Sema4a/Colec10/Fabp4/Sectm1a/Ptprd/Ahr/Itgb8/Vegfc/Lck/Ppargc1a/Sned1/Tlr6/S1pr1/Agtr1b/Nes/Gdnf/Sema6d/Angpt2/Insl6/Abca1/H2-T24/…
CC	GO:0043204	perikaryon	37	0.570314	1.30385	0.0470953	0.0470953	0.524931	894	tags=49%, list=29%, signal=35%	Kng2/Pde9a/Kcnc2/Kng1/Esr2/Crmp1/Sorcs2/Sema4f/Ccl2/Neurl1a/Grik4/Ass1/Rtn4rl1/Cdk5r1/Map1b/Itga8/Epha4/Kcnab1
MF	GO:0008131	primary methylamine oxidase activity	3	0.846941	1.70114	0.0471953	0.0471953	0.524931	19	tags=33%, list=1%, signal=33%	Aoc3
BP	GO:0007608	sensory perception of smell	5	0.787891	1.60631	0.0471953	0.0471953	0.524931	190	tags=40%, list=6%, signal=38%	Pde1c/Igf1
BP	GO:0030900	forebrain development	89	0.512977	1.21418	0.0471953	0.0471953	0.524931	438	tags=21%, list=14%, signal=19%	Zic1/Zic5/Gsc/Vax2/Ndnf/Pitx2/Aldh1a2/Ephb2/Kcnc2/Chd7/Msx1/Adgrg1/Fgfr2/Pianp/Sstr2/Atp1b2/Kif1a/Notch3/Foxp2
BP	GO:0070986	left/right axis specification	3	0.846761	1.70078	0.0473953	0.0473953	0.525859	278	tags=67%, list=9%, signal=61%	Pitx2/Dll1
BP	GO:0090184	positive regulation of kidney development	4	0.812661	1.64257	0.0474953	0.0474953	0.525859	434	tags=75%, list=14%, signal=65%	Pax2/Ret/Foxd1
BP	GO:1904950	negative regulation of establishment of protein localization	29	0.5943	1.34072	0.0474953	0.0474953	0.525859	327	tags=24%, list=11%, signal=22%	Usp17le/Gbp4/Apod/Pde1c/Sfrp1/Adipoq/Angpt1
BP	GO:0007193	adenylate cyclase-inhibiting G protein-coupled receptor signaling pathway	8	0.729459	1.52241	0.0475952	0.0475952	0.526167	546	tags=62%, list=18%, signal=52%	Npr3/Sstr2/Npb/Akap12/S1pr1
BP	GO:0060736	prostate gland growth	3	0.846138	1.69953	0.0477952	0.0477952	0.527577	326	tags=67%, list=11%, signal=60%	Igf1/Fgfr2
BP	GO:0072074	kidney mesenchyme development	6	0.763328	1.56444	0.0480952	0.0480952	0.529585	434	tags=50%, list=14%, signal=43%	Bmp7/Pax2/Foxd1
CC	GO:0042584	chromaffin granule membrane	3	0.845667	1.69859	0.0481952	0.0481952	0.529585	350	tags=67%, list=11%, signal=59%	Dbh/Slc17a9
BP	GO:0007088	regulation of mitotic nuclear division	12	0.682543	1.46076	0.0481952	0.0481952	0.529585	326	tags=33%, list=11%, signal=30%	Rgcc/Bmp7/Igf1/Fgfr2
BP	GO:0010559	regulation of glycoprotein biosynthetic process	5	0.786226	1.60292	0.0483952	0.0483952	0.530981	257	tags=40%, list=8%, signal=37%	Igf1/Il33
BP	GO:0030890	positive regulation of B cell proliferation	6	0.762476	1.5627	0.0486951	0.0486951	0.532005	371	tags=50%, list=12%, signal=44%	Ephb2/Cd38/Bst1
BP	GO:0030001	metal ion transport	122	0.495706	1.18373	0.0487951	0.0487951	0.532005	565	tags=25%, list=18%, signal=21%	Slc6a17/Gas6/Scn7a/Cacna1i/Trdn/Slc38a1/Kcna5/Kcnq5/Slc13a3/Rgs7/Igf1/Kcnc2/Cp/Chd7/Stac2/Nkain3/Slc40a1/Atp2c2/Slc6a2/Atp1b2/Kcnt2/Tspan18/Slc11a1/Cdh23/Cacna1b/Ahr/Kcnd1/Lck/Rrad/Kcnn1
BP	GO:0016973	poly(A)+ mRNA export from nucleus	3	0.844967	1.69718	0.0488951	0.0488951	0.532005	104	tags=33%, list=3%, signal=32%	Nxf2
BP	GO:1903514	release of sequestered calcium ion into cytosol by endoplasmic reticulum	6	0.761477	1.56065	0.0490951	0.0490951	0.532005	240	tags=33%, list=8%, signal=31%	Trdn/Chd7
BP	GO:0034315	regulation of Arp2/3 complex-mediated actin nucleation	6	0.761397	1.56048	0.0490951	0.0490951	0.532005	421	tags=33%, list=14%, signal=29%	Wasf3/Carmil3
BP	GO:0051125	regulation of actin nucleation	6	0.761397	1.56048	0.0490951	0.0490951	0.532005	421	tags=33%, list=14%, signal=29%	Wasf3/Carmil3
BP	GO:0033189	response to vitamin A	6	0.761285	1.56026	0.0490951	0.0490951	0.532005	77	tags=33%, list=2%, signal=33%	Pitx2/Aldh1a2
BP	GO:0072520	seminiferous tubule development	4	0.811269	1.63975	0.0491951	0.0491951	0.532005	282	tags=50%, list=9%, signal=46%	Gata4/Adgrg1
BP	GO:0052547	regulation of peptidase activity	67	0.529017	1.23869	0.0492951	0.0492951	0.532005	589	tags=34%, list=19%, signal=28%	Gas6/Tfpi/Pax2/Pi16/Kng1/Ifi209/Ret/Itih5/Col7a1/Serpinb1b/Egln3/Mbp/Ifi214/Timp4/Serpinb9e/Fetub/Prss22/Lck/Pparg/Serpinb2/Dpep1/F3/Itih2
BP	GO:0030856	regulation of epithelial cell differentiation	36	0.570745	1.30368	0.0493951	0.0493951	0.532005	390	tags=25%, list=13%, signal=22%	Hoxa7/Msx2/Bmp7/Pax2/Cdh5/Msx1/F11r/Dll1/Sfrp4
BP	GO:1902337	regulation of apoptotic process involved in morphogenesis	6	0.760716	1.55909	0.0494951	0.0494951	0.532005	364	tags=50%, list=12%, signal=44%	Bmp7/Pax2/Hnf1b
BP	GO:1904748	regulation of apoptotic process involved in development	6	0.760716	1.55909	0.0494951	0.0494951	0.532005	364	tags=50%, list=12%, signal=44%	Bmp7/Pax2/Hnf1b
BP	GO:0046578	regulation of Ras protein signal transduction	13	0.670964	1.44432	0.0494951	0.0494951	0.532005	484	tags=38%, list=16%, signal=33%	Ephb2/Igf1/Dgki/Trim67/Syde2
BP	GO:0099171	presynaptic modulation of chemical synaptic transmission	5	0.785225	1.60088	0.049695	0.049695	0.532005	193	tags=40%, list=6%, signal=38%	Adcy1/Dgki
BP	GO:0098655	monoatomic cation transmembrane transport	109	0.500972	1.19288	0.049695	0.049695	0.532005	565	tags=24%, list=18%, signal=20%	Slc6a17/Piezo2/Gas6/Scn7a/Cacna1i/Trdn/Slc38a1/Kcna5/Kcnq5/Slc13a3/Rgs7/Kcnc2/Chd7/Stac2/Slc40a1/Atp2c2/Slc6a2/Atp1b2/Kcnt2/Slc11a1/Cacna1b/Ahr/Kcnd1/Lck/Rrad/Kcnn1
BP	GO:0034767	positive regulation of monoatomic ion transmembrane transport	28	0.596152	1.34153	0.049795	0.049795	0.532005	417	tags=29%, list=13%, signal=25%	Trdn/Ephb2/Rgs7/Kcnc2/Stac2/Atp1b2/Ccl2/Arc
BP	GO:0042832	defense response to protozoan	15	0.6539	1.41979	0.049995	0.049995	0.532005	575	tags=60%, list=19%, signal=49%	Gbp4/Gbp8/Gbp11/Gbp10/Il6/Batf2/Gbp9/Slc11a1/Iigp1
BP	GO:0001562	response to protozoan	16	0.645732	1.40711	0.049995	0.049995	0.532005	625	tags=62%, list=20%, signal=50%	Gbp4/Gbp8/Gbp11/Gbp10/Il6/Batf2/Gbp9/Slc11a1/Iigp1/Vtcn1

## Sheet: 2. GSE_D-1_Irx3-KO_Ctr_DMSO_Dwn
pathway	pval	padj	log2err	ES	NES	size	leadingEdge
BMI1_TARGET_GENES	1.08972e-09	5.86598e-06	0.788187	0.599766	1.45281	242	Zic1|Zic2|Zic5|2610035F20Rik|Zic4|Slc6a17|Csmd1|Hoxa7|Msx2|Gata6|Vax2|Irs4|Bmp7|Ndnf|Vax2os|Syndig1|Lrrtm3|Gata4|Pcsk6|Fendrr|Gm42517|Kcnq5|Ptx3|Dok6|Thsd4|Angptl4|Sp8|Pax2|Psd4|St6galnac2|Ank1|Onecut2|Foxf1|Gm17473|Rbm20|Igf1|Coch|Dgki|Foxa1|Kcnc2|Prdm16|Ebf2|Islr2|Trim67|Pappa|Msx1|Esr2|Gm10419|Wnt6|Sobp|Mpped2|Crmp1|Tcf7|Pcdh15|Coro6|Ankrd33b|Gm10499|Fgfr2|Zbtb8b|Brinp3|Rgs20|Kbtbd11|Stra6|Hnf…
GOBP_PATTERN_SPECIFICATION_PROCESS	4.81061e-07	0.000647387	0.659444	0.642201	1.51655	92	Zic1|Zic2|Hoxa6|Hoxa7|Msx2|Hoxa5|Gsc|Vax2|Bmp7|Nanog|Pitx2|Gata4|Pcsk6|Aldh1a2|Bmp5|Sp8|Pax2|Foxf1|Sfrp1|Ifitm1|Foxa1|Hoxa4|Msx1|Wnt6|Dll1|Adgrg1|Mdfi|Fgfr2|Hnf1b|Tbx2|Arc|Foxd1|Bmpr1b|Otx1|Dnaaf3|Cobl|Gdnf|Hoxa3
LIU_OVARIAN_CANCER_TUMORS_AND_XENOGRAFTS_XDGS_DN	4.13031e-07	0.000647387	0.674963	0.554637	1.34802	289	Wasf3|Rgcc|Piezo2|Gas6|Csmd1|Aoc3|Scn7a|Gata6|Pced1b|Col15a1|Ndnf|Il1rn|Pitx2|Gata4|Pcsk6|Ptgis|Tfpi|Kcna5|Cygb|Amigo2|Cd300a|Dok6|Col6a6|Apod|Ptn|Emb|Ubd|Cdh5|Foxf1|Sfrp1|Igf1|Dgki|Adgrf5|Adgre5|Aff3|Lrrn3|Adgrl4|Cp|Adamtsl2|Cd38|Pappa|Ccl11|Npr3|Ggt5|Tmem200a|Il33|Lmod1|Basp1|Mpeg1|Itgal|Myo1g|Olr1|Ampd3|Il6|Slc40a1|Kank3|Enpp2|Loxl2|Ppm1l|Cd93|Apol6|Ccdc152|Sfrp4|Atp1b2|Kcnt2|Prex2|Npl|Slc11a1…
NABA_MATRISOME	4.55518e-07	0.000647387	0.674963	0.592204	1.4255	179	Gas6|Fgfbp1|Col15a1|Bmp7|Ndnf|Kng2|Il1rn|Pcsk6|Ctsc|Igfbp3|Bmp3|Gdf5|Lgals12|Thsd4|Bmp5|Angptl4|Col6a6|Fmod|Ptn|Spock2|Sfrp1|Adipoq|Igf1|Coch|Ntn1|Col23a1|Prl2c3|Kng1|Col6a4|Areg|Clec1a|Adamtsl2|Clec3b|Pappa|Ccl11|Wnt6|Ccl6|Prl2c2|Ccl9|Col6a5|Itih5|Angpt1|Ism2|Il6|Brinp3|Col7a1|Gdf15|Sema4f|Serpinb1b|Loxl2|Egln3|Oit3|Lamc3|Sfrp4|Adamts14|Timp4|Ccl2|Serpinb9e|Masp2|Ccl7|Sema4a|Cst6|Colec10|Adamts5…
GOCC_EXTRACELLULAR_SPACE	7.10943e-07	0.000765401	0.659444	0.567486	1.3735	234	Glipr1|Rnls|Gas6|Aoc3|Col15a1|Bmp7|Ndnf|Kng2|Il1rn|Lrrtm3|Pcsk6|Ctsc|Igfbp3|Ptgis|Tfpi|Bmp3|Gdf5|Ptx3|Bmp5|Angptl4|Dbh|Fmod|Apod|Ptn|Pi16|Sfrp1|Adipoq|Igf1|Col23a1|Cpa1|Prl2c3|Kng1|Msln|Lrrn3|Gprc5c|Areg|Cp|Clec3b|Pappa|Ccl11|Il33|Wnt6|Pcdh15|Ccl6|Prl2c2|Ccl9|H2-T23|Angpt1|Pla1a|Il6|Col7a1|Gdf15|Serpinb1b|Enpp2|Loxl2|Npb|Sfrp4|Cyp4a12b|Fam151b|Timp4|Ccl2|Serpinb9e|Fetub|Masp2|Flrt1|Ccl7|Prss22|Fc…
MEISSNER_BRAIN_HCP_WITH_H3K27ME3	1.46313e-06	0.00131267	0.643552	0.796351	1.78133	27	Hoxa5|Gsc|Vax2|Dio3|Pitx2|Gata4|Dlx4|Pax2|Cblc|Krt87|Mafa|Hoxa4|Krt7|Hnf1b|Slc6a2|Adamts14|Dlx3|Notch3
GOBP_EMBRYONIC_MORPHOGENESIS	3.42223e-06	0.00230273	0.627257	0.601394	1.43942	143	Zic2|Zic5|Hoxa7|Msx2|Gata6|Hoxa5|Gsc|Vax2|Bmp7|Nanog|Il1rn|Pitx2|Gata4|Aldh1a2|Ephb2|Gdf5|Bmp5|Sp8|Pax2|Foxf1|Sfrp1|Adipoq|Ntn1|Aff3|Hoxa4|Chd7|Msx1|Wnt6|Sobp|Dll1|Tcf7|Pcdh15|Ret|Mdfi|Fgfr2|Gjb5|Stra6|Hnf1b|Mbp|Tbx2
MEISSNER_NPC_HCP_WITH_H3K4ME2_AND_H3K27ME3	3.0439e-06	0.00230273	0.627257	0.733153	1.67394	41	Slc6a17|Fam163b|Msx2|Gata6|Dact2|Cacna1i|Aldh1a2|Amigo2|Sp8|Pax2|Rprml|Gpr27|Foxf1|Sfrp1|Aff3|Mafa|Prdm16|Pappa|Npr3|Wnt6|Stac2|Ret|Wscd2|Dlx3|Ahr|Tdrp|Cobl|Gdnf
MIKKELSEN_MCV6_HCP_WITH_H3K27ME3	5.56484e-06	0.00332839	0.610527	0.730101	1.66477	40	Zic1|Slc6a17|Col15a1|Cacna1i|Dio3|Gata4|Ptgis|Dok6|Pax2|Grid2ip|Rprml|Doc2b|Ank1|Gldc|Foxf1|Aff3|Lmtk3|Krt7|Lamc3|Slc6a2|Wscd2
NABA_MATRISOME_ASSOCIATED	6.80913e-06	0.00366536	0.610527	0.610134	1.45338	118	Fgfbp1|Bmp7|Kng2|Il1rn|Pcsk6|Ctsc|Bmp3|Gdf5|Lgals12|Bmp5|Angptl4|Ptn|Sfrp1|Igf1|Prl2c3|Kng1|Areg|Clec1a|Adamtsl2|Clec3b|Pappa|Ccl11|Wnt6|Ccl6|Prl2c2|Ccl9|Itih5|Angpt1|Ism2|Il6|Brinp3|Gdf15|Sema4f|Serpinb1b|Loxl2|Egln3|Sfrp4|Adamts14|Timp4|Ccl2|Serpinb9e|Masp2|Ccl7|Sema4a|Cst6|Colec10|Adamts5|Vegfc|Serpinb2|Gdnf|Sema6d|Angpt2|Insl6|Itih2|Adam22|Sema5a|Adamts1|Fstl3|Adam8|Egfl7|Sema3a|C1qtnf6|Adam2…
EED_TARGET_GENES	1.66155e-05	0.00813104	0.57561	0.592343	1.41554	134	Zic4|Slc6a17|Piezo2|Vax2|Vax2os|Dio3|Fendrr|Aldh1a2|Gm42517|Adcy1|Kcnq5|Pax2|Grid2ip|Doc2b|Ank1|Foxf1|Gm11201|Dgki|Pcdhga9|Aff3|Gprc5c|Hoxa4|Prdm16|Fhdc1|Gm10419|Wnt6|Sobp|Dll1|Pcdh15|Ret|Ankrd33b|Rgs20|Kbtbd11|Hnf1b|Pianp|Tbx2|Slc6a2|Des|Kif1a|Foxd1|Adra1b|Maf|Ppm1e|Adamts5|Bmpr1b|Faah|Hoxaas3|Col27a1|Otx1|Pparg|Hic1|Samd5|Gdnf|Mob3b|Unc5c|Adamts1|Ddr1|Tmcc3|Nol4
GOBP_MESODERM_DEVELOPMENT	2.66684e-05	0.011963	0.57561	0.801532	1.76106	20	Zic2|Bmp7|Nanog|Fendrr|Pax2|Foxf1
GOBP_MAINTENANCE_OF_CELL_NUMBER	3.05889e-05	0.0126662	0.557332	0.735487	1.65771	31	Zic1|Bmp7|Nanog|Pax2|Ptn|Sfrp1|Igf1|Prdm16|Dll1|Loxl2|Hnf1b
GOBP_MESENCHYME_DEVELOPMENT	4.51815e-05	0.0173723	0.557332	0.631932	1.4829	78	Zic2|Zic5|Rgcc|Msx2|Hoxa5|Gsc|Bmp7|Pitx2|Gata4|Fendrr|Aldh1a2|Bmp5|Pax2|Foxf1|Sfrp1|Foxa1|Msx1|Ret|Fgfr2|Il6|Sema4f|Loxl2|Tbx2|Foxd1|Sema4a|Adamts5
MIKKELSEN_NPC_HCP_WITH_H3K27ME3	5.36003e-05	0.0192354	0.557332	0.731296	1.64563	30	Slc6a17|Fam163b|Col15a1|Dact2|Aldh1a2|Amigo2|Sp8|Rprml|Sigirr|Gpr27|Sfrp1|Rab37|Prdm16|Pappa|Npr3|Stac2
GOBP_STEM_CELL_DIFFERENTIATION	6.148e-05	0.0206842	0.538434	0.650565	1.52081	70	Zic2|Zic5|Hoxa7|Msx2|Gata6|Gsc|Bmp7|Nanog|Pitx2|Sox21|Aldh1a2|Pax2|Ptn|Sfrp1|Foxa1|Msx1|Ret|Fgfr2|Sema4f|Hnf1b|Tbx2
GOMF_CIS_REGULATORY_REGION_SEQUENCE_SPECIFIC_DNA_BINDING	7.05043e-05	0.0212534	0.538434	0.547092	1.32036	203	Zic1|Zic2|Zic5|Zic4|Hoxa6|Hoxa7|Msx2|Gata6|Hoxa5|Gsc|Vax2|Zfp982|Nanog|Pitx2|Gata4|Sox21|Foxo6|Zbtb7c|Dlx4|Sp8|Pax2|Onecut2|Foxf1|Arnt2|Foxa1|Mafa|Hoxa4|Prdm16|Ebf2|Chd7|Msx1|Esr2|Tcf7|Zfp979|Hnf1b|Zfp354b|Tbx2|Batf2|Dlx3|Foxd1|Foxp2|Maf|Zfp583|Ahr|Otx1|Pparg|Dach1
GOMF_DNA_BINDING_TRANSCRIPTION_ACTIVATOR_ACTIVITY	7.38884e-05	0.0212534	0.538434	0.599448	1.41558	92	Zic1|Zic2|Hoxa7|Hoxa5|Zfp982|Plscr2|Nanog|Pitx2|Gata4|Sox21|Onecut2|Foxf1|Arnt2|Foxa1|Mafa|Prdm16|Ebf2|Msx1|Esr2
LAZARO_GENETIC_MOUSE_MODEL_HIGH_GRADE_LARGE_CELL_NEUROENDOCRINE_LUNG_CARCINOMA_DN	7.50165e-05	0.0212534	0.538434	0.594643	1.40845	100	Gas6|Scn7a|Hoxa5|Pced1b|Zfp982|Plscr2|Tecrl|Pde9a|Fendrr|Amigo2|Gbp4|Foxf1|Gm17473|Adgrf5|Adgre5|Aff3|Myl9|Lrrn3|Platr22|Clec1a|Npr3|Angpt1|Kank3|Sult1a1|Krt80|Slc6a2|Des|Prex2|Tspan18|Slc16a9|Akap12|Npr1|Fam107a|Dach1|S1pr1|Adcy8|Sh3bp5|H2-T24|Prelp|Nox4|Tmcc3|Cmklr1|Egfl7|Fam13c|Aldh1a1|Phldb2|mt-Co3|Heg1|Stard13|Tmod1|Efnb2|Mettl7a1|Itga8
GOMF_CYTOKINE_ACTIVITY	8.6297e-05	0.0232268	0.538434	0.755741	1.68672	26	Bmp7|Il1rn|Bmp3|Gdf5|Bmp5|Areg|Ccl11|Il33|Wnt6|Ccl6|Ccl9|Il6|Gdf15|Ccl2|Ccl7|Sectm1a
NABA_SECRETED_FACTORS	0.000100962	0.0258798	0.538434	0.663357	1.53029	51	Fgfbp1|Bmp7|Il1rn|Bmp3|Gdf5|Bmp5|Angptl4|Ptn|Sfrp1|Igf1|Prl2c3|Areg|Ccl11|Wnt6|Ccl6|Prl2c2|Ccl9|Angpt1|Ism2|Il6|Brinp3|Gdf15|Sfrp4|Ccl2|Ccl7|Vegfc|Gdnf|Angpt2|Insl6
GOCC_EXTERNAL_ENCAPSULATING_STRUCTURE	0.000132636	0.0324536	0.518848	0.579435	1.38114	121	Col15a1|Bmp7|Ndnf|Plscr2|Kng2|Lrrtm3|Pcsk6|Ctsc|Ptx3|Thsd4|Angptl4|Col6a6|Fmod|Ptn|Spock2|Sfrp1|Igf1|Coch|Ntn1|Col23a1|Kng1|Lrrn3|Col6a4|Adamtsl2|Clec3b|Wnt6|Col6a5|Itih5|Fgfr2|Angpt1|Col7a1|Loxl2|Lamc3|Adamts14|Timp4|Adamts5|Col27a1|Col4a1|Sned1|Phospho1|Lrrc17|F3|Sema6d|Angpt2|Tgfbi|Otogl|Itih2|Prelp|Adamts1|Mfap5|Mfap2|Ccdc80|Podnl1|Ecm2|Egfl7
GOMF_SIGNALING_RECEPTOR_REGULATOR_ACTIVITY	0.000148507	0.034757	0.518848	0.628855	1.46843	68	Gas6|Bmp7|Kng2|Il1rn|Bmp3|Gdf5|Bmp5|Ptn|Adipoq|Igf1|Prl2c3|Kng1|Areg|Ccl11|Il33|Wnt6|Dll1|Ccl6|Prl2c2|Ccl9|Il6|Gdf15|Sema4f|Ccl2|Ccl7|Sema4a|Colec10|Sectm1a|Vegfc|Gdnf|Sema6d|Angpt2|Insl6|Sema5a|Egfr
GOBP_EMBRYONIC_ORGAN_MORPHOGENESIS	0.000173446	0.0389025	0.518848	0.631514	1.47542	69	Hoxa7|Hoxa5|Gsc|Vax2|Bmp7|Pitx2|Gata4|Aldh1a2|Ephb2|Pax2|Foxf1|Ntn1|Hoxa4|Chd7|Msx1|Sobp|Dll1|Tcf7|Pcdh15|Mdfi|Fgfr2|Stra6|Hnf1b|Tbx2
GOBP_BRANCHING_MORPHOGENESIS_OF_AN_EPITHELIAL_TUBE	0.000209722	0.0451574	0.518848	0.645776	1.49137	52	Csmd1|Msx2|Hoxa5|Bmp7|Pitx2|Pax2|Foxf1|Igf1|Foxa1|Areg|Ccl11|Wnt6|Fgfr2|Angpt1|Hnf1b|Tbx2|Foxd1|Ahr|Col4a1|Agtr1b|Gdnf|Greb1l|Sema5a|Mks1|Ddr1
MEISSNER_NPC_HCP_WITH_H3_UNMETHYLATED	0.000223326	0.046237	0.518848	0.624473	1.45819	68	Rgcc|Eps8l2|Ptgis|Sycp1|Cygb|Gng13|Slc13a3|St6galnac2|Doc2b|Cblc|Krt87|Adgre5|Tspan2|Naprt|Ppm1j|Basp1|F11r|Ppl|Isyna1|Sema4f|Krt7|Lamc3|Npb|Slc6a2|Des|Rin3|Cst6|Gpx7|Irak3|Lekr1|Adgrg2|Abcb9|Fstl3|Nox4|Ass1|Fah
MIKKELSEN_MEF_HCP_WITH_H3K27ME3	0.000257468	0.0513315	0.498493	0.714792	1.60179	28	Srrm4|Fam163b|Csmd1|Lhfpl4|Kcna5|Gng13|Slc13a3|Doc2b|Cblc|Onecut2|Rab37|Lamc3|Slc6a2|Des|Dok7|Atp8b3
GOBP_G_PROTEIN_COUPLED_RECEPTOR_SIGNALING_PATHWAY	0.000321264	0.0565773	0.498493	0.591387	1.39738	94	Ezr|Adcy1|Hcar1|Gng13|Rgs7|Grid2ip|Gpr27|Dgki|Adgrf5|Adgre5|Adgrl4|Gprc5c|Areg|Ccl11|Npr3|Rims2|Adgrg1|Ccl6|Ccl9|Klk6|Rgs20|Sstr2|Npb|Prex2|Ccl2|Ccl7|Akap12|Adra1b|Rph3al|Gpr88|Rgs9bp|Tbxa2r|Ptgfr|S1pr1|Agtr1b|Adcy8|Abca1|Sort1|Gipr|Gpr173|Adgrg2|Akr1c14|Cmklr1
GOBP_REGULATION_OF_TRANSMEMBRANE_RECEPTOR_PROTEIN_SERINE_THREONINE_KINASE_SIGNALING_PATHWAY	0.000316707	0.0565773	0.498493	0.635327	1.47534	60	Zic2|Msx2|Gata6|Bmp7|Dact2|Nanog|Gata4|Gdf5|Bmp5|Onecut2|Cdh5|Sfrp1|Peg10|Prdm16|Adamtsl2|Msx1
GOBP_TUBE_MORPHOGENESIS	0.000303037	0.0565773	0.498493	0.528523	1.27862	229	Zic2|Zic5|Rgcc|Csmd1|Msx2|Gata6|Hoxa5|Fgfbp1|Bmp7|Asb4|Ndnf|Pitx2|Gata4|Ptgis|Aldh1a2|Ephb2|Bmp5|Angptl4|Pax2|Ptn|Mtss1|Cdh5|Foxf1|Sfrp1|Igf1|Ntn1|Foxa1|Adgrf5|Areg|Chd7|Ccl11|Npr3|Wnt6|Dll1|Adgrg1|Tcf7|Prl2c2|Ret|Jup|Fgfr2|Angpt1|Loxl2|Stra6|Hnf1b|Tbx2|Tspan18|Ccl2|Notch3|Foxd1|Sema4a|Ahr|Itgb8|Col27a1|Vegfc|Pparg|Col4a1|Cyp1b1|Tbxa2r|Cobl|S1pr1|F3|Agtr1b|Gdnf|Angpt2|Greb1l|Sema5a|Egfr|Epor|Adam…
GOMF_CHROMATIN_DNA_BINDING	0.000325821	0.0565773	0.498493	0.767605	1.68228	19	Zic2|Vax2|Zfp125|Pitx2
GOBP_EMBRYO_DEVELOPMENT_ENDING_IN_BIRTH_OR_EGG_HATCHING	0.00037139	0.0587997	0.498493	0.537594	1.29313	171	Zic2|Zic5|Hoxa6|Hoxa7|Gata6|Hoxa5|Gsc|Bmp7|Pitx2|Gata4|Fendrr|Aldh1a2|Bmp5|Pax2|Mtss1|Foxf1|Arnt2|Sfrp1|Ifitm1|Igf1|Foxa1|Adgrf5|Hoxa4|Chd7|Msx1|Dll1|Tcf7|Mdfi|Fgfr2|Angpt1|Gjb5|Hnf1b
GOBP_MAMMARY_GLAND_EPITHELIUM_DEVELOPMENT	0.000366833	0.0587997	0.498493	0.734201	1.6304	24	Csmd1|Msx2|Hoxa5|Foxf1|Ntn1|Areg|Msx1|Ccl11|Fgfr2|Atp2c2
WANG_MLL_TARGETS	0.000357719	0.0587997	0.498493	0.592681	1.39813	89	Zic2|Gata6|Vax2|Ndnf|Il1rn|Pitx2|Gata4|Pde9a|Peli2|Amigo2|Rsph9|Emb|Sfrp1|Kcnc2|Fes|Dll1|Galnt12|Angpt1|Il6|Hnf1b|Ppm1l|Gpm6b|Foxd1|Maf|Selenop|Fabp4|Gpx7|Vegfc|Sned1|Ptgfr|Dpep1|Islr|S1pr1|Tgfbi|Itih2|H2-T24|Cys1|Ccdc80|Fbxl7|Cyp2s1|Rab3il1|Rtn4rl1|Slc27a3|Aspn
GOBP_DIGESTIVE_SYSTEM_DEVELOPMENT	0.00045797	0.0704359	0.498493	0.705467	1.58089	28	Gata6|Hoxa5|Pitx2|Gata4|Aldh1a2|Foxf1|Sfrp1|Igf1|Tcf7|Fgfr2|Stra6|Hnf1b|Tbx2
GOBP_ANTERIOR_POSTERIOR_PATTERN_SPECIFICATION	0.000554114	0.0828555	0.477271	0.667099	1.52313	41	Hoxa6|Hoxa7|Msx2|Hoxa5|Gata4|Pcsk6|Aldh1a2|Foxf1|Sfrp1|Ifitm1|Hoxa4|Msx1|Dll1|Hnf1b|Arc|Otx1|Cobl|Hoxa3
GOBP_EPITHELIAL_TUBE_MORPHOGENESIS	0.000627384	0.0901713	0.477271	0.573531	1.36095	106	Zic2|Zic5|Csmd1|Msx2|Hoxa5|Bmp7|Pitx2|Gata4|Aldh1a2|Bmp5|Pax2|Mtss1|Foxf1|Sfrp1|Igf1|Ntn1|Foxa1|Areg|Ccl11|Wnt6|Dll1|Ret|Fgfr2|Angpt1|Hnf1b|Tbx2|Foxd1|Ahr|Col4a1|Cobl|Agtr1b|Gdnf|Greb1l
GOBP_PANCREAS_DEVELOPMENT	0.000636543	0.0901713	0.477271	0.750262	1.64841	20	Gata6|Aldh1a2|Bmp5|Pax2|Onecut2|Foxf1|Igf1|Dll1|Il6|Hnf1b
GOBP_EMBRYO_DEVELOPMENT	0.000673178	0.0929158	0.477271	0.515725	1.25052	254	Zic2|Zic5|Hoxa6|Hoxa7|Msx2|Gata6|Hoxa5|Gsc|Vax2|Bmp7|Nanog|Il1rn|Pitx2|Gata4|Pcsk6|Fendrr|Aldh1a2|Ephb2|Gdf5|Dlx4|Bmp5|Sp8|Pax2|Mtss1|Foxf1|Arnt2|Sfrp1|Adipoq|Ifitm1|Igf1|Ntn1|Foxa1|Adgrf5|Aff3|Hoxa4|Chd7|Msx1|Wnt6|Sobp|Dll1|Tcf7|Pcdh15|Ret|Mdfi|Fgfr2|Angpt1|Gjb5|Stra6|Hnf1b|Mbp|Tbx2|Dlx3|Foxp2|Cdh23|Colec10
MIR_7676_5P	0.000709813	0.095523	0.477271	0.80746	1.71931	12	Slc6a17|Kng2|Lhfpl4|Arnt2|Kng1
GOMF_PROTEIN_KINASE_A_BINDING	0.0008014	0.105218	0.477271	0.822573	1.7305	10	Wasf3|Ezr|Dact2
GOBP_ANTIMICROBIAL_HUMORAL_RESPONSE	0.00087467	0.105726	0.477271	0.773947	1.67744	16	Gata6|Kng2|Kng1|Ccl11|Ppl|H2-T23|H2-T-ps
GOBP_CARDIAC_SEPTUM_MORPHOGENESIS	0.000883829	0.105726	0.477271	0.72514	1.60283	22	Msx2|Gata6|Bmp7|Pitx2|Gata4|Bmp5|Chd7|Fgfr2|Tbx2
GOBP_CYTOPLASMIC_MICROTUBULE_ORGANIZATION	0.000838035	0.105726	0.477271	0.821817	1.72891	10	Ezr|Kif19a|Trdn
GOMF_RNA_POLYMERASE_II_TRANSCRIPTION_REGULATORY_REGION_SEQUENCE_SPECIFIC_DNA_BINDING	0.00087467	0.105726	0.477271	0.518839	1.25519	229	Zic1|Zic2|Zic5|Zic4|Hoxa6|Zfp105|Hoxa7|Msx2|Gata6|Hoxa5|Gsc|Vax2|Zfp982|Nanog|Pitx2|Gata4|Sox21|Foxo6|Zbtb7c|Dlx4|Sp8|Pax2|Onecut2|Foxf1|Arnt2|Foxa1|Mafa|Hoxa4|Prdm16|Ebf2|Chd7|Msx1|Esr2|Tcf7|Zfp979|Hnf1b|Zfp354b|Tbx2|Batf2|Dlx3|Foxd1|Foxp2|Maf|Zfp583|Ahr|Otx1|Pparg|Dach1
GOBP_ANATOMICAL_STRUCTURE_FORMATION_INVOLVED_IN_MORPHOGENESIS	0.00102166	0.107199	0.45506	0.508436	1.23352	263	Zic2|Zic5|Rgcc|Msx2|Gata6|Hoxa5|Fgfbp1|Gsc|Bmp7|Ndnf|Nanog|Pitx2|Gata4|Ptgis|Cend1|Aldh1a2|Ephb2|Bmp5|Angptl4|Pax2|Ptn|Cdh5|Foxf1|Sfrp1|Rbm20|Ifitm1|Foxa1|Myl9|Msx1|Ccl11|Npr3|Wnt6|Lmod1|Dll1|Adgrg1|Prl2c2|Ret|Jup|Fgfr2|Angpt1|Slc40a1|Gdf15|Loxl2|Stra6|Hnf1b|Tbx2|Tspan18|Ccl2|Notch3|Foxd1|Foxp2|Sema4a|Adamts5|Ahr|Itgb8|Col27a1|Vegfc|Pparg|Col4a1|Cyp1b1|Tbxa2r|Cobl|S1pr1|F3|Agtr1b|Gdnf|Angpt2|Hoxa…
GOBP_CELL_ADHESION	0.000984846	0.107199	0.45506	0.507909	1.23524	298	Rgcc|Gas6|Aoc3|Hoxa7|Pcdhgb5|Col15a1|Bmp7|Dact2|Ndnf|Kng2|Il1rn|Ephb2|Amigo2|Cd300a|Bmp5|Col6a6|Apod|Ptn|Emb|Onecut2|Cdh5|Spock2|Foxf1|Sfrp1|Adipoq|Igf1|Ptprf|Ntn1|Pcdhga9|Adgre5|Kng1|Msln|Col6a4|Pcdhga3|Fes|F11r|Itgal|Dll1|Spta1|Adgrg1|Pcdhgb2|Myo1g|Pcdh15|Igsf9|Olr1|Ret|Jup|Cntnap4|H2-T23|Col6a5|Add2|Bcam|Angpt1|Il6|Col7a1|Enpp2|Cldn19|H2-T-ps|Bst1|Cd93|Lamc3|Mbp|Atp1b2|Nrcam|Ccl2|Flrt1|Gpm6b|C…
GOBP_CENTRAL_NERVOUS_SYSTEM_DEVELOPMENT	0.00109529	0.107199	0.45506	0.529934	1.27591	181	Zic1|Zic2|Wasf3|Zic5|Zic4|Slc6a17|Gsc|Vax2|Bmp7|Ndnf|Pitx2|Cend1|Aldh1a2|Ephb2|Amigo2|Bmp5|Pax2|Ptn|Arnt2|Sfrp1|Igf1|Tspan2|Chd7|Msx1|Esr2|Il33|Dll1|Adgrg1|Fgfr2|Brinp3|Enpp2|Hnf1b|Lamc3|Atp1b2|Nrcam|Kif1a|Notch3|Gpm6b|Foxp2|Selenop|Bmpr1b|Otx1|Pparg|Col4a1|S1pr1|Cbs|Gdnf|Sema6d|Unc5c|Sema5a|Egfr|Epor
GOBP_EPITHELIAL_CELL_DIFFERENTIATION	0.00107689	0.107199	0.45506	0.548961	1.31038	128	Ezr|Hoxa7|Msx2|Gata6|Hoxa5|Bmp7|Dact2|Gata4|Bmp5|Pax2|Onecut2|Mtss1|Cdh5|Foxf1|Adipoq|Krt87|Igf1|Foxa1|Ces1a|Esr2|Basp1|F11r|Dll1|Ppl|Pcdh15|Fgfr2|Krt7|Hnf1b|Krt80|Sfrp4|Dlx3|Maf|Cdh23|Col27a1|Pparg
GOBP_EPITHELIUM_DEVELOPMENT	0.00107689	0.107199	0.45506	0.510963	1.23952	261	Zic2|Zic5|Ezr|Csmd1|Hoxa7|Msx2|Gata6|Hoxa5|Gsc|Bmp7|Dact2|Pitx2|Gata4|Sox21|Aldh1a2|Bmp5|Pax2|Onecut2|Mtss1|Cdh5|Foxf1|Sfrp1|Adipoq|Krt87|Ifitm1|Igf1|Ntn1|Foxa1|Areg|Adamtsl2|Ces1a|Tmprss11f|Chd7|Msx1|Esr2|Ccl11|Wnt6|Basp1|F11r|Dll1|Ppl|Tcf7|Pcdh15|Ret|Fgfr2|Angpt1|Il6|Slc40a1|Atp2c2|Krt7|Stra6|Hnf1b|Krt80|Tbx2|Sfrp4|Dlx3|Foxd1|Foxp2|Maf|Cdh23|Ahr|Col27a1|Vegfc|Pparg|Col4a1|Cobl|Agtr1b|Gdnf|Greb1…
GOBP_MAMMARY_GLAND_DEVELOPMENT	0.00104007	0.107199	0.45506	0.656094	1.498	41	Csmd1|Msx2|Hoxa5|Foxf1|Igf1|Ntn1|Prl2c3|Areg|Msx1|Ccl11|Prl2c2|Fgfr2|Atp2c2|Tbx2
GOBP_MESODERM_MORPHOGENESIS	0.00107689	0.107199	0.45506	0.799267	1.70186	12	Bmp7|Nanog|Pax2|Foxf1
MIKKELSEN_NPC_HCP_WITH_H3K4ME3_AND_H3K27ME3	0.000929623	0.107199	0.477271	0.66042	1.49977	37	Csmd1|Msx2|Gata6|Emb|Foxf1|Coch|Aff3|Gprc5c|Wnt6|Ret|Ankrd33b|Nmnat2|Slc40a1|Ndrg1|Tspan18|Bmf|Gpr88|Col27a1|Rgs9bp|Gdnf
MIR_6957_5P	0.000948031	0.107199	0.477271	0.722991	1.59808	22	Rgcc|Piezo2|Msx2|Usp17la|Adgrl4|Trim67|Pcdh15
MIR_7660_3P	0.00104007	0.107199	0.45506	0.661779	1.50623	39	Zic1|Ezr|Gas6|Irs4|Plscr2|Pde9a|Slc38a1|Sycp1
GOBP_POSITIVE_REGULATION_OF_TRANSMEMBRANE_RECEPTOR_PROTEIN_SERINE_THREONINE_KINASE_SIGNALING_PATHWAY	0.00118733	0.114132	0.45506	0.683438	1.5449	33	Zic2|Msx2|Gata6|Bmp7|Gata4|Gdf5|Bmp5|Cdh5|Msx1
GOBP_MESENCHYMAL_CELL_DIFFERENTIATION	0.00131619	0.124299	0.45506	0.605303	1.41038	65	Zic2|Zic5|Rgcc|Msx2|Gsc|Bmp7|Pitx2|Aldh1a2|Pax2|Sfrp1|Foxa1|Msx1|Ret|Fgfr2|Il6|Sema4f|Loxl2
GOBP_EMBRYONIC_DIGESTIVE_TRACT_DEVELOPMENT	0.00150027	0.13688	0.45506	0.815863	1.72719	11	Pitx2|Gata4|Aldh1a2|Foxf1|Tcf7|Fgfr2|Stra6|Hnf1b
GOBP_LUNG_MORPHOGENESIS	0.00150027	0.13688	0.45506	0.740963	1.61092	17	Hoxa5|Pitx2|Gata4|Foxf1|Igf1|Foxa1|Fgfr2|Tbx2|Foxp2
DESCARTES_ORGANOGENESIS_ENDOTHELIAL_CELLS	0.00179982	0.151382	0.344521	0.59957	1.39826	66	Pced1b|Col15a1|Tfpi|Slfn5|Cdh5|Adgrf5|Adgre5|Adgrl4|Clec1a|Adamtsl2|Cd38|F11r|Ankrd33b|Kank3|Oit3|Cd93|Ccdc152|Prex2|Gbp9|Rin3|Arhgef3|Ppp1r13b|Npr1|Tdrp|Lck|Col4a1|Tbxa2r|S1pr1|Sh3bp5
GOBP_NEGATIVE_REGULATION_OF_LOCOMOTION	0.00179982	0.151382	0.344521	0.579276	1.35934	78	Rgcc|Hoxa7|Il1rn|Igfbp3|Cygb|Cd300a|Apod|Ptn|Sfrp1|Adipoq|Ifitm1|Il33|Srgap1|Adgrg1|Jup|Sema4f|Cldn19|Atp1b2|Rin3|Sema4a|Ppargc1a|Pparg|Dach1|Cyp1b1|Tbxa2r|Dpep1|Sema6d|Angpt2|Sema5a|Gpr173|Egfl7|Phldb2|Sema3a
GOBP_SOMATIC_STEM_CELL_POPULATION_MAINTENANCE	0.00169983	0.151382	0.35482	0.774275	1.6573	13	Bmp7|Nanog|Pax2|Sfrp1|Prdm16|Hnf1b
GOBP_TRANSMEMBRANE_RECEPTOR_PROTEIN_SERINE_THREONINE_KINASE_SIGNALING_PATHWAY	0.00172116	0.151382	0.45506	0.570471	1.34574	89	Zic2|Gas6|Msx2|Gata6|Bmp7|Dact2|Nanog|Gata4|Gdf5|Bmp5|Onecut2|Cdh5|Sfrp1|Peg10|Prdm16|Adamtsl2|Msx1|Gdf15|Ppm1l|Sfrp4|Dlx3|Ccl2|Foxd1|Veph1|Bmpr1b|Itgb8|Pparg
GOBP_TUBE_DEVELOPMENT	0.00179982	0.151382	0.344521	0.503437	1.22183	269	Zic2|Zic5|Rgcc|Csmd1|Msx2|Gata6|Hoxa5|Fgfbp1|Gsc|Bmp7|Asb4|Dact2|Ndnf|Pitx2|Gata4|Fendrr|Ptgis|Aldh1a2|Ephb2|Bmp5|Angptl4|Pax2|Ptn|Mtss1|Cdh5|Foxf1|Sfrp1|Igf1|Ntn1|Foxa1|Adgrf5|Areg|Adamtsl2|Chd7|Ccl11|Npr3|Wnt6|Dll1|Adgrg1|Tcf7|Prl2c2|Ret|Jup|Fgfr2|Angpt1|Loxl2|Stra6|Hnf1b|Tbx2|Tspan18|Ccl2|Notch3|Foxd1|Foxp2|Sema4a|Ahr|Itgb8|Col27a1|Vegfc|Pparg|Col4a1|Cyp1b1|Tbxa2r|Cobl|S1pr1|F3|Agtr1b|Gdnf|Ang…
MIR_466L_5P	0.00189981	0.157333	0.335069	0.529722	1.27419	171	Slc6a17|Pcdhgb5|Hoxa5|D630003M21Rik|Bmp7|Ctsc|Igfbp3|Peli2|Cend1|Bdh1|Bmp3|Lgals12|Ipcef1|Thsd4|Doc2b|Onecut2|Cdh5|Sfrp1|Foxa1|Adgrf5|Pcdhga9|Pcdhga3|Cp|Trim67|Chd7|Npr3|Sh3bgrl2|Iglon5|Rims2|Tns4|Pcdhgb2|Nmnat2|Itih5|Adamts14|Prex2|Kif1a|Flrt1|Adra1b|Pcdhgc5|Maf|Deptor|Pcdhga8|Fam107a|Rgs9bp|Ptgfr|Angpt2|Sh3bp5|Iigp1|Dock5|Sema5a|Gpr173|Gm14137|Trp53i11|Rhou|Cyp2s1|Shroom3|Cdk5r1|Pcdhga4|Prss23|…
GOBP_CARDIAC_SEPTUM_DEVELOPMENT	0.00249975	0.174755	0.291091	0.677438	1.51808	28	Msx2|Gata6|Bmp7|Pitx2|Gata4|Bmp5|Chd7|Fgfr2|Stra6|Tbx2
GOBP_MORPHOGENESIS_OF_A_BRANCHING_STRUCTURE	0.00249975	0.174755	0.291091	0.595423	1.38643	64	Csmd1|Msx2|Hoxa5|Bmp7|Pitx2|Pax2|Foxf1|Sfrp1|Igf1|Foxa1|Areg|Ccl11|Wnt6|Fgfr2|Angpt1|Il6|Hnf1b|Tbx2|Foxd1|Ahr|Col4a1|Agtr1b|Gdnf|Greb1l|Sema5a|Mks1|Ddr1|Sema3a
GOBP_REGULATION_OF_NUCLEOCYTOPLASMIC_TRANSPORT	0.00249975	0.174755	0.291091	0.679752	1.52051	27	Zic1|Gas6|Gbp4|Apod|Jup|Angpt1|Il6
GOBP_SKELETAL_SYSTEM_DEVELOPMENT	0.00219978	0.174755	0.310777	0.551055	1.30917	110	Zic1|Hoxa6|Hoxa7|Msx2|Hoxa5|Gsc|Bmp7|Pitx2|Bmp3|Gdf5|Bmp5|Sfrp1|Igf1|Hoxa4|Clec3b|Chd7|Msx1|Npr3|Rflna|Mdfi|Fgfr2|Loxl2|Mboat2|Sfrp4|Maf|Bmpr1b|Itgb8|Col27a1|Phospho1|Lrrc17|Cbs|Hoxa3
GOMF_CARBOHYDRATE_BINDING	0.00239976	0.174755	0.297233	0.647497	1.47174	38	Lgals12|Ptx3|Dbh|Ptn|Clec1a|Clec3b|Olr1|Klrb1a|Galnt12|Enpp2|Endou|Loxl2|Egln3|Cd93|Colec10
GOMF_MOLECULAR_FUNCTION_ACTIVATOR_ACTIVITY	0.00219978	0.174755	0.310777	0.52942	1.27342	170	Rgcc|Gas6|Bmp7|Kng2|Il1rn|Ctsc|Igfbp3|Bmp3|Gdf5|Ltc4s|Bmp5|Slc27a1|Rgs7|Ptn|Adipoq|Igf1|Prl2c3|Kng1|Gprc5c|Areg|Ccl11|Il33|Srgap1|Wnt6|Dll1|Ccl6|Prl2c2|Ccl9|Il6|Rgs20|Gdf15|Sema4f|Atp1b2|Prex2|Ccl2|Ccl7|Rin3|Sema4a|Arap2|Prss22|Colec10|Sectm1a|Syde2|Vegfc|Lck|Nupr1|Gdnf|Sema6d|Insl6|Mob3b|Dock5|Sema5a|Egfr
MIR_204_5P	0.00238639	0.174755	0.431708	0.628013	1.44506	48	Ezr|Vax2|Lhfpl4|Zbtb7c|Onecut2|Pde1c|Ebf2|Mgat3|Rims2|Spta1|Angpt1|Arap2|Adamts5|Ptprd|Ppargc1a|Lrrc8d|Samd5|Iigp1|Slc16a4
MIR_211_5P	0.00238639	0.174755	0.431708	0.628013	1.44506	48	Ezr|Vax2|Lhfpl4|Zbtb7c|Onecut2|Pde1c|Ebf2|Mgat3|Rims2|Spta1|Angpt1|Arap2|Adamts5|Ptprd|Ppargc1a|Lrrc8d|Samd5|Iigp1|Slc16a4
MIR_452_3P	0.00238639	0.174755	0.431708	0.753133	1.63233	16	Zic1|Vax2|Slc38a1|Adcy1
MIR_6903_3P	0.00249975	0.174755	0.291091	0.535276	1.28327	150	Slc6a17|Pcdhgb5|D630003M21Rik|Bmp7|Ctsc|Cend1|Bdh1|Bmp3|Zbtb7c|Lgals12|Ipcef1|Thsd4|Onecut2|Sfrp1|Foxa1|Adgrf5|Pcdhga9|Adgre5|Pcdhga3|Trim67|Chd7|Pappa|Esr2|Npr3|Sh3bgrl2|Iglon5|Rims2|Tns4|Pcdhgb2|Nmnat2|Sh3gl3|Adamts14|Prex2|Kif1a|Tspan18|Flrt1|Adra1b|Pcdhgc5|Maf|Adamts5|Deptor|Pcdhga8|Fam107a|Rgs9bp|Angpt2|Sh3bp5|Ppfibp2|Dock5|Sema5a|Gm14137|Trp53i11|Rhou|Shroom3|Pcdhga4|Prss23|Tmod2|Jmjd8|Adam…
MIR_7657_3P	0.00239976	0.174755	0.297233	0.755951	1.62462	14	Fgfbp1|Arl14epl|Adcy1|Coch|Pcdh15|Cntnap4
MIR_7670_3P	0.00238639	0.174755	0.431708	0.628013	1.44506	48	Ezr|Vax2|Lhfpl4|Zbtb7c|Onecut2|Pde1c|Ebf2|Mgat3|Rims2|Spta1|Angpt1|Arap2|Adamts5|Ptprd|Ppargc1a|Lrrc8d|Samd5|Iigp1|Slc16a4
GOBP_LUNG_CELL_DIFFERENTIATION	0.00259974	0.177144	0.285313	0.786157	1.6643	11	Gata6|Hoxa5|Igf1|Foxa1
GOCC_GLIAL_CELL_PROJECTION	0.00259974	0.177144	0.285313	0.788475	1.66921	11	Wasf3|Ezr|Scn7a|Adgrg1|Atp1b2
GOBP_RESPONSE_TO_RETINOIC_ACID	0.00264537	0.177227	0.431708	0.749746	1.62499	16	Gata6|Nanog|Gata4|Aldh1a2|Pax2|Ret|Brinp3|Tbx2
HOLLERN_SQUAMOUS_BREAST_TUMOR	0.00269973	0.177227	0.279866	0.677454	1.51537	27	Msx2|Gata6|Fgfbp1|Bmp7|Wnt6|Tcf7|Klk6|Slc40a1|Gjb5|Endou|Krt80|Dlx3|Cst6|Ahr|Cyp1b1|Serpinb2|Gas7
MIR_6946_5P	0.00269973	0.177227	0.279866	0.674057	1.51505	29	Cacna1i|Nxf2|Gucy2f|Bmp5|Onecut2|Mtss1
GOBP_REGULATION_OF_MYELINATION	0.00279972	0.179415	0.274717	0.768857	1.63711	12	Wasf3|Ctsc|Ptn|Igf1
chr2H3	0.00279972	0.179415	0.274717	0.704835	1.5536	21	Bmp7|E130018N17Rik|Ptgis|Slc13a3
GOBP_POSITIVE_REGULATION_OF_SYNAPSE_ASSEMBLY	0.0029997	0.189969	0.265217	0.738549	1.59509	15	Syndig1|Lrrtm3|Ephb2|Amigo2|Adgre5|Lrrn3|Flrt1|Sema4a|Ptprd
GOBP_HINDLIMB_MORPHOGENESIS	0.00309969	0.194019	0.260821	0.737946	1.59379	15	Msx2|Pitx2|Gdf5|Aff3|Chd7|Msx1
GOBP_GASTRULATION	0.00319968	0.195726	0.256635	0.640539	1.45263	36	Gata6|Bmp7|Nanog|Il1rn|Gata4|Pax2|Foxf1|Sfrp1|Adipoq|Hnf1b|Mbp
MIR_3076_5P	0.00319968	0.195726	0.256635	0.765498	1.62996	12	Lrrtm3|Igfbp3|Dgki|Loxl2|Hnf1b
LIU_OVARIAN_CANCER_TUMORS_AND_XENOGRAFTS_XDGS_UP	0.00329967	0.197357	0.252644	0.754806	1.61563	13	Dact2|Dlx4|Pax2|Ank1|Sult1a1|Cldn9|Adra1b
ZFP493_TARGET_GENES	0.00329967	0.197357	0.252644	0.600132	1.39104	58	Glipr1|Hoxa7|Lhfpl4|Pde9a|St6galnac2|Sfrp1|Areg|Platr22|Trim67|Nmnat2|Tdrd9|Fgfr2|Plcxd2|Fam151b|Kcnt2|Fam117a|Atp8b3|Lrrc8d
GOBP_ADENYLATE_CYCLASE_MODULATING_G_PROTEIN_COUPLED_RECEPTOR_SIGNALING_PATHWAY	0.00339966	0.198917	0.248833	0.664875	1.49617	30	Adcy1|Adgrf5|Adgre5|Adgrl4|Npr3|Rims2|Adgrg1|Sstr2|Npb|Akap12|Adra1b|Tbxa2r|Ptgfr|S1pr1|Adcy8|Abca1|Gipr|Adgrg2
GOBP_NEURAL_TUBE_DEVELOPMENT	0.00339966	0.198917	0.248833	0.613244	1.41219	49	Zic2|Zic5|Gsc|Bmp7|Aldh1a2|Bmp5|Pax2|Sfrp1|Foxa1|Tcf7
GOBP_POSITIVE_REGULATION_OF_DEVELOPMENTAL_PROCESS	0.00349965	0.202566	0.245188	0.493598	1.20132	307	Ezr|Rgcc|Gas6|Msx2|Gata6|Hoxa5|Bmp7|Asb4|Dio3|Syndig1|Lrrtm3|Gata4|Igfbp3|Ptgis|Ephb2|Foxo6|Zbtb7c|Gdf5|Amigo2|Bmp5|Pax2|Ptn|Cdh5|Sfrp1|Adipoq|Ifitm1|Igf1|Ptprf|Ntn1|Foxa1|Adgre5|Prl2c3|Lrrn3|Fes|Prdm16|Islr2|Chd7|Msx1|Ccl11|Il33|Rims2|Wnt6|F11r|Dll1|Prl2c2|Ccl9|Ret|Jup|Fgfr2|Il6|Brinp3|Gdf15|Sh3gl3|Enpp2|Loxl2|Tbx2|Sfrp4|Nap1l2|Flrt1|Gpm6b|Foxd1|Sema4a|Bmpr1b|Ptprd|Itgb8|Vegfc|Lck|Ppargc1a|Pparg…
GOBP_FORMATION_OF_PRIMARY_GERM_LAYER	0.00369963	0.207449	0.238353	0.694237	1.53452	22	Gata6|Bmp7|Nanog|Gata4|Pax2|Foxf1
MEISSNER_NPC_HCP_WITH_H3K4ME2	0.00369963	0.207449	0.238353	0.551261	1.30577	101	Srrm4|Gas6|Gsc|Pced1b|D630003M21Rik|Bmp7|Lhfpl4|Bmp3|Dlx4|Ank1|Onecut2|Spock2|Col23a1|Rab37|Ebf2|Fhdc1|Patj|Tcf7|Slc2a6|Galnt12|Loxl2|Syngr3|Mbp|Arc|Slc16a9|Adra1b|Adamts5|Cacna1b|Nsun7|Hic1|Rrad|Neurl1a|Cbs|Btbd6|Cys1|Grik4|Il17ra|Cnih2|Adam23|Rhof|Slc27a3|Llgl2|Aatk|Cd248|Rac3|Lox|Sync|Stard10|Ntf5|Gpr153|Fbxl21|Dysf|Xk|Rcsd1
MIR_5618_5P	0.00369963	0.207449	0.238353	0.787676	1.65709	10	Gata6|Onecut2|Tspan2|Lrrn3
GOBP_EMBRYONIC_SKELETAL_SYSTEM_DEVELOPMENT	0.00389961	0.209028	0.232057	0.672107	1.50006	26	Hoxa6|Hoxa7|Hoxa5|Gsc|Bmp7|Hoxa4|Mdfi|Fgfr2
GOBP_EPITHELIAL_CELL_DEVELOPMENT	0.0039996	0.209028	0.229089	0.614222	1.40875	45	Ezr|Hoxa5|Dact2|Bmp5|Onecut2|Cdh5|Adipoq|Foxa1|Esr2|F11r|Dll1|Fgfr2
GOBP_HUMORAL_IMMUNE_RESPONSE	0.0039996	0.209028	0.229089	0.662625	1.4911	30	Rgcc|Gata6|Kng2|Susd4|Kng1|Ccl11|Ppl|H2-T23|H2-T-ps|Masp2|Colec10
GOBP_NEGATIVE_REGULATION_OF_PEPTIDASE_ACTIVITY	0.00389961	0.209028	0.232057	0.631875	1.43623	38	Gas6|Kng2|Tfpi|Pax2|Pi16|Igf1|Kng1|Itih5|Il6|Col7a1|Serpinb1b|Timp4|Serpinb9e|Fetub|Serpinb2|Dpep1|Itih2
GOCC_COLLAGEN_CONTAINING_EXTRACELLULAR_MATRIX	0.0039996	0.209028	0.229089	0.551812	1.30502	97	Col15a1|Bmp7|Plscr2|Kng2|Pcsk6|Ctsc|Angptl4|Col6a6|Fmod|Ptn|Spock2|Sfrp1|Igf1|Coch|Ntn1|Col23a1|Kng1|Col6a4|Col6a5|Itih5|Fgfr2|Angpt1|Col7a1|Loxl2|Lamc3|Adamts5|Col27a1|Col4a1|F3|Sema6d|Angpt2|Tgfbi|Itih2|Prelp|Adamts1|Mfap5|Mfap2|Ccdc80|Podnl1|Ecm2|Egfl7
INGRAM_SHH_TARGETS_DN	0.00379962	0.209028	0.235142	0.682767	1.51979	25	Gas6|Aoc3|Il1rn|Ptx3|Angptl4|Ptn|Emb|Sfrp1|Ccl9|Ret|Gpm6b|Lrrc17|Tgfbi|H2-T24
MEISSNER_NPC_HCP_WITH_H3K4ME3_AND_H3K27ME3	0.0039996	0.209028	0.229089	0.682477	1.51914	25	Csmd1|Pitx2|Foxo6|Emb|Coch|Gprc5c|Ankrd33b|Nmnat2|Ndrg1|Tspan18|Bmf|Gpr88|Col27a1|Rgs9bp
GOCC_CELL_SURFACE	0.00409959	0.212193	0.226232	0.522975	1.25622	161	Aoc3|Fgfbp1|Pcsk6|Slc38a1|Ephb2|Tfpi|Kcna5|Abcb11|Ptn|Cdh5|Sfrp1|Adipoq|Folh1|Col23a1|Adgrf5|Adgre5|Msln|Areg|Cp|Cd38|Islr2|Tmprss11f|Wnt6|Itgal|Cntfr|H2-T23|Klrb1a|Bcam|Fgfr2|Il6|H2-T-ps|Cd93|Mbp|Slc6a2|Sfrp4|Atp1b2|Notch3|Fcgr4|Itgb8|S1pr1|F3|Sema6d|Abca1|H2-T24|Sort1|Egfr|Epor|Vtcn1|Cfh|Ror1|Adam8|Egfl7|Rtn2|Rtn4rl1|Heg1|Rnpep|Abcc4|Efna5|Acvr1c|Itga8|Scube3|Sdc2|Cd248|Nectin2|Itga3|Epha4|Slc7…
GOBP_NEGATIVE_REGULATION_OF_MULTICELLULAR_ORGANISMAL_PROCESS	0.00429957	0.220425	0.220823	0.498348	1.20755	245	Ezr|Rnls|Rgcc|Gas6|Hoxa7|Msx2|Gata6|Hoxa5|Bmp7|Kng2|Gata4|Ctsc|Ephb2|Tfpi|Gdf5|Cygb|Gbp4|Cd300a|Pax2|Apod|Sigirr|Ptn|Pi16|Foxf1|Sfrp1|Adipoq|Igf1|Ntn1|Foxa1|Adgrf5|Kng1|Prdm16|Cd38|Esr2|Ccl11|Npr3|Il33|Dll1|Rflna|Jup|Angpt1|Il6|Gdf15|Sema4f|Serpinb1b|Loxl2|Hnf1b|Mbp|Ccl2|Slc11a1|Sema4a|Adamts5|Hs3st5|Ahr|Pparg|Tlr6|Tbxa2r|Lrrc17|Sema6d|Angpt2|Dock5|Irak3|Sema5a|Ptpn13|Egfr|Vtcn1|Adamts1|Fstl3
GOBP_ENDOCARDIAL_CUSHION_DEVELOPMENT	0.00449955	0.226365	0.215783	0.722687	1.56634	16	Msx2|Bmp7|Gata4|Bmp5|Foxf1|Msx1|Tbx2|Adamts5
LEIN_CEREBELLUM_MARKERS	0.00449955	0.226365	0.215783	0.704424	1.5477	20	Zic1|Zic2|Gng13|Ntn1|Chd7|Prl2c2|Prex2|Npr1|Fam107a
GOBP_DIGESTIVE_TRACT_MORPHOGENESIS	0.00469953	0.227363	0.211071	0.739036	1.58827	14	Pitx2|Gata4|Foxf1|Sfrp1|Tcf7|Fgfr2|Stra6|Hnf1b
GOBP_NEURAL_CREST_CELL_DIFFERENTIATION	0.00489951	0.227363	0.206652	0.655269	1.47455	30	Zic2|Zic5|Gsc|Bmp7|Pitx2|Aldh1a2|Sfrp1|Ret|Sema4f|Sema4a|Gdnf|Sema6d|Sema5a
GOBP_POSITIVE_REGULATION_OF_BMP_SIGNALING_PATHWAY	0.00489951	0.227363	0.206652	0.737066	1.58404	14	Msx2|Gata6|Gata4|Gdf5|Cdh5|Msx1
GOBP_PRIMARY_NEURAL_TUBE_FORMATION	0.00469953	0.227363	0.211071	0.656171	1.47894	31	Zic2|Zic5|Bmp7|Bmp5|Pax2|Sfrp1
GOBP_REGULATION_OF_PROTEIN_IMPORT_INTO_NUCLEUS	0.00469953	0.227363	0.211071	0.704779	1.54459	19	Zic1|Gbp4|Apod|Jup|Angpt1|Il6
GOBP_REGULATION_OF_STEM_CELL_POPULATION_MAINTENANCE	0.00479952	0.227363	0.208827	0.737312	1.58457	14	Bmp7|Pax2|Ptn|Loxl2|Hnf1b
GOBP_SKIN_DEVELOPMENT	0.00459954	0.227363	0.213388	0.608389	1.3999	48	Hoxa7|Msx2|Gata6|Dact2|Sox21|Krt87|Tmprss11f|Dll1|Ppl|Jup|Fgfr2|Krt7|Krt80|Dlx3
GOMF_SEQUENCE_SPECIFIC_DNA_BINDING	0.00489951	0.227363	0.206652	0.494128	1.19919	268	Zic1|Zic2|Zic5|Zic4|Hoxa6|Zfp105|Hoxa7|Msx2|Gata6|Hoxa5|Gsc|Vax2|Zfp982|Nanog|Pitx2|Gata4|Fendrr|Sox21|Foxo6|Zbtb7c|Dlx4|Sp8|Pax2|Onecut2|Foxf1|Arnt2|Foxa1|Mafa|Hoxa4|Prdm16|Ebf2|Chd7|Msx1|Esr2|Basp1|Tcf7|Zfp979|Hnf1b|Zfp354b|Tbx2|Batf2|Dlx3|Foxd1|Foxp2|Maf|Zfp583|Ahr|Otx1|Ppargc1a|Pparg|Dach1|Hic1
MIR_7086_5P	0.00479952	0.227363	0.208827	0.711632	1.54715	17	Slc6a17|Usp17la|Trim67|Olr1|Atp1b2|Tspan18|Colec10|Ppargc1a|Neurl1a
chr11C	0.0049995	0.23002	0.204544	0.70657	1.54309	18	Slfn5|Ccl11|Ccl6|Ccl9|E230016K23Rik|Hnf1b|Tbx2|Ccl2|Ccl7|Ppm1e
GOBP_NEURAL_TUBE_FORMATION	0.00539946	0.244246	0.19671	0.629911	1.42852	36	Zic2|Zic5|Bmp7|Bmp5|Pax2|Sfrp1
GOMF_INSULIN_RECEPTOR_BINDING	0.00539946	0.244246	0.19671	0.777253	1.63516	10	Irs4|Igf1|Ptprf
GOBP_CELL_CELL_ADHESION_VIA_PLASMA_MEMBRANE_ADHESION_MOLECULES	0.00549945	0.246696	0.194887	0.618621	1.41244	41	Il1rn|Amigo2|Emb|Cdh5|Adipoq|Ptprf|Itgal|Pcdh15|Igsf9|Ret|Mbp|Nrcam|Cdh23|Colec10|Ptprd|Cntn6|Cadm4|Cdh18|Pcdhga4|Cdh6|Efna5|Cxadr|Lrrc4c|Nectin2|Itga3|Nrg1|Hmcn2|Kirrel3|Selp|Pcdh1|Pcdh18|L1cam
GOBP_EMBRYONIC_ORGAN_DEVELOPMENT	0.00559944	0.247064	0.193114	0.537522	1.28003	117	Hoxa7|Hoxa5|Gsc|Vax2|Bmp7|Pitx2|Gata4|Fendrr|Aldh1a2|Ephb2|Bmp5|Pax2|Foxf1|Ntn1|Hoxa4|Chd7|Msx1|Sobp|Dll1|Tcf7|Pcdh15|Mdfi|Fgfr2|Gjb5|Stra6|Hnf1b|Tbx2|Cdh23|Col27a1|Otx1|Cobl|Gdnf|Hoxa3|Egfr|Mfap5|Mks1|Mfap2
GOBP_POSITIVE_REGULATION_OF_CELL_JUNCTION_ASSEMBLY	0.00559944	0.247064	0.193114	0.671443	1.49458	25	Syndig1|Lrrtm3|Ephb2|Amigo2|Adgre5|Lrrn3|Enpp2|Cldn19|Flrt1|Sema4a|Ptprd
GOBP_CARDIAC_CHAMBER_DEVELOPMENT	0.00659934	0.251945	0.177674	0.610488	1.39514	42	Rnls|Msx2|Gata6|Bmp7|Pitx2|Gata4|Bmp5|Foxf1|Chd7|Fgfr2|Stra6|Tbx2|Ahr|Greb1l|Epor|Adamts1|Mks1
GOBP_CARDIAC_CHAMBER_MORPHOGENESIS	0.00619938	0.251945	0.183397	0.627547	1.42316	36	Rnls|Msx2|Gata6|Bmp7|Pitx2|Gata4|Bmp5|Foxf1|Chd7|Fgfr2|Tbx2|Ahr|Epor|Adamts1|Mks1
GOBP_ENDOCRINE_SYSTEM_DEVELOPMENT	0.00629937	0.251945	0.181915	0.668942	1.48901	25	Gata6|Hoxa5|Pitx2|Bmp5|Onecut2|Dll1|Il6|Stra6|Hnf1b
GOBP_GLANDULAR_EPITHELIAL_CELL_DIFFERENTIATION	0.00589941	0.251945	0.188069	0.699671	1.53339	19	Gata6|Hoxa5|Bmp5|Foxa1|Dll1|Fgfr2
GOBP_GLAND_MORPHOGENESIS	0.00649935	0.251945	0.179054	0.606985	1.39215	45	Csmd1|Msx2|Bmp7|Ptn|Sfrp1|Igf1|Ntn1|Foxa1|Areg|Esr2|Ccl11|Fgfr2|Il6|Tbx2
GOBP_LUNG_EPITHELIUM_DEVELOPMENT	0.00589941	0.251945	0.188069	0.706849	1.53676	17	Gata6|Hoxa5|Igf1|Foxa1|Adamtsl2|Fgfr2|Stra6|Foxp2
GOBP_OUTFLOW_TRACT_MORPHOGENESIS	0.00589941	0.251945	0.188069	0.676133	1.49859	23	Msx2|Gata6|Bmp7|Pitx2|Gata4|Fgfr2|Tbx2
GOBP_POSITIVE_REGULATION_OF_CELLULAR_COMPONENT_ORGANIZATION	0.00629937	0.251945	0.181915	0.497232	1.20372	237	Wasf3|Rgcc|Gas6|Eps8l2|Msx2|Bmp7|Ndnf|Syndig1|Lrrtm3|Ephb2|Amigo2|Ptx3|Bmp5|Doc2b|Ptn|Ank1|Mtss1|Cdh5|Igf1|Ptprf|Ntn1|Adgre5|Lrrn3|Fes|Islr2|Trim67|Msx1|Ccl11|Rims2|Lmod1|Dll1|Prl2c2|Ret|Angpt1|Il6|Gdf15|Enpp2|Cldn19|Sfrp4|Atp1b2|Ccl2|Flrt1|Slc11a1|Sema4a|Ppm1e|Colec10|Cacna1b|Ptprd|Bmf|Ahr|Ppargc1a|Pparg|Tlr6|Baiap2l2|Neurl1a|Cobl|Nes|Abca1|Sema5a|Gm14137|Avil|Epor|Adamts1|Nox4|Ddr1|Ror1
GOBP_RESPONSE_TO_BMP	0.00649935	0.251945	0.179054	0.610765	1.39577	42	Msx2|Gata6|Bmp7|Nanog|Gata4|Gdf5|Bmp5|Cdh5|Sfrp1|Msx1|Sfrp4|Dlx3|Foxd1|Bmpr1b|Pparg
GOBP_WALKING_BEHAVIOR	0.00649935	0.251945	0.179054	0.761999	1.61316	11	Zic1|Cend1|Chd7|Pcdh15
GOMF_GROWTH_FACTOR_ACTIVITY	0.00649935	0.251945	0.179054	0.667365	1.4855	25	Bmp7|Bmp3|Gdf5|Bmp5|Ptn|Igf1|Prl2c3|Areg|Prl2c2|Il6|Gdf15
MIKKELSEN_MEF_ICP_WITH_H3K27ME3	0.00629937	0.251945	0.181915	0.731788	1.5727	14	Zic4|Thsd4|Slfn5|Pde1c|Islr2|Cntnap4|Brinp3|Cldn9|4932438H23Rik|Gipr
MIR_208A_5P	0.00649935	0.251945	0.179054	0.689421	1.51474	20	Csmd1|Aoc3|Ptgis|Onecut2|Sfrp1
MIR_208B_5P	0.00649935	0.251945	0.179054	0.689421	1.51474	20	Csmd1|Aoc3|Ptgis|Onecut2|Sfrp1
MIR_466D_5P	0.00659934	0.251945	0.177674	0.501214	1.21148	218	Slc6a17|Csmd1|Pcdhgb5|D630003M21Rik|Gata4|Ctsc|Igfbp3|Peli2|Cend1|Bdh1|Bmp3|Lgals12|Cygb|Adcy1|Ipcef1|Thsd4|Tmem132b|Doc2b|Onecut2|Pde1c|Spock2|Foxa1|Adgrf5|Pcdhga9|Pcdhga3|Cp|Trim67|Chd7|Pappa|Esr2|Npr3|Sh3bgrl2|Iglon5|Ggt5|Tmem200a|Rims2|Bean1|Pcdhgb2|Nkain3|Nmnat2|Bst1|Adamts14|Prex2|Kif1a|Flrt1|Adra1b|Pcdhgc5|Maf|Deptor|Trim30d|Otx1|Pcdhga8|Fam107a|Rgs9bp|Ptgfr|Angpt2|Sh3bp5|Unc5c|Dock5|Sema5…
MIR_466K	0.00659934	0.251945	0.177674	0.501333	1.21177	218	Slc6a17|Csmd1|Pcdhgb5|D630003M21Rik|Gata4|Ctsc|Igfbp3|Peli2|Cend1|Bdh1|Bmp3|Lgals12|Cygb|Adcy1|Ipcef1|Thsd4|Tmem132b|Doc2b|Onecut2|Pde1c|Spock2|Foxa1|Adgrf5|Pcdhga9|Pcdhga3|Cp|Trim67|Chd7|Pappa|Esr2|Npr3|Sh3bgrl2|Iglon5|Ggt5|Tmem200a|Rims2|Bean1|Pcdhgb2|Nkain3|Nmnat2|Bst1|Adamts14|Prex2|Kif1a|Flrt1|Adra1b|Pcdhgc5|Maf|Deptor|Trim30d|Otx1|Pcdhga8|Fam107a|Rgs9bp|Ptgfr|Angpt2|Sh3bp5|Unc5c|Dock5|Sema5…
MIR_6415	0.00649935	0.251945	0.179054	0.689421	1.51474	20	Csmd1|Aoc3|Ptgis|Onecut2|Sfrp1
MIR_6979_3P	0.00659934	0.251945	0.177674	0.705549	1.53393	17	Hoxa5|Lhfpl4|Kcnq5|Igf1|Rims2|Cntfr|Adamts5|Selenop|Prelid2|Gm14137
chr2A3	0.00609939	0.251945	0.184916	0.669535	1.49033	25	Fam163b|Gm13398|Il1rn|Dbh|Gm10134|Psd4|Gbgt1|Adamtsl2|Slc2a6
GOBP_NEGATIVE_REGULATION_OF_HYDROLASE_ACTIVITY	0.00669933	0.252185	0.176324	0.593311	1.37165	54	Gas6|Kng2|Tfpi|Ptx3|Angptl4|Pax2|Pi16|Igf1|Kng1|Itih5|Il6|Col7a1|Serpinb1b|Timp4|Serpinb9e|Fetub|Ahr|Serpinb2|Dpep1|Itih2|Sort1
GOBP_POSITIVE_REGULATION_OF_TRANSCRIPTION_BY_RNA_POLYMERASE_II	0.00669933	0.252185	0.176324	0.498412	1.20571	227	Zic1|Zic2|Rgcc|Hoxa7|Gata6|Hoxa5|Bmp7|Zfp982|Plscr2|Nanog|Pitx2|Gata4|Sox21|Bmp3|Zbtb7c|Bmp5|Pax2|Onecut2|Foxf1|Arnt2|Igf1|Foxa1|Mafa|Hoxa4|Ebf2|Chd7|Msx1|Esr2|Il33|Dll1|Prl2c2|Jup|Fgfr2|Il6|Slc40a1|Hnf1b|Tbx2|Dlx3|Notch3|Foxd1|Slc11a1|Maf|Bmpr1b|Ahr|Otx1|Ppargc1a|Pparg
GOBP_REGULATION_OF_NUCLEAR_DIVISION	0.00679932	0.254172	0.175004	0.705251	1.53328	17	Rgcc|Msx2|Bmp7|Igf1|Msx1|Fgfr2
GOBP_EMBRYONIC_SKELETAL_SYSTEM_MORPHOGENESIS	0.0069993	0.259843	0.17245	0.682517	1.50441	21	Hoxa7|Hoxa5|Gsc|Bmp7|Hoxa4|Mdfi|Fgfr2
CBX6_TARGET_GENES	0.00709929	0.259969	0.171214	0.647714	1.45584	29	Zic1|Msx2|Pitx2|Fendrr|Igf1|Prdm16|Dll1|Foxp2|Bmf|Hoxaas3|Col27a1
RUAN_RESPONSE_TO_TNF_TROGLITAZONE_UP	0.00709929	0.259969	0.171214	0.760141	1.60923	11	Col15a1|Ltc4s|Ubd|Cp|Cidec|H2-T23|Abca1|Hp
GOBP_AXIS_SPECIFICATION	0.00739926	0.267317	0.167659	0.697695	1.52371	18	Vax2|Pitx2|Pcsk6|Sfrp1|Wnt6|Dll1|Mdfi
REACTOME_SLC_MEDIATED_TRANSMEMBRANE_TRANSPORT	0.00739926	0.267317	0.167659	0.647126	1.45452	29	Slc38a1|Slc27a1|Slc13a3|Apod|Emb|Cp|Slc2a6|Slc40a1|Slc6a2|Slc11a1
DURAND_STROMA_NS_UP	0.00749925	0.269123	0.166521	0.597201	1.37525	49	Glipr1|Ezr|Gata6|Gata4|Ctsc|Arnt2|Myl9|Tcf7|Olr1|Ampd3|Brinp3|Gdf15|Zfp979|Syngr3|Prex2|Fetub|Gpx7|Sh3bp5|Insl6|Ptpn13|Epor|Nox4
GOBP_EMBRYONIC_APPENDAGE_MORPHOGENESIS	0.00759924	0.270837	0.165406	0.63547	1.43437	32	Msx2|Bmp7|Pitx2|Aldh1a2|Gdf5|Sp8|Aff3|Chd7|Msx1
GOBP_LYMPHOCYTE_MIGRATION	0.00769923	0.270837	0.164313	0.685527	1.50618	20	Gas6|Apod|Ccl11|F11r|Itgal|Myo1g|Ccl6|Ccl9|Ccl2|Ccl7|S1pr1
GOBP_REGULATION_OF_SYNAPSE_ASSEMBLY	0.00789921	0.270837	0.162191	0.651041	1.45629	27	Lhfpl4|Syndig1|Lrrtm3|Ephb2|Amigo2|Ntn1|Adgre5|Lrrn3|Flrt1|Sema4a|Ptprd
MIR_6941_5P	0.00779922	0.270837	0.163242	0.717199	1.54898	15	Slc6a17|Fam163b
REACTOME_PEPTIDE_LIGAND_BINDING_RECEPTORS	0.00789921	0.270837	0.162191	0.742782	1.58159	12	Kng2|Ccl11|Ccl6|Ccl9|Sstr2|Npb|Ccl7
WP_NEURAL_CREST_DIFFERENTIATION	0.00779922	0.270837	0.163242	0.661632	1.46925	24	Zic1|Zic5|Bmp7|Dll1|Fgfr2|Mbp|Notch3
ZENG_GU_ICB_CONTROL_METAGENE_14_PRECICTIVE_ICB_RESPONSE	0.00789921	0.270837	0.162191	0.592567	1.36698	51	Zic1|Pcdhgb5|Plscr2|Ephb2|Sp8|Upk3bl|Coch|Adgrf5|Pcdhga9|Msln|Cp|Tmprss11f|Esr2|Angpt1|Pla1a|Brinp3|Bst1|Aldh3b3|Itgb8|Pcdhga8|Cfh|Csmd3|Podnl1|Apol9a|Fgd3|Adam12
GOBP_MAMMARY_GLAND_DUCT_MORPHOGENESIS	0.0079992	0.27253	0.161159	0.723816	1.55556	14	Csmd1|Msx2|Ntn1|Areg|Ccl11|Fgfr2
GOBP_EAR_MORPHOGENESIS	0.00839916	0.278969	0.15722	0.635182	1.42935	30	Gsc|Ephb2|Pax2|Ntn1|Chd7|Msx1|Sobp|Dll1|Pcdh15|Fgfr2|Tbx2|Cdh23|Otx1
GOBP_PROSTATE_GLAND_MORPHOGENESIS	0.00849915	0.278969	0.156279	0.767981	1.61566	10	Bmp7|Sfrp1|Igf1|Foxa1|Esr2|Fgfr2
GOBP_SEGMENTATION	0.00849915	0.278969	0.156279	0.674771	1.49149	22	Zic2|Pcsk6|Aldh1a2|Foxf1|Sfrp1|Ifitm1|Dll1
GOBP_TISSUE_MORPHOGENESIS	0.00829917	0.278969	0.158178	0.508924	1.22412	170	Zic2|Zic5|Csmd1|Msx2|Hoxa5|Bmp7|Nanog|Pitx2|Gata4|Aldh1a2|Bmp5|Pax2|Mtss1|Foxf1|Sfrp1|Igf1|Ntn1|Foxa1|Areg|Chd7|Msx1|Esr2|Ccl11|Wnt6|Dll1|Pcdh15|Ret|Fgfr2|Angpt1|Il6|Hnf1b|Tbx2|Dlx3|Foxd1|Adamts5|Ahr|Vegfc|Col4a1|Cobl|S1pr1|Agtr1b|Gdnf|Greb1l|Sema5a|Egfr|Epor|Mks1|Ddr1|Adam8|Aldh1a1|Phldb2|Sema3a|Shroom3|Heg1|Stard13|Llgl2|Efnb2
MIKKELSEN_ES_LCP_WITH_H3K4ME3	0.00849915	0.278969	0.156279	0.658431	1.46214	24	Ifitm1|Aspg|Cldn19|Timp4|Masp2|Gpsm3|Dusp27|Tapbpl|Fgd4|Apobr|Gpr173|Unc13d|Ddr1|Susd2|Hacd4|Cox7a1|Aldh3b1
YAUCH_HEDGEHOG_SIGNALING_PARACRINE_UP	0.00839916	0.278969	0.15722	0.643971	1.44742	29	Bmp7|Thsd4|Sfrp1|Kng1|Ret|E230016K23Rik|Add2|Zfp2|Brinp3|Bst1|Mbp|Foxd1|Trim30d
GOBP_EPIDERMAL_CELL_DIFFERENTIATION	0.00859914	0.280404	0.155355	0.624419	1.41457	35	Hoxa7|Msx2|Gata6|Krt87|Dll1|Ppl|Pcdh15|Krt7|Krt80|Sfrp4|Dlx3|Cdh23
GOBP_REGULATION_OF_TRANSCRIPTION_REGULATORY_REGION_DNA_BINDING	0.00869913	0.280404	0.154446	0.765728	1.61092	10	Msx2|Zbtb7c|Igf1|Msx1
MIR_1839_5P	0.00869913	0.280404	0.154446	0.766133	1.61177	10	Gata6|Hoxa5|Lrrtm3
GOCC_POSTSYNAPTIC_MEMBRANE	0.00889911	0.283455	0.152676	0.590692	1.36266	51	Lhfpl4|Syndig1|Lrrtm3|Ephb2|Nrgn|Adcy1|Rgs7|Grid2ip|Ank1|Dgki|Ptprf|Kcnc2|Sorcs2|Sema4f|Nrcam|Arc|Kcnd1|Adam22|Grik4|Cnih2|Nsg1|Efnb2|Itga8|Lrrc4c|Itga3|Epha4|Nrg1|Epha7
SAUL_SEN_MAYO	0.00889911	0.283455	0.152676	0.678022	1.4945	21	Igfbp3|Angptl4|Igf1|Areg|Pappa|Angpt1|Il6|Gdf15|Ccl2|Ccl7|Vegfc|Egfr
GOBP_ANATOMICAL_STRUCTURE_MATURATION	0.00919908	0.28459	0.150129	0.591055	1.36245	50	Srrm4|Msx2|Hoxa5|Cend1|Aldh1a2|Pax2|Cdh5|Igf1|Foxa1|Esr2|Rflna|Ret|Nrcam|Pparg|Phospho1|S1pr1
GOBP_EMBRYONIC_HINDLIMB_MORPHOGENESIS	0.0089991	0.28459	0.151813	0.730353	1.56329	13	Msx2|Pitx2|Aff3|Chd7|Msx1
GOBP_ENZYME_LINKED_RECEPTOR_PROTEIN_SIGNALING_PATHWAY	0.00909909	0.28459	0.150964	0.498572	1.20353	206	Zic2|Gas6|Msx2|Gata6|Fgfbp1|Irs4|Bmp7|Dact2|Nanog|Gata4|Igfbp3|Ephb2|Gdf5|Gucy2f|Dok6|Bmp5|Apod|Cblc|Onecut2|Cdh5|Sfrp1|Adipoq|Igf1|Ptprf|Peg10|Areg|Prdm16|Adamtsl2|Msx1|Esr2|Dll1|Ret|Fgfr2|Angpt1|Gdf15|Ppm1l|Tbx2|Sfrp4|Dlx3|Ccl2|Flrt1|Foxd1|Veph1|Bmpr1b|Npr1|Itgb8|Vegfc|Lck|Pparg|Col4a1|F3|Gdnf|Angpt2|Sort1|Cadm4|Egfr|Fstl3|Ddr1|Ror1|Cdk5r1|Aspn|Efnb2|Efna5|Acvr1c|Itga8|Tgif2|Scube3|Fgfbp3|Lox|I…
MIKKELSEN_MCV6_LCP_WITH_H3K4ME3	0.00919908	0.28459	0.150129	0.60151	1.37786	44	Fgfbp1|Ifitm1|Gbgt1|Msln|Tns4|Adgrg1|Myo1g|Zfp583|Plekha6|Gpsm3|Dusp27|Rufy4|Tapbpl|Fgd4|Gpr173|Prelp|Unc13d|Vtcn1|Cfh|Dqx1|Akr1c14|Aldh1a1|Cox7a1|Aldh3b1|Cfap126|Col6a1|Acy3|Lbp
SCHAEFFER_PROSTATE_DEVELOPMENT_48HR_UP	0.00919908	0.28459	0.150129	0.543537	1.28392	93	Gas6|Irs4|Plscr2|Dio3|Aldh1a2|Bdh1|Ptn|Emb|Foxa1|Col6a4|Adamtsl2|Il33|Wnt6|Adgrg1|H2-T23|Mdfi|Fgfr2|Pla1a|Atp2c2|Zbtb8b|Krt7|Sult1a1|H2-T-ps|Mbp|Sorbs2|Arc|Maf|Aldh3b2|Cyp1b1|Tapbpl|Insl6|Ppfibp2|Ptpn13|Cys1|Adgrg2
GOBP_EMBRYONIC_CAMERA_TYPE_EYE_DEVELOPMENT	0.00939906	0.285848	0.1485	0.763354	1.60592	10	Bmp7|Pitx2|Aldh1a2|Pax2|Stra6|Tbx2
GOBP_GLAND_DEVELOPMENT	0.00939906	0.285848	0.1485	0.535972	1.27094	104	Csmd1|Msx2|Gata6|Hoxa5|Bmp7|Pitx2|Ptn|Onecut2|Foxf1|Sfrp1|Igf1|Ntn1|Foxa1|Prl2c3|Areg|Msx1|Esr2|Ccl11|Prl2c2|Fgfr2|Il6|Atp2c2|Stra6|Hnf1b|Tbx2
GOMF_KINASE_ACTIVATOR_ACTIVITY	0.00929907	0.285848	0.149308	0.632867	1.42642	31	Rgcc|Gas6|Slc27a1|Adipoq|Igf1|Gprc5c|Areg
GOBP_BLOOD_VESSEL_MORPHOGENESIS	0.00969903	0.293314	0.146152	0.515819	1.23636	149	Rgcc|Gata6|Hoxa5|Fgfbp1|Asb4|Ndnf|Pitx2|Gata4|Ptgis|Ephb2|Angptl4|Ptn|Cdh5|Foxf1|Adgrf5|Chd7|Ccl11|Npr3|Dll1|Adgrg1|Prl2c2|Jup|Fgfr2|Angpt1|Loxl2|Stra6|Tbx2|Tspan18|Ccl2|Notch3|Sema4a|Ahr|Itgb8|Col27a1|Vegfc|Pparg|Col4a1|Cyp1b1|Tbxa2r|S1pr1|F3|Agtr1b|Angpt2|Sema5a|Epor|Adamts1|Cfh|Adam8|Egfl7|Heg1|Stard13|Jmjd8|Efnb2|Adam12
GOBP_FEEDING_BEHAVIOR	0.00989901	0.297374	0.144646	0.716038	1.53885	14	Aoc3|Esr2|Cntfr|Gdf15|Stra6|Npb|Dach1|Agtr1b
GOBP_MORPHOGENESIS_OF_AN_EPITHELIUM	0.009999	0.297374	0.14391	0.5171	1.23818	146	Zic2|Zic5|Csmd1|Msx2|Hoxa5|Bmp7|Pitx2|Gata4|Aldh1a2|Bmp5|Pax2|Mtss1|Foxf1|Sfrp1|Igf1|Ntn1|Foxa1|Areg|Esr2|Ccl11|Wnt6|Dll1|Pcdh15|Ret|Fgfr2|Angpt1|Il6|Hnf1b|Tbx2|Dlx3|Foxd1|Ahr|Vegfc|Col4a1|Cobl|Agtr1b|Gdnf|Greb1l|Sema5a|Egfr|Mks1|Ddr1|Aldh1a1|Phldb2|Sema3a|Shroom3|Stard13|Llgl2|Efnb2
MCBRYAN_PUBERTAL_TGFB1_TARGETS_DN	0.009999	0.297374	0.14391	0.694151	1.50915	17	Ptgis|Ptx3|Apod|Ptn|Cdh5|Sfrp1|Areg|Tcf7|Arhgef3
GOBP_ANIMAL_ORGAN_MORPHOGENESIS	0.010499	0.299026	0.140389	0.492054	1.19119	237	Rnls|Csmd1|Hoxa7|Msx2|Gata6|Hoxa5|Gsc|Vax2|Bmp7|Dio3|Pitx2|Gata4|Aldh1a2|Ephb2|Bmp5|Pax2|Ptn|Foxf1|Sfrp1|Rbm20|Igf1|Ntn1|Foxa1|Areg|Hoxa4|Chd7|Msx1|Esr2|Ccl11|Wnt6|Sobp|Dll1|Tcf7|Pcdh15|Rflna|Mdfi|Fgfr2|Angpt1|Il6|Slc40a1|Stra6|Hnf1b|Lamc3|Tbx2|Sfrp4|Dlx3|Foxd1|Foxp2|Cdh23|Adamts5|Bmpr1b|Ahr|Col27a1|Otx1|Vegfc|Phospho1|S1pr1|Agtr1b|Cbs|Gdnf|Greb1l|Hoxa3|Egfr|Epor|Adamts1|Mfap5|Mks1|Mfap2|Cfh|Ddr1…
GOBP_ENDOCARDIAL_CUSHION_FORMATION	0.010399	0.299026	0.141073	0.761335	1.60167	10	Msx2|Bmp7|Bmp5|Msx1|Tbx2
GOBP_MESENCHYME_MORPHOGENESIS	0.010399	0.299026	0.141073	0.701978	1.52146	16	Msx2|Bmp7|Bmp5|Foxf1|Msx1|Tbx2|Adamts5
GOBP_REGULATION_OF_CELLULAR_RESPONSE_TO_GROWTH_FACTOR_STIMULUS	0.010399	0.299026	0.141073	0.568861	1.32458	64	Msx2|Gata6|Fgfbp1|Nanog|Gata4|Gdf5|Onecut2|Cdh5|Sfrp1|Ptprf|Peg10|Prdm16|Adamtsl2|Msx1|Dll1|Angpt1|Sfrp4|Foxd1|Veph1|Vegfc|Pparg
GOBP_SENSORY_PERCEPTION_OF_MECHANICAL_STIMULUS	0.010199	0.299026	0.14247	0.621491	1.4063	34	Piezo2|Srrm4|Eps8l2|Lhfpl4|Igf1|Coch|Chd7|Sobp|Pcdh15|Mbp|Cdh23
MIR_7023_5P	0.010499	0.299026	0.140389	0.687712	1.50191	18	Slc6a17|Fam163b
REACTOME_G_ALPHA_I_SIGNALLING_EVENTS	0.010499	0.299026	0.140389	0.616029	1.39704	36	Kng2|Adcy1|Hcar1|Gng13|Rgs7|Pde1c|Ccl11|Ccl6|Ccl9|Rgs20|Sstr2|Npb|Gpsm3|Adcy8
SANSOM_WNT_PATHWAY_REQUIRE_MYC	0.010199	0.299026	0.14247	0.688766	1.50421	18	Bmp7|Ephb2|Apod|Foxa1|Msx1|Tcf7
GOBP_POSITIVE_REGULATION_OF_IMMUNOGLOBULIN_PRODUCTION	0.0106989	0.301531	0.139051	0.733382	1.56157	12	Ephb2|Il33|H2-T23|Il6|H2-T-ps
MIR_322_3P	0.0106989	0.301531	0.139051	0.647987	1.44622	26	Zic1|Pitx2|Ipcef1|Sobp|Olr1|Ppm1l|Gpm6b|Arap2
MIR_466I_5P	0.0107989	0.302763	0.138395	0.495356	1.19693	214	Slc6a17|Csmd1|Pcdhgb5|D630003M21Rik|Gata4|Ctsc|Igfbp3|Peli2|Cend1|Bdh1|Lgals12|Cygb|Adcy1|Ipcef1|Thsd4|Tmem132b|Doc2b|Onecut2|Pde1c|Spock2|Foxa1|Adgrf5|Pcdhga9|Pcdhga3|Cp|Trim67|Chd7|Pappa|Esr2|Npr3|Sh3bgrl2|Iglon5|Ggt5|Tmem200a|Rims2|Bean1|Pcdhgb2|Nkain3|Nmnat2|Bst1|Adamts14|Prex2|Kif1a|Flrt1|Adra1b|Pcdhgc5|Deptor|Trim30d|Otx1|Pcdhga8|Fam107a|Rgs9bp|Ptgfr|Angpt2|Sh3bp5|Unc5c|Dock5|Sema5a|Gpr173|…
GOBP_REGULATION_OF_MULTICELLULAR_ORGANISM_GROWTH	0.0108989	0.303984	0.137749	0.691777	1.50399	17	Ezr|Dio3|Gdf5|Chd7|Gdf15
GOBP_APPENDAGE_MORPHOGENESIS	0.0111989	0.304109	0.135863	0.61287	1.39178	37	Msx2|Bmp7|Pitx2|Aldh1a2|Gdf5|Sp8|Aff3|Chd7|Msx1|Fgfr2|Tbx2
GOBP_CELL_FATE_COMMITMENT	0.0109989	0.304109	0.137112	0.582428	1.34597	53	Gata6|Gsc|Nanog|Gata4|Pax2|Onecut2|Sfrp1|Foxa1|Ebf2|Wnt6|Dll1|Fgfr2|Il6|Hnf1b|Tbx2|Notch3
GOBP_CIRCULATORY_SYSTEM_PROCESS	0.0110989	0.304109	0.136483	0.531723	1.26354	111	Rnls|Gas6|Aoc3|Gata6|Kng2|Gata4|Trdn|Kcna5|Slc27a1|Dbh|Cdh5|Adipoq|Kng1|Cd38|Chd7|Esr2|Npr3|F11r|Dll1|Jup|Angpt1|Akap12|Adra1b|Faah|Npr1|Cacna1b|Ahr|Cpa3|Vegfc|Pparg|Tbxa2r|Agtr1b|Cbs
GOBP_REGULATION_OF_BMP_SIGNALING_PATHWAY	0.0112989	0.304109	0.135251	0.641488	1.43492	27	Msx2|Gata6|Nanog|Gata4|Gdf5|Cdh5|Sfrp1|Msx1|Sfrp4|Foxd1|Pparg
GOBP_RESPONSE_TO_TYPE_II_INTERFERON	0.0112989	0.304109	0.135251	0.617202	1.39822	35	Gbp4|Gbp8|Ubd|Ifitm1|Gbp11|Ccl11|Gbp10|Ccl6|Ccl9|Gbp9|Ccl2|Ccl7|Slc11a1|Pparg
GOBP_UROGENITAL_SYSTEM_DEVELOPMENT	0.0110989	0.304109	0.136483	0.686716	1.49973	18	Bmp7|Ephb2|Pax2|Sfrp1|Igf1|Foxa1|Esr2|Fgfr2
MIR_8118	0.0112989	0.304109	0.135251	0.526912	1.25546	119	Zic1|Zic5|Piezo2|Msx2|Irs4|Peli2|Cygb|Bmp5|Tmem132b|Apod|Onecut2|Mtss1|Ptprf|Kcnc2|Ebf2|Fhdc1|Syn2|Ccl9|Slc40a1|Kbtbd11|Foxp2|Fcgr4|Adamts5|Deptor|Hs3st5
GOBP_HEAD_DEVELOPMENT	0.0118988	0.312445	0.131742	0.516321	1.23495	139	Zic1|Zic5|Slc6a17|Gsc|Vax2|Bmp7|Ndnf|Pitx2|Cend1|Aldh1a2|Ephb2|Amigo2|Bmp5|Pax2|Arnt2|Sfrp1|Igf1|Chd7|Msx1|Esr2|Dll1|Adgrg1|Fgfr2|Stra6|Hnf1b|Atp1b2|Kif1a|Notch3|Foxp2|Selenop|Otx1|Col4a1|S1pr1|Cbs|Sema6d|Unc5c|Sema5a|Egfr|Epor|Mks1|Sema3a|Kif21b|Rtn4rl1|Cdk5r1|Bhlhe22|Aatk|Rac3|Foxg1|Egr2|Slc7a11|En1|Nrg1|Osr2|Epha7|Kirrel3
GOBP_REGULATION_OF_BLOOD_PRESSURE	0.0116988	0.312445	0.132882	0.610636	1.38671	37	Rnls|Gas6|Aoc3|Adipoq|Npr3|F11r|Dll1|Adra1b|Npr1|Cacna1b|Ahr|Cpa3|Vegfc|Pparg|Tbxa2r|Agtr1b
GOBP_SMAD_PROTEIN_SIGNAL_TRANSDUCTION	0.0117988	0.312445	0.132309	0.703905	1.52027	15	Bmp7|Gata4|Gdf5|Bmp5|Gdf15|Veph1|Pparg
GOCC_CATION_CHANNEL_COMPLEX	0.0118988	0.312445	0.131742	0.658167	1.45877	23	Scn7a|Cacna1i|Trdn|Kcna5|Kcnq5|Kcnc2|Catsperg1
NABA_ECM_REGULATORS	0.0118988	0.312445	0.131742	0.5954	1.36387	44	Kng2|Pcsk6|Ctsc|Kng1|Adamtsl2|Pappa|Itih5|Serpinb1b|Loxl2|Egln3|Adamts14|Timp4|Serpinb9e|Masp2|Cst6|Adamts5|Serpinb2|Itih2|Adam22|Adamts1|Adam8|Adam23|Serpinb9b|Adam12|Adam5|Lox
GOBP_POSITIVE_REGULATION_OF_CELLULAR_COMPONENT_BIOGENESIS	0.0122988	0.319827	0.129547	0.535334	1.26567	96	Rgcc|Eps8l2|Bmp7|Syndig1|Lrrtm3|Ephb2|Amigo2|Mtss1|Cdh5|Adgre5|Lrrn3|Fes|Ccl11|Lmod1|Enpp2|Cldn19|Flrt1|Sema4a|Ppm1e|Ptprd|Bmf|Ahr|Tlr6|Baiap2l2|Neurl1a|Cobl|Abca1|Gm14137|Avil|Nox4
MIR_7119_5P	0.0122988	0.319827	0.129547	0.697167	1.51103	16	Slc6a17|Fam163b
GOBP_ANGIOGENESIS	0.0125987	0.323968	0.12797	0.522031	1.24543	125	Rgcc|Gata6|Hoxa5|Fgfbp1|Ndnf|Pitx2|Gata4|Ptgis|Ephb2|Angptl4|Ptn|Cdh5|Ccl11|Npr3|Dll1|Adgrg1|Prl2c2|Jup|Fgfr2|Angpt1|Loxl2|Tspan18|Ccl2|Notch3|Sema4a|Ahr|Itgb8|Col27a1|Vegfc|Pparg|Col4a1|Cyp1b1|Tbxa2r|S1pr1|F3|Agtr1b|Angpt2|Sema5a|Adamts1|Cfh|Adam8|Egfl7|Stard13|Jmjd8|Efnb2|Adam12
GOBP_DEFENSE_RESPONSE_TO_GRAM_POSITIVE_BACTERIUM	0.0125987	0.323968	0.12797	0.666479	1.46905	21	Gbp4|Gbp8|Gbp11|Mpeg1|Gbp10|H2-T23|H2-T-ps|Gbp9
GOBP_SPECIFICATION_OF_SYMMETRY	0.0126987	0.323968	0.127457	0.65631	1.45465	23	Zic2|Pitx2|Gata4|Pcsk6|Aldh1a2|Foxf1|Dll1|Tbx2
MIR_10A_5P_MIR_10B_5P	0.0126987	0.323968	0.127457	0.710433	1.5268	14	Gata6|Lhfpl4|Tmem132b|Ebf2|Ggt5
MCBRYAN_PUBERTAL_BREAST_3_4WK_DN	0.0127987	0.324979	0.12695	0.728864	1.55195	12	Igfbp3|Tcf7|Mbp|Timp4|Lck|Iigp1|Hp|Cox7a1|Reep6
GOBP_POSITIVE_REGULATION_OF_DEVELOPMENTAL_GROWTH	0.0129987	0.328507	0.125953	0.592799	1.35962	45	Ezr|Gata6|Dio3|Gata4|Igf1|Ntn1|Islr2|Chd7|Rims2|Dll1|Fgfr2|Tbx2
GOBP_BRANCHING_INVOLVED_IN_MAMMARY_GLAND_DUCT_MORPHOGENESIS	0.0131987	0.328928	0.124979	0.752014	1.58207	10	Csmd1|Msx2|Areg|Ccl11
GOBP_ENDOCARDIAL_CUSHION_MORPHOGENESIS	0.0131987	0.328928	0.124979	0.727328	1.54868	12	Msx2|Bmp7|Bmp5|Msx1|Tbx2|Adamts5
MIR_12188_5P	0.0130987	0.328928	0.125463	0.640779	1.43014	26	Rgcc|Piezo2|Msx2|Usp17la|Adgrl4|Trim67|Pcdh15|Cyp4a12b
GOBP_EPITHELIAL_TO_MESENCHYMAL_TRANSITION	0.0138986	0.33701	0.121736	0.597479	1.36417	41	Rgcc|Msx2|Gsc|Bmp7|Sfrp1|Foxa1|Msx1|Fgfr2|Il6|Loxl2
GOBP_HEART_MORPHOGENESIS	0.0137986	0.33701	0.122184	0.562498	1.31181	66	Rnls|Msx2|Gata6|Bmp7|Pitx2|Gata4|Aldh1a2|Bmp5|Foxf1|Rbm20|Chd7|Msx1|Dll1|Fgfr2|Angpt1|Tbx2|Adamts5|Ahr|S1pr1|Epor|Adamts1|Mks1
GOBP_INSULIN_LIKE_GROWTH_FACTOR_RECEPTOR_SIGNALING_PATHWAY	0.0137986	0.33701	0.122184	0.735223	1.55648	11	Igfbp3|Bmp5|Igf1
GOBP_MAMMARY_GLAND_MORPHOGENESIS	0.0137986	0.33701	0.122184	0.6804	1.48594	18	Csmd1|Msx2|Ntn1|Areg|Ccl11|Fgfr2|Tbx2
GOBP_NEGATIVE_REGULATION_OF_RESPONSE_TO_CYTOKINE_STIMULUS	0.0138986	0.33701	0.121736	0.692164	1.50019	16	Gas6|Il1rn|Sigirr|Adipoq|Ptprf|Il6|Pparg|Irak3
GOBP_SENSORY_PERCEPTION	0.0137986	0.33701	0.122184	0.567402	1.31945	62	Zic2|Piezo2|Srrm4|Eps8l2|Lhfpl4|Gucy2f|Gng13|Pde1c|Igf1|Coch|Gprc5c|Chd7|Sobp|Pcdh15|Lamc3|Mbp|Ccl2|Cdh23
PLASARI_NFIC_TARGETS_BASAL_UP	0.0139986	0.337912	0.121293	0.750392	1.57865	10	Plscr2|Kcna5|Thsd4|Foxa1|Mpped2|Sema4f
GOBP_RESPONSE_TO_FIBROBLAST_GROWTH_FACTOR	0.0145985	0.350821	0.11873	0.724095	1.5418	12	Fgfbp1|Ndnf|Sfrp1|Fgfr2|Tbx2|Flrt1
MIKKELSEN_ES_ICP_WITH_H3K4ME3_AND_H3K27ME3	0.0148985	0.356439	0.117506	0.676369	1.47714	18	Susd4|Slfn5|Ptn|Pde1c|Igf1|Islr2|Rflna|Brinp3|Zfp354b|Ptgfr|Islr
GOBP_HOMOPHILIC_CELL_ADHESION_VIA_PLASMA_MEMBRANE_ADHESION_MOLECULES	0.0150985	0.359625	0.116711	0.665577	1.46235	20	Amigo2|Emb|Cdh5|Ptprf|Pcdh15|Igsf9|Ret|Nrcam|Cdh23|Cntn6|Cadm4|Pcdhga4|Cdh6|Nectin2|Hmcn2|Kirrel3|Pcdh1|Pcdh18|L1cam
GOBP_COLUMNAR_CUBOIDAL_EPITHELIAL_CELL_DIFFERENTIATION	0.0153985	0.365154	0.115548	0.614511	1.38909	33	Gata6|Hoxa5|Bmp7|Gata4|Bmp5|Foxa1|Dll1|Fgfr2|Dlx3
DELACROIX_RAR_BOUND_ES	0.0157984	0.371366	0.114048	0.532115	1.25761	95	Zic2|Zic5|Hoxa5|D630003M21Rik|Dact2|Sigirr|Mtss1|Ifitm1|Ptprf|Foxa1|Adgre5|Msln|Mafa|Hoxa4|Mgat3|Uqcrc1|Kank3|Mbp|Masp2|Ksr1|Col4a1|Cobl
GOBP_INFLAMMATORY_RESPONSE	0.0157984	0.371366	0.114048	0.506889	1.21581	153	Aoc3|Il1rn|Ctsc|Ptgis|Ephb2|Adcy1|Cd300a|Apod|Sigirr|Ptn|Cdh5|Foxf1|Adipoq|Igf1|Tspan2|Kng1|Ccl11|Ggt5|Il33|Ccl6|Ccl9|Olr1|H2-T23|Il6|H2-T-ps|Bst1|Tspan18|Ccl2|Ccl7|Slc11a1|Bmpr1b|Fabp4|Ahr|Nupr1|Pparg|Gpsm3|Tlr6|Tbxa2r|Ptgfr|Dpep1|F3|Agtr1b|Adcy8|Egfr|Hp|Unc13d|Cfh|Nlrp2|Cmklr1|Il17ra|Adam8
GAUSSMANN_MLL_AF4_FUSION_TARGETS_F_DN	0.0163984	0.382131	0.111901	0.713335	1.52687	13	Fgfbp1|Tfpi|Prl2c2|Ampd3|Sh3gl3|Nap1l2|Vegfc|Serpinb2
GOBP_NEGATIVE_REGULATION_OF_MYELOID_CELL_DIFFERENTIATION	0.0163984	0.382131	0.111901	0.669222	1.46666	19	Hoxa7|Hoxa5|Sfrp1|Adipoq|Prdm16|Dll1
GOBP_EXECUTION_PHASE_OF_APOPTOSIS	0.0165983	0.385124	0.111212	0.686744	1.48844	16	Plscr2|Igfbp3|Ptgis|Cidec|Il6
MIR_6988_5P	0.0166983	0.385782	0.110872	0.702984	1.51079	14	Srrm4|Cd300a|Gucy2f|Arnt2|Syn2
MIR_7035_5P	0.0168983	0.388733	0.110201	0.57739	1.33095	50	Slc6a17|Aoc3|2210016F16Rik|Doc2b|Slfn5|Myl9|Tns4|H2-T23|Nmnat2|Zbtb8b|Egln3|Slc11a1|Deptor
MIKKELSEN_IPS_ICP_WITH_H3K4ME3_AND_H327ME3	0.0169983	0.38937	0.109869	0.661707	1.45384	20	Hcar1|Slfn5|Ptn|Islr2|Esr2|Rflna|Itih5|Brinp3|Col7a1|Zfp354b
GOBP_RESPONSE_TO_MECHANICAL_STIMULUS	0.0172983	0.391861	0.108893	0.612247	1.38195	32	Piezo2|Gata4|Pax2|Ptn|Igf1|F11r|Pcdh15|Jup|Stra6|Foxp2|Lck
MIR_8094	0.0173983	0.391861	0.108573	0.684081	1.48267	16	Zic5|Irs4|Srgap1
SANSOM_APC_TARGETS_UP	0.0173983	0.391861	0.108573	0.677055	1.47198	17	Rgcc|Ephb2|Msx1|Tcf7|Slc40a1
SCHRAETS_MLL_TARGETS_DN	0.0173983	0.391861	0.108573	0.684614	1.48382	16	Gata6|Il1rn|Pitx2|Prl2c3|Ccl9|Enpp2|Hnf1b|Cd93
KATSANOU_ELAVL1_TARGETS_UP	0.0174983	0.392471	0.108256	0.56643	1.31191	57	Hoxa6|Hoxa5|Pitx2|Ctsc|Foxf1|Igf1|Adgrf5|Mpeg1|Tceal1|Gdf15|Notch3|Ddah2|Foxd1|Adamts5|Nupr1|Dusp27|Nes|4932438H23Rik|Sncg|Sort1|Slc16a4|Fjx1|Susd2|Fbxl7|Aldh1a1|Kif21b|Lpcat2|Scube3|Itga3|Myom1|Epha4|Renbp|Epha7|Rgs5|Pappa2|Aif1l|Ccng2|Bmp4|Myo7a
GOBP_HINDBRAIN_DEVELOPMENT	0.0176982	0.395309	0.10763	0.610534	1.3801	33	Bmp7|Cend1|Aldh1a2|Ephb2|Bmp5|Igf1|Dll1|Hnf1b|Atp1b2|Foxp2|Otx1|Cbs
BYSTRYKH_HEMATOPOIESIS_STEM_CELL_QTL_CIS	0.019798	0.399281	0.101639	0.601155	1.36331	36	Rgcc|Pitx2|Ctsc|Tfpi|Ptprf|F11r|Adgrg1|Ccl9|Npl
DESCARTES_ORGANOGENESIS_CHONDROCYTE_PROGENITORS	0.0181982	0.399281	0.106111	0.631185	1.40872	26	Zic1|Zic2|Angptl4|Apod|Gm17473|Ggt5|Lamc3|Kcnt2|Akap12|Cyp1b1|Ptgfr|Dock5|Slc7a11|Epha7|Adamts12|Rgs5|Gm17501|Tmtc4|Ptchd4|Atp1a2
GOBP_APPENDAGE_DEVELOPMENT	0.020198	0.399281	0.100604	0.592108	1.35012	40	Msx2|Bmp7|Pitx2|Aldh1a2|Gdf5|Sp8|Aff3|Chd7|Msx1|Fgfr2|Tbx2
GOBP_CARBOHYDRATE_HOMEOSTASIS	0.019898	0.399281	0.101377	0.567636	1.3123	54	Gas6|Csmd1|Dbh|Pax2|Gpr27|Pde1c|Adipoq|Igf1|Foxa1|Adgrf5|Il6|Adra1b|Rph3al|Lrrc8d|Pparg|Adcy8
GOBP_CELL_FATE_SPECIFICATION	0.0193981	0.399281	0.102705	0.643523	1.42631	23	Gsc|Nanog|Pax2|Foxa1|Dll1|Hnf1b|Tbx2
GOBP_DETECTION_OF_MECHANICAL_STIMULUS	0.0185981	0.399281	0.104939	0.724681	1.53416	11	Piezo2|Igf1|Pcdh15|Jup
GOBP_ENDOCRINE_PANCREAS_DEVELOPMENT	0.0179982	0.399281	0.106711	0.700632	1.50574	14	Gata6|Bmp5|Onecut2|Dll1|Il6|Hnf1b
GOBP_INNER_EAR_MORPHOGENESIS	0.019998	0.399281	0.101118	0.635755	1.41178	24	Ephb2|Pax2|Ntn1|Chd7|Sobp|Dll1|Pcdh15|Fgfr2|Tbx2|Cdh23|Otx1
GOBP_KERATINOCYTE_DIFFERENTIATION	0.020298	0.399281	0.10035	0.673066	1.46331	17	Hoxa7|Msx2|Krt87|Ppl|Krt7|Krt80
GOBP_MESENCHYMAL_CELL_PROLIFERATION	0.0191981	0.399281	0.10325	0.669371	1.46185	18	Bmp7|Ptn|Foxf1|Msx1|Fgfr2|Tbx2|Foxp2
GOBP_NEGATIVE_REGULATION_OF_CATALYTIC_ACTIVITY	0.0189981	0.399281	0.103804	0.517457	1.23225	117	Gas6|Aoc3|Kng2|Ephb2|Tfpi|Cd300a|Ptx3|Angptl4|Pax2|Cblc|Pi16|Sfrp1|Adipoq|Igf1|Kng1|Npr3|Itih5|Il6|Col7a1|Serpinb1b|Timp4|Serpinb9e|Fetub|Ppm1e|Deptor|Fabp4|Ahr|Pparg|Serpinb2|Dpep1|Nes|Sh3bp5|Itih2|Sort1|Irak3|Trib3
GOBP_NEGATIVE_REGULATION_OF_ENDOPEPTIDASE_ACTIVITY	0.020098	0.399281	0.10086	0.615146	1.38426	30	Gas6|Kng2|Pax2|Igf1|Kng1|Il6|Serpinb1b|Timp4|Serpinb9e|Fetub|Serpinb2|Dpep1
GOBP_NEGATIVE_REGULATION_OF_EPITHELIAL_CELL_APOPTOTIC_PROCESS	0.0192981	0.399281	0.102976	0.70775	1.51491	13	Gas6|Ndnf|Angptl4|Cdh5|Igf1|Angpt1|Nupr1|Sema5a
GOBP_POSITIVE_REGULATION_OF_CELL_CYCLE	0.0192981	0.399281	0.102976	0.569446	1.31597	53	Rgcc|Msx2|Plscr2|Nanog|Gata4|Kcna5|Igf1|Foxa1|Msx1|Fgfr2|Tbx2
GOBP_POSITIVE_REGULATION_OF_NUCLEOCYTOPLASMIC_TRANSPORT	0.0194981	0.399281	0.102435	0.668625	1.46023	18	Zic1|Gas6|Jup|Il6
GOBP_POSITIVE_REGULATION_OF_TRANSPORTER_ACTIVITY	0.0187981	0.399281	0.104367	0.628948	1.40687	27	Trdn|Ephb2|Adipoq|Kcnc2|Stac2|Syngr3|Atp1b2|Ccl2|Arc
GOBP_PROSTATE_GLAND_DEVELOPMENT	0.0183982	0.399281	0.10552	0.714756	1.52191	12	Bmp7|Sfrp1|Igf1|Foxa1|Esr2|Fgfr2|Ahr
GOBP_REGULATION_OF_INTRACELLULAR_STEROID_HORMONE_RECEPTOR_SIGNALING_PATHWAY	0.020398	0.399281	0.100099	0.709331	1.51036	12	Sfrp1|Igf1|Foxa1|Esr2
GOBP_REPRODUCTIVE_SYSTEM_DEVELOPMENT	0.019998	0.399281	0.101118	0.548518	1.28288	71	Csmd1|Bmp7|Nanog|Gata4|Ptx3|Bmp5|Sfrp1|Igf1|Foxa1|Chd7|Esr2|Adgrg1|Tcf7|Fgfr2|Angpt1|Stra6|Hnf1b|Bmpr1b|Ahr|Nupr1|Gas2|Greb1l|Insl6
GOBP_RESPONSE_TO_GROWTH_FACTOR	0.019998	0.399281	0.101118	0.511335	1.22128	131	Gas6|Msx2|Gata6|Fgfbp1|Bmp7|Ndnf|Nanog|Gata4|Gdf5|Bmp5|Onecut2|Cdh5|Sfrp1|Ptprf|Peg10|Prdm16|Adamtsl2|Msx1|Dll1|Fgfr2|Angpt1|Il6|Tbx2|Sfrp4|Dlx3|Ccl2|Flrt1|Foxd1|Veph1|Bmpr1b|Itgb8|Vegfc|Ppargc1a|Pparg|Gdnf|Sort1|Cadm4|Egfr
GOBP_SENSORY_ORGAN_MORPHOGENESIS	0.0190981	0.399281	0.103526	0.559116	1.30018	62	Gsc|Vax2|Bmp7|Dio3|Pitx2|Ephb2|Pax2|Ptn|Ntn1|Chd7|Msx1|Sobp|Dll1|Pcdh15|Fgfr2|Stra6|Tbx2|Cdh23|Otx1|Mfap5|Mfap2|Cfh|Fjx1|Aldh1a1
GOBP_SYNAPSE_ASSEMBLY	0.0194981	0.399281	0.102435	0.604592	1.36806	34	Lhfpl4|Syndig1|Lrrtm3|Ephb2|Amigo2|Ntn1|Adgre5|Lrrn3|Add2|Flrt1|Sema4a|Ptprd
GOCC_POSTSYNAPTIC_DENSITY_MEMBRANE	0.0183982	0.399281	0.10552	0.654534	1.44273	21	Syndig1|Lrrtm3|Adcy1|Dgki|Ptprf|Sema4f|Nrcam|Arc|Adam22|Grik4|Cnih2|Efnb2|Itga8|Lrrc4c|Nrg1|Epha7
GOCC_POSTSYNAPTIC_SPECIALIZATION_MEMBRANE	0.019598	0.399281	0.102168	0.647429	1.43106	22	Syndig1|Lrrtm3|Adcy1|Dgki|Ptprf|Sema4f|Nrcam|Arc|Adam22|Grik4|Cnih2|Efnb2|Itga8|Lrrc4c|Nrg1|Epha7
GOMF_ENDOPEPTIDASE_REGULATOR_ACTIVITY	0.0190981	0.399281	0.103526	0.637351	1.41533	24	Kng2|Tfpi|Kng1|Itih5|Col7a1|Serpinb1b|Timp4|Serpinb9e|Fetub|Serpinb2|Itih2|Nlrp2|Serpinb9b
GOMF_GLYCOSAMINOGLYCAN_BINDING	0.0189981	0.399281	0.103804	0.579738	1.33242	47	Bmp7|Ndnf|Pcsk6|Ptn|Spock2|Sfrp1|Ptprf|Col23a1|Adgre5|Clec3b|Adgrg1|Fgfr2|Ccl2|Ccl7|Adamts5|Itih2|Sema5a|Prelp|Adamts1|Cfh|Ccdc80|Ecm2|Rtn4rl1
GOMF_G_PROTEIN_COUPLED_RECEPTOR_ACTIVITY	0.0194981	0.399281	0.102435	0.598764	1.35975	37	Hcar1|Gpr27|Adgrf5|Adgre5|Adgrl4|Gprc5c|Npr3|Adgrg1|Sstr2|Adra1b|Gpr88|Tbxa2r|Ptgfr|S1pr1|Agtr1b|Gipr|Gpr173|Adgrg2|Cmklr1
GOMF_METAL_ION_TRANSMEMBRANE_TRANSPORTER_ACTIVITY	0.020298	0.399281	0.10035	0.583725	1.33712	44	Scn7a|Cacna1i|Slc38a1|Kcna5|Kcnq5|Slc13a3|Kcnc2|Slc40a1|Atp2c2|Slc6a2|Atp1b2|Kcnt2|Slc11a1|Cacna1b|Kcnd1|Kcnn1
GOMF_PEPTIDASE_REGULATOR_ACTIVITY	0.0184982	0.399281	0.105228	0.610166	1.37725	32	Kng2|Ctsc|Tfpi|Pi16|Kng1|Itih5|Col7a1|Serpinb1b|Timp4|Serpinb9e|Fetub|Prss22|Serpinb2|Itih2|Nlrp2|Serpinb9b
MIR_1934_3P	0.0188981	0.399281	0.104085	0.739113	1.55492	10	Kng2|Foxo6|Kng1|Plcxd2
MIR_5620_3P	0.020398	0.399281	0.100099	0.709069	1.5098	12	Pitx2|Igfbp3|Sh3bgrl2|Nkain3|Rflna|Rgs9bp
MIR_7024_5P	0.0194981	0.399281	0.102435	0.652703	1.43869	21	Slc6a17|Fam163b|Igf1
chr6B3	0.0184982	0.399281	0.105228	0.681891	1.47792	16	Hoxa6|Hoxa7|Hoxa5|Pde1c|Hoxa4|Hoxaas3|A730020E08Rik|Hoxa3|5730596B20Rik|Ccser1|Herc3
chr8A1	0.020098	0.399281	0.10086	0.673417	1.46407	17	Gas6|Csmd1|Gm15418|Kbtbd11|Tdrp|Col4a1|E230020D15Rik|Angpt2
GOBP_EMBRYONIC_HEART_TUBE_DEVELOPMENT	0.0205979	0.401734	0.0996	0.688145	1.48623	15	Pitx2|Gata4|Aldh1a2|Dll1|Tbx2
GOBP_SODIUM_ION_TRANSMEMBRANE_TRANSPORT	0.0212979	0.413886	0.0979108	0.654107	1.43715	20	Slc6a17|Scn7a|Cacna1i|Slc13a3|Slc6a2|Atp1b2
MIKKELSEN_IPS_LCP_WITH_H3K4ME3	0.0213979	0.414333	0.0976763	0.586984	1.34021	41	Ifitm1|Aspg|Stra6|Cldn19|Timp4|Masp2|Sema4a|Zfp583|Gpsm3|Dusp27|Rufy4|Tapbpl|Fgd4|Gpr173|Unc13d|Dqx1|Podnl1|Susd2|Egfl7|Hacd4|Cox7a1|Serpinb9b|Aldh3b1
GOBP_POSITIVE_REGULATION_OF_TRANSMEMBRANE_TRANSPORT	0.0214979	0.414778	0.0974434	0.570472	1.31601	51	Aoc3|Trdn|Slc38a1|Ephb2|Rgs7|Adipoq|Igf1|Kcnc2|Stac2|Atp1b2|Ccl2|Arc
MIR_6928_3P	0.0215978	0.415218	0.097212	0.718553	1.52118	11	Tfpi|Bmp5|Onecut2
GOCC_SYNAPTIC_MEMBRANE	0.0217978	0.417572	0.0967542	0.530494	1.25092	88	Lhfpl4|Syndig1|Lrrtm3|Ephb2|Nrgn|Adcy1|Kcnq5|Rgs7|Grid2ip|Ank1|Dgki|Ptprf|Kcnc2|Rims2|Cntnap4|Sorcs2|Sema4f|Slc6a2|Nrcam|Arc|Ptprd|Syde2|Kcnd1|Adcy8|Cntn6|Adam22|Stx1b|Grik4|Cnih2|Adam23|Nsg1|Efnb2|Itga8|Nipsnap1|Lrrc4c|Itga3|Epha4|Nrg1|Epha7|Lpar2
GOBP_ADENYLATE_CYCLASE_ACTIVATING_G_PROTEIN_COUPLED_RECEPTOR_SIGNALING_PATHWAY	0.0219978	0.419908	0.0963025	0.644119	1.42374	22	Adcy1|Adgrf5|Adgre5|Adgrl4|Adgrg1|Adra1b|Tbxa2r|Ptgfr|S1pr1|Adcy8|Abca1|Gipr|Adgrg2
LEE_CALORIE_RESTRICTION_NEOCORTEX_UP	0.0220978	0.420327	0.096079	0.686369	1.48239	15	Hoxa6|Gas6|Gata4
HOLLERN_EMT_BREAST_TUMOR_DN	0.0223978	0.424532	0.0954174	0.686162	1.48195	15	Eps8l2|Cblc|Ptprf|Patj|Jup|Endou|Ppfibp2|Sort1|Ddr1|Shroom3|Llgl2|Cxadr
HALLMARK_KRAS_SIGNALING_UP	0.0224978	0.424931	0.0951997	0.604402	1.36624	33	Igfbp3|Aldh1a2|Ephb2|Tfpi|Angptl4|Apod|Adgrl4|Il33|Jup|Nap1l2|Akap12|Cfh|Cmklr1|Adam8
SMARCC2_TARGET_GENES	0.0226977	0.427209	0.0947688	0.544222	1.27317	72	Ndnf|Gbp4|Gbp8|Ank1|Gpr27|Igf1|Cp|Islr2|Srgap1|Ampd3|Kbtbd11|Ppm1l|Oit3|Gbp9|Wscd2|Rin3|Arap2|Selenop|Bmf|Syde2|Lrrc8d|Dnaaf3|Rrad|Islr|Gdnf
GOBP_EPIDERMIS_DEVELOPMENT	0.0227977	0.427596	0.0945555	0.559346	1.29651	58	Hoxa7|Msx2|Gata6|Sox21|Krt87|Tmprss11f|Dll1|Ppl|Pcdh15|Fgfr2|Krt7|Krt80|Sfrp4|Dlx3|Cst6|Cdh23
GOBP_REGULATION_OF_SYNAPTIC_PLASTICITY	0.0231977	0.433587	0.0937158	0.574583	1.32057	47	Pde9a|Slc38a1|Ephb2|Nrgn|Adcy1|Grid2ip|Ptn|Dgki|Cd38|Rims2|Sorcs2|Arc|Syn1|Fam107a|Neurl1a|Adcy8
GOCC_GABA_ERGIC_SYNAPSE	0.0232977	0.433949	0.0935093	0.699858	1.49802	13	Slc6a17|Lhfpl4|Kcnc2|Rims2|Cntnap4
chr7D3	0.0233977	0.434309	0.093304	0.699157	1.49652	13	Ctsc|Arnt2|Folh1|Sh3gl3|Prss23os|Nox4|Fah|Me3|Prss23
GOBP_NEGATIVE_REGULATION_OF_CELL_POPULATION_PROLIFERATION	0.0236976	0.438365	0.0926961	0.489155	1.179	191	Rgcc|Msx2|Gata6|Bmp7|Pde9a|Igfbp3|Cend1|Aldh1a2|Ephb2|Zbtb7c|Gdf5|Cd300a|Bmp5|Apod|Ptn|Mtss1|Cdh5|Sfrp1|Adipoq|Ifitm1|Igf1|Ptprf|Ntn1|Cd38|Msx1|Esr2|Npr3|Il33|Dll1|Adgrg1|Crmp1|Fgfr2|Il6|Sema4f|Cldn19|Mbp|Sfrp4|Ndrg1|Sema4a|Npr1|Ahr|Ppargc1a|Nupr1|Pparg|Dach1|Cyp1b1|Neurl1a|Sema6d|Sema5a|Ifit3|Vtcn1|Nox4|Ddr1
GOBP_POSITIVE_REGULATION_OF_MULTICELLULAR_ORGANISMAL_PROCESS	0.0237976	0.438707	0.0924961	0.468107	1.14205	353	Zic2|Wasf3|Ezr|Rgcc|Gas6|Msx2|Gata6|Bmp7|Dio3|Syndig1|Lrrtm3|Gata4|Pde9a|Ctsc|Ptgis|Ephb2|Gdf5|Amigo2|Slc27a1|Dbh|Pax2|Ptn|Cdh5|Adipoq|Igf1|Ptprf|Ntn1|Adgre5|Prl2c3|Lrrn3|Fes|Prdm16|Ebf2|Cd38|Islr2|Chd7|Msx1|Ccl11|Il33|Rims2|Itgal|Dll1|Spta1|Prl2c2|Ccl9|Ret|Jup|H2-T23|Fgfr2|Il6|Enpp2|Loxl2|Stra6|H2-T-ps|Bst1|Mbp|Tbx2|Ccl2|Flrt1|Gpm6b|Akap12|Foxd1|Slc11a1|Adra1b|Sema4a|Fcgr4|Bmpr1b|Faah|Fabp4|Ptpr…
GOBP_EAR_DEVELOPMENT	0.0239976	0.439385	0.0920996	0.55943	1.29515	56	Gsc|Ephb2|Bmp5|Pax2|Igf1|Ntn1|Chd7|Msx1|Sobp|Dll1|Pcdh15|H2-T23|Fgfr2|Stra6|Tbx2|Maf|Cdh23|Otx1|Cys1|Mks1|Ddr1|Ror1
GOBP_MORPHOGENESIS_OF_EMBRYONIC_EPITHELIUM	0.0239976	0.439385	0.0920996	0.568422	1.31129	51	Zic2|Zic5|Bmp7|Aldh1a2|Bmp5|Pax2|Sfrp1|Wnt6|Ret|Fgfr2|Hnf1b|Vegfc|Cobl|Gdnf|Mks1|Aldh1a1|Shroom3|Llgl2
GOBP_REGULATION_OF_LONG_TERM_SYNAPTIC_POTENTIATION	0.0240976	0.43972	0.0919032	0.683431	1.47605	15	Pde9a|Ephb2|Nrgn|Adcy1|Ptn|Arc|Fam107a|Adcy8
GOBP_BROWN_FAT_CELL_DIFFERENTIATION	0.0242976	0.441871	0.0915141	0.667254	1.45067	17	Bmp7|Selenbp1|Adipoq|Prdm16|Ebf2|Fabp4|Pparg
GOBP_NEGATIVE_REGULATION_OF_ERK1_AND_ERK2_CASCADE	0.0243976	0.442196	0.0913213	0.666827	1.44975	17	Ezr|Ephb2|Adipoq|Igf1
GOBP_NEGATIVE_REGULATION_OF_CYTOKINE_PRODUCTION	0.0246975	0.444638	0.0907499	0.550862	1.28353	65	Ezr|Rgcc|Gas6|Gata6|Ephb2|Gbp4|Apod|Sigirr|Adipoq|Igf1|Il33|Dll1|Angpt1|Il6|Serpinb1b
GOCC_MICROVILLUS	0.0246975	0.444638	0.0907499	0.671995	1.45647	16	Ezr|Aoc3|Foxa1|Myo1g|Angpt1
GOBP_NEUROGENESIS	0.0249975	0.447048	0.0901888	0.465991	1.13732	366	Zic2|Wasf3|Srrm4|Gas6|Vax2|Bmp7|Ndnf|Dio3|Pitx2|Sox21|Cend1|Aldh1a2|Ephb2|Foxo6|Gdf5|Adcy1|Bmp5|Pax2|Ptn|Emb|Onecut2|Sfrp1|Igf1|Ptprf|Ntn1|Foxa1|Tspan2|Areg|Fes|Prdm16|Cd38|Islr2|Trim67|Chd7|Esr2|Ccl11|Il33|Rims2|Wnt6|Dll1|Adgrg1|Crmp1|Pcdh15|Prl2c2|Igsf9|Klk6|Ret|Cntnap4|Fgfr2|Il6|Brinp3|Sema4f|Sh3gl3|Enpp2|Lamc3|Mbp|Tbx2|Ndrg1|Atp1b2|Fam151b|Prex2|Nrcam|Kif1a|Dlx3|Ccl2|Arc|Notch3|Nap1l2|Flrt1|G…
SOX13_TARGET_GENES	0.0249975	0.447048	0.0901888	0.702644	1.49612	12	Ezr|3110053B16Rik|Sema4f|Slc11a1
YAUCH_HEDGEHOG_SIGNALING_PARACRINE_DN	0.0250975	0.44735	0.090004	0.648577	1.425	20	Zic1|Zic5|Trdn|Prdm16|Pappa|Coro6|Cacna1b|Serpinb2|Fam131b|Slc25a27|Pip5k1b
GOBP_POSITIVE_REGULATION_OF_RECEPTOR_SIGNALING_PATHWAY_VIA_STAT	0.0254975	0.450009	0.0892756	0.701786	1.4943	12	Cd300a|Prl2c3|Prl2c2|Il6|Stra6|Cyp1b1
GOBP_REGULATION_OF_MEMBRANE_POTENTIAL	0.0253975	0.450009	0.0894561	0.543228	1.27051	71	Piezo2|Scn7a|Cacna1i|Il1rn|Trdn|Kcna5|Rgs7|Ptn|Dgki|Kcnc2|Rims2|Jup|Il6|Cldn19|Atp1b2|Nrcam
MIKKELSEN_MEF_HCP_WITH_H3_UNMETHYLATED	0.0254975	0.450009	0.0892756	0.66006	1.44152	18	Irs4|Sycp1|Asphd2|Hmgcll1|Ccdc110|Basp1|Sstr2|Npb
GOBP_TRANSMISSION_OF_NERVE_IMPULSE	0.0256974	0.452056	0.0889177	0.687692	1.47793	14	Scn7a|Cacna1i|Il6|Cldn19|Nrcam|Gpr88
GOBP_EYE_MORPHOGENESIS	0.0260974	0.456111	0.0882143	0.595892	1.34995	35	Vax2|Bmp7|Dio3|Pitx2|Ephb2|Pax2|Ptn|Dll1|Stra6|Tbx2|Mfap5|Mfap2|Cfh|Fjx1|Aldh1a1
GOBP_LEUKOCYTE_MIGRATION	0.0260974	0.456111	0.0882143	0.544384	1.27185	69	Gas6|Aoc3|Hoxa7|Cd300a|Dbh|Apod|Ptn|Ccl11|Il33|F11r|Itgal|Myo1g|Ccl6|Ccl9|Add2|Bst1|Ccl2|Ccl7|Rin3|Vegfc|Gpsm3|Dpep1|S1pr1
GOBP_SODIUM_ION_TRANSPORT	0.0262974	0.458119	0.0878686	0.602034	1.3589	32	Slc6a17|Scn7a|Cacna1i|Slc38a1|Slc13a3|Nkain3|Slc6a2|Atp1b2
MIR_7240_5P	0.0264974	0.460114	0.0875268	0.693469	1.48434	13	Ephb2|Arl14epl|Igf1|Pcdh15|Fcgr4|Syn1|Greb1l
GOBP_SEX_DIFFERENTIATION	0.0266973	0.460615	0.0871888	0.550495	1.28014	62	Csmd1|Nanog|Gata4|Ptx3|Bmp5|Sfrp1|Chd7|Esr2|Adgrg1|Tcf7|Cntfr|Angpt1|Stra6|Hnf1b|Bmpr1b|Ahr|Nupr1|Gas2|Dach1|Greb1l|Insl6
GOBP_SYNAPSE_ORGANIZATION	0.0266973	0.460615	0.0871888	0.510568	1.21681	120	Wasf3|Ezr|Lhfpl4|Syndig1|Lrrtm3|Ephb2|Amigo2|Ptn|Ptprf|Ntn1|Adgre5|Lrrn3|Rims2|Igsf9|Cntnap4|Add2|Fgfr2|Nrcam|Sorbs2|Kif1a|Arc|Flrt1|Sema4a|Pcdhgc5|Dok7|Ptprd|Syn1|Col4a1|Neurl1a|Gdnf|Ppfibp2|Rab39b|Sncg|Sort1|Ptpn13|Sema3a|Cdk5r1|Cbln3|Efnb2|Cdh6|Efna5|Lrrc4c|Rac3|Ppfia3|Itga3|Epha4|Slc7a11|Nrg1|Hmcn2|Epha7|Kirrel3|Unc13a|Ephb3
GOBP_T_CELL_MIGRATION	0.0269973	0.462823	0.0866888	0.725848	1.52702	10	Apod|F11r|Itgal|Myo1g|Ccl2|S1pr1|Adam8
GOMF_CYTOKINE_RECEPTOR_BINDING	0.0269973	0.462823	0.0866888	0.578062	1.32253	43	Il1rn|Cdh5|Prl2c3|Ccl11|Il33|Ccl6|Prl2c2|Ccl9|Angpt1|Il6|Ccl2|Ccl7|Vegfc|Nes|Gdnf|Angpt2|Cadm4
GOBP_MEMBRANE_DEPOLARIZATION	0.0272973	0.465004	0.086197	0.679379	1.4673	15	Scn7a|Cacna1i
GOBP_REGULATION_OF_B_CELL_ACTIVATION	0.0272973	0.465004	0.086197	0.652357	1.4297	19	Ephb2|Cd300a|Sfrp1|Cd38|Il6|Bst1|Ahr
GOBP_EMBRYONIC_PLACENTA_MORPHOGENESIS	0.0275972	0.46738	0.0857131	0.709952	1.50298	11	Bmp7|Bmp5|Fgfr2|Gjb5
ZEMEK_IMMUNE_CHECKPOINT_BLOCKADE_OVARIAN_CANCER_OVERLAP_UP	0.0276972	0.46738	0.0855536	0.652079	1.42909	19	Gbp4|Gbp8|Ubd|Gbp11|Gbp10|Gm10499|H2-T-ps|Slc11a1|Fcgr4|Tapbpl
ZEMEK_IMMUNE_CHECKPOINT_BLOCKADE_OVARIAN_CANCER_RENCA_UP	0.0276972	0.46738	0.0855536	0.652079	1.42909	19	Gbp4|Gbp8|Ubd|Gbp11|Gbp10|Gm10499|H2-T-ps|Slc11a1|Fcgr4|Tapbpl
GOBP_LUNG_ALVEOLUS_DEVELOPMENT	0.0277972	0.467601	0.0853949	0.637897	1.40999	22	Gata6|Hoxa5|Foxf1|Igf1|Foxa1|Fgfr2|Stra6|Foxp2
MIR_145A_3P	0.0278972	0.467821	0.0852371	0.616611	1.37928	27	Gbp4|Hmgcll1|Cdh5|Rbm20|Ntn1|Tspan2|Fgfr2|Txlnb|Bmf|Cyp1b1
REACTOME_ARACHIDONIC_ACID_METABOLISM	0.0279972	0.46804	0.0850801	0.691476	1.48008	13	Ptgis|Ltc4s|Ggt5|Cyp4a12b|Faah|Cyp1b1|Dpep1
GOBP_MULTICELLULAR_ORGANISM_GROWTH	0.0280972	0.468258	0.0849239	0.576843	1.31974	43	Ezr|Hoxa5|Dio3|Fendrr|Gdf5|Igf1|Chd7|Pcdh15|Gdf15
GOBP_FORELIMB_MORPHOGENESIS	0.0282972	0.468688	0.0846141	0.723582	1.52225	10	Msx2|Aldh1a2|Gdf5|Msx1
GOMF_SIGNALING_RECEPTOR_BINDING	0.0282972	0.468688	0.0846141	0.474212	1.15085	267	Gas6|Irs4|Bmp7|Plscr2|Kng2|Lhfpl4|Il1rn|Syndig1|Trdn|Ephb2|Kcna5|Bmp3|Gdf5|Bmp5|Ptn|Cblc|Mtss1|Cdh5|Arnt2|Sfrp1|Adipoq|Igf1|Ptprf|Prl2c3|Kng1|Gprc5c|Areg|Fes|Esr2|Ccl11|Il33|Wnt6|F11r|Itgal|Dll1|Ccl6|Prl2c2|Ccl9|Cntfr|H2-T23|Angpt1|Il6|Gdf15|Sema4f|H2-T-ps|Npb|Ccl2|Flrt1|Ccl7|Sema4a|Colec10|Fabp4|Sectm1a|Ptprd|Ahr|Itgb8|Vegfc|Lck|Ppargc1a|Sned1|Tlr6|S1pr1|Agtr1b|Nes|Gdnf|Sema6d|Angpt2|Insl6|Abca1…
chr7F5	0.0284972	0.470553	0.0843075	0.68209	1.46589	14	Eps8l2|Cend1|Sigirr|Ifitm1
GOBP_NEGATIVE_REGULATION_OF_SYNAPTIC_TRANSMISSION	0.0285971	0.47076	0.0841554	0.690779	1.47859	13	Grid2ip|Adipoq|Dgki|Cd38|Sorcs2|Arc|Adcy8
REACTOME_GPCR_LIGAND_BINDING	0.0290971	0.477529	0.0834065	0.604326	1.35991	30	Kng2|Hcar1|Gng13|Adgre5|Ccl11|Ccl6|Ccl9|Sstr2|Npb|Ccl7|Adra1b|Tbxa2r|Ptgfr|S1pr1|Gipr|Cmklr1
WP_LUNG_FIBROSIS	0.029597	0.484258	0.0826766	0.689486	1.47582	13	Bmp7|Ptx3|Igf1|Ccl11|Il6|Ccl2
NABA_CORE_MATRISOME	0.029797	0.486053	0.0823897	0.549293	1.2764	61	Gas6|Col15a1|Ndnf|Igfbp3|Thsd4|Col6a6|Fmod|Spock2|Adipoq|Coch|Ntn1|Col23a1|Col6a4|Col6a5|Col7a1|Oit3|Lamc3|Col27a1|Col4a1|Sned1|Tgfbi|Otogl|Prelp|Mfap5|Mfap2|Podnl1|Ecm2
GOBP_ODONTOGENESIS_OF_DENTIN_CONTAINING_TOOTH	0.030097	0.487988	0.0819647	0.654922	1.4303	18	Msx2|Bmp7|Msx1|Wnt6|Dll1|Dlx3
GOMF_ENZYME_INHIBITOR_ACTIVITY	0.030097	0.487988	0.0819647	0.552084	1.27868	57	Kng2|Tfpi|Gbp4|Angptl4|Ptn|Pi16|Dgki|Kng1|Itih5|Col7a1|Serpinb1b|Timp4|Serpinb9e|Fetub|Deptor|Serpinb2|Sh3bp5|Itih2|Trib3|Nlrp2
MIR_3113_3P	0.0308969	0.499454	0.0808617	0.613273	1.37181	27	Adcy1|Ank1|Onecut2|Prdm16|Lmod1|Myo1g|Slc2a6|Tspan18|Cldn9
GOMF_SODIUM_ION_TRANSMEMBRANE_TRANSPORTER_ACTIVITY	0.0309969	0.49957	0.0807267	0.678892	1.45902	14	Scn7a|Cacna1i|Slc38a1|Slc13a3|Slc6a2|Atp1b2
GOBP_SENSORY_ORGAN_DEVELOPMENT	0.0310969	0.499685	0.0805925	0.506898	1.20845	122	Gsc|Vax2|Bmp7|Dio3|Pitx2|Aldh1a2|Ephb2|Bmp5|Pax2|Ptn|Igf1|Ntn1|Prdm16|Chd7|Msx1|Sobp|Dll1|Pcdh15|H2-T23|Fgfr2|Stra6|Lamc3|Tbx2|Foxp2|Maf|Cdh23|Bmpr1b|Ahr|Otx1|Col4a1|Cyp1b1|Egfr|Cys1|Mfap5|Mks1|Mfap2|Cfh|Ddr1|Ror1|Fjx1|Aldh1a1
GOBP_TYPE_B_PANCREATIC_CELL_PROLIFERATION	0.0311969	0.4998	0.0804589	0.719079	1.51278	10	Igfbp3|Sfrp1|Igf1|Serpinb1b|Nupr1|Dach1
GOBP_REGULATION_OF_VASCULATURE_DEVELOPMENT	0.0314969	0.503108	0.0800618	0.543003	1.26692	67	Rgcc|Gata6|Hoxa5|Gata4|Ptgis|Ptn|Cdh5|Ccl11|Dll1|Prl2c2|Jup|Tspan18|Ccl2|Sema4a|Itgb8|Vegfc|Pparg|Cyp1b1|Tbxa2r|F3|Angpt2|Sema5a|Adamts1|Stard13|Jmjd8|Adam12|Hmox1
SCHAEFFER_SOX9_TARGETS_IN_PROSTATE_DEVELOPMENT_DN	0.0315968	0.503212	0.0799307	0.694023	1.47777	12	Sfrp1|Igf1|Basp1|Crmp1|Colec10
GOBP_SOMITOGENESIS	0.0316968	0.503316	0.0798002	0.686188	1.46876	13	Aldh1a2|Foxf1|Sfrp1|Ifitm1|Dll1
chr3F2	0.0317968	0.503418	0.0796703	0.640962	1.40827	20	Slc6a17|Sycp1|Selenbp1|Tspan2|Ppm1j|Sort1|Gstm4|Slc16a4|Vtcn1
MIR_135A_2_3P	0.0320968	0.505196	0.0792843	0.718136	1.51079	10	Bmp5|Tmprss11f|Ankrd33b|Loxl2|Mroh6|Masp2
WOTTON_RUNX_TARGETS_UP	0.0320968	0.505196	0.0792843	0.704109	1.49061	11	Rgcc|Angptl4|Slc40a1|Timp4|Ccl2|Ccl7|Cyp1b1
GOBP_REGULATION_OF_CELL_JUNCTION_ASSEMBLY	0.0321968	0.505292	0.0791568	0.55643	1.28589	53	Lhfpl4|Syndig1|Lrrtm3|Ephb2|Amigo2|Apod|Ntn1|Adgre5|Lrrn3|F11r|Enpp2|Cldn19|Flrt1|Gpm6b|Sema4a|Ptprd|Fam107a
GOBP_REGULATION_OF_KIDNEY_DEVELOPMENT	0.0322968	0.505388	0.0790299	0.685802	1.46793	13	Pax2|Adipoq|Ret|Hnf1b|Foxd1|Agtr1b|Gdnf
MIR_101A_5P	0.0325967	0.508604	0.0786527	0.633578	1.40044	22	Arl14epl|Gucy2f|Rbm20|Srgap1|Crmp1|Olr1|Sh3gl3|Prex2|Agtr1b|Angpt2|Ccdc89
CUI_TCF21_TARGETS_UP	0.0328967	0.510326	0.0782806	0.676928	1.4548	14	Ptn|Cldn9|Islr|Cfh|Cdh6|Col6a2|Cyp7b1|Epha4|Col6a1|Stard10|Lbp|Vcan|Col3a1|Hdac11
MIR_5619_3P	0.0328967	0.510326	0.0782806	0.589975	1.33654	35	Zic4|Fgfbp1|Ephb2|Ipcef1|Apod|Srgap1
GOBP_SKIN_EPIDERMIS_DEVELOPMENT	0.0332967	0.510644	0.0777922	0.610556	1.36573	27	Msx2|Gata6|Sox21|Tmprss11f|Dll1|Fgfr2|Dlx3
GOBP_TUBE_FORMATION	0.0331967	0.510644	0.0779135	0.559767	1.29132	51	Zic2|Zic5|Bmp7|Bmp5|Pax2|Sfrp1|Wnt6|Ret|Fgfr2|Hnf1b
GOMF_GROWTH_FACTOR_RECEPTOR_BINDING	0.0332967	0.510644	0.0777922	0.60065	1.35164	30	Plscr2|Il1rn|Cblc|Cdh5|Areg|Angpt1|Il6|Flrt1|Vegfc|Gdnf|Angpt2|Cadm4
YAO_HOXA10_TARGETS_VIA_PROGESTERONE_UP	0.0330967	0.510644	0.0780353	0.663714	1.43852	16	Gas6|Igfbp3|Slc27a1|Adipoq|Enpp2
chr6C3	0.0336966	0.51531	0.0773125	0.69163	1.47267	12	Vax2|Vax2os|Add2|Sema4f
GOCC_MONOATOMIC_ION_CHANNEL_COMPLEX	0.0337966	0.515375	0.0771938	0.602959	1.35524	29	Scn7a|Cacna1i|Trdn|Kcna5|Kcnq5|Kcnc2|Catsperg1|Cacna1b|Kcnd1|Lrrc8d|Grik4|Cnih2|Kcnab3
GOBP_ENDOTHELIAL_CELL_APOPTOTIC_PROCESS	0.0342966	0.517138	0.0766085	0.649787	1.41908	18	Rgcc|Gas6|Ndnf|Angptl4|Cdh5|Angpt1
GOBP_VASCULATURE_DEVELOPMENT	0.0342966	0.517138	0.0766085	0.486608	1.17124	178	Rgcc|Gata6|Hoxa5|Fgfbp1|Bmp7|Asb4|Ndnf|Pitx2|Gata4|Ptgis|Aldh1a2|Ephb2|Angptl4|Ptn|Cdh5|Foxf1|Igf1|Adgrf5|Chd7|Ccl11|Npr3|Dll1|Adgrg1|Prl2c2|Jup|Fgfr2|Angpt1|Loxl2|Stra6|Tbx2|Tspan18|Dlx3|Ccl2|Notch3|Sema4a|Ahr|Itgb8|Col27a1|Vegfc|Pparg|Col4a1|Cyp1b1|Tbxa2r|S1pr1|F3|Agtr1b|Angpt2|Sema5a|Epor|Adamts1|Cfh|Adam8|Egfl7|Heg1|Stard13|Llgl2|Jmjd8|Efnb2|Adam12
REACTOME_METABOLISM_OF_WATER_SOLUBLE_VITAMINS_AND_COFACTORS	0.0341966	0.517138	0.0767245	0.631628	1.39613	22	Rnls|Ptgis|Naprt|Cd38|Nmnat2|Bst1
WANG_CLASSIC_ADIPOGENIC_TARGETS_OF_PPARG	0.0342966	0.517138	0.0766085	0.715046	1.50429	10	Lgals12|Cidec|Fabp4|Aqp7|Plin4|Aldh1a7
IVANOVA_HEMATOPOIESIS_STEM_CELL_AND_PROGENITOR	0.0345965	0.518755	0.0762633	0.510329	1.21207	109	Hoxa6|Plscr2|Cend1|Tfpi|Abcb11|Nrgn|Amigo2|Sigirr|Spock2|Rab37|Adgrl4|Hoxa4|Islr2|Mgat3|Wnt6|Mpped2|Dll1|Adgrg1|Ret|Endou|Egln3|Cd93|Npl|Deptor|Syde2|Itgb8
SWEET_LUNG_CANCER_KRAS_DN	0.0345965	0.518755	0.0762633	0.5072	1.20724	116	Hoxa6|Scn7a|Hoxa5|Ptgis|Tfpi|Cdh5|Spock2|Foxf1|Adipoq|Ntn1|Adgre5|Myl9|Msln|Cp|Cidec|Clec3b|Npr3|Ankrd33b|Angpt1|Kank3|Enpp2|Sult1a1|Cd93|Tbx2|Gpm6b|Akap12|Arhgef3|Ptprd|Ahr|Dpep1|Adcy8|Sh3bp5|Abca1|Hp|Ifit3|Mfap5|Mfap2|Cfh|Aldh1a7|Aldh1a1|Cox7a1|Cyp2s1
GOBP_POSITIVE_REGULATION_OF_GLUCOSE_TRANSMEMBRANE_TRANSPORT	0.0346965	0.51881	0.0761492	0.682501	1.46087	13	Aoc3|Adipoq|Igf1
GOBP_REGULATION_OF_IMMUNOGLOBULIN_PRODUCTION	0.0349965	0.520404	0.0758099	0.66933	1.44559	15	Ephb2|Il33|H2-T23|Il6|H2-T-ps
MIR_6387	0.0349965	0.520404	0.0758099	0.598612	1.34706	30	Msx2|Onecut2|Mtss1|Defb41|Pcdh15|Pianp|Masp2|Zfp583|Dach1|Sema6d
GOBP_NEGATIVE_REGULATION_OF_PHAGOCYTOSIS	0.0351965	0.520502	0.0755861	0.714117	1.50234	10	Plscr2|Cd300a|Adipoq
GOBP_POSITIVE_REGULATION_OF_MITOTIC_CELL_CYCLE	0.0351965	0.520502	0.0755861	0.618433	1.37332	24	Rgcc|Nanog|Kcna5|Foxa1
GOBP_CAMERA_TYPE_EYE_MORPHOGENESIS	0.0354965	0.5235	0.0752539	0.601547	1.35207	29	Bmp7|Dio3|Pitx2|Ephb2|Pax2|Ptn|Dll1|Stra6|Tbx2
YAO_TEMPORAL_RESPONSE_TO_PROGESTERONE_CLUSTER_11	0.0356964	0.525011	0.0750347	0.700675	1.48334	11	Aldh1a2|Igf1|Areg|Npl
GOBP_DEVELOPMENTAL_MATURATION	0.0361964	0.525189	0.0744947	0.540186	1.25699	63	Srrm4|Msx2|Hoxa5|Cend1|Aldh1a2|Pax2|Cdh5|Igf1|Foxa1|Esr2|Rflna|Ret|Nrcam|Pparg|Neurl1a|Phospho1|S1pr1
GOBP_POSITIVE_REGULATION_OF_GROWTH	0.0358964	0.525189	0.0748174	0.547255	1.26848	58	Ezr|Gata6|Dio3|Gata4|Sfrp1|Igf1|Ntn1|Cd38|Islr2|Chd7|Rims2|Dll1|Fgfr2|Tbx2
MIR_3061_3P	0.0360964	0.525189	0.0746018	0.673479	1.44738	14	Zbtb7c|Onecut2|Mtss1
MIR_6984_5P	0.0361964	0.525189	0.0744947	0.614509	1.36785	25	Bmp5|Hmgcll1|Pappa|Basp1|Fgfr2|Sorcs2|Prex2|Sorbs2|Adam22|Sema5a|Sema3a|Adam12
REACTOME_CLASS_A_1_RHODOPSIN_LIKE_RECEPTORS	0.0361964	0.525189	0.0744947	0.629547	1.39153	22	Kng2|Hcar1|Ccl11|Ccl6|Ccl9|Sstr2|Npb|Ccl7|Adra1b|Tbxa2r|Ptgfr|S1pr1
GOBP_POSITIVE_REGULATION_OF_LEUKOCYTE_PROLIFERATION	0.0363964	0.526671	0.0742818	0.604586	1.35483	28	Ephb2|Igf1|Cd38|Itgal|Spta1|H2-T23|Il6|H2-T-ps|Bst1
MIR_5133	0.0365963	0.528145	0.0740706	0.659975	1.43042	16	Lhfpl4|Adcy1|Peg10|Jup|Tbx2|Dlx3
GOBP_ANIMAL_ORGAN_FORMATION	0.0370963	0.529703	0.07355	0.672122	1.44447	14	Gata6|Bmp7|Pax2|Rbm20|Fgfr2|Gdnf|Hoxa3|Mks1
GOBP_BEHAVIOR	0.0370963	0.529703	0.07355	0.499361	1.19303	132	Zic1|Csmd1|Aoc3|Il1rn|Cend1|Ephb2|Foxo6|Adcy1|Dbh|Ptn|Igf1|Dgki|Chd7|Esr2|Ccl11|Sobp|Pcdh15|Cntfr|Cntnap4|Il6|Gdf15|Stra6|Npb|Atp1b2|Prex2|Arc|Foxp2|Adra1b|Cdh23|Selenop|Cacna1b|Gpr88|Dach1|Agtr1b|Adcy8|Sncg|Adam22|Egfr
GOBP_REGULATION_OF_NEURON_DIFFERENTIATION	0.0370963	0.529703	0.07355	0.572458	1.30704	41	Bmp7|Sox21|Gdf5|Sfrp1|Foxa1|Dll1|Ret|Il6|Brinp3|Sh3gl3|Notch3|Nap1l2
GOBP_RESPIRATORY_SYSTEM_DEVELOPMENT	0.0371963	0.529703	0.0734471	0.538807	1.25656	66	Gata6|Hoxa5|Pitx2|Gata4|Fendrr|Aldh1a2|Foxf1|Igf1|Foxa1|Adamtsl2|Chd7|Msx1|Fgfr2|Stra6|Tbx2|Foxp2
RUAN_RESPONSE_TO_TNF_TROGLITAZONE_DN	0.0371963	0.529703	0.0734471	0.699245	1.48031	11	Aoc3|Selenbp1|Adipoq|Aqp7|Pparg
GOBP_SKELETAL_SYSTEM_MORPHOGENESIS	0.0373963	0.531145	0.0732426	0.54551	1.26521	59	Hoxa7|Msx2|Hoxa5|Gsc|Bmp7|Sfrp1|Hoxa4|Msx1|Rflna|Mdfi|Fgfr2|Sfrp4|Bmpr1b|Col27a1|Phospho1|Cbs|Hoxa3
GOBP_EMBRYONIC_PATTERN_SPECIFICATION	0.0375962	0.53258	0.0730397	0.68724	1.46332	12	Bmp7|Nanog|Pcsk6|Dll1|Fgfr2
GOBP_MUSCLE_ADAPTATION	0.0379962	0.536833	0.0726387	0.630348	1.38941	21	Gata6|Gata4|Pde9a|Pi16|Igf1
GOBP_GLOMERULUS_DEVELOPMENT	0.0383962	0.539652	0.0722438	0.626968	1.38583	22	Bmp7|Pax2|Mtss1|Adipoq|Basp1|Ret|Angpt1|Notch3|Ahr|Angpt2|Cfh
GOBP_TISSUE_REMODELING	0.0382962	0.539652	0.072342	0.56063	1.29001	48	Gata4|Dbh|Ptn|Sfrp1|Igf1|Cd38|Chd7|Npr3|Il6|Adra1b|Fcgr4|Ahr|Pparg|S1pr1|Cbs|Angpt2|Hoxa3|Dock5|Egfr|Nox4|Adam8
DURAND_STROMA_S_UP	0.0388961	0.541028	0.0717588	0.509868	1.20936	105	Aoc3|Ptx3|Angptl4|Sp8|St6galnac2|Ptn|Emb|Onecut2|Igf1|Ptprf|Pappa|Npr3|Jup|Fgfr2|Sorcs2|Ndrg1|Arc|Ccl7|Maf|Selenop|Prune2|Ppp1r13b|Fabp4|Ahr|Gas2|Syn1|Phospho1|S1pr1|Nes|Tgfbi|Oasl2|Ccdc80|Adam8|Rab3il1|Rtn4rl1|Slc27a3|Ifit1|Cdk18|Adam12|Maged2|Tram1l1|Efna5|Lrrc4c|B3galnt1|Cd248|Rac3|Bach2|Col6a2|En1|Kirrel3|Adamts12|Selp|Tex15|Matn2|Lrig3|Col3a1|Speg|Medag|Marcks|Coro2a|Cables1|Plxnd1|Snai2
GOBP_ENDODERM_FORMATION	0.0385961	0.541028	0.0720487	0.710062	1.49381	10	Gata6|Nanog|Gata4|Hnf1b
MIR_196A_5P	0.0387961	0.541028	0.071855	0.639982	1.40258	19	Gata6|Hoxa5|Lrrtm3|Kcnc2|Fhdc1
MIR_196B_5P	0.0387961	0.541028	0.071855	0.639982	1.40258	19	Gata6|Hoxa5|Lrrtm3|Kcnc2|Fhdc1
GOBP_MONOATOMIC_ION_TRANSPORT	0.0393961	0.54657	0.0712829	0.490037	1.17615	156	Slc6a17|Piezo2|Gas6|Scn7a|Cacna1i|Trdn|Slc38a1|Ephb2|Kcna5|Kcnq5|Cd300a|Slc13a3|Rgs7|Igf1|Kcnc2|Cp|Chd7|Stac2|Nkain3|Add2|Slc40a1|Atp2c2|Slc6a2|Atp1b2|Kcnt2|Tspan18|Ccl2|Arc|Slc11a1|Cdh23|Cacna1b|Ahr|Kcnd1|Lck|Lrrc8d|Rrad
GOBP_NEGATIVE_REGULATION_OF_TRANSMEMBRANE_RECEPTOR_PROTEIN_SERINE_THREONINE_KINASE_SIGNALING_PATHWAY	0.040096	0.553427	0.0706314	0.607641	1.35617	26	Dact2|Nanog|Onecut2|Sfrp1|Peg10|Prdm16|Adamtsl2
GOBP_PHYSIOLOGICAL_CARDIAC_MUSCLE_HYPERTROPHY	0.040096	0.553427	0.0706314	0.676267	1.44752	13	Gata4|Pi16|Igf1|Sorbs2|Adra1b
GOMF_HEPARIN_BINDING	0.040296	0.554723	0.0704484	0.572627	1.3057	40	Bmp7|Ndnf|Pcsk6|Ptn|Sfrp1|Ptprf|Col23a1|Clec3b|Adgrg1|Fgfr2|Ccl2|Ccl7|Adamts5|Prelp|Adamts1|Cfh|Ccdc80|Ecm2|Rtn4rl1
MIR_7221_5P	0.040396	0.554723	0.0703574	0.708359	1.49022	10	Zic1|Kcnt2|Ppargc1a|Dach1|Fgd4
GOBP_ACTIVIN_RECEPTOR_SIGNALING_PATHWAY	0.0406959	0.55742	0.0700863	0.696151	1.47376	11	Zic2|Dact2
GOBP_EMBRYONIC_HEART_TUBE_MORPHOGENESIS	0.0411959	0.558583	0.069641	0.675339	1.44554	13	Gata4|Aldh1a2|Dll1|Tbx2
GOBP_NEGATIVE_REGULATION_OF_PROTEIN_LOCALIZATION_TO_NUCLEUS	0.0410959	0.558583	0.0697295	0.695929	1.47329	11	Gbp4|Apod|Angpt1
GOBP_REGULATION_OF_B_CELL_PROLIFERATION	0.0409959	0.558583	0.0698182	0.707854	1.48916	10	Ephb2|Cd300a|Cd38|Bst1|Ahr
MIR_3097_5P	0.0408959	0.558583	0.0699072	0.662263	1.43033	15	Tmem132b|Col23a1|Cd38|Pcdh15|Prune2|Bmf
GOBP_CELLULAR_RESPONSE_TO_TYPE_II_INTERFERON	0.0413959	0.559884	0.0694652	0.596087	1.3398	29	Gbp4|Gbp8|Gbp11|Ccl11|Gbp10|Ccl6|Ccl9|Gbp9|Ccl2|Ccl7|Pparg
MCBRYAN_PUBERTAL_BREAST_4_5WK_UP	0.0415958	0.561179	0.0692906	0.541043	1.25639	60	Ezr|Gas6|Ptx3|Apod|Ptn|Emb|Sfrp1|Foxa1|Areg|Fhdc1|Npr3|Il33|Patj|Isyna1|Fgfr2|Col7a1|Krt7|Arhgef3|Adamts5
REACTOME_CARDIAC_CONDUCTION	0.0417958	0.562467	0.0691172	0.694258	1.46975	11	Trdn|Kcna5|Atp1b2|Npr1|Kcnd1
GOBP_REGULATION_OF_MITOTIC_NUCLEAR_DIVISION	0.0423958	0.569041	0.0686043	0.693878	1.46895	11	Rgcc|Bmp7|Igf1|Fgfr2
MIR_484	0.0424958	0.569041	0.0685199	0.637152	1.39638	19	Hoxa5|Pde1c|Adgrl4|Ppl|Add2|Plcxd2|Kcnt2
GAUSSMANN_MLL_AF4_FUSION_TARGETS_G_UP	0.0426957	0.570221	0.0683519	0.54581	1.26239	55	Ndnf|Nanog|Gbp8|St6galnac2|Emb|Ubd|Defb41|Igf1|Peg10|Mpped2|Crmp1|Angpt1|Bmf|Cyp1b1|Dusp27|Itih2|Adam8|Egfl7|C1qtnf6|Nsg1|P2rx5|Fbxo32|Egr2|Osr2|Acta2|Epha7|Ntf5|Selp|Zbtb42|Rai14
GOBP_REGULATION_OF_MULTICELLULAR_ORGANISMAL_DEVELOPMENT	0.0427957	0.570221	0.0682684	0.463087	1.12746	315	Wasf3|Rgcc|Gas6|Hoxa7|Msx2|Gata6|Hoxa5|Bmp7|Syndig1|Lrrtm3|Gata4|Ctsc|Ptgis|Ephb2|Gdf5|Amigo2|Pax2|Ptn|Cdh5|Pi16|Sfrp1|Adipoq|Igf1|Ptprf|Ntn1|Adgre5|Prl2c3|Lrrn3|Fes|Prdm16|Islr2|Chd7|Ccl11|Il33|Wnt6|F11r|Dll1|Tcf7|Prl2c2|Ccl9|Rflna|Jup|Fgfr2|Il6|Sema4f|Enpp2|Loxl2|Mboat2|Mbp|Tbx2|Sfrp4|Tspan18|Ccl2|Flrt1|Gpm6b|Sema4a|Maf|Bmpr1b|Ptprd|Ahr|Itgb8|Vegfc|Lck|Nupr1|Pparg|Cyp1b1|Tbxa2r|Neurl1a|Phospho1…
DESCARTES_ORGANOGENESIS_EPITHELIAL_CELLS	0.0431957	0.571308	0.067937	0.630852	1.38605	20	Susd4|Cblc|Wnt6|Patj|Ppl|Bcam|Atp2c2|Krt7|9330162012Rik|Vtcn1|Cyp2s1|Llgl2|Col17a1|Itga3|Ntf5
GOBP_MONOATOMIC_ION_TRANSMEMBRANE_TRANSPORT	0.0430957	0.571308	0.0680194	0.504722	1.19938	111	Slc6a17|Gas6|Scn7a|Cacna1i|Trdn|Ephb2|Kcna5|Kcnq5|Slc13a3|Rgs7|Kcnc2|Chd7|Stac2|Slc40a1|Atp2c2|Slc6a2|Atp1b2|Kcnt2|Ccl2|Arc|Slc11a1|Cacna1b|Ahr|Kcnd1|Lck|Lrrc8d|Rrad|Kcnn1
GOBP_REGULATION_OF_MRNA_SPLICING_VIA_SPLICEOSOME	0.0431957	0.571308	0.067937	0.659988	1.42542	15	Srrm4|Rbm20
GOBP_POSITIVE_REGULATION_OF_CELL_CYCLE_PROCESS	0.0433957	0.572546	0.067773	0.585139	1.32269	33	Rgcc|Msx2|Plscr2|Kcna5|Igf1|Msx1|Tbx2
MIR_7660_5P	0.0436956	0.573692	0.0675291	0.705893	1.48504	10	Irs4|Gldc|Prex2
WORSCHECH_TUMOR_REJECTION_UP	0.0436956	0.573692	0.0675291	0.705725	1.48468	10	Ifitm1|Ccl11|Ccl6|Ccl9|Lck|Tlr6|Ifit1
GOBP_AXON_GUIDANCE	0.0439956	0.574826	0.0672877	0.543881	1.25915	56	Zic2|Bmp7|Ephb2|Emb|Ntn1|Sema4f|Nrcam|Notch3|Foxd1|Sema4a|Bmpr1b|Gdnf|Sema6d|Unc5c|Cntn6|Sema5a|Tubb3|Sema3a|Rtn4rl1|Cdk5r1|Efnb2|Efna5|Rac3|Foxg1|Egr2|Epha4|Epha7|Ephb3|Flot1|Sema3g|Matn2|Sema4g|Plxna4|L1cam|Plxnd1|Chn1|Ptch1
GOBP_NEGATIVE_REGULATION_OF_EPITHELIAL_CELL_DIFFERENTIATION	0.0439956	0.574826	0.0672877	0.672839	1.44019	13	Hoxa7|Msx2|Dll1
GOBP_MAPK_CASCADE	0.0443956	0.578647	0.0669696	0.490999	1.17608	147	Ezr|Gas6|Il1rn|Gata4|Igfbp3|Peli2|Ephb2|Cd300a|Dok6|Nek10|Cblc|Sfrp1|Adipoq|Igf1|Esr2|Ccl11|Ccl6|Ccl9|Ret|Mdfi|Fgfr2|Angpt1|Il6|Gdf15|Ppm1l|Mbp|Sfrp4|Ccl2|Ccl7|Akap12|Adra1b|Trim30d|Pparg|Ksr1|Tlr6|Dusp27|Fgd4|Irak3|Egfr|Epor|Nox4|Ddr1|Ror1|Adam8
GOBP_REGULATION_OF_INTRACELLULAR_PROTEIN_TRANSPORT	0.0447955	0.582237	0.0666556	0.560523	1.28559	45	Zic1|Gas6|Gbp4|Apod|Adipoq|Jup|Angpt1|Il6|Ccl2
GOMF_TRANSCRIPTION_REGULATOR_ACTIVITY	0.0448955	0.582237	0.0665778	0.461555	1.12406	321	Zic1|Zic2|Zic5|Zic4|Hoxa6|Zfp105|Hoxa7|Msx2|Gata6|Hoxa5|Gsc|Vax2|Zfp982|Plscr2|Nanog|Zfp125|Pitx2|Gata4|Sox21|Foxo6|Zbtb7c|Dlx4|Sp8|Pax2|Onecut2|Foxf1|Arnt2|Foxa1|Aff3|Mafa|Hoxa4|Prdm16|Ebf2|Msx1|Esr2|Basp1|Tcf7|Jup|Zbtb8b|Zfp979|Hnf1b|Zfp354b|Tbx2|Batf2|Dlx3|Foxd1|Foxp2|Maf|Zfp583|Trim30d|Ahr|Otx1|Ppargc1a|Nupr1|Pparg|Dach1|Hic1
MIR_466N_5P	0.0449955	0.582237	0.0665002	0.603941	1.34792	26	Zic2|Bmp7|Ndnf|Iglon5|Ret
GOBP_FOREBRAIN_DEVELOPMENT	0.0452955	0.583207	0.066269	0.524577	1.22987	76	Zic1|Zic5|Gsc|Vax2|Ndnf|Pitx2|Aldh1a2|Ephb2|Chd7|Msx1|Adgrg1|Fgfr2|Atp1b2|Kif1a|Notch3|Foxp2|Otx1|Sema5a|Egfr|Sema3a|Kif21b|Rtn4rl1|Cdk5r1|Bhlhe22|Rac3|Foxg1|Slc7a11|Nrg1|Kirrel3|Ephb3|Col3a1|Plxna4|Tox|Atp1a2|Tuba1a|Bmp4
ZENG_GU_ICB_CONTROL_METAGENE_19_PRECICTIVE_ICB_RESPONSE	0.0453955	0.583207	0.0661924	0.590699	1.32925	30	Ubd|Upk3bl|Coch|Prl2c3|Mgat3|Prl2c2|Tdrd9|Plcxd2|Batf2|Cst6|Aldh3b3|Trim30d|Qpct|Lvrn|Lpcat2|Bhlhe22
chr10B4	0.0453955	0.583207	0.0661924	0.702932	1.47881	10	Lrrtm3|Spock2|Oit3|Adamts14|Cdh23|Gm5424
GOBP_NEPHRON_DEVELOPMENT	0.0459954	0.589508	0.0657382	0.561992	1.28734	44	Bmp7|Pax2|Mtss1|Adipoq|Wnt6|Basp1|Dll1|Ret|Angpt1|Hnf1b|Notch3|Foxd1|Ahr|Agtr1b|Gdnf|Angpt2|Greb1l|Cfh
ZENG_GU_ICB_CONTROL_METAGENE_8_PRECICTIVE_ICB_RESPONSE	0.0466953	0.597057	0.0652192	0.627389	1.37845	20	Ipcef1|Gbp8|Slfn5|Ifi209|Itgal|Myo1g|Gbp9|Trim30d|Tapbpl|Qpct|Stx1b|Snx20|Cyp4v3|Irf5|C1ra|Ifi207
GOBP_NEGATIVE_REGULATION_OF_STRESS_ACTIVATED_PROTEIN_KINASE_SIGNALING_CASCADE	0.0468953	0.598193	0.065073	0.688455	1.45747	11	Ezr|Sfrp1|Sfrp4
GOBP_DETECTION_OF_MECHANICAL_STIMULUS_INVOLVED_IN_SENSORY_PERCEPTION	0.0470953	0.599324	0.0649277	0.701212	1.47519	10	Piezo2|Igf1|Pcdh15
GOMF_CALCIUM_ION_BINDING	0.0477952	0.602533	0.0644264	0.510262	1.20639	96	Gas6|Aoc3|Plscr2|Doc2b|Cblc|Cdh5|Spock2|Adgre5|Myl9|Adgrl4|Clec3b|Dll1|Spta1|Pcdh15|Ret|Enpp2|Loxl2|Oit3|Cd93|Masp2|Notch3|Cdh23|Cacna1b|Sned1|Cdh18|Myl6b|Adam8|Egfl7|Cdk5r1|Heg1|Pcdhga4|Aspn|Lpcat2|Cdh6|Scube3|Cd248|Hmcn2|C1rb|Vcan|Fstl4|Selp|Dysf|Unc13a|Capns2|Man1a|Matn2|C1ra|Aif1l|Nid1|Syt17
MIR_190A_5P	0.0476952	0.602533	0.0644973	0.688122	1.45676	11	Kcnq5|Folh1|Prdm16|Chd7|Serpinb9e|Dpep1
MIR_190B_5P	0.0476952	0.602533	0.0644973	0.688122	1.45676	11	Kcnq5|Folh1|Prdm16|Chd7|Serpinb9e|Dpep1
MIR_547_3P	0.0477952	0.602533	0.0644264	0.617963	1.36593	22	Zic1|Adcy1|Igf1|Sh3bgrl2|Enpp2
MA_RAT_AGING_UP	0.0479952	0.603641	0.0642851	0.625788	1.37493	20	Rgcc|Kcnq5|Ubd|Ifitm1|Ccl6|Il6|Hp|Ifit3
GOBP_KIDNEY_EPITHELIUM_DEVELOPMENT	0.0483952	0.605374	0.0640052	0.566967	1.29279	40	Bmp7|Pax2|Mtss1|Sfrp1|Adipoq|Wnt6|Basp1|Dll1|Ret|Fgfr2|Hnf1b|Foxd1|Agtr1b|Gdnf|Greb1l
GOBP_LYMPHOCYTE_CHEMOTAXIS	0.0491951	0.605374	0.0634555	0.667828	1.42946	13	Gas6|Ccl11|Ccl6|Ccl9|Ccl2|Ccl7
GOBP_MALE_SEX_DIFFERENTIATION	0.0491951	0.605374	0.0634555	0.604289	1.3451	25	Csmd1|Gata4|Bmp5|Sfrp1|Esr2|Adgrg1|Nupr1|Greb1l|Insl6
GOBP_POSITIVE_REGULATION_OF_B_CELL_ACTIVATION	0.0487951	0.605374	0.0637287	0.677466	1.44251	12	Ephb2|Cd38|Il6|Bst1
GOBP_POSITIVE_REGULATION_OF_HEART_GROWTH	0.0494951	0.605374	0.0632527	0.660251	1.41896	14	Gata6|Gata4|Igf1|Fgfr2|Tbx2
GOBP_REGULATION_OF_RECEPTOR_SIGNALING_PATHWAY_VIA_STAT	0.0494951	0.605374	0.0632527	0.608852	1.35204	24	Ephb2|Cd300a|Prl2c3|Prl2c2|Ret|Il6|Stra6|Ptprd|Pparg|Cyp1b1
GOBP_RESPONSE_TO_ESTROGEN	0.0491951	0.605374	0.0634555	0.677062	1.44165	12	Gata6|Gata4|Sfrp1|Esr2
GOBP_SOMITE_DEVELOPMENT	0.0487951	0.605374	0.0637287	0.661199	1.42099	14	Aldh1a2|Foxf1|Sfrp1|Ifitm1|Dll1
GOMF_CELL_ADHESION_MOLECULE_BINDING	0.0483952	0.605374	0.0640052	0.532427	1.24168	66	Ezr|Ptn|Emb|Cdh5|Igf1|Ptprf|F11r|Itgal|Igsf9|Jup|Bcam|Ndrg1|Nrcam|Cdh23|Ptprd|Itgb8|Tgfbi|Cntn6|Cdh18|Egfr|Adam8|Cdk5r1|Cdh6|Cxadr|Itga8|Lrrc4c|Nectin2|Itga3|Tcam1|Nrg1
GOMF_CYSTEINE_TYPE_PEPTIDASE_ACTIVITY	0.049595	0.605374	0.0631856	0.603883	1.3442	25	Usp17le|Ctsc|Usp17la|Sfrp1
REACTOME_REGULATION_OF_INSULIN_LIKE_GROWTH_FACTOR_IGF_TRANSPORT_AND_UPTAKE_BY_INSULIN_LIKE_GROWTH_FACTOR_BINDING_PROTEINS_IGFBPS	0.049595	0.605374	0.0631856	0.608749	1.35181	24	Gas6|Kng2|Igfbp3|Igf1|Msln|Cp|Pappa|Il6|Itih2|Fstl3|Apol9a|Prss23|Sdc2|Notum|Vcan
chr1E4	0.0490951	0.605374	0.0635235	0.630948	1.38278	19	Fmod|Gm1627|Platr22|Lmod1|Plekha6|Gm19705|Prelp|Kif21b|Gm37120|Rnpep|Cdk18
chr6E3	0.0488951	0.605374	0.0636601	0.668	1.42983	13	Lhfpl4|Cidec|Syn2|Timp4|Pparg
GOMF_SYMPORTER_ACTIVITY	0.049995	0.608876	0.0629188	0.667198	1.42811	13	Slc6a17|Slc38a1|Slc13a3|Slc6a2
GOBP_POSITIVE_REGULATION_OF_RNA_METABOLIC_PROCESS	0.0510949	0.620866	0.0622012	0.461129	1.12229	307	Zic1|Zic2|Zic5|Rgcc|Hoxa7|Gata6|Hoxa5|Bmp7|Zfp982|Plscr2|Nanog|Pitx2|Gata4|Sox21|Bmp3|Zbtb7c|Bmp5|Pax2|Onecut2|Foxf1|Arnt2|Sfrp1|Rbm20|Igf1|Foxa1|Mafa|Hoxa4|Prdm16|Ebf2|Cd38|Chd7|Msx1|Esr2|Il33|Wnt6|Dll1|Prl2c2|Ret|Jup|Fgfr2|Il6|Slc40a1|Hnf1b|Tbx2|Dlx3|Notch3|Foxd1|Slc11a1|Maf|Bmpr1b|Ahr|Otx1|Ppargc1a|Pparg
GOBP_RESPONSE_TO_PROTOZOAN	0.0512949	0.621893	0.0620732	0.645473	1.39899	16	Gbp4|Gbp8|Gbp11|Gbp10|Il6|Batf2|Gbp9|Slc11a1|Iigp1|Vtcn1
BRUINS_UVC_RESPONSE_VIA_TP53_GROUP_C	0.0517948	0.623549	0.0617563	0.628104	1.37655	19	Srrm4|Smim20|Emb|Coch|Des|Bmpr1b
GOBP_POSITIVE_REGULATION_OF_PROTEIN_IMPORT_INTO_NUCLEUS	0.0517948	0.623549	0.0617563	0.665246	1.42393	13	Zic1|Jup|Il6
GOBP_REGULATION_OF_LOCOMOTION	0.0517948	0.623549	0.0617563	0.469245	1.13596	236	Rgcc|Gas6|Aoc3|Hoxa7|Fgfbp1|Bmp7|Il1rn|Pitx2|Igfbp3|Ephb2|Cygb|Cd300a|Apod|Ptn|Onecut2|Cdh5|Foxf1|Sfrp1|Adipoq|Ifitm1|Igf1|Ntn1|Fes|Ccl11|Mgat3|Il33|Srgap1|Adgrg1|Prl2c2|Ret|Jup|Angpt1|Sema4f|Enpp2|Cldn19|Bst1|Atp1b2|Ccl2|Ccl7|Rin3|Akap12|Sema4a|Vegfc|Ppargc1a|Pparg|Fam107a|Dach1|Gpsm3|Cyp1b1|Tbxa2r|Dpep1|S1pr1|F3|Sema6d|Angpt2|Unc5c|Cadm4|Dock5|Sema5a|Gpr173|Egfr|Adamts1|Nox4|Cmklr1|Adam8|Egfl7|…
REACTOME_NEURONAL_SYSTEM	0.0518948	0.623549	0.0616935	0.556573	1.27653	45	Lrrtm3|Slc38a1|Kcna5|Adcy1|Kcnq5|Gng13|Ptprf|Kcnc2|Syn2|Cacna1b|Ptprd|Kcnd1|Syn1|Adcy8|Kcnn1|Ppfibp2
GOBP_REGULATION_OF_EPITHELIAL_CELL_APOPTOTIC_PROCESS	0.0527947	0.632949	0.0611359	0.581242	1.31197	32	Rgcc|Gas6|Ndnf|Angptl4|Cdh5|Igf1|Angpt1|Sfrp4|Ppargc1a|Nupr1|Sort1|Sema5a|Akr1c14
GOBP_IMPORT_INTO_NUCLEUS	0.0529947	0.633934	0.0610139	0.575514	1.30378	35	Zic1|Gbp4|Apod|Il33|Jup|Angpt1|Il6
CADWELL_ATG16L1_TARGETS_UP	0.0534947	0.637834	0.0607118	0.643471	1.39465	16	Adipoq|Cidec|Npr3|Bst1|Cst6|Fabp4|Plin4|Hp|Ccdc80|Ifit1
GOBP_ACTION_POTENTIAL	0.0536946	0.637834	0.0605921	0.597353	1.33322	26	Scn7a|Cacna1i|Kcna5|Kcnc2|Jup|Cldn19|Nrcam|Gpr88
GOBP_HETEROTYPIC_CELL_CELL_ADHESION	0.0536946	0.637834	0.0605921	0.663766	1.42076	13	Bmp7|Il1rn|Adipoq|Jup|Mbp|Lck
GOBP_MONOATOMIC_CATION_TRANSPORT	0.0537946	0.637834	0.0605325	0.491396	1.174	132	Slc6a17|Piezo2|Gas6|Scn7a|Cacna1i|Trdn|Slc38a1|Kcna5|Kcnq5|Slc13a3|Rgs7|Igf1|Kcnc2|Cp|Chd7|Stac2|Nkain3|Slc40a1|Atp2c2|Slc6a2|Atp1b2|Kcnt2|Tspan18|Slc11a1|Cdh23|Cacna1b|Ahr|Kcnd1|Lck|Rrad
GOBP_MONONUCLEAR_CELL_MIGRATION	0.0541946	0.639094	0.0602958	0.581626	1.31093	31	Gas6|Apod|Ccl11|F11r|Itgal|Myo1g|Ccl6|Ccl9|Ccl2|Ccl7|S1pr1|Cmklr1|Adam8
GOBP_VASCULAR_PROCESS_IN_CIRCULATORY_SYSTEM	0.0542946	0.639094	0.060237	0.530537	1.23372	62	Kng2|Kcna5|Slc27a1|Dbh|Cdh5|Kng1|Cd38|Esr2|Npr3|Angpt1|Akap12|Adra1b|Faah|Npr1|Ahr|Tbxa2r|Agtr1b|Cbs|Dock5|Egfr
LEIN_CHOROID_PLEXUS_MARKERS	0.0544946	0.639094	0.0601199	0.613066	1.3551	22	Ezr|Ctsc|Rsph9|St6galnac2|Msx1|Prr32|Stra6|Tgfbi|4932438H23Rik|Cfh
PLASARI_TGFB1_TARGETS_10HR_DN	0.0542946	0.639094	0.060237	0.511665	1.20702	89	Zic1|Plscr2|Il1rn|Ptx3|Arnt2|Igf1|Lrrn3|Npr3|Mpped2|Tceal1|Ccl9|Fgfr2|Ampd3|Slc40a1|Cd93|Sorbs2|Foxp2|Adamts5|Ptprd|Gas2|Cyp1b1|Angpt2|Sh3bp5|Iigp1|Oasl2|Unc5c|Slc16a4|Ifit3|Adgrg2|Adamts1|Fbxl7|Hacd4|Sema3a|Ifit1|Mettl7a1|Cdc42ep2|Cyp7b1|Rnasel|Tgtp1|Epha7|Man1a|Clip4|Acadm|Prkar2b|Serpinb9|Tox|Marcks|Shox2|Gamt|Zfp467|Ogn|Diras2|Irgm2|Pdlim2
chr5F	0.0544946	0.639094	0.0601199	0.596562	1.33145	26	Srrm4|Asphd2|Gm42517|Hcar1|Gm10419|Wscd2|Oasl2|Abcb9|Cmklr1|Gm5871|Rhof|Sgsm1
GOBP_MESONEPHROS_DEVELOPMENT	0.0548945	0.642385	0.0598876	0.593188	1.32688	27	Bmp7|Pax2|Sfrp1|Wnt6|Ret|Fgfr2|Hnf1b|Foxd1|Agtr1b|Gdnf|Greb1l
GOBP_REGULATION_OF_PROTEIN_LOCALIZATION_TO_NUCLEUS	0.0552945	0.642423	0.0596578	0.568164	1.29026	37	Zic1|Gbp4|Apod|Jup|Angpt1|Il6
LAZARO_GENETIC_MOUSE_MODEL_HIGH_GRADE_SMALL_CELL_NEUROENDOCRINE_LUNG_CARCINOMA_DN	0.0551945	0.642423	0.059715	0.454951	1.1104	368	Rgcc|Eps8l2|Hoxa5|Fgfbp1|Zfp982|Ndnf|Plscr2|Tecrl|Pcsk6|Ctsc|Fendrr|Ptgis|Tfpi|Bmp3|Nrgn|Gbp4|Ltc4s|Ipcef1|Susd4|Rgs7|Slfn5|Hmgcll1|Cdh5|Pde1c|Foxf1|Gm17473|Ifitm1|Foxa1|Adgrf5|Adgre5|Adgrl4|Fes|Platr22|Clec1a|Lmtk3|Npr3|Syn2|Il33|Mpeg1|Itgal|Gbp10|Myo1g|Tcf7|Igsf9|Olr1|Add2|Angpt1|Kank3|Sult1a1|Pianp|Bst1|Krt80|Syngr3|Cd93|Tbx2|Slc6a2|Des|Sorbs2|Gbp9|Notch3|Carmil3|Flrt1|Rin3|Slc16a9|Arap2|Ppm1e…
MIR_290A_5P_MIR_293_5P	0.0552945	0.642423	0.0596578	0.662089	1.41718	13	Scn7a|Adipoq|Sh3bgrl2|F11r|Ccl2|Sfmbt2|Cbln3
MIR_6343	0.0553945	0.642423	0.0596008	0.620003	1.36222	20	Lrrtm3|Kcna5|Syngr3|Zfp583|Hs3st5|Itgb8|Ppargc1a|Tex26
chr11E2	0.0554945	0.642423	0.0595438	0.573299	1.29877	35	Kif19a|Cygb|Cd300a|St6galnac2|Rab37|Gprc5c|Myo15b|Sstr2|Npb|Sectm1a|2610035D17Rik|Unc13d|Pcyt2|Llgl2|Aatk|Rac3|Smim5|Notum|C1qtnf1
GOBP_BLOOD_VESSEL_REMODELING	0.0556944	0.643354	0.0594305	0.630567	1.37711	18	Dbh|Igf1|Chd7|Npr3|Adra1b|Ahr|Cbs|Angpt2|Hoxa3
GOBP_POSITIVE_REGULATION_OF_CARDIAC_MUSCLE_CELL_PROLIFERATION	0.0558944	0.644282	0.0593177	0.694012	1.46004	10	Gata6|Gata4|Fgfr2|Tbx2
GOBP_POSITIVE_REGULATION_OF_ORGAN_GROWTH	0.0561944	0.646355	0.0591496	0.649528	1.40282	15	Gata6|Gata4|Igf1|Fgfr2|Tbx2
GOBP_REGULATION_OF_ORGANIC_ACID_TRANSPORT	0.0563944	0.647273	0.0590383	0.61914	1.36032	20	Il1rn|Slc38a1|Abcb11|Ces1a
GOBP_REGULATION_OF_PEPTIDASE_ACTIVITY	0.0569943	0.650902	0.0587078	0.518885	1.21477	74	Gas6|Kng2|Tfpi|Pax2|Pi16|Igf1|Kng1|Ret|Itih5|Il6|Col7a1|Serpinb1b|Mbp|Timp4|Serpinb9e|Fetub|Prss22|Lck|Pparg|Serpinb2|Dpep1|F3|Itih2
GOBP_RENAL_SYSTEM_DEVELOPMENT	0.0570943	0.650902	0.0586532	0.516399	1.21311	80	Bmp7|Dact2|Aldh1a2|Pax2|Mtss1|Foxf1|Sfrp1|Adipoq|Wnt6|Basp1|Dll1|Ret|Fgfr2|Angpt1|Stra6|Hnf1b|Cyp4a12b|Notch3|Foxd1|Ahr|Col4a1|Agtr1b|Gdnf|Angpt2|Greb1l|Cys1|Adamts1|Cfh|Efnb2|Itga8|Anks6|Itga3|Epha4|Osr2|Epha7|Kirrel3|Vcan
MIR_1199_5P	0.0569943	0.650902	0.0587078	0.670976	1.42869	12	Zic5|Slfn5
MIR_542_3P	0.0571943	0.650902	0.0585987	0.654336	1.40624	14	Peli2|Tmem132b|Onecut2|Sfrp1|Cyp4a12b|Angpt2
GOBP_NEGATIVE_REGULATION_OF_INTRACELLULAR_PROTEIN_TRANSPORT	0.0576942	0.652454	0.0583286	0.678979	1.43741	11	Gbp4|Apod|Adipoq|Angpt1
MIR_3470A	0.0575942	0.652454	0.0583824	0.59125	1.32255	27	Gsc|Onecut2|Clec1a|Hoxa4|Chd7|Npr3
MIR_664_5P	0.0575942	0.652454	0.0583824	0.670383	1.42743	12	Kng2|Bdh1|Adcy1|Mpeg1
MIR_7214_5P	0.0579942	0.654471	0.0581682	0.533207	1.23668	59	Zic2|Col15a1|Trdn|Bmp3|Tmem132b|Cp|Sh3bgrl2|Srgap1|Patj|Pcdh15|Zfp979|Cdh23|Ksr1|Ppfibp2|Sema5a|Zfp229|Tmcc3|Nol4|Kcnab3|Map1b|Cxadr
REACTOME_SIGNALING_BY_GPCR	0.0583942	0.657606	0.0579561	0.516313	1.21159	78	Kng2|Adcy1|Hcar1|Gng13|Rgs7|Gpr27|Pde1c|Dgki|Adgre5|Ccl11|Ccl6|Ccl9|Rgs20|Sstr2|Npb|Ccl7|Adra1b|Arhgef3|Gpsm3|Tbxa2r|Ptgfr|S1pr1|Adcy8|Fgd4|Gipr|Egfr
GOBP_METANEPHROS_DEVELOPMENT	0.0591941	0.662457	0.0575384	0.616511	1.35454	20	Bmp7|Pax2|Mtss1|Adipoq|Ret|Hnf1b|Foxd1|Gdnf|Greb1l
GOBP_RESPONSE_TO_LIPID	0.0591941	0.662457	0.0575384	0.484585	1.16174	150	Msx2|Gata6|Plscr2|Nanog|Il1rn|Gata4|Aldh1a2|Pax2|Sfrp1|Igf1|Foxa1|Areg|Fes|Ces1a|Pappa|Esr2|Gbp10|Ret|Il6|Brinp3|Sult1a1|Sstr2|Mbp|Tbx2|Ccl2|Slc11a1|Adra1b|Ppm1e|Fcgr4|Cacna1b|Trim30d|Ahr|Pparg|Fam107a|Tbxa2r|Ptgfr|Agtr1b|Adcy8|Gdnf|Abca1|Irak3|Egfr|Cfh|Akr1c14|Ass1|Ces1g
NABA_ECM_GLYCOPROTEINS	0.0590941	0.662457	0.0575902	0.576842	1.30204	32	Gas6|Ndnf|Igfbp3|Thsd4|Adipoq|Coch|Ntn1|Oit3|Lamc3|Sned1|Tgfbi|Otogl|Mfap5|Mfap2|Ecm2
GOMF_VOLTAGE_GATED_MONOATOMIC_CATION_CHANNEL_ACTIVITY	0.0593941	0.663057	0.0574353	0.63888	1.3847	16	Cacna1i|Kcna5|Kcnq5|Kcnc2|Kcnt2|Cacna1b|Kcnd1|Kcnn1
MIR_6340	0.0594941	0.663057	0.0573839	0.58638	1.31403	28	Srrm4|Irs4|Pde1c|Kcnc2|Esr2|Dll1|Cldn19|Itgb8|Ppargc1a|Gdnf
GOBP_CARTILAGE_DEVELOPMENT	0.059994	0.663137	0.0571289	0.546147	1.25768	49	Msx2|Hoxa5|Bmp7|Bmp3|Gdf5|Bmp5|Msx1|Rflna|Loxl2|Mboat2|Maf|Bmpr1b|Itgb8|Col27a1|Cbs|Hoxa3
GOBP_EXTRACELLULAR_STRUCTURE_ORGANIZATION	0.059894	0.663137	0.0571797	0.517499	1.21152	74	Rgcc|Col15a1|Ndnf|Ptx3|Thsd4|Spock2|Foxf1|Col23a1|Col6a4|Adamtsl2|Il6|Col7a1|Loxl2|Adamts14|Gpm6b|Adamts5|Col27a1|Gas2|Col4a1|Cyp1b1|Tgfbi|Sema5a|Adamts1|Ddr1|Ccdc80|Ecm2|Phldb2|Itga8|Col17a1|Lox|Adamts12|Foxf2|Flot1|Matn2|Cma1|Smpd3|Col3a1|Nid1|Prickle1
GOBP_RECEPTOR_CLUSTERING	0.059894	0.663137	0.0571797	0.651827	1.40085	14	Lhfpl4|Ptn|Itgal|Sorbs2|Dok7
MIR_370_5P	0.059994	0.663137	0.0571289	0.668247	1.42288	12	Kng2|Ctsc|Kng1|Sema4f|Oit3
GAUSSMANN_MLL_AF4_FUSION_TARGETS_A_UP	0.060394	0.664828	0.0569272	0.561963	1.27904	39	Hoxa7|Gata6|Pitx2|Pcsk6|2210016F16Rik|Adgrl4|Fhdc1|H2-T23|Ccl2|Ccl7|Prelid2|St3gal6|Fjx1|Apol9a
GOBP_MONOCYTE_CHEMOTAXIS	0.060294	0.664828	0.0569774	0.689456	1.45046	10	Ccl11|Ccl6|Ccl9|Ccl2|Ccl7
DESCARTES_ORGANOGENESIS_MYOCYTES	0.0607939	0.666504	0.0567274	0.688572	1.4486	10	Ndst4|Pitx2|Ptgis
MIR_12202_3P	0.0606939	0.666504	0.0567771	0.600128	1.33267	24	Csmd1|Tmem132b|Adgrf5|Mgat3|F11r|Plcxd2|Dennd2a|Syn1
BOYLAN_MULTIPLE_MYELOMA_PCA3_DN	0.0616938	0.669552	0.0562848	0.624972	1.36489	18	Ipcef1|Rsph9|Tspan2|Myl9|Bst1|Rin3|Gas7
DESCARTES_ORGANOGENESIS_CARDIAC_MUSCLE_LINEAGES	0.0613939	0.669552	0.0564313	0.575061	1.29802	32	Tecrl|Gata4|Trdn|Rbm20|Myl9|Lmod1|Coro6|Des|Txlnb|Rrad|Dusp27|Spats1|Hcfc1r1|Fbxo32|Myom1|Csrp2|Acta2
GOBP_MUSCLE_HYPERTROPHY	0.0616938	0.669552	0.0562848	0.599061	1.3303	24	Gata6|Gata4|Pde9a|Pi16|Igf1|Sorbs2|Adra1b|Pparg
HOWLIN_PUBERTAL_MAMMARY_GLAND	0.0614939	0.669552	0.0563823	0.603845	1.33837	23	Rsph3b|Apod|Ptn|Foxa1|Areg|Npr3|Ccl6|Sfrp4|Ccl7|Tdrp
chr10D2	0.0614939	0.669552	0.0563823	0.688066	1.44753	10	Glipr1|Kcnc2|Srgap1
GOBP_CARBOHYDRATE_TRANSPORT	0.0623938	0.674429	0.0559471	0.579698	1.30449	30	Ezr|Aoc3|Slc27a1|Adipoq|Igf1|Slc2a6|Aqp7|Sort1|Trib3|Slc25a27|Rtn2
TABULA_MURIS_SENIS_BRAIN_NON_MYELOID_INTERNEURON_AGEING	0.0622938	0.674429	0.055995	0.657259	1.40684	13	Zic2|Adcy1
GOBP_GENERATION_OF_NEURONS	0.0625937	0.675215	0.0558516	0.456973	1.1127	316	Zic2|Srrm4|Gas6|Vax2|Bmp7|Ndnf|Dio3|Pitx2|Sox21|Cend1|Aldh1a2|Ephb2|Foxo6|Gdf5|Adcy1|Bmp5|Pax2|Ptn|Emb|Onecut2|Sfrp1|Ptprf|Ntn1|Foxa1|Tspan2|Areg|Fes|Cd38|Islr2|Trim67|Esr2|Rims2|Wnt6|Dll1|Adgrg1|Crmp1|Pcdh15|Prl2c2|Igsf9|Klk6|Ret|Cntnap4|Fgfr2|Il6|Brinp3|Sema4f|Sh3gl3|Mbp|Atp1b2|Fam151b|Prex2|Nrcam|Kif1a|Dlx3|Arc|Notch3|Nap1l2|Flrt1|Gpm6b|Foxd1|Foxp2|Sema4a|Cdh23|Bmpr1b|Ptprd|Vegfc|Neurl1a|Cobl|…
GOBP_GENITALIA_DEVELOPMENT	0.0627937	0.675215	0.0557566	0.666126	1.41837	12	Bmp5|Chd7|Esr2|Tcf7|Stra6|Hnf1b|Greb1l
GOBP_NEGATIVE_REGULATION_OF_MYELOID_LEUKOCYTE_DIFFERENTIATION	0.0630937	0.675215	0.0556149	0.66595	1.41799	12	Hoxa7|Sfrp1|Adipoq|Prdm16|Lrrc17|Fstl3
MIR_200B_5P	0.0629937	0.675215	0.055662	0.665965	1.41802	12	Zic4|Sox21|Chd7
MIR_6400	0.0628937	0.675215	0.0557092	0.611072	1.34693	21	Pde1c|Npr3|Pcdh15|Slc40a1|Egln3|Selenop|Dach1|Rtn4rl1|Tmod2|Efnb2|B3galnt1
GOBP_PROTEIN_HOMOTETRAMERIZATION	0.0633937	0.67708	0.0554741	0.665752	1.41757	12	Aldh1a2|Sycp1
DESCARTES_ORGANOGENESIS_EPENDYMAL_CELL	0.0635936	0.677594	0.0553809	0.595188	1.32484	25	Ezr|Rsph3b|Nek10|Ism2|Crocc2|Rph3al|Nsun7|Dnaaf3|4932438H23Rik|Lekr1|Ccdc170|Shroom3|Fbxo36|Cfap126|Kif6
GOBP_ACUTE_INFLAMMATORY_RESPONSE	0.0636936	0.677594	0.0553344	0.606747	1.34113	22	Aoc3|Il1rn|Sigirr|H2-T23|Il6|H2-T-ps|Nupr1|Pparg|F3|Hp|Adam8
GAUSSMANN_MLL_AF4_FUSION_TARGETS_E_UP	0.0638936	0.678381	0.0552418	0.57563	1.29741	31	Rgcc|Ptn|Sfrp1|Ntn1|Adgre5|Cp|Sorcs2|Sorbs2|Gas2|Islr|Tgfbi|Abca1|Adgrg2|Ifit1|Aspn|Mettl7a1|Cyp7b1|Tgtp1
GOBP_RESPONSE_TO_ESTRADIOL	0.0640936	0.679165	0.0551496	0.642756	1.3882	15	Msx2|Foxa1|Areg|Esr2|Sstr2|Ptgfr|Egfr
GOBP_B_CELL_PROLIFERATION	0.0645935	0.683038	0.0549209	0.664726	1.41539	12	Ephb2|Cd300a|Cd38|Bst1|Ahr
GOBP_SECOND_MESSENGER_MEDIATED_SIGNALING	0.0650935	0.683038	0.0546948	0.547221	1.25662	46	Ndnf|Gucy2f|Igf1|Kcnc2|Mafa|Itgal|Bst1|Tspan18|Npr1|Ahr|Ksr1|Tbxa2r|Ptgfr|Agtr1b|Cbs|Adcy8|Gipr|Egfr|Cmklr1|Rundc3a
GOBP_TRABECULA_MORPHOGENESIS	0.0650935	0.683038	0.0546948	0.634192	1.37454	16	Msx2|Bmp7|Bmp5|Sfrp1|Chd7|Slc40a1|S1pr1|Adamts1|Heg1
GOBP_VASODILATION	0.0649935	0.683038	0.0547398	0.655098	1.40221	13	Kng2|Kng1|Esr2|Npr3
MIR_1193_3P	0.0648935	0.683038	0.0547849	0.65513	1.40228	13	Kng2|Ctsc|Kng1|Sema4f|Oit3
GOBP_NUCLEAR_TRANSPORT	0.0656934	0.687992	0.0544268	0.532009	1.23218	57	Zic1|Gas6|Gbp4|Nxf2|Apod|Il33|Jup|Angpt1|Il6
GOBP_NEGATIVE_REGULATION_OF_VASCULATURE_DEVELOPMENT	0.0666933	0.689079	0.053988	0.611701	1.34398	20	Rgcc|Hoxa5|Ptn|Ccl2|Sema4a|Pparg|Angpt2|Adamts1|Stard13
GOBP_REGULATION_OF_CELL_SHAPE	0.0666933	0.689079	0.053988	0.545334	1.25335	47	Wasf3|Ezr|Ptn|Coch|Fes|Ccl11|F11r|Spta1|Il6|Ccl7|Sema4a|Gas2|Gas7|Fgd4|Gm14137|Rhou|Shroom3|Cdc42ep2|Rac3
GOBP_RESPONSE_TO_TUMOR_NECROSIS_FACTOR	0.0664934	0.689079	0.054075	0.553113	1.26402	42	Gas6|Ubd|Sfrp1|Adipoq|Aff3|Ccl11|Ccl6|Ccl9|Il6|Ccl2|Ccl7|Fabp4
GOBP_VASCULAR_ASSOCIATED_SMOOTH_MUSCLE_CELL_DIFFERENTIATION	0.0661934	0.689079	0.0542062	0.684059	1.4391	10	Gata6|Pitx2
MIR_292A_5P	0.0661934	0.689079	0.0542062	0.646051	1.38844	14	Scn7a|Adipoq|Sh3bgrl2|F11r|Ccl2|Sfmbt2|Cbln3
MIR_7651_3P	0.0664934	0.689079	0.054075	0.626274	1.36158	17	Zic2|Ctsc|Ebf2|Hnf1b|Ahr|Dach1
REACTOME_O_LINKED_GLYCOSYLATION	0.0663934	0.689079	0.0541186	0.640678	1.38371	15	Thsd4|St6galnac2|Adamtsl2|Galnt12|Adamts14|Adamts5|Sema5a|Adamts1
MIR_1291	0.0675932	0.695706	0.0536013	0.644744	1.38563	14	Ctsc|Sycp1|Adcy1|Cyp4a12b
ZENG_GU_POST_ICB_METAGENE_39	0.0674933	0.695706	0.0536439	0.662852	1.4114	12	Onecut2|Coch|Tmprss11f|Mroh6|Aldh3b3|Aldh3b2|Susd2|Epha4|Cdsn|Capns2
DESCARTES_ORGANOGENESIS_MELANOCYTES	0.0677932	0.696433	0.0535164	0.670965	1.42044	11	Slc6a17|Vax2|Gm12153|Folh1|Stra6
GOBP_LIMBIC_SYSTEM_DEVELOPMENT	0.0681932	0.696554	0.0533477	0.610868	1.34215	20	Zic1|Ndnf|Pitx2
GOBP_NEGATIVE_REGULATION_OF_MOLECULAR_FUNCTION	0.0681932	0.696554	0.0533477	0.473157	1.13962	183	Gas6|Aoc3|Msx2|Kng2|Ptgis|Ephb2|Tfpi|Cd300a|Ptx3|Angptl4|Pax2|Sigirr|Cblc|Pi16|Sfrp1|Adipoq|Igf1|Ptprf|Kng1|Msx1|Npr3|Crmp1|Mdfi|Itih5|Il6|Col7a1|Serpinb1b|Sfrp4|Timp4|Serpinb9e|Fetub|Ppm1e|Deptor|Fabp4|Ahr|Ppargc1a|Nupr1|Pparg|Cyp1b1|Serpinb2|Rrad|Dpep1|Nes|Sh3bp5|Itih2|Sort1|Irak3|Cys1|Trib3
GOBP_VASCULAR_ENDOTHELIAL_CELL_PROLIFERATION	0.0680932	0.696554	0.0533897	0.681918	1.4346	10	Aldh1a2|Dbh|Igf1|Pparg
GOBP_SENSORY_SYSTEM_DEVELOPMENT	0.0686931	0.700025	0.0531388	0.511461	1.2002	78	Vax2|Bmp7|Dio3|Pitx2|Aldh1a2|Ephb2|Pax2|Ptn|Chd7|Dll1|Fgfr2|Stra6|Lamc3|Tbx2|Foxp2|Maf|Bmpr1b|Ahr|Col4a1|Cyp1b1|Egfr|Mfap5|Mfap2|Cfh|Fjx1|Aldh1a1|Tmod1|Bhlhe22|Tgif2
MIR_7087_5P	0.0687931	0.700025	0.0530973	0.610334	1.34097	20	Slc6a17|Ephb2|Zfp354b|Ndrg1|Ppargc1a|Adamts1|Abcb9|Rundc3a|Map1b|Itga8
MIR_2136	0.0693931	0.704798	0.05285	0.680807	1.43226	10	Thsd4|Doc2b|Ank1|Npr3|Ptprd
GOBP_BIOMINERAL_TISSUE_DEVELOPMENT	0.070393	0.705767	0.0524449	0.543288	1.24864	47	Gas6|Msx2|Bmp7|Ptn|Mtss1|Igf1|Clec3b|Wnt6|Rflna|Fgfr2|Gpm6b|Bmpr1b|Phospho1|S1pr1
GOBP_CONNECTIVE_TISSUE_DEVELOPMENT	0.0708929	0.705767	0.0522454	0.514107	1.20272	72	Msx2|Hoxa5|Bmp7|Bmp3|Gdf5|Bmp5|Igf1|Foxa1|Ebf2|Msx1|Rflna|Loxl2|Mboat2|Foxd1|Maf|Bmpr1b|Itgb8|Col27a1|Ppargc1a|Pparg|Cbs|Hoxa3
GOBP_INORGANIC_ION_TRANSMEMBRANE_TRANSPORT	0.0709929	0.705767	0.0522058	0.497753	1.17994	103	Slc6a17|Gas6|Scn7a|Cacna1i|Trdn|Kcna5|Kcnq5|Slc13a3|Rgs7|Ank1|Kcnc2|Chd7|Stac2|Slc40a1|Atp2c2|Slc6a2|Atp1b2|Kcnt2|Slc11a1|Cacna1b|Ahr|Kcnd1|Lck|Rrad|Kcnn1
GOBP_NEGATIVE_REGULATION_OF_LEUKOCYTE_MEDIATED_IMMUNITY	0.0711929	0.705767	0.0521268	0.629362	1.36407	16	Cd300a|Susd4|Foxf1|H2-T23|H2-T-ps|Serpinb9e|Ahr
GOBP_OVULATION_CYCLE	0.070493	0.705767	0.0524048	0.618422	1.35059	18	Ptx3|Ptn|Esr2|Enpp2|Bmpr1b|Gas2|Egfr|Adamts1
GOBP_REGULATION_OF_SYNAPSE_STRUCTURE_OR_ACTIVITY	0.0709929	0.705767	0.0522058	0.518489	1.21071	68	Lhfpl4|Syndig1|Lrrtm3|Ephb2|Amigo2|Ptn|Ptprf|Ntn1|Adgre5|Lrrn3|Igsf9|Cntnap4|Nrcam|Kif1a|Arc|Flrt1|Sema4a|Ptprd|Neurl1a
GOBP_RESPONSE_TO_CORTICOSTEROID	0.0711929	0.705767	0.0521268	0.605516	1.33468	21	Il1rn|Areg|Pappa|Il6|Sult1a1|Sstr2|Fam107a|Agtr1b|Gdnf|Akr1c14|Ass1
GOBP_RETINA_DEVELOPMENT_IN_CAMERA_TYPE_EYE	0.069993	0.705767	0.0526059	0.570808	1.28842	32	Vax2|Dio3|Pax2|Ptn|Chd7|Dll1|Lamc3|Bmpr1b|Col4a1|Cyp1b1|Cfh|Fjx1|Bhlhe22|Tgif2
MIR_7061_5P	0.069693	0.705767	0.0527276	0.540658	1.24504	49	Zic1|Hmgcll1|Foxf1|Igf1|Aff3|Clec1a|Sh3bgrl2|Lmod1|Selenop|Hs3st5|Gpr88|Ptgfr|Sema6d|Abca1|Adam22
MIR_7663_5P	0.0710929	0.705767	0.0521662	0.660403	1.40618	12	Hmgcll1|Onecut2|Pde1c|Slc40a1
MIR_7680_3P	0.0710929	0.705767	0.0521662	0.660403	1.40618	12	Hmgcll1|Onecut2|Pde1c|Slc40a1
MIR_7A_2_3P	0.070093	0.705767	0.0525655	0.614518	1.34677	19	Hoxa5|Lrrtm3|Pitx2|Ret
MIR_7B_3P	0.070093	0.705767	0.0525655	0.614518	1.34677	19	Hoxa5|Lrrtm3|Pitx2|Ret
GOBP_ACTIVATION_OF_PROTEIN_KINASE_ACTIVITY	0.0713929	0.706139	0.052048	0.61263	1.34264	19	Gas6|Cd300a|Igf1|Angpt1|Slc11a1|Adcy8
GOBP_KILLING_OF_CELLS_OF_ANOTHER_ORGANISM	0.0714929	0.706139	0.0520088	0.679402	1.42931	10	Kng2|Kng1|Ccl11
GOBP_NEUTRAL_AMINO_ACID_TRANSPORT	0.0718928	0.706203	0.0518527	0.660165	1.40567	12	Slc6a17|Slc38a1
GOMF_EPIDERMAL_GROWTH_FACTOR_RECEPTOR_BINDING	0.0717928	0.706203	0.0518916	0.668111	1.4144	11	Plscr2|Cblc|Areg
LAZARO_GENETIC_MOUSE_MODEL_HIGH_GRADE_SMALL_CELL_NEUROENDOCRINE_LUNG_CARCINOMA_UP	0.0718928	0.706203	0.0518527	0.506047	1.19219	86	Slc6a17|Lhfpl4|Slc38a1|Ephb2|Bdh1|Ptn|Arnt2|Chd7|Rims2|Sobp|Crmp1|Mboat2|Sstr2|Nrcam|Kif1a|Arc|Cacna1b|Greb1l|Rab39b|Cadm4|Gpr173|Trp53i11|Rtn2|Cdk5r1|Rundc3a|Ccser1|Fbxl16|Nipsnap1|B3galnt1|Herc3|Ppfia3|Bicd1
GOBP_CELL_CELL_ADHESION	0.0724928	0.709506	0.0516208	0.477579	1.14675	158	Rgcc|Bmp7|Il1rn|Amigo2|Cd300a|Bmp5|Emb|Cdh5|Foxf1|Adipoq|Igf1|Ptprf|Ntn1|F11r|Itgal|Spta1|Pcdh15|Igsf9|Olr1|Ret|Jup|H2-T23|Add2|Il6|H2-T-ps|Cd93|Mbp|Atp1b2|Nrcam|Ccl2|Cdh23|Colec10|Ptprd|Lck|Cyp1b1|Cntn6|Cadm4|Cdh18|Egfr|Vtcn1|Cfh|Fstl3|Ass1|Adam8|Cdk5r1|Pcdhga4|Efnb2|Cdh6|Efna5|Cxadr|Itga8|Lrrc4c|Nectin2|Itga3|Tcam1|Slc7a11|Nrg1|Hmcn2|Lrrc32|Epha7|Cdsn|Kirrel3|Selp|Ephb3|Flot1|C1qtnf1|Pcdh1|Ccdc…
GOBP_REGULATION_OF_COAGULATION	0.0724928	0.709506	0.0516208	0.64188	1.37947	14	Kng2|Ephb2|Tfpi|Kng1|Hs3st5|Tbxa2r
GOBP_POSITIVE_REGULATION_OF_SYNAPTIC_TRANSMISSION	0.0726927	0.710172	0.0515441	0.56923	1.28485	32	Pde9a|Ephb2|Nrgn|Adcy1|Ptn|Rims2|Ccl2|Arc|Cacna1b|Fam107a|Adcy8|Egfr|Stx1b
GOBP_REGULATION_OF_MRNA_PROCESSING	0.0729927	0.710524	0.0514297	0.621967	1.35221	17	Srrm4|Rbm20
MIR_3075_3P	0.0729927	0.710524	0.0514297	0.616753	1.34694	18	Eps8l2|Sycp1|Adgrl4|Dll1|Pianp
MIR_207	0.0731927	0.711184	0.0513538	0.607049	1.33376	20	Syndig1|Igf1|Adgrf5|Pappa|Mgat3|Fgfr2|Npr1|Dusp27
DESCARTES_ORGANOGENESIS_NEURAL_PROGENITOR_CELLS	0.0733927	0.711843	0.0512782	0.666606	1.41121	11	Srrm4|Hoxa7|Dll1|Fgd4|Ddr1|Trp53i11|Me3
GOBP_POSITIVE_REGULATION_OF_ORGANIC_ACID_TRANSPORT	0.0736926	0.713467	0.0511654	0.666434	1.41085	11	Slc38a1|Abcb11
GOBP_NEGATIVE_REGULATION_OF_INFLAMMATORY_RESPONSE	0.0739926	0.713489	0.0510533	0.580977	1.29957	27	Ptgis|Cdh5|Foxf1|Adipoq|Igf1|Il33|Ahr|Pparg
GOBP_ODONTOGENESIS	0.0739926	0.713489	0.0510533	0.575562	1.29366	29	Msx2|Bmp7|Pitx2|Msx1|Wnt6|Dll1|Fgfr2|Dlx3
GOBP_REGULATION_OF_PHAGOCYTOSIS	0.0740926	0.713489	0.051016	0.588888	1.31082	25	Gas6|Plscr2|Cd300a|Ptx3|Adipoq|Ccl2|Slc11a1|Colec10|Pparg
GOBP_REGULATION_OF_TISSUE_REMODELING	0.0747925	0.716385	0.0507574	0.620333	1.34866	17	Gata4|Sfrp1|Cd38|Il6|Fcgr4|Pparg|S1pr1|Egfr|Adam8
GOBP_REGULATION_OF_TUBE_SIZE	0.0746925	0.716385	0.0507941	0.544066	1.24785	45	Kng2|Kcna5|Dbh|Kng1|Cd38|Esr2|Npr3|Adra1b|Faah|Npr1|Ahr|Tbxa2r|Agtr1b|Cbs|Dock5|Egfr
GOBP_TUMOR_NECROSIS_FACTOR_MEDIATED_SIGNALING_PATHWAY	0.0745925	0.716385	0.0508309	0.665744	1.40939	11	Gas6|Adipoq
MIR_3078_3P	0.0751925	0.718616	0.0506112	0.577341	1.29377	28	Aoc3|Syndig1|Doc2b|H2-T23|Nmnat2|Slc11a1|Kcnd1|Nupr1|Tapbpl|Decr2|Reep6|Rtn4rl1|Efna5
MIR_6481	0.0752925	0.718616	0.0505748	0.548171	1.25273	42	Zic5|Irs4|Peli2|Onecut2|Aff3|Clec1a
GOBP_NEGATIVE_REGULATION_OF_SECRETION	0.0755924	0.71956	0.0504661	0.558571	1.26847	37	Il1rn|Igfbp3|Cd300a|Pde1c|Foxf1|Sfrp1|Adipoq|Il6
MIR_5113	0.0757924	0.71956	0.050394	0.57462	1.29155	29	Csmd1|Gucy2f|Tmem132b|Col6a6|Onecut2|Syngr3|Veph1|Cobl
MIR_7033_5P	0.0756924	0.71956	0.05043	0.567668	1.28133	32	Slc6a17|Aoc3|Thsd4|Tmem132b|Peg10|Ankrd33b|Adamts14|Kif1a
DARWICHE_SKIN_TUMOR_PROMOTER_DN	0.0759924	0.720189	0.0503222	0.567439	1.28081	32	Gdf5|Aff3|Fes|Cp|Ebf2|Clec3b|Klk6
GOBP_HORMONE_BIOSYNTHETIC_PROCESS	0.0762924	0.721761	0.0502149	0.656404	1.39766	12	Dio3|Bmp5|Igf1|Bmpr1b|Ppargc1a
MIR_29B_1_5P	0.0764924	0.722383	0.0501438	0.605111	1.3295	20	Eps8l2|Ppm1j|Cd38|Gm3985|Patj|Col27a1
GOBP_CARDIAC_MUSCLE_CELL_CONTRACTION	0.0769923	0.724562	0.0499671	0.664417	1.40658	11	Gata4|Kcna5|Jup
GOBP_EPITHELIAL_CELL_DIFFERENTIATION_INVOLVED_IN_KIDNEY_DEVELOPMENT	0.0769923	0.724562	0.0499671	0.664492	1.40674	11	Pax2|Mtss1|Adipoq|Basp1
GOBP_ENDODERM_DEVELOPMENT	0.0776922	0.724813	0.0497225	0.614214	1.3414	18	Gata6|Nanog|Gata4|Angpt1|Hnf1b|Arc|Angpt2
GOBP_IN_UTERO_EMBRYONIC_DEVELOPMENT	0.0776922	0.724813	0.0497225	0.49453	1.17349	106	Gata6|Bmp7|Pitx2|Gata4|Fendrr|Bmp5|Mtss1|Foxf1|Arnt2|Igf1|Chd7|Msx1|Dll1|Mdfi|Fgfr2|Angpt1|Gjb5|Hnf1b
GOBP_NEUTROPHIL_CHEMOTAXIS	0.0775922	0.724813	0.0497572	0.655469	1.39567	12	Ccl11|Ccl6|Ccl9|Bst1|Ccl2|Ccl7|Dpep1|Cxadr|Lbp|Dysf
GOBP_REGULATION_OF_RESPONSE_TO_CYTOKINE_STIMULUS	0.0774923	0.724813	0.049792	0.583029	1.30125	26	Gas6|Il1rn|Sigirr|Adipoq|Ptprf|Angpt1|Il6
MIR_6398	0.0771923	0.724813	0.0498968	0.645841	1.3824	13	Piezo2|Pcsk6|Pcdh15|Nap1l2|Nox4|Zfp955a|Bicd1|Bach2
GOBP_REGULATION_OF_NEUROINFLAMMATORY_RESPONSE	0.0783922	0.730078	0.0494811	0.674141	1.41824	10	Ctsc|Igf1|Nupr1|Pparg
GOBP_COGNITION	0.080192	0.734055	0.0488745	0.512517	1.19868	71	Csmd1|Il1rn|Ephb2|Foxo6|Adcy1|Dbh|Ptn|Igf1|Dgki|Chd7|Esr2|Ccl11|Mgat3|Sobp|Stra6|Arc|Foxp2|Adra1b|Gpr88|Fam107a|Adcy8|Egfr|Tmod2|Itga8|Itga3|Cyp7b1|Slc7a11|En1|Nrg1|Kcnab1|Ntf5
GOBP_DEVELOPMENT_OF_PRIMARY_MALE_SEXUAL_CHARACTERISTICS	0.079692	0.734055	0.049041	0.599611	1.32166	21	Csmd1|Gata4|Sfrp1|Esr2|Adgrg1|Nupr1|Insl6|Sema3a
GOBP_ENSHEATHMENT_OF_NEURONS	0.080492	0.734055	0.0487753	0.562985	1.27262	33	Wasf3|Ctsc|Ptn|Igf1|Tspan2|Mbp|Ndrg1|Gpm6b
GOBP_LONG_TERM_SYNAPTIC_POTENTIATION	0.0794921	0.734055	0.049108	0.599774	1.32202	21	Pde9a|Ephb2|Nrgn|Adcy1|Ptn|Arc|Fam107a|Adcy8
GOBP_NEGATIVE_CHEMOTAXIS	0.0805919	0.734055	0.0487424	0.643669	1.37775	13	Ntn1|Sema4f|Sema4a|Sema6d|Unc5c|Sema3a|Rtn4rl1|Nrg1|Sema3g|Sema4g|Plxna4
GOBP_NEUROINFLAMMATORY_RESPONSE	0.0791921	0.734055	0.049209	0.596867	1.3193	22	Ctsc|Adcy1|Igf1|Il33|Nupr1|Pparg|Tlr6|Adcy8|Egfr
GOBP_REGULATION_OF_DNA_BINDING	0.080192	0.734055	0.0488745	0.577631	1.29208	27	Msx2|Pitx2|Zbtb7c|Igf1|Msx1|Mdfi
GOBP_REGULATION_OF_EPITHELIAL_CELL_DIFFERENTIATION	0.080192	0.734055	0.0488745	0.561253	1.26999	34	Hoxa7|Msx2|Bmp7|Pax2|Cdh5|F11r|Dll1|Sfrp4
GOBP_TIGHT_JUNCTION_ORGANIZATION	0.079892	0.734055	0.0489742	0.612989	1.33872	18	Ephb2|Cdh5|F11r|Patj|Cldn19|Cldn9
GOMF_CHEMOREPELLENT_ACTIVITY	0.0805919	0.734055	0.0487424	0.662107	1.40169	11	Sema4f|Sema4a|Sema6d|Sema5a|Sema3a|Efna5|Nrg1|Epha7|Sema3g|Sema4g
GOMF_POTASSIUM_CHANNEL_ACTIVITY	0.079692	0.734055	0.049041	0.644048	1.37856	13	Kcna5|Kcnq5|Kcnc2|Kcnt2|Kcnd1|Kcnn1|Grik4|Kcnab3
HEVNER_CORTEX_BASAL_INTERMEDIATE_PROGENITOR_CELLS	0.0794921	0.734055	0.049108	0.617708	1.34296	17	Pde1c|Lrrn3|Sh3bgrl2|Sstr2|Sorbs2|Carmil3
MIR_7060_3P	0.079792	0.734055	0.0490076	0.67329	1.41645	10	Lrrn3|Patj|Pcdh15|Ppm1e|Lrrc8d|Unc5c
GOBP_CELL_JUNCTION_ORGANIZATION	0.0808919	0.735542	0.0486439	0.471464	1.13466	177	Wasf3|Ezr|Lhfpl4|Syndig1|Lrrtm3|Ephb2|Amigo2|Apod|Ptn|Mtss1|Cdh5|Ptprf|Ntn1|Adgre5|Lrrn3|Rims2|F11r|Patj|Igsf9|Jup|Cntnap4|Add2|Fgfr2|Enpp2|Cldn19|Nrcam|Sorbs2|Kif1a|Arc|Flrt1|Gpm6b|Cldn9|Sema4a|Pcdhgc5|Dok7|Ptprd|Syn1|Fam107a|Col4a1|Neurl1a|Gdnf|Ppfibp2|Rab39b|Sncg|Sort1|Cdh18|Ptpn13|Phldb2|Sema3a|Cdk5r1|Heg1|Cbln3|Efnb2|Cdh6|Efna5|Cxadr|Col17a1|Lrrc4c|Rac3|Ppfia3|Itga3|Epha4|Slc7a11|Nrg1|Hmcn2|…
GOBP_DETECTION_OF_EXTERNAL_STIMULUS	0.0812919	0.737933	0.0485135	0.595799	1.31693	22	Piezo2|Gucy2f|Foxf1|Igf1|Pcdh15|Jup|Gpr88|Rgs9bp|Sema5a|Reep6
GOBP_POSITIVE_REGULATION_OF_INFLAMMATORY_RESPONSE	0.0824918	0.747564	0.0481277	0.57151	1.28456	29	Aoc3|Ctsc|Il33|H2-T23|Il6|H2-T-ps|Fabp4|Nupr1|Gpsm3|Tlr6|Il17ra|Adam8
MIR_5710	0.0826917	0.748117	0.0480642	0.621931	1.34796	16	Sox21|Esr2|Tcf7|Fgfr2|Fam117a
GOBP_MORPHOGENESIS_OF_AN_EPITHELIAL_SHEET	0.0836916	0.754627	0.04775	0.621548	1.34713	16	Msx2|Bmp7|Bmp5
GOBP_REGULATION_OF_CELL_ADHESION	0.0836916	0.754627	0.04775	0.471622	1.13439	170	Rgcc|Hoxa7|Bmp7|Dact2|Ndnf|Kng2|Il1rn|Ephb2|Cd300a|Apod|Ptn|Onecut2|Spock2|Foxf1|Adipoq|Igf1|Kng1|Fes|F11r|Itgal|Dll1|Spta1|Adgrg1|Ret|Jup|H2-T23|Angpt1|Il6|Enpp2|H2-T-ps|Bst1|Mbp|Ccl2|Gpm6b|Lck|Cytip|Fam107a|Cyp1b1|S1pr1|Angpt2|Dock5|Sema5a|Unc13d|Vtcn1|Fstl3|Ddr1|Ass1|Ccdc80|Ecm2|Adam8|Phldb2
GOBP_POSITIVE_REGULATION_OF_CYTOSKELETON_ORGANIZATION	0.0842916	0.758765	0.0475641	0.54293	1.24075	42	Wasf3|Rgcc|Mtss1|Fes|Ccl11|Lmod1|Ppm1e|Baiap2l2|Nes|Sema5a|Gm14137|Nox4|Map1b|Cdc42ep2
HEVNER_TELENCEPHALON_MENINGEAL_CELLS	0.0844916	0.758927	0.0475025	0.621271	1.34653	16	Bmp7|Aldh1a2|Col23a1|Itih5|Foxd1|Selenop|Cyp1b1|Islr
chr18B3	0.0845915	0.758927	0.0474718	0.621179	1.34633	16	Pcdhgb5|Pcdhga9|Pcdhga3|Pcdhgb2|Pcdhgc5|Pcdhga8|Prelid2|Pcdhga4|Pcdhga7|3222401L13Rik|Pcdhb5|Pcdh1|BC037039|Pcdhb22|Mcc
GOBP_CELL_MOTILITY	0.0852915	0.763933	0.0472585	0.450057	1.09766	346	Rgcc|Gas6|Aoc3|Hoxa7|Msx2|Hoxa5|Fgfbp1|Bmp7|Ndnf|Il1rn|Pitx2|Igfbp3|Cend1|Ephb2|Cygb|Cd300a|Dbh|Apod|Rsph9|Ptn|Onecut2|Cdh5|Foxf1|Sfrp1|Adipoq|Ifitm1|Igf1|Ptprf|Ntn1|Fes|Esr2|Ccl11|Mgat3|Il33|Srgap1|F11r|Itgal|Adgrg1|Myo1g|Ccl6|Prl2c2|Coro6|Ccl9|Ret|Jup|Add2|Angpt1|Sema4f|Enpp2|Loxl2|Cldn19|Bst1|Atp1b2|Ccl2|Arc|Carmil3|Ccl7|Rin3|Akap12|Sema4a|Syde2|Itgb8|Nsun7|Vegfc|Ppargc1a|Pparg|Fam107a|Dach1|G…
GOBP_VASCULAR_ENDOTHELIAL_GROWTH_FACTOR_PRODUCTION	0.0856914	0.76497	0.0471377	0.669882	1.40928	10	Gata4|Adgrg1|Il6|Ccl2|Cyp1b1
HAN_JNK_SINGALING_DN	0.0856914	0.76497	0.0471377	0.61444	1.33585	17	Ifitm1|Cp|Wnt6|Isyna1|Ccl9|Enpp2|Ahr|Abca1|Col6a2|Col6a1|Lbp
GOBP_DISRUPTION_OF_ANATOMICAL_STRUCTURE_IN_ANOTHER_ORGANISM	0.0859914	0.76511	0.0470476	0.657941	1.39287	11	Kng2|Kng1|Ccl11
GOBP_VASCULOGENESIS	0.0858914	0.76511	0.0470776	0.582308	1.29617	25	Asb4|Pitx2|Gata4|Foxf1|Fgfr2|Angpt1|Itgb8|Epor|Egfl7|Heg1
GOBP_CALCIUM_ION_REGULATED_EXOCYTOSIS	0.0866913	0.769303	0.0468392	0.61403	1.33496	17	Cacna1i|Doc2b|Syn2|Rims2|Tspan18|Rph3al|Unc13d|Stx1b
GOBP_NEGATIVE_REGULATION_OF_SMOOTH_MUSCLE_CELL_MIGRATION	0.0868913	0.769303	0.0467802	0.669115	1.40766	10	Igfbp3|Adipoq|Ppargc1a|Pparg|Sema6d|Egfl7
WP_PURINE_METABOLISM	0.0867913	0.769303	0.0468097	0.581577	1.29455	25	Pde9a|Adcy1|Gucy2f|Pde1c|Ampd3|Npr1|Adcy8|Gmpr
GOBP_NEPHRON_EPITHELIUM_DEVELOPMENT	0.0876912	0.773069	0.0465458	0.563239	1.26948	31	Pax2|Mtss1|Adipoq|Wnt6|Basp1|Dll1|Hnf1b|Foxd1|Agtr1b|Gdnf|Greb1l
GOBP_NEUTROPHIL_MIGRATION	0.0878912	0.773069	0.0464877	0.613521	1.33385	17	Ccl11|Ccl6|Ccl9|Bst1|Ccl2|Ccl7|Dpep1|Adam8|Cxadr|Rac3|Lbp|Dysf
GOCC_CELL_BODY	0.0875912	0.773069	0.0465749	0.472835	1.13637	163	Ezr|Kng2|Syndig1|Pde9a|Slc38a1|Ephb2|Nrgn|Cygb|Dbh|Apod|Pde1c|Igf1|Dgki|Ptprf|Kcnc2|Kng1|Esr2|Crmp1|Ret|Brinp3|Mbp|Slc6a2|Atp1b2|Sorbs2|Kif1a|Ccl2|Flrt1|Rin3|Akap12|Bmpr1b|Cacna1b|Kcnd1|Ppargc1a|Syn1|Neurl1a|Cobl|Adcy8|Kcnn1|Sncg|Unc5c|Sort1|Ptpn13|Cfh|Grik4|Ass1|Tubb3|Slc25a27
GOCC_PERIKARYON	0.0877912	0.773069	0.0465167	0.573715	1.28332	27	Kng2|Pde9a|Kcnc2|Kng1|Esr2|Ccl2|Neurl1a|Grik4|Ass1|Map1b|Itga8|Epha4|Kcnab1
GOBP_REGULATION_OF_HEART_GROWTH	0.0880912	0.773564	0.0464298	0.591903	1.30832	22	Gata6|Gata4|Pi16|Igf1|Fgfr2|Tbx2|Ahr
GOBP_NEGATIVE_REGULATION_OF_MAPK_CASCADE	0.0887911	0.77805	0.0462285	0.551453	1.25231	37	Ezr|Ephb2|Cd300a|Cblc|Sfrp1|Adipoq|Igf1|Sfrp4|Pparg|Dusp27|Irak3
GOBP_REGULATION_OF_OSTEOBLAST_DIFFERENTIATION	0.0888911	0.77805	0.0462	0.551265	1.25188	37	Msx2|Bmp7|Sfrp1|Ifitm1|Igf1|Areg|Il6|Bmpr1b|Ahr|Vegfc|Pparg
GOBP_IMMUNOGLOBULIN_PRODUCTION	0.089791	0.780848	0.045945	0.602502	1.32044	19	Ephb2|Il33|H2-T23|Il6|H2-T-ps
GOBP_POSITIVE_REGULATION_OF_TRANSPORT	0.089691	0.780848	0.0459732	0.466676	1.12492	190	Zic1|Ezr|Rgcc|Gas6|Aoc3|Cacna1i|Trdn|Slc38a1|Ephb2|Abcb11|Ptx3|Rgs7|Doc2b|Gpr27|Adipoq|Igf1|Kcnc2|Prl2c3|Ces1a|Cd38|Rims2|Dll1|Stac2|Prl2c2|Jup|Angpt1|Il6|Atp2c2|Syngr3|Sfrp4|Atp1b2|Ccl2|Arc|Slc11a1|Rph3al|Colec10|Cacna1b|Vegfc|Pparg|Adcy8|Abca1|Gipr|Egfr|Unc13d|Stx1b|Ces1g
GOMF_SERINE_TYPE_ENDOPEPTIDASE_INHIBITOR_ACTIVITY	0.089691	0.780848	0.0459732	0.639218	1.36822	13	Tfpi|Itih5|Col7a1|Serpinb1b|Serpinb9e|Serpinb2|Itih2|Serpinb9b
MIR_6971_5P	0.0894911	0.780848	0.0460296	0.577103	1.28802	26	Slc6a17|Srrm4|Fam163b
GOBP_POSITIVE_REGULATION_OF_INTRACELLULAR_TRANSPORT	0.0907909	0.781575	0.0456661	0.548915	1.24767	38	Zic1|Ezr|Gas6|Jup|Il6|Ccl2
GOBP_REGULATION_OF_ANATOMICAL_STRUCTURE_MORPHOGENESIS	0.0906909	0.781575	0.0456938	0.460774	1.1145	225	Wasf3|Ezr|Rgcc|Gata6|Hoxa5|Bmp7|Gata4|Ptgis|Ephb2|Pax2|Ptn|Cdh5|Sfrp1|Coch|Ptprf|Ntn1|Fes|Islr2|Msx1|Ccl11|Rims2|F11r|Dll1|Spta1|Prl2c2|Ret|Jup|Fgfr2|Il6|Sema4f|Enpp2|Mbp|Tbx2|Kif1a|Tspan18|Ccl2|Arc|Ccl7|Sema4a|Ptprd|Itgb8|Vegfc|Ppargc1a|Pparg|Gas2|Cyp1b1|Tbxa2r|F3|Agtr1b|Gdnf|Sema6d|Angpt2|Gas7|Fgd4|4930550C14Rik|Sema5a|Gm14137|Adamts1|Mks1|Phldb2|Sema3a|Rhou|Shroom3|Cdk5r1|Stard13|Map1b|Jmjd8|E…
GOBP_REGULATION_OF_SMOOTHENED_SIGNALING_PATHWAY	0.0908909	0.781575	0.0456385	0.611873	1.33027	17	Zic1|Sfrp1|Foxa1|Fgfr2
GOMF_CELL_ADHESION_MEDIATOR_ACTIVITY	0.0905909	0.781575	0.0457215	0.654792	1.3862	11	Emb|Igsf9|Bcam|Nrcam|Cntn6|Cxadr|Lrrc4c
MIR_143_3P	0.090291	0.781575	0.045805	0.55422	1.25554	35	Hoxa5|Bmp5|Npr3|Sobp|Slc6a2|Fam117a|Ppm1e|Deptor|Zfp583|Kcnd1|Neurl1a
REACTOME_CYTOCHROME_P450_ARRANGED_BY_SUBSTRATE_TYPE	0.0908909	0.781575	0.0456385	0.66608	1.40128	10	Ptgis|Arnt2|Cyp4a12b|Ahr|Cyp1b1|Cyp2s1|Cyp7b1|Cyp4v3|Cyp51
REACTOME_IMMUNOREGULATORY_INTERACTIONS_BETWEEN_A_LYMPHOID_AND_A_NON_LYMPHOID_CELL	0.090091	0.781575	0.0458609	0.617911	1.33925	16	Cd300a|Ifitm1|Itgal|H2-T23|Pianp|Fcgr4|Cxadr|Col17a1|Nectin2|H2-M3|Col3a1
GOBP_POSITIVE_REGULATION_OF_NEURON_DIFFERENTIATION	0.0918908	0.782671	0.0453644	0.593138	1.3074	21	Bmp7|Gdf5|Foxa1|Il6|Brinp3|Sh3gl3|Nap1l2
GOBP_REGULATION_OF_SYSTEMIC_ARTERIAL_BLOOD_PRESSURE	0.0914909	0.782671	0.0454735	0.617387	1.33812	16	Rnls|Gas6|Adra1b|Ahr|Cpa3|Agtr1b
GOMF_LIPID_TRANSPORTER_ACTIVITY	0.0918908	0.782671	0.0453644	0.572135	1.27979	27	Plscr2|Abcb11|Slc27a1|Cidec|Stra6|Fabp4|Atp8b3|Prelid2|Abca1|Slc27a3|Abcc4
GOMF_POTASSIUM_ION_TRANSMEMBRANE_TRANSPORTER_ACTIVITY	0.0916908	0.782671	0.0454188	0.616964	1.3372	16	Kcna5|Kcnq5|Kcnc2|Atp1b2|Kcnt2|Kcnd1|Kcnn1|Grik4|Kcnab3|Kcnab1|Atp1a2|Trpm5
GOMF_TRANSMEMBRANE_RECEPTOR_PROTEIN_TYROSINE_KINASE_ACTIVITY	0.0917908	0.782671	0.0453916	0.653888	1.38429	11	Ephb2|Ret|Fgfr2|Egfr|Ddr1|Ror1|Epha4|Epha7|Ephb3
MIR_200A_5P	0.0916908	0.782671	0.0454188	0.638303	1.36626	13	Zic4|Sox21|Chd7
GOCC_TRANSPORT_VESICLE_MEMBRANE	0.0921908	0.783598	0.045283	0.564929	1.27126	30	Slc6a17|Syndig1|Nrgn|Doc2b|Syn2|Syngr3
MIR_3064_3P	0.0922908	0.783598	0.0452559	0.592894	1.30686	21	Gata4|Adcy1|Hmgcll1|Spta1|Itih5|Cacna1b|Sema6d
MIR_3572_3P	0.0928907	0.78745	0.0450946	0.645029	1.37344	12	Pcsk6|Onecut2|Tceal1|Arhgef3|Unc5c|Map1b
GOBP_DORSAL_VENTRAL_PATTERN_FORMATION	0.0939906	0.794272	0.0448026	0.58862	1.30107	22	Gsc|Vax2|Sp8|Sfrp1|Foxa1|Mdfi|Bmpr1b
HALLMARK_EPITHELIAL_MESENCHYMAL_TRANSITION	0.0938906	0.794272	0.0448289	0.523757	1.21139	55	Glipr1|Igfbp3|Ptx3|Fmod|Sfrp1|Myl9|Areg|Msx1|Basp1|Il6|Col7a1|Sfrp4|Gm21451|Gpx7|Vegfc|Col4a1|Tgfbi|Mfap5|Fstl3|Ecm2|Adam12|Cdh6|Lox|Col6a2|Acta2|Vcan|Matn2|Col3a1
GOBP_REGULATION_OF_ACUTE_INFLAMMATORY_RESPONSE	0.0941906	0.794313	0.0447501	0.664056	1.39702	10	Aoc3|H2-T23|Il6|H2-T-ps|Pparg|Adam8
ZHENG_GLIOBLASTOMA_PLASTICITY_UP	0.0942906	0.794313	0.0447238	0.545397	1.24134	39	Ephb2|Cp|Cd38|Angpt1|Mbp|Timp4|Nrcam|Bmpr1b|Ptprd|Nupr1|F3|Nes|Unc5c|Ass1|Tubb3|Cnih2|Sema3a|Tmod1|Jmjd8|Bhlhe22|Fbxo32|Gpd1
GOBP_CATECHOL_CONTAINING_COMPOUND_METABOLIC_PROCESS	0.0948905	0.798118	0.0445674	0.663664	1.3962	10	Rnls|Dbh|Sult1a1|Npr1
GOBP_RECEPTOR_SIGNALING_PATHWAY_VIA_STAT	0.0953905	0.801072	0.0444381	0.548878	1.24646	37	Ephb2|Cd300a|Igf1|Prl2c3|Prl2c2|Ret|Il6|Stra6|Ptprd|Lck|Pparg|Cyp1b1
GOBP_INTERMEDIATE_FILAMENT_ORGANIZATION	0.0960904	0.801945	0.0442588	0.651298	1.3788	11	Krt87|Krt7|Krt80|Des
GOBP_NEGATIVE_REGULATION_OF_INTRACELLULAR_TRANSPORT	0.0959904	0.801945	0.0442843	0.627319	1.34818	14	Gbp4|Apod|Adipoq|Angpt1|4930550C14Rik|Cnih2|Map1b
GOMF_MONOATOMIC_CATION_TRANSMEMBRANE_TRANSPORTER_ACTIVITY	0.0958904	0.801945	0.0443098	0.509173	1.18896	68	Piezo2|Scn7a|Cacna1i|Slc38a1|Kcna5|Kcnq5|Slc13a3|Kcnc2|Slc40a1|Atp2c2|Slc6a2|Atp1b2|Kcnt2|Slc11a1|Cacna1b|Kcnd1|Kcnn1|Grik4|Slc25a27|mt-Co3|Cox7a1|Kcnab3
MIR_6944_3P	0.0957904	0.801945	0.0443354	0.662886	1.39456	10	Msx2|Pcsk6|Sp8
GOBP_BONE_REMODELING	0.0963904	0.803203	0.0441825	0.594428	1.30603	20	Ptn|Sfrp1|Cd38|Il6|Fcgr4|S1pr1|Dock5|Egfr|Nox4|Adam8
GOBP_CELLULAR_RESPONSE_TO_RETINOIC_ACID	0.0968903	0.804057	0.0440561	0.650582	1.37729	11	Aldh1a2|Pax2|Ret|Brinp3|Abca1
GOBP_LOCOMOTION	0.0969903	0.804057	0.0440309	0.45656	1.10705	254	Rgcc|Gas6|Aoc3|Hoxa7|Fgfbp1|Bmp7|Il1rn|Pitx2|Igfbp3|Ephb2|Cygb|Cd300a|Apod|Ptn|Onecut2|Cdh5|Foxf1|Sfrp1|Adipoq|Ifitm1|Igf1|Ntn1|Fes|Ccl11|Mgat3|Il33|Srgap1|Adgrg1|Ccl6|Prl2c2|Ccl9|Ret|Jup|Angpt1|Sema4f|Enpp2|Cldn19|Bst1|Atp1b2|Ccl2|Ccl7|Rin3|Akap12|Sema4a|Vegfc|Ppargc1a|Pparg|Fam107a|Dach1|Gpsm3|Cyp1b1|Tbxa2r|Dpep1|S1pr1|F3|Agtr1b|Sema6d|Angpt2|Unc5c|Cadm4|Dock5|Sema5a|Gpr173|Egfr|Adamts1|Nox4|Cm…
GOBP_METANEPHRIC_NEPHRON_DEVELOPMENT	0.0969903	0.804057	0.0440309	0.662453	1.39365	10	Pax2|Adipoq|Ret|Foxd1|Gdnf
MIR_383_5P	0.0970903	0.804057	0.0440058	0.650459	1.37703	11	Apod|Rbm20|Slc2a6
GOBP_HEART_GROWTH	0.0973903	0.804893	0.0439306	0.563885	1.26742	29	Gata6|Gata4|Pi16|Igf1|Fgfr2|Tbx2|Sorbs2|Adra1b|Ahr|S1pr1
SANSOM_APC_TARGETS	0.0974903	0.804893	0.0439056	0.563806	1.26724	29	Wasf3|Rgcc|Ephb2|Cpa1
CHYLA_CBFA2T3_TARGETS_UP	0.10019	0.80777	0.0432449	0.501991	1.17743	77	Ctsc|Peli2|Rsph9|Upk3bl|Adgrl4|Chd7|Sh3bgrl2|Olr1|Itih5|Krt7|Endou|Egln3|Krt80|Sstr2|Cd93|Npl|Notch3|Rin3|Slc16a9|Arhgef3|Serpinb2|Tbxa2r|Ppfibp2|Tgfbi|Gas7|Hp|Gmpr|Ass1|Cdk5r1|Tmod1|Aatk|Nrg1|Gbp3|Lbp|4930486L24Rik|C1ra|Sox13|Cldn15|Myo7a|Cables1|Gchfr|Tmem119
GM14326_TARGET_GENES	0.09989	0.80777	0.0433171	0.52844	1.21691	49	Srrm4|Hoxa7|Pde9a|Spock2|Cp|Gm3985|Myo1g|Tdrd9|Kcnt2|Dennd2a|Pcdhgc5|Islr|Tspan17|Bscl2|Xpnpep2|Fbxo36
GOBP_EPITHELIAL_CELL_APOPTOTIC_PROCESS	0.0989901	0.80777	0.0435354	0.545417	1.23972	38	Rgcc|Gas6|Ndnf|Angptl4|Cdh5|Igf1|Angpt1|Sfrp4|Ppargc1a|Nupr1|Sort1|Sema5a|Akr1c14
GOBP_ERK1_AND_ERK2_CASCADE	0.0990901	0.80777	0.043511	0.505276	1.18206	72	Ezr|Gas6|Gata4|Ephb2|Nek10|Adipoq|Igf1|Esr2|Ccl11|Ccl6|Ccl9|Fgfr2|Angpt1|Il6|Ccl2|Ccl7|Akap12|Egfr|Epor|Nox4|Ddr1|Ror1
GOBP_MEMORY	0.0981902	0.80777	0.0437318	0.547679	1.24374	37	Csmd1|Il1rn|Foxo6|Adcy1|Dbh|Ptn|Igf1
GOBP_PROTEOGLYCAN_METABOLIC_PROCESS	0.10069	0.80777	0.0431254	0.625048	1.3433	14	Ndst4|Ndnf|Igf1
GOBP_REGULATION_OF_BLOOD_VESSEL_ENDOTHELIAL_CELL_MIGRATION	0.0985901	0.80777	0.0436333	0.56221	1.26514	30	Rgcc|Fgfbp1|Igf1|Prl2c2|Jup|Angpt1|Vegfc|Pparg|Tbxa2r|Angpt2
GOBP_REGULATION_OF_NEURAL_PRECURSOR_CELL_PROLIFERATION	0.0992901	0.80777	0.0434623	0.582752	1.29162	23	Pde9a|Cend1|Ptn|Igf1|Adgrg1|Prl2c2|Vegfc|Nes
GOBP_SENSORY_PERCEPTION_OF_LIGHT_STIMULUS	0.10039	0.80777	0.043197	0.585515	1.2942	22	Zic2|Gucy2f|Gprc5c|Pcdh15|Lamc3|Cdh23|Rgs9bp|Sema5a|Cfh|Reep6
MIR_221_5P	0.09959	0.80777	0.0433895	0.634263	1.35761	13	Slc6a17|Tecrl
MIR_501_5P	0.10009	0.80777	0.043269	0.612956	1.32851	16	Zic4|Ipcef1|Kcnc2|Slc6a2
MIR_5112	0.09969	0.80777	0.0433653	0.634174	1.35742	13	Ephb2|Ipcef1|Ubd
MIR_7028_3P	0.10009	0.80777	0.043269	0.619014	1.33692	15	Tmem132b|Adgrf5|Mgat3|F11r|Dennd2a|Syn1
MIR_7051_3P	0.10049	0.80777	0.0431731	0.595655	1.30543	19	Hoxa5|Adcy1|Crmp1|Ccl9|Bmpr1b|Nes|Mfap5
MIR_764_3P	0.0992901	0.80777	0.0434623	0.619522	1.33802	15	Pax2|Onecut2|Igf1
MIR_8095	0.10069	0.80777	0.0431254	0.640535	1.36388	12	Rnls|Patj|Pcdh15
REACTOME_CELL_SURFACE_INTERACTIONS_AT_THE_VASCULAR_WALL	0.0992901	0.80777	0.0434623	0.613428	1.32954	16	Gas6|F11r|Itgal|Olr1|Angpt1|Lck|Angpt2|Cxadr|Sdc2
RUAN_RESPONSE_TO_TNF_DN	0.10069	0.80777	0.0431254	0.562257	1.26376	29	Aoc3|Col15a1|Ltc4s|Selenbp1|Adipoq|Cidec|Aqp7|Plin4|Pparg
chr1H3	0.09989	0.80777	0.0433171	0.601477	1.31358	18	Rgs7|Ifi209|F11r|Spta1|Igsf9|Ifi214|Fcgr4
AFFAR_YY1_TARGETS_DN	0.10129	0.809723	0.0429831	0.540024	1.23136	40	Col15a1|Plscr2|Fmod|Folh1|Clec3b|Dlx3|Ccl2|Ccl7|Neurl1a|Tgfbi|Prelp|Trib3|Nsg1|Nipsnap1|Cyp7b1|Sqle|Hmgcs1|Scarb1|Scd2|Matn2|Cyp51|Nsdhl|Fdps|Fads2|Myo1b|Msmo1|Fdft1|Il1r1
GAVIN_FOXP3_TARGETS_CLUSTER_P4	0.10249	0.809723	0.0427021	0.561471	1.26199	29	Rgcc|Gbp4|Chd7|Sh3bgrl2|Ggt5|Itih5|Sema4f|Ppm1l|Sema4a|St3gal6|Fah|Rragd|Bach2|Epas1
GOBP_CELLULAR_RESPONSE_TO_ALCOHOL	0.10249	0.809723	0.0427021	0.611657	1.3257	16	Ces1a|Jup|Ccl7|Ahr|Ptgfr|Adcy8|Akr1c14|Ces1g|Efna5|Mir351
GOBP_COLUMNAR_CUBOIDAL_EPITHELIAL_CELL_DEVELOPMENT	0.10239	0.809723	0.0427253	0.639441	1.36155	12	Hoxa5|Bmp5|Dll1
GOBP_NEGATIVE_REGULATION_OF_CARBOHYDRATE_METABOLIC_PROCESS	0.10269	0.809723	0.0426557	0.659985	1.38846	10	Adipoq|Il6|Adra1b|Ppargc1a|Nupr1
GOBP_NEGATIVE_REGULATION_OF_TRANSFORMING_GROWTH_FACTOR_BETA_RECEPTOR_SIGNALING_PATHWAY	0.10309	0.809723	0.0425634	0.617114	1.33282	15	Onecut2|Peg10|Prdm16|Adamtsl2|Veph1|Pparg
GOBP_POSITIVE_REGULATION_OF_ERK1_AND_ERK2_CASCADE	0.10319	0.809723	0.0425404	0.527129	1.21389	49	Gas6|Gata4|Igf1|Esr2|Ccl11|Ccl6|Ccl9|Fgfr2|Angpt1|Il6|Ccl2|Ccl7|Akap12|Egfr|Epor|Nox4|Ddr1|Ror1
GOBP_SMOOTHENED_SIGNALING_PATHWAY	0.10299	0.809723	0.0425864	0.577344	1.28207	24	Zic1|Foxf1|Sfrp1|Foxa1|Fgfr2
GOCC_PLASMA_MEMBRANE_PROTEIN_COMPLEX	0.10239	0.809723	0.0427253	0.492288	1.16286	93	Scn7a|Cacna1i|Kcna5|Kcnq5|Gng13|Cdh5|Igf1|Kcnc2|Catsperg1|Itgal|Patj|Ret|Jup|Cntfr|H2-T23|Il6|Gjb5|H2-T-ps|Atp1b2|Fcgr4|Cdh23|Cacna1b|Itgb8|Kcnd1|Tlr6|Cdh18|Grik4|Nox4|Cnih2|Adam8|Kcnab3|Cdh6|Acvr1c|Itga8
GOCC_TRANSPORTER_COMPLEX	0.10229	0.809723	0.0427486	0.529991	1.21808	47	Scn7a|Cacna1i|Trdn|Kcna5|Kcnq5|Kcnc2|Catsperg1|Uqcrc1|Atp1b2|Cacna1b|Kcnd1|Lrrc8d
MIKKELSEN_NPC_LCP_WITH_H3K4ME3	0.10179	0.809723	0.0428654	0.624715	1.34258	14	Cp|Ampd3|Timp4|Gpsm3|Dusp27|Fgd4|Gpr173|Ddr1|Ecm2
MIR_5104	0.10269	0.809723	0.0426557	0.561388	1.26181	29	Piezo2|Kcnq5|Ank1|Onecut2|Ebf2|Ret
MIR_669N	0.10169	0.809723	0.0428889	0.581463	1.28876	23	Hoxa5|Igfbp3|Ebf2|Pappa|Itih5|Ppm1l
RASHI_RESPONSE_TO_IONIZING_RADIATION_3	0.10219	0.809723	0.0427719	0.660262	1.38904	10	Hoxa6
chr16B1	0.10299	0.809723	0.0425864	0.646844	1.36938	11	Kng2|Adipoq|Kng1|Fetub|Fam131a
ZENG_GU_ICB_CONTROL_METAGENE_31_PRECICTIVE_ICB_RESISTANCE	0.10339	0.810111	0.0424944	0.587529	1.29503	21	Dact2|Pcsk6|Tmem132b|Dgki|Wnt6|Ism2|Nhlrc1|Otx1
MIR_133B_5P	0.10359	0.810499	0.0424486	0.65939	1.3872	10	Trdn|Sfrp1|Rbm20
MIR_7019_3P	0.10439	0.815572	0.0422667	0.623166	1.33925	14	Prdm16|Spta1|Ret|Crocc2|Rph3al|F3
RAY_TUMORIGENESIS_BY_ERBB2_CDC25A_UP	0.10459	0.81595	0.0422216	0.559409	1.25884	30	Glipr1|Ctsc|St6galnac2|Emb|Nkain3|Itih5|Atp1b2|Angpt2|Tspan17|Rragd|Scd2|Matn2|Wdr66|Tm7sf2|Chd3|Dmtn|Coro2b|Plscr1
GOBP_MYELOID_CELL_APOPTOTIC_PROCESS	0.10499	0.817885	0.0421316	0.658776	1.38591	10	Gas6|Adipoq|Il6
GOBP_NEURON_RECOGNITION	0.105589	0.819778	0.0419976	0.622464	1.33775	14	Ephb2|Emb|Nrcam|Cntn6|Sema5a|Sema3a|Cdk5r1|Foxg1|Epha4|Ephb3|L1cam|Plxnd1
GOBP_RESPONSE_TO_KETONE	0.105689	0.819778	0.0419754	0.559857	1.25837	29	Gas6|Pappa|Esr2|Mbp|Cacna1b|Ahr|Ptgfr|Agtr1b|Adcy8|Gdnf|Akr1c14|Efna5|Mir351|Fbxo32|Errfi1
LEE_TARGETS_OF_PTCH1_AND_SUFU_DN	0.105389	0.819778	0.0420422	0.615636	1.32963	15	Cend1|Slc13a3|Spock2|Tspan2|Kif1a|Tspan17|Cnih2
DARWICHE_SQUAMOUS_CELL_CARCINOMA_DN	0.106089	0.820516	0.0418868	0.565468	1.26488	27	Apod|Aff3|Cp|Ebf2|Clec3b|Patj
chr14D1	0.106089	0.820516	0.0418868	0.637354	1.3571	12	Gata4|Gm20675|Ebf2|Gm10860|Dock5
MIR_3071_5P	0.106289	0.820883	0.0418427	0.547159	1.23955	35	Irs4|D630003M21Rik|Rgs7|St6galnac2|Doc2b
GOBP_REGULATION_OF_CARDIAC_MUSCLE_CELL_PROLIFERATION	0.106489	0.82125	0.0417987	0.637042	1.35644	12	Gata6|Gata4|Fgfr2|Tbx2
GOBP_CELLULAR_RESPONSE_TO_INTERLEUKIN_1	0.107589	0.824402	0.0415588	0.589035	1.29418	20	Il1rn|Ccl11|Ccl6|Ccl9|Il6|Ccl2|Ccl7
GOBP_CELL_MATURATION	0.107489	0.824402	0.0415804	0.565103	1.26406	27	Srrm4|Hoxa5|Foxa1|Esr2|Ret|Nrcam|Pparg
GOBP_LABYRINTHINE_LAYER_DEVELOPMENT	0.107689	0.824402	0.0415371	0.614404	1.32697	15	Bmp7|Bmp5|Fgfr2|Gjb5
GOBP_MULTICELLULAR_ORGANISMAL_RESPONSE_TO_STRESS	0.108889	0.824402	0.0412797	0.596662	1.30306	18	Ephb2|Dbh|Esr2|Ret|Slc6a2|Cacna1b
GOBP_NEGATIVE_REGULATION_OF_SMOOTH_MUSCLE_CELL_PROLIFERATION	0.108289	0.824402	0.0414079	0.596963	1.30372	18	Igfbp3|Apod|Adipoq|Esr2|Npr3|Npr1|Ppargc1a|Pparg
GOBP_OSTEOBLAST_DIFFERENTIATION	0.108689	0.824402	0.0413224	0.522728	1.20587	51	Msx2|Bmp7|Igfbp3|Bmp3|Sfrp1|Ifitm1|Igf1|Areg|Il6|Bmpr1b|Ahr|Vegfc|Pparg|Lrrc17
GOBP_POSITIVE_REGULATION_OF_VASCULATURE_DEVELOPMENT	0.108889	0.824402	0.0412797	0.529845	1.2137	44	Gata6|Gata4|Ptgis|Cdh5|Ccl11|Dll1|Prl2c2|Jup|Itgb8|Vegfc|Cyp1b1|Tbxa2r|F3|Angpt2|Sema5a|Jmjd8|Adam12|Hmox1
GOBP_REGULATION_OF_CELL_DIVISION	0.108789	0.824402	0.041301	0.596694	1.30313	18	Nanog|Ptn|Dll1|Fgfr2|Nap1l2|Vegfc|Susd2
GOBP_RETINA_MORPHOGENESIS_IN_CAMERA_TYPE_EYE	0.108889	0.824402	0.0412797	0.656167	1.38043	10	Dio3|Ptn|Dll1|Cfh|Fjx1|Bhlhe22
GOBP_SMOOTH_MUSCLE_CELL_MIGRATION	0.107189	0.824402	0.0416456	0.558415	1.2566	30	Igfbp3|Adipoq|Igf1|Ppargc1a|Pparg|Cyp1b1|F3|Sema6d|Dock5|Adamts1|Nox4|Ddr1|Egfl7
MIR_9768_5P	0.108289	0.824402	0.0414079	0.578351	1.28186	23	Wasf3|Ezr|Esr2|Ppm1e|Deptor|Cobl|Csmd3
REACTOME_PHASE_I_FUNCTIONALIZATION_OF_COMPOUNDS	0.108789	0.824402	0.041301	0.613973	1.32603	15	Aoc3|Ptgis|Arnt2|Cyp4a12b|Ahr|Cyp1b1|Aldh1a1|Cyp2s1|Cyp7b1|Cyp4v3|Cyp51|Paox
chr11A1	0.107489	0.824402	0.0415804	0.657069	1.38232	10	Igfbp3|Adcy1|Gm12002|Myo1g
GOBP_REGULATION_OF_LEUKOCYTE_PROLIFERATION	0.109189	0.825512	0.041216	0.533171	1.21845	42	Ephb2|Cd300a|Igf1|Cd38|Il33|Itgal|Spta1|H2-T23|Il6|H2-T-ps|Bst1
GOBP_RESPONSE_TO_CHEMOKINE	0.109589	0.827318	0.0411315	0.634766	1.35159	12	Ccl11|Ccl6|Ccl9|Ccl2|Ccl7
GOBP_RESPONSE_TO_XENOBIOTIC_STIMULUS	0.109889	0.827318	0.0410684	0.523537	1.20681	50	Gas6|Gata6|Gata4|Abcb11|Arnt2|Sfrp1|Adipoq|Cd38|Sult1a1|Ppm1e|Ahr|Lck|Cyp1b1|Dpep1|Gstm4|Aldh1a1|Cyp2s1
MIR_3088_5P	0.109789	0.827318	0.0410894	0.655817	1.37969	10	Pcdhga9|Pcdhga3|Pcdhga8|Hacd4|Prss23|Pcdhga7
WP_PPAR_SIGNALING_PATHWAY	0.110289	0.82917	0.0409846	0.577235	1.27939	23	Slc27a1|Angptl4|Adipoq|Olr1|Cyp4a12b|Fabp4|Aqp7|Pparg
GOBP_TISSUE_REGENERATION	0.110589	0.830265	0.040922	0.628083	1.34439	13	Gata4|Ptn|Igf1
GOBP_DEFENSE_RESPONSE	0.111189	0.833607	0.0407977	0.448965	1.09252	305	Aoc3|Gata6|Plscr2|Kng2|Il1rn|Ctsc|Ptgis|Ephb2|Gbp4|Adcy1|Cd300a|Ptx3|Susd4|Gbp8|Apod|Sigirr|Ptn|Ubd|Cdh5|Foxf1|Defb41|Adipoq|Ifitm1|Igf1|Tspan2|Kng1|Gbp11|Esr2|Ccl11|Ggt5|Il33|Ifi209|Mpeg1|Gbp10|Ppl|Ccl6|Ccl9|Olr1|H2-T23|Klrb1a|Il6|H2-T-ps|Bst1|Ifi214|Batf2|Tspan18|Gbp9|Ccl2|Serpinb9e|Masp2|Ccl7|Slc11a1|Fcgr4|Colec10|Adamts5|Bmpr1b|Fabp4|Trim30d|Ahr|Lck|Nupr1|Pparg|Gpsm3|Tlr6|Tbxa2r|Ptgfr|Dpep1|F…
GOBP_REGULATION_OF_LEUKOCYTE_MIGRATION	0.111489	0.834282	0.0407359	0.526787	1.2097	46	Gas6|Aoc3|Hoxa7|Cd300a|Apod|Ptn|Il33|Bst1|Ccl2|Ccl7|Rin3|Vegfc|Gpsm3
MIR_881_5P	0.111589	0.834282	0.0407153	0.506534	1.18129	66	Msx2|Ephb2|Krt88|Kcnq5|Slfn5|Cd38|Trim67|Rgs20|Sult1a1|Cd93|Tspan18|Adra1b|Ppm1e|Deptor|Zfp583|Otx1|Ppargc1a|Mob3b|Gpr173|Tmod2|Map1b|Efna5|Lrp3|Lrrc4c
GOBP_EPITHELIAL_CELL_PROLIFERATION	0.113689	0.83719	0.0402897	0.478221	1.13971	120	Rgcc|Hoxa5|Fgfbp1|Igfbp3|Aldh1a2|Gdf5|Bmp5|Dbh|Pax2|Ptn|Mtss1|Sfrp1|Igf1|Areg|Esr2|Ccl11|Fgfr2|Il6|Serpinb1b|Loxl2|Hnf1b|Tbx2|Ccl2|Foxp2|Vegfc|Nupr1|Pparg|Dach1|F3|Agtr1b|Sema5a|Egfr
GOBP_MYELOID_CELL_DEVELOPMENT	0.113289	0.83719	0.0403699	0.606384	1.31427	16	Ank1|Adgrf5|Tspan2
GOBP_REGULATION_OF_T_CELL_RECEPTOR_SIGNALING_PATHWAY	0.113689	0.83719	0.0402897	0.653779	1.3754	10	Ezr|Cd300a
GOBP_STRIATED_MUSCLE_CELL_APOPTOTIC_PROCESS	0.113289	0.83719	0.0403699	0.589389	1.2917	19	Gata6|Gata4|Igfbp3
GOMF_OXIDOREDUCTASE_ACTIVITY_ACTING_ON_PEROXIDE_AS_ACCEPTOR	0.113189	0.83719	0.04039	0.641905	1.35892	11	Cygb|Ltc4s|Upk3bl
MIR_669K_5P	0.112789	0.83719	0.0404707	0.551007	1.24372	32	Bmp7|Ank1|Ebf2|Pappa|Iglon5|Bean1|Sorbs2|Adamts5|Sema5a|Stx1b|Fjx1
MIR_6989_5P	0.113489	0.83719	0.0403297	0.589332	1.29158	19	Aoc3|Scn7a|Thsd4|Pde1c|Fgfr2|Des
MIR_7041_3P	0.113289	0.83719	0.0403699	0.632768	1.34734	12	Onecut2|Iglon5|Syn1|Dach1|Gas7|Sema5a
REACTOME_ELASTIC_FIBRE_FORMATION	0.112489	0.83719	0.0405315	0.627015	1.3421	13	Bmp7|Gdf5|Loxl2|Itgb8|Mfap5|Mfap2|Itga8|Lox
WP_ADIPOGENESIS_GENES	0.113689	0.83719	0.0402897	0.530747	1.21428	43	Irs4|Gata4|Ptgis|Bmp3|Adipoq|Igf1|Cntfr|Il6|Sfrp4|Fabp4|Ahr|Ppargc1a|Pparg
chr8E1	0.112589	0.83719	0.0405112	0.576151	1.27699	23	Fendrr|Foxf1|Gm26747|Cntnap4|Atp2c2|Maf|Dpep1|Gm15894|Tubb3|Rhou|Spire2|A330074K22Rik|Osgin1|Cyba
MORI_PRE_BI_LYMPHOCYTE_UP	0.113889	0.837517	0.0402497	0.653726	1.37529	10	Emb|Mpeg1|Ankrd33b|Kank3
GOBP_ACTIN_NUCLEATION	0.114789	0.838561	0.0400712	0.625523	1.33891	13	Wasf3|Lmod1|Carmil3
GOBP_ARP2_3_COMPLEX_MEDIATED_ACTIN_NUCLEATION	0.115188	0.838561	0.0399925	0.652914	1.37358	10	Wasf3|Carmil3
GOBP_CELL_FATE_DETERMINATION	0.115188	0.838561	0.0399925	0.652945	1.37365	10	Gata6|Pax2|Ebf2|Tbx2
GOBP_POSITIVE_REGULATION_OF_T_CELL_PROLIFERATION	0.114489	0.838561	0.0401305	0.594392	1.2981	18	Igf1|Itgal|Spta1|H2-T23|Il6|H2-T-ps
GOBP_REGULATION_OF_EPITHELIAL_TO_MESENCHYMAL_TRANSITION	0.115588	0.838561	0.0399142	0.564724	1.26039	26	Rgcc|Bmp7|Sfrp1|Foxa1|Il6|Loxl2
GOBP_RESPONSE_TO_ALCOHOL	0.115188	0.838561	0.0399925	0.561643	1.25632	27	Dbh|Igf1|Ces1a|Jup|Ccl7|Ahr|Ptgfr|Adcy8|Akr1c14|Ces1g|Aldh1a1|Efna5|Mir351
GOBP_RESPONSE_TO_STEROID_HORMONE	0.114689	0.838561	0.040091	0.526995	1.20869	45	Il1rn|Sfrp1|Igf1|Foxa1|Areg|Pappa|Esr2|Il6|Sult1a1|Sstr2|Mbp|Adra1b|Fam107a|Agtr1b|Gdnf|Akr1c14|Ass1|Fbxo32|Lox|Cyp7b1|Errfi1|Calcoco1
MIR_12192_5P	0.115188	0.838561	0.0399925	0.617831	1.32779	14	Tmem132b|Apod|Mgat3|Sorcs2|Tbx2|Deptor
MIR_6938_3P	0.115288	0.838561	0.0399729	0.617779	1.32768	14	Syndig1|Zbtb7c|Sfrp1|Egln3
RASHI_RESPONSE_TO_IONIZING_RADIATION_6	0.115488	0.838561	0.0399338	0.631773	1.34522	12	Ubd|Kng1|Ccl9
CHEBOTAEV_GR_TARGETS_DN	0.118888	0.840965	0.0392827	0.557475	1.24926	28	Igfbp3|Sox21|Myl9|Lrrn3|Plcxd2|Nrcam|Gpm6b|Gdnf|Mob3b|4930550C14Rik|Phldb2|Rtn2
GOBP_AMINE_METABOLIC_PROCESS	0.118688	0.840965	0.0393203	0.599465	1.30329	17	Rnls|Aoc3|Dbh|Sult1a1|Npr1
GOBP_GRANULOCYTE_MIGRATION	0.118488	0.840965	0.0393579	0.566842	1.26175	25	Cd300a|Ccl11|Ccl6|Ccl9|Bst1|Ccl2|Ccl7|Dpep1|Cmklr1|Il17ra|Adam8|Cxadr|Rac3|Lbp|Dysf
GOBP_MESENCHYMAL_CELL_MIGRATION	0.118088	0.840965	0.0394335	0.58723	1.28697	19	Bmp7|Pitx2|Ret|Sema4f|Sema4a|Gdnf|Sema6d|Sema5a|Sema3a
GOBP_NEGATIVE_REGULATION_OF_MAP_KINASE_ACTIVITY	0.118688	0.840965	0.0393203	0.599454	1.30327	17	Cd300a|Cblc|Sfrp1|Adipoq|Pparg|Irak3
GOBP_NEUROTRANSMITTER_TRANSPORT	0.117588	0.840965	0.0395284	0.541964	1.22908	36	Slc6a17|Doc2b|Dgki|Syn2|Rims2|Syngr3|Slc6a2|Gpm6b|Rph3al|Cacna1b|Syn1|Gdnf|Sncg|Stx1b
GOBP_POSITIVE_REGULATION_OF_FAT_CELL_DIFFERENTIATION	0.118688	0.840965	0.0393203	0.573782	1.27174	23	Bmp7|Zbtb7c|Sfrp1|Igf1|Prdm16
GOBP_REGULATION_OF_INFLAMMATORY_RESPONSE	0.118288	0.840965	0.0393956	0.50563	1.17814	65	Aoc3|Ctsc|Ptgis|Cdh5|Foxf1|Adipoq|Igf1|Il33|H2-T23|Il6|H2-T-ps|Bst1|Fabp4|Ahr|Nupr1|Pparg|Gpsm3|Tlr6|Nlrp2|Il17ra|Adam8
GOBP_SYNAPTIC_VESICLE_LOCALIZATION	0.117788	0.840965	0.0394904	0.651345	1.37028	10	Syndig1|Syn2|Fgfr2|Syn1|Cnih2
GOMF_TRANSMEMBRANE_RECEPTOR_PROTEIN_KINASE_ACTIVITY	0.118888	0.840965	0.0392827	0.599426	1.30321	17	Ephb2|Ret|Fgfr2|Bmpr1b|Egfr|Ddr1|Ror1|Acvr1c|Epha4|Epha7|Ephb3
HALLMARK_KRAS_SIGNALING_DN	0.118588	0.840965	0.0393391	0.563125	1.25682	26	Irs4|Abcb11|Gprc5c|Cntfr|Selenop|Bmpr1b|Kcnd1|Serpinb2|Ptgfr|Gdnf|Kcnn1
LEE_BMP2_TARGETS_UP	0.116988	0.840965	0.0396432	0.460283	1.10995	195	Ezr|Aoc3|Scn7a|Bmp7|Peli2|Aldh1a2|Krt88|Rsph3b|Apod|Emb|Spock2|Arnt2|Ifitm1|Naprt|Col6a4|Cp|Msx1|Ccl11|Ggt5|H2-T23|Ampd3|Slc40a1|Sorcs2|Col7a1|Krt7|Aspg|Enpp2|Sult1a1|Sfrp4|Atp1b2|Notch3|Ddah2|Gpm6b|Sema4a|Maf|Ppm1e|Deptor|Ptprd|Bmf|Itgb8|Nupr1|Fam107a|Lrrc17|F3|Oasl2|Abca1|Qpct|Fgd4|Prelp|Mfap2|Ddr1|Akr1c14|Tmcc3|Ccdc80|Hacd4|Rtn2|Prss23|Mettl7a1|Rragd|Fbxo32|Col6a2|Cyp4v3|Rnasel|Renbp|Gbp3|Col6…
MIR_3088_3P	0.118188	0.840965	0.0394145	0.623964	1.33557	13	Cp|Pcdh15|Gjb5|H2-T-ps|Cyp1b1|Akr1c14|Nipsnap1
MIR_343	0.118588	0.840965	0.0393391	0.609257	1.31585	15	Csmd1|Slc38a1
MIR_504_3P	0.116688	0.840965	0.0397009	0.526286	1.20707	45	Aoc3|Arl14epl|Pax2|Hmgcll1|Rbm20|Rab37|Rgs20|Hnf1b|Pianp|Dlx3|Nhlrc1|Carmil3
MIR_6937_5P	0.118688	0.840965	0.0393203	0.650827	1.36919	10	Zic1|Onecut2
MIR_7226_5P	0.117288	0.840965	0.0395857	0.609966	1.31738	15	Csmd1|Tmem132b|Sema4f|Ppargc1a|Gas7|Hcfc1r1
MIR_7231_5P	0.116988	0.840965	0.0396432	0.567422	1.26304	25	D630003M21Rik|Pcsk6|Cend1|Pde1c|Igf1
MIR_7235_3P	0.117188	0.840965	0.0396048	0.624161	1.33599	13	Arnt2|Pcdh15|Ankrd33b|Serpinb2|Dock5|Epor
MIR_3473B_MIR_3473E	0.119488	0.8441	0.0391706	0.582846	1.28058	20	Ephb2|Adcy1|Ptprf|Srgap1|Mpeg1
LEE_AGING_CEREBELLUM_DN	0.120288	0.848637	0.0390223	0.592271	1.29347	18	Zic2|Doc2b|Prl2c3
MIR_5098	0.120488	0.848935	0.0389855	0.516601	1.19305	52	Zic1|Ndnf|Pde1c|Col23a1|Prl2c3|Prdm16|Chd7|Rims2|Prl2c2|Angpt1|Slc40a1
GOBP_BLOOD_VESSEL_ENDOTHELIAL_CELL_MIGRATION	0.124288	0.849367	0.0383017	0.534037	1.21548	39	Rgcc|Fgfbp1|Cdh5|Igf1|Prl2c2|Jup|Angpt1|Vegfc|Pparg|Cyp1b1|Tbxa2r|Angpt2|Adam8|Stard13|Efnb2|Hmox1
GOBP_CARDIAC_MUSCLE_CELL_PROLIFERATION	0.123788	0.849367	0.0383899	0.620205	1.32752	13	Gata6|Gata4|Fgfr2|Tbx2
GOBP_CELL_DIFFERENTIATION_INVOLVED_IN_KIDNEY_DEVELOPMENT	0.121888	0.849367	0.03873	0.621503	1.3303	13	Pax2|Mtss1|Adipoq|Basp1
GOBP_EXPORT_ACROSS_PLASMA_MEMBRANE	0.123288	0.849367	0.0384787	0.61361	1.31872	14	Kcna5|Slc27a1|Slc40a1|Atp1b2|Kcnt2|Abca1|Abcc4
GOBP_GLIAL_CELL_DEVELOPMENT	0.124988	0.849367	0.038179	0.554531	1.24266	28	Wasf3|Tspan2|Dll1|Lamc3|Ndrg1|Gpm6b|Adam22|Egfr|Ror1
GOBP_HEART_PROCESS	0.121688	0.849367	0.0387662	0.54332	1.22941	34	Rnls|Gata6|Gata4|Trdn|Kcna5|Jup|Adra1b|Cacna1b
GOBP_NEGATIVE_REGULATION_OF_CELL_ADHESION	0.125987	0.849367	0.0380054	0.501631	1.17039	67	Rgcc|Hoxa7|Dact2|Kng2|Il1rn|Ephb2|Cd300a|Apod|Adipoq|Kng1|Angpt1|Enpp2|Mbp|Fam107a|Cyp1b1|Angpt2|Sema5a|Vtcn1|Ass1|Adam8|Phldb2
GOBP_NEGATIVE_REGULATION_OF_DEVELOPMENTAL_PROCESS	0.124888	0.849367	0.0381965	0.457156	1.10373	207	Rgcc|Gas6|Hoxa7|Msx2|Hoxa5|Bmp7|Nanog|Sox21|Ephb2|Gdf5|Pax2|Ptn|Pi16|Sfrp1|Adipoq|Igf1|Ntn1|Foxa1|Areg|Prdm16|Msx1|Ccl11|Dll1|Prl2c2|Ccl9|Rflna|Il6|Gdf15|Sema4f|Loxl2|Hnf1b|Mbp|Tbx2|Ccl2|Notch3|Sema4a|Ahr|Vegfc|Ppargc1a|Pparg|Lrrc17|Sema6d|Angpt2|Insl6|Sort1|4930550C14Rik|Sema5a|Ptpn13|Egfr|Adamts1|Trib3|Fstl3
GOBP_NEGATIVE_REGULATION_OF_ENDOCYTOSIS	0.123488	0.849367	0.0384431	0.580842	1.27618	20	Plscr2|Cd300a|Adipoq|Sh3gl3|Rin3
GOBP_NEGATIVE_REGULATION_OF_PROTEOLYSIS	0.125387	0.849367	0.0381093	0.506949	1.178	61	Gas6|Kng2|Tfpi|Pax2|Pi16|Igf1|Kng1|Itih5|Il6|Col7a1|Serpinb1b|Timp4|Serpinb9e|Fetub|Serpinb2|Dpep1|Itih2
GOBP_NEGATIVE_REGULATION_OF_RESPONSE_TO_WOUNDING	0.124888	0.849367	0.0381965	0.619539	1.3261	13	Kng2|Tfpi|Kng1|Il33|Cldn19|Phldb2|Rtn4rl1|Epha4|C1qtnf1
GOBP_NOTCH_SIGNALING_PATHWAY	0.124488	0.849367	0.0382665	0.533847	1.21505	39	Bmp7|Kcna5|Foxa1|Dll1|Hnf1b|Tbx2|Timp4|Sorbs2|Notch3|Gas2|Neurl1a|Cntn6|Hp|Egfl7|Llgl2|Cdh6
GOBP_PHOSPHOLIPASE_C_ACTIVATING_G_PROTEIN_COUPLED_RECEPTOR_SIGNALING_PATHWAY	0.124588	0.849367	0.038249	0.647986	1.36321	10	Gng13|Gpr27|Npr3|Adra1b|Agtr1b|Cmklr1|Bicd1
GOBP_POSITIVE_REGULATION_OF_CELL_CYCLE_G1_S_PHASE_TRANSITION	0.123288	0.849367	0.0384787	0.613521	1.31853	14	Rgcc|Kcna5|Tbx2|Egfr|Adamts1
GOBP_POSITIVE_REGULATION_OF_DEPHOSPHORYLATION	0.123988	0.849367	0.0383546	0.636349	1.34716	11	Cd300a|Cdh5
GOBP_POSITIVE_REGULATION_OF_ORGANELLE_ORGANIZATION	0.122388	0.849367	0.0386398	0.487027	1.15044	93	Wasf3|Rgcc|Msx2|Doc2b|Ank1|Mtss1|Igf1|Fes|Msx1|Ccl11|Rims2|Lmod1|Ppm1e|Cacna1b|Bmf|Ppargc1a|Baiap2l2|Nes|Sema5a|Gm14137|Nox4
GOBP_REGULATION_OF_BIOMINERAL_TISSUE_DEVELOPMENT	0.123688	0.849367	0.0384077	0.555392	1.24459	28	Gas6|Bmp7|Ptn|Wnt6|Rflna|Gpm6b|Bmpr1b|Phospho1|S1pr1
GOBP_REGULATION_OF_HORMONE_LEVELS	0.124288	0.849367	0.0383017	0.476805	1.13578	118	Il1rn|Dio3|Pcsk6|Igfbp3|Aldh1a2|Bmp5|Doc2b|Gpr27|Pde1c|Sfrp1|Adipoq|Igf1|Foxa1|Mafa|Cd38|Chd7|Rims2|Il6|Sult1a1|Hnf1b|Foxd1|Rph3al|Bmpr1b|Cpa3|Ppargc1a|Pparg|Cyp1b1|Adcy8|Gipr|Egfr|Aldh1a7|Akr1c14|Aldh1a1|Cyp2s1
GOBP_REGULATION_OF_MYELOID_LEUKOCYTE_DIFFERENTIATION	0.122988	0.849367	0.0385322	0.564828	1.25726	25	Hoxa7|Sfrp1|Adipoq|Fes|Prdm16|Ccl9|Lrrc17|Fstl3|Adam8
GOBP_RESPONSE_TO_PAIN	0.125987	0.849367	0.0380054	0.647074	1.3613	10	Dbh|Ret|Slc6a2|Cacna1b
GOBP_STRIATED_MUSCLE_CELL_PROLIFERATION	0.123288	0.849367	0.0384787	0.597016	1.29797	17	Gata6|Gata4|Fgfr2|Angpt1|Tbx2
GOCC_9PLUS2_MOTILE_CILIUM	0.122888	0.849367	0.0385501	0.601972	1.30471	16	Rsph3b|Rsph9|Catsperg1
GOMF_COPPER_ION_BINDING	0.124488	0.849367	0.0382665	0.619785	1.32662	13	Aoc3|Dbh|Cp|Loxl2|Sncg|Rnpep|Lox
GOMF_MONOATOMIC_CATION_CHANNEL_ACTIVITY	0.126387	0.849367	0.0379365	0.537657	1.21931	36	Piezo2|Scn7a|Cacna1i|Kcna5|Kcnq5|Kcnc2|Kcnt2|Cacna1b|Kcnd1|Kcnn1|Grik4
GOMF_MONOOXYGENASE_ACTIVITY	0.126087	0.849367	0.0379881	0.605649	1.30806	15	Ptgis|Dbh|Cyp4a12b|Cyp1b1|Akr1c14|Cyp2s1|Hmox1|Cyp7b1|Cyp4v3|Sqle|Cyp2c55|Cyp51
GOMF_PHOSPHOPROTEIN_PHOSPHATASE_ACTIVITY	0.125587	0.849367	0.0380746	0.573041	1.26663	22	Ptprf|Ppm1j|Ppm1l|Ppm1e|Ptprd|Lck|Dusp27|Ptpn13
GOMF_SULFUR_COMPOUND_BINDING	0.126287	0.849367	0.0379537	0.505016	1.17515	63	Bmp7|Ndnf|Pcsk6|Ptn|Sfrp1|Ptprf|Col23a1|Adgre5|Clec3b|Adgrg1|Fgfr2|Sult1a1|Ccl2|Ccl7|Adamts5|Cbs|Sema5a|Prelp|Adamts1|Cfh|Ccdc80|Ecm2|Rtn4rl1
MIR_22_5P	0.125287	0.849367	0.0381267	0.584451	1.28088	19	Gata6|Gata4|Pde1c|Pappa|Akap12|Vegfc
MIR_380_5P	0.124388	0.849367	0.0382841	0.627222	1.33553	12	Onecut2|Crocc2|Tspan18|Hic1|S1pr1|Vtcn1|Frk|Prkar2b|Pcdh18|Snai2|Fst
MIR_467A_3P	0.125787	0.849367	0.0380399	0.475018	1.13208	120	Zic1|Csmd1|Ndnf|Pitx2|Sox21|Slc38a1|Arl14epl|Dlx4|Bmp5|Foxa1|Tspan2|Prdm16|Pappa|Dll1|Cntfr|Fgfr2|Sstr2|Syngr3|Akap12|Arap2|Adamts5|Bmpr1b|Ccdc166|Dach1|F3|Fgd4|Adam22|Adgrg2|Adamts1
MIR_546	0.121388	0.849367	0.0388208	0.585983	1.28424	19	Abcb11|Adcy1|Onecut2|Cntfr|Ankrd33b|Plin4|Sema6d
MIR_669F_3P	0.125787	0.849367	0.0380399	0.475018	1.13208	120	Zic1|Csmd1|Ndnf|Pitx2|Sox21|Slc38a1|Arl14epl|Dlx4|Bmp5|Foxa1|Tspan2|Prdm16|Pappa|Dll1|Cntfr|Fgfr2|Sstr2|Syngr3|Akap12|Arap2|Adamts5|Bmpr1b|Ccdc166|Dach1|F3|Fgd4|Adam22|Adgrg2|Adamts1
MIR_6925_5P	0.123688	0.849367	0.0384077	0.521593	1.19878	47	Rnls|Spock2|Trim67|Msx1|Mgat3|Mpeg1|Rgs20|Plcxd2|Notch3|Gpm6b|Txlnb|Otx1|Syn1|Fam107a
MIR_7665_5P	0.126087	0.849367	0.0379881	0.584026	1.27995	19	Wasf3|Zbtb7c|Ppm1l|Mroh6|Gdnf|Hcfc1r1|Stx1b
RAY_TUMORIGENESIS_BY_ERBB2_CDC25A_DN	0.121088	0.849367	0.0388755	0.515668	1.19169	53	Aoc3|Peli2|Bdh1|Adipoq|Cidec|Galnt12|Sult1a1|Ppm1l|Mbp|Slc6a2|Gbp9|Arhgef3|Fabp4|Plin4|Sh3bp5|Ppfibp2|Sncg
REACTOME_BIOLOGICAL_OXIDATIONS	0.126387	0.849367	0.0379365	0.553956	1.24137	28	Aoc3|Ptgis|Arnt2|Ggt5|Sult1a1|Cyp4a12b|Ahr|Cyp1b1|Dpep1|Gstm4|Aldh1a1|Cyp2s1|Cyp7b1|Cyp4v3|Acy3
RIZ_ERYTHROID_DIFFERENTIATION_12HR	0.121988	0.849367	0.0387119	0.63723	1.34902	11	Gata6|Arnt2|Hoxa4
GOBP_HORMONE_METABOLIC_PROCESS	0.126587	0.84965	0.0379022	0.529161	1.20819	41	Dio3|Pcsk6|Aldh1a2|Bmp5|Igf1|Foxa1|Sult1a1|Bmpr1b|Ppargc1a|Cyp1b1|Aldh1a7|Akr1c14|Aldh1a1|Cyp2s1
MIR_6997_5P	0.127287	0.852223	0.0377826	0.604784	1.30619	15	Csmd1|Kcnq5|Fgfr2
chr7E3	0.127287	0.852223	0.0377826	0.625692	1.33227	12	Usp17le|Usp17la|Ampd3|Trim30d|Ppfibp2|4930431P19Rik
GOBP_ADULT_BEHAVIOR	0.128487	0.85841	0.0375799	0.543678	1.22897	33	Zic1|Cend1|Dbh|Chd7|Pcdh15|Prex2|Adra1b|Cdh23|Sncg|Adam22|Tmod1|Fgfbp3|Epha4|Slc7a11|En1|Ntf5|Cacnb4|Atp1a2|Tuba1a
GOBP_ENTRY_INTO_HOST	0.128687	0.85841	0.0375463	0.582271	1.2761	19	Gas6|Ptx3|Ifitm1|Trim30d|Hs3st5|Agtr1b
GOBP_NEGATIVE_REGULATION_OF_OSTEOBLAST_DIFFERENTIATION	0.129187	0.85841	0.0374628	0.645363	1.35769	10	Sfrp1|Areg|Ahr|Vegfc|Pparg
GOBP_REGULATION_OF_MYOBLAST_DIFFERENTIATION	0.129287	0.85841	0.0374462	0.611152	1.31344	14	Igfbp3|Dll1|Prl2c2|Ccl9
MIR_5626_5P	0.129487	0.85841	0.037413	0.645125	1.3572	10	Slc6a17
SCHAEFFER_PROSTATE_DEVELOPMENT_48HR_DN	0.129487	0.85841	0.037413	0.4887	1.152	87	Msx2|Foxo6|Bmp3|Onecut2|Igf1|Tspan2|Naprt|Pappa|Ccl11|Srgap1|F730043M19Rik|Cntnap4|Egln3|Ndrg1|Tspan18|Gpm6b|Colec10|Bmf|Ahr|Samd5|Sh3bp5|Tgfbi|Iigp1|Qpct|Fam131a|Mfap2|Ccdc80|Fbxl7|Adam23|Snx20|Cdh6|Sdc2|Cd248|Bach2|Dgkh|Hspa1a|Epha7|Kcnab1|Lbp|H2-M3|Matn2|Ptchd4|Pcdh18|Trpm5|Armcx6|Cables1|Slc16a3|Nedd9|Thbs1|Dgat2
WP_GPCRS_NON_ODORANT	0.129087	0.85841	0.0374795	0.571392	1.26299	22	Adgre5|Adgrl4|Adgrg1|Sstr2|Adra1b|Tbxa2r|Ptgfr|S1pr1|Agtr1b|Gipr|Adgrg2
YAO_TEMPORAL_RESPONSE_TO_PROGESTERONE_CLUSTER_6	0.129387	0.85841	0.0374296	0.598773	1.29777	16	Slc27a1|Adipoq|Arhgef3|Nupr1|F3|Ifit3|Prss23|Efnb2
GOBP_POSITIVE_REGULATION_OF_G1_S_TRANSITION_OF_MITOTIC_CELL_CYCLE	0.130187	0.858819	0.0372972	0.644599	1.35609	10	Rgcc|Kcna5
GOBP_RAS_PROTEIN_SIGNAL_TRANSDUCTION	0.130087	0.858819	0.0373137	0.49723	1.16293	71	Eps8l2|Ephb2|Dok6|Psd4|Igf1|Dgki|Ntn1|Trim67|Srgap1|F11r|Adgrg1|Adra1b|Arhgef3|Syde2|Ksr1|Agtr1b|Rab39b|Abca1|Cadm4|Dock5|Gm14137|Rhou|Heg1|Stard13|Cdc42ep2|Rac3|Itga3|Nrg1|Lpar2|Flot1|Col3a1|Dynlt1a
GOBP_RESPIRATORY_GASEOUS_EXCHANGE_BY_RESPIRATORY_SYSTEM	0.130187	0.858819	0.0372972	0.633117	1.34032	11	Hoxa5|Nek10
GOBP_RHO_PROTEIN_SIGNAL_TRANSDUCTION	0.129987	0.858819	0.0373302	0.540602	1.22326	34	Eps8l2|Ntn1|Srgap1|F11r|Adgrg1|Adra1b|Arhgef3|Agtr1b|Abca1|Gm14137|Rhou|Heg1|Stard13|Cdc42ep2|Itga3|Lpar2|Flot1|Col3a1
GOBP_REGULATION_OF_NATURAL_KILLER_CELL_ACTIVATION	0.130587	0.860403	0.0372315	0.644442	1.35576	10	Gas6|H2-T23|H2-T-ps
MIR_6976_5P	0.130887	0.861325	0.0371823	0.581075	1.27348	19	Wasf3|Zbtb7c|Ppm1l|Mroh6|Gdnf|Hcfc1r1|Stx1b
GOBP_CELL_MORPHOGENESIS	0.131187	0.86185	0.0371334	0.452473	1.09536	236	Zic2|Wasf3|Ezr|Vax2|Bmp7|Dact2|Ephb2|Adcy1|Ptn|Emb|Cdh5|Coch|Ptprf|Ntn1|Fes|Islr2|Msx1|Ccl11|Rims2|F11r|Spta1|Pcdh15|Ret|Fgfr2|Il6|Sema4f|Enpp2|Lamc3|Mbp|Prex2|Nrcam|Kif1a|Arc|Notch3|Flrt1|Ccl7|Foxd1|Sema4a|Cdh23|Bmpr1b|Ptprd|Ahr|Col27a1|Gas2|Cobl|Nes|Gdnf|Sema6d|Gas7|Unc5c|Cntn6|Fgd4|Sema5a|Cdh18|Gm14137|Egfr|Mfap2|Nox4|Ddr1|Tubb3|Adam8|Sema3a|Rhou|Shroom3|Rtn4rl1|Cdk5r1|Heg1|Map1b|Efnb2|Cdh6|Bh…
GOBP_REGULATION_OF_EPIDERMIS_DEVELOPMENT	0.131287	0.86185	0.0371171	0.603381	1.30316	15	Hoxa7|Msx2|Dll1|Sfrp4
GOBP_RECEPTOR_MEDIATED_ENDOCYTOSIS	0.131687	0.863423	0.0370521	0.522279	1.19637	44	Ezr|Cd300a|Adipoq|Dll1|Angpt1|Sh3gl3|Sfrp4|Arc|Rin3|Fcgr4
MIR_6902_5P	0.131887	0.863682	0.0370198	0.623822	1.32829	12	Scn7a|Bmp3|Ret
GOBP_ICOSANOID_METABOLIC_PROCESS	0.132487	0.865761	0.036923	0.597062	1.29406	16	Ptgis|Ltc4s|Ggt5|Cyp4a12b|Cyp1b1|Dpep1|Akr1c14|Cyp2s1
GOBP_MATERNAL_PROCESS_INVOLVED_IN_FEMALE_PREGNANCY	0.132687	0.865761	0.0368909	0.602764	1.30182	15	Csmd1|Ptgis|Ptn
MIR_1B_3P	0.132687	0.865761	0.0368909	0.570225	1.26041	22	Pcdhgb5|Peg10|Pcdhga9|Pcdhga3|Gbp10|Pcdhgb2|Pcdhgc5|Pcdhga8
MIR_448_5P	0.132887	0.866016	0.0368589	0.632165	1.3383	11	Pde1c|Sfrp1|Npr3|Fam107a|Sema3a|Fam78b|Kctd5|Vcan
GOBP_REGULATION_OF_CHONDROCYTE_DIFFERENTIATION	0.133287	0.867572	0.0367951	0.643394	1.35355	10	Gdf5|Rflna|Loxl2|Mboat2|Maf
GOBP_POSITIVE_REGULATION_OF_INTRACELLULAR_PROTEIN_TRANSPORT	0.134587	0.869723	0.0365894	0.547447	1.23192	30	Zic1|Gas6|Jup|Il6|Ccl2
GOBP_POSITIVE_REGULATION_OF_MAPK_CASCADE	0.133987	0.869723	0.036684	0.48161	1.14072	100	Gas6|Il1rn|Gata4|Igfbp3|Peli2|Dok6|Nek10|Igf1|Esr2|Ccl11|Ccl6|Ccl9|Ret|Fgfr2|Angpt1|Il6|Gdf15|Ccl2|Ccl7|Akap12|Adra1b|Trim30d|Ksr1|Tlr6|Fgd4|Egfr|Epor|Nox4|Ddr1|Ror1|Adam8|Magi3|Fgfbp3|Tmem106a|Epha4|Nrg1|Acta2|Lpar2|Tlr3|C1qtnf1|Tnfrsf11a|Mturn
GOBP_SMOOTH_MUSCLE_CELL_DIFFERENTIATION	0.134487	0.869723	0.0366051	0.585685	1.27909	18	Gata6|Pitx2|Foxf1|Fgfr2|Tbx2
LIM_MAMMARY_LUMINAL_MATURE_DN	0.133987	0.869723	0.036684	0.539359	1.22045	34	Gas6|Igfbp3|Cygb|Sfrp1|Tspan2|Stac2|Ccl2|Gpx7|Col4a1|Nes|Mob3b|Egfr
MIR_12187_3P	0.134487	0.869723	0.0366051	0.535183	1.2137	36	Sox21|Ipcef1|Npr3|Rims2|Ifi209|Brinp3|Cd93|Ifi214|Slc16a9|Arap2|Dach1
REACTOME_POTASSIUM_CHANNELS	0.134187	0.869723	0.0366524	0.622733	1.32597	12	Kcna5|Kcnq5|Gng13|Kcnc2|Kcnd1|Kcnn1
GOBP_DEVELOPMENT_OF_PRIMARY_SEXUAL_CHARACTERISTICS	0.135286	0.870068	0.0364798	0.514946	1.18701	50	Csmd1|Nanog|Gata4|Ptx3|Sfrp1|Esr2|Adgrg1|Angpt1|Bmpr1b|Ahr|Nupr1|Gas2|Dach1|Insl6|Adamts1|Sema3a
GOBP_ENDOTHELIAL_CELL_DEVELOPMENT	0.135186	0.870068	0.0364954	0.622268	1.32498	12	Ezr|Cdh5|F11r|Col27a1
GOBP_NEGATIVE_REGULATION_OF_IMMUNE_SYSTEM_PROCESS	0.135286	0.870068	0.0364798	0.484188	1.1434	92	Ezr|Hoxa7|Cd300a|Susd4|Apod|Foxf1|Sfrp1|Adipoq|Igf1|Adgrf5|Prdm16|Il33|Dll1|H2-T23|Angpt1|H2-T-ps|Serpinb9e|Rin3|Ahr|Pparg|Tlr6|Lrrc17|Tapbpl|Irak3|Vtcn1|Fstl3
GOCC_SYNAPTIC_VESICLE_MEMBRANE	0.135286	0.870068	0.0364798	0.559855	1.24619	25	Slc6a17|Syndig1|Doc2b|Syn2|Syngr3|Syn1
GOBP_REGULATION_OF_HEART_RATE	0.135886	0.872884	0.0363866	0.622045	1.32451	12	Rnls|Kcna5|Jup|Adra1b
GOBP_NEGATIVE_REGULATION_OF_CELLULAR_RESPONSE_TO_GROWTH_FACTOR_STIMULUS	0.136286	0.873368	0.0363247	0.613632	1.31346	13	Nanog|Sfrp1|Ptprf|Pparg|Cadm4|Fstl3
MARTORIATI_MDM4_TARGETS_NEUROEPITHELIUM_DN	0.136286	0.873368	0.0363247	0.527352	1.20247	40	Ctsc|Kcna5|Mpped2|Adgrg1|Plcxd2|Nap1l2|Gpm6b|Maf|Itgb8|Dach1|Fgd4|Cadm4|Nol4|Aldh1a1|Cdk5r1|Nsg1|Bhlhe22|Foxg1
GOBP_CELL_KILLING	0.139086	0.878488	0.0358988	0.53788	1.2171	34	Kng2|Ctsc|Kng1|Ccl11|H2-T23|Klrb1a|H2-T-ps|Ccl2|Serpinb9e|Fcgr4|H2-T24|Unc13d|Cfh|Serpinb9b
GOBP_NEURAL_PRECURSOR_CELL_PROLIFERATION	0.137986	0.878488	0.0360646	0.530582	1.206	38	Pde9a|Cend1|Ptn|Igf1|Adgrg1|Prl2c2|Cntnap4|Fgfr2|Kif1a|Vegfc|Nes
GOBP_POSITIVE_REGULATION_OF_MONOATOMIC_ION_TRANSMEMBRANE_TRANSPORT	0.138886	0.878488	0.0359288	0.539485	1.2195	33	Trdn|Ephb2|Rgs7|Kcnc2|Stac2|Atp1b2|Ccl2|Arc
GOBP_POSITIVE_REGULATION_OF_OSTEOBLAST_DIFFERENTIATION	0.139186	0.878488	0.0358838	0.565637	1.25368	23	Msx2|Bmp7|Ifitm1|Igf1|Il6|Bmpr1b
GOBP_REGULATION_OF_DNA_BINDING_TRANSCRIPTION_FACTOR_ACTIVITY	0.139186	0.878488	0.0358838	0.487293	1.14731	85	Zic2|Rgcc|Msx2|Ptgis|Adcy1|Sigirr|Foxa1|Esr2|Jup|Il6|Sfrp4|Trim30d|Ppargc1a|Nupr1|Pparg|Tlr6|Cyp1b1|Adcy8|Irak3|Cys1|Ror1|Cmklr1|Adam8
GOBP_REGULATION_OF_ENDOPEPTIDASE_ACTIVITY	0.140086	0.878488	0.0357496	0.502895	1.16781	60	Gas6|Kng2|Pax2|Igf1|Kng1|Ret|Il6|Serpinb1b|Mbp|Timp4|Serpinb9e|Fetub|Lck|Pparg|Serpinb2|Dpep1|F3
GOBP_REGULATION_OF_MORPHOGENESIS_OF_A_BRANCHING_STRUCTURE	0.139686	0.878488	0.0358091	0.589508	1.28165	17	Bmp7|Pax2|Sfrp1|Fgfr2|Agtr1b|Gdnf
GOBP_REGULATION_OF_PROGRAMMED_CELL_DEATH	0.140186	0.878488	0.0357348	0.442969	1.07945	330	Rgcc|Gas6|Msx2|Gata6|Hoxa5|Bmp7|Ndnf|Il1rn|Gata4|Usp17le|Ctsc|Igfbp3|Ptgis|Aldh1a2|Gdf5|Amigo2|Usp17la|Angptl4|Dbh|Pax2|Ptn|Ubd|Cdh5|Arnt2|Sfrp1|Adipoq|Folh1|Igf1|Ptprf|Foxa1|Cd38|Cidec|Msx1|Esr2|Dll1|Tcf7|Ret|Cntfr|Fgfr2|Angpt1|Il6|Slc40a1|Egln3|Hnf1b|Sfrp4|Serpinb9e|Akap12|Pcdhgc5|Deptor|Bmpr1b|Ppp1r13b|Bmf|Lck|Ppargc1a|Nupr1|Pparg|Tlr6|Cyp1b1|Serpinb2|Ptgfr|Neurl1a|Dpep1|Agtr1b|Cbs|Nes|Gdnf|In…
GOBP_REGULATION_OF_RESPONSE_TO_WOUNDING	0.139086	0.878488	0.0358988	0.537871	1.21708	34	Kng2|Ephb2|Tfpi|Ptn|Ptprf|Kng1|Il33|Cldn19|Ccl2|Tbxa2r|Cadm4|Phldb2|Rtn4rl1
GOMF_CADHERIN_BINDING	0.139486	0.878488	0.0358389	0.605723	1.30177	14	Cdh5|Jup|Ndrg1|Cdh23|Cdh18|Cdk5r1|Cdh6
GOMF_LYASE_ACTIVITY	0.140086	0.878488	0.0357496	0.508775	1.17622	54	Ptgis|Adcy1|Gucy2f|Ltc4s|Hmgcll1|Gldc|Cd38|Endou|Bst1|Npl|Npr1|Cyp1b1|Cbs|Adcy8|Gstm4|Hacd4|Me3|Cyp2s1
MIR_130B_5P	0.137686	0.878488	0.0361102	0.553294	1.23764	27	Gata6|Pde1c|Igf1|Tspan2|Npr3|Cldn19|Wscd2|Adam22|Map1b|Pnpt1|Bicd1|Epha7|Man1a|Pappa2|Gng2
MIR_3154	0.139786	0.878488	0.0357942	0.611565	1.30903	13	Zic2
MIR_669B_3P	0.139286	0.878488	0.0358688	0.471806	1.12459	121	Zic1|Csmd1|Ndnf|Pitx2|Sox21|Slc38a1|Arl14epl|Dlx4|Bmp5|Foxa1|Tspan2|Prdm16|Pappa|Dll1|Cntfr|Fgfr2|Sstr2|Syngr3|Akap12|Arap2|Adamts5|Bmpr1b|Ccdc166|Dach1|F3|Fgd4|Adam22|Adgrg2|Adamts1
MIR_7026_5P	0.138586	0.878488	0.0359739	0.531562	1.20714	37	Plscr2|Gbp8|Rbm20|Tspan2|Prdm16|Npr3|Spta1|Sorcs2|Ppm1l|Ppm1e
PLASARI_TGFB1_SIGNALING_VIA_NFIC_1HR_DN	0.139086	0.878488	0.0358988	0.574416	1.26206	20	Selenbp1|Foxa1|Npr3|Mpped2|Fgfr2|Loxl2|Sncg|Cadm4|Slc27a3|Map1b|Rgs5|Col3a1|Tmtc4
WUNDER_INFLAMMATORY_RESPONSE_AND_CHOLESTEROL_UP	0.139486	0.878488	0.0358389	0.583919	1.27523	18	Ctsc|Gbp4|Mpeg1|H2-T23|Slc40a1
chr10A4	0.139786	0.878488	0.0357942	0.639807	1.34601	10	Trdn|Tmem200a
chr2H1	0.137286	0.878488	0.0361712	0.575385	1.26419	20	D630003M21Rik|Gdf5|Myl9
GOBP_POSITIVE_REGULATION_OF_EPITHELIAL_TO_MESENCHYMAL_TRANSITION	0.140386	0.878718	0.0357052	0.593872	1.28715	16	Rgcc|Bmp7|Il6|Loxl2
GOBP_POSITIVE_REGULATION_OF_PHAGOCYTOSIS	0.140986	0.879467	0.0356166	0.598418	1.29244	15	Gas6|Ptx3|Ccl2|Slc11a1|Colec10|Pparg
GOCC_EXTERNAL_SIDE_OF_PLASMA_MEMBRANE	0.141286	0.879467	0.0355726	0.514243	1.18421	49	Slc38a1|Cdh5|Adgre5|Itgal|Cntfr|H2-T23|Il6|Atp1b2|Fcgr4|S1pr1|Abca1|H2-T24|Epor|Vtcn1|Cfh|Heg1|Rnpep|Abcc4|Efna5|Itga8|Cd248|Itga3|Selp|H2-M3|Flot1|Tnfrsf11a
GOCC_FIBRILLAR_CENTER	0.141386	0.879467	0.0355579	0.53704	1.2152	34	Ezr|Selenbp1|Ubd|Foxa1
LIAN_LIPA_TARGETS_6M	0.140886	0.879467	0.0356314	0.583214	1.27369	18	Pappa|Mpeg1|Slc40a1|Gdf15|Slc6a2|Kif1a|Slc11a1|Fcgr4
MIR_495_3P	0.141286	0.879467	0.0355726	0.472868	1.1264	118	Piezo2|Scn7a|Lrrtm3|Ctsc|Arl14epl|Ipcef1|Apod|Hmgcll1|Onecut2|Rbm20|Igf1|Ptprf|Ebf2|Sh3bgrl2|Syn2|Srgap1|Tcf7|Foxp2|Fcgr4|Adamts5|Deptor
MIR_7066_3P	0.141486	0.879467	0.0355433	0.619603	1.31931	12	Asb4|Mtss1|Ankrd33b|Nrcam|Cyp1b1|Zfp955a|Zfp955b
DESCARTES_ORGANOGENESIS_HEPATOCYTES	0.142186	0.881386	0.0354412	0.482414	1.13954	93	Dact2|Kng2|Bdh1|Abcb11|Slc13a3|Selenbp1|Sigirr|Gldc|Kng1|Platr22|Sh3bgrl2|1810034E14Rik|Pla1a|Gdf15|Hnf1b|Ndrg1|Masp2|Adra1b|Sema4a|Faah|Gm19705|Baiap2l2|Cbs|Qpct|Itih2|Cys1|Grik4|Dqx1|Ass1|Fah|Pcyt2|Mettl7a1|Nipsnap1|Hoga1|Errfi1|Gpd1|Stard10|Lbp|Osgin1
GOBP_DEFENSE_RESPONSE_TO_BACTERIUM	0.142286	0.881386	0.0354267	0.516783	1.18527	45	Gbp4|Gbp8|Defb41|Gbp11|Mpeg1|Gbp10|Ppl|H2-T23|H2-T-ps|Gbp9|Slc11a1|Adamts5|Iigp1|Hp
GOBP_REGULATION_OF_NERVOUS_SYSTEM_PROCESS	0.142086	0.881386	0.0354558	0.566439	1.25204	22	Wasf3|Ctsc|Igf1|Rims2|Il6
GOBP_NEGATIVE_REGULATION_OF_RESPONSE_TO_EXTERNAL_STIMULUS	0.142986	0.882674	0.0353254	0.487468	1.14664	83	Kng2|Ptgis|Tfpi|Susd4|Cdh5|Foxf1|Adipoq|Igf1|Kng1|Il33|H2-T23|Sema4f|Cldn19|H2-T-ps|Serpinb9e|Rin3|Sema4a|Ahr|Pparg|Sema6d|Angpt2|Irak3|Sema5a|Phldb2|Sema3a|Rtn4rl1|Serpinb9b
GOBP_NERVE_DEVELOPMENT	0.142686	0.882674	0.0353687	0.603979	1.29802	14	Ephb2|Pax2|Chd7|Ret|Hoxa3|Sema3a|Egr2|Ntf5|Unc13a|Plxna4
GOBP_REGULATION_OF_FIBROBLAST_PROLIFERATION	0.142986	0.882674	0.0353254	0.557108	1.24008	25	Gas6|Cd300a|Sfrp1|Igf1|Nupr1|Pparg|Dach1|Egfr
GOBP_CYCLIC_NUCLEOTIDE_MEDIATED_SIGNALING	0.143586	0.885184	0.0352392	0.603612	1.29723	14	Gucy2f|Kcnc2|Npr1|Ahr|Ksr1|Adcy8|Gipr|Rundc3a
GOBP_NEGATIVE_REGULATION_OF_HORMONE_SECRETION	0.143786	0.885184	0.0352105	0.576321	1.26306	19	Igfbp3|Pde1c|Sfrp1|Adipoq|Il6|Pparg
MIR_5116	0.143886	0.885184	0.0351962	0.618508	1.31697	12	Plscr2|Onecut2|Igf1|Slc16a9
GOBP_NEGATIVE_REGULATION_OF_ESTABLISHMENT_OF_PROTEIN_LOCALIZATION	0.144286	0.885621	0.0351392	0.547547	1.22701	28	Gbp4|Apod|Pde1c|Sfrp1|Adipoq|Angpt1
GOBP_REGULATION_OF_BODY_FLUID_LEVELS	0.144286	0.885621	0.0351392	0.512537	1.18146	50	Gas6|Kng2|Ephb2|Tfpi|Prl2c3|Kng1|Npr3|F11r|Prl2c2|Il6|Tspan18|Aqp7|Tbxa2r|Neurl1a|F3|Egfr|Cfh|Ddr1
BURTON_ADIPOGENESIS_6	0.145685	0.88613	0.0349413	0.507074	1.17229	54	Aoc3|Col15a1|Gdf5|Ltc4s|Ubd|Adipoq|Cidec|Uqcrc1|Aqp7|Plin4|Nes|Abca1|Hp|Aldh1a7|Fah|Reep6
FOSTER_TOLERANT_MACROPHAGE_UP	0.145185	0.88613	0.0350117	0.520086	1.18989	43	Il1rn|Slc13a3|Cp|Cd38|Itgal|H2-T23|Bst1|Nupr1|Tgfbi|H2-T24|Irak3|Hp|Ass1|Tmcc3|Cxadr|Cdc42ep2|Irf7|Ppfia3|Lox|Slc7a11
GOBP_CHEMICAL_HOMEOSTASIS	0.144986	0.88613	0.0350399	0.458564	1.10382	179	Rnls|Gas6|Csmd1|Scn7a|Trdn|Kcna5|Abcb11|Angptl4|Dbh|Pax2|Grid2ip|Ank1|Gpr27|Mtss1|Cdh5|Pde1c|Adipoq|Igf1|Foxa1|Adgrf5|Ces1a|Chd7|Il6|Slc40a1|Atp2c2|Sfrp4|Atp1b2|Ccl2|Slc11a1|Adra1b|Rph3al|Cdh23|Fabp4|Lck|Lrrc8d|Aqp7|Pparg
GOBP_DIENCEPHALON_DEVELOPMENT	0.145085	0.88613	0.0350258	0.626277	1.32584	11	Ndnf|Pitx2|Otx1|Sema5a|Sema3a
GOBP_MAMMARY_GLAND_EPITHELIAL_CELL_PROLIFERATION	0.145485	0.88613	0.0349694	0.626137	1.32554	11	Hoxa5|Areg
GOBP_NEGATIVE_REGULATION_OF_BLOOD_VESSEL_ENDOTHELIAL_CELL_MIGRATION	0.144786	0.88613	0.0350682	0.618167	1.31625	12	Rgcc|Jup|Pparg|Tbxa2r|Angpt2|Stard13
GOMF_DEUBIQUITINASE_ACTIVITY	0.145685	0.88613	0.0349413	0.602781	1.29545	14	Usp17le|Usp17la
MIR_1264_5P	0.145685	0.88613	0.0349413	0.626061	1.32538	11	Gbp4|Gbp8|Gbp10
GOBP_MUSCLE_CELL_MIGRATION	0.146085	0.887559	0.0348852	0.537139	1.21419	33	Igfbp3|Adipoq|Igf1|Ppargc1a|Pparg|Cyp1b1|F3|Sema6d|Dock5|Adamts1|Nox4|Ddr1|Egfl7
MIR_1929_5P	0.146385	0.888379	0.0348434	0.617489	1.3148	12	Bmp3|Tmem200a|Dll1
GOBP_LEUKOCYTE_MEDIATED_CYTOTOXICITY	0.147385	0.89344	0.0347046	0.567483	1.25085	21	Ctsc|H2-T23|Klrb1a|H2-T-ps|Ccl2|Serpinb9e|Fcgr4|H2-T24|Unc13d|Serpinb9b|Nectin2|H2-M3|Serpinb9
GOBP_CORTICAL_ACTIN_CYTOSKELETON_ORGANIZATION	0.147885	0.894456	0.0346357	0.635627	1.33721	10	Ezr
GOBP_TUMOR_NECROSIS_FACTOR_SUPERFAMILY_CYTOKINE_PRODUCTION	0.147885	0.894456	0.0346357	0.521553	1.19082	41	Gas6|Ephb2|Adipoq|Igf1|Il33|H2-T23|Angpt1|Il6|H2-T-ps|Ccl2|Akap12|Tlr6|Irak3|Adam8|Tmem106a|Errfi1|Lbp|Tlr3|Cyba
GOCC_COLLAGEN_TRIMER	0.148785	0.898082	0.0345125	0.549857	1.22996	27	Col15a1|Col6a6|Adipoq|Col23a1|Col6a4|Col6a5|Col7a1|Colec10|Col27a1|Col4a1|C1qtnf6|Col17a1|Lox|Col6a2|Col6a1|C1qtnf1|Col3a1
MIR_7066_5P	0.148985	0.898082	0.0344853	0.624506	1.32209	11	Zic2|Mob3b|Gas7|Cnih2|Tmod2|Adam5
REACTOME_EXTRACELLULAR_MATRIX_ORGANIZATION	0.148885	0.898082	0.0344989	0.498365	1.15967	63	Col15a1|Bmp7|Gdf5|Col6a6|Col23a1|F11r|Itgal|Col6a5|Col7a1|Loxl2|Adamts14|Adamts5|Itgb8|Col27a1|Col4a1|Mfap5|Mfap2|Ddr1|Adam8|Adam12|Itga8|Scube3|Col17a1|Sdc2|Lox|Itga3|Col6a2|Col6a1|Vcan|Capns2|Cma1|Col3a1|Nid1
GOBP_CARDIAC_VENTRICLE_DEVELOPMENT	0.149285	0.898883	0.0344445	0.538087	1.21456	32	Rnls|Pitx2|Gata4|Foxf1|Chd7|Fgfr2|Stra6|Ahr|Greb1l|Epor
GOMF_TRANSPORTER_ACTIVITY	0.149885	0.901487	0.0343634	0.462188	1.10859	153	Slc6a17|Piezo2|Scn7a|Cacna1i|Plscr2|Slc38a1|Kcna5|Abcb11|Kcnq5|Slc27a1|Slc13a3|Kcnc2|Cidec|Slc2a6|Slc40a1|Gjb5|Atp2c2|Slc17a9|Stra6|Slc6a2|Atp1b2|Kcnt2|Slc16a9|Slc11a1|Fabp4|Cacna1b|Kcnd1|Atp8b3|Lrrc8d|Aqp7|Kcnn1|Prelid2|Abca1|Mfsd9|Slc16a4|Grik4|Abcb9|Slc25a27|Apol9a|mt-Co3|Cox7a1|Slc27a3|Kcnab3|Abcc4
GOBP_NEURAL_RETINA_DEVELOPMENT	0.150185	0.902283	0.034323	0.634645	1.33515	10	Dio3|Ptn|Cfh|Fjx1|Bhlhe22|Tgif2
MIR_3113_5P	0.150885	0.905478	0.0342291	0.57368	1.25727	19	Tecrl|Adcy1|Prdm16|Pappa|Gpm6b
GOBP_LEARNING	0.151785	0.905829	0.0341094	0.535474	1.21043	33	Csmd1|Ephb2|Dbh|Ptn|Dgki|Stra6|Foxp2|Adra1b|Gpr88
GOBP_POSITIVE_REGULATION_OF_DNA_BINDING_TRANSCRIPTION_FACTOR_ACTIVITY	0.151485	0.905829	0.0341492	0.506401	1.17028	53	Zic2|Rgcc|Adcy1|Foxa1|Esr2|Jup|Il6|Trim30d|Ppargc1a|Pparg|Tlr6|Adcy8|Irak3|Ror1|Adam8
MIR_29A_5P	0.151285	0.905829	0.0341758	0.556845	1.23655	24	Csmd1|Lrrtm3|Sox21|Onecut2|Rims2|Nmnat2|Nap1l2|Mfsd9|Zfp955b|Fgfbp3|Bicd1|Acta2
MIR_3620_3P	0.151385	0.905829	0.0341625	0.568805	1.24973	20	Tecrl|Onecut2|Pde1c|Lrrn3|Col27a1|Dach1|Sort1
MIR_592_5P	0.151785	0.905829	0.0341094	0.623337	1.31961	11	Hoxa5|Igf1|Plcxd2
GOMF_PHOSPHORIC_DIESTER_HYDROLASE_ACTIVITY	0.152585	0.909594	0.0340038	0.588064	1.27456	16	Pde9a|Pde1c|Mpped2|Enpp2|Plcxd2
GOBP_REGULATION_OF_ANTIGEN_RECEPTOR_MEDIATED_SIGNALING_PATHWAY	0.153085	0.911565	0.0339382	0.622618	1.31809	11	Ezr|Cd300a
GOBP_FEMALE_SEX_DIFFERENTIATION	0.153285	0.911747	0.033912	0.524407	1.19357	39	Csmd1|Ptx3|Sfrp1|Chd7|Esr2|Angpt1|Stra6|Bmpr1b|Ahr|Nupr1|Gas2|Dach1
GOBP_CYTOKINE_MEDIATED_SIGNALING_PATHWAY	0.153685	0.913117	0.0338599	0.486088	1.1422	81	Gas6|Il1rn|Slc27a1|Sigirr|Adipoq|Ifitm1|Ptprf|Ccl11|Il33|Ccl6|Ccl9|Cntfr|Angpt1|Il6|Ccl2|Ccl7|Pparg|F3|Iigp1|Oasl2|Irak3|Epor|Il3ra
GOBP_CELL_SUBSTRATE_ADHESION	0.153985	0.913891	0.0338209	0.479447	1.13314	95	Gas6|Hoxa7|Ndnf|Apod|Ptn|Onecut2|Spock2|Foxf1|Sfrp1|Msln|Itgal|Myo1g|Jup|Bcam|Angpt1|Enpp2|Bst1|Lamc3|Atp1b2|Gpm6b|Itgb8|Fam107a|Sned1|Angpt2|Dock5|Unc13d|Ddr1|Ccdc80|Ecm2|Adam8|Phldb2
NABA_ECM_AFFILIATED	0.154185	0.91407	0.0337949	0.55961	1.24033	23	Lgals12|Clec1a|Clec3b|Sema4f|Sema4a|Colec10|Sema6d|Sema5a|Sema3a|C1qtnf6|Sdc2|C1qtnf1|Sema3g|Sema4g|Plxna4
GOBP_RENAL_TUBULE_MORPHOGENESIS	0.154585	0.915433	0.0337432	0.553231	1.23145	25	Pax2|Mtss1|Wnt6|Hnf1b|Foxd1|Col4a1|Agtr1b|Gdnf|Greb1l
GOBP_STEM_CELL_DEVELOPMENT	0.155484	0.91975	0.0336274	0.553046	1.23104	25	Bmp7|Pitx2|Aldh1a2|Ret|Sema4f|Sema4a|Gdnf|Sema6d|Sema5a|Sema3a
GOBP_FACE_DEVELOPMENT	0.155884	0.920094	0.0335763	0.592637	1.27995	15	Aldh1a2|Chd7|Msx1|Stra6
MIR_3110_5P	0.155884	0.920094	0.0335763	0.613427	1.30616	12	Rab37|Fes|Ebf2|Zfp354b
GOBP_BIOGENIC_AMINE_METABOLIC_PROCESS	0.156684	0.922792	0.0334746	0.604405	1.29371	13	Rnls|Dbh|Sult1a1|Npr1
GOBP_DETECTION_OF_STIMULUS	0.156684	0.922792	0.0334746	0.537543	1.21157	31	Piezo2|Gucy2f|Foxf1|Igf1|Pcdh15|Jup|Gpr88|Dach1|Tlr6|Rgs9bp|Sema5a
GOBP_REGULATION_OF_BONE_REMODELING	0.157684	0.924634	0.0333485	0.597558	1.28422	14	Sfrp1|Cd38|Il6|Fcgr4|S1pr1|Egfr|Adam8
GOBP_TEMPERATURE_HOMEOSTASIS	0.157584	0.924634	0.033361	0.514443	1.17842	44	Il1rn|Slc27a1|Dbh|Adipoq|Prdm16|Ebf2|Npr3|Adamts5|Fabp4|Ppargc1a|Pparg|Mfap2|Cmklr1|Bscl2|Aldh1a1
MIR_344F_5P	0.157284	0.924634	0.0333988	0.620642	1.31391	11	Gata6|Col6a4|Sh3bgrl2|Syn1|Fam13c
MIR_488_3P	0.157584	0.924634	0.033361	0.547086	1.22376	27	Igf1|Prl2c3|Tmprss11f|Prl2c2|Pyroxd2|Ppm1e|Deptor|Ror1|Cxadr|Cers6|Hoga1|Fbxo32|Lox|Oxsm
GOBP_GRANULOCYTE_CHEMOTAXIS	0.157884	0.924799	0.0333234	0.570583	1.25049	19	Ccl11|Ccl6|Ccl9|Bst1|Ccl2|Ccl7|Dpep1|Cmklr1|Il17ra|Cxadr|Lbp|Dysf
MIR_12187_5P	0.158084	0.924964	0.0332983	0.56257	1.24002	21	Zic4|Kcna5|Onecut2|Des
GOBP_OLIGODENDROCYTE_DIFFERENTIATION	0.159184	0.930389	0.0331614	0.546404	1.22223	27	Wasf3|Ptn|Tspan2|Il33|Enpp2|Gpm6b|Pparg
GOBP_REGULATION_OF_ORGAN_GROWTH	0.159384	0.930547	0.0331366	0.546296	1.22199	27	Gata6|Gata4|Pi16|Igf1|Fgfr2|Tbx2|Ahr
GOBP_COMPLEMENT_ACTIVATION	0.161184	0.934118	0.0329157	0.62918	1.32365	10	Rgcc|Susd4|Masp2|Colec10|Cfh
GOBP_LEUKOCYTE_PROLIFERATION	0.161084	0.934118	0.0329279	0.500845	1.15952	56	Ephb2|Cd300a|Igf1|Cd38|Npr3|Il33|Itgal|Spta1|H2-T23|Il6|H2-T-ps|Bst1|Slc11a1|Ahr
GOBP_PROTEIN_LOCALIZATION_TO_NUCLEUS	0.161384	0.934118	0.0328914	0.498223	1.15554	59	Zic1|Gbp4|Apod|Msx1|Il33|Jup|Angpt1|Il6
GOBP_REGULATION_OF_RHO_PROTEIN_SIGNAL_TRANSDUCTION	0.160184	0.934118	0.033038	0.565869	1.24328	20	Eps8l2|F11r|Adgrg1|Adra1b|Arhgef3|Abca1|Heg1|Stard13|Itga3|Lpar2|Flot1|Col3a1
MIR_590_3P	0.160684	0.934118	0.0329767	0.477817	1.12928	95	Zic2|Csmd1|Ndnf|Ctsc|Sycp1|Bmp5|Igf1|Tspan2|Adgrl4|Ccl11|Ankrd33b|Serpinb1b|Plcxd2|Kcnt2|Prex2|Npl|Gpm6b|Deptor|Hs3st5|Syde2|Aqp7|Gas2|Fgd4|Adam22
MIR_691	0.160884	0.934118	0.0329523	0.511487	1.17312	45	Piezo2|Csmd1|Gata6|Kcnq5|Cdh5|Tspan2|Tmem200a|Stac2
MIR_7045_3P	0.161284	0.934118	0.0329036	0.569498	1.24811	19	Dio3|Slc13a3|Slfn5|S1pr1|Sema6d|Ddr1|Slc25a27|Prss23
WP_GPCRS_ODORANT	0.160584	0.934118	0.032989	0.602728	1.29012	13	Hcar1|Gpr27|Adgrf5|Gpr88|Gpr173|Cmklr1
GOBP_APOPTOTIC_PROCESS_INVOLVED_IN_DEVELOPMENT	0.162384	0.937479	0.0327704	0.628228	1.32165	10	Bmp7|Pax2|Hnf1b
GOBP_APOPTOTIC_PROCESS_INVOLVED_IN_MORPHOGENESIS	0.162384	0.937479	0.0327704	0.628228	1.32165	10	Bmp7|Pax2|Hnf1b
GOBP_HEART_VALVE_DEVELOPMENT	0.162884	0.937479	0.0327103	0.601611	1.28773	13	Pitx2|Gata4|Stra6|Adamts5
GOBP_NEGATIVE_REGULATION_OF_NEURON_DIFFERENTIATION	0.162684	0.937479	0.0327343	0.579431	1.25974	17	Bmp7|Sox21|Dll1|Notch3
GOBP_RESPONSE_TO_WOUNDING	0.163084	0.937479	0.0326863	0.474482	1.12478	103	Gas6|Msx2|Ndnf|Kng2|Gata4|Ephb2|Tfpi|Ptn|Foxf1|Igf1|Ptprf|Kng1|Il33|F11r|Ppl|Il6|3300005D01Rik|Cldn19|Ccl2|Slc11a1|Pparg|Tbxa2r|F3|Cadm4|Cfh|Ddr1|Phldb2|Rtn4rl1|Stard13|Cxadr|Hmox1|Epha4|Slc7a11|Nrg1|Tlr3|Selp|Dysf|C1qtnf1|Matn2|Col3a1|Duox1|Lyn|Tspan9|Dmtn|1810014B01Rik|Actg1|Ddit3|Snai2|Fer1l5|Col5a1|Thbs1|Tec|Mmp2|F8|Nfib|Myh9
MIR_374B_5P	0.162684	0.937479	0.0327343	0.53361	1.20445	32	Lrrtm3|Pitx2|Onecut2|Chd7|Fhdc1|Ppm1e|Syde2|Ppargc1a
chr13B1	0.163184	0.937479	0.0326743	0.617914	1.30813	11	Msx2|2210016F16Rik|Tspan17|Tgfbi
TABULA_MURIS_SENIS_MAMMARY_GLAND_BASAL_CELL_AGEING	0.163384	0.937627	0.0326504	0.477945	1.12866	92	Rgcc|Gas6|Scn7a|Ptx3|Mtss1|Sfrp1|Myl9|Cp|Lmod1|F11r|Stac2|H2-T23|Mdfi|Bcam|Ccl2|Arc|Ddah2|Ccl7|Selenop
GOBP_POSITIVE_REGULATION_OF_CELL_POPULATION_PROLIFERATION	0.163584	0.937775	0.0326266	0.445247	1.08041	266	Gas6|Eps8l2|Gata6|Fgfbp1|Bmp7|Ndnf|Nanog|Gata4|Aldh1a2|Ephb2|Kcna5|Bmp5|Pax2|Ptn|Foxf1|Arnt2|Sfrp1|Igf1|Ptprf|Ntn1|Prl2c3|Areg|Fes|Cd38|Islr2|Trim67|Ccl11|Itgal|Dll1|Spta1|Adgrg1|Prl2c2|Ret|Cntfr|H2-T23|Fgfr2|Il6|Enpp2|H2-T-ps|Bst1|Tbx2|Atp1b2|Ccl2|Notch3|Foxp2|Fabp4|Ptprd|Vegfc|Ppargc1a|Ptgfr|Neurl1a|Cobl|S1pr1|F3|Agtr1b|Nes|Gdnf|Hoxa3|Sema5a|Gm14137|Egfr|Avil|Epor|Vtcn1|Adamts1|Ddr1|Akr1c14|Ror…
DESCARTES_ORGANOGENESIS_CONNECTIVE_TISSUE_PROGENITOR	0.164284	0.937793	0.0325433	0.572947	1.25127	18	Col6a6|Igf1|Il33|Gas2|Hic1|Mfap5|Aspn|Col6a2|Col6a1|4631405J19Rik|Sfxn4|Medag|Trpm5|Phex|Ogn
GOBP_CARBOHYDRATE_TRANSMEMBRANE_TRANSPORT	0.163984	0.937793	0.0325789	0.546955	1.22073	26	Aoc3|Slc27a1|Adipoq|Igf1|Aqp7|Sort1|Trib3|Slc25a27|Rtn2
GOBP_RESPONSE_TO_ENDOGENOUS_STIMULUS	0.164184	0.937793	0.0325552	0.442617	1.07626	296	Ezr|Gas6|Msx2|Gata6|Fgfbp1|Irs4|Bmp7|Ndnf|Nanog|Il1rn|Gata4|Gdf5|Bmp5|Slc27a1|Onecut2|Cdh5|Sfrp1|Adipoq|Igf1|Ptprf|Peg10|Foxa1|Areg|Prdm16|Adamtsl2|Ces1a|Cd38|Pappa|Msx1|Esr2|Dll1|Jup|Fgfr2|Angpt1|Il6|Gdf15|Sult1a1|Sstr2|Mbp|Tbx2|Sfrp4|Timp4|Sorbs2|Dlx3|Ccl2|Flrt1|Foxd1|Adra1b|Veph1|Bmpr1b|Ahr|Itgb8|Vegfc|Ppargc1a|Pparg|Fam107a|Col4a1|Tlr6|Ptgfr|Neurl1a|Agtr1b|Adcy8|Gdnf|Sort1|Cadm4|Gpr173|Egfr|T…
MIR_3470B	0.163784	0.937793	0.0326027	0.617575	1.30741	11	Ctsc|Slfn5|Fhdc1
MIR_329_3P	0.165283	0.942501	0.0324253	0.600654	1.28568	13	Lhfpl4|Ptx3|Ebf2
GOBP_POSITIVE_REGULATION_OF_SIGNALING_RECEPTOR_ACTIVITY	0.166383	0.946767	0.0322966	0.607772	1.29411	12	Ephb2|Ccl2|Arc|Neurl1a|Cdk5r1
GOMF_CARGO_RECEPTOR_ACTIVITY	0.166283	0.946767	0.0323083	0.593354	1.27519	14	Olr1|Enpp2|Endou|Loxl2|Abca1|Apobr
GOBP_NEGATIVE_REGULATION_OF_BLOOD_PRESSURE	0.166783	0.947744	0.0322501	0.615854	1.30377	11	Rnls|Adipoq|Ahr|Vegfc
LEIN_PONS_MARKERS	0.167083	0.947744	0.0322154	0.572301	1.24986	18	Rab37|Klk6|Akap12|Cdh23|Phospho1|Rtn2|Maged2|P2rx5|Nrg1
MIR_206_5P	0.166983	0.947744	0.0322269	0.532443	1.20182	32	Pitx2|Hcar1|Susd4|Fmod|Rims2|Nrcam
MIR_1953	0.167283	0.94788	0.0321922	0.516394	1.17904	41	Rgcc|Fam163b|Itgal|Tcf7|Des|Plekha6|Ppargc1a|Mob3b|Gas7|Dock5|Zfp229|Fbxl7|C1qtnf6|Fgd3|Nipsnap1|Bicd1
GOBP_NEGATIVE_REGULATION_OF_LIPID_METABOLIC_PROCESS	0.167583	0.94815	0.0321576	0.554651	1.22933	23	Hcar1|Bmp5|Slc27a1|Apod|Cidec
GOMF_INORGANIC_MOLECULAR_ENTITY_TRANSMEMBRANE_TRANSPORTER_ACTIVITY	0.167683	0.94815	0.0321461	0.488323	1.1424	72	Scn7a|Cacna1i|Slc38a1|Kcna5|Kcnq5|Slc13a3|Kcnc2|Slc40a1|Atp2c2|Slc6a2|Atp1b2|Kcnt2|Slc11a1|Cacna1b|Kcnd1|Aqp7|Kcnn1|Grik4|Slc25a27|Apol9a|mt-Co3|Cox7a1|Kcnab3
GOMF_UBIQUITIN_LIKE_PROTEIN_PEPTIDASE_ACTIVITY	0.168083	0.949414	0.0321001	0.587847	1.26961	15	Usp17le|Usp17la
BERENJENO_ROCK_SIGNALING_NOT_VIA_RHOA_UP	0.169483	0.94949	0.0319403	0.614398	1.30069	11	Cp|H2-T23|Ndrg1|Ptgfr|Prr13|Trib3
DESCARTES_ORGANOGENESIS_SCHWANN_CELL_PRECURSOR	0.171983	0.94949	0.0316595	0.60557	1.28943	12	Fhdc1|Adamts5|Deptor|Fam107a|Stard13|Zeb2os|Cdk18|Cdh6|Matn2|Col28a1|Car11|Plekha4
GOBP_BRANCHING_INVOLVED_IN_BLOOD_VESSEL_MORPHOGENESIS	0.172683	0.94949	0.0315819	0.605246	1.28874	12	Pitx2|Angpt1|Ahr|Col4a1|Sema5a
GOBP_CIRCULATORY_SYSTEM_DEVELOPMENT	0.169883	0.94949	0.031895	0.445454	1.08013	254	Rnls|Rgcc|Msx2|Gata6|Hoxa5|Fgfbp1|Bmp7|Asb4|Ndnf|Pitx2|Gata4|Ptgis|Aldh1a2|Ephb2|Bmp5|Angptl4|Ptn|Cdh5|Pi16|Foxf1|Rbm20|Igf1|Adgrf5|Chd7|Msx1|Ccl11|Npr3|Dll1|Adgrg1|Prl2c2|Jup|Fgfr2|Angpt1|Loxl2|Stra6|Tbx2|Sorbs2|Tspan18|Dlx3|Ccl2|Notch3|Adra1b|Sema4a|Adamts5|Ahr|Itgb8|Col27a1|Vegfc|Pparg|Dnaaf3|Col4a1|Cyp1b1|Tbxa2r|S1pr1|F3|Agtr1b|Angpt2|Greb1l|Sema5a|Egfr|Epor|Adamts1|Mks1|Cfh|Nox4
GOBP_GLYCOPROTEIN_METABOLIC_PROCESS	0.168783	0.94949	0.03202	0.50415	1.16302	51	Ndst4|Ndnf|Pcsk6|Ptx3|St6galnac2|Igf1|Mgat3|Il33|Galnt12
GOBP_HIPPOCAMPUS_DEVELOPMENT	0.169283	0.94949	0.031963	0.592153	1.2726	14	Zic1
GOBP_MODIFICATION_OF_SYNAPTIC_STRUCTURE	0.170883	0.94949	0.0317823	0.598089	1.28019	13	Wasf3
GOBP_NEGATIVE_REGULATION_OF_CYSTEINE_TYPE_ENDOPEPTIDASE_ACTIVITY	0.171083	0.94949	0.0317599	0.570475	1.24587	18	Gas6|Pax2|Igf1|Il6|Dpep1
GOBP_NEGATIVE_REGULATION_OF_IMMUNE_EFFECTOR_PROCESS	0.172683	0.94949	0.0315819	0.535399	1.20339	29	Cd300a|Susd4|Foxf1|Il33|H2-T23|Angpt1|H2-T-ps|Serpinb9e|Ahr|Irak3|Serpinb9b|Hmox1
GOBP_NEGATIVE_REGULATION_OF_SMALL_MOLECULE_METABOLIC_PROCESS	0.170883	0.94949	0.0317823	0.555632	1.22815	22	Bmp5|Adipoq|Isyna1|Il6|Ppargc1a|Nupr1|Trib3|Akr1c14
GOBP_POSITIVE_REGULATION_OF_POTASSIUM_ION_TRANSPORT	0.170583	0.94949	0.031816	0.623261	1.3112	10	Rgs7|Kcnc2|Atp1b2
GOBP_PROTEIN_DEUBIQUITINATION	0.171483	0.94949	0.0317152	0.586418	1.26652	15	Usp17le|Usp17la
GOBP_REGULATION_OF_NERVOUS_SYSTEM_DEVELOPMENT	0.172083	0.94949	0.0316484	0.462429	1.10508	134	Wasf3|Bmp7|Syndig1|Lrrtm3|Ctsc|Ephb2|Amigo2|Ptn|Igf1|Ptprf|Ntn1|Adgre5|Lrrn3|Islr2|Chd7|Ccl11|Il33|Dll1|Prl2c2|Il6|Sema4f|Enpp2|Mbp|Flrt1|Sema4a|Ptprd|Vegfc|Pparg|Neurl1a|Sema6d|Sema5a|Ptpn13|Egfr
GOBP_RESPONSE_TO_ORGANIC_CYCLIC_COMPOUND	0.171083	0.94949	0.0317599	0.463654	1.1074	131	Ezr|Rnls|Msx2|Il1rn|Foxf1|Sfrp1|Adipoq|Igf1|Foxa1|Areg|Fes|Ces1a|Pappa|Esr2|Jup|Il6|Sult1a1|Sstr2|Mbp|Adra1b|Cacna1b|Ahr|Pparg|Fam107a|Cyp1b1|Ptgfr|Agtr1b|Cbs|Adcy8|Gdnf|Irak3|Egfr|Ifit3|Akr1c14|Ass1|Ces1g|Nsg1|Efna5|Mir351|P2rx5|Fbxo32|Lox|Cyp7b1|Slc7a11|Errfi1|Gpd1|Calcoco1|Hmgcs1|Tlr3|Flot1
GOCC_PLASMA_MEMBRANE_REGION	0.171483	0.94949	0.0317152	0.447027	1.08158	230	Ezr|Eps8l2|Lhfpl4|Syndig1|Lrrtm3|Ptgis|Slc38a1|Ephb2|Tfpi|Kcna5|Abcb11|Nrgn|Adcy1|Kcnq5|Slc27a1|Slc13a3|Psd4|Rgs7|Grid2ip|Ank1|Dgki|Ptprf|Kcnc2|Cd38|Rims2|Dll1|Jup|Cntfr|Cntnap4|Add2|Slc40a1|Sorcs2|Sema4f|Cldn19|Pianp|Slc6a2|Atp1b2|Cyp4a12b|Nrcam|Arc|Ptprd|Syde2|Kcnd1|Aqp7|Fam107a|Adcy8|Abca1|Cntn6|Sort1|Adam22|Egfr|Adgrg2|Stx1b|Grik4|Nox4|Ddr1|Cnih2|Adam23|Shroom3|Nsg1|Abcc4|Efnb2|Cxadr|Hmox1|It…
GOMF_EXTRACELLULAR_MATRIX_STRUCTURAL_CONSTITUENT	0.169183	0.94949	0.0319744	0.514192	1.17508	42	Col15a1|Col6a6|Spock2|Adipoq|Ntn1|Col23a1|Col6a4|Col6a5|Col7a1|Col27a1|Col4a1|Tgfbi|Prelp|Mfap5|Mfap2|Aspn|Col17a1|Col6a2|Col6a1|Hmcn2|Vcan|Matn2|Col3a1|Nid1|Col28a1|Ogn|Col5a1|Thbs1|Sparc|Col5a2|Col9a3|Pxdn|Col18a1|Col4a2|Npnt|Ltbp4|Col11a1
GOMF_TRANSCRIPTION_COACTIVATOR_BINDING	0.171883	0.94949	0.0316706	0.597838	1.27965	13	Gata6|Gata4|Ahr|Pparg
HUANG_GATA2_TARGETS_UP	0.171683	0.94949	0.0316929	0.511966	1.17131	43	Glipr1|Ifitm1|Fes|Slc2a6|Ccl9|H2-T23|Cd93|Ndrg1|Fam117a|Rin3|Cpa3|Cytip|Irak3|Hp|Il17ra
LAZARO_GENETIC_MOUSE_MODEL_HIGH_GRADE_LARGE_CELL_NEUROENDOCRINE_LUNG_CARCINOMA_UP	0.172683	0.94949	0.0315819	0.538459	1.20664	28	Col15a1|Ephb2|Areg|Sorcs2|Egln3|Sectm1a|F3|Vtcn1|Susd2|Trp53i11|Apol9a|Efna5|Osr2|Clip4|Tnfrsf11a
MARKEY_RB1_ACUTE_LOF_UP	0.169083	0.94949	0.0319858	0.54997	1.22129	24	Gas6|Ptgis|Prl2c2|Kank3
MCBRYAN_PUBERTAL_BREAST_6_7WK_DN	0.172583	0.94949	0.031593	0.569918	1.24466	18	Apod|Sfrp1|Areg|Il33|Mbp|F3|Ifit3|Egr2|Acta2|Vcan
MIR_146A_5P_MIR_146B_5P	0.170183	0.94949	0.0318611	0.614075	1.3	11	Rnls
MIR_149_3P	0.170883	0.94949	0.0317823	0.553049	1.22578	23	Aoc3|Psd4|Arnt2|Aspg|Pianp|Nes|Gpr173|Itga8|Epas1|Lpar2|Aif1l|Plxna4|Chd3|Tspan9|Dmtn
MIR_6961_3P	0.168483	0.94949	0.0320542	0.525648	1.19081	35	Ctsc|Ephb2|Bmp3|Nrgn|Hoxa4|Sh3bgrl2|Ggt5|Basp1|Samd5|Greb1l|Adgrg2|Nox4
MIR_697	0.171983	0.94949	0.0316595	0.613301	1.29837	11	Pitx2|Slfn5
WP_SELENIUM_METABOLISM_SELENOPROTEINS	0.169483	0.94949	0.0319403	0.614379	1.30065	11	Dio3|Selenbp1|Selenop
GOBP_CELLULAR_RESPONSE_TO_CAMP	0.173183	0.950103	0.0315267	0.622016	1.30858	10	Ezr|Adipoq|Ahr
GOBP_HEMOSTASIS	0.173283	0.950103	0.0315157	0.530141	1.19662	32	Gas6|Kng2|Ephb2|Tfpi|Kng1|F11r|Il6|Tspan18|Tbxa2r|F3|Cfh
GOBP_INTERLEUKIN_1_PRODUCTION	0.174283	0.950103	0.0314062	0.585009	1.26348	15	Gas6|Igf1|Il6|Serpinb1b|Tlr6
GOBP_PRODUCTION_OF_MOLECULAR_MEDIATOR_OF_IMMUNE_RESPONSE	0.174083	0.950103	0.031428	0.514507	1.17473	41	Gas6|Ephb2|Il33|Ppl|H2-T23|Angpt1|Il6|H2-T-ps|Slc11a1|Fcgr4
GOBP_REGULATION_OF_WOUND_HEALING	0.173983	0.950103	0.0314389	0.548286	1.21755	24	Kng2|Ephb2|Tfpi|Kng1|Cldn19|Ccl2|Tbxa2r|Cadm4|Phldb2
GOBP_SPROUTING_ANGIOGENESIS	0.174383	0.950103	0.0313952	0.526365	1.19105	34	Fgfbp1|Dll1|Prl2c2|Angpt1|Loxl2|Tspan18|Vegfc|Tbxa2r|Agtr1b|Sema5a|Stard13|Jmjd8|Efnb2|Hmox1
MIR_30A_3P_MIR_30E_3P	0.173883	0.950103	0.0314499	0.508346	1.16592	45	Il1rn|Bmp5|Rgs7|Hmgcll1|Igf1|Sh3bgrl2|Sh3gl3|Nap1l2|Adamts5|Ror1|Nol4|Ccdc80|Fam13c|Sfmbt2|Cdh6
MIR_30D_3P	0.173883	0.950103	0.0314499	0.508346	1.16592	45	Il1rn|Bmp5|Rgs7|Hmgcll1|Igf1|Sh3bgrl2|Sh3gl3|Nap1l2|Adamts5|Ror1|Nol4|Ccdc80|Fam13c|Sfmbt2|Cdh6
MIR_7037_5P	0.173383	0.950103	0.0315047	0.597125	1.27812	13	Csmd1|Sobp|Krt80|Syn1
GOBP_POSITIVE_REGULATION_OF_CATION_CHANNEL_ACTIVITY	0.176182	0.952199	0.0312004	0.603943	1.28596	12	Trdn|Kcnc2|Stac2
GOBP_REGULATION_OF_P38MAPK_CASCADE	0.175982	0.952199	0.0312219	0.611518	1.29459	11	Ezr
GOMF_CYSTEINE_TYPE_ENDOPEPTIDASE_ACTIVITY	0.175582	0.952199	0.031265	0.604157	1.28642	12	Ctsc|Sfrp1
MIR_19B_2_5P	0.175382	0.952199	0.0312866	0.544882	1.21287	25	Lrrtm3|Thsd4|Onecut2|Igf1|Il33|Vegfc|Ppargc1a
MIR_6918_5P	0.174983	0.952199	0.03133	0.551897	1.22323	23	Piezo2|Lhfpl4|Aff3|Gbp10|Adamts14
MIR_6996_5P	0.175782	0.952199	0.0312434	0.51928	1.17925	37	Smim20|Adcy1|Thsd4|Mtss1|Prdm16|Ankrd33b|Arhgef3|Trim30d|Lck|Prr13
MIR_7222_3P	0.175282	0.952199	0.0312975	0.55378	1.22406	22	Slc6a17|Onecut2|Srgap1|Basp1
WANG_ADIPOGENIC_GENES_REPRESSED_BY_SIRT1	0.176182	0.952199	0.0312004	0.620489	1.30537	10	Olr1|Egln3|Ndrg1|Trib3|Cox7a1
REACTOME_MUSCLE_CONTRACTION	0.176582	0.953403	0.0311574	0.540084	1.20809	27	Trdn|Kcna5|Myl9|Lmod1|Atp1b2|Des|Npr1|Kcnd1|Myl6b|Tmod2|Tmod1
GOBP_ADULT_LOCOMOTORY_BEHAVIOR	0.177582	0.953603	0.0310507	0.542452	1.21068	26	Zic1|Cend1|Chd7|Pcdh15|Prex2|Cdh23|Sncg|Adam22|Tmod1|Epha4|En1|Ntf5|Cacnb4|Atp1a2|Tuba1a
GOBP_POSITIVE_REGULATION_OF_CELL_DIFFERENTIATION	0.177482	0.953603	0.0310613	0.449893	1.08547	201	Rgcc|Gas6|Msx2|Hoxa5|Bmp7|Asb4|Igfbp3|Ephb2|Zbtb7c|Gdf5|Pax2|Ptn|Cdh5|Sfrp1|Adipoq|Ifitm1|Igf1|Ptprf|Ntn1|Foxa1|Fes|Prdm16|Islr2|Il33|F11r|Prl2c2|Ccl9|Ret|Il6|Brinp3|Sh3gl3|Enpp2|Loxl2|Sfrp4|Nap1l2|Bmpr1b|Ptprd|Vegfc|Lck|Pparg|Neurl1a|Agtr1b|Gdnf
GOBP_REGULATION_OF_LIPID_CATABOLIC_PROCESS	0.177582	0.953603	0.0310507	0.572972	1.24569	17	Abcb11|Hcar1|Cidec
GOBP_RESPONSE_TO_INTERLEUKIN_1	0.177682	0.953603	0.0310401	0.55063	1.22042	23	Il1rn|Ccl11|Ccl6|Ccl9|Il6|Ccl2|Ccl7
LEIN_MIDBRAIN_MARKERS	0.177682	0.953603	0.0310401	0.603251	1.28449	12	Col15a1|Amigo2|Carmil3|Maged2|P2rx5|Slc7a3|En1|Sema4g
REACTOME_CELL_CELL_JUNCTION_ORGANIZATION	0.177082	0.953603	0.031104	0.603595	1.28522	12	Angptl4|Cdh5|F11r|Jup|Cdh18|Cdh6|Nectin2
GOBP_POSITIVE_REGULATION_OF_PROGRAMMED_CELL_DEATH	0.177982	0.954261	0.0310082	0.460056	1.10082	142	Rgcc|Msx2|Gata6|Hoxa5|Bmp7|Ctsc|Igfbp3|Ptgis|Aldh1a2|Ptn|Ubd|Sfrp1|Adipoq|Folh1|Ptprf|Foxa1|Msx1|Esr2|Ret|Il6|Sfrp4|Akap12|Bmpr1b|Bmf|Lck|Ppargc1a|Nupr1|Pparg|Tlr6|Cyp1b1|Neurl1a|Unc5c|Sort1|Nox4|Akr1c14|Adam8|Aldh1a1
GOBP_LOCOMOTORY_BEHAVIOR	0.178282	0.954746	0.0309765	0.503582	1.16081	50	Zic1|Cend1|Dbh|Chd7|Sobp|Pcdh15|Prex2|Adra1b|Cdh23|Selenop|Cacna1b|Gpr88|Adcy8|Sncg|Adam22
GOBP_REGULATION_OF_VASOCONSTRICTION	0.178782	0.954746	0.0309237	0.536947	1.20325	28	Kcna5|Dbh|Cd38|Adra1b|Faah|Ahr|Tbxa2r|Agtr1b|Dock5|Egfr
GOBP_STRIATED_MUSCLE_TISSUE_DEVELOPMENT	0.178782	0.954746	0.0309237	0.488262	1.1392	67	Gata6|Bmp7|Pitx2|Gata4|Aldh1a2|Bmp5|Pi16|Igf1|Chd7|Dll1|Fgfr2|Angpt1|Tbx2|Sorbs2|Adra1b
GOMF_HORMONE_BINDING	0.178482	0.954746	0.0309553	0.578111	1.25299	16	Esr2|Npr3|Slc40a1|Npr1|Gipr|Egfr|Cmklr1
GOBP_CORONARY_VASCULATURE_DEVELOPMENT	0.179482	0.957534	0.0308502	0.583072	1.2593	15	Gata6|Gata4|Fgfr2|Angpt1
COATES_MACROPHAGE_M1_VS_M2_UP	0.180082	0.957707	0.0307875	0.577616	1.25192	16	Zfp979|Pianp|Nrcam|Maf|Tgfbi|H2-T24|Cfh
GOBP_ORGAN_GROWTH	0.180382	0.957707	0.0307562	0.503055	1.15845	49	Msx2|Gata6|Gata4|Pi16|Igf1|Dll1|Fgfr2|Tbx2|Sorbs2|Adra1b|Ahr|Col27a1|S1pr1
GOBP_VENTRICULAR_SEPTUM_DEVELOPMENT	0.179982	0.957707	0.0307979	0.571671	1.24287	17	Pitx2|Gata4|Fgfr2|Stra6
KIM_GLIS2_TARGETS_UP	0.180582	0.957707	0.0307354	0.533089	1.1982	29	Col15a1|Sycp1|Angptl4|Cidec|Ccl6|Ccl2|Col4a1|Tgfbi|Iigp1|Mfap2|Cfh|Adam8|H2-M3|Matn2|Lsp1|Col3a1|Nid1
MP_DECREASED_INCIDENCE_OF_TUMORS_BY_CHEMICAL_INDUCTION	0.180582	0.957707	0.0307354	0.561736	1.2311	19	Mgat3|Klk6|Il6|Loxl2|Ccl2|Cyp1b1
ZFP661_TARGET_GENES	0.180382	0.957707	0.0307562	0.463909	1.10617	123	Rnls|Rgcc|Pcdhgb5|Syndig1|Aldh1a2|Grid2ip|St6galnac2|Cblc|Spock2|Col23a1|Pcdhga9|Pcdhga3|Ebf2|Fhdc1|Sh3bgrl2|Mpped2|Zfp2|Sorcs2|Kbtbd11|Adra1b|4930519F16Rik|Pcdhga8|F3|Sh3bp5|Ppfibp2|Mob3b
GOBP_CELLULAR_RESPONSE_TO_HYPOXIA	0.180782	0.957824	0.0307147	0.526529	1.19021	33	Rgcc|Gata6|Ndnf|Ptgis
GOBP_REGULATION_OF_CARTILAGE_DEVELOPMENT	0.181082	0.95847	0.0306836	0.594064	1.27157	13	Gdf5|Rflna|Loxl2|Mboat2|Maf|Adamts12|Smpd3|Bmp4|Shox2|Snai2
GOBP_OSSIFICATION	0.181582	0.95923	0.030632	0.475417	1.12174	90	Msx2|Bmp7|Igfbp3|Bmp3|Bmp5|Ptn|Mtss1|Sfrp1|Ifitm1|Igf1|Areg|Clec3b|Rflna|Fgfr2|Il6|Gpm6b|Bmpr1b|Ahr|Vegfc|Pparg|Phospho1|Lrrc17|S1pr1|Cbs|Sort1|Fstl3|Aspn|Mettl7a1|Scube3|Lrp3|Lox|Egr2|Osr2|Notum|Adamts12|Tnfrsf11a|Smpd3|Prickle1|Phex|Bmp4|Thbs3|Shox2|Tmem119|Snai2|Ptch1
MIR_3084_5P	0.181582	0.95923	0.030632	0.554057	1.22125	21	Aldh1a2|Gucy2f|Dlx4|Igf1|Zfp2|Greb1l|Sema3a|Zfp955a|Slc7a11
GOBP_POSITIVE_REGULATION_OF_DNA_BINDING	0.181882	0.959872	0.0306011	0.608664	1.28855	11	Pitx2|Igf1|Pparg
GOMF_PHOSPHATIDYLSERINE_BINDING	0.182082	0.959987	0.0305805	0.576705	1.24994	16	Gas6|Cd300a|Cidec
GOBP_REGULATION_OF_MYELOID_CELL_DIFFERENTIATION	0.182282	0.960101	0.03056	0.505632	1.16112	46	Hoxa7|Hoxa5|Sfrp1|Adipoq|Fes|Prdm16|Dll1|Ccl9
GOBP_CELL_JUNCTION_ASSEMBLY	0.182782	0.960966	0.0305088	0.476476	1.12354	88	Lhfpl4|Syndig1|Lrrtm3|Ephb2|Amigo2|Apod|Cdh5|Ntn1|Adgre5|Lrrn3|F11r|Patj|Jup|Add2|Enpp2|Cldn19|Flrt1|Gpm6b|Cldn9|Sema4a|Ptprd|Fam107a
GOBP_LEUKOCYTE_CHEMOTAXIS	0.182882	0.960966	0.0304986	0.512423	1.16842	40	Gas6|Ptn|Ccl11|Ccl6|Ccl9|Bst1|Ccl2|Ccl7|Rin3|Vegfc|Gpsm3|Dpep1|S1pr1|Cmklr1|Il17ra|Adam8|Cxadr|Cyp7b1|Lbp|Dysf
GOBP_PROTEIN_TETRAMERIZATION	0.182982	0.960966	0.0304884	0.570559	1.24045	17	Aldh1a2|Sycp1
GOBP_STEROID_HORMONE_MEDIATED_SIGNALING_PATHWAY	0.183682	0.963702	0.0304172	0.560627	1.22867	19	Sfrp1|Igf1|Foxa1|Esr2
GOBP_INTESTINAL_ABSORPTION	0.184782	0.965293	0.0303061	0.599694	1.27691	12	Ezr|F11r
GOBP_NEGATIVE_REGULATION_OF_ENDOTHELIAL_CELL_MIGRATION	0.184882	0.965293	0.0302961	0.592731	1.26872	13	Rgcc|Jup|Pparg|Tbxa2r|Angpt2|Stard13
MIR_7010_3P	0.184582	0.965293	0.0303262	0.616661	1.29731	10	Iglon5|Syn1|Dach1|Gas7|Sema5a
MIR_703	0.184582	0.965293	0.0303262	0.549746	1.21514	22	Zic2|Chd7|Akap12|F3|Sh3bp5|Adam22
PASINI_SUZ12_TARGETS_UP	0.184682	0.965293	0.0303162	0.552977	1.21887	21	Nanog|Tfpi|Ifitm1|Npl|Cobl|Trib3|Ass1|Zfp229|Cyp2s1
GAUSSMANN_MLL_AF4_FUSION_TARGETS_A_DN	0.185481	0.966243	0.0302359	0.559741	1.22673	19	Itih5|Enpp2|Ppm1l|Wscd2|Colec10|Fam107a|Aldh1a7|Efna5|Cxadr|Acot2|Cyp2c55
GOMF_EXTRACELLULAR_MATRIX_STRUCTURAL_CONSTITUENT_CONFERRING_TENSILE_STRENGTH	0.185681	0.966243	0.0302159	0.552688	1.21824	21	Col15a1|Col6a6|Col23a1|Col6a4|Col6a5|Col7a1|Col27a1|Col4a1
MIR_216C_5P	0.185781	0.966243	0.0302059	0.552666	1.21819	21	Zic1|Col15a1|Ebf2|Ndrg1
NABA_COLLAGENS	0.185681	0.966243	0.0302159	0.552688	1.21824	21	Col15a1|Col6a6|Col23a1|Col6a4|Col6a5|Col7a1|Col27a1|Col4a1
CASTELLANO_NRAS_TARGETS_UP	0.187581	0.968637	0.0300273	0.54384	1.20767	24	Plscr2|Il1rn|Ptx3|Npr3|Iigp1|Itih2|Cfh|Ifit1|Nsg1|Tgtp1|Lbp|Acadm|Lsp1
GOBP_POSITIVE_REGULATION_OF_CYTOSOLIC_CALCIUM_ION_CONCENTRATION	0.187481	0.968637	0.0300372	0.525431	1.18599	32	Cacna1i|Kng2|Kng1|Cd38|Adra1b|Tbxa2r|Ptgfr|Agtr1b|Adcy8|Gipr|Epor|Cmklr1
GOBP_REGULATION_OF_MAST_CELL_ACTIVATION	0.187381	0.968637	0.0300471	0.574471	1.2451	16	Plscr2|Cd300a|Foxf1|Fes
GOCC_BASOLATERAL_PLASMA_MEMBRANE	0.186481	0.968637	0.0301362	0.509551	1.16447	42	Ezr|Slc38a1|Slc13a3|Kcnc2|Cd38|Slc40a1|Cldn19|Pianp|Aqp7|Adcy8|Abca1|Egfr|Ddr1|Abcc4|Cxadr|Itga3|Hspa1a
MIR_499_3P	0.187281	0.968637	0.0300569	0.526827	1.18741	31	Zic2|Pde1c|Sfrp1|Peg10|Npr3|Ccl2
MIR_669B_5P	0.186781	0.968637	0.0301064	0.476094	1.12228	87	Zic4|Csmd1|Lrrtm3|Thsd4|Emb|Onecut2|Pde1c|Col23a1|Ebf2|Sobp|Nkain3|Klrb1a|Rgs20|Serpinb1b|Zfp354b|Des|Foxd1|Foxp2
MIR_7014_3P	0.187481	0.968637	0.0300372	0.536231	1.19948	27	Gata6|Pde1c|Igf1|Tspan2|Npr3|Cldn19|Wscd2|Map1b|Pnpt1|Bicd1|Epha7|Man1a|Pappa2|Gng2
SHETH_LIVER_CANCER_VS_TXNIP_LOSS_PAM3	0.187681	0.968637	0.0300175	0.598601	1.27459	12	Bmp7|Isyna1|Itih5|Fabp4|Nupr1|Ddr1|Cxadr|Scd2|Nid1|Pck2|Sparc
GOBP_PHENOL_CONTAINING_COMPOUND_METABOLIC_PROCESS	0.188881	0.97028	0.0298999	0.568612	1.23622	17	Rnls|Dio3|Dbh|Sult1a1|Npr1
GOBP_REGULATION_OF_DENDRITE_DEVELOPMENT	0.188281	0.97028	0.0299585	0.538517	1.2019	26	Bmp7|Ephb2|Bmp5|Ptn|Ptprf
GOCC_RECEPTOR_COMPLEX	0.188981	0.97028	0.0298901	0.495152	1.14523	55	Arnt2|Gprc5c|Itgal|Olr1|Ret|Cntfr|Fgfr2|Il6|Notch3|Bmpr1b|Npr1|Ahr|Itgb8|Pparg|Tlr6|Gdnf|Egfr|Grik4|Ddr1|Ror1|Cnih2|Acvr1c|Itga8|Itga3
GOMF_PASSIVE_TRANSMEMBRANE_TRANSPORTER_ACTIVITY	0.188581	0.97028	0.0299292	0.499427	1.15212	51	Piezo2|Scn7a|Cacna1i|Kcna5|Kcnq5|Kcnc2|Gjb5|Kcnt2|Cacna1b|Kcnd1|Lrrc8d|Aqp7|Kcnn1|Grik4|Apol9a|Kcnab3
MARTINEZ_RB1_AND_TP53_TARGETS_UP	0.189081	0.97028	0.0298804	0.462736	1.10338	123	Rgcc|Fgfbp1|Pitx2|Pcsk6|Ltc4s|Cdh5|Adipoq|Ptprf|Cp|Cidec|Il33|Tcf7|Ccl9|Itih5|Fgfr2|Egln3|Ndrg1|Fabp4|Ahr|Cpa3|Plin4|Serpinb2|Ptgfr|Prr13|Tgfbi|Iigp1|Sncg|Qpct|Sort1|Egfr|Prelp|Mfap5|Aldh1a7|Fah
MIR_6905_5P	0.188481	0.97028	0.029939	0.591349	1.26576	13	Lrrtm3|Fmod|Arnt2
MIR_669C_3P	0.189581	0.970994	0.0298317	0.444817	1.07626	232	Slc6a17|Csmd1|Msx2|Hoxa5|Vax2|Irs4|Lhfpl4|Il1rn|Ctsc|Arl14epl|Adcy1|Bmp5|Psd4|Slfn5|Spock2|Rbm20|Igf1|Foxa1|Tspan2|Aff3|Prdm16|Ebf2|Trim67|Chd7|Pappa|Iglon5|F11r|Spta1|Pcdh15|Igsf9|Olr1|Ankrd33b|Itih5|Slc40a1|Rgs20|Sema4f|Slc6a2|Prss22|Cacna1b|Ahr|Ppargc1a|Cytip|Fam107a|Sema6d|Gas7|Unc5c|Fam131a|Sort1|Gpr173|Gm14137|Ifit3|Stx1b|Cmklr1|Fjx1|Ecm2|Il17ra|Kif21b|Shroom3|Gxylt2|Cbln3|Ccser1|Cdh6|Tram1…
SAFFORD_T_LYMPHOCYTE_ANERGY	0.189581	0.970994	0.0298317	0.556102	1.22182	20	Kcnq5|Adgre5|Isyna1|Jup|Sfrp4|Ndrg1|Ddr1|Tekt2|Egr2|Hspa1a
GOBP_REGULATION_OF_INTRACELLULAR_TRANSPORT	0.189781	0.971094	0.0298123	0.486516	1.13461	66	Zic1|Ezr|Gas6|Gbp4|Apod|Adipoq|Jup|Angpt1|Il6|Ccl2
GOBP_PHOTORECEPTOR_CELL_DIFFERENTIATION	0.190781	0.975284	0.0297157	0.597374	1.27197	12	Dio3|Ptn|Fam151b|Cfh
CAIRO_LIVER_DEVELOPMENT_DN	0.193281	0.979129	0.0294772	0.500535	1.15173	48	Il1rn|Bdh1|Selenbp1|Gldc|Kng1|H2-T23|Pla1a|Sstr2|Ndrg1|Cbs|Itih2|Hp|Cfh|Fah|Pcyt2|Hmox1|Lbp|Hmgcs1|Matn2|Acadm|Tnfrsf11a|Sema4g|Nid1|Nsdhl|Phyh|Tapbp|Gamt|Csad|Pck2|Pon3|Cd68|Rida|Morc4
GOBP_AMYLOID_BETA_METABOLIC_PROCESS	0.193681	0.979129	0.0294395	0.596262	1.26961	12	Lrrtm3|Igf1|Mgat3
GOBP_ARTERY_MORPHOGENESIS	0.19588	0.979129	0.0292337	0.556111	1.21877	19	Foxf1|Adgrf5|Chd7|Stra6|Tbx2|Notch3
GOBP_MUSCLE_CELL_PROLIFERATION	0.194781	0.979129	0.0293362	0.4866	1.13304	64	Gata6|Gata4|Igfbp3|Dbh|Apod|Adipoq|Igf1|Esr2|Npr3|Fgfr2|Angpt1|Il6|Tbx2|Notch3|Npr1|Ppargc1a|Pparg|S1pr1|Egfr|Adamts1
GOBP_NEGATIVE_REGULATION_OF_FIBROBLAST_PROLIFERATION	0.19508	0.979129	0.0293082	0.576391	1.24487	15	Cd300a|Sfrp1|Nupr1|Pparg|Dach1
GOBP_POSITIVE_REGULATION_OF_MITOTIC_CELL_CYCLE_PHASE_TRANSITION	0.194881	0.979129	0.0293268	0.566914	1.23252	17	Rgcc|Kcna5
GOBP_POSITIVE_REGULATION_OF_NUCLEOBASE_CONTAINING_COMPOUND_METABOLIC_PROCESS	0.19568	0.979129	0.0292523	0.436107	1.06311	339	Zic1|Zic2|Zic5|Rgcc|Hoxa7|Gata6|Hoxa5|Bmp7|Zfp982|Plscr2|Nanog|Pitx2|Gata4|Igfbp3|Sox21|Bmp3|Zbtb7c|Bmp5|Pax2|Onecut2|Foxf1|Arnt2|Sfrp1|Rbm20|Igf1|Foxa1|Mafa|Hoxa4|Prdm16|Ebf2|Cd38|Chd7|Msx1|Esr2|Il33|Wnt6|Dll1|Prl2c2|Ret|Jup|Fgfr2|Il6|Slc40a1|Hnf1b|Tbx2|Dlx3|Notch3|Foxd1|Slc11a1|Maf|Bmpr1b|Ahr|Otx1|Ppargc1a|Pparg
GOBP_REGULATION_OF_CARBOHYDRATE_CATABOLIC_PROCESS	0.193881	0.979129	0.0294206	0.596146	1.26936	12	Igf1|Slc2a6|Adra1b|Ppargc1a|Nupr1|Jmjd8|Gpd1
GOBP_REGULATION_OF_CELL_MORPHOGENESIS	0.192681	0.979129	0.0295341	0.479506	1.12522	78	Wasf3|Ezr|Ephb2|Ptn|Coch|Ptprf|Fes|Ccl11|Rims2|F11r|Spta1|Il6|Enpp2|Arc|Ccl7|Sema4a|Ptprd|Gas2|Gas7|Fgd4|Gm14137
GOBP_RESPONSE_TO_INTERFERON_ALPHA	0.192581	0.979129	0.0295436	0.613195	1.29002	10	Gas6|Ifitm1
GOBP_WOUND_HEALING	0.193081	0.979129	0.0294962	0.480311	1.12658	77	Gas6|Msx2|Ndnf|Kng2|Gata4|Ephb2|Tfpi|Igf1|Kng1|F11r|Ppl|Il6|Cldn19|Ccl2|Slc11a1|Pparg|Tbxa2r|F3|Cadm4|Cfh|Ddr1|Phldb2|Stard13|Cxadr|Hmox1|Slc7a11|Nrg1|Selp|Dysf|C1qtnf1|Col3a1|Duox1|Lyn|Tspan9|Dmtn|Actg1|Snai2|Fer1l5|Col5a1|Thbs1|Tec|F8|Myh9
GOCC_NEURON_TO_NEURON_SYNAPSE	0.194681	0.979129	0.0293456	0.4744	1.11865	88	Syndig1|Lrrtm3|Ephb2|Adcy1|Grid2ip|Dgki|Ptprf|Syn2|Add2|Sorcs2|Sema4f|Sh3gl3|Atp1b2|Nrcam|Arc|Ptprd|Syn1|Neurl1a|Adcy8|Sort1|Adam22|Grik4|Cnih2|Sema3a|Cdk5r1|Map1b|Efnb2|Itga8|Lrrc4c|Epha4|Nrg1|Epha7
LET_7A_1_3P_LET_7C_2_3P	0.19608	0.979129	0.0292152	0.474101	1.11795	88	Zic1|Slc6a17|Tecrl|Prdm16|Npr3|Basp1|Dll1|Fgfr2|Sh3gl3|Syngr3|Akap12|Arhgef3|Arap2|Adamts5|Cacna1b|Plekha6|Dach1|Col4a1|F3
LET_7B_3P	0.19608	0.979129	0.0292152	0.474101	1.11795	88	Zic1|Slc6a17|Tecrl|Prdm16|Npr3|Basp1|Dll1|Fgfr2|Sh3gl3|Syngr3|Akap12|Arhgef3|Arap2|Adamts5|Cacna1b|Plekha6|Dach1|Col4a1|F3
LE_EGR2_TARGETS_UP	0.192481	0.979129	0.0295531	0.583573	1.25416	14	Ezr|Basp1|Sh3gl3|Ccl2
MARKEY_RB1_CHRONIC_LOF_DN	0.192081	0.979129	0.0295912	0.518908	1.17555	35	Plscr2|Igfbp3|Tfpi|Cp|Npr3|Prl2c2|Ccl9|Il6|Ccl2|Nupr1|Egfr|Adam8|Shroom3|Hmox1|Renbp|Gsta4|Irf5
MCMURRAY_TP53_HRAS_COOPERATION_RESPONSE_DN	0.194381	0.979129	0.0293737	0.612554	1.28867	10	Pitx2|Ephb2|Notch3|Abca1|Slc27a3
MIR_666_3P	0.193081	0.979129	0.0294962	0.567439	1.23367	17	Pcsk6|Peli2
MIR_7038_3P	0.192981	0.979129	0.0295056	0.59653	1.27018	12	Hoxa5|Peg10
MIR_7038_5P	0.194181	0.979129	0.0293924	0.603334	1.27726	11	Tfpi|Mtss1
MIR_7062_5P	0.194481	0.979129	0.0293643	0.561913	1.22717	18	Pax2|Onecut2|Igf1
MIR_7232_5P	0.194481	0.979129	0.0293643	0.534211	1.19496	27	Csmd1|Gata6|Col15a1|Igf1
MIR_7239_3P	0.194681	0.979129	0.0293456	0.518188	1.17392	35	Ephb2|Adcy1|Gucy2f|Apol6|Arc|Akap12|Phospho1|Fgd4|Sort1|Sema5a|Cdk5r1|Adam12|Sdc2|Kctd5
MIR_7241_5P	0.19578	0.979129	0.029243	0.582331	1.2515	14	Gata6|Tspan2|Crmp1|Dach1
MIR_98_3P	0.19608	0.979129	0.0292152	0.474101	1.11795	88	Zic1|Slc6a17|Tecrl|Prdm16|Npr3|Basp1|Dll1|Fgfr2|Sh3gl3|Syngr3|Akap12|Arhgef3|Arap2|Adamts5|Cacna1b|Plekha6|Dach1|Col4a1|F3
GOCC_NUCLEAR_MEMBRANE	0.19638	0.979718	0.0291874	0.513331	1.16574	37	Hoxa7|Gata6|Ltc4s|Cdh5|Sh3bgrl2|Klk6|Adra1b
GOBP_CELLULAR_RESPONSE_TO_KETONE	0.19768	0.982733	0.0290677	0.55344	1.21597	20	Gas6|Ahr|Ptgfr|Agtr1b|Adcy8|Gdnf|Akr1c14|Efna5|Mir351|Fbxo32
GOBP_CELLULAR_RESPONSE_TO_OXYGEN_LEVELS	0.19798	0.982733	0.0290402	0.517226	1.17174	35	Rgcc|Gata6|Ndnf|Ptgis
GOBP_NEGATIVE_REGULATION_OF_CELL_DIFFERENTIATION	0.19718	0.982733	0.0291136	0.454598	1.09038	153	Hoxa7|Msx2|Hoxa5|Bmp7|Nanog|Sox21|Ephb2|Gdf5|Ptn|Pi16|Sfrp1|Adipoq|Igf1|Ntn1|Foxa1|Areg|Prdm16|Msx1|Ccl11|Dll1|Prl2c2|Ccl9|Rflna|Sema4f|Mbp|Notch3|Sema4a|Ahr|Vegfc|Pparg|Lrrc17|Sema6d|Sort1|Sema5a|Egfr|Trib3|Fstl3
GOBP_REGULATION_OF_B_CELL_MEDIATED_IMMUNITY	0.19748	0.982733	0.029086	0.610822	1.28503	10	Susd4|H2-T23|H2-T-ps
GOCC_NUCLEAR_ENVELOPE	0.19778	0.982733	0.0290585	0.491321	1.13795	57	Hoxa7|Gata6|Nxf2|Ltc4s|Rgs7|Cdh5|Sh3bgrl2|Klk6
MIR_5624_5P	0.19808	0.982733	0.0290311	0.517223	1.17173	35	Csmd1|Il1rn|2210016F16Rik|Bmp5|Arnt2|Brinp3|Syngr3|Pparg|Samd5
GOBP_REGULATION_OF_HORMONE_METABOLIC_PROCESS	0.19838	0.983315	0.0290037	0.610458	1.28426	10	Bmp5|Igf1|Ppargc1a|Akr1c14
DESCARTES_ORGANOGENESIS_WHITE_BLOOD_CELLS	0.19868	0.983896	0.0289764	0.470445	1.11225	96	Glipr1|Gas6|Ctsc|Cd300a|Psd4|Gbgt1|Fes|Mpeg1|Itgal|Myo1g|Ccl6|Ccl9|Slc40a1|Pyroxd2|Ccl2|Npl|Slc11a1|Maf|Selenop|Trim30d|Cpa3|Cytip|Pparg|Il3ra|Cfh|Tmcc3|Cmklr1|Il17ra|Snx20|Lpcat2|Rnpep|Hmox1|Tmem106a|H2-M3|Irf5|Tnfrsf11a|Lsp1|Cyba|Cma1|Ccdc88b|Dynlt1a|Ifi207|Ly6e|Lyn|Cln3
GOBP_AXON_DEVELOPMENT	0.19988	0.987029	0.0288676	0.460336	1.09805	124	Zic2|Vax2|Bmp7|Ephb2|Adcy1|Ptn|Emb|Ptprf|Ntn1|Tspan2|Islr2|Ret|Fgfr2|Sema4f|Mbp|Nrcam|Notch3|Gpm6b|Foxd1|Sema4a|Bmpr1b|Cobl|Gdnf|Sema6d|Unc5c|Cntn6|Sema5a|Ddr1|Tubb3|Sema3a|Rtn4rl1|Cdk5r1|Map1b|Efnb2|Bhlhe22|Efna5|Lrrc4c|Rac3|Foxg1|Egr2|Epha4|Nrg1|Epha7|Fstl4|Ephb3|Flot1|Sema3g|Matn2|Xk|Sema4g|Dynlt1a|Plxna4|Prickle1|L1cam|Shox2|Actg1|Plxnd1|Chn1|Ptch1
GOBP_INTERMEDIATE_FILAMENT_BASED_PROCESS	0.20078	0.987029	0.0287866	0.568518	1.2322	16	Krt87|Ppl|Krt7|Krt80|Des|Nes
GOBP_MOVEMENT_IN_HOST	0.19998	0.987029	0.0288586	0.545404	1.20554	22	Gas6|Ptx3|Ifitm1|Trim30d|Hs3st5|Agtr1b
GOBP_NEGATIVE_REGULATION_OF_PHOSPHORUS_METABOLIC_PROCESS	0.20038	0.987029	0.0288226	0.477376	1.12144	80	Igfbp3|Ephb2|Gbp4|Cd300a|Slc27a1|Cblc|Sfrp1|Adipoq|Igf1|Angpt1|Il6|Ppm1e|Deptor|Fabp4|Ahr|Ppargc1a|Pparg|Sh3bp5|Cadm4|Irak3|Ptpn13|Trib3
GOBP_NEURON_PROJECTION_EXTENSION_INVOLVED_IN_NEURON_PROJECTION_GUIDANCE	0.20058	0.987029	0.0288046	0.600127	1.27048	11	Sema4f|Sema4a|Sema6d|Sema5a|Sema3a|Sema3g|Sema4g|Plxna4
GOBP_REGULATION_OF_CELL_MATRIX_ADHESION	0.20128	0.987029	0.0287419	0.533619	1.19097	26	Hoxa7|Apod|Onecut2|Jup|Enpp2|Bst1|Gpm6b|Fam107a|Ddr1|Phldb2|Efna5
GOCC_EXCITATORY_SYNAPSE	0.20168	0.987029	0.0287061	0.54492	1.20447	22	Syndig1|Grid2ip|Dgki|Ptprf|Fgfr2|Adcy8|Cntn6|Sort1|Sema3a|Itga3|Unc13a|Plxna4|Slc16a3|Plcb4
GOMF_MOLECULAR_FUNCTION_INHIBITOR_ACTIVITY	0.20038	0.987029	0.0288226	0.477975	1.12162	78	Kng2|Il1rn|Tfpi|Gbp4|Angptl4|Ptn|Pi16|Dgki|Kng1|Itih5|Col7a1|Serpinb1b|Timp4|Serpinb9e|Fetub|Deptor|Serpinb2|Angpt2|Sh3bp5|Itih2|Trib3|Nlrp2
MIR_1934_5P	0.20128	0.987029	0.0287419	0.568315	1.23176	16	Rbm20|Ntn1|Adgrl4|Dlx3|Ppargc1a|Unc5c
MIR_668_3P	0.20118	0.987029	0.0287508	0.599972	1.27015	11	Csmd1|Cdh5|Hnf1b
MIR_669A_3_3P_MIR_669A_3P_MIR_669O_3P	0.20168	0.987029	0.0287061	0.547473	1.20674	21	Ank1|Ebf2|Ifi209|Angpt1|Ccl7|Angpt2|Adgrg2|Me3|Sdc2
MIR_7084_5P	0.20188	0.987029	0.0286883	0.592741	1.26211	12	Ndnf|Syndig1|Brinp3|Efna5|Cyp7b1|Slc7a11|Man1a
RUAN_RESPONSE_TO_TROGLITAZONE_UP	0.20158	0.987029	0.0287151	0.599646	1.26946	11	Ubd|Cidec|Aqp7|Plin4
chr11B1	0.20188	0.987029	0.0286883	0.531806	1.18958	27	Ltc4s|Gm12153|Col23a1|Tcf7|Zfp2|Zfp354b|Adra1b|Gm12216
GOBP_CELLULAR_RESPONSE_TO_CARBOHYDRATE_STIMULUS	0.20248	0.988167	0.028635	0.519882	1.17518	33	Gas6|Pax2|Gpr27|Pde1c|Igf1
MIR_6943_3P	0.20238	0.988167	0.0286439	0.563654	1.22544	17	Tspan2|Pappa|Timp4|Arhgef3|Bmpr1b|Sh3bp5
GOBP_CARDIAC_MUSCLE_CONTRACTION	0.20308	0.989459	0.0285819	0.558122	1.21889	18	Gata4|Kcna5|Jup|Adra1b
GOBP_CEREBELLAR_CORTEX_MORPHOGENESIS	0.20338	0.989459	0.0285554	0.608346	1.27982	10	Cend1|Dll1|Foxp2
GOBP_IMMUNE_EFFECTOR_PROCESS	0.20348	0.989459	0.0285466	0.462694	1.10072	114	Rgcc|Ctsc|Ephb2|Cd300a|Ptx3|Susd4|Dbh|Foxf1|Fes|Il33|Itgal|Dll1|Myo1g|Ppl|H2-T23|Klrb1a|Angpt1|Il6|H2-T-ps|Ccl2|Serpinb9e|Masp2|Slc11a1|Sema4a|Fcgr4|Colec10|Ahr
GOBP_INSULIN_SECRETION	0.20318	0.989459	0.0285731	0.495997	1.14421	51	Il1rn|Doc2b|Gpr27|Pde1c|Sfrp1|Mafa|Cd38|Rims2|Il6|Hnf1b|Rph3al|Adcy8|Gipr
MIR_7077_5P	0.20368	0.989537	0.028529	0.552951	1.21184	19	Ndnf|Zbtb7c|Plcxd2|Batf2|Faah
GOBP_OOGENESIS	0.20458	0.990489	0.0284501	0.572941	1.23741	15	Ptx3|Ptn|Igf1|Bmpr1b
GOMF_DNA_BINDING_TRANSCRIPTION_REPRESSOR_ACTIVITY	0.20488	0.990489	0.0284239	0.480086	1.12313	72	Msx2|Gsc|Vax2|Nanog|Zfp125|Pitx2|Dlx4|Prdm16|Msx1|Tcf7|Tbx2|Foxp2|Pparg|Dach1|Hic1
HALLMARK_REACTIVE_OXIGEN_SPECIES_PATHWAY	0.20458	0.990489	0.0284501	0.607669	1.2784	10	Ipcef1|Fes|Mbp
MIR_6933_3P	0.20468	0.990489	0.0284414	0.579485	1.24538	14	Zfp105|Foxf1|Fam107a|Reep6|Llgl2|Adam12
MIR_9B_3P	0.20498	0.990489	0.0284152	0.54087	1.19879	23	Gsc|Hcar1|Onecut2|Pappa|Rab39b|Aldh1a1|Cdk5r1
chr6A1	0.20498	0.990489	0.0284152	0.607329	1.27768	10	Asb4|Peg10|Foxp2
GOBP_POSITIVE_REGULATION_OF_NERVOUS_SYSTEM_DEVELOPMENT	0.205479	0.991125	0.0283717	0.4724	1.11393	88	Syndig1|Lrrtm3|Ephb2|Amigo2|Ptn|Igf1|Ptprf|Ntn1|Adgre5|Lrrn3|Islr2|Il33|Prl2c2|Il6|Enpp2|Flrt1|Sema4a|Ptprd|Vegfc|Pparg|Neurl1a|Sema5a|Egfr
LET_7C_1_3P	0.205479	0.991125	0.0283717	0.479959	1.12311	73	Zic2|Csmd1|Lrrtm3|Onecut2|Foxf1|Kcnc2|Ebf2|Rims2|Col6a5|Angpt1|Sorbs2|Selenop|Ppargc1a|Dach1|Gdnf
MIR_105	0.205879	0.992166	0.028337	0.562096	1.22205	17	Zbtb7c|Esr2|Sobp|Il6
BYSTRYKH_HEMATOPOIESIS_STEM_CELL_AND_BRAIN_QTL_CIS	0.206479	0.992391	0.0282851	0.583225	1.24837	13	Ctsc|Ptprf
GOBP_GROWTH	0.206379	0.992391	0.0282937	0.445875	1.07608	203	Ezr|Msx2|Gata6|Hoxa5|Dio3|Gata4|Fendrr|Igfbp3|Gdf5|Ptx3|Ptn|Pi16|Sfrp1|Igf1|Ntn1|Areg|Cd38|Islr2|Chd7|Msx1|Ccl11|Rims2|Dll1|Pcdh15|Fgfr2|Gdf15|Sema4f|Stra6|Hnf1b|Tbx2|Sorbs2|Flrt1|Foxp2|Adra1b|Sema4a|Selenop|Bmpr1b|Ahr|Col27a1|Pparg|Gas2|Fam107a|Rrad|Cobl|S1pr1|Sema6d
LET_7A_2_3P	0.206179	0.992391	0.028311	0.511126	1.16073	37	Zic2|Slc6a17|Gas6|Areg|Arhgef3|Ppargc1a|Dach1|Gdnf
MIKKELSEN_MEF_LCP_WITH_H3K4ME3	0.206979	0.993907	0.028242	0.49881	1.14546	46	Il1rn|Cp|Ampd3|Ccl2|Ccl7|Zfp583|Gpsm3|Tbxa2r|Dusp27|Rufy4|Tapbpl|Gpr173|Ddr1|Akr1c14|Ecm2|Hacd4|C1qtnf6|Ifit1|Aspn|Col6a1|Osgin1|Lsp1|Col3a1|Serpinb9|Myo7a|Ogn|Hgf|BC028528|Ldb3|Sardh|Arap1
GOBP_DEVELOPMENTAL_GROWTH	0.207979	0.99523	0.0281562	0.450484	1.08333	169	Ezr|Msx2|Gata6|Hoxa5|Dio3|Gata4|Fendrr|Gdf5|Ptx3|Ptn|Pi16|Sfrp1|Igf1|Ntn1|Areg|Islr2|Chd7|Ccl11|Rims2|Dll1|Pcdh15|Fgfr2|Gdf15|Sema4f|Stra6|Hnf1b|Tbx2|Sorbs2|Flrt1|Adra1b|Sema4a|Bmpr1b|Ahr|Col27a1|Gas2|Cobl|S1pr1|Sema6d
GOMF_MONOATOMIC_ION_TRANSMEMBRANE_TRANSPORTER_ACTIVITY	0.208179	0.99523	0.0281391	0.476087	1.11841	80	Piezo2|Scn7a|Cacna1i|Slc38a1|Kcna5|Kcnq5|Slc13a3|Kcnc2|Slc40a1|Atp2c2|Slc6a2|Atp1b2|Kcnt2|Slc11a1|Cacna1b|Kcnd1|Lrrc8d|Kcnn1|Grik4|Slc25a27|Apol9a|mt-Co3|Cox7a1|Kcnab3
GUO_HEX_TARGETS_DN	0.208179	0.99523	0.0281391	0.56606	1.22687	16	Tfpi|Igf1|Cd93|Mbp|Angpt2|Reep6
HEVNER_CORTICAL_PLATE_POSTMITOTIC_PROJECTION_NEURONS	0.207679	0.99523	0.0281819	0.534213	1.18912	25	Slc6a17|Lrrtm3|Pde9a|Adcy1|Sema4f|Ndrg1
MARTORIATI_MDM4_TARGETS_FETAL_LIVER_UP	0.207579	0.99523	0.0281904	0.51066	1.15967	37	Zic2|Susd4|Wnt6|Kank3|Kbtbd11|Egln3|Ndrg1|Dlx3|Arap2|Prelid2|Cox6b2|Bhlhe41
GOBP_CELL_RECOGNITION	0.208679	0.996734	0.0280965	0.517636	1.17011	33	Ephb2|Ptx3|Emb|Nrcam|Fetub|Colec10|Atp8b3|Cntn6|Sema5a|Sema3a|Cdk5r1|Adam5|Foxg1|Epha4|Scarb1|Ephb3|Myo18a|L1cam|Plxnd1|Nedd9|Hspa1b
GOBP_REGULATION_OF_MORPHOGENESIS_OF_AN_EPITHELIUM	0.209279	0.998714	0.0280456	0.55597	1.2142	18	Bmp7|Pax2|Sfrp1|Tbx2|Agtr1b|Gdnf
ABBUD_LIF_SIGNALING_1_UP	0.466153	1	0.0154394	0.503618	1.0595	10	Kng1|Rhou|Lbp|Man1a|Tapbp|Il1r1|Irf1
AFF4_TARGET_GENES	0.992001	1	0.00129551	0.299222	0.715491	137	Zic2|Zic5|2610035F20Rik|Slc38a1|Gldc|Ntn1
AFFAR_YY1_TARGETS_UP	0.69813	1	0.00948682	0.399686	0.909697	39	Cend1|Gbp4|Ebf2|Tbx2|Selenop|Abca1|Egfr|Cfh|Fjx1|Slc27a3|Myom1|Epha7|Bmp4|Plcb4|Gadd45g|Ldb3|Mmp2|Bak1|Zfp40|Il17d|Ankrd1
AHCY_AHCYL_TARGET_GENES	0.846815	1	0.00613606	0.329908	0.709009	14	Ank1|Tex15|Ccng2|Tspan9|Lpcat3|Pou2f1
ANP32E_TARGET_GENES	1	1	0	0.0771294	0.186121	202	Amigo2|Col23a1|Adgre5|Il6|Ddah2|Deptor|Bmf|Ppargc1a|Lrrc8d|Fgd4|Myl6b|Slc25a27|Bscl2|Rab26os|Rhof|Fbxo36|Atp6v0a1|Egr2|Epas1|Errfi1|Unc13a|Tcp11l2|Dhcr7|Ccng2|Marcks|Sub1|Cln3|Ehd2|Ddit3|Snai2|Nampt|1110038B12Rik|5930403N24Rik|Pdcd4|Crebrf|Atxn1|Lgals1|Plekha4|Tpd52l2|Ppip5k2|Sufu|Rasl11b|4833418N02Rik|Ech1|Tesk2|Tpmt|Nrde2|Zfp395|Hbp1|Sh3bp4|Gnas|Pim1
APRELIKOVA_BRCA1_TARGETS	0.418858	1	0.0169941	0.511897	1.08997	12	Fgfbp1
ARID4B_TARGET_GENES	0.991801	1	0.00131174	0.297024	0.709002	128	Zic2|Zfp105|Pax2|Rgs7|Mafa|Fhdc1|Basp1|Tcf7
BAKKER_FOXO3_TARGETS_DN	0.938206	1	0.00370253	0.310694	0.711699	44	Bmp5|Ank1|Prr32|Adgrg1
BAKKER_FOXO3_TARGETS_UP	0.885111	1	0.00519775	0.278724	0.586371	10	Sft2d2|Tcp11l2|Ccng2|Klf6|Vcl
BAZ1A_TARGET_GENES	0.9998	1	0.000204038	0.153978	0.36022	72	Ank1|Rab37|Sh3gl3|Zfp354b
BCOR_TARGET_GENES	0.437256	1	0.0163673	0.429044	1.02201	118	Zic2|2610035F20Rik|Eps8l2|Fendrr|Slc38a1|Mtss1|Foxf1|Col23a1|Tspan2|Chd7|Gm10419|Patj|Mdfi|Ism2|Adamts14|Notch3|Carmil3|Ddah2
BERENJENO_ROCK_SIGNALING_NOT_VIA_RHOA_DN	0.764624	1	0.00800452	0.377249	0.831535	21	Col4a1|F3|Dock5|Prss23|Acta2|Klf6|Sparc|Myh9|Col5a2|Abracl|Col4a2|Myl12a|Vcl
BERENJENO_TRANSFORMED_BY_RHOA_DN	0.994201	1	0.00110187	0.293037	0.702373	149	Gas6|Aoc3|Ptx3|Emb|Foxf1|Npr3|H2-T23|Fgfr2|Akap12|Gas2|Tlr6|Cyp1b1|Islr|Ptpn13|Hcfc1r1|Aldh1a7|Ccdc80|Il17ra|Aldh1a1|Adam23|Maged2|Atp6v0a1|Lox|Col6a2|Cyp4v3|En1|Csrp2|Hmgcs1|Gsta4|Matn2|Acadm|C1ra|Rab3d|Cyp51|Serpinb9|Dhcr7|Ccng2|Marcks|Phyh|Mvd|Tapbp|Gamt|Ddit3|Pla2g7|Snai2|Pck2|Ogn|Vdr|Col5a1|Maoa|Pdcd4|Grina|Nfib|Sardh|Ech1|Osmr|Ablim1|Ap3s1|Anxa6|Nrbp2|Vegfd|Nab2|Tbl1xr1|Ltbp4|Ebf1
BERENJENO_TRANSFORMED_BY_RHOA_UP	0.9987	1	0.000520483	0.224741	0.529462	86	Ezr|Msln|Prl2c2|Cd93|Ccl2|Ccl7|Cytip|Gdnf|Phldb2|Efnb2|Adam12|Nectin2|Pnpt1
BILANGES_RAPAMYCIN_SENSITIVE_VIA_TSC1_AND_TSC2	0.9989	1	0.000478727	0.0963974	0.214064	24	Rph3al|Atp6v1g2|Rps21|Eif3e|Cryz|Slc25a17|Hnrnpa1|Vim|Prdx3|Rps28|Tubb5|Eif2s3x|Rpl36|Tcp1|Gtpbp6|Ahcy|Hspa8|Btf3|Paics|Cct2|Polr1c|Cct4|Tomm20
BILANGES_SERUM_AND_RAPAMYCIN_SENSITIVE_GENES	0.9977	1	0.000692655	0.0395206	0.0845922	13	Ptms|Exd2|Eif4b|Rpl8|Eef1g|Cox7a2l|Rps10|Rps7|Eif3l|Fau|Eif3h|Rpl21|Use1
BILANGES_SERUM_SENSITIVE_GENES	0.774323	1	0.00778863	0.374247	0.822263	20	Akap12|Rph3al|Tapbpl|Il3ra|Kif21b|Rragd|Gsta4
BIOCARTA_IL2RB_PATHWAY	0.991001	1	0.00137479	0.0656958	0.138209	10	Socs1|Bad|Mapk3|Myc|Fos|Akt1|Irs1|Jak1|Socs3|Shc1
BIOCARTA_MAPK_PATHWAY	0.9982	1	0.000612605	0.0683101	0.149184	18	Mknk2|Map3k11|Mapk3|Chuk|Daxx|Myc|Pak1|Fos|Max|Stat1|Map2k6|Rps6ka5|Cebpa|Map3k12
BOCHKIS_FOXA2_TARGETS	0.9993	1	0.000381816	0.23399	0.555006	105	Kng2|Coch|Kng1|Gprc5c|Il6|Oit3|Foxp2|Faah|Plekha6|Pparg|Abca1|Sort1|Fah|Aldh1a1|Stard13
BOYLAN_MULTIPLE_MYELOMA_C_DN	0.811019	1	0.00696419	0.354769	0.774788	18	Egln3|Dock5|Sfmbt2|Cers6|Bicd1|Ckb|Klf6|Atxn1|Cystm1
BOYLAN_MULTIPLE_MYELOMA_C_D_DN	0.49915	1	0.0144519	0.43648	1.00869	53	Rgcc|Gbp8|Tspan2|Cp|Basp1|Itgal|Sema4f|Sema4a|Maf|Selenop|Trim30d|Tgfbi|Hp|Bscl2|B3galnt1|Atp6v0a1|Tgtp1|Rab3d|Ifi207|Rmdn2|Coro2b|Plscr1|Plcb4|Zfp467|Plin3
BOYLAN_MULTIPLE_MYELOMA_C_D_UP	0.9951	1	0.00101232	0.190076	0.431057	36	Aff3|Akap12|Ppm1e|Tmod1|Bach2|Scarb1|Nt5dc2|1110038B12Rik|Diras2
BOYLAN_MULTIPLE_MYELOMA_D_CLUSTER_DN	0.80492	1	0.00710244	0.349768	0.740463	11	Tspan2|Cul7|Pbx2|Lgals1|Stk3|Sh3bp1|Adam19|Lasp1
BOYLAN_MULTIPLE_MYELOMA_D_DN	0.647335	1	0.0106487	0.422139	0.925157	19	Ipcef1|Ccl9|Arap2|Ksr1
BOYLAN_MULTIPLE_MYELOMA_D_UP	0.956204	1	0.00308756	0.228011	0.494188	16	Sh3bgrl2|Prss23|Lrig3|Ddit3
BOYLAN_MULTIPLE_MYELOMA_PCA1_UP	0.548945	1	0.0130778	0.447522	0.989189	22	Gbp8|Cp|Basp1|Itgal|Tgfbi|Hp|B3galnt1|Ifi207|Rmdn2|Plscr1|Plin3|Fads3|Arhgap6
BOYLAN_MULTIPLE_MYELOMA_PCA3_UP	0.473653	1	0.0152087	0.476426	1.04048	18	Tfpi|Ret|Ppargc1a|Sfmbt2|Prss23|Rragd|Cers6|Ckb
BRACHAT_RESPONSE_TO_CAMPTOTHECIN_DN	0.971103	1	0.00248868	0.181172	0.38936	14	Hmgcs1|Bak1|Emc2|Eno1b|Bad|Slc25a1|Ndufv3|Fkbp3
BRACHAT_RESPONSE_TO_METHOTREXATE_DN	0.976802	1	0.00222328	0.129122	0.271643	10	Hmgcs1|Eno1b|Slc25a1|Ndufv3|Fkbp3
BRD3_TARGET_GENES	1	1	0	0.00506145	0.0119702	97	Igsf9|Adam8|Cox7a1|Cdk18|Osgin1|Scarb1|Acadm|Cox16|Mturn|Mknk2|Sub1|Magohb|Vdr|Gadd45g|Jag1|Rida|Gm4117|Mpv17|Sh3gl1|Fam136a|Mst1|Ppdpf|Bckdha|Spsb1|Eml4|Psen1|Lss|Irak2|Exosc4|Irx3|Sf3b2|Pxn|2610005L07Rik|Il6st|Max|Baz1a|Polr2k|Dcakd|Washc1|Pithd1|Lmf1|Cebpzos|Necap2|Zfp87|9930021J03Rik|Mtch1|Aamp|Chd2|Akirin2|Ctnnbl1|Rpl7l1|Cops9|Eif2ak1|Eapp|Mapk8ip3|Mcrs1|Snx4|Rrm2b|Cript|Apmap|Poldip3|Nsun6|…
BREDEMEYER_RAG_SIGNALING_NOT_VIA_ATM_DN	0.60194	1	0.0117322	0.447146	0.946612	11	Tspan2|Sult1a1|Abca1
BRIDEAU_IMPRINTED_GENES	0.40136	1	0.01762	0.522736	1.10664	11	Asb4|Peg10|Qpct|Sfmbt2|Airn|Dhcr7
BROWN_MYELOID_CELL_DEVELOPMENT_DN	0.750325	1	0.00832225	0.385154	0.869363	32	Nrgn|Adgrg1|Mboat2|Npl|Cpa3|4932438H23Rik
BROWN_MYELOID_CELL_DEVELOPMENT_UP	0.435856	1	0.0164139	0.475596	1.05613	24	Il1rn|Mpeg1|Ccl6|Olr1|Arhgef3|Tgfbi
BRUINS_UVC_RESPONSE_EARLY_LATE	0.9996	1	0.000288582	0.153493	0.353819	50	Col6a4|Fes
BRUINS_UVC_RESPONSE_LATE	0.806319	1	0.00707077	0.382449	0.922748	201	Eps8l2|Smim20|Plscr2|2210016F16Rik|Cygb|Ptx3|Usp17la|Angptl4|Fmod|Rgs7|Rsph9|Ptn|Sfrp1|Myl9|Areg|Cd38|Tceal1|Gjb5|Sorcs2|Kank3|Slc17a9|Loxl2|Cst6|Ppp1r13b|Ahr|Gpx7|Vegfc|Lrrc8d|Plin4|Cytip|Col4a1|Hic1|Rrad|Dpep1|Lrrc17|Angpt2|Insl6|Tgfbi|Mfap5|St3gal6|Fah|Ccdc80|Hacd4|Adam23|Aspn|Prss23|Kcnab3
BRUINS_UVC_RESPONSE_MIDDLE	0.360864	1	0.0192008	0.504729	1.10616	19	Zfp125|Ubd
BRUINS_UVC_RESPONSE_VIA_TP53_GROUP_A	0.246175	1	0.0252476	0.444328	1.06925	174	Zic4|Lhfpl4|Bdh1|Nrgn|Bmp5|Selenbp1|Sigirr|Gldc|Aff3|Lrrn3|Adgrl4|Gprc5c|Prdm16|Wnt6|Lmod1|Sobp|Patj|Isyna1|Prl2c2|Coro6|Rflna|Cntfr|Cntnap4|Ankrd33b|Add2|Kbtbd11|Sstr2|Cd93|Npl|Arc|Fetub|Arhgef3|Ptprd|Hoxaas3|Col27a1|Cyp1b1|Islr|Cobl|Kcnn1|Prelid2|Fgd4|Adam22|Dock5|Sema5a|Trib3|Ddr1|Il17ra|Rtn2|Rundc3a|Kcnab3|Pip5k1b|Sdc2|Cd248|Rac3|Ppfia3|Bicd1|Egr2|Anks6|Ptgir|Airn|Smim5|Sh2d4b|Acta2|Kirrel3|D…
BRUINS_UVC_RESPONSE_VIA_TP53_GROUP_D	0.432457	1	0.0165279	0.442239	1.03182	67	Trdn|Abcb11|Fmod|Adipoq|Rbm20|Cpa1|Crmp1|Slc17a9|Mbp|Atp1b2|Fam151b|Ccl2|Ccl7|Prune2|Vegfc|Cys1|Csmd3|Sema3a|B3galnt1|Fbxo32|Cfap126|Tcam1|4930486L24Rik|Gsta4
BRUNO_HEMATOPOIESIS	0.875412	1	0.00544261	0.31757	0.693549	18	Ctsc
BRWD1_TARGET_GENES	0.991801	1	0.00131174	0.231962	0.532673	46	Aff3|Endou|Prex2|H2-T24|Irak3|Pcdhga4|Xpnpep2|Tmod1
BURTON_ADIPOGENESIS_10	0.772423	1	0.00783095	0.372492	0.809832	17	Rab3il1|Sqle|Hmgcs1|Flot1|Nsdhl|Ccng2|Fdps|Msmo1|Fdft1|Anxa6|Vcl|Fam107b|Pygb
BURTON_ADIPOGENESIS_11	0.807819	1	0.0070368	0.352903	0.764876	16	Ahr|Ephb3|Col3a1|Marcks|Shox2|Ddit3|Snai2|Irf1|Idi1|Gbp7|Ifi203|Rab9|Arhgap5
BURTON_ADIPOGENESIS_2	0.883012	1	0.00525127	0.315353	0.692867	20	Col4a1|Tubb3|Rhou|Mknk2|Fst|Vdr|Il1r1|Samhd1|Prr5|Krt13|Hsph1|Spsb1|Bop1|Prdx6|Ccnd3|Clic4|Snai1
BURTON_ADIPOGENESIS_3	0.220278	1	0.0271455	0.562164	1.21843	16	Gas6|Prl2c3|Prl2c2|Ptgfr|Abca1|Adam8|Csrp2|Vcan
BURTON_ADIPOGENESIS_4	0.692631	1	0.00961078	0.406736	0.881553	16	Angptl4|Dpep1|Rhou|Col6a2|Col6a1|Ifi207|Plxnd1|Col18a1|Col4a2
BURTON_ADIPOGENESIS_5	0.879912	1	0.00532974	0.330413	0.742654	29	Rgcc|Fabp4|Pparg
BURTON_ADIPOGENESIS_8	0.829417	1	0.00654272	0.355186	0.794503	27	Ptgis|Prr13|Phldb2|Prss23|Lox|Acta2|Tes|Tuba1a|Tmsb10|Tapbp|Pla2g7|Ogn|Myh9
BURTON_ADIPOGENESIS_9	0.751425	1	0.00829782	0.384903	0.87289	36	Ccl9|Jup|Ccl2|Ddah2|Ccl7|Akap12|Gas2|F3
BURTON_ADIPOGENESIS_PEAK_AT_0HR	0.405059	1	0.0174851	0.470136	1.06118	32	Igf1|Myl9|Ccl9|Vegfc|Gas2|F3|Trib3|Fah|Acta2|H2-M3|Flot1|Serpinb9|Ccng2|Marcks|Plin2|Ddit3|Pck2|Ogn|Psmb10|Rasl11b|Vegfd|Isg15|Col11a1|Fzd2|Apbb1ip|Ralgds|Plat
BURTON_ADIPOGENESIS_PEAK_AT_2HR	0.968403	1	0.00260597	0.203296	0.440621	16	Il6|Errfi1|Thbs1|Gadd45g|Ptgs2|Ppp1r15a|Rhob
BURTON_ADIPOGENESIS_PEAK_AT_8HR	0.982502	1	0.00192533	0.141494	0.304086	14	Arl4d|Vdr|Samhd1|Prr5|Hsph1|Ucp2
BYSTRYKH_HEMATOPOIESIS_STEM_CELL_AND_BRAIN_QTL_TRANS	0.931007	1	0.00392737	0.299184	0.675313	32	Gldc|Sema4f|Kcnn1|Abca1|Hp|Ifit1|Cyba|Dmtn|Vamp1|Pck2|Psd|Sptlc2|Mov10|Nrbp2|Rnf19b|Otub1
BYSTRYKH_HEMATOPOIESIS_STEM_CELL_QTL_TRANS	0.9951	1	0.00101232	0.289691	0.693172	142	Smim20|Il1rn|Aldh1a2|Slc27a1|Adipoq|Cp|Npr3|Mpeg1|Prl2c2|Mbp|Dlx3|Ccl2|Ddah2|Maf|Vegfc|Col4a1|Prr13|Sema6d|Aldh1a7|Ddr1|Pip5k1b|Eml5|Cdh6|Col17a1|B3galnt1|Foxg1
CADWELL_ATG16L1_TARGETS_DN	0.425057	1	0.0167794	0.519578	1.09307	10	Sfrp1|Ppargc1a|Hspa1a|Rgs5|Lrig3|Mcc|Hspa1b
CAIRO_LIVER_DEVELOPMENT_UP	0.385661	1	0.0182093	0.469812	1.06691	37	Asb4|Pitx2|Ptn|Basp1|Sh3gl3|Cst6|Nes|Mfap2|Sema3a|Efnb2|Itga8|Cd248|Csrp2
CARM1_TARGET_GENES	0.979002	1	0.00211286	0.172986	0.374927	16	Adamts1|Aif1l|Gamt|Trip10|Eno1|Slc25a17|Entpd6|Mark2|Commd5|Hdac9
CCL5_TARGET_GENES	1	1	0	0.120614	0.292205	244	Bmp7|Rsph3b|Sp8|Psd4|1810019N24Rik
CEBPG_TARGET_GENES	1	1	0	0.130153	0.304256	70	Cp|Ccl9|Il6|Nupr1|Trib3|Hmox1|Acot2|Slc7a3|Slc7a11|Oxsm
CGAS_TARGET_GENES	0.319068	1	0.021077	0.506552	1.12273	23	Dgki|Prdm16|Ppl|Wscd2|Otx1|Lrrc8d|Unc5c|Cys1|Klhl38|Gm7162
CHAF1A_TARGET_GENES	1	1	0	0.140126	0.336015	151	Nanog|E130018N17Rik|Foxo6
CHANGOLKAR_H2AFY_TARGETS_UP	0.668533	1	0.0101587	0.417659	0.893982	13	Cblc|Tmcc3|Rhou|Itpk1|Scd2
CHEBOTAEV_GR_TARGETS_UP	0.378462	1	0.0184891	0.520173	1.11341	13	Pde9a|Spock2
CHEN_LIVER_METABOLISM_QTL_CIS	0.307669	1	0.0216428	0.53675	1.15925	15	Rgs7|F11r|Spta1|Ifi214|Sned1
CHEN_METABOLIC_SYNDROM_NETWORK	0.235676	1	0.0259831	0.438115	1.06203	250	Glipr1|Msx2|Gata6|Kng2|Cygb|Cd300a|Susd4|Dbh|Fmod|Ubd|Adgre5|Ppm1j|Fes|Cd38|Cidec|Ggt5|Il33|Mpeg1|Itgal|Tceal1|Ppl|Slc2a6|Ccl6|Ccl9|Olr1|Ankrd33b|Mdfi|3300005D01Rik|Loxl2|Ppm1l|Bst1|Oit3|Sstr2|Batf2|Ccl2|Npl|Fetub|Ddah2|Ccl7|Gpm6b|Slc11a1|Fcgr4|Gpx7|Plin4|Cytip|Pparg|Col4a1|Gpsm3|Hic1|Prr13|Sema6d|Oasl2|Fam131a|Sort1|Sema5a|Ptpn13|Ifit3|Unc13d|Mfap2|Fam131b|Ccdc80|Adam8|Hacd4|Apol9a|Rab3il1|Slc27…
CHESLER_BRAIN_HIGHEST_EXPRESSION	0.9992	1	0.000408199	0.00226611	0.00479737	11	Fos|Glo1|Map2|A4galt|Xist|Snhg6|Ftl1|Rabac1|Csrp1|Acsl4|Atp11a
CHESLER_BRAIN_HIGHEST_GENETIC_VARIANCE	0.466053	1	0.0154425	0.503703	1.05968	10	Folh1|Col4a1|Map1b
CHESLER_BRAIN_QTL_CIS	0.732427	1	0.00872003	0.392582	0.8311	11	Folh1
CHIARADONNA_NEOPLASTIC_TRANSFORMATION_CDC25_DN	0.914809	1	0.00440259	0.318192	0.721601	36	Msln|Clec3b|Akap12|Nupr1|Col4a1|Gas7|Trib3|Prss23
CHIARADONNA_NEOPLASTIC_TRANSFORMATION_CDC25_UP	0.642136	1	0.0107703	0.413755	0.941719	39	Ptx3|Emb|Prl2c2|Fgfr2|Il6|Ccl2|Cyp1b1|Dpep1|Phldb2|Efnb2|Errfi1|Vcan|Lsp1|Nid1|Ifi207|Plscr1|Pgrmc1|Thbs1|Il1r1|Ngef|Aox1|Osmr|Npnt
CHIARADONNA_NEOPLASTIC_TRANSFORMATION_KRAS_CDC25_DN	0.423658	1	0.0168276	0.479657	1.06312	23	Ptx3|Emb|Fgfr2|Cyp1b1|Dpep1|Ddr1|Ccdc80|Adam23|Nsg1|Lox
CHIARADONNA_NEOPLASTIC_TRANSFORMATION_KRAS_CDC25_UP	0.378862	1	0.0184734	0.513259	1.10852	15	Areg|Cytip|Nupr1|Gdnf|Tgfbi|Sema5a
CHIARADONNA_NEOPLASTIC_TRANSFORMATION_KRAS_DN	0.950305	1	0.00329913	0.30316	0.696756	47	Msln|Jup|Akap12|Nupr1|Mfap5|Ddr1|Ccdc80|Aldh1a1|Shroom3|Prss23|Llgl2
CHIARADONNA_NEOPLASTIC_TRANSFORMATION_KRAS_UP	0.868013	1	0.00562572	0.335518	0.750509	27	Areg|Prl2c2|Ccl2|Cytip|Gdnf
CHYLA_CBFA2T3_TARGETS_DN	0.387961	1	0.0181212	0.46707	1.06306	39	Bdh1|Gbp8|Ank1|Fhdc1|Bcam|Ampd3|Ppm1l|Mboat2|Carmil3|Mfsd9|Aldh1a7|Rab3il1|Irf7|Tgtp1|Kcnab1|Gsta4|Dmtn|Vamp1|Col5a1|Agap1|Ahcyl2|Cela1
CLASPER_LYMPHATIC_VESSELS_DURING_METASTASIS_DN	0.470453	1	0.0153067	0.501967	1.05602	10	Sdc2|Lox|Col6a2|Col6a1|Vcan|Col3a1|Col5a1|Col5a2|Twist2
COATES_MACROPHAGE_M1_VS_M2_DN	0.486651	1	0.0148178	0.462383	1.02679	24	Rgcc|Gdf15|Egln3|Bst1|Cytip|Adam8|Hspa1a|Lbp|Scd2|Hs6st1|Thbs1|Hspa1b
CRELD1_TARGET_GENES	0.9975	1	0.000722215	0.302415	0.732095	236	Glipr1|Col15a1|Gbp4|Gbp8|Rgs7|Adgre5|Il33|Gm10419|Wnt6|Ifi209|Pcdh15|Slc2a6|Igsf9|Col6a5|E230016K23Rik|Pla1a|Il6|3300005D01Rik|Batf2|Kif1a|Gbp9|Ccl2|Rin3|Slc11a1|Sema4a|Fcgr4|Bmf|Lrrc8d|Cytip|Ksr1|Tlr6|Tapbpl|Sh3bp5|Oasl2|Apobr|Cfh|Tmcc3|Kif21b|Zeb2os|Ptgs2os2|Mettl7a1|P2rx5|Col17a1|Atp6v0a1|Mx2|Tmem106a|Dusp5|Cfap126|Cyp7b1|Cyp4v3|Rnasel|Gbp3|Oxsm|Tgtp1|Hmcn2|Tlr3|H2-M3|Irf5|Rcsd1|Cyba|Ccdc88b|S…
CTNNB1_TARGET_GENES	0.79732	1	0.00727388	0.365117	0.810793	24	Cp|Wnt6|Stra6|Oit3
CTR9_TARGET_GENES	1	1	0	0.174831	0.423239	237	Zic5|Slc38a1|Gng13|Sigirr|Ank1|Adgre5|Naprt|Tcf7|Kank3|Slc17a9|Fam151b|Ddah2|Kcnd1|Lck|Gas2|Baiap2l2|Greb1l|Fam131a|Unc13d|Hcfc1r1|Myl6b|Zfp229|Cnih2|Cox7a1|Rhof|Pcyt2|Slc27a3|Jmjd8|Efnb2
CUI_TCF21_TARGETS_2_DN	0.705429	1	0.00932281	0.395081	0.951829	185	Scn7a|Plscr2|Peli2|Zbtb7c|Adcy1|Slfn5|Mtss1|Cdh5|Adgrf5|Adgre5|Tspan2|Kng1|Adgrl4|Clec1a|Cd38|Npr3|Sh3bgrl2|H2-T23|Ankrd33b|Krt7|Kank3|Loxl2|Kbtbd11|Prex2|Npl|Foxp2|Arap2|Adamts5|Ppp1r13b|Fabp4|Itgb8|Tdrp|Dach1|Nes|Sh3bp5|Fgd4|Dock5|Sema5a|St3gal6|Tmcc3|Fam13c|Shroom3|Rtn4rl1|Slc27a3|Efnb2|Itga8|Sdc2|Cers6|Epas1|Dgkh|Hspa1a|Tlr3|Bvht|Man1a|Scd2|Sema3g|Plcl1|Frk|Aif1l|Tcp11l2|Nid1|Daam2|Syt17|Myo1…
CUI_TCF21_TARGETS_2_UP	0.537546	1	0.0133817	0.419889	0.991844	93	Gas6|Gata6|Slc38a1|Bmp5|Fmod|Ptn|Igf1|Cd38|Il33|Kcnt2|Cldn9|Cyp1b1|Neurl1a|Islr|Tgfbi|Mfap2|Cfh|Ccdc80|Rhou|Gxylt2|Cdh6|Nipsnap1|Col6a2|Cyp7b1|Epha4|Col6a1|Stard10|Lbp|Vcan|Matn2|Lsp1|Cyba|Col3a1|Hdac11|Atp1a2|Bmp4|Nt5dc2|Bzw2|Fbln7
CUX2_TARGET_GENES	0.684232	1	0.00980082	0.402073	0.924088	47	Asb4|Ctsc|Ank1|Adra1b|Aldh3b3|Ptprd|Pparg|Gm19705|Ptgfr|Itih2
DARWICHE_PAPILLOMA_PROGRESSION_RISK	0.644236	1	0.0107211	0.425843	0.922967	16	Aff3|Egln3|Tex26|Tmod1|Kif6|Calcoco1
DARWICHE_PAPILLOMA_RISK_HIGH_DN	0.275572	1	0.0233928	0.49899	1.12796	33	Apod|Aff3|Cp|Ebf2|Clec3b|Patj
DARWICHE_PAPILLOMA_RISK_HIGH_UP	0.852415	1	0.00600306	0.344484	0.775191	30	Gdf5|Fes|Klk6|Fabp4
DARWICHE_PAPILLOMA_RISK_LOW_DN	0.447655	1	0.0160259	0.460895	1.04032	32	Apod|Cp|Ebf2|Clec3b|Patj
DARWICHE_PAPILLOMA_RISK_LOW_UP	0.717428	1	0.00905428	0.395738	0.891954	31	Gdf5|Aff3|Fes|Klk6|Fabp4
DARWICHE_SKIN_TUMOR_PROMOTER_UP	0.960704	1	0.00291779	0.268428	0.60501	31	Apod|Patj|Fabp4|Cd248|Acta2|Ly6e|1110038B12Rik|Plekha4|Arap1|Lif|Tmem65|Gnao1|Ltbp4
DARWICHE_SQUAMOUS_CELL_CARCINOMA_UP	0.932007	1	0.00389671	0.30592	0.69377	36	Gdf5|Fes|Klk6|Fabp4|Cdc42ep2|Cd248|Ly6e|1110038B12Rik|Jag1|Plekha4|Samhd1|Arap1|Lif|Tmem65
DAWSON_METHYLATED_IN_LYMPHOMA_TCL1	0.461654	1	0.0155797	0.492757	1.05473	13	Ptprd|Samd5|Ccser1|Bhlhe22|Foxg1|Egr2|Epha7|Medag|Plcb4
DDIT3_TARGET_GENES	0.984402	1	0.00181606	0.279162	0.651334	67	Plscr2|Ank1|Islr2|Angpt1|Ndrg1|Nupr1|Rab39b|Itih2|Trib3|Map1b|Acot2|Pnpt1|Slc7a11|Scarb1|Ddit3|Snai2|Pck2|Gzf1|Trim66|Plekha4|Ngef|Elmo1|Pxdn|Prkd2|Ankrd1|Zfp945
DELACROIX_RARG_BOUND_MEF	0.641036	1	0.0107961	0.404097	0.957131	100	Eps8l2|Plscr2|Il1rn|Ephb2|Cpa1|Msln|Cp|F11r|Ppl|Fgfr2|Gjb5|Gdf15|Loxl2|Ppm1l|Prss22|Nupr1|Gas2
DELACROIX_RAR_TARGETS_UP	0.334267	1	0.020361	0.541333	1.15265	12	Msln|Cp|Prss22|Nupr1
DELASERNA_MYOD_TARGETS_DN	0.445355	1	0.0161006	0.498015	1.06598	13	Ifitm1|Basp1|Tgfbi|Sdc2|Serpinb9|Klf6|Ddit3|Mmp2
DELASERNA_MYOD_TARGETS_UP	0.930607	1	0.00393958	0.2713	0.594579	19	Tmcc3|Prss23|Dysf|Prkar2b|Hdac11|Gadd45g|Dbn1|Agpat5|Rhob|Lgals4|Cacna2d1|Ccnd3|Gys1|Dcakd|Pacs2|Kifc3
DESCARTES_ORGANOGENESIS_CHOLINERGIC_NEURONS	0.217878	1	0.0273366	0.58623	1.24824	12	Rgs7|Crmp1|Ret|Sema6d|Tspan17|Sfmbt2|Cers6|Kcnab1|Gng2
DESCARTES_ORGANOGENESIS_MEGAKARYOCYTES	0.748725	1	0.00835779	0.383672	0.845692	21	Nrgn|Fbxl13|Serpinb2|Gm13986|Ptgir|Ccdc8|Thbs1|Myh9|Daam1|Vcl|Gp1bb|Itga2b|Syne1|F2r|Ttll11
DESCARTES_ORGANOGENESIS_PRIMITIVE_ERYTHROID_LINEAGE	1	1	0	0.169798	0.399783	85	Ank1|Spta1|Fam117a|H2-T24|Gmpr|Epor|Trib3|St3gal6|Cox6b2|Reep6|Pip5k1b|Tmod1|Rragd
DESCARTES_ORGANOGENESIS_SENSORY_NEURONS	0.231577	1	0.0262823	0.563469	1.21696	15	Scn7a|Kif19a|Syn2|Wscd2
DESCARTES_ORGANOGENESIS_STROMAL_CELLS	0.992701	1	0.0012371	0.211635	0.481688	39	Plscr2|Mfsd9|Avil|Fstl3|Zfp955b|Zfp112
DLX1_TARGET_GENES	0.990401	1	0.00142031	0.237873	0.548323	50	Peg10|Cp|Ccl9|Krt80
DLX2_TARGET_GENES	1	1	0	0.251485	0.609951	257	Srrm4|Msx2|Gata4|Selenbp1|Sfrp1|Dgki|Islr2|Mpped2|Dll1|F730043M19Rik|Fgfr2|Hnf1b|Zfp354b|Slc6a2|Sorbs2|Tspan18|Gpm6b|Foxp2|Bmpr1b|Bmf|F630040K05Rik|Plekha6|Tlr6|Serpinb2|Gm13203|Prr13|Sema6d|Mob3b|Fgd4|Adam22|Grik4|Abcb9|Csmd3|Ass1|Tmcc3|Tubb3|Nol4|Fam13c|Adam23|Zeb2os|3110039M20Rik|Fbxo36|Gm13415|A330074K22Rik|Aatk|Pnpt1|Foxg1
DMRT1_TARGET_GENES	0.9959	1	0.000925629	0.315035	0.764423	265	Ezr|Gata4|Gbp4|Gbp8|Ank1|Myl9|Trim67|Gbp11|Srgap1|Lmod1|Sobp|F11r|Gbp10|1810034E14Rik|Adgrg1|Klrb1a|Sorcs2|Enpp2|Stra6|Sult1a1|Oit3|Cd93|Kif1a|Gbp9|Slc11a1|Sema4a|Npr1|Itgb8|Plekha6|Gpx7|Aqp7|Cytip|2610035D17Rik|Cyp1b1|Rgs9bp|Serpinb2|Ptgfr|Prr13|Sema6d|Ppfibp2|Gas7|Prelid2|H2-T24|Sort1|St3gal6|Nol4|Ccdc170|Aldh1a1|Ndufa4l2|Zeb2os|Kcnab3|Tmod1|Rnpep|Fbxo36|BC039966|Itpk1|B3galnt1|Tekt2|Fam78b|Bac…
DMRTB1_TARGET_GENES	0.9998	1	0.000204038	0.249434	0.601044	186	Ezr|Sycp1|Gbp4|Gbp8|Slc13a3|Myl9|Trim67|Lmod1|Sobp|Gbp10|Sorcs2|Kif1a|Gbp9|Itgb8|Cytip|Rgs9bp|Ptgfr|Prr13|Mkln1os
DNMT1_TARGET_GENES	0.572943	1	0.0124558	0.447978	0.973947	17	Gm26747|Gm3985|Wscd2|Lrrc8d|Serpinb2
DPF2_TARGET_GENES	0.9987	1	0.000520483	0.30718	0.746784	293	Zic2|2610035F20Rik|Zic4|Fam163b|Dio3|E130018N17Rik|Ephb2|Amigo2|Kcnq5|Arnt2|Catsperg1|Gprc5c|Platr22|Mafa|Hoxa4|Il33|Srgap1|Rims2|Bean1|Dll1|Coro6|Galnt12|Fgfr2|Ism2|Kank3|Slc16a9|Arap2|Maf|Faah|Ptprd|Bmf
DURCHDEWALD_SKIN_CARCINOGENESIS_DN	0.919608	1	0.0042656	0.330952	0.766194	56	Galnt12|Add2|Fetub|Arap2|Fabp4|Sema6d|Tgfbi|Phldb2|Shroom3|Pip5k1b|Adam12|Maged2|Hmox1|Nrg1|Sqle|Hmgcs1|Gsta4|Clip4|Nsdhl|Klf6|Ccdc65|Ahcyl2|Myh9|Samhd1|Krt13|Adnp|Kdm5b|Ptgs2|Stk3|Rapgef3|Dip2b
DURCHDEWALD_SKIN_CARCINOGENESIS_UP	0.909209	1	0.00455895	0.259802	0.550003	11	Gas2|Ckb|Paox|Maoa
DUXBL1_TARGET_GENES	0.924908	1	0.00411078	0.304261	0.685773	31	Cp|Ccl9|Wscd2|Gm12056|H2-M3|Cyp51|Medag|Plscr1|Mmp2|Cd68|Emc2|Sh3bp4|Gnas|Kdm5b|Socs1|Bad|Ralgds
E4F1_TARGET_GENES	0.9987	1	0.000520483	0.0617863	0.134936	18	Mks1|Cdk8|Fcf1|Mcts2|Dram2|Dld|Eif4b|Eef1g|Phkb|Pithd1|Dph5|Eif3d|Ctnnbl1
ELK1_TARGET_GENES	0.976402	1	0.00224282	0.323091	0.772529	136	Pcsk6|Gm26747|Rab37|Adgrl4|Pcdhgb2|Patj|Ndrg1|Sorbs2|Fam117a|Arc|Slc11a1|Foxp2|Dok7|Arap2|Cdh23|Lrrc8d|Sned1|Cbs|Kcnn1|Rab39b|Abca1|Ccdc183|Gm13415|mt-Tw|Col17a1|Cers6|Hoga1|Pnpt1|Egr2|Kctd5|Dusp5|Renbp|Epha7|Kirrel3|Calcoco1|Irf5|mt-Ta|Pcdh1|Tcp11l2
ELK3_TARGET_GENES	0.811419	1	0.0069551	0.3499	0.748946	13	Ank1
ELK4_TARGET_GENES	0.9985	1	0.000559145	0.263485	0.628721	126	Hoxa7|Gata4|Fendrr|Foxf1|Stac2|Igsf9|Arc|Rph3al|Deptor|Tdrp|Lrrc8d|Dnaaf3|Fam131a|Apobr|Mks1|Aldh1a7
ELL2_TARGET_GENES	1	1	0	0.136392	0.329566	214	Nanog|Cygb|Ntn1|Fbxl13|Catsperg1|Platr22|Ppl|Igsf9|Fgfr2|Arc|Lrrc8d|Ksr1|Gm19705|Cyp1b1|Trib3|Tubb3|Bscl2|Arl4d|Rab26os|Shroom3|Kcnab3|Rnpep|Hmox1|Itpk1|Hoga1
ELL3_TARGET_GENES	0.9986	1	0.000540158	0.30734	0.748171	310	2610035F20Rik|Zic4|Srrm4|Nanog|Syndig1|Lrrtm3|E130018N17Rik|Pde9a|Ntn1|Kcnc2|Catsperg1|Platr22|Lmtk3|Cd38|Npr3|Il33|Rims2|Mpped2|Spta1|Crmp1|Bcam|Fgfr2|Ampd3|Atp2c2|Mroh6|Timp4|Prex2|Slc16a9|Foxp2|Pcdhgc5|Arap2|Deptor|4930519F16Rik|Bmpr1b|Bmf|Kcnd1|Lrrc8d|Syn1
ELL_TARGET_GENES	1	1	0	0.077753	0.182893	83	Catsperg1|Lmtk3|Zfp354b|Zfp583
ETV2_TARGET_GENES	1	1	0	0.20809	0.49581	119	Zfp105|2210016F16Rik|Cdh5|Catsperg1
FEV_TARGET_GENES	1	1	0	0.207458	0.494582	122	Zfp105|Hoxa5
FOSTER_KDM1A_TARGETS_DN	0.849215	1	0.0060792	0.351757	0.798814	37	Gng13|Naprt|Bcam|Ampd3|Krt7
FOSTER_KDM1A_TARGETS_UP	0.430457	1	0.0165954	0.462307	1.0461	34	Ifitm1|Tspan2|Pla1a|Fetub|Slc16a9|Selenop|Qpct|Gmpr|Cox7a1|Xpnpep2|Rragd|Mx2|Cyp2c55|4930486L24Rik|Xk|Rcsd1|Prickle1|Ly6e|Diras2|Mmp2|Cela1
FOSTER_TOLERANT_MACROPHAGE_DN	0.343066	1	0.0199649	0.448164	1.05863	93	Ezr|Ctsc|Ptx3|Slfn5|Cp|Chd7|Il33|F11r|Dll1|Slc2a6|Igsf9|Olr1|Angpt1|Il6|Batf2|Gbp9|Arhgef3|Sectm1a|Ptprd|Itgb8|Col27a1|Lck
FOXA3_TARGET_GENES	0.576442	1	0.0123669	0.409298	0.982898	159	Gata6|Col15a1|Il1rn|Pitx2|Ctsc|Peli2|Psd4|1810019N24Rik|Cblc|Igf1|Gm26747|Gprc5c|Platr22|Gbp11|Mpeg1|Mpped2|Itgal|F730043M19Rik|Pla1a|Slc40a1|Fetub|Foxp2|Deptor|Selenop|Bmpr1b|Ptprd|Cbs|Itih2|H2-T24|Zfp972|Akr1c14|Tmcc3
FOXD3_TARGET_GENES	0.257774	1	0.0244824	0.469848	1.09918	72	Fgfbp1|Lrrtm3|Peli2|Tfpi|Igf1|Ntn1|Il33|Fgfr2|Lamc3|Apol6|Mroh6|Sfrp4|Timp4|4930519F16Rik|Tdrp|H2-T24|Irak3
FOXG1_TARGET_GENES	1	1	0	0.183105	0.44123	187	Zic2|Peli2|Ptprf|Mpped2|Enpp2|Tspan18|Foxp2|Arap2|Selenop|Plekha6|Dach1|Prr13|Gas7|Abca1|Fam131a|H2-T24|Ddr1|Nol4|Sema3a|Cyp2s1|Pip5k1b|Bhlhe22|Epha7|Cul7|Calcoco1|Wdr66|Mturn|Plcl1|Smpd3|Gm17501|Tcp11l2|Mknk2|Ccng2|Lfng|Tuba1a|Chd3|Klf6|Fdps|Nfkbil1|Plxnd1|Gadd45g|Pdcd4|Atp6v1g2|Ahcyl2|Uhrf2|Atxn7l1|Car11|Ngef|Pou2f1|Zfyve1|Sptlc2|Mpv17|Wwc1|Acsbg1|Hbp1|Zfp945|Dhx40|Socs1|Ppp1r15a|Vps51|Rps21|At…
FOXJ2_TARGET_GENES	1	1	0	0.0211458	0.0500853	100	Cblc
FOXN1_TARGET_GENES	0.9996	1	0.000288582	0.175818	0.410549	68	Naprt|Gbp10|Jup|Gbp9|Slc16a9|Ppargc1a|Btbd6
GADD45A_TARGET_GENES	0.467253	1	0.0154053	0.469442	1.03764	22	Ccl9|Angpt1|Ndrg1|Nupr1|Gm19705|Trib3|Ptgs2os2|Hmox1|Slc7a11
GALINDO_IMMUNE_RESPONSE_TO_ENTEROTOXIN	0.848115	1	0.00610529	0.346073	0.77552	28	Il1rn|Ccl9|Slc11a1|Errfi1|Scd2|Tapbp|Actg1|Adora2b|Tnfsf9|Tnfaip3|Nab2|Pim1|Ptgs2|Pcdh7|Tnfaip2|Rhob
GAUSSMANN_MLL_AF4_FUSION_TARGETS_C_UP	0.278772	1	0.0232067	0.489451	1.11604	40	Pde1c|Ifitm1|Msln|Sh3bgrl2|Tcf7|Kank3|Txlnb|Ppp1r13b|Ptprd|Col27a1|Nes|Fam13c|Rab3il1|Fgd3|Cdc42ep2|Hspa1a|Speg|Lfng|Trpm5|Nedd9|Col5a1|Tec|Ddah1|Cotl1
GAUSSMANN_MLL_AF4_FUSION_TARGETS_F_UP	0.255174	1	0.0246499	0.478644	1.10858	57	Gas6|Plscr2|Fmod|Npr3|Prex2|Arhgef3|Selenop|Ahr|Plekha6|Rrad|Slc16a4|Egfr|Mfap5|Mfap2|Bhlhe22|Lox|Col6a2|Epha4|Col6a1|Dysf|C1qtnf1|Clip4|Matn2|Col3a1|Tcp11l2|Prickle1|Tox|Ly6e|Bmp4|Fbln7|Csad|Fst|Ogn|Pcdhb22|BC028528|Ldb3
GAVIN_FOXP3_TARGETS_CLUSTER_P2	0.574943	1	0.0124049	0.445523	0.972986	18	Bmp7|Slfn5
GAVIN_FOXP3_TARGETS_CLUSTER_P3	0.264074	1	0.0240857	0.49943	1.13142	35	Spock2|Naprt|Tcf7|Sorcs2|Ppm1l|Mbp|Sema4a|Itgb8|Tdrp|Ptpn13|C1qtnf6|Atp6v0a1|Bicd1|4930486L24Rik|Irf5|Matn2|Bco2
GAVIN_FOXP3_TARGETS_CLUSTER_P7	0.283472	1	0.0229384	0.517009	1.14591	23	Rgcc|Amigo2|Itih5|Lrrc8d|Qpct|Apobr|St3gal6|Cyp2s1|Selp|Gsta4|Tmem158|Glipr2|Tmsb10
GAVIN_FOXP3_TARGETS_CLUSTER_T4	0.774723	1	0.00777971	0.37333	0.827452	23	Cd38|Ppm1l|Sema4a|Itgb8|Sh3bp5
GAVIN_FOXP3_TARGETS_CLUSTER_T7	0.983902	1	0.0018454	0.218904	0.492021	29	Nrgn
GCM2_TARGET_GENES	0.9989	1	0.000478727	0.266852	0.642225	177	Fam163b|D630003M21Rik|Nanog|Gm13161|Rgs7|Grid2ip|Slfn5|Onecut2|H2-T23|Uqcrc1|H2-T-ps|Ppm1l|Lamc3|Ppm1e|Prune2|Ptprd|Syn1|Dach1|A730020E08Rik
GERHOLD_ADIPOGENESIS_DN	0.778722	1	0.00769051	0.372864	0.827997	24	Gas6|Ccl2|Ccl7|Gas7|Vcan|Tuba1a|Vdr|Thbs1|Il1r1|Samhd1|Ddb1|Tnfaip2|Il4ra|Plat|Ucp2
GERHOLD_ADIPOGENESIS_UP	0.466753	1	0.0154208	0.468107	1.03752	23	Adipoq|Igf1|Cidec|Fabp4|Pparg
GERY_CEBP_TARGETS	0.534047	1	0.0134761	0.430593	0.993331	51	Ptx3|Usp17la|Angptl4|Kng1|Sh3gl3|Serpinb9e|Pparg|Serpinb2|Rrad|Abca1|Hp|Trib3|Hmox1|Foxg1|Hspa1a|Tgtp1|Acta2|Vcan|Foxf2|Mknk2|Nsdhl|Mvd|Ddit3|Hgf|Gadd45g|Hspa1b|Cd68|Rdh11|Rasl11b|Adssl1|Wwc1|Pim1|Ppp1r15a|Hmgcr|Apbb1ip|Hsph1|Plat
GLI1_TARGET_GENES	0.9995	1	0.000322661	0.121104	0.276506	41	Igsf9|Slc16a9|Adamts1|Adam5|Ckb|Scarb1|Smpd3|Ptch1|Rab3ip|Lrrc75a
GLI2_TARGET_GENES	0.9981	1	0.000629423	0.28789	0.694956	206	Zic4|Zfp982|Asb4|Dio3|Bdh1|Sfrp1|Igf1|Areg|Cp|Myo15b|Bcam|Col7a1|Slc6a2|Slc16a9|Prss22|Zfp583|Lrrc8d|Pparg|Neurl1a|Phospho1|Sema6d|Gas7|Otogl|Cntn6|9330162012Rik|Adamts1|Tmcc3|Nol4|Trp53i11|Phldb2|Shroom3|Bhlhe41|Fgd3|Map1b|Jmjd8|Gm13415|mt-Tw|Lrp3|Adam5|Rac3|Egr2|Bach2|Kif6|Renbp|Ckb|Gpr153|Unc13a|Zbtb42|Ephb3|Tnfrsf11a|Smpd3|Plxna4|Myo18a
GLI3_TARGET_GENES	0.963704	1	0.00279985	0.335184	0.80467	157	Zfp105|Rgcc|Hoxa7|Dio3|Ephb2|Foxo6|Igf1|Syn2|Rflna|Zfp2|Ppm1l|Ndrg1|Batf2|Nhlrc1|Ddah2|Slc16a9|Ppm1e|Phospho1|A730020E08Rik|Sema6d|Irak3|Ptpn13|Adamts1|Ass1|Slc25a27|Rab3il1|Fgd3|Jmjd8
GM14296_TARGET_GENES	0.456854	1	0.015731	0.457425	1.034	33	Hoxa7|Slfn5|Dll1|Kank3|Plcxd2|Fam117a|Ppfibp2|Hoxa3
GM14401_TARGET_GENES	0.735026	1	0.0086622	0.389652	0.85097	18	Fhdc1|Nmnat2|Bscl2|Pcyt2|Rnpep
GM14406_TARGET_GENES	0.293471	1	0.0223864	0.444477	1.06244	135	Hoxa7|Lhfpl4|Pde9a|Nrgn|Cygb|Slfn5|Cblc|Igf1|Platr22|Cp|Ebf2|Trim67|Itgal|Myo1g|Tcf7|Tdrd9|Fgfr2|Sorcs2|Kank3|Plcxd2|Kcnt2|Nap1l2|Plekha6|Atp8b3|Pparg|Gm19705|Insl6|Ppfibp2|Tspan17|Unc13d|Adamts1|Ccdc170|Gm9726|Shroom3|Sfmbt2
GM14412_TARGET_GENES	0.79822	1	0.00725362	0.379256	0.904803	125	Zic2|2610035F20Rik|Rsph3b|Angptl4|Cblc|Dgki|Ntn1|Platr22|Ebf2|Srgap1|Fgfr2|Plcxd2|Kcnt2|Npl|Carmil3|Selenop|Vegfc|Pparg|Ppfibp2|Hoxa3|Cadm4|Grik4|Cox6b2|Bscl2|Shroom3
GM2004_GM14419_UNIPROT_A2ARL5_UNREVIEWED_TARGET_GENES	0.890911	1	0.00504835	0.313169	0.692218	22	Fbxl13|H2-T24|Pnpt1|Tmem106a|Utp14b|Hdac11|Fst|Asic1|4833418N02Rik|Rnf19b|Ttc7|Cdk8|Prpf40b
GM6710_GM14391_UNIPROT_Q8C1K5_UNREVIEWED_TARGET_GENES	0.411159	1	0.0172657	0.454518	1.04668	49	Onecut2|Platr22|Ebf2|Trim67|Nmnat2|Plcxd2|Pcdhgc5|Maf|Plekha6|Atp8b3
GOBERT_CORE_OLIGODENDROCYTE_DIFFERENTIATION	0.457654	1	0.0157057	0.507468	1.0676	10	Mbp|Ndrg1|Abca1|Slc25a27
GOBERT_OLIGODENDROCYTE_DIFFERENTIATION_DN	0.9982	1	0.000612605	0.297479	0.720688	244	Ezr|Ndnf|Pde9a|Sox21|Tspan2|Lrrn3|Mafa|Iglon5|Mgat3|Srgap1|Myo1g|Fgfr2|Enpp2|Ppm1l|Mboat2|Mbp|Tbx2|Ndrg1|Atp1b2|Nrcam|Foxp2|Maf|Deptor|Bmf|Ahr|Itgb8|Col27a1|Sned1|Samd5|Sema6d|Mob3b|Gas7|Qpct|Ddr1|Tmcc3|Tubb3|Slc25a27|Cnih2|Fam13c|Phldb2|Rtn2|Aldh3b1|Rundc3a|Map1b|Lrrc4c|Sdc2|Cers6|Aatk|Fbxo32|Col6a2|Rnasel|Col6a1|Acy3|Epha7|Kirrel3|Lbp|Calcoco1|Matn2|Sema4g|Tcp11l2|Ikzf2|Myo18a|Prickle1|Sox13|Sp…
GOBERT_OLIGODENDROCYTE_DIFFERENTIATION_UP	0.907209	1	0.00461396	0.338042	0.784991	60	Rgcc|Ptn|Mtss1|Hoxa4|Cd38
GOBP_ACETYL_COA_METABOLIC_PROCESS	0.993401	1	0.00117588	0.0735104	0.156524	12	Hmgcs1|Mvd|Acly|Dld|Pmvk|Fasn|Mlycd|Mvk|Mpc2|Pdha1|Acaca|Cs
GOBP_ACTIN_FILAMENT_BASED_MOVEMENT	0.450555	1	0.0159322	0.472538	1.04734	23	Gata4|Kcna5|Myo1g|Jup
GOBP_ACTIN_FILAMENT_BASED_PROCESS	0.529747	1	0.013593	0.413566	0.995861	182	Wasf3|Ezr|Rgcc|Gata4|Kcna5|Grid2ip|Mtss1|Sfrp1|Myl9|Fhdc1|Ccl11|Lmod1|F11r|Spta1|Myo1g|Pcdh15|Coro6|Rflna|Jup|Add2|Kank3|Cldn19|Bst1|Carmil3|Gpm6b|Ppm1e|Gas2|Fam107a|Baiap2l2|Cobl|S1pr1|Gas7|Sema5a|Gm14137|Avil|Myl6b|Nox4|Phldb2|Rhou|Rhof|Shroom3|Cdk5r1|Stard13|Tmod2|Llgl2|Tmod1|Efna5|Cxadr|Cdc42ep2|Spire2
GOBP_ACTIN_FILAMENT_BUNDLE_ORGANIZATION	0.259074	1	0.0243995	0.482972	1.11416	51	Ezr|Rgcc|Mtss1|Fhdc1|F11r|Rflna|Add2|Kank3|Ppm1e|Fam107a|Baiap2l2|S1pr1|Gas7|Nox4|Phldb2
GOBP_ACTIN_FILAMENT_DEPOLYMERIZATION	0.521748	1	0.0138128	0.45801	1.0063	20	Lmod1|Spta1|Add2|Sema5a|Avil|Tmod2|Tmod1
GOBP_ACTIN_FILAMENT_ORGANIZATION	0.375162	1	0.0186194	0.436435	1.04047	122	Wasf3|Ezr|Rgcc|Mtss1|Fhdc1|Ccl11|Lmod1|F11r|Spta1|Myo1g|Pcdh15|Coro6|Rflna|Add2|Kank3|Carmil3|Ppm1e|Gas2|Fam107a|Baiap2l2|Cobl|S1pr1|Gas7|Sema5a|Gm14137|Avil|Nox4|Phldb2|Rhou|Rhof|Shroom3|Tmod2|Tmod1|Cdc42ep2|Spire2
GOBP_ACTIN_MEDIATED_CELL_CONTRACTION	0.371663	1	0.0187592	0.511404	1.10841	16	Gata4|Kcna5|Jup
GOBP_ACTIN_POLYMERIZATION_OR_DEPOLYMERIZATION	0.545245	1	0.0131758	0.427845	0.990514	56	Mtss1|Fhdc1|Ccl11|Lmod1|Spta1|Add2|Kank3|Fam107a|Baiap2l2|Cobl|Gas7|Sema5a|Gm14137|Avil|Tmod2|Tmod1|Cdc42ep2|Spire2
GOBP_ACTIVATION_OF_CYSTEINE_TYPE_ENDOPEPTIDASE_ACTIVITY_INVOLVED_IN_APOPTOTIC_PROCESS	0.520848	1	0.0138378	0.470454	1.01106	14	Ret|Lck|Pparg|F3
GOBP_ACTIVATION_OF_GTPASE_ACTIVITY	0.986601	1	0.00168126	0.163604	0.357298	18	Sgsm1|Nedd9|Tbc1d22a|Agap1|Ngef|Apc2|Sipa1l2|Plekhg4|Tbc1d4|Sipa1|Tbc1d2b
GOBP_ACTIVATION_OF_IMMUNE_RESPONSE	0.645235	1	0.0106977	0.404387	0.952688	86	Ezr|Rgcc|Plscr2|Cd300a|Susd4|Cd38|Ifi209|Myo1g|Ifi214|Masp2|Colec10|Trim30d|Lck|Tlr6|Irak3|Vtcn1|Cfh|Cmklr1|Irf7|Nectin2|Gbp3|C1rb|Lbp|Tlr3|Flot1|Cyba|C1ra|Ifi207|Cacnb4
GOBP_ACTIVATION_OF_INNATE_IMMUNE_RESPONSE	0.979102	1	0.00210772	0.273326	0.630047	50	Cd300a|Ifi209|Ifi214|Trim30d|Tlr6|Irak3|Irf7|Gbp3|Lbp|Tlr3|Flot1|Cyba|Ifi207|Lyn|Nfkbil1|Dhx58|Irgm2|Irf1|Ticam1|Tnfaip3
GOBP_ACTOMYOSIN_STRUCTURE_ORGANIZATION	0.690931	1	0.00964917	0.40016	0.920767	48	Rgcc|Myl9|Fhdc1|Lmod1|F11r|Kank3|Ppm1e|S1pr1|Nox4|Phldb2|Tmod2|Tmod1
GOBP_ADAPTIVE_IMMUNE_RESPONSE	0.694031	1	0.0095792	0.398046	0.92996	69	Ctsc|Ephb2|Susd4|Il33|Myo1g|H2-T23|Il6|H2-T-ps|Masp2|Slc11a1|Sema4a|Ahr|H2-T24|Unc13d|Vtcn1|Cfh|Il17ra|Serpinb9b|Irf7|Nectin2|Bach2|C1rb|H2-M3|Tnfrsf11a|C1ra|Serpinb9
GOBP_ADAPTIVE_IMMUNE_RESPONSE_BASED_ON_SOMATIC_RECOMBINATION_OF_IMMUNE_RECEPTORS_BUILT_FROM_IMMUNOGLOBULIN_SUPERFAMILY_DOMAINS	0.443056	1	0.0161758	0.444488	1.02948	57	Ctsc|Ephb2|Susd4|Il33|Myo1g|H2-T23|Il6|H2-T-ps|Masp2|Slc11a1|Sema4a|Ahr|H2-T24|Unc13d|Cfh|Il17ra|Serpinb9b|Irf7|Nectin2|Bach2|C1rb|H2-M3|C1ra|Serpinb9
GOBP_ADAPTIVE_THERMOGENESIS	0.460354	1	0.0156205	0.44947	1.02833	43	Dbh|Adipoq|Prdm16|Ebf2|Npr3|Adamts5|Fabp4|Ppargc1a|Pparg|Mfap2|Cmklr1|Bscl2|Aldh1a1
GOBP_ADHERENS_JUNCTION_ORGANIZATION	0.340166	1	0.0200941	0.530768	1.14068	14	Mtss1|Cdh5|Cdh18|Efnb2|Cdh6|Epha4
GOBP_ADIPOSE_TISSUE_DEVELOPMENT	0.79822	1	0.00725362	0.358291	0.776554	16	Ebf2|Ppargc1a|Pparg|Bscl2|Abhd15
GOBP_AEROBIC_ELECTRON_TRANSPORT_CHAIN	0.876912	1	0.00540512	0.310271	0.670111	15	Uqcrc1|mt-Co3|Cox7a1
GOBP_AEROBIC_RESPIRATION	0.9965	1	0.000854965	0.173905	0.393109	33	Uqcrc1|Nupr1|mt-Co3|Cox7a1
GOBP_ALCOHOL_BIOSYNTHETIC_PROCESS	0.693731	1	0.00958596	0.402313	0.912373	36	Bmp5|Dbh|Ces1a|Isyna1|Ces1g|Hmgcs1|Cyp51|Dhcr7|Nsdhl|Tm7sf2|Mvd|Fdps|Lpcat3|Pck2|Msmo1|Fdft1|Hsd17b7|Myh9|Ppip5k2|Gper1|Sptlc2
GOBP_ALCOHOL_METABOLIC_PROCESS	0.955204	1	0.00312424	0.318141	0.745879	76	Bmp5|Dbh|Ces1a|Isyna1|Cyp1b1|Abca1|Apobr|Akr1c14|Ces1g|Aldh1a1|Itpk1|Cyp7b1|Errfi1|Gpd1|Sqle|Hmgcs1|Scarb1|Dysf|Cyp51|Dhcr7|Nsdhl|Tm7sf2|Mvd|Fdps|Lpcat3|Pck2|Msmo1|Dgat2|Fdft1|Hsd17b7|Myh9|Ppip5k2|Gper1|Rdh11
GOBP_ALDEHYDE_BIOSYNTHETIC_PROCESS	0.594341	1	0.0119191	0.454379	0.95591	10	Bmp5
GOBP_ALPHA_AMINO_ACID_CATABOLIC_PROCESS	0.567543	1	0.0125937	0.451423	0.978408	16	Hmgcll1|Gldc|Cbs|Fah|Hoga1|Csad|Ddah1|Sardh
GOBP_ALPHA_AMINO_ACID_METABOLIC_PROCESS	0.60194	1	0.0117322	0.423523	0.961791	37	Slc38a1|Hmgcll1|Gldc|Aspg|Ddah2|Dpep1|Cbs|Nox4|Ass1|Fah
GOBP_ALPHA_BETA_T_CELL_ACTIVATION	0.566843	1	0.0126117	0.435229	0.979395	30	Cd300a|Tcf7|H2-T23|Il6|H2-T-ps|Sema4a
GOBP_ALPHA_BETA_T_CELL_DIFFERENTIATION	0.794121	1	0.00734583	0.362793	0.788747	17	Tcf7|Il6|Sema4a
GOBP_ALPHA_BETA_T_CELL_PROLIFERATION	0.59534	1	0.0118944	0.453771	0.954631	10	H2-T23|H2-T-ps
GOBP_AMEBOIDAL_TYPE_CELL_MIGRATION	0.682032	1	0.00985075	0.397413	0.946378	117	Rgcc|Fgfbp1|Bmp7|Pitx2|Cygb|Cdh5|Igf1|Prl2c2|Ret|Jup|Angpt1|Sema4f|Enpp2|Loxl2|Akap12|Sema4a|Vegfc|Pparg|Cyp1b1|Tbxa2r|Gdnf|Sema6d|Angpt2|Dock5|Sema5a|Adam8|Sema3a|Stard13|Efnb2|Acvr1c|Hmox1|Cd248|Itga3
GOBP_AMIDE_BIOSYNTHETIC_PROCESS	1	1	0	0.0661897	0.158271	137	Igf1|Ggt5|Nmnat2|Il6|Nhlrc1|Cyp1b1|Neurl1a|Egfr|Ass1|mt-Tw|Cers6|Pnpt1|Pnldc1|Slc7a11|mt-Ta|Smpd3|Mknk2|Bdh2|Bzw2|Thbs1|Mtrf1|Eif4e3|Rida|Sptlc2|Mov10|Krt13|B3galt1|Eif2ak2|B3galt4|Ppp1r15a|Rps21|Larp4|Ndufa7|Lgals4|Rps2|Pum3|Eif3e|Mapk3|Mrpl2|Mrps18b|Mrpl32|Sox4|mt-Rnr1|Mrpl21|Mcts2|Eif2s1|Pla2g6|Dus3l|Vim|Acly|Dld|Rara|Zfp36|Eif4e2|Fmr1|Nck2|Vars|Ajuba|Rps28|Eif4b|Khsrp|Rps18|Prkcd|Ormdl3|Rpl8|…
GOBP_AMIDE_METABOLIC_PROCESS	1	1	0	0.164557	0.39666	192	Lrrtm3|Pcsk6|Igf1|Mgat3|Ggt5|Nmnat2|Il6|Npl|Nhlrc1|Itgb8|Cyp1b1|Neurl1a|Dpep1|Egfr|Abcb9|Ass1|Rtn2|Slc27a3|mt-Tw|Cers6|Hoga1|Acot2|Pnpt1|Lancl3|Epha4|Pnldc1|Slc7a11|Renbp|Oxsm|Hmgcs1|Unc13a|mt-Ta|Smpd3|Mknk2|Bdh2
GOBP_AMIDE_TRANSPORT	0.248575	1	0.0250854	0.470652	1.10185	74	Il1rn|Slc27a1|Doc2b|Gpr27|Pde1c|Sfrp1|Mafa|Cd38|Chd7|Rims2|Il6|Hnf1b|Rph3al|Aqp7|Pparg|Adcy8|Abca1|Gipr|Egfr|Abcb9
GOBP_AMINE_TRANSPORT	0.338366	1	0.0201749	0.519161	1.12871	17	Il1rn|Slc38a1|Gdnf|Sncg
GOBP_AMINOGLYCAN_METABOLIC_PROCESS	0.276972	1	0.0233111	0.553219	1.18893	14	Ndnf|Itih5|Angpt1|Itih2
GOBP_AMINO_ACID_BIOSYNTHETIC_PROCESS	0.393661	1	0.0179056	0.525695	1.1129	11	Slc38a1|Cbs|Ass1|Aldh1a1
GOBP_AMINO_ACID_CATABOLIC_PROCESS	0.811819	1	0.00694601	0.356455	0.787897	22	Hmgcll1|Gldc|Cbs|Fah|Hoga1
GOBP_AMINO_ACID_IMPORT_ACROSS_PLASMA_MEMBRANE	0.609139	1	0.0115567	0.444677	0.941386	11	Slc38a1
GOBP_AMINO_ACID_METABOLIC_PROCESS	0.642036	1	0.0107726	0.411266	0.944422	46	Slc38a1|Hmgcll1|Gldc|Ggt5|Aspg|Ddah2|Dpep1|Cbs|Nox4|Ass1|Fah|Aldh1a1
GOBP_AMINO_ACID_TRANSMEMBRANE_TRANSPORT	0.562444	1	0.0127251	0.449295	0.984671	19	Slc38a1|Slc13a3|Slc11a1|Lrrc8d
GOBP_AMINO_ACID_TRANSPORT	0.286771	1	0.0227535	0.501088	1.1276	30	Slc6a17|Il1rn|Slc38a1|Slc13a3
GOBP_AMINO_SUGAR_METABOLIC_PROCESS	0.222178	1	0.0269962	0.600367	1.26303	10	Mgat3|Npl|Aldh1a7|Aldh1a1|Hoga1|Renbp
GOBP_AMYLOID_PRECURSOR_PROTEIN_CATABOLIC_PROCESS	0.580142	1	0.0122734	0.447601	0.970123	16	Lrrtm3|Igf1|Rtn2|Epha4|Unc13a|Lyn|Cln3
GOBP_AMYLOID_PRECURSOR_PROTEIN_METABOLIC_PROCESS	0.635936	1	0.010916	0.426615	0.934968	19	Lrrtm3|Igf1|Rtn2|Nsg1|Epha4|Unc13a|Lyn|Cln3
GOBP_ANTIGEN_PROCESSING_AND_PRESENTATION	0.643336	1	0.0107422	0.420442	0.929332	22	H2-T23|H2-T-ps|Slc11a1|Fcgr4|Tapbpl|H2-T24
GOBP_ANTIGEN_PROCESSING_AND_PRESENTATION_OF_EXOGENOUS_ANTIGEN	0.680232	1	0.00989165	0.41644	0.876094	10	H2-T23|H2-T-ps
GOBP_ANTIGEN_PROCESSING_AND_PRESENTATION_OF_PEPTIDE_ANTIGEN	0.419158	1	0.0169836	0.503511	1.0821	14	H2-T23|H2-T-ps|Slc11a1|Tapbpl|H2-T24
GOBP_ANTIGEN_PROCESSING_AND_PRESENTATION_OF_PEPTIDE_ANTIGEN_VIA_MHC_CLASS_I	0.612439	1	0.0114768	0.447234	0.940878	10	H2-T23|Tapbpl|H2-T24|H2-M3|Tapbp
GOBP_ANTIGEN_RECEPTOR_MEDIATED_SIGNALING_PATHWAY	0.421058	1	0.0169175	0.480356	1.06467	23	Ezr|Cd300a|Cd38
GOBP_AORTA_DEVELOPMENT	0.620838	1	0.0112747	0.433123	0.941651	17	Chd7|Tbx2|Efnb2|Lox|Egr2|Col3a1|Prickle1|Plxnd1|Jag1|Mylk|Sufu
GOBP_AORTA_MORPHOGENESIS	0.688131	1	0.00971247	0.413515	0.875417	11	Chd7|Tbx2|Efnb2|Col3a1|Jag1|Mylk|Acvrl1|Notch1
GOBP_APICAL_JUNCTION_ASSEMBLY	0.29917	1	0.0220824	0.544626	1.17046	14	Cdh5|F11r|Cldn19|Cldn9
GOBP_APOPTOTIC_MITOCHONDRIAL_CHANGES	0.929807	1	0.00396393	0.272761	0.597782	19	Igf1|Bmf
GOBP_APOPTOTIC_SIGNALING_PATHWAY	0.778122	1	0.0077039	0.382443	0.911453	120	Gata4|Ctsc|Ptgis|Lgals12|Dbh|Sfrp1|Igf1|Msx1|Esr2|Il33|Ret|Deptor|Bmpr1b|Ppp1r13b|Bmf|Lck|Nupr1|Tlr6|Cyp1b1|Hic1|Gdnf|Sort1|Trib3
GOBP_ARACHIDONIC_ACID_METABOLIC_PROCESS	0.691531	1	0.00963562	0.410507	0.863613	10	Cyp4a12b|Cyp1b1|Cyp2s1|Cyp2c55|Fads1|Ptgs2|Pla2g4a|Pnpla8|Gpx4
GOBP_ARTERY_DEVELOPMENT	0.40436	1	0.0175105	0.479499	1.07018	26	Foxf1|Adgrf5|Chd7|Stra6|Tbx2|Notch3|Efnb2|Lox|Egr2|Col3a1|Prickle1|Bmp4|Plxnd1|Ddit3|Jag1|Mylk|Sufu
GOBP_ASSOCIATIVE_LEARNING	0.486351	1	0.0148267	0.472489	1.03188	18	Csmd1|Dbh|Adra1b|Slc7a11|Atp1a2|Tuba1a|Cln3|Pgrmc1|Asic1|Atxn1
GOBP_ASTROCYTE_DEVELOPMENT	0.225777	1	0.026718	0.58331	1.24203	12	Tspan2|Dll1|Lamc3|Egfr|Ror1
GOBP_ASTROCYTE_DIFFERENTIATION	0.785621	1	0.00753636	0.368324	0.816358	23	Tspan2|Dll1|Lamc3|Egfr|Ror1
GOBP_ATP_BIOSYNTHETIC_PROCESS	0.993301	1	0.00118481	0.134037	0.293755	19	Ppargc1a|Eno1b|Ndufa7|Uqcc3|Eno1|Ndufb9|Ndufv3|Ndufb10|Myc|Lipa|Ak3|Atp5g2|Atp5e|Aldoa
GOBP_ATP_METABOLIC_PROCESS	0.9962	1	0.000890987	0.15778	0.352933	27	Ampd3|Ppargc1a|Cfh
GOBP_ATP_SYNTHESIS_COUPLED_ELECTRON_TRANSPORT	0.929607	1	0.00397	0.269188	0.585241	17	Uqcrc1|mt-Co3|Cox7a1
GOBP_AUTONOMIC_NERVOUS_SYSTEM_DEVELOPMENT	0.528247	1	0.013634	0.479935	1.00967	10	Ret|Gdnf|Sema3a|Egr2|Plxna4
GOBP_AUTOPHAGOSOME_ORGANIZATION	0.865613	1	0.0056845	0.327556	0.724019	22	Ephb2|Nupr1|Rufy4
GOBP_AUTOPHAGY_OF_MITOCHONDRION	0.9998	1	0.000204038	0.00908206	0.0197453	17	Irgm2|Capn10|Sqstm1|Gabarapl1|Atg12|Bnip3|Slc25a4|Hif1a|Tspo|Cttn|Wdr45|Pink1|Fis1|Parl|Atg2b|Atg13|Phb2
GOBP_AXONAL_TRANSPORT	0.836916	1	0.00636856	0.322979	0.679474	10	Kif1a|Cnih2
GOBP_AXON_EXTENSION	0.789021	1	0.00746024	0.371595	0.842709	36	Ntn1|Islr2|Sema4f|Sema4a|Sema6d|Sema5a|Sema3a|Map1b|Fstl4|Sema3g|Sema4g|Plxna4|L1cam
GOBP_AXON_REGENERATION	0.369963	1	0.0188277	0.534024	1.13054	11	Ptn|Ptprf|Rtn4rl1|Epha4|Nrg1
GOBP_AXO_DENDRITIC_TRANSPORT	0.929007	1	0.00398817	0.248781	0.532507	13	Kif1a|Cnih2
GOBP_BASEMENT_MEMBRANE_ORGANIZATION	0.472553	1	0.0152423	0.493678	1.05118	12	Gas2|Col4a1|Phldb2|Cma1|Col3a1|Nid1|Prickle1
GOBP_BINDING_OF_SPERM_TO_ZONA_PELLUCIDA	0.807919	1	0.00703453	0.347512	0.735686	11	Fetub|Atp8b3|Adam5
GOBP_BIOLOGICAL_PROCESS_INVOLVED_IN_INTERACTION_WITH_HOST	0.520148	1	0.0138572	0.445719	1.0046	31	Gas6|Ptx3|Ifitm1|Gbp9|Trim30d|Hs3st5|Agtr1b
GOBP_BIOLOGICAL_PROCESS_INVOLVED_IN_INTERACTION_WITH_SYMBIONT	0.918408	1	0.00430012	0.295778	0.655567	23	Ptx3
GOBP_BIOLOGICAL_PROCESS_INVOLVED_IN_INTERSPECIES_INTERACTION_BETWEEN_ORGANISMS	0.608939	1	0.0115616	0.4031	0.979227	284	Gas6|Scn7a|Gata6|Plscr2|Kng2|Trdn|Gbp4|Cd300a|Ptx3|Susd4|Gbp8|Ubd|Defb41|Adipoq|Ifitm1|Kng1|Chd7|Gbp11|Esr2|Ccl11|Il33|Ifi209|Mpeg1|Gbp10|Ppl|Ccl6|Ccl9|H2-T23|Klrb1a|Il6|H2-T-ps|Ifi214|Batf2|Gbp9|Ccl2|Serpinb9e|Masp2|Ccl7|Slc11a1|Ppm1e|Fcgr4|Colec10|Adamts5|Fabp4|Trim30d|Hs3st5|Ahr|Itgb8|Lck|Pparg|Tlr6|Tbxa2r|Ptgfr|Agtr1b|Iigp1|Oasl2|Abca1|Irak3|Hp|Ifit3|Unc13d|Vtcn1|Cfh|Ces1g|Ccdc80|Il17ra|Adam8
GOBP_BIOLOGICAL_PROCESS_INVOLVED_IN_SYMBIOTIC_INTERACTION	0.90441	1	0.0046903	0.33489	0.772553	51	Gas6|Ptx3|Ifitm1|Gbp9|Trim30d|Hs3st5|Agtr1b
GOBP_BLASTOCYST_DEVELOPMENT	0.931307	1	0.00391819	0.276458	0.60741	20	Igf1|Hnf1b
GOBP_BLASTOCYST_FORMATION	0.937806	1	0.00371529	0.217489	0.460428	11	Hnf1b
GOBP_BODY_FLUID_SECRETION	0.485051	1	0.0148653	0.482227	1.03636	14	Prl2c3|Prl2c2|Neurl1a|Egfr|Ddr1|Cyba|Prickle1|Vdr
GOBP_BODY_MORPHOGENESIS	0.763424	1	0.00803121	0.376413	0.808955	14	Msx1|Stra6|Phldb2|Prickle1|Mmp2|Gnas|Lef1|Twist2|Ssbp3
GOBP_BONE_DEVELOPMENT	0.289671	1	0.0225932	0.478334	1.10152	49	Msx2|Pitx2|Igf1|Msx1|Rflna|Fgfr2|Sfrp4|Bmpr1b|Col27a1|Phospho1|Lrrc17|Cbs|Cfh|Lox|Osr2|Notum|Adamts12|Smpd3|Pappa2|Col3a1|Bmp4|Thbs3|Shox2|Tmem119|Ogn|Thbs1|Sparc
GOBP_BONE_MINERALIZATION	0.226177	1	0.0266875	0.507986	1.15202	36	Bmp7|Ptn|Mtss1|Igf1|Clec3b|Rflna|Fgfr2|Gpm6b|Bmpr1b|Phospho1|S1pr1|Aspn|Lox|Osr2|Notum|Smpd3|Prickle1|Phex|Bmp4|Tmem119|Vdr
GOBP_BONE_MORPHOGENESIS	0.343066	1	0.0199649	0.494462	1.10358	26	Msx2|Msx1|Fgfr2|Sfrp4|Col27a1|Phospho1|Cbs|Osr2|Smpd3|Pappa2|Col3a1|Bmp4|Thbs3|Shox2|Tmem119|Thbs1
GOBP_BONE_RESORPTION	0.357464	1	0.0193431	0.513089	1.1155	17	Cd38|Il6|Fcgr4|S1pr1|Egfr|Nox4|Adam8|Tnfrsf11a|Rab3d|Tmem119
GOBP_BRANCHED_CHAIN_AMINO_ACID_CATABOLIC_PROCESS	0.520748	1	0.0138405	0.482669	1.01543	10	Hmgcll1
GOBP_BRANCHED_CHAIN_AMINO_ACID_METABOLIC_PROCESS	0.605639	1	0.0116418	0.44568	0.943509	11	Hmgcll1
GOBP_B_CELL_ACTIVATION	0.30117	1	0.0219776	0.485351	1.10467	39	Ephb2|Cd300a|Sfrp1|Cd38|Dll1|Il6|Bst1|Ahr
GOBP_B_CELL_ACTIVATION_INVOLVED_IN_IMMUNE_RESPONSE	0.687531	1	0.00972605	0.409487	0.87649	13	Dll1|Il6
GOBP_B_CELL_DIFFERENTIATION	0.644036	1	0.0107258	0.422471	0.928217	20	Sfrp1|Dll1|Il6|Ahr
GOBP_B_CELL_HOMEOSTASIS	0.920508	1	0.00423959	0.235425	0.49528	10	Ahr|Lyn|Bak1|Tnfaip3
GOBP_B_CELL_MEDIATED_IMMUNITY	0.505549	1	0.0142681	0.461016	1.01617	21	Susd4|H2-T23|H2-T-ps|Masp2|Cfh|Irf7|Nectin2|C1rb|C1ra
GOBP_CALCIUM_ION_HOMEOSTASIS	0.873213	1	0.00549736	0.35033	0.811056	56	Trdn|Grid2ip|Cdh5|Chd7|Atp2c2|Ccl2|Cdh23|Lck|Adcy8|Slc25a27|Xk|Cyba|Tmtc4|Cacnb4|Lyn|Cln3|Erc2|Ddit3|Plcb4|Vdr|Grina|S100b|Bak1
GOBP_CALCIUM_ION_TRANSMEMBRANE_IMPORT_INTO_CYTOSOL	0.784422	1	0.0075632	0.373064	0.842073	32	Cacna1i|Trdn|Chd7|Cacna1b|Lck
GOBP_CALCIUM_ION_TRANSMEMBRANE_TRANSPORT	0.617338	1	0.0113587	0.415373	0.958219	51	Gas6|Cacna1i|Trdn|Chd7|Stac2|Atp2c2|Cacna1b|Ahr|Lck|Rrad
GOBP_CALCIUM_ION_TRANSPORT	0.592541	1	0.0119637	0.416282	0.969956	65	Gas6|Cacna1i|Trdn|Igf1|Chd7|Stac2|Atp2c2|Tspan18|Cdh23|Cacna1b|Ahr|Lck|Rrad
GOBP_CALCIUM_MEDIATED_SIGNALING	0.580042	1	0.012276	0.434303	0.969309	26	Igf1|Itgal|Bst1|Tspan18|Ptgfr|Agtr1b|Cmklr1|Nrg1|Selp|L1cam|Dmtn
GOBP_CANONICAL_NF_KAPPAB_SIGNAL_TRANSDUCTION	0.966203	1	0.00269822	0.286182	0.65555	44	Ubd|Adipoq|Angpt1|Trim30d|Tlr6|Ror1|Jmjd8|Tmem106a|Gbp3|Tlr3|Myo18a|Nfkbil1|Irgm2|S100b|Irf1|Ticam1|Tnfaip3
GOBP_CANONICAL_WNT_SIGNALING_PATHWAY	0.949005	1	0.00334429	0.318141	0.740786	64	Sfrp1|Wnt6|Tcf7|Jup|Fgfr2|Sfrp4|Foxd1|Sema5a|Egfr|Mks1|Notum|Nid1|Daam2|Prickle1|Sox13|Tmem88b|Ddit3|Snai2|Mcc|Plekha4|Apc2|Ubr5|Rspo2|Adnp|Tbl1xr1|Fzd4|Lef1|Btrc|Stk3|Fzd2|Dvl3|Ctnnd1|Tle2|Fzd7|Notch1|Csnk1e
GOBP_CARBOHYDRATE_BIOSYNTHETIC_PROCESS	0.910509	1	0.00452297	0.328646	0.75282	44	Ndst4|Adipoq|Igf1|Il6|Nhlrc1|Ppargc1a
GOBP_CARBOHYDRATE_CATABOLIC_PROCESS	0.928407	1	0.00400628	0.312989	0.711415	38	Igf1|Slc2a6|Adra1b|Ppargc1a|Nupr1|Aldh1a7|Aldh1a1|Jmjd8
GOBP_CARBOHYDRATE_DERIVATIVE_BIOSYNTHETIC_PROCESS	0.743426	1	0.00847552	0.387962	0.916427	93	Ndst4|2210016F16Rik|Adcy1|Gucy2f|St6galnac2|Igf1|Mgat3|Il33|Galnt12|Angpt1|Ampd3|Npr1|Hs3st5|Ppargc1a|Adcy8|Gmpr|St3gal6
GOBP_CARBOHYDRATE_DERIVATIVE_CATABOLIC_PROCESS	0.625737	1	0.0111577	0.420793	0.942963	28	Pde9a|Ampd3|Npl|Aldh1a7|Aldh1a1|Hoga1|Renbp|Gpd1|Adamts12|Man1a
GOBP_CARBOHYDRATE_DERIVATIVE_METABOLIC_PROCESS	0.918908	1	0.00428576	0.356382	0.85668	165	Ndst4|Ndnf|Pcsk6|Pde9a|2210016F16Rik|Adcy1|Gucy2f|Ptx3|St6galnac2|Igf1|Mgat3|Il33|Itih5|Galnt12|Angpt1|Ampd3|Npl|Npr1|Hs3st5|Itgb8|Ppargc1a|Adcy8|Itih2|Gmpr|Cfh|Aldh1a7|St3gal6|Akr1c14|Aldh1a1|Slc27a3|Gxylt2|B3galnt1|Hoga1|Acot2|Tmem106a|Renbp|Oxsm|Gpd1|Notum|Adamts12|Hmgcs1
GOBP_CARBOHYDRATE_DERIVATIVE_TRANSPORT	0.661134	1	0.0103288	0.424854	0.89942	11	Slc17a9|Abcc4|Lbp|Scarb1|Cln3|Slc19a1
GOBP_CARBOHYDRATE_METABOLIC_PROCESS	0.961604	1	0.00288284	0.323893	0.767163	100	Ndst4|Igfbp3|Apod|Adipoq|Igf1|Gbgt1|Slc2a6|Il6|Npl|Nhlrc1|Adra1b|Ppargc1a|Nupr1|Otogl|Aldh1a7|Aldh1a1|Jmjd8|B3galnt1|Lancl3|Renbp|Gpd1|Dysf|Man1a|C1qtnf1|Acadm|Smpd3
GOBP_CARDIAC_CELL_DEVELOPMENT	0.285871	1	0.0228037	0.509683	1.13755	26	Pitx2|Gata4|Pi16|Igf1|Sorbs2|Adra1b
GOBP_CARDIAC_CONDUCTION	0.39656	1	0.0177973	0.529811	1.1146	10	Kcna5|Jup
GOBP_CARDIAC_EPITHELIAL_TO_MESENCHYMAL_TRANSITION	0.335366	1	0.0203108	0.534517	1.14411	13	Msx2|Msx1
GOBP_CARDIAC_MUSCLE_CELL_ACTION_POTENTIAL	0.421958	1	0.0168863	0.515279	1.09085	11	Kcna5|Jup
GOBP_CARDIAC_MUSCLE_CELL_DIFFERENTIATION	0.253975	1	0.0247279	0.49574	1.12832	39	Gata6|Pitx2|Gata4|Pi16|Igf1|Dll1|Sorbs2|Adra1b|Nox4|Efnb2|Cxadr|Nrg1|Bvht|Acadm|Prickle1|Speg|Bmp4|Fdps|Shox2
GOBP_CARDIAC_MUSCLE_TISSUE_MORPHOGENESIS	0.30157	1	0.0219567	0.534216	1.15785	16	Pitx2|Chd7|Fgfr2|Angpt1|S1pr1|Epor|Heg1|Nrg1
GOBP_CARDIAC_VENTRICLE_MORPHOGENESIS	0.222678	1	0.0269572	0.537695	1.1885	22	Rnls|Gata4|Foxf1|Chd7|Fgfr2|Ahr|Epor|Heg1
GOBP_CARDIOCYTE_DIFFERENTIATION	0.345565	1	0.0198547	0.465059	1.07284	51	Gata6|Bmp7|Pitx2|Gata4|Pi16|Igf1|Dll1|Tbx2|Sorbs2|Adra1b
GOBP_CATECHOLAMINE_TRANSPORT	0.353865	1	0.0194956	0.539353	1.14182	11	Slc6a2|Gdnf|Sncg|Smpd3|Syt17|Ly6e|Adora2b
GOBP_CD4_POSITIVE_ALPHA_BETA_T_CELL_ACTIVATION	0.920608	1	0.00423669	0.283759	0.621885	19	Il6|Sema4a|Tox|Gadd45g|Irf1|Lef1|Socs1|Ager|Socs5|Il4ra|Cblb
GOBP_CD4_POSITIVE_ALPHA_BETA_T_CELL_DIFFERENTIATION	0.830717	1	0.00651264	0.340098	0.734531	15	Il6|Sema4a|Tox|Gadd45g|Irf1|Lef1|Socs1|Socs5|Il4ra
GOBP_CELLULAR_ALDEHYDE_METABOLIC_PROCESS	0.475152	1	0.0151631	0.463952	1.03272	25	Aldh1a2|Bmp5|Aldh3b3|Aldh3b2|Cyp1b1|Akr1c14|Aldh3b1|Hoga1|Gpd1|Bco2
GOBP_CELLULAR_CATABOLIC_PROCESS	1	1	0	0.259546	0.629884	267	Dio3|Gata4|Pde9a|Igfbp3|Ephb2|Abcb11|Dbh|Hmgcll1|Gldc|Adipoq|Igf1|Crmp1|Ampd3|Il6|Enpp2|Timp4|Npl|Nhlrc1|Slc11a1|Adra1b|Deptor|Faah|Trim30d|Bmf|Nupr1|Cyp1b1|Dpep1|Rufy4|Cbs|Gdnf|Rab39b|Iigp1|Gstm4|Trib3|Akr1c14|Fah|Adam8|Decr2|Bscl2
GOBP_CELLULAR_COMPONENT_ASSEMBLY_INVOLVED_IN_MORPHOGENESIS	0.753925	1	0.0082423	0.382229	0.847177	23	Myl9|Lmod1|Phldb2|Tmod2|Tmod1|Nectin2|Csrp2
GOBP_CELLULAR_COMPONENT_DISASSEMBLY	0.915608	1	0.00437996	0.344036	0.811579	89	Kif19a|Igfbp3|Lmod1|Spta1|Add2|Il6|Sh3gl3|Adamts5|Nes|Irak3|Sema5a|Avil|Ddr1|Tmod2|Map1b|Tmod1|Acvr1c|Epha4|Nrg1|Dysf|Flot1|Cma1|Nckap5l|Prickle1|Dmtn|Cln3|Plin2|Snai2|Plin3|Nedd9|Mtrf1|Irgm2|Myh9|Mical1|Ngef|Gper1|Apc2
GOBP_CELLULAR_COMPONENT_MAINTENANCE	0.775322	1	0.00776634	0.372637	0.823666	22	Mtss1|Rims2|Sort1|Sema3a|Cbln3|Itga3|Plxna4|Erc2|Nedd9
GOBP_CELLULAR_COMPONENT_MORPHOGENESIS	0.226177	1	0.0266875	0.446465	1.07462	178	Zic2|Vax2|Bmp7|Ephb2|Adcy1|Ptn|Emb|Ptprf|Ntn1|Myl9|Islr2|Rims2|Lmod1|Ret|Fgfr2|Sema4f|Enpp2|Mbp|Prex2|Nrcam|Kif1a|Arc|Notch3|Flrt1|Foxd1|Sema4a|Bmpr1b|Ptprd|Cobl|Nes|Gdnf|Sema6d|Gas7|Unc5c|Cntn6|Sema5a|Egfr|Ddr1|Tubb3|Phldb2|Sema3a|Rtn4rl1|Cdk5r1|Tmod2|Map1b|Tmod1|Efnb2|Bhlhe22|Efna5|Lrrc4c|Sdc2|Nectin2|Rac3|Pnpt1|Foxg1|Egr2|Epha4|Csrp2|Epha7|Kirrel3|Ntf5|Cul7|Fstl4|Unc13a|Ephb3|Flot1|Sema3g|Matn…
GOBP_CELLULAR_EXTRAVASATION	0.429557	1	0.0166259	0.495874	1.07097	15	F11r|Itgal|Add2|Ccl2
GOBP_CELLULAR_HOMEOSTASIS	0.958404	1	0.00300556	0.334174	0.799029	136	Gas6|Scn7a|Trdn|Pax2|Grid2ip|Gpr27|Cdh5|Pde1c|Igf1|Chd7|Il6|Slc40a1|Atp2c2|Atp1b2|Ccl2|Slc11a1|Cdh23|Lck|Lrrc8d
GOBP_CELLULAR_KETONE_METABOLIC_PROCESS	0.746425	1	0.00840888	0.38676	0.885941	44	Abcb11|Bmp5|Adipoq|Ces1a|Ppargc1a|Pparg|Trib3|Akr1c14|Ces1g
GOBP_CELLULAR_LIPID_CATABOLIC_PROCESS	0.989701	1	0.0014717	0.261869	0.608104	60	Abcb11|Adipoq|Enpp2|Faah|Cyp1b1|Akr1c14|Decr2|Bscl2|Acot2|Scarb1|Acadm|Bco2|Smpd3|Bdh2|Phyh|Pla2g7|Pck2
GOBP_CELLULAR_LIPID_METABOLIC_PROCESS	0.89651	1	0.0049017	0.365166	0.881048	201	Gata6|Zfp125|Tecrl|Ptgis|Aldh1a2|Abcb11|Cygb|Ltc4s|Slc27a1|Apod|Adipoq|Dgki|Adgrf5|Gbgt1|Ces1a|Cidec|Ggt5|Isyna1|Aspg|Enpp2|Mboat2|Cyp4a12b|Faah|Fabp4|Itgb8|Ppargc1a|Pparg|Cyp1b1|Gstm4|Apobr|Avil|Trib3|Aldh1a7|St3gal6|Akr1c14|Ces1g|Hacd4|Decr2|Bscl2|Aldh1a1|Cyp2s1|Pcyt2|Slc27a3|Pip5k1b|Lpcat2|Cers6|Acot2|Cyp4v3|Dgkh|Oxsm|Abhd15|Gpd1|Notum|Cyp2c55|Hmgcs1|Scarb1|Scd2|Acadm|Bco2|Smpd3|Prkar2b
GOBP_CELLULAR_MODIFIED_AMINO_ACID_METABOLIC_PROCESS	0.352765	1	0.0195426	0.496081	1.10162	24	Dio3|Slc27a1|Folh1|Mboat2|Cbs|Ass1|Hoga1|Ckb|Acadm|Lpcat3|Gamt|Plscr1|Csad
GOBP_CELLULAR_NITROGEN_COMPOUND_CATABOLIC_PROCESS	0.974203	1	0.00234768	0.29093	0.674761	59	Pde9a|Igfbp3|Crmp1|Ampd3|Il6|Slc11a1
GOBP_CELLULAR_PROCESS_INVOLVED_IN_REPRODUCTION_IN_MULTICELLULAR_ORGANISM	0.848515	1	0.00609581	0.35914	0.831803	57	Sycp1|Ptx3|Ptn|Sfrp1|Igf1|Tdrd9|Bmpr1b|Neurl1a|Insl6|Bscl2|Cxadr|Spire2|Nectin2|Itga3|Airn
GOBP_CELLULAR_RESPIRATION	0.987901	1	0.00159657	0.238507	0.545673	43	Prdm16|Uqcrc1|Ppargc1a|Nupr1|mt-Co3|Cox7a1|Pnpt1|Gpd1
GOBP_CELLULAR_RESPONSE_TO_ABIOTIC_STIMULUS	0.837616	1	0.00635222	0.361321	0.831399	48	Piezo2|Pax2|Sfrp1|F11r|Bmf|Gpr88|Lrrc8d
GOBP_CELLULAR_RESPONSE_TO_ACID_CHEMICAL	0.842116	1	0.00624683	0.342819	0.759829	23	Col4a1|Neurl1a|Egfr|Mir351|Rragd|Col6a1|Col3a1|Stambpl1|Mmp2|Col5a2|Sh3bp4|Dnmt3a|Socs1
GOBP_CELLULAR_RESPONSE_TO_BIOTIC_STIMULUS	0.486051	1	0.0148356	0.441363	1.01439	47	Plscr2|Esr2|Gbp10|Il6|Ccl2|Ppm1e|Fcgr4|Trim30d|Ahr|Tlr6|Tbxa2r|Abca1|Irak3|Cfh
GOBP_CELLULAR_RESPONSE_TO_CALCIUM_ION	0.828117	1	0.00657275	0.337352	0.718315	12	Adcy8|Akr1c14|Syt17|Tuba1a|Dmtn|Mylk
GOBP_CELLULAR_RESPONSE_TO_CHEMICAL_STRESS	0.993901	1	0.00113018	0.254718	0.595101	69	Pax2|Foxa1|Mgat3|Il6|Ppargc1a|Lrrc8d|Cyp1b1|Egfr|Aldh3b1|Hmox1|Pnpt1|Epas1|Slc7a11|Dysf|Rcsd1|Smpd3|Bmp4|Cln3|Ddit3|Hgf|Scn2a|Mmp2|Mylk|Mpv17|Zfp277|Tnfaip3|Fer|Ptgs2|Prdx5|Bad|Rhob|Cfl1|Mapk3|Ncoa7|Atf4|Pnpla8|Net1|Prr5l|Chuk|Pcgf2|Prkd1|Eif2s1|G6pdx|Chchd4|Fos|Sod2|Sqstm1|Pex5|Ermp1
GOBP_CELLULAR_RESPONSE_TO_CORTICOSTEROID_STIMULUS	0.363964	1	0.0190724	0.524693	1.12308	13	Sstr2|Fam107a|Agtr1b|Gdnf|Akr1c14|Fbxo32|Bmp4|Pck2|Crebrf|Gper1
GOBP_CELLULAR_RESPONSE_TO_EXTERNAL_STIMULUS	0.649435	1	0.0105998	0.408912	0.945764	55	Piezo2|Gas6|Angptl4|Pax2|Fes|F11r|Bmf|Fam107a|Cbs
GOBP_CELLULAR_RESPONSE_TO_EXTRACELLULAR_STIMULUS	0.946205	1	0.00343995	0.306394	0.704189	47	Gas6|Angptl4|Fes|Bmf|Fam107a|Cbs
GOBP_CELLULAR_RESPONSE_TO_GLUCOCORTICOID_STIMULUS	0.40046	1	0.0176531	0.523034	1.10727	11	Sstr2|Fam107a|Agtr1b|Gdnf|Fbxo32|Bmp4|Pck2|Crebrf
GOBP_CELLULAR_RESPONSE_TO_HEAT	0.991001	1	0.00137479	0.0847133	0.180378	12	Hmox1|Atxn3|Hsp90ab1|Ier5|Daxx|Eif2s1
GOBP_CELLULAR_RESPONSE_TO_HORMONE_STIMULUS	0.506649	1	0.0142367	0.42286	1.00241	103	Gata6|Irs4|Gata4|Slc27a1|Sfrp1|Adipoq|Igf1|Ptprf|Foxa1|Esr2|Gdf15|Sstr2|Ppargc1a|Pparg|Fam107a|Ptgfr|Agtr1b|Adcy8|Gdnf|Gpr173|Trib3|Akr1c14
GOBP_CELLULAR_RESPONSE_TO_HYDROGEN_PEROXIDE	0.758924	1	0.00813122	0.379153	0.82804	18	Pax2|Il6|Cyp1b1
GOBP_CELLULAR_RESPONSE_TO_INORGANIC_SUBSTANCE	0.655634	1	0.0104558	0.411727	0.929342	32	Kcnc2|Slc40a1|Slc11a1|Fabp4|Pparg|Adcy8|Egfr|Akr1c14|Hmox1|Mir351|Smpd3|Syt17|Tuba1a|Dmtn
GOBP_CELLULAR_RESPONSE_TO_INSULIN_STIMULUS	0.669033	1	0.0101473	0.405536	0.932049	47	Irs4|Slc27a1|Adipoq|Ptprf
GOBP_CELLULAR_RESPONSE_TO_IONIZING_RADIATION	0.736126	1	0.00863774	0.389055	0.828406	12	Sfrp1
GOBP_CELLULAR_RESPONSE_TO_LIGHT_STIMULUS	0.933507	1	0.0038504	0.259339	0.562087	16	Bmf|Gpr88|Mmp2|Bak1|Rdh11|Ddb1
GOBP_CELLULAR_RESPONSE_TO_LIPID	0.231077	1	0.0263193	0.460131	1.09205	107	Msx2|Plscr2|Aldh1a2|Pax2|Sfrp1|Igf1|Foxa1|Fes|Ces1a|Esr2|Gbp10|Ret|Il6|Brinp3|Sstr2|Ccl2|Ppm1e|Fcgr4|Trim30d|Ahr|Fam107a|Tbxa2r|Ptgfr|Agtr1b|Adcy8|Gdnf|Abca1|Irak3|Egfr|Cfh|Akr1c14|Ces1g
GOBP_CELLULAR_RESPONSE_TO_LIPOPROTEIN_PARTICLE_STIMULUS	0.531947	1	0.0135331	0.466542	1.00265	14	Ces1a|Pparg|Tlr6|Abca1|Ces1g|Hmgcs1|Smpd3
GOBP_CELLULAR_RESPONSE_TO_METAL_ION	0.683132	1	0.00982577	0.404135	0.903995	27	Slc40a1|Slc11a1|Fabp4|Pparg|Adcy8|Egfr|Akr1c14|Hmox1|Smpd3|Syt17|Tuba1a|Dmtn
GOBP_CELLULAR_RESPONSE_TO_NITROGEN_COMPOUND	0.968703	1	0.00259316	0.32513	0.775878	127	Ezr|Irs4|Slc27a1|Sfrp1|Adipoq|Igf1|Ptprf|Kcnc2|Jup|Gdf15|Sorbs2|Ahr|Pparg|Col4a1|Tlr6|Neurl1a|Agtr1b|Adcy8|Gpr173|Egfr|Trib3
GOBP_CELLULAR_RESPONSE_TO_ORGANIC_CYCLIC_COMPOUND	0.49515	1	0.0145679	0.426396	1.00654	91	Ezr|Msx2|Foxf1|Sfrp1|Adipoq|Igf1|Foxa1|Fes|Ces1a|Esr2|Jup|Sstr2|Ahr|Pparg|Fam107a|Cyp1b1|Agtr1b|Adcy8|Gdnf|Egfr|Akr1c14|Ces1g|Nsg1|Efna5|Mir351|Fbxo32|Cyp7b1|Gpd1|Calcoco1|Tlr3|Flot1
GOBP_CELLULAR_RESPONSE_TO_OXIDATIVE_STRESS	0.989501	1	0.00148607	0.257147	0.595578	57	Pax2|Foxa1|Mgat3|Il6|Ppargc1a|Cyp1b1|Egfr|Aldh3b1|Hmox1|Pnpt1|Epas1|Slc7a11
GOBP_CELLULAR_RESPONSE_TO_OXYGEN_CONTAINING_COMPOUND	0.737426	1	0.00860884	0.390897	0.947574	250	Ezr|Gas6|Msx2|Irs4|Plscr2|Aldh1a2|Slc27a1|Pax2|Gpr27|Pde1c|Sfrp1|Adipoq|Igf1|Ptprf|Foxa1|Kcnc2|Fes|Ces1a|Esr2|Gbp10|Ret|Jup|Il6|Brinp3|Gdf15|Sstr2|Sorbs2|Ccl2|Ccl7|Ppm1e|Fcgr4|Fabp4|Trim30d|Ahr|Pparg|Col4a1|Tlr6|Cyp1b1|Tbxa2r|Ptgfr|Neurl1a|Agtr1b|Adcy8|Gdnf|Abca1|Irak3|Gpr173|Egfr|Trib3|Cfh|Aldh1a7|Nox4|Akr1c14|Ces1g
GOBP_CELLULAR_RESPONSE_TO_PEPTIDE	0.933007	1	0.00386588	0.333128	0.781722	78	Irs4|Slc27a1|Adipoq|Igf1|Ptprf|Gdf15|Pparg|Tlr6|Agtr1b|Adcy8|Gpr173|Trib3
GOBP_CELLULAR_RESPONSE_TO_RADIATION	0.964004	1	0.00278782	0.256895	0.574639	27	Sfrp1|Bmf|Gpr88
GOBP_CELLULAR_RESPONSE_TO_REACTIVE_OXYGEN_SPECIES	0.961704	1	0.00287894	0.279698	0.634303	36	Pax2|Foxa1|Il6|Cyp1b1|Egfr
GOBP_CELLULAR_RESPONSE_TO_SALT	0.942706	1	0.00355666	0.285075	0.641503	30	Sorbs2|Fabp4|Pparg|Adcy8|Akr1c14|Cdk5r1|Syt17|Ly6e|Tuba1a|Dmtn
GOBP_CELLULAR_RESPONSE_TO_STEROID_HORMONE_STIMULUS	0.473753	1	0.0152057	0.456249	1.02834	31	Sfrp1|Igf1|Foxa1|Esr2|Sstr2|Fam107a|Agtr1b|Gdnf|Akr1c14|Fbxo32|Cyp7b1|Calcoco1|Atp1a2|Bmp4|Pck2|Crebrf|Gper1|Ubr5
GOBP_CELLULAR_RESPONSE_TO_STRESS	1	1	0	0.215738	0.525814	335	Ezr|Rgcc|Gas6|Gata6|Ndnf|Ptgis|Sycp1|Angptl4|Pax2|Ptn|Mtss1|Sfrp1|Ptprf|Foxa1|Mgat3|Mdfi|Il6|Egln3|Tbx2|Sfrp4|Nhlrc1|Bmf|Ppargc1a|Lrrc8d|Nupr1|Pparg|Cyp1b1|Hic1|Cbs|Adcy8|Sncg|Fgd4|Egfr|Prelp|Trib3
GOBP_CELLULAR_RESPONSE_TO_TOPOLOGICALLY_INCORRECT_PROTEIN	0.9982	1	0.000612605	0.127211	0.284553	27	Tmtc4|Ddit3|Bak1|Crebrf|Eif2ak2|Ngly1|Ppp1r15a|Atxn3|Tmbim6|Atf4|Bok|Rnf5|Daxx|Vapb|Eif2s1|Ermp1|Nck2|Ube2w|Derl1|Stub1|Bag6|Akirin2
GOBP_CELLULAR_RESPONSE_TO_TOXIC_SUBSTANCE	0.418358	1	0.0170115	0.516617	1.09368	11	Kcnc2|Slc11a1|Aldh1a7|Aldh1a1
GOBP_CELLULAR_RESPONSE_TO_UNFOLDED_PROTEIN	0.994001	1	0.00112082	0.136239	0.300299	21	Tmtc4|Ddit3|Bak1|Crebrf|Eif2ak2|Ppp1r15a|Tmbim6|Atf4|Bok|Daxx|Vapb|Eif2s1|Ermp1|Nck2
GOBP_CELLULAR_RESPONSE_TO_UV	0.982002	1	0.00195314	0.143857	0.309164	14	Bmf|Mmp2|Bak1|Ddb1
GOBP_CELLULAR_RESPONSE_TO_VASCULAR_ENDOTHELIAL_GROWTH_FACTOR_STIMULUS	0.860414	1	0.0058109	0.32264	0.696825	15	Dll1|Vegfc|Cadm4
GOBP_CELLULAR_RESPONSE_TO_VIRUS	0.855714	1	0.00592411	0.313545	0.663777	11	Il6|Tlr3|Irf5|Irgm2
GOBP_CELLULAR_RESPONSE_TO_XENOBIOTIC_STIMULUS	0.246675	1	0.0252137	0.517097	1.15668	27	Gas6|Abcb11|Adipoq|Sult1a1|Ppm1e|Ahr|Cyp1b1|Dpep1|Gstm4|Cyp2s1
GOBP_CELLULAR_SENESCENCE	0.89561	1	0.00492544	0.286776	0.613832	13	Tbx2|Prelp|Pnpt1|Nampt|Zfp277|Prmt6
GOBP_CELL_ACTIVATION	0.685031	1	0.00978268	0.397346	0.957672	188	Rgcc|Gas6|Plscr2|Ctsc|Ephb2|Cygb|Cd300a|Ubd|Foxf1|Sfrp1|Igf1|Adgrf5|Fes|Cd38|Chd7|Il33|F11r|Itgal|Dll1|Spta1|Tcf7|H2-T23|Il6|H2-T-ps|Bst1|Ndrg1|Batf2|Ccl2|Slc11a1|Sema4a|Fcgr4|Ahr|Itgb8|Lck|Pparg|Tlr6
GOBP_CELL_ACTIVATION_INVOLVED_IN_IMMUNE_RESPONSE	0.655034	1	0.0104697	0.407434	0.93918	50	Cd300a|Foxf1|Fes|Il33|Itgal|Dll1|Il6|Slc11a1|Sema4a|Fcgr4
GOBP_CELL_ADHESION_MEDIATED_BY_INTEGRIN	0.510449	1	0.0141289	0.467349	1.01606	17	Itgal|Ret|Itgb8|Cyp1b1|Itga8|Rac3|Itga3|L1cam|Lyn|Snai2
GOBP_CELL_CELL_ADHESION_MEDIATED_BY_CADHERIN	0.267773	1	0.0238585	0.579498	1.21913	10	Rgcc|Cdh5
GOBP_CELL_CELL_JUNCTION_ASSEMBLY	0.306769	1	0.0216886	0.500817	1.12026	27	Ephb2|Cdh5|F11r|Patj|Jup|Cldn19|Cldn9
GOBP_CELL_CELL_JUNCTION_ORGANIZATION	0.573043	1	0.0124532	0.425776	0.976542	45	Ephb2|Mtss1|Cdh5|F11r|Patj|Jup|Cldn19|Cldn9|Cdh18|Heg1|Efnb2|Cdh6|Cxadr|Epha4
GOBP_CELL_CELL_RECOGNITION	0.908209	1	0.00458651	0.278693	0.598942	14	Fetub|Atp8b3|Adam5|Nedd9|Hspa1b
GOBP_CELL_CELL_SIGNALING	0.291371	1	0.0225003	0.429069	1.0437	300	Gata6|Hoxa5|Fgfbp1|Gsc|Vax2|Dact2|Il1rn|Pitx2|Gata4|Pde9a|Igfbp3|Slc38a1|Ephb2|Kcna5|Nrgn|Adcy1|Cd300a|Grid2ip|Doc2b|Ptn|Gpr27|Pde1c|Sfrp1|Adipoq|Igf1|Dgki|Foxa1|Mafa|Cd38|Chd7|Syn2|Rims2|Wnt6|Dll1|Tcf7|Jup|Cntnap4|Mdfi|Fgfr2|Il6|Gjb5|Sorcs2|Hnf1b|Slc6a2|Sfrp4|Sorbs2|Dlx3|Ccl2|Arc|Akap12|Foxd1|Adra1b|Rph3al|Cacna1b|Ptprd|Itgb8|Pparg|Syn1|Fam107a|Hic1|Neurl1a|Adcy8|Gdnf|Sncg|Abca1|Gipr|Sema5a|Egfr…
GOBP_CELL_CELL_SIGNALING_BY_WNT	0.851815	1	0.00601736	0.365664	0.865343	98	Gsc|Vax2|Dact2|Pitx2|Sfrp1|Wnt6|Tcf7|Jup|Mdfi|Fgfr2|Hnf1b|Sfrp4|Dlx3|Foxd1|Hic1|Sema5a|Egfr|Mks1|Ror1
GOBP_CELL_CHEMOTAXIS	0.338566	1	0.0201659	0.462426	1.07186	58	Gas6|Ptn|Ccl11|Ccl6|Ccl9|Enpp2|Bst1|Ccl2|Ccl7|Rin3|Vegfc|Gpsm3|Dpep1|S1pr1|Agtr1b|Sema5a|Cmklr1|Il17ra|Adam8|Cxadr|Rac3|Lox|Cyp7b1|Lbp|Dysf|Lyn|Pla2g7|Snai2|Nedd9|Hgf|Thbs1|Mmp2
GOBP_CELL_CYCLE	0.955604	1	0.00310961	0.350326	0.847801	233	Zic1|Ezr|Rgcc|Msx2|Gata6|Bmp7|Plscr2|Nanog|Gata4|Sycp1|Kcna5|Nek10|Ubd|Sfrp1|Igf1|Foxa1|Fes|Msx1|Tdrd9|Fgfr2|Brinp3
GOBP_CELL_CYCLE_CHECKPOINT_SIGNALING	0.9997	1	0.000249907	0.0256244	0.0557099	17	Setmar|Trrap|Foxn3|Zwint|Foxo4|Rad1|Ppp1r10|Nabp1|Taok3|Brd4|Ppp2r5c|Cdk5rap3|Mad2l1bp|Fam122a|Hsf1|Cdc5l|Prpf19
GOBP_CELL_CYCLE_G1_S_PHASE_TRANSITION	0.791621	1	0.00740195	0.373049	0.851749	41	Rgcc|Kcna5|Tbx2|Fam107a|Egfr|Adamts1|Susd2|Rhou|Cdk18
GOBP_CELL_CYCLE_G2_M_PHASE_TRANSITION	0.889811	1	0.00507687	0.308366	0.675814	19	Nek10|Nes|Fbxl7
GOBP_CELL_CYCLE_PHASE_TRANSITION	0.966903	1	0.00266917	0.308451	0.723477	77	Rgcc|Kcna5|Nek10|Ubd|Tbx2|Fam107a|Nes|Egfr|Adamts1|Susd2|Fbxl7|Rhou|Cdk18
GOBP_CELL_CYCLE_PROCESS	0.708029	1	0.00926452	0.39473	0.946327	150	Ezr|Rgcc|Msx2|Gata6|Bmp7|Plscr2|Sycp1|Kcna5|Nek10|Ubd|Sfrp1|Igf1|Fes|Msx1|Tdrd9|Fgfr2
GOBP_CELL_DIFFERENTIATION_INVOLVED_IN_EMBRYONIC_PLACENTA_DEVELOPMENT	0.481252	1	0.0149788	0.498049	1.04778	10	Mdfi|Gjb5
GOBP_CELL_DIVISION	0.969403	1	0.00256308	0.299497	0.697373	64	Nanog|Sycp1|Ptn|Dll1|Fgfr2|Nap1l2|Vegfc|Susd2|Fbxl7|Llgl2|Spire2
GOBP_CELL_GROWTH	0.619238	1	0.011313	0.407107	0.964757	102	Gata4|Igfbp3|Pi16|Sfrp1|Igf1|Ntn1|Cd38|Islr2|Msx1|Rims2|Sema4f|Sorbs2|Flrt1|Adra1b|Sema4a|Pparg|Fam107a|Rrad|Cobl|Sema6d|Sema5a|Egfr|Ddr1|Sema3a|Map1b|Efna5|Nrg1|Epha7|Osgin1|Fstl4|Unc13a|Sema3g|Cyba|Sema4g|Syt17|Plxna4|Prickle1|L1cam
GOBP_CELL_JUNCTION_MAINTENANCE	0.708029	1	0.00926452	0.39994	0.873437	18	Mtss1|Rims2|Sort1|Sema3a|Cbln3
GOBP_CELL_MATRIX_ADHESION	0.405459	1	0.0174706	0.453308	1.04758	53	Hoxa7|Apod|Onecut2|Msln|Itgal|Jup|Bcam|Enpp2|Bst1|Gpm6b|Itgb8|Fam107a|Sned1|Ddr1|Adam8|Phldb2|Efna5|Itga8|Itga3|Adamts12|Col3a1|Nid1|L1cam|Dmtn|Coro2b|Actg1
GOBP_CELL_MIGRATION_INVOLVED_IN_SPROUTING_ANGIOGENESIS	0.520448	1	0.0138489	0.467673	1.01006	15	Fgfbp1|Tbxa2r|Stard13|Efnb2|Hmox1
GOBP_CELL_MORPHOGENESIS_INVOLVED_IN_NEURON_DIFFERENTIATION	0.306169	1	0.0217193	0.441776	1.05738	143	Zic2|Vax2|Bmp7|Ephb2|Adcy1|Ptn|Emb|Ptprf|Ntn1|Islr2|Pcdh15|Ret|Fgfr2|Sema4f|Mbp|Prex2|Nrcam|Kif1a|Arc|Notch3|Foxd1|Sema4a|Cdh23|Bmpr1b|Ptprd|Cobl|Gdnf|Sema6d|Unc5c|Cntn6|Sema5a|Tubb3|Sema3a|Rtn4rl1|Cdk5r1|Map1b|Efnb2|Bhlhe22|Efna5|Lrrc4c|Sdc2|Rac3|Foxg1|Egr2|Epha4|Epha7|Cul7|Fstl4|Ephb3|Flot1|Sema3g|Matn2|Xk|Sema4g|Plxna4|Prickle1|L1cam|Marcks|Myo7a|Shox2|Actg1|Plxnd1|Chn1|Ptch1
GOBP_CELL_PART_MORPHOGENESIS	0.223778	1	0.0268718	0.449536	1.08007	162	Zic2|Vax2|Bmp7|Ephb2|Adcy1|Ptn|Emb|Ptprf|Ntn1|Islr2|Rims2|Ret|Fgfr2|Sema4f|Enpp2|Mbp|Prex2|Nrcam|Kif1a|Arc|Notch3|Flrt1|Foxd1|Sema4a|Bmpr1b|Ptprd|Cobl|Nes|Gdnf|Sema6d|Gas7|Unc5c|Cntn6|Sema5a|Egfr|Ddr1|Tubb3|Sema3a|Rtn4rl1|Cdk5r1|Map1b|Efnb2|Bhlhe22|Efna5|Lrrc4c|Sdc2|Nectin2|Rac3|Pnpt1|Foxg1|Egr2|Epha4|Epha7|Kirrel3|Ntf5|Cul7|Fstl4|Unc13a|Ephb3|Flot1|Sema3g|Matn2|Xk|Sema4g|Dynlt1a|Syt17|Plxna4|Pri…
GOBP_CELL_PROJECTION_ASSEMBLY	0.629737	1	0.0110626	0.405927	0.960004	97	Wasf3|Ezr|Eps8l2|Ephb2|Rsph9|Onecut2|Ntn1|Fhdc1|Pcdh15|Prl2c2|Dnaaf3|Neurl1a|Cobl|S1pr1|Fgd4|Gm14137|Avil|Mks1|Fgd3|Abcc4|Cdc42ep2|Tekt2|Rac3
GOBP_CELL_PROJECTION_ORGANIZATION	0.261074	1	0.024273	0.431507	1.05025	308	Zic2|Wasf3|Ezr|Eps8l2|Vax2|Kif19a|Bmp7|Ndnf|Ephb2|Foxo6|Adcy1|Bmp5|Rsph9|Ptn|Emb|Onecut2|Sfrp1|Ptprf|Ntn1|Tspan2|Areg|Fes|Cd38|Islr2|Trim67|Fhdc1|Rims2|Crmp1|Pcdh15|Prl2c2|Igsf9|Klk6|Ret|Fgfr2|Il6|Sema4f|Enpp2|Mbp|Atp1b2|Prex2|Nrcam|Kif1a|Arc|Notch3|Flrt1|Gpm6b|Foxd1|Sema4a|Cdh23|Bmpr1b|Ptprd|Dnaaf3|Neurl1a|Cobl|S1pr1|Nes|Gdnf|Sema6d|Gas7|Unc5c|Cntn6|Fgd4|Sema5a|Gm14137|Egfr|Avil|Epor|Adamts1|Mks…
GOBP_CELL_SUBSTRATE_JUNCTION_ORGANIZATION	0.853115	1	0.00598635	0.344246	0.774655	30	Apod|Enpp2|Gpm6b|Fam107a|Phldb2|Efna5|Col17a1|Prickle1|Dmtn|Coro2b|Actg1|Myh9|Arhgap6|Tesk2|Vcl|Acvrl1
GOBP_CELL_SURFACE_PATTERN_RECOGNITION_RECEPTOR_SIGNALING_PATHWAY	0.789521	1	0.00744903	0.360321	0.762804	11	Tlr6|Lbp|Cyba|Lyn|Tnfaip3|Appl2|Rab11fip2|Irak2|Chuk|Pja2
GOBP_CENTRAL_NERVOUS_SYSTEM_NEURON_AXONOGENESIS	0.558644	1	0.0128236	0.468259	0.985109	10	Ephb2|Bhlhe22|Epha4|Ephb3|Plxna4
GOBP_CENTRAL_NERVOUS_SYSTEM_NEURON_DEVELOPMENT	0.333167	1	0.0204115	0.517442	1.13005	18	Ndnf|Ephb2|Fgfr2|Sema3a|Bhlhe22|Rac3|Foxg1|Epha4|Ephb3|Plxna4
GOBP_CENTRAL_NERVOUS_SYSTEM_NEURON_DIFFERENTIATION	0.460654	1	0.0156111	0.456114	1.03208	34	Ndnf|Cend1|Ephb2|Fgfr2|Brinp3|Foxp2|Bmpr1b|Sema3a|Bhlhe22|Rac3|Foxg1|Epha4|Ephb3|Plxna4|Tox
GOBP_CERAMIDE_BIOSYNTHETIC_PROCESS	0.946805	1	0.00341963	0.202442	0.428572	11	Cers6|Smpd3|Sptlc2|B3galt1|B3galt4
[truncated: 3,904 more rows]

## Sheet: 3. KEG_D-1_Irx3-KO_Ctr_DMSO_dwn
	category	subcategory	ID	Description	GeneRatio	BgRatio	RichFactor	FoldEnrichment	zScore	pvalue	p,adjust	qvalue	geneID	Count
[truncated: 337 more rows]

[truncated: 33 more sheets: 4. GO_D-1_Irx3-KO_Ctr_DMSO_UP, 5. GSE_D-1_Irx3-KO_Ctr_DMSO_UP, 6. KEG_D-1_Irx3-KO_Ctr_DMSO_UP, 7. GO_D-1_Irx3-KO_Ctr_ML792_dw, 8. GS_D-1_Irx3-KO_Ctr_ML792_dwn, 9. KE_D-1_Irx3-KO_Ctr_ML792_dwn, 10. GO_D-1_Irx3-KO_Ctr_ML792_UP, 11. G_D-1_Irx3-KO_Ctr_ML792_UP, 12. KE_D-1_Irx3-KO_Ctr_ML792_UP, 13. GO_D1_Irx3-KO_Ctr_DMSO_down, 14. GS_D1_Irx3-KO_Ctr_DMSO_down, 15. KE_D1_Irx3-KO_Ctr_DMSO_down, 16. GO_D1_Irx3-KO_Ctr_DMSO_UP, 17. GSEA_D1_Irx3-KO_Ctr_DMSO_UP, 18. KEGG_D1_Irx3-KO_Ctr_DMSO_UP, 19. GO_D1_Irx3-KO_Ctr_ML_down, 20. GSEA_D1_Irx3-KO_Ctr_ML_down, 21. KEGG_D1_Irx3-KO_Ctr_ML_down, 22. GO_D1_Irx3-KO_Ctr_ML_UP, 23. GSEA_D1_Irx3-KO_Ctr_ML_UP …]
