# Supplementary material for: IRX3 controls a SUMOylation-dependent differentiation switch in adipocyte precursor cells
Source: Nat Commun. 2025 Aug 6;16:7248. doi: 10.1038/s41467-025-62361-1 (PMC12328774; doi:10.1038/s41467-025-62361-1)
Supplement: Supplementary file 18 — Supplementary Data 15 [file 41467_2025_62361_MOESM18_ESM.xlsx]

## Sheet: Key
Supplementary File 15: Gene ontology analyses of DEGs following ML-792 treatment in ME3 cells
Sheet nr	Day	Comparison	KO/ctr	GO method
1	Day -1	ML-792 vs DMSO (Control cells)	down	Clusterprofiler
2	Day -1	ML-792 vs DMSO (Control cells)	down	GSEA
3	Day -1	ML-792 vs DMSO (Control cells)	down	KEGG
4	Day -1	ML-792 vs DMSO (Control cells)	UP	Clusterprofiler
5	Day -1	ML-792 vs DMSO (Control cells)	UP	GSEA
6	Day -1	ML-792 vs DMSO (Control cells)	UP	KEGG
7	Day -1	ML-792 vs DMSO (IRX3-KO cells)	down	Clusterprofiler
8	Day -1	ML-792 vs DMSO (IRX3-KO cells)	down	GSEA
9	Day -1	ML-792 vs DMSO (IRX3-KO cells)	down	KEGG
10	Day -1	ML-792 vs DMSO (IRX3-KO cells)	UP	Clusterprofiler
11	Day -1	ML-792 vs DMSO (IRX3-KO cells)	UP	GSEA
12	Day -1	ML-792 vs DMSO (IRX3-KO cells)	UP	KEGG
13	Day 1	ML-792 vs DMSO (Control cells)	down	Clusterprofiler
14	Day 1	ML-792 vs DMSO (Control cells)	down	GSEA
15	Day 1	ML-792 vs DMSO (Control cells)	down	KEGG
16	Day 1	ML-792 vs DMSO (Control cells)	UP	Clusterprofiler
17	Day 1	ML-792 vs DMSO (Control cells)	UP	GSEA
18	Day 1	ML-792 vs DMSO (Control cells)	UP	KEGG
19	Day 1	ML-792 vs DMSO (IRX3-KO cells)	down	Clusterprofiler
20	Day 1	ML-792 vs DMSO (IRX3-KO cells)	down	GSEA
21	Day 1	ML-792 vs DMSO (IRX3-KO cells)	down	KEGG
22	Day 1	ML-792 vs DMSO (IRX3-KO cells)	UP	Clusterprofiler
23	Day 1	ML-792 vs DMSO (IRX3-KO cells)	UP	GSEA
24	Day 1	ML-792 vs DMSO (IRX3-KO cells)	UP	KEGG
25	Day 9	ML-792 vs DMSO (Control cells)	down	Clusterprofiler
26	Day 9	ML-792 vs DMSO (Control cells)	down	GSEA
27	Day 9	ML-792 vs DMSO (Control cells)	down	KEGG
28	Day 9	ML-792 vs DMSO (Control cells)	UP	Clusterprofiler
29	Day 9	ML-792 vs DMSO (Control cells)	UP	GSEA
30	Day 9	ML-792 vs DMSO (Control cells)	UP	KEGG
31	Day 9	ML-792 vs DMSO (IRX3-KO cells)	down	Clusterprofiler
32	Day 9	ML-792 vs DMSO (IRX3-KO cells)	down	GSEA
33	Day 9	ML-792 vs DMSO (IRX3-KO cells)	down	KEGG
34	Day 9	ML-792 vs DMSO (IRX3-KO cells)	UP	Clusterprofiler
35	Day 9	ML-792 vs DMSO (IRX3-KO cells)	UP	GSEA
36	Day 9	ML-792 vs DMSO (IRX3-KO cells)	UP	KEGG

## Sheet: 1._D-1_GO_ML792_vs_DMSO_ctr_dwn
ONTOLOGY	ID	Description	setSize	enrichmentScore	NES	pvalue	p,adjust	qvalue	rank	leading_edge	core_enrichment
BP	GO:0140546	defense response to symbiont	4	0.751278	1.87561	0.0316968	0.0316968	0.991664	5	tags=50%, list=7%, signal=49%	Ifit1/Adm
BP	GO:0009617	response to bacterium	6	0.676286	1.80841	0.0382962	0.0382962	0.991664	8	tags=50%, list=12%, signal=48%	Ifit1/Adm/Penk

## Sheet: 2._D-1_GS_ML792_vs_DMSO_ctr_dwn
pathway	pval	padj	log2err	ES	NES	size	leadingEdge
BMI1_TARGET_GENES	0.428957	0.982202	0.0166463	0.367123	1.09341	12	Lrrtm3|Csmd3
BRUINS_UVC_RESPONSE_LATE	0.392061	0.982202	0.0179657	0.365928	1.11893	15	Ogn|Aspn|Fmod|Sfrp1|Col1a2|Col12a1|Col11a1|Ptn|Slit2
DURAND_STROMA_S_UP	0.49965	0.982202	0.0144374	0.340912	1.00416	11	Ifit1|Postn|Col1a2|Ptn|Eya4|Pappa|Akap6
GAUSSMANN_MLL_AF4_FUSION_TARGETS_F_UP	0.89701	0.982202	0.00488848	0.153603	0.446984	10	Ogn|Fmod
GOBP_ANATOMICAL_STRUCTURE_FORMATION_INVOLVED_IN_MORPHOGENESIS	0.594441	0.982202	0.0119167	0.300186	0.903335	13	Adm|Tmod2|Sfrp1|Col12a1|Ptn|Slit2|Bmp4|Enpp1|Angpt1|Fhl2|Ahr|Col3a1
GOBP_ANIMAL_ORGAN_MORPHOGENESIS	0.782622	0.982202	0.00760343	0.22375	0.700145	18	Aspn|Sfrp1|Col1a2|Col11a1|Ptn|Slit2|Eya4|Bmp4|Enpp1|Myo7a|Angpt1|Fhl2|Ahr|Col3a1|Greb1l|Sema3a
GOBP_BLOOD_VESSEL_MORPHOGENESIS	0.906709	0.982202	0.00462765	0.14743	0.434257	11	Adm
GOBP_CELLULAR_RESPONSE_TO_NITROGEN_COMPOUND	0.823918	0.982202	0.00666949	0.202962	0.597826	11	Sfrp1|Col1a2|Fancb|Slit2|Akap6|Enpp1|Sorbs2
GOBP_CELLULAR_RESPONSE_TO_OXYGEN_CONTAINING_COMPOUND	0.653935	0.982202	0.0104952	0.276131	0.830948	13	Postn|Sfrp1|Col1a2|Fancb|Slit2|Bmp4|Akap6|Enpp1|Sorbs2
GOBP_CELLULAR_RESPONSE_TO_STRESS	0.148285	0.982202	0.0345808	0.50032	1.45593	10	Adm|Scara5|Sfrp1|Fancb|Ptn|Eya4|Bmp4|Enpp1|Prelp
GOBP_CELL_ADHESION	0.509849	0.982202	0.0141459	0.317842	0.999081	19	Postn|Omd|Apod|Itga11|Cdh18|Cd93|Sfrp1|Col12a1|Ptn|Slit2|Bmp4
GOBP_CELL_CELL_SIGNALING	0.850115	0.982202	0.00605782	0.189145	0.569186	13	Penk|Tmod2|Sfrp1|Ptn|Bmp4|Enpp1|Sorbs2|Mme
GOBP_CELL_JUNCTION_ORGANIZATION	0.584942	0.982202	0.0121529	0.310178	0.902618	10	Lrrtm3|Apod|Cdh18|Ptn|Slit2|Lrrn3|Sorbs2
GOBP_CELL_MORPHOGENESIS	0.922208	0.982202	0.00419015	0.139755	0.420558	13	Postn|Cdh18|Ptn|Slit2|Cdc42ep3|Enpp1|Myo7a|Prkg1
GOBP_CELL_MOTILITY	0.793821	0.982202	0.00735256	0.219558	0.67731	16	Postn|Cemip|Apod|Itga11|Sfrp1|Ptn|Slit2|Bmp4|Enpp1|Prkg1|Angpt1
GOBP_CELL_PROJECTION_ORGANIZATION	0.60024	0.982202	0.0117739	0.299006	0.914294	15	Csmd3|Adm|Postn|Sfrp1|Ptn|Slit2|Bmp4|Cdc42ep3|Enpp1|Myo7a|Prkg1
GOBP_CENTRAL_NERVOUS_SYSTEM_DEVELOPMENT	0.934507	0.982202	0.00381929	0.11881	0.345737	10	Sfrp1|Ptn|Slit2|Bmp4|Enpp1|Prkg1|Col3a1|Sema3a|Loxl3
GOBP_CIRCULATORY_SYSTEM_DEVELOPMENT	0.817318	0.982202	0.0068207	0.206767	0.647003	18	Adm|Col1a2|Col11a1|Ptn|Slit2|Bmp4|Akap6|Enpp1|Sorbs2|Angpt1|Fhl2|Ahr|Fbn1|Col3a1|Greb1l
GOBP_CIRCULATORY_SYSTEM_PROCESS	0.751625	0.982202	0.00829338	0.238033	0.692675	10	Adm|Postn|Col1a2|Slit2|Akap6|Prkg1|Angpt1|Ahr
GOBP_DEFENSE_RESPONSE	0.286071	0.982202	0.0227925	0.423121	1.2463	11	Ifit1|Adm|Penk|Apod
GOBP_DEVELOPMENTAL_GROWTH	0.754525	0.982202	0.00822897	0.2371	0.731423	16	Adm|H19|Postn|Sfrp1|Ptn|Slit2|Bmp4|Akap6|Enpp1|Sorbs2|Prkg1
GOBP_DEVELOPMENTAL_PROCESS_INVOLVED_IN_REPRODUCTION	0.933507	0.982202	0.0038504	0.122807	0.361729	11	H19|Sfrp1|Ptn|Bmp4|Angpt1|Ahr|Greb1l|Sema3a|Ptx3|Gja1|Lgr4
GOBP_EMBRYO_DEVELOPMENT	0.762324	0.982202	0.00805566	0.231226	0.702014	14	Adm|Sfrp1|Col12a1|Col11a1|Slit2|Eya4|Bmp4|Enpp1|Myo7a|Angpt1
GOBP_ENZYME_LINKED_RECEPTOR_PROTEIN_SIGNALING_PATHWAY	0.90111	0.982202	0.00477929	0.156648	0.471392	13	Aspn|Apod|Sfrp1|Col1a2|Bmp4|Enpp1|Angpt1|Peg10|Fbn1|Col3a1
GOBP_EPITHELIAL_TUBE_MORPHOGENESIS	0.880112	0.982202	0.0053247	0.167192	0.48653	10	Adm
GOBP_EPITHELIUM_DEVELOPMENT	0.955504	0.982202	0.00311327	0.103327	0.313705	14	Adm
GOBP_GENERATION_OF_NEURONS	0.708729	0.982202	0.00924884	0.255162	0.780229	15	Csmd3|Adm|Postn
GOBP_GROWTH	0.754525	0.982202	0.00822897	0.2371	0.731423	16	Adm|H19|Postn|Sfrp1|Ptn|Slit2|Bmp4|Akap6|Enpp1|Sorbs2|Prkg1
GOBP_HEART_DEVELOPMENT	0.769623	0.982202	0.00789329	0.228273	0.69801	15	Adm|Col11a1|Slit2|Bmp4|Akap6|Enpp1|Sorbs2|Angpt1|Fhl2|Ahr|Fbn1|Col3a1|Greb1l
GOBP_HEMOPOIESIS	0.894811	0.982202	0.00494648	0.155172	0.451551	10	Sfrp1|Ptn|Bmp4|Enpp1|Angpt1|Ahr|Fbn1|Loxl3|Zfp608|Lox
GOBP_HOMEOSTATIC_PROCESS	0.924008	0.982202	0.00413735	0.133857	0.39867	12	Scara5|Cemip
GOBP_LOCOMOTION	0.794221	0.982202	0.00734358	0.216969	0.658729	14	Postn|Cemip|Apod|Sfrp1|Ptn|Slit2|Bmp4
GOBP_MORPHOGENESIS_OF_AN_EPITHELIUM	0.927107	0.982202	0.00404532	0.130352	0.38823	12	Adm
GOBP_MUSCLE_STRUCTURE_DEVELOPMENT	0.827517	0.982202	0.0065866	0.200604	0.590879	11	Adm|Tmod2|Col11a1|Bmp4|Akap6|Sorbs2|Angpt1|Fhl2|Col3a1
GOBP_NEGATIVE_REGULATION_OF_CELL_COMMUNICATION	0.561644	0.982202	0.0127458	0.312597	0.949061	14	Adm|Penk|Aspn|Apod|Sfrp1|Slit2|Eya4|Bmp4|Enpp1
GOBP_NEGATIVE_REGULATION_OF_CELL_DIFFERENTIATION	0.945805	0.982202	0.00345344	0.108952	0.320918	11	Sfrp1|Ptn|Slit2|Bmp4|Enpp1|Ahr|Fbn1|Sema3a|Loxl3|Zfp608
GOBP_NEGATIVE_REGULATION_OF_CELL_POPULATION_PROLIFERATION	0.409959	0.982202	0.0173086	0.367981	1.10735	13	Adm|Ogn|H19|Apod|Sfrp1|Ptn|Slit2|Bmp4
GOBP_NEGATIVE_REGULATION_OF_DEVELOPMENTAL_PROCESS	0.920308	0.982202	0.00424538	0.141367	0.429197	14	H19|Aspn|Sfrp1|Ptn|Slit2|Bmp4|Enpp1
GOBP_NEGATIVE_REGULATION_OF_IMMUNE_SYSTEM_PROCESS	0.933507	0.982202	0.0038504	0.122807	0.361729	11	Apod|Sfrp1|Slit2|Bmp4|Angpt1|Ahr|Fbn1|Col3a1|Loxl3|Zfp608|Lgr4
GOBP_NEGATIVE_REGULATION_OF_MULTICELLULAR_ORGANISMAL_PROCESS	0.982202	0.982202	0.00194206	0.07672	0.241156	19	Adm|H19
GOBP_NEGATIVE_REGULATION_OF_RESPONSE_TO_STIMULUS	0.921508	0.982202	0.00421055	0.144938	0.457778	20	Adm|Aspn|Apod|Sfrp1|Fancb|Slit2|Eya4|Bmp4|Enpp1|Prkg1|Peg10|Fhl2|Ahr|Fbn1|Col3a1
GOBP_NEUROGENESIS	0.714429	0.982202	0.0091213	0.253475	0.781938	16	Csmd3|Adm|Postn|Sfrp1|Ptn|Slit2|Bmp4|Enpp1|Mme|Myo7a|Prkg1
GOBP_NEURON_DEVELOPMENT	0.637736	0.982202	0.0108736	0.28165	0.855102	14	Csmd3|Adm|Postn|Sfrp1|Ptn|Slit2|Bmp4|Enpp1|Myo7a|Prkg1
GOBP_OSSIFICATION	0.863914	0.982202	0.00572596	0.180464	0.531557	11	Aspn|Sfrp1|Col1a2|Ptn|Bmp4|Enpp1
GOBP_PHOSPHORYLATION	0.918008	0.982202	0.00431159	0.144204	0.437812	14	Cemip|Sfrp1|Slit2|Bmp4|Akap6|Enpp1|Lrrn3|Prkg1|Angpt1
GOBP_POSITIVE_REGULATION_OF_CELLULAR_COMPONENT_ORGANIZATION	0.839316	0.982202	0.00631248	0.19463	0.579672	12	Lrrtm3
GOBP_POSITIVE_REGULATION_OF_DEVELOPMENTAL_PROCESS	0.608139	0.982202	0.011581	0.293971	0.884632	13	Lrrtm3|Adm|Sfrp1|Ptn|Slit2|Bmp4|Akap6|Lrrn3|Mme
GOBP_POSITIVE_REGULATION_OF_MULTICELLULAR_ORGANISMAL_PROCESS	0.320868	0.982202	0.02099	0.394399	1.19742	14	Lrrtm3|Adm|Penk|Postn
GOBP_POSITIVE_REGULATION_OF_SIGNAL_TRANSDUCTION	0.971203	0.982202	0.00248424	0.0716948	0.213531	12	Lurap1l|Tmod2|Sfrp1|Bmp4|Akap6
GOBP_REGULATION_OF_ANATOMICAL_STRUCTURE_MORPHOGENESIS	0.665533	0.982202	0.0102275	0.27564	0.802113	10	Adm|Sfrp1|Ptn|Slit2|Bmp4|Cdc42ep3
GOBP_REGULATION_OF_CATALYTIC_ACTIVITY	0.959804	0.982202	0.0029524	0.0905947	0.26363	10	Cemip|Sfrp1|Akap6|Prkg1|Angpt1|Ahr|Fbn1
GOBP_REGULATION_OF_CELL_ADHESION	0.837916	0.982202	0.00634521	0.193412	0.56283	10	Postn|Apod|Ptn|Bmp4|Prkg1|Angpt1|Magi1
GOBP_REGULATION_OF_CELL_DEVELOPMENT	0.978502	0.982202	0.00213841	0.0618558	0.184227	12	Sfrp1|Ptn|Slit2|Bmp4|Mme|Fbn1|Sema3a|Loxl3|Zfp608|Lox|Gja1
GOBP_REGULATION_OF_CELL_DIFFERENTIATION	0.967403	0.982202	0.00264825	0.0924277	0.285128	16	Adm|Sfrp1|Ptn|Slit2|Bmp4|Akap6|Enpp1|Mme|Ahr|Fbn1|Sema3a|Loxl3|Zfp608|Lox|Gja1
GOBP_REGULATION_OF_IMMUNE_SYSTEM_PROCESS	0.933707	0.982202	0.00384419	0.127273	0.382996	13	Apod|Sfrp1|Ptn|Slit2|Bmp4|Angpt1|Ahr|Fbn1|Col3a1|Loxl3|Zfp608|Lox|Lgr4
GOBP_REGULATION_OF_INTRACELLULAR_SIGNAL_TRANSDUCTION	0.869313	0.982202	0.00559376	0.173716	0.505512	10	Lurap1l|Sfrp1|Slit2|Bmp4|Akap6|Angpt1|Fhl2|Col3a1
GOBP_REGULATION_OF_LOCOMOTION	0.607539	0.982202	0.0115956	0.296873	0.884186	12	Postn|Cemip|Apod|Sfrp1|Ptn|Slit2|Bmp4
GOBP_REGULATION_OF_MULTICELLULAR_ORGANISMAL_DEVELOPMENT	0.853915	0.982202	0.00596723	0.187986	0.590903	19	Lrrtm3|Adm
GOBP_REGULATION_OF_PHOSPHORUS_METABOLIC_PROCESS	0.776422	0.982202	0.00774182	0.225247	0.670861	12	Cemip|Sfrp1|Slit2|Bmp4|Akap6|Enpp1|Lrrn3|Angpt1|Ahr|Fbn1
GOBP_REGULATION_OF_PHOSPHORYLATION	0.778622	0.982202	0.00769275	0.227463	0.669993	11	Cemip|Sfrp1|Slit2|Bmp4|Akap6|Enpp1|Lrrn3|Angpt1
GOBP_REGULATION_OF_PROGRAMMED_CELL_DEATH	0.80052	0.982202	0.0072018	0.214524	0.638925	12	Adm|Sfrp1|Ptn|Slit2|Eya4|Bmp4
GOBP_REGULATION_OF_PROTEIN_MODIFICATION_PROCESS	0.778622	0.982202	0.00769275	0.227463	0.669993	11	Cemip|Sfrp1|Slit2|Bmp4|Akap6|Enpp1|Lrrn3|Angpt1
GOBP_REGULATION_OF_RESPONSE_TO_STRESS	0.808519	0.982202	0.00702093	0.210764	0.627726	12	Penk|Sfrp1|Fancb|Ptn|Eya4|Bmp4
GOBP_REGULATION_OF_TRANSPORT	0.812119	0.982202	0.00693919	0.209338	0.616607	11	Cemip|Apod|Sfrp1|Bmp4|Akap6|Enpp1|Angpt1|Ahr|Fbn1
GOBP_RENAL_SYSTEM_DEVELOPMENT	0.906809	0.982202	0.00462492	0.142802	0.415552	10	Sfrp1|Slit2|Bmp4|Enpp1|Angpt1|Ahr|Fbn1|Greb1l
GOBP_REPRODUCTION	0.933507	0.982202	0.0038504	0.122807	0.361729	11	H19|Sfrp1|Ptn|Bmp4|Angpt1|Ahr|Greb1l|Sema3a|Ptx3|Gja1|Lgr4
GOBP_RESPONSE_TO_ENDOGENOUS_STIMULUS	0.829517	0.982202	0.0065404	0.206474	0.655084	21	Aspn|Sfrp1|Col1a2|Fancb|Slit2|Bmp4|Pappa|Akap6|Enpp1|Sorbs2|Mme|Angpt1|Peg10|Fhl2|Ahr|Fbn1|Col3a1
GOBP_RESPONSE_TO_GROWTH_FACTOR	0.812119	0.982202	0.00693919	0.20865	0.621429	12	Aspn|Sfrp1|Col1a2|Slit2|Bmp4|Enpp1|Angpt1|Peg10|Fbn1|Col3a1
GOBP_RESPONSE_TO_NITROGEN_COMPOUND	0.823918	0.982202	0.00666949	0.202962	0.597826	11	Sfrp1|Col1a2|Fancb|Slit2|Akap6|Enpp1|Sorbs2
GOBP_RESPONSE_TO_OXYGEN_CONTAINING_COMPOUND	0.393761	0.982202	0.0179018	0.362678	1.11882	16	Adm|Postn|Apod|Sfrp1|Col1a2|Fancb|Slit2|Bmp4|Pappa|Akap6|Enpp1|Sorbs2
GOBP_SKELETAL_SYSTEM_DEVELOPMENT	0.727027	0.982202	0.00884022	0.248628	0.723508	10	Ogn|Sfrp1|Col1a2|Col11a1|Bmp4|Enpp1
GOBP_SUPRAMOLECULAR_FIBER_ORGANIZATION	0.910109	0.982202	0.00453406	0.138787	0.40387	10	Tmod2|Col1a2|Col11a1|Slit2|Cdc42ep3|Myo7a
GOBP_TISSUE_MORPHOGENESIS	0.947005	0.982202	0.00341283	0.114524	0.3477	14	Adm|Sfrp1|Col11a1|Slit2|Bmp4|Enpp1|Angpt1|Ahr|Col3a1|Greb1l|Sema3a
GOBP_TUBE_DEVELOPMENT	0.972103	0.982202	0.00244399	0.08175	0.252189	16	Adm
GOBP_TUBE_MORPHOGENESIS	0.966203	0.982202	0.00269822	0.0910913	0.278537	15	Adm
GOBP_VASCULATURE_DEVELOPMENT	0.918108	0.982202	0.00430873	0.13977	0.416281	12	Adm|Col1a2|Ptn|Slit2|Bmp4|Enpp1|Angpt1|Ahr|Col3a1
GOCC_CELL_SURFACE	0.477452	0.982202	0.0150933	0.353472	1.0286	10	Scara5|Itga11|Cd93|Sfrp1|Ptn|Slit2|Enpp1
GOCC_COLLAGEN_CONTAINING_EXTRACELLULAR_MATRIX	0.267373	0.982202	0.0238829	0.405264	1.25019	16	Ogn|Postn|Aspn|Fmod|Sfrp1|Col1a2|Col12a1|Col11a1|Ptn|Slit2
GOCC_EXTERNAL_ENCAPSULATING_STRUCTURE	0.211279	0.982202	0.0278772	0.412625	1.30325	20	Lrrtm3|Ogn|Postn|Omd|Aspn|Fmod|Sfrp1|Col1a2|Col12a1|Col11a1|Ptn|Slit2
GOCC_EXTRACELLULAR_SPACE	0.174483	0.982202	0.0313843	0.409455	1.32492	27	Lrrtm3|Adm|Ogn|Postn|Omd|Aspn|Fmod|Apod|Sfrp1|Col1a2|Col12a1|Col11a1|Ptn|Slit2|Bmp4|Pappa|Enpp1|Prelp|Lrrn3
GOCC_NEURON_PROJECTION	0.508949	0.982202	0.0141713	0.341274	0.993107	10	Penk|Apod|Tmod2|Slit2|Enpp1|Sorbs2|Mme|Myo7a
GOMF_EXTRACELLULAR_MATRIX_STRUCTURAL_CONSTITUENT	0.266173	0.982202	0.0239563	0.442517	1.28772	10	Ogn|Postn|Aspn|Col1a2|Col12a1|Col11a1|Slit2
GOMF_GLYCOSAMINOGLYCAN_BINDING	0.350865	0.982202	0.0196242	0.408944	1.19003	10	Postn|Cemip|Sfrp1|Col11a1|Ptn|Slit2|Bmp4|Prelp
GOMF_SIGNALING_RECEPTOR_BINDING	0.743526	0.982202	0.00847329	0.239359	0.74539	17	Adm|Ogn|Penk
GOMF_STRUCTURAL_MOLECULE_ACTIVITY	0.266173	0.982202	0.0239563	0.442517	1.28772	10	Ogn|Postn|Aspn|Col1a2|Col12a1|Col11a1|Slit2
HALLMARK_EPITHELIAL_MESENCHYMAL_TRANSITION	0.482352	0.982202	0.0149459	0.346945	1.03332	12	Postn|Fmod|Sfrp1|Col1a2|Col12a1|Col11a1|Slit2
LAZARO_GENETIC_MOUSE_MODEL_HIGH_GRADE_SMALL_CELL_NEUROENDOCRINE_LUNG_CARCINOMA_DN	0.962304	0.982202	0.00285541	0.0892857	0.265923	12	Cd93|Bmp4|Cdc42ep3|Sorbs2|Mme|Angpt1|Fhl2|Ahr|Vgll3|Gja1|Tfpi|Bub1
LIU_OVARIAN_CANCER_TUMORS_AND_XENOGRAFTS_XDGS_DN	0.444356	0.982202	0.0161332	0.323842	1.05229	32	Adm|Ogn|Postn|Omd|Aspn|Apod|Itga11|Tmod2|Cd93|Sfrp1|Col1a2|Col12a1|Col11a1|Ptn|Slit2|Bmp4|Pappa|Enpp1|Prelp|Lrrn3|Mme|Prkg1|Fhl2|Ahr|Lysmd2|Fbn1|Col3a1
MIR_325_3P	0.338166	0.982202	0.0201839	0.405905	1.19559	11	Penk|Postn|Fmod|Lurap1l|Col12a1|Col11a1|Slit2|Akap6
MIR_466L_3P	0.835016	0.982202	0.00641283	0.196674	0.606716	16	Csmd3|Cemip|Lurap1l|Col12a1|Col11a1|Slit2|Bmp4|Akap6
MIR_5101	0.408059	0.982202	0.0173767	0.38354	1.1161	10	Lrrtm3|Ogn|Tmod2|Cd93|Eya4|Pappa|Cdc42ep3
MIR_6951_3P	0.690631	0.982202	0.00965595	0.262346	0.820916	18	Ifit1|Lrrtm3|Apod|Tmod2|Sfrp1|Col1a2|Slit2|Bmp4|Pappa|Cdc42ep3|Sorbs2|Prkg1|Magi1
NABA_CORE_MATRISOME	0.110989	0.982202	0.040839	0.505924	1.50681	12	Ogn|Postn|Omd|Aspn|Fmod|Col1a2|Col12a1|Col11a1|Slit2
NABA_MATRISOME	0.268873	0.982202	0.0237918	0.391999	1.23811	20	Ogn|Postn|Omd|Aspn|Fmod|Sfrp1|Col1a2|Col12a1|Col11a1|Ptn|Slit2|Bmp4|Pappa
PLASARI_TGFB1_TARGETS_10HR_DN	0.151585	0.982202	0.0341359	0.458778	1.40284	15	Ifit1|Adm|Ogn|Scara5
SWEET_LUNG_CANCER_KRAS_DN	0.579042	0.982202	0.0123012	0.308325	0.918294	12	Ogn|Postn|Omd|Cd93|Col1a2

## Sheet: 3._D-1_KE_ML792_vs_DMSO_ctr_dwn
category	subcategory	ID	Description	GeneRatio	BgRatio	RichFactor	FoldEnrichment	zScore	pvalue	p,adjust	qvalue	geneID	Count
Cellular Processes	Cell motility	mmu04820	Cytoskeleton in muscle cells - Mus musculus (house mouse)	01,07,1931	232/9818	0.0301724	9.5559	7.42226	6.09118e-06	0.000395927	0.000346235	14200/12825/14118/12814/12843/50876/319480	7
Organismal Systems	Digestive system	mmu04974	Protein digestion and absorption - Mus musculus (house mouse)	01,05,1931	108/9818	0.0462963	14.6625	8.03484	1.98561e-05	0.000645324	0.000564332	12825/17380/12814/12843/12816	5
Environmental Information Processing	Signal transduction	mmu04350	TGF-beta signaling pathway - Mus musculus (house mouse)	01,03,1931	110/9818	0.0272727	8.63754	4.53346	0.0048961	0.106082	0.0927682	12159/14118/14264	3
Organismal Systems	Immune system	mmu04611	Platelet activation - Mus musculus (house mouse)	01,03,1931	126/9818	0.0238095	7.54071	4.15861	0.00713744	0.115983	0.101427	12825/12843/19091	3
Organismal Systems	Development and regeneration	mmu04360	Axon guidance - Mus musculus (house mouse)	01,03,1931	181/9818	0.0165746	5.24933	3.24739	0.018968	0.230179	0.20129	13838/20346/20563	3
Environmental Information Processing	Signal transduction	mmu04151	PI3K-Akt signaling pathway - Mus musculus (house mouse)	01,04,1931	367/9818	0.0108992	3.45188	2.69425	0.0272389	0.230179	0.20129	11600/12843/319480/14924	4
Cellular Processes	Cellular community - eukaryotes	mmu04540	Gap junction - Mus musculus (house mouse)	01,02,1931	86/9818	0.0232558	7.36534	3.33669	0.0299205	0.230179	0.20129	14609/19091	2
Human Diseases	Cardiovascular disease	mmu05412	Arrhythmogenic right ventricular cardiomyopathy - Mus musculus (house mouse)	01,02,1931	86/9818	0.0232558	7.36534	3.33669	0.0299205	0.230179	0.20129	319480/14609	2
Environmental Information Processing	Signaling molecules and interaction	mmu04512	ECM-receptor interaction - Mus musculus (house mouse)	01,02,1931	89/9818	0.0224719	7.11707	3.2625	0.0318709	0.230179	0.20129	12843/319480	2
Human Diseases	Endocrine and metabolic disease	mmu04933	AGE-RAGE signaling pathway in diabetic complications - Mus musculus (house mouse)	01,02,1931	101/9818	0.019802	6.27148	2.9969	0.0401549	0.261007	0.228249	12825/12843	2
Human Diseases	Infectious disease: parasitic	mmu05146	Amoebiasis - Mus musculus (house mouse)	01,02,1931	108/9818	0.0185185	5.86499	2.86108	0.0453253	0.267831	0.234217	12825/12843	2
Organismal Systems	Endocrine system	mmu04926	Relaxin signaling pathway - Mus musculus (house mouse)	01,02,1931	130/9818	0.0153846	4.87246	2.50142	0.0630414	0.32159	0.281228	12825/12843	2
Metabolism	Metabolism of cofactors and vitamins	mmu00770	Pantothenate and CoA biosynthesis - Mus musculus (house mouse)	01,01,1931	21/9818	0.047619	15.0814	3.63542	0.0643179	0.32159	0.281228	18605	1
Organismal Systems	Circulatory system	mmu04270	Vascular smooth muscle contraction - Mus musculus (house mouse)	01,02,1931	144/9818	0.0138889	4.39875	2.31229	0.0753526	0.349851	0.305943	11535/19091	2
Human Diseases	Infectious disease: viral	mmu05165	Human papillomavirus infection - Mus musculus (house mouse)	01,03,1931	359/9818	0.00835655	2.6466	1.78878	0.102737	0.398134	0.348166	12843/319480/14924	3
Metabolism	Carbohydrate metabolism	mmu00500	Starch and sucrose metabolism - Mus musculus (house mouse)	01,01,1931	35/9818	0.0285714	9.04885	2.68459	0.104953	0.398134	0.348166	18605	1
Environmental Information Processing	Signal transduction	mmu04310	Wnt signaling pathway - Mus musculus (house mouse)	01,02,1931	175/9818	0.0114286	3.61954	1.96781	0.105005	0.398134	0.348166	20377/107515	2
Organismal Systems	Endocrine system	mmu04614	Renin-angiotensin system - Mus musculus (house mouse)	01,01,1931	37/9818	0.027027	8.55972	2.59275	0.110616	0.398134	0.348166	17380	1
Metabolism	Metabolism of cofactors and vitamins	mmu00760	Nicotinate and nicotinamide metabolism - Mus musculus (house mouse)	01,01,1931	43/9818	0.0232558	7.36534	2.3542	0.1274	0.398134	0.348166	18605	1
Cellular Processes	Cellular community - eukaryotes	mmu04510	Focal adhesion - Mus musculus (house mouse)	01,02,1931	202/9818	0.00990099	3.13574	1.72612	0.133002	0.398134	0.348166	12843/319480	2
Environmental Information Processing	Signal transduction	mmu04015	Rap1 signaling pathway - Mus musculus (house mouse)	01,02,1931	214/9818	0.00934579	2.9599	1.6314	0.145957	0.398134	0.348166	11600/14924	2
Human Diseases	Cardiovascular disease	mmu05415	Diabetic cardiomyopathy - Mus musculus (house mouse)	01,02,1931	217/9818	0.00921659	2.91898	1.60875	0.149239	0.398134	0.348166	12825/12843	2
Genetic Information Processing	Replication and repair	mmu03460	Fanconi anemia pathway - Mus musculus (house mouse)	01,01,1931	52/9818	0.0192308	6.09057	2.07136	0.152002	0.398134	0.348166	237211	1
Metabolism	Amino acid metabolism	mmu00330	Arginine and proline metabolism - Mus musculus (house mouse)	01,01,1931	54/9818	0.0185185	5.86499	2.01749	0.157378	0.398134	0.348166	20603	1
Metabolism	Amino acid metabolism	mmu00270	Cysteine and methionine metabolism - Mus musculus (house mouse)	01,01,1931	55/9818	0.0181818	5.75836	1.99155	0.160053	0.398134	0.348166	20603	1
Metabolism	Nucleotide metabolism	mmu00240	Pyrimidine metabolism - Mus musculus (house mouse)	01,01,1931	56/9818	0.0178571	5.65553	1.96625	0.16272	0.398134	0.348166	18605	1
Organismal Systems	Endocrine system	mmu04923	Regulation of lipolysis in adipocytes - Mus musculus (house mouse)	01,01,1931	57/9818	0.0175439	5.55631	1.94155	0.165379	0.398134	0.348166	19091	1
Organismal Systems	Nervous system	mmu04730	Long-term depression - Mus musculus (house mouse)	01,01,1931	60/9818	0.0166667	5.27849	1.87082	0.173306	0.402318	0.351825	19091	1
Human Diseases	Cancer: specific types	mmu05217	Basal cell carcinoma - Mus musculus (house mouse)	01,01,1931	63/9818	0.015873	5.02714	1.80467	0.181161	0.406051	0.355089	12159	1
Metabolism	Metabolism of other amino acids	mmu00480	Glutathione metabolism - Mus musculus (house mouse)	01,01,1931	73/9818	0.0136986	4.33849	1.61126	0.206825	0.448121	0.391879	20603	1
Metabolism	Global and overview maps	mmu01232	Nucleotide metabolism - Mus musculus (house mouse)	01,01,1931	84/9818	0.0119048	3.77035	1.43507	0.234157	0.449969	0.393495	18605	1
Organismal Systems	Digestive system	mmu04970	Salivary secretion - Mus musculus (house mouse)	01,01,1931	87/9818	0.0114943	3.64034	1.39215	0.241451	0.449969	0.393495	19091	1
Human Diseases	Immune disease	mmu05323	Rheumatoid arthritis - Mus musculus (house mouse)	01,01,1931	87/9818	0.0114943	3.64034	1.39215	0.241451	0.449969	0.393495	11600	1
Cellular Processes	Cellular community - eukaryotes	mmu04520	Adherens junction - Mus musculus (house mouse)	01,01,1931	92/9818	0.0108696	3.4425	1.32467	0.253459	0.449969	0.393495	380928	1
Organismal Systems	Endocrine system	mmu04914	Progesterone-mediated oocyte maturation - Mus musculus (house mouse)	01,01,1931	93/9818	0.0107527	3.40548	1.31173	0.255839	0.449969	0.393495	12235	1
Organismal Systems	Immune system	mmu04610	Complement and coagulation cascades - Mus musculus (house mouse)	01,01,1931	94/9818	0.0106383	3.36925	1.29897	0.258211	0.449969	0.393495	21788	1
Organismal Systems	Immune system	mmu04640	Hematopoietic cell lineage - Mus musculus (house mouse)	01,01,1931	94/9818	0.0106383	3.36925	1.29897	0.258211	0.449969	0.393495	17380	1
Organismal Systems	Environmental adaptation	mmu04713	Circadian entrainment - Mus musculus (house mouse)	01,01,1931	99/9818	0.010101	3.19909	1.23764	0.269962	0.449969	0.393495	19091	1
Human Diseases	Cardiovascular disease	mmu05410	Hypertrophic cardiomyopathy - Mus musculus (house mouse)	01,01,1931	100/9818	0.01	3.1671	1.22584	0.272291	0.449969	0.393495	319480	1
Human Diseases	Cardiovascular disease	mmu05414	Dilated cardiomyopathy - Mus musculus (house mouse)	01,01,1931	103/9818	0.00970874	3.07485	1.19132	0.279234	0.449969	0.393495	319480	1
Organismal Systems	Immune system	mmu04659	Th17 cell differentiation - Mus musculus (house mouse)	01,01,1931	105/9818	0.00952381	3.01628	1.169	0.283826	0.449969	0.393495	11622	1
Environmental Information Processing	Signal transduction	mmu04066	HIF-1 signaling pathway - Mus musculus (house mouse)	01,01,1931	116/9818	0.00862069	2.73026	1.055	0.308585	0.477571	0.417633	11600	1
Organismal Systems	Endocrine system	mmu04919	Thyroid hormone signaling pathway - Mus musculus (house mouse)	01,01,1931	120/9818	0.00833333	2.63925	1.01681	0.317381	0.478498	0.418444	12159	1
Cellular Processes	Cell growth and death	mmu04114	Oocyte meiosis - Mus musculus (house mouse)	01,01,1931	123/9818	0.00813008	2.57488	0.989169	0.323906	0.478498	0.418444	12235	1
Metabolism	Nucleotide metabolism	mmu00230	Purine metabolism - Mus musculus (house mouse)	01,01,1931	134/9818	0.00746269	2.36351	0.894391	0.347322	0.487176	0.426033	18605	1
Organismal Systems	Development and regeneration	mmu04380	Osteoclast differentiation - Mus musculus (house mouse)	01,01,1931	136/9818	0.00735294	2.32875	0.878162	0.351494	0.487176	0.426033	14200	1
Environmental Information Processing	Signaling molecules and interaction	mmu04080	Neuroactive ligand-receptor interaction - Mus musculus (house mouse)	01,02,1931	392/9818	0.00510204	1.61587	0.700343	0.352793	0.487176	0.426033	11535/18619	2
Cellular Processes	Cellular community - eukaryotes	mmu04550	Signaling pathways regulating pluripotency of stem cells - Mus musculus (house mouse)	01,01,1931	140/9818	0.00714286	2.26221	0.846543	0.359761	0.487176	0.426033	12159	1
Human Diseases	Cardiovascular disease	mmu05418	Fluid shear stress and atherosclerosis - Mus musculus (house mouse)	01,01,1931	148/9818	0.00675676	2.13993	0.786396	0.37599	0.498763	0.436165	12159	1
Cellular Processes	Cell growth and death	mmu04110	Cell cycle - Mus musculus (house mouse)	01,01,1931	157/9818	0.00636943	2.01726	0.723129	0.393772	0.499111	0.43647	12235	1
Environmental Information Processing	Signal transduction	mmu04390	Hippo signaling pathway - Mus musculus (house mouse)	01,01,1931	158/9818	0.00632911	2.00449	0.716361	0.395718	0.499111	0.43647	12159	1
Human Diseases	Endocrine and metabolic disease	mmu04934	Cushing syndrome - Mus musculus (house mouse)	01,01,1931	162/9818	0.00617284	1.955	0.689774	0.403438	0.499111	0.43647	11622	1
Human Diseases	Infectious disease: viral	mmu05160	Hepatitis C - Mus musculus (house mouse)	01,01,1931	167/9818	0.00598802	1.89647	0.657584	0.412955	0.499111	0.43647	15957	1
Cellular Processes	Cellular community - eukaryotes	mmu04530	Tight junction - Mus musculus (house mouse)	01,01,1931	170/9818	0.00588235	1.863	0.638794	0.418595	0.499111	0.43647	14924	1
Environmental Information Processing	Signal transduction	mmu04022	cGMP-PKG signaling pathway - Mus musculus (house mouse)	01,01,1931	172/9818	0.00581395	1.84134	0.626477	0.422325	0.499111	0.43647	19091	1
Cellular Processes	Cell motility	mmu04814	Motor proteins - Mus musculus (house mouse)	01,01,1931	198/9818	0.00505051	1.59954	0.479636	0.468762	0.544099	0.475811	17921	1
Human Diseases	Cancer: overview	mmu05205	Proteoglycans in cancer - Mus musculus (house mouse)	01,01,1931	204/9818	0.00490196	1.5525	0.448786	0.478954	0.546175	0.477627	12843	1
Human Diseases	Cancer: overview	mmu05207	Chemical carcinogenesis - receptor activation - Mus musculus (house mouse)	01,01,1931	228/9818	0.00438596	1.38908	0.334534	0.51786	0.559029	0.488868	11622	1
Human Diseases	Cancer: overview	mmu05208	Chemical carcinogenesis - reactive oxygen species - Mus musculus (house mouse)	01,01,1931	229/9818	0.00436681	1.38301	0.330057	0.519419	0.559029	0.488868	11622	1
Cellular Processes	Cell motility	mmu04810	Regulation of actin cytoskeleton - Mus musculus (house mouse)	01,01,1931	232/9818	0.00431034	1.36513	0.316749	0.524065	0.559029	0.488868	319480	1
Environmental Information Processing	Signal transduction	mmu04014	Ras signaling pathway - Mus musculus (house mouse)	01,01,1931	236/9818	0.00423729	1.34199	0.299286	0.530193	0.559029	0.488868	11600	1
Organismal Systems	Environmental adaptation	mmu04714	Thermogenesis - Mus musculus (house mouse)	01,01,1931	238/9818	0.00420168	1.33071	0.290671	0.533228	0.559029	0.488868	19091	1
Environmental Information Processing	Signaling molecules and interaction	mmu04060	Cytokine-cytokine receptor interaction - Mus musculus (house mouse)	01,01,1931	294/9818	0.00340136	1.07724	0.0756786	0.610909	0.626846	0.548173	12159	1
Environmental Information Processing	Signal transduction	mmu04010	MAPK signaling pathway - Mus musculus (house mouse)	01,01,1931	299/9818	0.00334448	1.05923	0.0585362	0.617202	0.626846	0.548173	11600	1
Human Diseases	Neurodegenerative disease	mmu05010	Alzheimer disease - Mus musculus (house mouse)	01,01,1931	389/9818	0.00257069	0.814164	-0.210483	0.714983	0.714983	0.625248	17380	1

## Sheet: 4._D-1_GO_ML792_vs_DMSO_ctr_UP
ONTOLOGY	ID	Description	setSize	enrichmentScore	NES	pvalue	p,adjust	qvalue	rank	leading_edge	core_enrichment
BP	GO:0010975	regulation of neuron projection development	12	0.446154	5.03849	0.00169983	0.00169983	0.900779	84	tags=100%, list=59%, signal=45%	Xylt1/Nr2f1/Enc1/Efemp1/Gprc5b/Rtn4rl1/Sema6d/L1cam/Ret/Rgs2/Itga6/Epha3
BP	GO:0006091	generation of precursor metabolites and energy	4	0.768116	3.63554	0.00429957	0.00429957	0.900779	36	tags=100%, list=25%, signal=77%	Ucp2/Rbpj/Pnpt1/Slc37a2
MF	GO:0097367	carbohydrate derivative binding	24	0.220339	4.6745	0.00679932	0.00679932	0.900779	116	tags=100%, list=82%, signal=22%	Mapkapk3/Bgn/Ucp2/Rac3/Nav3/Rfk/Col5a3/Eva1c/Ass1/Col28a1/Tgm2/Flt1/Rtn4rl1/Adgre5/Col2a1/L1cam/Ret/Tec/Epha3/Pde1c/Acsbg1/Chd7/Ccl2/Adcy8
BP	GO:0001889	liver development	4	0.717391	3.39546	0.00749925	0.00749925	0.900779	43	tags=100%, list=30%, signal=72%	Ucp2/Plau/Pnpt1/Ass1
BP	GO:0061008	hepaticobiliary system development	4	0.717391	3.39546	0.00749925	0.00749925	0.900779	43	tags=100%, list=30%, signal=72%	Ucp2/Plau/Pnpt1/Ass1
BP	GO:0072593	reactive oxygen species metabolic process	3	0.81295	3.16112	0.00749925	0.00749925	0.900779	29	tags=100%, list=20%, signal=81%	Ucp2/Plau/Rfk
BP	GO:0051129	negative regulation of cellular component organization	11	0.389313	4.06339	0.00809919	0.00809919	0.900779	91	tags=100%, list=64%, signal=39%	Xylt1/Nr2f1/Nav3/Lgals3/Efemp1/Rtn4rl1/Sema6d/Ssh3/Epha3/Kank3/Ifi209
MF	GO:0044877	protein-containing complex binding	14	0.3125	4.04829	0.009999	0.009999	0.900779	102	tags=100%, list=72%, signal=31%	Ptprn/Sparcl1/Rbpj/Lgals3/Hmga2/Itga8/Wasf1/Kctd5/L1cam/Itga6/Spp1/Tnnt2/Adra2a/Gfra1
CC	GO:0009986	cell surface	19	0.260163	4.45313	0.010199	0.010199	0.900779	110	tags=100%, list=77%, signal=26%	Bgn/Plau/Lgals3/Tnfrsf23/Itga8/Tnfrsf22/Gprc5b/Ly6a/Rtn4rl1/Sema6d/Cp/Adgre5/L1cam/Areg/Itga6/Ly6c1/Gfra1/Mcam/Sfrp4
BP	GO:0009101	glycoprotein biosynthetic process	4	0.695652	3.29256	0.010299	0.010299	0.900779	46	tags=100%, list=32%, signal=70%	Xylt1/Hs6st1/Tmtc4/Gcnt1
BP	GO:0048468	cell development	32	0.170341	4.70325	0.010499	0.010499	0.900779	113	tags=97%, list=80%, signal=26%	Ucp2/Xylt1/Hs6st1/Nr2f1/Rbpj/Raph1/Rac3/Enc1/Sema3c/Hmga2/Tgm2/Efemp1/Gprc5b/Hmga1/Flt1/Rtn4rl1/Sema6d/Wasf1/Klhl1/L1cam/Ret/Areg/Bhlhe41/Rgs2/Itga6/Epha3/Ifi209/Tnnt2/Gfra1/Chd7/Nrn1
CC	GO:1902494	catalytic complex	6	0.544118	3.4857	0.0114989	0.0114989	0.900779	68	tags=100%, list=48%, signal=54%	Enc1/Plau/Pnpt1/Hmga1/Klhl1/Kctd5
BP	GO:0006397	mRNA processing	3	0.784173	3.04922	0.0117988	0.0117988	0.900779	33	tags=100%, list=23%, signal=78%	Pnpt1/Celf5/Lgals3
BP	GO:0016071	mRNA metabolic process	3	0.784173	3.04922	0.0117988	0.0117988	0.900779	33	tags=100%, list=23%, signal=78%	Pnpt1/Celf5/Lgals3
MF	GO:0016772	transferase activity, transferring phosphorus-containing groups	8	0.432836	3.50453	0.0135986	0.0135986	0.900779	84	tags=100%, list=59%, signal=43%	Mapkapk3/Pnpt1/Rfk/Efemp1/Flt1/Ret/Tec/Epha3
CC	GO:0016020	membrane	69	0.0942623	4.93052	0.0148985	0.0148985	0.900779	90	tags=77%, list=63%, signal=55%	Ptprn/Tmcc3/Steap3/Spred3/Bgn/Ucp2/Xylt1/Hs6st1/Jph1/Plin2/Tmtc4/Ank/Raph1/Rac3/Nav3/Sema3c/Qpctl/Plau/Pnpt1/Lgals3/Eva1c/Slc37a2/Tnfrsf23/Itga8/Tnfrsf22/Ass1/Tgm2/Gcnt1/Slc43a2/Svop/Gprc5b/Lrrc8b/Ly6a/Flt1/Rtn4rl1/Fosl1/Sema6d/Wasf1/Rgmb/Cp/Adgre5/L1cam/Ret/Tec/Mgst2/Areg/Mmp15/Rgs2/Itga6/Epha3/Ly6c1/Adam12/Dock8
BP	GO:0009100	glycoprotein metabolic process	6	0.529412	3.39149	0.0148985	0.0148985	0.900779	70	tags=100%, list=49%, signal=53%	Xylt1/Hs6st1/Tmtc4/Gcnt1/Cela1/Col2a1
MF	GO:0005315	phosphate transmembrane transporter activity	3	0.76259	2.9653	0.0154985	0.0154985	0.900779	36	tags=100%, list=25%, signal=76%	Ucp2/Ank/Slc37a2
MF	GO:0015291	secondary active transmembrane transporter activity	3	0.76259	2.9653	0.0154985	0.0154985	0.900779	36	tags=100%, list=25%, signal=76%	Ucp2/Ank/Slc37a2
MF	GO:0022804	active transmembrane transporter activity	3	0.76259	2.9653	0.0154985	0.0154985	0.900779	36	tags=100%, list=25%, signal=76%	Ucp2/Ank/Slc37a2
CC	GO:0005740	mitochondrial envelope	5	0.583942	3.24028	0.0166983	0.0166983	0.900779	62	tags=100%, list=44%, signal=58%	Ucp2/Pnpt1/Lgals3/Ass1/Wasf1
BP	GO:0051402	neuron apoptotic process	3	0.755396	2.93733	0.0168983	0.0168983	0.900779	37	tags=100%, list=26%, signal=76%	Ucp2/Tmtc4/Tnfrsf23
BP	GO:0048666	neuron development	22	0.195645	3.8417	0.0183982	0.0183982	0.900779	84	tags=86%, list=59%, signal=42%	Xylt1/Hs6st1/Nr2f1/Raph1/Rac3/Enc1/Sema3c/Efemp1/Gprc5b/Rtn4rl1/Sema6d/Wasf1/Klhl1/L1cam/Ret/Areg/Rgs2/Itga6/Epha3
MF	GO:0003723	RNA binding	4	0.644928	3.05248	0.0183982	0.0183982	0.900779	53	tags=100%, list=37%, signal=64%	Pnpt1/Celf5/Nudt4/Hmga1
BP	GO:0051301	cell division	3	0.733813	2.8534	0.0210979	0.0210979	0.900779	40	tags=100%, list=28%, signal=73%	Txnip/Hmga2/Sox5
CC	GO:0009897	external side of plasma membrane	12	0.3	3.38795	0.0224978	0.0224978	0.900779	103	tags=100%, list=73%, signal=30%	Plau/Lgals3/Tnfrsf23/Itga8/Tnfrsf22/Ly6a/Adgre5/L1cam/Itga6/Ly6c1/Gfra1/Mcam
BP	GO:2001233	regulation of apoptotic signaling pathway	7	0.437037	3.16023	0.0228977	0.0228977	0.900779	83	tags=100%, list=58%, signal=44%	Steap3/Lgals3/Tnfrsf23/Tnfrsf22/Col2a1/Ret/Itga6
BP	GO:0008625	extrinsic apoptotic signaling pathway via death domain receptors	3	0.719424	2.79745	0.0237976	0.0237976	0.900779	42	tags=100%, list=30%, signal=72%	Lgals3/Tnfrsf23/Tnfrsf22
BP	GO:1902041	regulation of extrinsic apoptotic signaling pathway via death domain receptors	3	0.719424	2.79745	0.0237976	0.0237976	0.900779	42	tags=100%, list=30%, signal=72%	Lgals3/Tnfrsf23/Tnfrsf22
MF	GO:0016301	kinase activity	7	0.42963	3.10667	0.0243976	0.0243976	0.900779	84	tags=100%, list=59%, signal=43%	Mapkapk3/Rfk/Efemp1/Flt1/Ret/Tec/Epha3
MF	GO:0016773	phosphotransferase activity, alcohol group as acceptor	7	0.42963	3.10667	0.0243976	0.0243976	0.900779	84	tags=100%, list=59%, signal=43%	Mapkapk3/Rfk/Efemp1/Flt1/Ret/Tec/Epha3
MF	GO:0000166	nucleotide binding	18	0.209677	3.43681	0.0270973	0.0270973	0.900779	116	tags=100%, list=82%, signal=21%	Mapkapk3/Steap3/Ucp2/Rac3/Nav3/Rfk/Ass1/Tgm2/Gcnt1/Flt1/Ret/Tec/Epha3/Pde1c/Cxxc4/Acsbg1/Chd7/Adcy8
MF	GO:1901265	nucleoside phosphate binding	18	0.209677	3.43681	0.0270973	0.0270973	0.900779	116	tags=100%, list=82%, signal=21%	Mapkapk3/Steap3/Ucp2/Rac3/Nav3/Rfk/Ass1/Tgm2/Gcnt1/Flt1/Ret/Tec/Epha3/Pde1c/Cxxc4/Acsbg1/Chd7/Adcy8
MF	GO:1901363	heterocyclic compound binding	18	0.209677	3.43681	0.0270973	0.0270973	0.900779	116	tags=100%, list=82%, signal=21%	Mapkapk3/Steap3/Ucp2/Rac3/Nav3/Rfk/Ass1/Tgm2/Gcnt1/Flt1/Ret/Tec/Epha3/Pde1c/Cxxc4/Acsbg1/Chd7/Adcy8
BP	GO:0031175	neuron projection development	21	0.184394	3.46836	0.0277972	0.0277972	0.900779	84	tags=86%, list=59%, signal=41%	Xylt1/Nr2f1/Raph1/Rac3/Enc1/Sema3c/Efemp1/Gprc5b/Rtn4rl1/Sema6d/Wasf1/Klhl1/L1cam/Ret/Areg/Rgs2/Itga6/Epha3
MF	GO:0005515	protein binding	92	0.08	4.07608	0.0285971	0.0285971	0.900779	84	tags=62%, list=59%, signal=72%	Apln/Sema6d/Wasf1/Rgmb/Cp/Klhl1/Ssh3/Kctd5/Col2a1/L1cam/Ret/Tec/Cbr2/Mgst2/Areg/Bhlhe41/Zfp467/Rgs2/Itga6/Epha3/Ly6c1/Adam12/Mgp/Dock8/Ifi209/Spp1/Tnnt2/Adra2a/Nlrp2/Pde1c/Sorcs1/Cxxc4/Trabd2b/Gfra1/Rgcc/Bmper/Krt13/Sfrp4/Chd7/Ccl2/Nrn1/Ppl/Angptl4/Adcy8/Igfbp3/Sumo3/Dmp1/Ggct/Txlnb/Wnt9a/Fabp4/Tbx2/Cadm4/Dlx3/Ednra/Aqp1/Hsd17b14
MF	GO:0019001	guanyl nucleotide binding	3	0.697842	2.71353	0.029897	0.029897	0.900779	45	tags=100%, list=32%, signal=70%	Ucp2/Rac3/Tgm2
MF	GO:0032561	guanyl ribonucleotide binding	3	0.697842	2.71353	0.029897	0.029897	0.900779	45	tags=100%, list=32%, signal=70%	Ucp2/Rac3/Tgm2
CC	GO:0032993	protein-DNA complex	3	0.697842	2.71353	0.029897	0.029897	0.900779	45	tags=100%, list=32%, signal=70%	Rbpj/Hmga2/Tgm2
BP	GO:0010586	miRNA metabolic process	4	0.594203	2.8124	0.030297	0.030297	0.900779	60	tags=100%, list=42%, signal=59%	Nr2f1/Pnpt1/Fosl1/Apln
BP	GO:2000628	regulation of miRNA metabolic process	4	0.594203	2.8124	0.030297	0.030297	0.900779	60	tags=100%, list=42%, signal=59%	Nr2f1/Pnpt1/Fosl1/Apln
BP	GO:2000630	positive regulation of miRNA metabolic process	4	0.594203	2.8124	0.030297	0.030297	0.900779	60	tags=100%, list=42%, signal=59%	Nr2f1/Pnpt1/Fosl1/Apln
BP	GO:0032501	multicellular organismal process	77	0.0769231	4.10872	0.0307969	0.0307969	0.900779	66	tags=45%, list=46%, signal=53%	Areg/Bhlhe41/Mmp15/Rgs2/Itga6/Epha3/Adam12/Mgp/Dock8/Ifi209/Spp1/Tnnt2/Adra2a/Pde1c/Gfra1/Mcam/Rgcc/Bmper/Sfrp4/Chd7/Ccl2/Nrn1/Ppl/Angptl4/Adcy8/Igfbp3/Dmp1/Brinp3/Wnt9a/Fabp4/Tbx2/Dlx3/Ednra/F13a1/Aqp1
CC	GO:0000139	Golgi membrane	3	0.690647	2.68556	0.0317968	0.0317968	0.900779	46	tags=100%, list=32%, signal=69%	Xylt1/Qpctl/Gcnt1
MF	GO:0016757	glycosyltransferase activity	3	0.690647	2.68556	0.0317968	0.0317968	0.900779	46	tags=100%, list=32%, signal=69%	Xylt1/Tmtc4/Gcnt1
CC	GO:0098552	side of membrane	16	0.230159	3.39158	0.0319968	0.0319968	0.900779	113	tags=100%, list=80%, signal=23%	Plau/Lgals3/Tnfrsf23/Itga8/Tnfrsf22/Ly6a/Rtn4rl1/Rgmb/Adgre5/L1cam/Rgs2/Itga6/Ly6c1/Gfra1/Mcam/Nrn1
CC	GO:0031966	mitochondrial membrane	4	0.57971	2.7438	0.0356964	0.0356964	0.910643	62	tags=100%, list=44%, signal=58%	Ucp2/Lgals3/Ass1/Wasf1
CC	GO:0030133	transport vesicle	3	0.676259	2.62961	0.0357964	0.0357964	0.910643	48	tags=100%, list=34%, signal=68%	Ptprn/Bgn/Svop
CC	GO:0032991	protein-containing complex	35	0.115082	3.47103	0.0387961	0.0387961	0.910643	118	tags=89%, list=83%, signal=20%	Plau/Pnpt1/Celf5/Col5a3/Lgals3/Tnfrsf23/Hmga2/Sox5/Itga8/Col28a1/Tgm2/Gprc5b/Hmga1/Lrrc8b/Flt1/Fosl1/Wasf1/Klhl1/Kctd5/Col2a1/Ret/Bhlhe41/Itga6/Mgp/Tnnt2/Adra2a/Gfra1/Nrn1/Igfbp3/Tbx2/Aqp1
BP	GO:0051128	regulation of cellular component organization	30	0.129306	3.35525	0.0392961	0.0392961	0.910643	87	tags=67%, list=61%, signal=33%	Rtn4rl1/Apln/Sema6d/Wasf1/Ssh3/Adgre5/L1cam/Ret/Rgs2/Itga6/Epha3/Kank3/Ifi209/Trabd2b/Rgcc/Sfrp4/Ccl2/Nrn1/Igfbp3/Aqp1
BP	GO:0033627	cell adhesion mediated by integrin	6	0.433824	2.77914	0.039796	0.039796	0.910643	83	tags=100%, list=58%, signal=43%	Rac3/Plau/Itga8/L1cam/Ret/Itga6
BP	GO:0097191	extrinsic apoptotic signaling pathway	6	0.433824	2.77914	0.039796	0.039796	0.910643	83	tags=100%, list=58%, signal=43%	Lgals3/Tnfrsf23/Tnfrsf22/Col2a1/Ret/Itga6
BP	GO:2001236	regulation of extrinsic apoptotic signaling pathway	6	0.433824	2.77914	0.039796	0.039796	0.910643	83	tags=100%, list=58%, signal=43%	Lgals3/Tnfrsf23/Tnfrsf22/Col2a1/Ret/Itga6
CC	GO:0005794	Golgi apparatus	10	0.30303	2.92823	0.0412959	0.0412959	0.910643	102	tags=100%, list=72%, signal=30%	Ptprn/Xylt1/Hs6st1/Qpctl/Gcnt1/Sema6d/Spp1/Nlrp2/Sorcs1/Gfra1
MF	GO:0004672	protein kinase activity	6	0.426471	2.73203	0.0421958	0.0421958	0.910643	84	tags=100%, list=59%, signal=43%	Mapkapk3/Efemp1/Flt1/Ret/Tec/Epha3
BP	GO:0007160	cell-matrix adhesion	6	0.426471	2.73203	0.0421958	0.0421958	0.910643	84	tags=100%, list=59%, signal=43%	Plau/Col5a3/Itga8/L1cam/Itga6/Epha3
BP	GO:0010976	positive regulation of neuron projection development	6	0.426471	2.73203	0.0421958	0.0421958	0.910643	84	tags=100%, list=59%, signal=43%	Enc1/Gprc5b/Ret/Rgs2/Itga6/Epha3
BP	GO:0010977	negative regulation of neuron projection development	6	0.426471	2.73203	0.0421958	0.0421958	0.910643	84	tags=100%, list=59%, signal=43%	Xylt1/Nr2f1/Efemp1/Rtn4rl1/Sema6d/Epha3
BP	GO:0031345	negative regulation of cell projection organization	6	0.426471	2.73203	0.0421958	0.0421958	0.910643	84	tags=100%, list=59%, signal=43%	Xylt1/Nr2f1/Efemp1/Rtn4rl1/Sema6d/Epha3
CC	GO:0005739	mitochondrion	10	0.297471	2.87451	0.0424958	0.0424958	0.910643	75	tags=90%, list=53%, signal=46%	Ucp2/Pnpt1/Rfk/Lgals3/Ass1/Tgm2/Hmga1/Wasf1/Cbr2
CC	GO:0005856	cytoskeleton	16	0.206349	3.04073	0.0442956	0.0442956	0.910643	88	tags=81%, list=62%, signal=35%	Flt1/Wasf1/Klhl1/Ssh3/Tec/Crocc2/Epha3/Kank3/Tnnt2/Rgcc/Krt13/Ppl/Adcy8
BP	GO:0048856	anatomical structure development	70	0.0694444	3.64614	0.0449955	0.0449955	0.910643	42	tags=27%, list=30%, signal=38%	Gfra1/Mcam/Rgcc/Bmper/Krt13/Sfrp4/Chd7/Ccl2/Nrn1/Ppl/Angptl4/Igfbp3/Dmp1/Brinp3/Wnt9a/Tbx2/Dlx3/Ednra/Aqp1
BP	GO:0031344	regulation of cell projection organization	13	0.237608	2.86966	0.0489951	0.0489951	0.910643	84	tags=92%, list=59%, signal=42%	Xylt1/Nr2f1/Enc1/Efemp1/Gprc5b/Rtn4rl1/Sema6d/L1cam/Ret/Rgs2/Itga6/Epha3
BP	GO:0120035	regulation of plasma membrane bounded cell projection organization	13	0.237608	2.86966	0.0489951	0.0489951	0.910643	84	tags=92%, list=59%, signal=42%	Xylt1/Nr2f1/Enc1/Efemp1/Gprc5b/Rtn4rl1/Sema6d/L1cam/Ret/Rgs2/Itga6/Epha3

## Sheet: 5._D-1_GS_ML792_vs_DMSO_ctr_UP
pathway	pval	padj	log2err	ES	NES	size	leadingEdge
RELB_TARGET_GENES	0.000116765	0.0273231	0.538434	0.606061	5.77837	10	Tmcc3|Spred3|Ucp2|Plin2|Raph1|Txnip|Pnpt1|Slc43a2|Irf5|Wasf1
GOBP_REGULATION_OF_NEURON_PROJECTION_DEVELOPMENT	0.000865511	0.101265	0.477271	0.449612	5.36646	13	Xylt1|Nr2f1|Enc1|Sema3c|Efemp1|Gprc5b|Rtn4rl1|Sema6d|L1cam|Ret|Rgs2|Itga6|Epha3
SP5_TARGET_GENES	0.00259974	0.20278	0.285313	0.465649	4.79964	11	Xylt1|Hs6st1|Plin2|Rbpj|Raph1|Eva1c|Gcnt1|Svop|Sema6d|Kctd5|Zfp467
GOBP_NEGATIVE_REGULATION_OF_CELLULAR_COMPONENT_ORGANIZATION	0.00519948	0.276092	0.200513	0.435115	4.48491	11	Xylt1|Nr2f1|Nav3|Sema3c|Lgals3|Efemp1|Rtn4rl1|Sema6d|Ssh3|Epha3|Kank3
MIR_6951_3P	0.00589941	0.276092	0.188069	0.243697	4.78645	23	Tmcc3|Jph1|Nr2f1|Raph1|Sema3c|Celf5|Sox5|Flt1|Rtn4rl1|Klhl1|Col2a1|L1cam|Rgs2|Itga6|Samd5|Ifi209|Pde1c|Sorcs1|Cxxc4|Trabd2b|Gfra1|Chd7|Nrn1
GOCC_CELL_SURFACE	0.00929907	0.310855	0.149308	0.260163	4.34453	19	Bgn|Plau|Lgals3|Tnfrsf23|Itga8|Tnfrsf22|Gprc5b|Ly6a|Rtn4rl1|Sema6d|Cp|Adgre5|L1cam|Areg|Itga6|Ly6c1|Gfra1|Mcam|Sfrp4
MARSON_BOUND_BY_FOXP3_UNSTIMULATED	0.00879912	0.310855	0.153554	0.424242	4.04486	10	Mapkapk3|Rbpj|Qpctl|Txnip|Nudt4|Ly6a|Wasf1|Tec|Rgs2|Ly6c1
DMRT1_TARGET_GENES	0.0126987	0.371438	0.127457	0.325581	3.88606	13	Mapkapk3|Ucp2|Hs6st1|Rbpj|Enc1|Lgals3|Col28a1|Tgm2|Lrrc8b|Sema6d|Plekha6|Spp1|Mir99ahg
DLX2_TARGET_GENES	0.0240976	0.529638	0.0919032	0.320611	3.30467	11	Tmcc3|Nr2f1|Rbpj|Nav3|Pnpt1|Ass1|Sema6d|Col2a1|Plekha6|Cxxc4|Mir99ahg
GOBP_NEURON_DEVELOPMENT	0.0218978	0.529638	0.0965276	0.195645	3.69157	22	Xylt1|Hs6st1|Nr2f1|Raph1|Rac3|Enc1|Sema3c|Efemp1|Gprc5b|Rtn4rl1|Sema6d|Wasf1|Klhl1|L1cam|Ret|Areg|Rgs2|Itga6|Epha3
GOCC_EXTERNAL_SIDE_OF_PLASMA_MEMBRANE	0.0248975	0.529638	0.0903747	0.3	3.3233	12	Plau|Lgals3|Tnfrsf23|Itga8|Tnfrsf22|Ly6a|Adgre5|L1cam|Itga6|Ly6c1|Gfra1|Mcam
GOCC_SIDE_OF_MEMBRANE	0.0281972	0.549845	0.0847686	0.230159	3.30365	16	Plau|Lgals3|Tnfrsf23|Itga8|Tnfrsf22|Ly6a|Rtn4rl1|Rgmb|Adgre5|L1cam|Rgs2|Itga6|Ly6c1|Gfra1|Mcam|Nrn1
GOBP_REGULATION_OF_CELL_PROJECTION_ORGANIZATION	0.0307969	0.554345	0.0809972	0.250612	3.18848	14	Xylt1|Nr2f1|Enc1|Sema3c|Efemp1|Gprc5b|Rtn4rl1|Sema6d|L1cam|Ret|Rgs2|Itga6|Epha3
SOX10_TARGET_GENES	0.0346965	0.579928	0.0761492	0.29771	3.06862	11	Xylt1|Rbpj|Txnip|Sox5|Sema6d|Cp|Kctd5|Bhlhe41|Adam12|Cxxc4|Mcam
GOBP_REGULATION_OF_CELL_DEVELOPMENT	0.0461954	0.609571	0.0655887	0.298678	2.84769	10	Rac3|Sema3c|Hmga2|Tgm2|Flt1|Sema6d|L1cam|Ret|Bhlhe41
GOCC_GOLGI_APPARATUS	0.0494951	0.609571	0.0632527	0.274809	2.83257	11	Ptprn|Xylt1|Hs6st1|Qpctl|Gcnt1|Sema6d|Spp1|Nlrp2|Sorcs1|Gfra1|Acsbg1
GOCC_MITOCHONDRION	0.0463954	0.609571	0.0654402	0.297471	2.83618	10	Ucp2|Pnpt1|Rfk|Lgals3|Ass1|Tgm2|Hmga1|Wasf1|Cbr2
LEE_BMP2_TARGETS_DN	0.0469953	0.609571	0.0650003	0.226562	2.88251	14	Jph1|Raph1|Nav3|Enc1|Pnpt1|Eva1c|Ass1|Fosl1|Apln|Sema6d|Adam12|Rgcc|Bmper|Nrn1
SERVITJA_ISLET_HNF1A_TARGETS_UP	0.0461954	0.609571	0.0655887	0.298793	2.84879	10	Sparcl1|Bgn|Nr2f1|Lgals3|Ass1|Tgm2|Efemp1|Ly6a
BMI1_TARGET_GENES	0.40466	0.773976	0.0174996	0.064	0.968901	17	Tmcc3|Jph1|Nr2f1|Nav3|Bhlhe41|Epha3|Dock8|Cxxc4|Mir99ahg|Gfra1|Bmper|Nrn1|Angptl4|Adcy8|Brinp3|Tbx2|Dlx3
BRUINS_UVC_RESPONSE_LATE	0.150085	0.773976	0.0343364	0.148438	1.88854	14	Steap3|Rbpj|Nudt4|Eva1c|Tnfrsf23|Hmga2|Flt1|Areg|Kank3|Sorcs1|Bmper|Krt13|Angptl4|Ggct
BYSTRYKH_HEMATOPOIESIS_STEM_CELL_QTL_TRANS	0.536746	0.773976	0.0134032	0.0673932	0.69465	11	Ptprn|Nr2f1|Rbpj|Enc1
CRELD1_TARGET_GENES	0.128187	0.773976	0.0376303	0.184615	2.04511	12	Tmcc3|Ucp2|Rbpj|Txnip|Slc37a2|Irf5|Adgre5|Tec|Itga6|Ifi209|Ccl2|Sumo3
CUI_TCF21_TARGETS_2_DN	0.378262	0.773976	0.0184969	0.0923077	1.02256	12	Tmcc3|Txnip|Rfk|Itga8|Flt1|Rtn4rl1|Adgre5|Rgs2|Kank3|Ggct|Clca3a1|Fabp4
CUI_TCF21_TARGETS_2_UP	0.647435	0.773976	0.0106464	0.0530303	0.505607	10	Mapkapk3|Sema3c|Hmga2|Tgm2|Mgp|Cxxc4|Mir99ahg|Bmper|Sumo3|Ednra
DPF2_TARGET_GENES	0.167483	0.773976	0.0321691	0.175573	1.8097	11	Rbpj|Raph1|Enc1|Rfk|Sox5|Svop|Hmga1|Wasf1|Kank3|Cxxc4|Rprm
DURAND_STROMA_S_UP	0.340266	0.773976	0.0200896	0.0930233	1.1103	13	Rac3|Slc37a2|Tnfrsf23|Sox5|Ly6a|Rtn4rl1|Cbr2|Mmp15|Adam12|Spp1|Bmper|Angptl4|Fabp4
ELL3_TARGET_GENES	0.390361	0.773976	0.01803	0.0989	1.0194	11	Spred3|Nr2f1|Tmtc4|Rbpj|Txnip
GLI2_TARGET_GENES	0.0925907	0.773976	0.0451751	0.152873	2.31435	17	Ptprn|Tmcc3|Nr2f1|Raph1|Rac3|Eva1c|Hmga2|Col28a1|Slc43a2|Sema6d|Cp|Col2a1|Areg|Bhlhe41
GOBERT_OLIGODENDROCYTE_DIFFERENTIATION_DN	0.326767	0.773976	0.0207091	0.104964	1.16276	12	Tmcc3|Ucp2|Nav3|Txnip|Lrrc8b|Sema6d|Wasf1|Cela1|Serpina3n
GOBP_AMIDE_TRANSPORT	0.665933	0.773976	0.0102184	0.0473017	0.450989	10	Ptprn
GOBP_ANATOMICAL_STRUCTURE_FORMATION_INVOLVED_IN_MORPHOGENESIS	0.462254	0.773976	0.0155609	0.0420168	0.825251	23	Hs6st1|Rbpj|Sema3c|Plau|Lgals3|Hmga2|Tgm2|Flt1|Apln|Cela1|Col2a1|Ret|Adam12|Tnnt2|Mcam|Rgcc|Bmper|Ccl2|Angptl4|Dmp1|Tbx2|Ednra|Aqp1
GOBP_ANGIOGENESIS	0.60234	0.773976	0.0117224	0.0396825	0.569596	16	Hs6st1|Rbpj|Plau|Lgals3|Hmga2|Flt1|Apln|Cela1|Adam12|Mcam|Rgcc|Bmper|Ccl2|Angptl4|Ednra|Aqp1
GOBP_ANIMAL_ORGAN_MORPHOGENESIS	0.439856	0.773976	0.0162811	0.0423729	0.861523	24	Rbpj|Ank|Sema3c|Plau|Hmga2|Sox5|Itga8|Tgm2|Gcnt1|Hmga1|Flt1|Cela1|Col2a1|Areg|Itga6|Tnnt2|Sfrp4|Chd7|Dmp1|Wnt9a|Tbx2|Dlx3|Ednra|Aqp1
GOBP_AXON_DEVELOPMENT	0.49795	0.773976	0.0144866	0.0723753	0.746003	11	Xylt1|Raph1|Rac3|Sema3c
GOBP_BIOLOGICAL_PROCESS_INVOLVED_IN_INTERSPECIES_INTERACTION_BETWEEN_ORGANISMS	0.60234	0.773976	0.0117224	0.0396825	0.569596	16	Mapkapk3|Rbpj|Lgals3|Hmga2|Irf5|Ly6a|Fosl1|Serpina3n|Ifi209|Tnnt2|Chd7|Ccl2|Ppl|Fabp4|Ednra|Aqp1
GOBP_BLOOD_VESSEL_MORPHOGENESIS	0.555144	0.773976	0.0129149	0.0403226	0.643743	18	Hs6st1|Rbpj|Plau|Lgals3|Hmga2|Flt1|Apln|Cela1|Adam12|Mcam|Rgcc|Bmper|Chd7|Ccl2|Angptl4|Tbx2|Ednra|Aqp1
GOBP_CARBOHYDRATE_DERIVATIVE_METABOLIC_PROCESS	0.239176	0.773976	0.0257331	0.144218	1.48652	11	Xylt1|Hs6st1|Tmtc4|Rfk|Nudt4|Slc37a2|Gcnt1|Cela1|Col2a1
GOBP_CELLULAR_COMPONENT_MORPHOGENESIS	0.556844	0.773976	0.0128705	0.0542636	0.647677	13	Raph1|Rac3|Sema3c|Pnpt1|Rtn4rl1|Sema6d|Wasf1|L1cam|Ret|Epha3|Tnnt2|Nrn1|Ednra
GOBP_CELLULAR_HOMEOSTASIS	0.452055	0.773976	0.015884	0.0657385	0.836377	14	Ptprn|Steap3|Ucp2|Tmtc4|Ank
GOBP_CELLULAR_RESPONSE_TO_OXYGEN_CONTAINING_COMPOUND	0.566543	0.773976	0.0126194	0.04	0.605563	17	Ptprn|Ucp2|Tgm2|Hmga1|Ly6a|Ret|Epha3|Ly6c1|Spp1|Adra2a|Pde1c|Ccl2|Adcy8|Brinp3|Fabp4|Ednra|Aqp1
GOBP_CELLULAR_RESPONSE_TO_STRESS	0.50435	0.773976	0.0143023	0.0409836	0.716167	20	Steap3|Xylt1|Plin2|Tmtc4|Rbpj|Pnpt1|Tnfrsf23|Hmga2|Ass1|Hmga1|Rtn4rl1|Spp1|Rgcc|Krt13|Sfrp4|Angptl4|Adcy8|Tbx2|Ednra|Aqp1
GOBP_CELL_ACTIVATION	0.109689	0.773976	0.0411104	0.227273	2.16689	10	Rbpj|Lgals3|Hmga1|Tec|Dock8|Adra2a|Rgcc|Bmper|Chd7|Ccl2
GOBP_CELL_ADHESION	0.164284	0.773976	0.0325433	0.0854701	1.80414	25	Sparcl1|Rbpj|Rac3|Plau|Col5a3|Lgals3|Itga8|Ass1|Col28a1|Tgm2|Gcnt1|Rgmb|Adgre5|L1cam|Ret|Itga6|Epha3|Adam12|Dock8|Spp1|Mcam|Rgcc|Ccl2|Dmp1|Cadm4
GOBP_CELL_CELL_ADHESION	0.387461	0.773976	0.0181403	0.078125	0.993968	14	Sparcl1|Lgals3|Itga8|Ass1|Gcnt1|L1cam|Ret|Itga6|Epha3|Dock8|Mcam|Rgcc|Ccl2|Cadm4
GOBP_CELL_CELL_SIGNALING	0.364964	0.773976	0.0190313	0.0442478	1.06247	29	Ptprn|Ucp2|Rbpj|Rac3|Lgals3|Hmga2|Tgm2|Gprc5b|Hmga1|Ly6a|Apln|Cela1|L1cam|Ly6c1|Spp1|Adra2a|Pde1c|Cxxc4|Trabd2b|Sfrp4|Chd7|Ccl2|Nrn1|Adcy8|Igfbp3|Wnt9a|Dlx3|Ednra|Aqp1
GOBP_CELL_CELL_SIGNALING_BY_WNT	0.613239	0.773976	0.0114575	0.0534351	0.550778	11	Rbpj|Rac3|Hmga2|Gprc5b|Cela1|Cxxc4|Trabd2b|Sfrp4|Wnt9a|Dlx3|Ednra
GOBP_CELL_CYCLE	0.613239	0.773976	0.0114575	0.0534351	0.550778	11	Steap3|Txnip|Pnpt1|Hmga2|Fosl1|Rgs2|Rgcc|Rprm|Brinp3|Tbx2|Ednra
GOBP_CELL_MORPHOGENESIS	0.49895	0.773976	0.0144576	0.0714922	0.736899	11	Raph1|Rac3|Sema3c|Rtn4rl1|Sema6d|Wasf1|L1cam|Ret|Epha3
GOBP_CELL_MORPHOGENESIS_INVOLVED_IN_NEURON_DIFFERENTIATION	0.647435	0.773976	0.0106464	0.0530303	0.505607	10	Raph1|Rac3|Sema3c|Rtn4rl1|Sema6d|L1cam|Ret|Epha3|Nrn1|Ednra
GOBP_CELL_MOTILITY	0.39896	0.773976	0.0177083	0.0431034	0.9394	26	Nr2f1|Rac3|Nav3|Sema3c|Plau|Lgals3|Gcnt1|Efemp1|Flt1|Sema6d|L1cam|Ret|Itga6|Epha3|Dock8|Spp1|Adra2a|Gfra1|Mcam|Rgcc|Bmper|Ccl2|Igfbp3|Cadm4|Ednra|Aqp1
GOBP_CELL_PART_MORPHOGENESIS	0.363264	0.773976	0.0191013	0.0942072	1.0436	12	Raph1|Rac3|Sema3c|Pnpt1|Rtn4rl1|Sema6d|Wasf1|L1cam|Ret|Epha3
GOBP_CELL_PROJECTION_ORGANIZATION	0.10409	0.773976	0.0423347	0.111489	2.18975	23	Xylt1|Nr2f1|Raph1|Rac3|Enc1|Sema3c|Itga8|Efemp1|Gprc5b|Rtn4rl1|Sema6d|Wasf1|Klhl1|L1cam|Ret|Areg|Rgs2|Itga6|Epha3
GOBP_CENTRAL_NERVOUS_SYSTEM_DEVELOPMENT	0.508649	0.773976	0.0141799	0.0658366	0.729317	12	Nr2f1|Rbpj|Rac3|Hmga2|Sox5|Rtn4rl1|Sema6d|Klhl1|Col2a1
GOBP_CHEMICAL_HOMEOSTASIS	0.532247	0.773976	0.013525	0.0406504	0.678833	19	Ptprn|Steap3|Ucp2|Tmtc4|Ank|Tgm2|Gprc5b|Hmga1|Spp1|Adra2a|Pde1c|Sfrp4|Chd7|Ccl2|Angptl4|Adcy8|Fabp4|Ednra|Aqp1
GOBP_CIRCULATORY_SYSTEM_DEVELOPMENT	0.39896	0.773976	0.0177083	0.0431034	0.9394	26	Hs6st1|Rbpj|Sema3c|Plau|Lgals3|Hmga2|Hmga1|Flt1|Fosl1|Apln|Cela1|Col2a1|Rgs2|Epha3|Adam12|Tnnt2|Mcam|Rgcc|Bmper|Chd7|Ccl2|Angptl4|Tbx2|Dlx3|Ednra|Aqp1
GOBP_DEFENSE_RESPONSE	0.60234	0.773976	0.0117224	0.0396825	0.569596	16	Mapkapk3|Rbpj|Lgals3|Irf5|Gprc5b|Hmga1|Fosl1|Cela1|Serpina3n|Ifi209|Nlrp2|Ccl2|Ppl|Adcy8|Fabp4|Aqp1
GOBP_DEVELOPMENTAL_GROWTH	0.439656	0.773976	0.0162877	0.056	0.847788	17	Rbpj|Raph1|Sema3c|Plau|Hmga2|Hmga1|Sema6d|Wasf1|Cela1|L1cam|Tec|Areg|Rgs2|Chd7|Nrn1|Tbx2|Ednra
GOBP_EMBRYONIC_MORPHOGENESIS	0.613239	0.773976	0.0114575	0.0534351	0.550778	11	Rbpj|Hmga2|Itga8|Flt1|Apln|Col2a1|Ret|Chd7|Wnt9a|Tbx2|Ednra
GOBP_EMBRYO_DEVELOPMENT	0.439656	0.773976	0.0162877	0.056	0.847788	17	Xylt1|Hs6st1|Rbpj|Sema3c|Hmga2|Sox5|Itga8|Flt1|Fosl1|Apln|Col2a1|Ret|Chd7|Wnt9a|Tbx2|Dlx3|Ednra
GOBP_EMBRYO_DEVELOPMENT_ENDING_IN_BIRTH_OR_EGG_HATCHING	0.566743	0.773976	0.0126143	0.0678444	0.646849	10	Xylt1|Hs6st1|Rbpj|Sema3c
GOBP_ENZYME_LINKED_RECEPTOR_PROTEIN_SIGNALING_PATHWAY	0.309869	0.773976	0.0215316	0.0661157	1.20013	21	Spred3|Rbpj|Txnip|Itga8|Efemp1|Hmga1|Flt1|Apln|Wasf1|Rgmb|Ret|Areg|Epha3|Gfra1|Bmper|Sfrp4|Ccl2|Igfbp3|Tbx2|Cadm4|Dlx3
GOBP_EPITHELIAL_CELL_PROLIFERATION	0.556844	0.773976	0.0128705	0.0542636	0.647677	13	Ptprn|Rbpj|Plau|Hmga2|Flt1|Apln|Areg|Rgcc|Bmper|Ccl2|Igfbp3|Tbx2|Ednra
GOBP_EPITHELIUM_DEVELOPMENT	0.49755	0.773976	0.0144982	0.0413223	0.750079	21	Spred3|Rbpj|Sema3c|Txnip|Hmga2|Tgm2|Flt1|Col2a1|Ret|Areg|Mgp|Bmper|Krt13|Sfrp4|Chd7|Ppl|Wnt9a|Tbx2|Dlx3|Ednra|Aqp1
GOBP_ESTABLISHMENT_OF_PROTEIN_LOCALIZATION	0.39536	0.773976	0.017842	0.0934156	0.962873	11	Ptprn|Steap3|Ucp2
GOBP_EXPORT_FROM_CELL	0.557944	0.773976	0.0128418	0.0459856	0.660069	16	Ptprn|Steap3|Ucp2|Lgals3|Hmga2|Tgm2|Hmga1|Apln|Spp1|Adra2a|Pde1c|Rgcc|Chd7|Adcy8|Igfbp3
GOBP_GENERATION_OF_NEURONS	0.263374	0.773976	0.0241292	0.0608696	1.37179	27	Xylt1|Hs6st1|Nr2f1|Rbpj|Raph1|Rac3|Enc1|Sema3c|Sox5|Efemp1|Gprc5b|Rtn4rl1|Sema6d|Wasf1|Klhl1|L1cam|Ret|Areg|Rgs2|Itga6|Epha3|Gfra1|Nrn1|Brinp3|Wnt9a|Dlx3|Ednra
GOBP_GLAND_DEVELOPMENT	0.647435	0.773976	0.0106464	0.0530303	0.505607	10	Rbpj|Sema3c|Plau|Hmga2|Tgm2|Hmga1|Cela1|Areg|Tbx2|Ednra
GOBP_GROWTH	0.407359	0.773976	0.0174019	0.0569106	0.950366	19	Rbpj|Raph1|Sema3c|Plau|Pnpt1|Hmga2|Hmga1|Sema6d|Wasf1|Cela1|L1cam|Tec|Areg|Rgs2|Chd7|Nrn1|Igfbp3|Tbx2|Ednra
GOBP_G_PROTEIN_COUPLED_RECEPTOR_SIGNALING_PATHWAY	0.647435	0.773976	0.0106464	0.0530303	0.505607	10	Tgm2|Gprc5b|Apln|Adgre5|Areg|Rgs2|Adra2a|Ccl2|Adcy8|Ednra
GOBP_HEART_DEVELOPMENT	0.613239	0.773976	0.0114575	0.0534351	0.550778	11	Rbpj|Sema3c|Hmga1|Apln|Col2a1|Rgs2|Epha3|Tnnt2|Chd7|Tbx2|Ednra
GOBP_HOMEOSTATIC_PROCESS	0.439856	0.773976	0.0162811	0.0423729	0.861523	24	Ptprn|Steap3|Ucp2|Tmtc4|Rbpj|Ank|Rac3|Tnfrsf23|Tgm2|Gprc5b|Hmga1|Apln|Col2a1|Spp1|Adra2a|Pde1c|Sfrp4|Chd7|Ccl2|Angptl4|Adcy8|Fabp4|Ednra|Aqp1
GOBP_IMPORT_INTO_CELL	0.0869913	0.773976	0.0467507	0.229008	2.36048	11	Mapkapk3|Rac3|Lgals3|Tgm2|Slc43a2|Apln|Wasf1|Rgs2|Epha3|Sfrp4|Ccl2
GOBP_INFLAMMATORY_RESPONSE	0.407159	0.773976	0.0174091	0.0916031	0.944191	11	Rbpj|Irf5|Gprc5b|Hmga1|Fosl1|Cela1|Serpina3n|Nlrp2|Ccl2|Adcy8|Fabp4
GOBP_INORGANIC_ION_HOMEOSTASIS	0.647435	0.773976	0.0106464	0.0530303	0.505607	10	Steap3|Tmtc4|Ank|Tgm2|Spp1|Sfrp4|Chd7|Ccl2|Adcy8|Ednra
GOBP_LOCOMOTION	0.439856	0.773976	0.0162811	0.0423729	0.861523	24	Rac3|Nav3|Sema3c|Plau|Lgals3|Gcnt1|Efemp1|Flt1|Rtn4rl1|Sema6d|Ret|Itga6|Epha3|Dock8|Spp1|Adra2a|Mcam|Rgcc|Bmper|Ccl2|Igfbp3|Cadm4|Ednra|Aqp1
GOBP_MAPK_CASCADE	0.580142	0.773976	0.0122734	0.0538462	0.59649	12	Spred3|Tnfrsf23|Flt1|L1cam|Ret|Rgs2|Adra2a|Bmper|Sfrp4|Ccl2|Igfbp3|Ednra
GOBP_MESENCHYME_DEVELOPMENT	0.647435	0.773976	0.0106464	0.0530303	0.505607	10	Spred3|Rbpj|Sema3c|Hmga2|Sema6d|Ret|Epha3|Rgcc|Tbx2|Ednra
GOBP_MORPHOGENESIS_OF_AN_EPITHELIUM	0.613239	0.773976	0.0114575	0.0534351	0.550778	11	Rbpj|Sema3c|Hmga2|Tgm2|Flt1|Ret|Areg|Mgp|Tbx2|Dlx3|Ednra
GOBP_MULTICELLULAR_ORGANISMAL_LEVEL_HOMEOSTASIS	0.560544	0.773976	0.0127743	0.056014	0.620506	12	Ucp2|Rbpj|Ank|Rac3
GOBP_MUSCLE_STRUCTURE_DEVELOPMENT	0.647435	0.773976	0.0106464	0.0530303	0.505607	10	Jph1|Rbpj|Itga8|Bhlhe41|Rgs2|Tnnt2|Chd7|Igfbp3|Tbx2|Ednra
GOBP_NEGATIVE_REGULATION_OF_CELL_DIFFERENTIATION	0.125487	0.773976	0.0380919	0.212804	2.02894	10	Spred3|Rbpj|Sema3c|Hmga2|Efemp1|Sema6d|Areg|Bhlhe41|Rgs2
GOBP_NEGATIVE_REGULATION_OF_CELL_POPULATION_PROLIFERATION	0.119288	0.773976	0.0392079	0.136425	2.06536	17	Xylt1|Nr2f1|Rbpj|Sema3c|Lgals3|Efemp1|Hmga1|Flt1|Rtn4rl1|Fosl1|Apln|Sema6d
GOBP_NEGATIVE_REGULATION_OF_DEVELOPMENTAL_PROCESS	0.292771	0.773976	0.0224242	0.0873016	1.25311	16	Spred3|Xylt1|Rbpj|Sema3c|Hmga2|Efemp1|Flt1|Rtn4rl1|Sema6d|Areg|Bhlhe41|Rgs2|Rgcc|Ccl2|Wnt9a|Tbx2
GOBP_NEGATIVE_REGULATION_OF_GENE_EXPRESSION	0.394861	0.773976	0.0178606	0.0944261	0.973289	11	Nr2f1|Nav3|Enc1|Plau|Pnpt1
GOBP_NEGATIVE_REGULATION_OF_MULTICELLULAR_ORGANISMAL_PROCESS	0.212779	0.773976	0.0277523	0.110399	1.58464	16	Spred3|Rbpj|Nav3|Sema3c|Plau|Lgals3|Hmga2|Efemp1|Flt1|Apln|Sema6d
GOBP_NEGATIVE_REGULATION_OF_NUCLEOBASE_CONTAINING_COMPOUND_METABOLIC_PROCESS	0.477852	0.773976	0.0150812	0.0833333	0.794525	10	Nr2f1|Rbpj|Txnip|Hmga2|Sox5|Hmga1|Cela1|Bhlhe41|Fabp4|Tbx2
GOBP_NEGATIVE_REGULATION_OF_PROGRAMMED_CELL_DEATH	0.663834	0.773976	0.0102666	0.0387597	0.462626	13	Ucp2|Lgals3|Tnfrsf23|Hmga2|Tnfrsf22|Col2a1|Itga6|Dock8|Spp1|Angptl4|Wnt9a|Ednra|Aqp1
GOBP_NEGATIVE_REGULATION_OF_RNA_BIOSYNTHETIC_PROCESS	0.477852	0.773976	0.0150812	0.0833333	0.794525	10	Nr2f1|Rbpj|Txnip|Hmga2|Sox5|Hmga1|Cela1|Bhlhe41|Fabp4|Tbx2
GOBP_NEUROGENESIS	0.152385	0.773976	0.0340301	0.0660377	1.90084	36	Xylt1|Hs6st1|Nr2f1|Rbpj|Raph1|Rac3|Nav3|Enc1|Sema3c|Hmga2|Sox5|Tgm2|Efemp1|Gprc5b|Hmga1|Flt1|Rtn4rl1|Sema6d|Wasf1|Klhl1|L1cam|Ret|Areg|Bhlhe41|Rgs2|Itga6|Epha3|Gfra1|Chd7|Ccl2|Nrn1|Brinp3|Wnt9a|Tbx2|Dlx3|Ednra
GOBP_ORGANONITROGEN_COMPOUND_BIOSYNTHETIC_PROCESS	0.0831917	0.773976	0.0479064	0.20155	2.40566	13	Xylt1|Hs6st1|Tmtc4|Enc1|Pnpt1|Rfk|Ass1|Gcnt1|Mgst2|Rgs2|Spp1|Krt13|Adcy8
GOBP_PEPTIDE_TRANSPORT	0.665933	0.773976	0.0102184	0.0473017	0.450989	10	Ptprn
GOBP_PEPTIDYL_AMINO_ACID_MODIFICATION	0.414659	0.773976	0.0171415	0.0775194	0.925252	13	Mapkapk3|Qpctl|Tgm2|Efemp1|Gprc5b|Flt1|Ret|Areg|Epha3|Adra2a|Gfra1|Sumo3|Cadm4
GOBP_PHOSPHORYLATION	0.361564	0.773976	0.0191717	0.0578512	1.05011	21	Mapkapk3|Rfk|Hmga2|Efemp1|Gprc5b|Flt1|Apln|Ret|Tec|Areg|Rgs2|Itga6|Epha3|Adra2a|Gfra1|Rgcc|Adcy8|Igfbp3|Fabp4|Cadm4|Ednra
GOBP_POSITIVE_REGULATION_OF_CATALYTIC_ACTIVITY	0.229477	0.773976	0.0264383	0.117188	1.49095	14	Dock6|Rfk|Tnfrsf23|Hmga2|Gprc5b|Flt1|Ret|Itga6|Dock8|Adra2a|Rgcc|Ccl2|Adcy8|Prss22
GOBP_POSITIVE_REGULATION_OF_CELLULAR_COMPONENT_ORGANIZATION	0.20308	0.773976	0.0285819	0.10097	1.61197	18	Nav3|Enc1|Lgals3|Efemp1|Gprc5b|Apln|Wasf1|Adgre5|L1cam|Ret|Rgs2|Itga6|Epha3|Trabd2b|Rgcc|Sfrp4|Ccl2
GOBP_POSITIVE_REGULATION_OF_CELL_ADHESION	0.210479	0.773976	0.0279443	0.166667	1.58905	10	Rac3|Tgm2|Gcnt1|L1cam|Ret|Itga6|Dock8|Spp1|Ccl2|Dmp1
GOBP_POSITIVE_REGULATION_OF_CELL_POPULATION_PROLIFERATION	0.479852	0.773976	0.0150209	0.0416667	0.786196	22	Ptprn|Rbpj|Enc1|Plau|Lgals3|Hmga2|Tgm2|Efemp1|Gprc5b|Flt1|Apln|L1cam|Ret|Areg|Rgs2|Itga6|Epha3|Ccl2|Fabp4|Tbx2|Ednra|Aqp1
GOBP_POSITIVE_REGULATION_OF_GENE_EXPRESSION	0.109689	0.773976	0.0411104	0.227273	2.16689	10	Nr2f1|Rbpj|Hmga2|Irf5|Gprc5b|Ret|Adra2a|Rgcc|Sfrp4|Ccl2
GOBP_POSITIVE_REGULATION_OF_IMMUNE_SYSTEM_PROCESS	0.613239	0.773976	0.0114575	0.0534351	0.550778	11	Mapkapk3|Lgals3|Irf5|Gprc5b|Fosl1|Tec|Dock8|Ifi209|Rgcc|Ccl2|Ednra
GOBP_POSITIVE_REGULATION_OF_INTRACELLULAR_SIGNAL_TRANSDUCTION	0.613239	0.773976	0.0114575	0.0534351	0.550778	11	Steap3|Tgm2|Gprc5b|Flt1|L1cam|Ret|Adra2a|Bmper|Ccl2|Igfbp3|Ednra
GOBP_POSITIVE_REGULATION_OF_LOCOMOTION	0.663834	0.773976	0.0102666	0.0387597	0.462626	13	Sema3c|Plau|Lgals3|Flt1|Sema6d|Ret|Itga6|Dock8|Adra2a|Mcam|Ccl2|Ednra|Aqp1
GOBP_POSITIVE_REGULATION_OF_MOLECULAR_FUNCTION	0.439656	0.773976	0.0162877	0.056	0.847788	17	Dock6|Rfk|Tnfrsf23|Hmga2|Gprc5b|Flt1|Fosl1|Ret|Itga6|Dock8|Tnnt2|Adra2a|Rgcc|Ccl2|Adcy8|Prss22|Ednra
GOBP_POSITIVE_REGULATION_OF_MULTICELLULAR_ORGANISMAL_PROCESS	0.370563	0.773976	0.0188035	0.0438596	1.0218	28	Ucp2|Rbpj|Plau|Lgals3|Hmga2|Sox5|Tgm2|Irf5|Gprc5b|Flt1|Apln|Adgre5|Cela1|L1cam|Ret|Rgs2|Adam12|Dock8|Spp1|Adra2a|Rgcc|Bmper|Chd7|Ccl2|Fabp4|Tbx2|Ednra|Aqp1
GOBP_POSITIVE_REGULATION_OF_NUCLEOBASE_CONTAINING_COMPOUND_METABOLIC_PROCESS	0.309869	0.773976	0.0215316	0.0661157	1.20013	21	Ptprn|Nr2f1|Rbpj|Pnpt1|Hmga2|Itga8|Irf5|Hmga1|Fosl1|Apln|Rgmb|Cela1|Ret|Zfp467|Itga6|Spp1|Rgcc|Chd7|Igfbp3|Tbx2|Dlx3
GOBP_POSITIVE_REGULATION_OF_PHOSPHORUS_METABOLIC_PROCESS	0.580142	0.773976	0.0122734	0.0538462	0.59649	12	Hmga2|Gprc5b|Flt1|Apln|Ret|Areg|Itga6|Adra2a|Gfra1|Rgcc|Adcy8|Ednra
GOBP_POSITIVE_REGULATION_OF_PHOSPHORYLATION	0.580142	0.773976	0.0122734	0.0538462	0.59649	12	Hmga2|Gprc5b|Flt1|Apln|Ret|Areg|Itga6|Adra2a|Gfra1|Rgcc|Adcy8|Ednra
GOBP_POSITIVE_REGULATION_OF_PROGRAMMED_CELL_DEATH	0.163484	0.773976	0.0326385	0.189394	1.80574	10	Steap3|Txnip|Tgm2|Irf5|Fosl1|Ret|Itga6|Rgcc|Sfrp4|Igfbp3
GOBP_POSITIVE_REGULATION_OF_PROTEIN_METABOLIC_PROCESS	0.526647	0.773976	0.0136778	0.0546875	0.695778	14	Tnfrsf23|Hmga2|Gprc5b|Flt1|Ret|Areg|Adra2a|Trabd2b|Gfra1|Rgcc|Adcy8|Sumo3|Prss22|Ednra
GOBP_POSITIVE_REGULATION_OF_PROTEIN_MODIFICATION_PROCESS	0.613239	0.773976	0.0114575	0.0534351	0.550778	11	Hmga2|Gprc5b|Flt1|Ret|Areg|Adra2a|Trabd2b|Gfra1|Rgcc|Adcy8|Ednra
GOBP_POSITIVE_REGULATION_OF_RNA_METABOLIC_PROCESS	0.333767	0.773976	0.0203839	0.0655738	1.14587	20	Ptprn|Nr2f1|Rbpj|Pnpt1|Hmga2|Itga8|Irf5|Hmga1|Fosl1|Apln|Rgmb|Cela1|Ret|Zfp467|Itga6|Spp1|Rgcc|Chd7|Tbx2|Dlx3
GOBP_POSITIVE_REGULATION_OF_SIGNAL_TRANSDUCTION	0.469853	0.773976	0.0153251	0.0555556	0.797434	16	Steap3|Rbpj|Itga8|Tgm2|Gprc5b|Flt1|Wasf1|L1cam|Ret|Adra2a|Bmper|Sfrp4|Ccl2|Igfbp3|Wnt9a|Ednra
GOBP_POSITIVE_REGULATION_OF_TRANSCRIPTION_BY_RNA_POLYMERASE_II	0.449255	0.773976	0.0159741	0.0629921	0.852094	15	Ptprn|Nr2f1|Rbpj|Hmga2|Itga8|Irf5|Hmga1|Fosl1|Cela1|Zfp467|Itga6|Rgcc|Chd7|Tbx2|Dlx3
GOBP_PROTEIN_CONTAINING_COMPLEX_ASSEMBLY	0.126187	0.773976	0.0379709	0.198473	2.04575	11	Nav3|Pnpt1|Celf5|Lgals3|Tgm2|Ssh3|Kctd5|Kank3|Mgp|Trabd2b|Adcy8
GOBP_PROTEOLYSIS	0.555144	0.773976	0.0129149	0.0403226	0.643743	18	Enc1|Plau|Tnfrsf23|Col28a1|Tgm2|Kctd5|Cela1|Serpina3n|Ret|Mmp15|Adam12|Adra2a|Trabd2b|Sumo3|Clca3a1|Prss22|Wnt9a|Aqp1
GOBP_REGULATION_OF_ANATOMICAL_STRUCTURE_MORPHOGENESIS	0.566543	0.773976	0.0126194	0.04	0.605563	17	Rbpj|Rac3|Sema3c|Lgals3|Hmga2|Flt1|Sema6d|Cela1|L1cam|Ret|Adam12|Rgcc|Bmper|Ccl2|Tbx2|Ednra|Aqp1
GOBP_REGULATION_OF_CATALYTIC_ACTIVITY	0.479852	0.773976	0.0150209	0.0416667	0.786196	22	Dock6|Rfk|Tnfrsf23|Hmga2|Col28a1|Gprc5b|Flt1|Serpina3n|Ret|Rgs2|Itga6|Epha3|Dock8|Adra2a|Rgcc|Ccl2|Angptl4|Adcy8|Prss22|Wnt9a|Fabp4|Aqp1
GOBP_REGULATION_OF_CELLULAR_LOCALIZATION	0.613239	0.773976	0.0114575	0.0534351	0.550778	11	Ucp2|Lgals3|Epha3|Tnnt2|Adra2a|Pde1c|Bmper|Ccl2|Adcy8|Sumo3|Ednra
GOBP_REGULATION_OF_CELL_ADHESION	0.0733927	0.773976	0.0512782	0.174603	2.50622	16	Rbpj|Rac3|Plau|Lgals3|Ass1|Tgm2|Gcnt1|L1cam|Ret|Itga6|Epha3|Dock8|Spp1|Rgcc|Ccl2|Dmp1
GOBP_REGULATION_OF_GROWTH	0.477852	0.773976	0.0150812	0.0833333	0.794525	10	Rbpj|Sema3c|Pnpt1|Hmga2|Sema6d|L1cam|Rgs2|Chd7|Igfbp3|Tbx2
GOBP_REGULATION_OF_HYDROLASE_ACTIVITY	0.608139	0.773976	0.011581	0.0393701	0.532559	15	Dock6|Tnfrsf23|Col28a1|Flt1|Serpina3n|Ret|Rgs2|Itga6|Epha3|Dock8|Ccl2|Angptl4|Prss22|Wnt9a|Aqp1
GOBP_REGULATION_OF_IMMUNE_SYSTEM_PROCESS	0.526647	0.773976	0.0136778	0.0546875	0.695778	14	Mapkapk3|Rac3|Lgals3|Gcnt1|Irf5|Gprc5b|Fosl1|Tec|Dock8|Ifi209|Rgcc|Ccl2|Ppl|Ednra
GOBP_REGULATION_OF_INTRACELLULAR_SIGNAL_TRANSDUCTION	0.469853	0.773976	0.0153251	0.0555556	0.797434	16	Steap3|Spred3|Tnfrsf23|Tgm2|Gprc5b|Flt1|L1cam|Ret|Rgs2|Adra2a|Bmper|Sfrp4|Ccl2|Igfbp3|Cadm4|Ednra
GOBP_REGULATION_OF_LOCOMOTION	0.479852	0.773976	0.0150209	0.0416667	0.786196	22	Rac3|Nav3|Sema3c|Plau|Lgals3|Gcnt1|Efemp1|Flt1|Sema6d|Ret|Itga6|Epha3|Dock8|Adra2a|Mcam|Rgcc|Bmper|Ccl2|Igfbp3|Cadm4|Ednra|Aqp1
GOBP_REGULATION_OF_MULTICELLULAR_ORGANISMAL_DEVELOPMENT	0.393561	0.773976	0.0179093	0.0434783	0.979852	27	Spred3|Rbpj|Ank|Sema3c|Lgals3|Hmga2|Sox5|Tgm2|Efemp1|Flt1|Sema6d|Adgre5|Cela1|L1cam|Bhlhe41|Rgs2|Adam12|Mgp|Rgcc|Bmper|Sfrp4|Chd7|Ccl2|Dmp1|Wnt9a|Tbx2|Aqp1
GOBP_REGULATION_OF_PHOSPHORUS_METABOLIC_PROCESS	0.469853	0.773976	0.0153251	0.0555556	0.797434	16	Hmga2|Gprc5b|Flt1|Apln|Ret|Areg|Rgs2|Itga6|Adra2a|Gfra1|Rgcc|Adcy8|Igfbp3|Fabp4|Cadm4|Ednra
GOBP_REGULATION_OF_PHOSPHORYLATION	0.469853	0.773976	0.0153251	0.0555556	0.797434	16	Hmga2|Gprc5b|Flt1|Apln|Ret|Areg|Rgs2|Itga6|Adra2a|Gfra1|Rgcc|Adcy8|Igfbp3|Fabp4|Cadm4|Ednra
GOBP_REGULATION_OF_PROTEIN_MODIFICATION_PROCESS	0.49585	0.773976	0.0145476	0.0551181	0.745583	15	Hmga2|Gprc5b|Flt1|Ret|Areg|Rgs2|Adra2a|Trabd2b|Gfra1|Rgcc|Adcy8|Igfbp3|Fabp4|Cadm4|Ednra
GOBP_REGULATION_OF_RESPONSE_TO_EXTERNAL_STIMULUS	0.526647	0.773976	0.0136778	0.0546875	0.695778	14	Mapkapk3|Xylt1|Sema3c|Plau|Gprc5b|Rtn4rl1|Fosl1|Sema6d|Ifi209|Nlrp2|Ccl2|Ppl|Fabp4|Ednra
GOBP_REGULATION_OF_RESPONSE_TO_STRESS	0.282072	0.773976	0.0230177	0.0806452	1.28749	18	Mapkapk3|Steap3|Xylt1|Plau|Tnfrsf23|Hmga2|Gprc5b|Rtn4rl1|Fosl1|Ifi209|Adra2a|Nlrp2|Sfrp4|Ccl2|Ppl|Adcy8|Fabp4|Cadm4
GOBP_REGULATION_OF_SECRETION	0.663834	0.773976	0.0102666	0.0387597	0.462626	13	Ptprn|Ucp2|Lgals3|Hmga2|Apln|Spp1|Adra2a|Pde1c|Rgcc|Chd7|Adcy8|Igfbp3|Aqp1
GOBP_REGULATION_OF_TRANSPORT	0.49755	0.773976	0.0144982	0.0413223	0.750079	21	Ptprn|Ucp2|Lgals3|Hmga2|Tgm2|Slc43a2|Apln|Rgs2|Epha3|Spp1|Tnnt2|Adra2a|Pde1c|Rgcc|Sfrp4|Chd7|Ccl2|Adcy8|Igfbp3|Ednra|Aqp1
GOBP_REPRODUCTION	0.647435	0.773976	0.0106464	0.0530303	0.505607	10	Ptprn|Rbpj|Hmga2|Hmga1|Fosl1|Areg|Rgs2|Adra2a|Chd7|Ednra
GOBP_RESPONSE_TO_CYTOKINE	0.560144	0.773976	0.0127846	0.0561534	0.622049	12	Ptprn|Mapkapk3
GOBP_RESPONSE_TO_ENDOGENOUS_STIMULUS	0.352265	0.773976	0.019564	0.0446429	1.10226	30	Spred3|Rbpj|Hmga2|Sox5|Itga8|Ass1|Tgm2|Hmga1|Ly6a|Flt1|Apln|Wasf1|Rgmb|Col2a1|Serpina3n|Areg|Epha3|Ly6c1|Spp1|Adra2a|Acsbg1|Bmper|Sfrp4|Ccl2|Adcy8|Tbx2|Cadm4|Dlx3|Ednra|Aqp1
GOBP_RESPONSE_TO_GROWTH_FACTOR	0.449255	0.773976	0.0159741	0.0629921	0.852094	15	Spred3|Rbpj|Sox5|Itga8|Flt1|Apln|Wasf1|Rgmb|Col2a1|Bmper|Sfrp4|Ccl2|Tbx2|Cadm4|Dlx3
GOBP_RESPONSE_TO_LIPID	0.635036	0.773976	0.0109372	0.0390625	0.496984	14	Mapkapk3|Hmga2|Ass1|Ret|Areg|Epha3|Spp1|Acsbg1|Ccl2|Adcy8|Brinp3|Tbx2|Ednra|Aqp1
GOBP_RESPONSE_TO_OXYGEN_CONTAINING_COMPOUND	0.462254	0.773976	0.0155609	0.0420168	0.825251	23	Ptprn|Mapkapk3|Ucp2|Tgm2|Irf5|Hmga1|Ly6a|Serpina3n|Ret|Areg|Epha3|Ly6c1|Spp1|Tnnt2|Adra2a|Pde1c|Ccl2|Adcy8|Brinp3|Fabp4|Tbx2|Ednra|Aqp1
GOBP_RESPONSE_TO_WOUNDING	0.663834	0.773976	0.0102666	0.0387597	0.462626	13	Xylt1|Plau|Hmga1|Rtn4rl1|Fosl1|Tec|Adra2a|Ccl2|Ppl|Cadm4|Ednra|F13a1|Aqp1
GOBP_SECRETION	0.566543	0.773976	0.0126194	0.04	0.605563	17	Ptprn|Steap3|Ucp2|Lgals3|Hmga2|Tgm2|Hmga1|Apln|Spp1|Adra2a|Pde1c|Rgcc|Chd7|Adcy8|Igfbp3|Ednra|Aqp1
GOBP_SIGNAL_RELEASE	0.635036	0.773976	0.0109372	0.0390625	0.496984	14	Ptprn|Ucp2|Lgals3|Hmga2|Tgm2|Hmga1|Apln|Spp1|Adra2a|Pde1c|Chd7|Adcy8|Igfbp3|Aqp1
GOBP_SKELETAL_SYSTEM_DEVELOPMENT	0.580142	0.773976	0.0122734	0.0538462	0.59649	12	Bgn|Xylt1|Lgals3|Hmga2|Sox5|Efemp1|Col2a1|Mgp|Sfrp4|Chd7|Wnt9a|Ednra
GOBP_SMALL_MOLECULE_METABOLIC_PROCESS	0.315368	0.773976	0.0212578	0.09375	1.19276	14	Ucp2|Ank|Rfk|Nudt4|Slc37a2|Ass1|Cbr2|Mgst2|Spp1|Acsbg1|Adcy8|Igfbp3|Gdpd1|Fabp4
GOBP_SUPRAMOLECULAR_FIBER_ORGANIZATION	0.0878912	0.773976	0.0464877	0.25	2.38358	10	Rac3|Nav3|Col28a1|Wasf1|Ssh3|Col2a1|Kank3|Tnnt2|Rgcc|Krt13
GOBP_TISSUE_MORPHOGENESIS	0.526647	0.773976	0.0136778	0.0546875	0.695778	14	Rbpj|Sema3c|Hmga2|Tgm2|Gcnt1|Flt1|Ret|Areg|Mgp|Tnnt2|Chd7|Tbx2|Dlx3|Ednra
GOBP_TRANSMEMBRANE_RECEPTOR_PROTEIN_TYROSINE_KINASE_SIGNALING_PATHWAY	0.364664	0.773976	0.0190436	0.0787402	1.06512	15	Rbpj|Txnip|Efemp1|Hmga1|Flt1|Apln|Wasf1|Ret|Areg|Epha3|Gfra1|Ccl2|Igfbp3|Tbx2|Cadm4
GOBP_TRANSMEMBRANE_TRANSPORT	0.635036	0.773976	0.0109372	0.0390625	0.496984	14	Steap3|Ucp2|Ank|Pnpt1|Slc37a2|Slc43a2|Svop|Lrrc8b|Rgs2|Chd7|Ccl2|Clca3a1|Ednra|Aqp1
GOBP_TUBE_DEVELOPMENT	0.39896	0.773976	0.0177083	0.0431034	0.9394	26	Hs6st1|Rbpj|Sema3c|Plau|Lgals3|Hmga2|Tgm2|Hmga1|Flt1|Apln|Cela1|Col2a1|Ret|Areg|Adam12|Mgp|Spp1|Mcam|Rgcc|Bmper|Chd7|Ccl2|Angptl4|Tbx2|Ednra|Aqp1
GOBP_TUBE_MORPHOGENESIS	0.479852	0.773976	0.0150209	0.0416667	0.786196	22	Hs6st1|Rbpj|Plau|Lgals3|Hmga2|Tgm2|Flt1|Apln|Cela1|Ret|Areg|Adam12|Mgp|Mcam|Rgcc|Bmper|Chd7|Ccl2|Angptl4|Tbx2|Ednra|Aqp1
GOBP_VASCULATURE_DEVELOPMENT	0.49755	0.773976	0.0144982	0.0413223	0.750079	21	Hs6st1|Rbpj|Sema3c|Plau|Lgals3|Hmga2|Flt1|Fosl1|Apln|Cela1|Adam12|Mcam|Rgcc|Bmper|Chd7|Ccl2|Angptl4|Tbx2|Dlx3|Ednra|Aqp1
GOBP_VESICLE_MEDIATED_TRANSPORT	0.069993	0.773976	0.0526059	0.230769	2.55639	12	Mapkapk3|Steap3|Rac3|Lgals3|Tgm2|Apln|Wasf1|Epha3|Adra2a|Sorcs1|Sfrp4|Ccl2
GOCC_CELL_BODY	0.608139	0.773976	0.011581	0.0393701	0.532559	15	Ptprn|Rac3|Enc1|Itga8|Ass1|Klhl1|L1cam|Ret|Adra2a|Pde1c|Gfra1|Ccl2|Adcy8|Brinp3|Aqp1
GOCC_COLLAGEN_CONTAINING_EXTRACELLULAR_MATRIX	0.522648	0.773976	0.0137879	0.047619	0.683515	16	Sparcl1|Bgn|Sema3c|Col5a3|Lgals3|Col28a1|Tgm2|Efemp1|Sema6d|Cela1|Col2a1|Itga6|Mgp|Bmper|Angptl4|F13a1
GOCC_EXTERNAL_ENCAPSULATING_STRUCTURE	0.492151	0.773976	0.0146556	0.0483871	0.772492	18	Sparcl1|Bgn|Sema3c|Col5a3|Lgals3|Col28a1|Tgm2|Efemp1|Sema6d|Cela1|Col2a1|Mmp15|Itga6|Mgp|Bmper|Angptl4|Dmp1|F13a1
GOCC_EXTRACELLULAR_SPACE	0.310169	0.773976	0.0215165	0.0458716	1.22006	33	Sparcl1|Bgn|Xylt1|Sema3c|Plau|Col5a3|Lgals3|Col28a1|Gcnt1|Efemp1|Gprc5b|Flt1|Apln|Cp|Cela1|Col2a1|Serpina3n|Areg|Mmp15|Mgp|Spp1|Gfra1|Mcam|Bmper|Krt13|Sfrp4|Ccl2|Nrn1|Angptl4|Igfbp3|Prss22|Wnt9a|Aqp1
GOCC_NEURON_PROJECTION	0.635036	0.773976	0.0109372	0.0390625	0.496984	14	Ptprn|Rac3|Itga8|Ass1|Klhl1|L1cam|Ret|Epha3|Adra2a|Gfra1|Ccl2|Adcy8|Brinp3|Aqp1
GOCC_SOMATODENDRITIC_COMPARTMENT	0.60234	0.773976	0.0117224	0.0396825	0.569596	16	Ptprn|Rac3|Enc1|Itga8|Ass1|Klhl1|L1cam|Ret|Epha3|Adra2a|Pde1c|Gfra1|Ccl2|Adcy8|Brinp3|Aqp1
GOCC_SYNAPSE	0.411059	0.773976	0.0172693	0.0720077	0.916139	14	Ptprn|Sparcl1
GOMF_ADENYL_NUCLEOTIDE_BINDING	0.105789	0.773976	0.0419532	0.2	2.21554	12	Mapkapk3|Nav3|Rfk|Ass1|Flt1|Ret|Tec|Epha3|Pde1c|Acsbg1|Chd7|Adcy8
GOMF_CIS_REGULATORY_REGION_SEQUENCE_SPECIFIC_DNA_BINDING	0.530747	0.773976	0.0135658	0.0615385	0.681703	12	Nr2f1|Rbpj|Hmga2|Sox5|Irf5|Hmga1|Fosl1|Bhlhe41|Zfp467|Chd7|Tbx2|Dlx3
GOMF_ENZYME_REGULATOR_ACTIVITY	0.206279	0.773976	0.0283023	0.11811	1.59768	15	Dock6|Txnip|Arhgap36|Col28a1|Gprc5b|Serpina3n|Mgst2|Areg|Rgs2|Dock8|Nlrp2|Rgcc|Angptl4|Igfbp3|Prss22
GOMF_MOLECULAR_FUNCTION_ACTIVATOR_ACTIVITY	0.211279	0.773976	0.0278772	0.104	1.57446	17	Sema3c|Lgals3|Arhgap36|Efemp1|Gprc5b|Hmga1|Apln|Sema6d|Mgst2|Areg|Rgs2|Spp1|Rgcc|Ccl2|Igfbp3|Prss22|Wnt9a
GOMF_PURINE_NUCLEOTIDE_BINDING	0.0682932	0.773976	0.0533057	0.203125	2.58432	14	Mapkapk3|Rac3|Nav3|Rfk|Ass1|Tgm2|Flt1|Ret|Tec|Epha3|Pde1c|Acsbg1|Chd7|Adcy8
GOMF_RNA_POLYMERASE_II_TRANSCRIPTION_REGULATORY_REGION_SEQUENCE_SPECIFIC_DNA_BINDING	0.530747	0.773976	0.0135658	0.0615385	0.681703	12	Nr2f1|Rbpj|Hmga2|Sox5|Irf5|Hmga1|Fosl1|Bhlhe41|Zfp467|Chd7|Tbx2|Dlx3
GOMF_SEQUENCE_SPECIFIC_DNA_BINDING	0.50415	0.773976	0.0143081	0.0620155	0.740202	13	Nr2f1|Rbpj|Hmga2|Sox5|Irf5|Hmga1|Fosl1|Bhlhe41|Zfp467|Cxxc4|Chd7|Tbx2|Dlx3
GOMF_SIGNALING_RECEPTOR_BINDING	0.462254	0.773976	0.0155609	0.0420168	0.825251	23	Spred3|Sema3c|Lgals3|Itga8|Efemp1|Hmga1|Ly6a|Rtn4rl1|Apln|Sema6d|Col2a1|L1cam|Areg|Itga6|Ly6c1|Spp1|Adra2a|Gfra1|Ccl2|Wnt9a|Fabp4|Cadm4|Aqp1
GOMF_SIGNALING_RECEPTOR_REGULATOR_ACTIVITY	0.372763	0.773976	0.0187151	0.0992366	1.02287	11	Sema3c|Lgals3|Efemp1|Ly6a|Apln|Sema6d|Areg|Ly6c1|Spp1|Ccl2|Wnt9a
GOMF_STRUCTURAL_MOLECULE_ACTIVITY	0.106089	0.773976	0.0418868	0.21374	2.20311	11	Bgn|Jph1|Col5a3|Col28a1|Efemp1|Hmga1|Col2a1|Tnnt2|Bmper|Krt13|Ppl
GOMF_TRANSCRIPTION_REGULATOR_ACTIVITY	0.562044	0.773976	0.0127354	0.0610687	0.62946	11	Nr2f1|Rbpj|Hmga2|Sox5|Irf5|Hmga1|Fosl1|Bhlhe41|Zfp467|Tbx2|Dlx3
GRAESSMANN_APOPTOSIS_BY_DOXORUBICIN_DN	0.147085	0.773976	0.0347461	0.141732	1.91721	15	Steap3|Bgn|Ank|Enc1|Txnip|Rfk|Nudt4|Hmga2|Gcnt1|Sema6d|Cela1|Zfp467|Chd7|Dmp1|Gdpd1
GRAESSMANN_APOPTOSIS_BY_DOXORUBICIN_UP	0.50435	0.773976	0.0143023	0.0409836	0.716167	20	Hs6st1|Plin2|Pnpt1|Slc37a2|Tnfrsf23|Tnfrsf22|Ass1|Tgm2|Hmga1|Ly6a|Fosl1|Cbr2|Areg|Mmp15|Itga6|Rgcc|Ccl2|Ggct|Tbx2|Aqp1
GRAESSMANN_APOPTOSIS_BY_SERUM_DEPRIVATION_UP	0.134187	0.773976	0.0366524	0.180101	1.99511	12	Bgn|Jph1|Enc1|Txnip|Pnpt1|Col5a3|Hmga2|Tnfrsf22
GSK3B_TARGET_GENES	0.423758	0.773976	0.0168242	0.0840113	0.93065	12	Tmcc3|Steap3|Txnip|Sox5|Tgm2|Gcnt1|Wasf1|Bhlhe41|Dock8|Sorcs1|Mir99ahg
HNF4G_TARGET_GENES	0.223278	0.773976	0.0269105	0.147082	1.51603	11	Tmcc3|Spred3|Ucp2|Plin2
HOXC12_TARGET_GENES	0.234277	0.773976	0.0260844	0.136108	1.50776	12	Tmcc3|Steap3|Ucp2|Hs6st1
HSF1_TARGET_GENES	0.19588	0.773976	0.0292337	0.174242	1.66128	10	Plin2|Celf5|Slc37a2|Hmga2|Slc43a2|Kctd5|Mgst2|Itga6|Krt13|Rprm
LAZARO_GENETIC_MOUSE_MODEL_HIGH_GRADE_SMALL_CELL_NEUROENDOCRINE_LUNG_CARCINOMA_DN	0.349165	0.773976	0.0196977	0.04786	1.0786	27	Tmcc3|Steap3|Spred3|Jph1|Sema3c|Tnfrsf22|Tgm2|Efemp1|Irf5|Flt1|Adgre5|Bhlhe41|Mmp15|Kank3|Ly6c1|Samd5|Dock8|Pde1c|Cxxc4|Mir99ahg|Mcam|Rgcc|Bmper|Nrn1|Adcy8
LEE_BMP2_TARGETS_UP	0.580042	0.773976	0.012276	0.0452888	0.612622	15	Tmcc3|Mapkapk3
LIU_OVARIAN_CANCER_TUMORS_AND_XENOGRAFTS_XDGS_DN	0.290671	0.773976	0.0225385	0.0462963	1.26381	34	Sparcl1|Bgn|Xylt1|Nav3|Sema3c|Plau|Col5a3|Eva1c|Slc37a2|Itga8|Efemp1|Flt1|Cp|Adgre5|Col2a1|Serpina3n|Bhlhe41|Rgs2|Epha3|Kank3|Samd5|Adam12|Mgp|Dock8|Spp1|Trabd2b|Gfra1|Rgcc|Sfrp4|Tmem200a|Fabp4|Ednra|F13a1|Aqp1
LYL1_TARGET_GENES	0.559844	0.773976	0.0127924	0.0450855	0.647149	16	Mapkapk3|Steap3|Ucp2
MAFA_TARGET_GENES	0.109889	0.773976	0.0410684	0.212972	2.19519	11	Rbpj|Enc1|Eva1c|Ass1|Lrrc8b|Fosl1|Sema6d|Col2a1|Bhlhe41|Dock8
MIR_3094_3P	0.0907909	0.773976	0.0456661	0.243582	2.32238	10	Tmcc3|Jph1|Rbpj|Ank|Raph1|Rfk|Arhgap36
MIR_325_3P	0.322268	0.773976	0.0209227	0.114504	1.18024	11	Mapkapk3|Ank|Pnpt1|Lgals3|Efemp1|Adam12|Krt13|Brinp3|Gdpd1|Clca3a1|Prss22
MIR_466L_3P	0.185881	0.773976	0.0301959	0.104839	1.67373	18	Hs6st1|Jph1|Rbpj|Enc1|Plau|Itga8|Tnfrsf22|Efemp1|Col2a1|Tec|Itga6|Epha3|Dock8|Sorcs1|Bmper|Igfbp3|Prss22|Wnt9a
MIR_669C_3P	0.456754	0.773976	0.0157342	0.0697674	0.832727	13	Raph1|Plau|Lgals3|Sox5|Slc43a2|Sema6d|Rgmb|Zfp467|Cxxc4|Mcam|Chd7|Prss22|Klk10
NABA_CORE_MATRISOME	0.183582	0.773976	0.0304274	0.167939	1.73102	11	Sparcl1|Bgn|Col5a3|Col28a1|Efemp1|Col2a1|Mgp|Spp1|Bmper|Igfbp3|Dmp1
NABA_MATRISOME	0.315268	0.773976	0.0212627	0.0521739	1.17582	27	Sparcl1|Bgn|Sema3c|Plau|Col5a3|Lgals3|Col28a1|Tgm2|Efemp1|Sema6d|Cela1|Col2a1|Serpina3n|Areg|Mmp15|Adam12|Mgp|Spp1|Bmper|Sfrp4|Ccl2|Angptl4|Igfbp3|Dmp1|Brinp3|Wnt9a|F13a1
NABA_MATRISOME_ASSOCIATED	0.522648	0.773976	0.0137879	0.047619	0.683515	16	Sema3c|Plau|Lgals3|Tgm2|Sema6d|Cela1|Serpina3n|Areg|Mmp15|Adam12|Sfrp4|Ccl2|Angptl4|Brinp3|Wnt9a|F13a1
NR1I2_TARGET_GENES	0.668133	0.773976	0.0101679	0.0314961	0.426047	15	Tmcc3|Plin2|Nav3|Col28a1|Tgm2|Slc43a2|Fosl1|Serpina3n|Mgst2|Itga6|Spp1|Krt13|Prss22|Fabp4|Hsd17b14
OGT_TARGET_GENES	0.129387	0.773976	0.0374296	0.212121	2.02243	10	Tmcc3|Mapkapk3|Enc1|Sox5|Svop|Fosl1|Zfp467|Cxxc4|Rgcc|Ppl
RCOR1_TARGET_GENES	0.274973	0.773976	0.023428	0.129771	1.3376	11	Steap3|Txnip|Tnfrsf23|Tnfrsf22|Gcnt1|Slc43a2|Mgst2|Bhlhe41|Dock8|Mcam|Clca3a1
REACTOME_EXTRACELLULAR_MATRIX_ORGANIZATION	0.157784	0.773976	0.0333359	0.196535	1.87382	10	Bgn|Col5a3|Itga8|Col28a1|Col2a1|Mmp15|Itga6|Adam12|Spp1
REACTOME_METABOLISM	0.50105	0.773976	0.014397	0.0532656	0.764564	16	Bgn|Ucp2|Xylt1|Hs6st1
REACTOME_METABOLISM_OF_PROTEINS	0.210479	0.773976	0.0279443	0.166667	1.58905	10	Sparcl1|Gcnt1|Cp|Areg|Spp1|Adra2a|Nrn1|Igfbp3|Sumo3|Dmp1
SCHAEFFER_PROSTATE_DEVELOPMENT_48HR_UP	0.191881	0.773976	0.0296103	0.139535	1.66545	13	Tmtc4|Pnpt1|Eva1c|Efemp1|Gprc5b|Ly6a|Cbr2|Rgs2|Epha3|Krt13|Nrn1|Rprm|Gdpd1
SERVITJA_LIVER_HNF1A_TARGETS_UP	0.442856	0.773976	0.0161823	0.0909091	0.866755	10	Sparcl1|Ucp2|Enc1|Txnip|Gprc5b|Mgst2|Rgs2|Adra2a|Ccl2|Fabp4
SWEET_LUNG_CANCER_KRAS_UP	0.163484	0.773976	0.0326385	0.189394	1.80574	10	Plin2|Nr2f1|Rfk|Nudt4|Lgals3|Itga8|Areg|Spp1|Rgcc|Igfbp3
TABULA_MURIS_SENIS_GONADAL_ADIPOSE_TISSUE_ENDOTHELIAL_CELL_AGEING	0.394861	0.773976	0.0178606	0.0942905	0.971891	11	Spred3|Hs6st1|Efemp1|Gprc5b|Ly6a|Ly6c1|Mgp|Spp1|Trabd2b|Rgcc
ZC3H11A_TARGET_GENES	0.660134	0.773976	0.0103518	0.031746	0.455676	16	Rac3|Enc1|Sema3c|Eva1c|Itga8|Gcnt1|Rtn4rl1|Adgre5|Itga6|Plekha6|Adra2a|Rgcc|Rprm|Tmem200a|Txlnb|Hsd17b14
ZFP319_TARGET_GENES	0.477852	0.773976	0.0150812	0.0833333	0.794525	10	Nav3|Plau|Nudt4|Sox5|Efemp1|Cp|Spp1|Trabd2b|Nrn1|Tbx2
ZFP874B_TARGET_GENES	0.353765	0.773976	0.0194999	0.074859	1.07451	16	Steap3|Hs6st1|Jph1|Plin2|Ank
ZFP92_TARGET_GENES	0.19518	0.773976	0.0292988	0.160305	1.65233	11	Plin2|Eva1c|Flt1|Cp|Mgst2|Kank3|Plekha6|Spp1|Mir99ahg|Chd7|Tmem200a
GOBP_HORMONE_TRANSPORT	0.686631	0.77996	0.00974643	0.0384615	0.426065	12	Ptprn|Ucp2|Hmga2|Hmga1|Apln|Spp1|Adra2a|Pde1c|Chd7|Adcy8|Igfbp3|Aqp1
GOBP_REGULATION_OF_HORMONE_LEVELS	0.686631	0.77996	0.00974643	0.0384615	0.426065	12	Ptprn|Ucp2|Hmga2|Hmga1|Apln|Spp1|Adra2a|Pde1c|Chd7|Adcy8|Igfbp3|Aqp1
GOBP_RESPONSE_TO_BACTERIUM	0.686631	0.77996	0.00974643	0.0384615	0.426065	12	Mapkapk3|Rbpj|Irf5|Ly6a|Serpina3n|Tnnt2|Chd7|Ccl2|Ppl|Fabp4|Ednra|Aqp1
GOBP_RESPONSE_TO_HORMONE	0.686631	0.77996	0.00974643	0.0384615	0.426065	12	Hmga2|Ass1|Hmga1|Serpina3n|Areg|Epha3|Spp1|Adra2a|Acsbg1|Adcy8|Ednra|Aqp1
GOBP_CYTOSKELETON_ORGANIZATION	0.715228	0.793192	0.00910342	0.0381679	0.393413	11	Rac3|Nav3|Wasf1|Ssh3|Epha3|Kank3|Tnnt2|Rgcc|Krt13|Ppl|Aqp1
GOBP_HEAD_DEVELOPMENT	0.715228	0.793192	0.00910342	0.0381679	0.393413	11	Nr2f1|Rbpj|Rac3|Hmga2|Rtn4rl1|Sema6d|Klhl1|Col2a1|Chd7|Ednra|Aqp1
GOBP_NEGATIVE_REGULATION_OF_MOLECULAR_FUNCTION	0.715228	0.793192	0.00910342	0.0381679	0.393413	11	Hmga2|Col28a1|Serpina3n|Rgs2|Tnnt2|Sfrp4|Angptl4|Sumo3|Wnt9a|Fabp4|Aqp1
GOBP_NEGATIVE_REGULATION_OF_PROTEIN_METABOLIC_PROCESS	0.715228	0.793192	0.00910342	0.0381679	0.393413	11	Enc1|Plau|Pnpt1|Col28a1|Serpina3n|Rgs2|Igfbp3|Wnt9a|Fabp4|Cadm4|Aqp1
GOBP_REGULATION_OF_ANATOMICAL_STRUCTURE_SIZE	0.715228	0.793192	0.00910342	0.0381679	0.393413	11	Sema3c|Apln|Sema6d|Ssh3|L1cam|Ret|Rgs2|Kank3|Adra2a|Ednra|Aqp1
BERENJENO_TRANSFORMED_BY_RHOA_UP	0.743826	0.798418	0.00846663	0.0378788	0.361148	10	Pnpt1|Hmga2|Fosl1|Itga6|Adam12|Spp1|Tnnt2|Ccl2|Ggct|Aqp1
GOBP_REGULATION_OF_PROGRAMMED_CELL_DEATH	0.739326	0.798418	0.00856661	0.0168067	0.3301	23	Steap3|Ucp2|Txnip|Lgals3|Tnfrsf23|Hmga2|Tnfrsf22|Tgm2|Irf5|Fosl1|Col2a1|Ret|Itga6|Dock8|Spp1|Rgcc|Sfrp4|Angptl4|Igfbp3|Wnt9a|Ednra|Aqp1|Cidec
GOBP_REGULATION_OF_PROTEOLYSIS	0.743826	0.798418	0.00846663	0.0378788	0.361148	10	Plau|Tnfrsf23|Col28a1|Serpina3n|Ret|Adra2a|Sumo3|Prss22|Wnt9a|Aqp1
GOBP_RESPONSE_TO_INORGANIC_SUBSTANCE	0.743826	0.798418	0.00846663	0.0378788	0.361148	10	Ucp2|Ank|Ass1|Cp|Tnnt2|Pde1c|Adcy8|Fabp4|Ednra|Aqp1
GOBP_SENSORY_ORGAN_DEVELOPMENT	0.743826	0.798418	0.00846663	0.0378788	0.361148	10	Spred3|Rbpj|Itga8|Flt1|Col2a1|Bmper|Chd7|Tbx2|Ednra|Aqp1
GOCC_ENVELOPE	0.743826	0.798418	0.00846663	0.0378788	0.361148	10	Ucp2|Nav3|Pnpt1|Lgals3|Ass1|Wasf1|Mgst2|Epha3|Ednra|Aqp1
MIR_7119_3P	0.726827	0.798418	0.00884467	0.0303462	0.386089	14	Steap3|Dock6|Jph1
SWEET_LUNG_CANCER_KRAS_DN	0.79782	0.852465	0.00726263	0.0187159	0.25317	15	Sparcl1
GOBP_NEGATIVE_REGULATION_OF_RESPONSE_TO_STIMULUS	0.823018	0.875392	0.00669017	0.00842726	0.16552	23	Spred3|Ucp2|Xylt1|Sema3c|Plau|Lgals3|Tnfrsf23|Hmga2|Tnfrsf22|Rtn4rl1|Apln|Sema6d|Col2a1|Rgs2|Itga6|Adra2a|Pde1c|Cxxc4|Trabd2b|Bmper|Sfrp4
GOCC_ENDOPLASMIC_RETICULUM	0.837016	0.886253	0.00636622	0.0179302	0.198626	12	Tmcc3
MARTINEZ_RB1_TARGETS_UP	0.843616	0.889216	0.00621156	0.015625	0.198794	14	Tmcc3|Ucp2|Enc1|Txnip|Hmga2|Sox5|Hmga1|Cp|Rgcc|Clca3a1|Fabp4|Dlx3|Aqp1|Cidec
GOBP_REGULATION_OF_CELL_DIFFERENTIATION	0.857014	0.899289	0.00589289	0.00854701	0.180414	25	Spred3|Rbpj|Rac3|Sema3c|Hmga2|Sox5|Tgm2|Efemp1|Gprc5b|Flt1|Sema6d|Cela1|L1cam|Ret|Areg|Bhlhe41|Rgs2|Epha3|Rgcc|Sfrp4|Chd7|Igfbp3|Brinp3|Wnt9a|Ccdc3
CHEN_METABOLIC_SYNDROM_NETWORK	0.871913	0.900449	0.00552958	0.00819672	0.143233	20	Bgn|Lgals3|Slc37a2|Gcnt1|Irf5|Hmga1|Sema6d|Wasf1|Adgre5|L1cam|Tec|Rgs2|Dock8|Bmper|Ccl2|Ppl|Gdpd1|F13a1|Cidec|Ccdc3
EED_TARGET_GENES	0.873513	0.900449	0.00548991	0.0129884	0.165249	14	Tmcc3
GOBP_NEGATIVE_REGULATION_OF_CELL_COMMUNICATION	0.871913	0.900449	0.00552958	0.00819672	0.143233	20	Spred3|Ucp2|Lgals3|Tnfrsf23|Hmga2|Tnfrsf22|Apln|Col2a1|Rgs2|Itga6|Adra2a|Pde1c|Cxxc4|Trabd2b|Bmper|Sfrp4|Adcy8|Igfbp3|Cadm4|Ccdc3
GOBP_POSITIVE_REGULATION_OF_DEVELOPMENTAL_PROCESS	0.863714	0.900449	0.00573083	0.00840336	0.16505	23	Rbpj|Lgals3|Hmga2|Sox5|Tgm2|Gprc5b|Flt1|Adgre5|Cela1|L1cam|Ret|Adam12|Rgcc|Bmper|Sfrp4|Chd7|Igfbp3|Brinp3|Wnt9a|Tbx2|Ednra|Aqp1|Ccdc3
GOMF_TRANSPORTER_ACTIVITY	0.885111	0.908404	0.00519775	0.0151515	0.144459	10	Ucp2|Ank|Slc37a2|Slc43a2|Svop|Lrrc8b|Clca3a1|Fabp4|Aqp1|Cidec
MIR_466D_5P	0.910609	0.922435	0.00452019	0.00775194	0.0925252	13	Bgn|Rfk|Hmga2|Sox5|Gcnt1|Cp|L1cam|Adam12|Pde1c|Chd7|Igfbp3|Tmem200a|Ccdc3
MIR_466I_5P	0.910609	0.922435	0.00452019	0.00775194	0.0925252	13	Bgn|Rfk|Hmga2|Sox5|Gcnt1|Cp|L1cam|Adam12|Pde1c|Chd7|Igfbp3|Tmem200a|Ccdc3
MIR_466K	0.910609	0.922435	0.00452019	0.00775194	0.0925252	13	Bgn|Rfk|Hmga2|Sox5|Gcnt1|Cp|L1cam|Adam12|Pde1c|Chd7|Igfbp3|Tmem200a|Ccdc3
GOBP_LIPID_METABOLIC_PROCESS	0.924608	0.924908	0.00411965	0.00763359	0.0786825	11	Flt1|Mgst2|Spp1|Adra2a|Acsbg1|Angptl4|Gdpd1|Fabp4|Hsd17b14|Cidec|Ccdc3
GOBP_POSITIVE_REGULATION_OF_CELL_DIFFERENTIATION	0.924908	0.924908	0.00411078	0.00769231	0.0852129	12	Sox5|Tgm2|Gprc5b|Flt1|L1cam|Ret|Rgcc|Sfrp4|Igfbp3|Brinp3|Wnt9a|Ccdc3
MIR_466L_5P	0.924608	0.924908	0.00411965	0.00763359	0.0786825	11	Bgn|Raph1|Enc1|Rfk|Sox5|Cp|L1cam|Adam12|Chd7|Igfbp3|Ccdc3

## Sheet: 6._D-1_KE_ML792_vs_DMSO_ctr_UP
category	subcategory	ID	Description	GeneRatio	BgRatio	RichFactor	FoldEnrichment	zScore	pvalue	p,adjust	qvalue	geneID	Count
Environmental Information Processing	Signaling molecules and interaction	mmu04512	ECM-receptor interaction - Mus musculus (house mouse)	01,05,1967	89/9818	0.0561798	8.23243	5.6813	0.000339223	0.0546149	0.0503479	12824/241226/16403/20750/13406	5
Organismal Systems	Development and regeneration	mmu04360	Axon guidance - Mus musculus (house mouse)	01,06,1967	181/9818	0.0331492	4.85759	4.34197	0.00142033	0.0890072	0.082053	170758/214968/20348/16728/245857/13837	6
Organismal Systems	Endocrine system	mmu04924	Renin secretion - Mus musculus (house mouse)	01,04,1967	76/9818	0.0526316	7.71249	4.86932	0.0017575	0.0890072	0.082053	18575/11826/13617/12722	4
Cellular Processes	Cellular community - eukaryotes	mmu04510	Focal adhesion - Mus musculus (house mouse)	01,06,1967	202/9818	0.029703	4.35259	3.99081	0.00247657	0.0890072	0.082053	170758/12824/241226/16403/20750/14254	6
Organismal Systems	Endocrine system	mmu03320	PPAR signaling pathway - Mus musculus (house mouse)	01,04,1967	89/9818	0.0449438	6.58595	4.38793	0.00313049	0.0890072	0.082053	57875/11520/94180/11770	4
Human Diseases	Cardiovascular disease	mmu05418	Fluid shear stress and atherosclerosis - Mus musculus (house mouse)	01,05,1967	148/9818	0.0337838	4.95058	4.01404	0.00331704	0.0890072	0.082053	170758/20610/20296/211666/11898	5
Cellular Processes	Cell motility	mmu04810	Regulation of actin cytoskeleton - Mus musculus (house mouse)	01,06,1967	232/9818	0.0258621	3.78976	3.56446	0.00489647	0.10625	0.0979486	170758/83767/66214/241226/16403/245857	6
Human Diseases	Cardiovascular disease	mmu05414	Dilated cardiomyopathy - Mus musculus (house mouse)	01,04,1967	103/9818	0.038835	5.69077	3.96683	0.0052795	0.10625	0.0979486	11514/21956/241226/16403	4
Environmental Information Processing	Signal transduction	mmu04310	Wnt signaling pathway - Mus musculus (house mouse)	01,05,1967	175/9818	0.0285714	4.18678	3.52588	0.00673188	0.110027	0.101431	216795/170758/20379/14283/319478	5
Organismal Systems	Endocrine system	mmu04923	Regulation of lipolysis in adipocytes - Mus musculus (house mouse)	01,03,1967	57/9818	0.0526316	7.71249	4.21285	0.00683401	0.110027	0.101431	11514/14311/11770	3
Metabolism	Glycan biosynthesis and metabolism	mmu00534	Glycosaminoglycan biosynthesis - heparan sulfate / heparin - Mus musculus (house mouse)	01,02,1967	24/9818	0.0833333	12.2114	4.55816	0.0114939	0.163654	0.150868	233781/50785	2
Environmental Information Processing	Signal transduction	mmu04151	PI3K-Akt signaling pathway - Mus musculus (house mouse)	01,07,1967	367/9818	0.0190736	2.79499	2.90508	0.0121978	0.163654	0.150868	12824/241226/16403/20750/11839/14254/19713	7
Cellular Processes	Cell growth and death	mmu04115	p53 signaling pathway - Mus musculus (house mouse)	01,03,1967	75/9818	0.04	5.86149	3.50313	0.01446	0.179082	0.16509	16009/68428/67874	3
Cellular Processes	Cell motility	mmu04820	Cytoskeleton in muscle cells - Mus musculus (house mouse)	01,05,1967	232/9818	0.0215517	3.15813	2.75744	0.0208045	0.239251	0.220559	53867/21956/241226/16403/12111	5
Environmental Information Processing	Signal transduction	mmu04020	Calcium signaling pathway - Mus musculus (house mouse)	01,05,1967	254/9818	0.019685	2.88459	2.52242	0.0293221	0.283623	0.261463	18575/11514/14254/19713/13617	5
Environmental Information Processing	Signal transduction	mmu04022	cGMP-PKG signaling pathway - Mus musculus (house mouse)	01,04,1967	172/9818	0.0232558	3.40784	2.64071	0.0296857	0.283623	0.261463	11514/19735/13617/11551	4
Human Diseases	Cardiovascular disease	mmu05410	Hypertrophic cardiomyopathy - Mus musculus (house mouse)	01,03,1967	100/9818	0.03	4.39612	2.82942	0.0307171	0.283623	0.261463	21956/241226/16403	3
Cellular Processes	Cell growth and death	mmu04216	Ferroptosis - Mus musculus (house mouse)	01,02,1967	41/9818	0.0487805	7.14816	3.26992	0.0317094	0.283623	0.261463	12870/68428	2
Human Diseases	Infectious disease: viral	mmu05165	Human papillomavirus infection - Mus musculus (house mouse)	01,06,1967	359/9818	0.0167131	2.44909	2.31858	0.0352331	0.298554	0.275228	216795/12824/241226/16403/20750/19664	6
Organismal Systems	Digestive system	mmu04974	Protein digestion and absorption - Mus musculus (house mouse)	01,03,1967	108/9818	0.0277778	4.07048	2.65957	0.0373305	0.300511	0.277032	53867/12824/213945	3
Environmental Information Processing	Signal transduction	mmu04010	MAPK signaling pathway - Mus musculus (house mouse)	01,05,1967	299/9818	0.0167224	2.45046	2.11129	0.0529082	0.405629	0.373937	170758/11839/14254/19713/102626	5
Environmental Information Processing	Signal transduction	mmu04370	VEGF signaling pathway - Mus musculus (house mouse)	01,02,1967	58/9818	0.0344828	5.05301	2.56607	0.0593938	0.434655	0.400695	170758/102626	2
Human Diseases	Cancer: overview	mmu05202	Transcriptional misregulation in cancer - Mus musculus (house mouse)	01,04,1967	226/9818	0.0176991	2.59358	2.00898	0.0681758	0.463835	0.427596	16009/18792/14254/15364	4
Environmental Information Processing	Signal transduction	mmu04371	Apelin signaling pathway - Mus musculus (house mouse)	01,03,1967	139/9818	0.0215827	3.16268	2.12856	0.0691431	0.463835	0.427596	11514/20750/30878	3
Metabolism	Metabolism of other amino acids	mmu00480	Glutathione metabolism - Mus musculus (house mouse)	01,02,1967	73/9818	0.0273973	4.01472	2.14299	0.0885481	0.565857	0.521646	110175/211666	2
Metabolism	Xenobiotics biodegradation and metabolism	mmu00980	Metabolism of xenobiotics by cytochrome P450 - Mus musculus (house mouse)	01,02,1967	76/9818	0.0263158	3.85625	2.07196	0.0948076	0.565857	0.521646	12409/211666	2
Human Diseases	Cardiovascular disease	mmu05412	Arrhythmogenic right ventricular cardiomyopathy - Mus musculus (house mouse)	01,02,1967	86/9818	0.0232558	3.40784	1.859	0.116529	0.565857	0.521646	241226/16403	2
Human Diseases	Immune disease	mmu05323	Rheumatoid arthritis - Mus musculus (house mouse)	01,02,1967	87/9818	0.0229885	3.36867	1.83945	0.118766	0.565857	0.521646	14254/20296	2
Human Diseases	Cancer: specific types	mmu05210	Colorectal cancer - Mus musculus (house mouse)	01,02,1967	88/9818	0.0227273	3.33039	1.82019	0.121015	0.565857	0.521646	170758/11839	2
Metabolism	Lipid metabolism	mmu00061	Fatty acid biosynthesis - Mus musculus (house mouse)	01,01,1967	19/9818	0.0526316	7.71249	2.42757	0.122101	0.565857	0.521646	94180	1
Environmental Information Processing	Signaling molecules and interaction	mmu04514	Cell adhesion molecules - Mus musculus (house mouse)	01,03,1967	179/9818	0.0167598	2.45593	1.6295	0.123024	0.565857	0.521646	241226/16403/16728	3
Cellular Processes	Cellular community - eukaryotes	mmu04520	Adherens junction - Mus musculus (house mouse)	01,02,1967	92/9818	0.0217391	3.18559	1.74582	0.130113	0.565857	0.521646	170758/83767	2
Organismal Systems	Sensory system	mmu04742	Taste transduction - Mus musculus (house mouse)	01,02,1967	92/9818	0.0217391	3.18559	1.74582	0.130113	0.565857	0.521646	18575/11514	2
Human Diseases	Substance dependence	mmu05032	Morphine addiction - Mus musculus (house mouse)	01,02,1967	92/9818	0.0217391	3.18559	1.74582	0.130113	0.565857	0.521646	18575/11514	2
Organismal Systems	Immune system	mmu04657	IL-17 signaling pathway - Mus musculus (house mouse)	01,02,1967	93/9818	0.0215054	3.15134	1.72786	0.132413	0.565857	0.521646	14283/20296	2
Metabolism	Amino acid metabolism	mmu00220	Arginine biosynthesis - Mus musculus (house mouse)	01,01,1967	21/9818	0.047619	6.97797	2.2731	0.134066	0.565857	0.521646	11898	1
Metabolism	Glycan biosynthesis and metabolism	mmu00532	Glycosaminoglycan biosynthesis - chondroitin sulfate / dermatan sulfate - Mus musculus (house mouse)	01,01,1967	21/9818	0.047619	6.97797	2.2731	0.134066	0.565857	0.521646	233781	1
Organismal Systems	Immune system	mmu04610	Complement and coagulation cascades - Mus musculus (house mouse)	01,02,1967	94/9818	0.0212766	3.11782	1.71014	0.134722	0.565857	0.521646	18792/74145	2
Organismal Systems	Excretory system	mmu04964	Proximal tubule bicarbonate reclamation - Mus musculus (house mouse)	01,01,1967	22/9818	0.0454545	6.66079	2.20326	0.139988	0.565857	0.521646	11826	1
Human Diseases	Cancer: overview	mmu05231	Choline metabolism in cancer - Mus musculus (house mouse)	01,02,1967	98/9818	0.0204082	2.99056	1.64156	0.144047	0.565857	0.521646	170758/83767	2
Organismal Systems	Immune system	mmu04062	Chemokine signaling pathway - Mus musculus (house mouse)	01,03,1967	193/9818	0.015544	2.27778	1.48606	0.144682	0.565857	0.521646	170758/11514/20296	3
Organismal Systems	Endocrine system	mmu04916	Melanogenesis - Mus musculus (house mouse)	01,02,1967	100/9818	0.02	2.93075	1.60857	0.148761	0.565857	0.521646	216795/11514	2
Organismal Systems	Digestive system	mmu04976	Bile secretion - Mus musculus (house mouse)	01,02,1967	101/9818	0.019802	2.90173	1.59238	0.151129	0.565857	0.521646	11826/11514	2
Organismal Systems	Immune system	mmu04620	Toll-like receptor signaling pathway - Mus musculus (house mouse)	01,02,1967	104/9818	0.0192308	2.81803	1.54497	0.158281	0.579165	0.533915	20750/27056	2
Environmental Information Processing	Signal transduction	mmu04015	Rap1 signaling pathway - Mus musculus (house mouse)	01,03,1967	214/9818	0.0140187	2.05426	1.2925	0.179302	0.634522	0.584946	170758/11514/14254	3
Organismal Systems	Digestive system	mmu04972	Pancreatic secretion - Mus musculus (house mouse)	01,02,1967	115/9818	0.0173913	2.54848	1.38453	0.185007	0.634522	0.584946	11514/12722	2
Organismal Systems	Endocrine system	mmu04928	Parathyroid hormone synthesis, secretion and action - Mus musculus (house mouse)	01,02,1967	116/9818	0.0172414	2.52651	1.37088	0.18747	0.634522	0.584946	11514/17388	2
Organismal Systems	Endocrine system	mmu04935	Growth hormone synthesis, secretion and action - Mus musculus (house mouse)	01,02,1967	117/9818	0.017094	2.50491	1.35737	0.189937	0.634522	0.584946	16009/11514	2
Environmental Information Processing	Signal transduction	mmu04024	cAMP signaling pathway - Mus musculus (house mouse)	01,03,1967	224/9818	0.0133929	1.96255	1.20796	0.196537	0.634522	0.584946	170758/11514/13617	3
Metabolism	Glycan biosynthesis and metabolism	mmu00512	Mucin type O-glycan biosynthesis - Mus musculus (house mouse)	01,01,1967	32/9818	0.03125	4.57929	1.68102	0.197056	0.634522	0.584946	14537	1
Organismal Systems	Environmental adaptation	mmu04710	Circadian rhythm - Mus musculus (house mouse)	01,01,1967	34/9818	0.0294118	4.30992	1.60251	0.208014	0.656672	0.605366	79362	1
Human Diseases	Cancer: specific types	mmu05216	Thyroid cancer - Mus musculus (house mouse)	01,01,1967	37/9818	0.027027	3.96047	1.49545	0.224175	0.670861	0.618447	19713	1
Metabolism	Nucleotide metabolism	mmu00230	Purine metabolism - Mus musculus (house mouse)	01,02,1967	134/9818	0.0149254	2.18712	1.14689	0.232457	0.670861	0.618447	18575/11514	2
Organismal Systems	Endocrine system	mmu04915	Estrogen signaling pathway - Mus musculus (house mouse)	01,02,1967	134/9818	0.0149254	2.18712	1.14689	0.232457	0.670861	0.618447	11514/16663	2
Metabolism	Amino acid metabolism	mmu00250	Alanine, aspartate and glutamate metabolism - Mus musculus (house mouse)	01,01,1967	39/9818	0.025641	3.75737	1.43015	0.234768	0.670861	0.618447	11898	1
Organismal Systems	Development and regeneration	mmu04380	Osteoclast differentiation - Mus musculus (house mouse)	01,02,1967	136/9818	0.0147059	2.15496	1.12423	0.23751	0.670861	0.618447	14283/21682	2
Human Diseases	Infectious disease: bacterial	mmu05135	Yersinia infection - Mus musculus (house mouse)	01,02,1967	136/9818	0.0147059	2.15496	1.12423	0.23751	0.670861	0.618447	170758/20296	2
Human Diseases	Infectious disease: viral	mmu05163	Human cytomegalovirus infection - Mus musculus (house mouse)	01,03,1967	254/9818	0.011811	1.73076	0.978073	0.250383	0.675756	0.622959	170758/11514/20296	3
Organismal Systems	Circulatory system	mmu04270	Vascular smooth muscle contraction - Mus musculus (house mouse)	01,02,1967	144/9818	0.0138889	2.03524	1.03734	0.257775	0.675756	0.622959	11514/13617	2
Metabolism	Metabolism of cofactors and vitamins	mmu00860	Porphyrin metabolism - Mus musculus (house mouse)	01,01,1967	47/9818	0.0212766	3.11782	1.20634	0.275733	0.675756	0.622959	12870	1
Organismal Systems	Endocrine system	mmu04921	Oxytocin signaling pathway - Mus musculus (house mouse)	01,02,1967	153/9818	0.0130719	1.91552	0.946052	0.280616	0.675756	0.622959	11514/19735	2
Metabolism	Lipid metabolism	mmu00565	Ether lipid metabolism - Mus musculus (house mouse)	01,01,1967	48/9818	0.0208333	3.05286	1.18178	0.2807	0.675756	0.622959	66569	1
Organismal Systems	Circulatory system	mmu04261	Adrenergic signaling in cardiomyocytes - Mus musculus (house mouse)	01,02,1967	156/9818	0.0128205	1.87868	0.916988	0.288225	0.675756	0.622959	11514/21956	2
Organismal Systems	Digestive system	mmu04979	Cholesterol metabolism - Mus musculus (house mouse)	01,01,1967	50/9818	0.02	2.93075	1.13451	0.290532	0.675756	0.622959	57875	1
Environmental Information Processing	Signal transduction	mmu04390	Hippo signaling pathway - Mus musculus (house mouse)	01,02,1967	158/9818	0.0126582	1.8549	0.897964	0.293294	0.675756	0.622959	216795/11839	2
Metabolism	Lipid metabolism	mmu00071	Fatty acid degradation - Mus musculus (house mouse)	01,01,1967	52/9818	0.0192308	2.81803	1.08955	0.300232	0.675756	0.622959	94180	1
Human Diseases	Endocrine and metabolic disease	mmu04934	Cushing syndrome - Mus musculus (house mouse)	01,02,1967	162/9818	0.0123457	1.8091	0.860726	0.303418	0.675756	0.622959	216795/11514	2
Human Diseases	Cancer: specific types	mmu05225	Hepatocellular carcinoma - Mus musculus (house mouse)	01,02,1967	175/9818	0.0114286	1.67471	0.746507	0.336134	0.675756	0.622959	216795/211666	2
Organismal Systems	Aging	mmu04213	Longevity regulating pathway - multiple species - Mus musculus (house mouse)	01,01,1967	61/9818	0.0163934	2.40225	0.910615	0.342289	0.675756	0.622959	11514	1
Metabolism	Global and overview maps	mmu01212	Fatty acid metabolism - Mus musculus (house mouse)	01,01,1967	62/9818	0.016129	2.36351	0.892728	0.346805	0.675756	0.622959	94180	1
Environmental Information Processing	Signal transduction	mmu04330	Notch signaling pathway - Mus musculus (house mouse)	01,01,1967	63/9818	0.015873	2.32599	0.875183	0.351291	0.675756	0.622959	19664	1
Organismal Systems	Endocrine system	mmu04929	GnRH secretion - Mus musculus (house mouse)	01,01,1967	63/9818	0.015873	2.32599	0.875183	0.351291	0.675756	0.622959	20750	1
Human Diseases	Cancer: specific types	mmu05217	Basal cell carcinoma - Mus musculus (house mouse)	01,01,1967	63/9818	0.015873	2.32599	0.875183	0.351291	0.675756	0.622959	216795	1
Organismal Systems	Endocrine system	mmu04913	Ovarian steroidogenesis - Mus musculus (house mouse)	01,01,1967	64/9818	0.015625	2.28965	0.857968	0.355746	0.675756	0.622959	11514	1
Organismal Systems	Immune system	mmu04664	Fc epsilon RI signaling pathway - Mus musculus (house mouse)	01,01,1967	66/9818	0.0151515	2.22026	0.824481	0.364567	0.675756	0.622959	170758	1
Organismal Systems	Nervous system	mmu04720	Long-term potentiation - Mus musculus (house mouse)	01,01,1967	67/9818	0.0149254	2.18712	0.808186	0.368933	0.675756	0.622959	11514	1
Human Diseases	Endocrine and metabolic disease	mmu04940	Type I diabetes mellitus - Mus musculus (house mouse)	01,01,1967	67/9818	0.0149254	2.18712	0.808186	0.368933	0.675756	0.622959	19275	1
Human Diseases	Cancer: overview	mmu05230	Central carbon metabolism in cancer - Mus musculus (house mouse)	01,01,1967	69/9818	0.0144928	2.12373	0.776441	0.377576	0.675756	0.622959	19713	1
Metabolism	Xenobiotics biodegradation and metabolism	mmu00982	Drug metabolism - cytochrome P450 - Mus musculus (house mouse)	01,01,1967	72/9818	0.0138889	2.03524	0.730797	0.390322	0.675756	0.622959	211666	1
Organismal Systems	Endocrine system	mmu04920	Adipocytokine signaling pathway - Mus musculus (house mouse)	01,01,1967	72/9818	0.0138889	2.03524	0.730797	0.390322	0.675756	0.622959	94180	1
Organismal Systems	Endocrine system	mmu04927	Cortisol synthesis and secretion - Mus musculus (house mouse)	01,01,1967	72/9818	0.0138889	2.03524	0.730797	0.390322	0.675756	0.622959	11514	1
Human Diseases	Cancer: specific types	mmu05223	Non-small cell lung cancer - Mus musculus (house mouse)	01,01,1967	72/9818	0.0138889	2.03524	0.730797	0.390322	0.675756	0.622959	19713	1
Organismal Systems	Endocrine system	mmu04918	Thyroid hormone synthesis - Mus musculus (house mouse)	01,01,1967	74/9818	0.0135135	1.98023	0.701583	0.398676	0.675756	0.622959	11514	1
Organismal Systems	Digestive system	mmu04971	Gastric acid secretion - Mus musculus (house mouse)	01,01,1967	75/9818	0.0133333	1.95383	0.687318	0.402811	0.675756	0.622959	11514	1
Human Diseases	Cancer: specific types	mmu05212	Pancreatic cancer - Mus musculus (house mouse)	01,01,1967	76/9818	0.0131579	1.92812	0.673272	0.406918	0.675756	0.622959	170758	1
Human Diseases	Cancer: overview	mmu05205	Proteoglycans in cancer - Mus musculus (house mouse)	01,02,1967	204/9818	0.00980392	1.43664	0.522383	0.407316	0.675756	0.622959	216795/18792	2
Human Diseases	Infectious disease: bacterial	mmu05100	Bacterial invasion of epithelial cells - Mus musculus (house mouse)	01,01,1967	77/9818	0.012987	1.90308	0.659437	0.410996	0.675756	0.622959	83767	1
Human Diseases	Infectious disease: parasitic	mmu05144	Malaria - Mus musculus (house mouse)	01,01,1967	77/9818	0.012987	1.90308	0.659437	0.410996	0.675756	0.622959	20296	1
Metabolism	Global and overview maps	mmu01230	Biosynthesis of amino acids - Mus musculus (house mouse)	01,01,1967	79/9818	0.0126582	1.8549	0.632376	0.419071	0.675756	0.622959	11898	1
Human Diseases	Drug resistance: antineoplastic	mmu01524	Platinum drug resistance - Mus musculus (house mouse)	01,01,1967	81/9818	0.0123457	1.8091	0.606088	0.427037	0.675756	0.622959	211666	1
Genetic Information Processing	Folding, sorting and degradation	mmu03018	RNA degradation - Mus musculus (house mouse)	01,01,1967	83/9818	0.0120482	1.76551	0.580529	0.434896	0.675756	0.622959	71701	1
Organismal Systems	Immune system	mmu04621	NOD-like receptor signaling pathway - Mus musculus (house mouse)	01,02,1967	216/9818	0.00925926	1.35683	0.439548	0.435751	0.675756	0.622959	20296/56338	2
Environmental Information Processing	Signal transduction	mmu04012	ErbB signaling pathway - Mus musculus (house mouse)	01,01,1967	84/9818	0.0119048	1.74449	0.56801	0.438785	0.675756	0.622959	11839	1
Organismal Systems	Immune system	mmu04662	B cell receptor signaling pathway - Mus musculus (house mouse)	01,01,1967	84/9818	0.0119048	1.74449	0.56801	0.438785	0.675756	0.622959	170758	1
Cellular Processes	Cellular community - eukaryotes	mmu04540	Gap junction - Mus musculus (house mouse)	01,01,1967	86/9818	0.0116279	1.70392	0.543469	0.446485	0.675756	0.622959	11514	1
Organismal Systems	Endocrine system	mmu04911	Insulin secretion - Mus musculus (house mouse)	01,01,1967	86/9818	0.0116279	1.70392	0.543469	0.446485	0.675756	0.622959	11514	1
Organismal Systems	Digestive system	mmu04970	Salivary secretion - Mus musculus (house mouse)	01,01,1967	87/9818	0.0114943	1.68434	0.531439	0.450295	0.675756	0.622959	11514	1
Organismal Systems	Immune system	mmu04658	Th1 and Th2 cell differentiation - Mus musculus (house mouse)	01,01,1967	88/9818	0.0113636	1.6652	0.519562	0.45408	0.675756	0.622959	19664	1
Metabolism	Lipid metabolism	mmu00590	Arachidonic acid metabolism - Mus musculus (house mouse)	01,01,1967	89/9818	0.011236	1.64649	0.507835	0.457839	0.675756	0.622959	12409	1
Organismal Systems	Circulatory system	mmu04260	Cardiac muscle contraction - Mus musculus (house mouse)	01,01,1967	89/9818	0.011236	1.64649	0.507835	0.457839	0.675756	0.622959	21956	1
Organismal Systems	Aging	mmu04211	Longevity regulating pathway - Mus musculus (house mouse)	01,01,1967	90/9818	0.0111111	1.62819	0.496254	0.461573	0.675756	0.622959	11514	1
Organismal Systems	Nervous system	mmu04727	GABAergic synapse - Mus musculus (house mouse)	01,01,1967	90/9818	0.0111111	1.62819	0.496254	0.461573	0.675756	0.622959	11514	1
Organismal Systems	Endocrine system	mmu04912	GnRH signaling pathway - Mus musculus (house mouse)	01,01,1967	90/9818	0.0111111	1.62819	0.496254	0.461573	0.675756	0.622959	11514	1
Human Diseases	Cancer: overview	mmu05204	Chemical carcinogenesis - DNA adducts - Mus musculus (house mouse)	01,01,1967	90/9818	0.0111111	1.62819	0.496254	0.461573	0.675756	0.622959	211666	1
Human Diseases	Cancer: overview	mmu05207	Chemical carcinogenesis - receptor activation - Mus musculus (house mouse)	01,02,1967	228/9818	0.00877193	1.28542	0.361441	0.463462	0.675756	0.622959	11514/211666	2
Human Diseases	Drug resistance: antineoplastic	mmu01522	Endocrine resistance - Mus musculus (house mouse)	01,01,1967	93/9818	0.0107527	1.57567	0.462352	0.472623	0.675756	0.622959	11514	1
Organismal Systems	Endocrine system	mmu04914	Progesterone-mediated oocyte maturation - Mus musculus (house mouse)	01,01,1967	93/9818	0.0107527	1.57567	0.462352	0.472623	0.675756	0.622959	11514	1
Organismal Systems	Immune system	mmu04640	Hematopoietic cell lineage - Mus musculus (house mouse)	01,01,1967	94/9818	0.0106383	1.55891	0.451319	0.476256	0.675756	0.622959	16403	1
Organismal Systems	Immune system	mmu04666	Fc gamma R-mediated phagocytosis - Mus musculus (house mouse)	01,01,1967	94/9818	0.0106383	1.55891	0.451319	0.476256	0.675756	0.622959	83767	1
Human Diseases	Cancer: specific types	mmu05222	Small cell lung cancer - Mus musculus (house mouse)	01,01,1967	94/9818	0.0106383	1.55891	0.451319	0.476256	0.675756	0.622959	16403	1
Human Diseases	Cardiovascular disease	mmu05416	Viral myocarditis - Mus musculus (house mouse)	01,01,1967	94/9818	0.0106383	1.55891	0.451319	0.476256	0.675756	0.622959	170758	1
Metabolism	Xenobiotics biodegradation and metabolism	mmu00983	Drug metabolism - other enzymes - Mus musculus (house mouse)	01,01,1967	95/9818	0.0105263	1.5425	0.440415	0.479865	0.675756	0.622959	211666	1
Environmental Information Processing	Signaling molecules and interaction	mmu04061	Viral protein interaction with cytokine and cytokine receptor - Mus musculus (house mouse)	01,01,1967	95/9818	0.0105263	1.5425	0.440415	0.479865	0.675756	0.622959	20296	1
Environmental Information Processing	Signal transduction	mmu04014	Ras signaling pathway - Mus musculus (house mouse)	01,02,1967	236/9818	0.00847458	1.24184	0.311718	0.481502	0.675756	0.622959	170758/14254	2
Organismal Systems	Environmental adaptation	mmu04713	Circadian entrainment - Mus musculus (house mouse)	01,01,1967	99/9818	0.010101	1.48017	0.398023	0.494056	0.675756	0.622959	11514	1
Human Diseases	Cancer: specific types	mmu05215	Prostate cancer - Mus musculus (house mouse)	01,01,1967	100/9818	0.01	1.46537	0.387717	0.497544	0.675756	0.622959	18792	1
Human Diseases	Endocrine and metabolic disease	mmu04933	AGE-RAGE signaling pathway in diabetic complications - Mus musculus (house mouse)	01,01,1967	101/9818	0.00990099	1.45086	0.377522	0.501008	0.675756	0.622959	20296	1
Environmental Information Processing	Signaling molecules and interaction	mmu04080	Neuroactive ligand-receptor interaction - Mus musculus (house mouse)	01,03,1967	392/9818	0.00765306	1.12146	0.203428	0.504192	0.675756	0.622959	13617/11551/30878	3
Human Diseases	Infectious disease: viral	mmu05166	Human T-cell leukemia virus 1 infection - Mus musculus (house mouse)	01,02,1967	247/9818	0.00809717	1.18654	0.246114	0.505708	0.675756	0.622959	11514/14283	2
Organismal Systems	Endocrine system	mmu04925	Aldosterone synthesis and secretion - Mus musculus (house mouse)	01,01,1967	103/9818	0.00970874	1.42269	0.357457	0.507866	0.675756	0.622959	11514	1
Human Diseases	Infectious disease: parasitic	mmu05142	Chagas disease - Mus musculus (house mouse)	01,01,1967	103/9818	0.00970874	1.42269	0.357457	0.507866	0.675756	0.622959	20296	1
Environmental Information Processing	Signal transduction	mmu04064	NF-kappa B signaling pathway - Mus musculus (house mouse)	01,01,1967	107/9818	0.00934579	1.36951	0.318556	0.521304	0.687951	0.634201	18792	1
Human Diseases	Infectious disease: parasitic	mmu05145	Toxoplasmosis - Mus musculus (house mouse)	01,01,1967	109/9818	0.00917431	1.34438	0.299685	0.527887	0.689632	0.635751	16403	1
Environmental Information Processing	Signal transduction	mmu04350	TGF-beta signaling pathway - Mus musculus (house mouse)	01,01,1967	110/9818	0.00909091	1.33216	0.290387	0.531145	0.689632	0.635751	68799	1
Organismal Systems	Nervous system	mmu04725	Cholinergic synapse - Mus musculus (house mouse)	01,01,1967	113/9818	0.00884956	1.29679	0.263023	0.540787	0.694452	0.640194	11514	1
Environmental Information Processing	Signal transduction	mmu04066	HIF-1 signaling pathway - Mus musculus (house mouse)	01,01,1967	116/9818	0.00862069	1.26325	0.236414	0.550233	0.694452	0.640194	14254	1
Organismal Systems	Nervous system	mmu04724	Glutamatergic synapse - Mus musculus (house mouse)	01,01,1967	116/9818	0.00862069	1.26325	0.236414	0.550233	0.694452	0.640194	11514	1
Genetic Information Processing	Translation	mmu03013	Nucleocytoplasmic transport - Mus musculus (house mouse)	01,01,1967	118/9818	0.00847458	1.24184	0.219073	0.556424	0.694452	0.640194	20610	1
Environmental Information Processing	Signal transduction	mmu04668	TNF signaling pathway - Mus musculus (house mouse)	01,01,1967	118/9818	0.00847458	1.24184	0.219073	0.556424	0.694452	0.640194	20296	1
Organismal Systems	Immune system	mmu04650	Natural killer cell mediated cytotoxicity - Mus musculus (house mouse)	01,01,1967	120/9818	0.00833333	1.22114	0.202035	0.562531	0.695525	0.641184	170758	1
Organismal Systems	Immune system	mmu04660	T cell receptor signaling pathway - Mus musculus (house mouse)	01,01,1967	122/9818	0.00819672	1.20113	0.18529	0.568555	0.695525	0.641184	21682	1
Cellular Processes	Cell growth and death	mmu04114	Oocyte meiosis - Mus musculus (house mouse)	01,01,1967	123/9818	0.00813008	1.19136	0.177024	0.571536	0.695525	0.641184	11514	1
Environmental Information Processing	Signal transduction	mmu04071	Sphingolipid signaling pathway - Mus musculus (house mouse)	01,01,1967	126/9818	0.00793651	1.16299	0.152635	0.580359	0.695525	0.641184	170758	1
Organismal Systems	Immune system	mmu04611	Platelet activation - Mus musculus (house mouse)	01,01,1967	126/9818	0.00793651	1.16299	0.152635	0.580359	0.695525	0.641184	11514	1
Human Diseases	Infectious disease: bacterial	mmu05150	Staphylococcus aureus infection - Mus musculus (house mouse)	01,01,1967	128/9818	0.0078125	1.14482	0.136704	0.586141	0.695525	0.641184	16663	1
Organismal Systems	Sensory system	mmu04750	Inflammatory mediator regulation of TRP channels - Mus musculus (house mouse)	01,01,1967	130/9818	0.00769231	1.12721	0.121026	0.591845	0.695525	0.641184	11514	1
Organismal Systems	Endocrine system	mmu04926	Relaxin signaling pathway - Mus musculus (house mouse)	01,01,1967	130/9818	0.00769231	1.12721	0.121026	0.591845	0.695525	0.641184	11514	1
Human Diseases	Cancer: overview	mmu05206	MicroRNAs in cancer - Mus musculus (house mouse)	01,02,1967	303/9818	0.00660066	0.967243	-0.0480091	0.617335	0.715136	0.659263	18792/15364	2
Cellular Processes	Cellular community - eukaryotes	mmu04550	Signaling pathways regulating pluripotency of stem cells - Mus musculus (house mouse)	01,01,1967	140/9818	0.00714286	1.0467	0.0461259	0.619222	0.715136	0.659263	216795	1
Human Diseases	Neurodegenerative disease	mmu05017	Spinocerebellar ataxia - Mus musculus (house mouse)	01,01,1967	141/9818	0.0070922	1.03927	0.0389333	0.621858	0.715136	0.659263	19664	1
Human Diseases	Cancer: specific types	mmu05224	Breast cancer - Mus musculus (house mouse)	01,01,1967	147/9818	0.00680272	0.996852	-0.00318709	0.637301	0.724081	0.667508	216795	1
Environmental Information Processing	Signal transduction	mmu04072	Phospholipase D signaling pathway - Mus musculus (house mouse)	01,01,1967	149/9818	0.00671141	0.983472	-0.0168511	0.642309	0.724081	0.667508	11514	1
Human Diseases	Cancer: specific types	mmu05226	Gastric cancer - Mus musculus (house mouse)	01,01,1967	150/9818	0.00666667	0.976915	-0.0236157	0.644788	0.724081	0.667508	216795	1
Metabolism	Global and overview maps	mmu01240	Biosynthesis of cofactors - Mus musculus (house mouse)	01,01,1967	152/9818	0.00657895	0.964061	-0.0370138	0.649694	0.724081	0.667508	54391	1
Organismal Systems	Nervous system	mmu04723	Retrograde endocannabinoid signaling - Mus musculus (house mouse)	01,01,1967	153/9818	0.00653595	0.95776	-0.0436484	0.652123	0.724081	0.667508	11514	1
Environmental Information Processing	Signal transduction	mmu04150	mTOR signaling pathway - Mus musculus (house mouse)	01,01,1967	158/9818	0.00632911	0.927451	-0.0762029	0.664017	0.732238	0.675028	216795	1
Human Diseases	Infectious disease: viral	mmu05171	Coronavirus disease - COVID-19 - Mus musculus (house mouse)	01,02,1967	334/9818	0.00598802	0.877469	-0.188854	0.670508	0.734366	0.67699	20296/74145	2
Human Diseases	Infectious disease: viral	mmu05164	Influenza A - Mus musculus (house mouse)	01,01,1967	174/9818	0.00574713	0.842168	-0.174117	0.69945	0.760888	0.70144	20296	1
Cellular Processes	Cell growth and death	mmu04218	Cellular senescence - Mus musculus (house mouse)	01,01,1967	182/9818	0.00549451	0.80515	-0.219933	0.715759	0.773404	0.712978	16009	1
Cellular Processes	Cell motility	mmu04814	Motor proteins - Mus musculus (house mouse)	01,01,1967	198/9818	0.00505051	0.740087	-0.306249	0.745806	0.800499	0.737956	21956	1
Human Diseases	Cardiovascular disease	mmu05417	Lipid and atherosclerosis - Mus musculus (house mouse)	01,01,1967	217/9818	0.00460829	0.675287	-0.400934	0.777444	0.82893	0.764166	20296	1
Human Diseases	Infectious disease: viral	mmu05169	Epstein-Barr virus infection - Mus musculus (house mouse)	01,01,1967	228/9818	0.00438596	0.642708	-0.452464	0.793952	0.831546	0.766577	19664	1
Human Diseases	Cancer: overview	mmu05203	Viral carcinogenesis - Mus musculus (house mouse)	01,01,1967	228/9818	0.00438596	0.642708	-0.452464	0.793952	0.831546	0.766577	19664	1
Human Diseases	Cancer: overview	mmu05208	Chemical carcinogenesis - reactive oxygen species - Mus musculus (house mouse)	01,01,1967	229/9818	0.00436681	0.639901	-0.457041	0.795392	0.831546	0.766577	211666	1
Organismal Systems	Environmental adaptation	mmu04714	Thermogenesis - Mus musculus (house mouse)	01,01,1967	238/9818	0.00420168	0.615703	-0.497479	0.80791	0.837935	0.772467	11514	1
Human Diseases	Infectious disease: viral	mmu05170	Human immunodeficiency virus 1 infection - Mus musculus (house mouse)	01,01,1967	241/9818	0.00414938	0.608039	-0.510669	0.811912	0.837935	0.772467	170758	1
Environmental Information Processing	Signaling molecules and interaction	mmu04060	Cytokine-cytokine receptor interaction - Mus musculus (house mouse)	01,01,1967	294/9818	0.00340136	0.498426	-0.723771	0.870484	0.892662	0.822918	20296	1
Human Diseases	Neurodegenerative disease	mmu05016	Huntington disease - Mus musculus (house mouse)	01,01,1967	308/9818	0.00324675	0.47577	-0.774834	0.882681	0.89944	0.829167	21817	1
Human Diseases	Neurodegenerative disease	mmu05010	Alzheimer disease - Mus musculus (house mouse)	01,01,1967	389/9818	0.00257069	0.376703	-1.03978	0.933991	0.94574	0.871849	216795	1
Human Diseases	Infectious disease: viral	mmu05168	Herpes simplex virus 1 infection - Mus musculus (house mouse)	01,01,1967	466/9818	0.00214592	0.314458	-1.25683	0.961967	0.965858	0.890395	20296	1
Human Diseases	Neurodegenerative disease	mmu05022	Pathways of neurodegeneration - multiple diseases - Mus musculus (house mouse)	01,01,1967	481/9818	0.002079	0.304651	-1.2962	0.965858	0.965858	0.890395	216795	1

## Sheet: 7._D-1_GO_ML792_vs_DMSO_KO_dwn
ONTOLOGY	ID	Description	setSize	enrichmentScore	NES	pvalue	p,adjust	qvalue	rank	leading_edge	core_enrichment
BP	GO:0045471	response to ethanol	4	0.951311	2.4559	1.20183e-05	1.20183e-05	0.0291727	17	tags=100%, list=6%, signal=95%	Cldn1/Penk/Fosb/Fos
BP	GO:0051259	protein complex oligomerization	10	0.688323	2.10937	0.00120574	0.00120574	0.785247	25	tags=50%, list=9%, signal=47%	Kctd12/Cldn1/Trpv6/Kcnj2/Trp63
BP	GO:0002237	response to molecule of bacterial origin	19	0.579573	1.99368	0.00179479	0.00179479	0.785247	57	tags=58%, list=21%, signal=49%	Cldn1/Penk/Fos/Slpi/Adm/Zfp36/Pde4b/Spon2/Ahr/Thbd/Fgf10
BP	GO:0051262	protein tetramerization	4	0.831744	2.14722	0.00239976	0.00239976	0.785247	25	tags=75%, list=9%, signal=69%	Trpv6/Kcnj2/Trp63
BP	GO:1905475	regulation of protein localization to membrane	5	0.793233	2.12789	0.00249975	0.00249975	0.785247	60	tags=100%, list=22%, signal=79%	Epha3/Sorbs2/Cemip/Lrp4/Gper1
CC	GO:0098982	GABA-ergic synapse	3	0.870736	2.11431	0.00259974	0.00259974	0.785247	12	tags=67%, list=4%, signal=64%	Kctd12/Epha3
BP	GO:0014856	skeletal muscle cell proliferation	3	0.869403	2.11107	0.00289971	0.00289971	0.785247	38	tags=100%, list=14%, signal=87%	Fos/Angpt1/Hgf
BP	GO:0072657	protein localization to membrane	7	0.714758	2.04708	0.0029997	0.0029997	0.785247	60	tags=86%, list=22%, signal=69%	Chrdl1/Epha3/Sorbs2/Cemip/Lrp4/Gper1
BP	GO:0032496	response to lipopolysaccharide	18	0.562458	1.91636	0.00339966	0.00339966	0.785247	57	tags=56%, list=21%, signal=47%	Cldn1/Penk/Fos/Slpi/Adm/Zfp36/Pde4b/Spon2/Thbd/Fgf10
BP	GO:0009605	response to external stimulus	70	0.409277	1.6525	0.00439956	0.00439956	0.785247	108	tags=59%, list=40%, signal=47%	Ptgis/Cldn1/Penk/Fosb/Fos/Kcnj2/Slpi/Adm/Lox/Il1rl1/Rnase10/Angpt1/Hgf/Col11a1/Zfp36/Pde4b/Npnt/Thbs1/Spon2/Ahr/Thbd/Fgf10/Gper1/Dusp1/Serpinb9b/Lgr4/Stx11/Nr4a1/Snai2/Col1a1/Adamts5/Cxcl12/Serpinb1a/Nedd9/Ctla2a/Naaladl2/Col3a1/Cav1/Abcb1a/S1pr1/Enpp1
BP	GO:0060078	regulation of postsynaptic membrane potential	3	0.854478	2.07483	0.0049995	0.0049995	0.785247	42	tags=100%, list=15%, signal=85%	Kctd12/Fgf14/Rgs4
BP	GO:0042221	response to chemical	102	0.385821	1.58916	0.00549945	0.00549945	0.785247	108	tags=53%, list=40%, signal=51%	Ptgis/Cldn1/Aspn/Penk/Epha3/Fosb/Trpv6/Fos/Sorbs2/Slpi/Trp63/Pde8b/Adm/Lox/Il1rl1/Angpt1/Hgf/Rgs4/St3gal6/Dhrs3/Zfp36/Pde4b/Npnt/Arnt2/Thbs1/Spon2/Ahr/Thbd/Fgf10/Gper1/Dusp1/Lgr4/Fst/F3/Jag1/Fbn1/Stx11/Mn1/Adra1b/Loxl2/Nr4a1/Snai2/Mme/Nr4a2/Col1a1/Cxcl12/Nedd9/Vdr/Col3a1/Cav1/Abcb1a/S1pr1/Cyp1b1/Enpp1
BP	GO:0065009	regulation of molecular function	50	0.424918	1.66456	0.0059994	0.0059994	0.785247	108	tags=62%, list=40%, signal=46%	Ptgis/Rassf2/Pi15/Epha3/Slpi/Trp63/Fgf14/Cemip/Lox/Angpt1/Hgf/Zfp36/Npnt/Thbs1/Fgf10/Gper1/Dusp1/Serpinb9b/Ephb6/F3/Fbn1/Hrc/Nr4a1/Nr4a2/Serpinb1a/Nedd9/Vdr/Cav1/Abcb1a/Cyp1b1/Enpp1
BP	GO:0002456	T cell mediated immunity	5	0.74812	2.00687	0.0069993	0.0069993	0.785247	72	tags=100%, list=27%, signal=75%	Ahr/Serpinb9b/Ephb6/Jag1/Stx11
BP	GO:0010976	positive regulation of neuron projection development	7	0.682338	1.95423	0.00719928	0.00719928	0.785247	38	tags=57%, list=14%, signal=50%	Adamts1/Epha3/Tox/Hgf
BP	GO:0051668	localization within membrane	8	0.657857	1.92981	0.00719928	0.00719928	0.785247	60	tags=75%, list=22%, signal=60%	Chrdl1/Epha3/Sorbs2/Cemip/Lrp4/Gper1
BP	GO:0046660	female sex differentiation	8	0.65503	1.92151	0.00749925	0.00749925	0.785247	67	tags=75%, list=25%, signal=58%	Adamts1/Trp63/Angpt1/Ahr/Fgf10/Fst
BP	GO:1905477	positive regulation of protein localization to membrane	4	0.790262	2.04013	0.00779922	0.00779922	0.785247	60	tags=100%, list=22%, signal=79%	Epha3/Cemip/Lrp4/Gper1
BP	GO:0032102	negative regulation of response to external stimulus	14	0.573047	1.86374	0.00789921	0.00789921	0.785247	62	tags=64%, list=23%, signal=52%	Ptgis/Hgf/Zfp36/Thbs1/Ahr/Thbd/Gper1/Dusp1/Serpinb9b
MF	GO:0038023	signaling receptor activity	26	0.485073	1.74624	0.00839916	0.00839916	0.785247	112	tags=73%, list=41%, signal=47%	Kctd12/Itga11/Epha3/Il1rl1/Mrgprf/Ahr/Lrp4/Thbd/Cd93/Gper1/Ephb6/Lgr4/F3/Adra1b/Nr4a1/Nr4a2/Vdr/S1pr1/Lpar4
MF	GO:0060089	molecular transducer activity	26	0.485073	1.74624	0.00839916	0.00839916	0.785247	112	tags=73%, list=41%, signal=47%	Kctd12/Itga11/Epha3/Il1rl1/Mrgprf/Ahr/Lrp4/Thbd/Cd93/Gper1/Ephb6/Lgr4/F3/Adra1b/Nr4a1/Nr4a2/Vdr/S1pr1/Lpar4
BP	GO:0050905	neuromuscular process	6	0.706071	1.9612	0.00849915	0.00849915	0.785247	30	tags=67%, list=11%, signal=61%	Penk/Kcnj2/Fgf14/Pde8b
MF	GO:0030545	signaling receptor regulator activity	16	0.548709	1.82982	0.00859914	0.00859914	0.785247	70	tags=62%, list=26%, signal=49%	Penk/Ogn/Fgf14/Adm/Angpt1/Hgf/Fgf10/Fst/Jag1/Fbn1
BP	GO:0051260	protein homooligomerization	6	0.703227	1.9533	0.00919908	0.00919908	0.785247	19	tags=50%, list=7%, signal=48%	Kctd12/Trpv6/Kcnj2
BP	GO:0002682	regulation of immune system process	40	0.435577	1.6632	0.00939906	0.00939906	0.785247	103	tags=65%, list=38%, signal=47%	Rassf2/Fos/Tox/Lox/Il1rl1/Angpt1/Zfp36/Pde4b/Thbs1/Spon2/Ahr/Fgf10/Gper1/Dusp1/Serpinb9b/Ephb6/Lgr4/Jag1/Fbn1/Snai2/Cxcl12/Serpinb1a/Nedd9/Ctla2a/Col3a1/Cav1
CC	GO:0005576	extracellular region	85	0.381512	1.55917	0.00979902	0.00979902	0.785247	71	tags=39%, list=26%, signal=42%	Ptgis/Aspn/Pi15/Adamts1/Penk/Chrdl1/Epha3/Omd/Ogn/Col12a1/Pappa2/Slpi/Fmod/Cemip/Adm/Lox/Il1rl1/Rnase10/Angpt1/Hgf/Col11a1/Npnt/Thbs1/Spon2/Thbd/Fgf10/Serpinb9b/Heph/Ephb6/Fst/F3/Fbn1/Itgbl1
MF	GO:0030546	signaling receptor activator activity	14	0.560793	1.82388	0.010099	0.010099	0.785247	70	tags=64%, list=26%, signal=50%	Penk/Ogn/Fgf14/Adm/Angpt1/Hgf/Fgf10/Jag1/Fbn1
MF	GO:0048018	receptor ligand activity	14	0.560793	1.82388	0.010099	0.010099	0.785247	70	tags=64%, list=26%, signal=50%	Penk/Ogn/Fgf14/Adm/Angpt1/Hgf/Fgf10/Jag1/Fbn1
BP	GO:0002376	immune system process	55	0.40865	1.61459	0.010099	0.010099	0.785247	109	tags=62%, list=40%, signal=46%	Cldn1/Rassf2/Fos/Tox/Slpi/Adm/Lox/Il1rl1/Angpt1/Zfp36/Pde4b/Thbs1/Spon2/Ahr/Fgf10/Gper1/Dusp1/Serpinb9b/Heph/Ephb6/Lgr4/Jag1/Fbn1/Stx11/Snai2/Cxcl12/Serpinb1a/Nedd9/Ctla2a/Col3a1/Cav1/S1pr1/Enpp1/Cd248
CC	GO:0071944	cell periphery	128	0.366983	1.51967	0.010499	0.010499	0.785247	109	tags=49%, list=40%, signal=56%	Kctd12/Itga11/Ptgis/Cldn1/Aspn/Rassf2/Adamts1/Penk/Chrdl1/Epha3/Omd/Ogn/Trpv6/Col12a1/Kcnj2/Sorbs2/Cdh18/Pappa2/Fmod/Cemip/Lox/Lmo7/Il1rl1/Angpt1/Atp6v0d2/Col11a1/Mrgprf/Pde4b/Npnt/Thbs1/Spon2/Lrp4/Thbd/Fgf10/Cd93/Gper1/Heph/Ephb6/Lgr4/Rasl12/F3/Jag1/Fbn1/Itgbl1/Stx11/Tmem151a/Adra1b/Loxl2/Prelp/Styk1/Mme/Col1a1/Adamts5/Cxcl12/Serpinb1a/Nedd9/Vdr/Col3a1/Cav1/Abcb1a/S1pr1/Enpp1/Cd248
BP	GO:0043393	regulation of protein binding	4	0.775281	2.00146	0.0107989	0.0107989	0.785247	64	tags=100%, list=24%, signal=78%	Slpi/Lox/Angpt1/Ephb6
BP	GO:0051098	regulation of binding	4	0.775281	2.00146	0.0107989	0.0107989	0.785247	64	tags=100%, list=24%, signal=78%	Slpi/Lox/Angpt1/Ephb6
BP	GO:0071248	cellular response to metal ion	6	0.694146	1.92808	0.0107989	0.0107989	0.785247	17	tags=50%, list=6%, signal=48%	Cldn1/Fosb/Fos
BP	GO:0051592	response to calcium ion	8	0.639326	1.87545	0.0109989	0.0109989	0.785247	17	tags=50%, list=6%, signal=48%	Penk/Fosb/Trpv6/Fos
BP	GO:0098657	import into cell	17	0.530757	1.78972	0.0115988	0.0115988	0.800296	55	tags=53%, list=20%, signal=45%	Epha3/Trpv6/Kcnj2/Adm/Angpt1/Rgs4/Thbs1/Spon2/Lrp4
BP	GO:0043207	response to external biotic stimulus	37	0.436715	1.65244	0.0121988	0.0121988	0.800296	123	tags=73%, list=45%, signal=46%	Cldn1/Penk/Fos/Slpi/Adm/Rnase10/Zfp36/Pde4b/Spon2/Ahr/Thbd/Fgf10/Gper1/Serpinb9b/Lgr4/Stx11/Nr4a1/Adamts5/Cxcl12/Serpinb1a/Naaladl2/Cav1/Abcb1a/Enpp1/Syk/Lpl/Notch2
BP	GO:0051707	response to other organism	37	0.436715	1.65244	0.0121988	0.0121988	0.800296	123	tags=73%, list=45%, signal=46%	Cldn1/Penk/Fos/Slpi/Adm/Rnase10/Zfp36/Pde4b/Spon2/Ahr/Thbd/Fgf10/Gper1/Serpinb9b/Lgr4/Stx11/Nr4a1/Adamts5/Cxcl12/Serpinb1a/Naaladl2/Cav1/Abcb1a/Enpp1/Syk/Lpl/Notch2
BP	GO:0014070	response to organic cyclic compound	38	0.431634	1.63976	0.0132987	0.0132987	0.822855	108	tags=63%, list=40%, signal=44%	Ptgis/Cldn1/Penk/Fosb/Fos/Trp63/Adm/Lox/Rgs4/Zfp36/Ahr/Thbd/Fgf10/Gper1/Fst/Mn1/Adra1b/Snai2/Col1a1/Vdr/Cav1/Abcb1a/Cyp1b1/Enpp1
BP	GO:0050673	epithelial cell proliferation	24	0.480962	1.70922	0.0136986	0.0136986	0.822855	103	tags=71%, list=38%, signal=48%	Cldn1/Trp63/Hgf/Zfp36/Thbs1/Fgf10/Lgr4/Fst/F3/Jag1/Loxl2/Nr4a1/Snai2/Cxcl12/Serpinb1a/Vdr/Cav1
BP	GO:0036294	cellular response to decreased oxygen levels	3	0.818439	1.98732	0.0138986	0.0138986	0.822855	17	tags=67%, list=6%, signal=63%	Ptgis/Fos
BP	GO:0071456	cellular response to hypoxia	3	0.818439	1.98732	0.0138986	0.0138986	0.822855	17	tags=67%, list=6%, signal=63%	Ptgis/Fos
BP	GO:0031348	negative regulation of defense response	8	0.626954	1.83915	0.0152985	0.0152985	0.826583	62	tags=75%, list=23%, signal=60%	Ptgis/Hgf/Zfp36/Ahr/Gper1/Serpinb9b
BP	GO:0033993	response to lipid	41	0.420027	1.60922	0.0152985	0.0152985	0.826583	121	tags=68%, list=45%, signal=45%	Cldn1/Penk/Epha3/Fosb/Fos/Slpi/Trp63/Adm/Lox/Zfp36/Pde4b/Spon2/Ahr/Thbd/Fgf10/Gper1/Mn1/Adra1b/Nr4a1/Snai2/Col1a1/Vdr/Cav1/Abcb1a/Cyp1b1/Hoxa2/Syk/Lpl
BP	GO:0019731	antibacterial humoral response	3	0.813433	1.97516	0.0153985	0.0153985	0.826583	53	tags=100%, list=20%, signal=81%	Slpi/Adm/Spon2
BP	GO:0032501	multicellular organismal process	164	0.360558	1.48627	0.0153985	0.0153985	0.826583	109	tags=47%, list=40%, signal=71%	Ptgis/Cldn1/Aspn/Rassf2/Adamts1/Penk/Chrdl1/Epha3/Ogn/Fosb/Trpv6/Fos/Col12a1/Kcnj2/Sorbs2/Pappa2/Tox/Trp63/Cables1/Fgf14/Cemip/Pde8b/Adm/Lox/Il1rl1/Rnase10/Angpt1/Hgf/Rgs4/Eya4/Col11a1/Dhrs3/Zfp36/Pde4b/Npnt/Arnt2/Thbs1/Spon2/Ahr/Lrp4/Thbd/Fgf10/Cd93/Gper1/Dusp1/Heph/Ephb6/Lgr4/Fst/F3/Jag1/Fbn1/Stx11/Mn1/Hrc/Adra1b/Loxl2/Nr4a1/Snai2/Mme/Nr4a2/Col1a1/Adamts5/Nhs/Cxcl12/Serpinb1a/Nedd9/Ctla2a/Vdr/C…
BP	GO:0098742	cell-cell adhesion via plasma-membrane adhesion molecules	6	0.67586	1.87729	0.0162984	0.0162984	0.826583	21	tags=50%, list=8%, signal=47%	Cldn1/Epha3/Cdh18
BP	GO:0051239	regulation of multicellular organismal process	98	0.360791	1.48437	0.0162984	0.0162984	0.826583	108	tags=52%, list=40%, signal=49%	Ptgis/Aspn/Rassf2/Adamts1/Penk/Fos/Kcnj2/Tox/Trp63/Adm/Lox/Il1rl1/Angpt1/Hgf/Rgs4/Dhrs3/Zfp36/Pde4b/Npnt/Thbs1/Spon2/Ahr/Lrp4/Thbd/Fgf10/Gper1/Ephb6/Lgr4/Fst/F3/Jag1/Fbn1/Hrc/Adra1b/Loxl2/Nr4a1/Snai2/Mme/Nr4a2/Col1a1/Adamts5/Cxcl12/Serpinb1a/Nedd9/Ctla2a/Vdr/Cav1/Abcb1a/S1pr1/Cyp1b1/Enpp1
BP	GO:0140546	defense response to symbiont	13	0.551748	1.7733	0.0166983	0.0166983	0.826583	116	tags=92%, list=43%, signal=55%	Cldn1/Slpi/Adm/Spon2/Gper1/Serpinb9b/Lgr4/Stx11/Cxcl12/Serpinb1a/Cav1/Syk
BP	GO:0051384	response to glucocorticoid	8	0.621456	1.82303	0.0174983	0.0174983	0.826583	48	tags=62%, list=18%, signal=53%	Cldn1/Fosb/Fos/Adm/Zfp36
BP	GO:0001941	postsynaptic membrane organization	3	0.80597	1.95704	0.0177982	0.0177982	0.826583	55	tags=100%, list=20%, signal=81%	Chrdl1/Sorbs2/Lrp4
BP	GO:0043113	receptor clustering	3	0.80597	1.95704	0.0177982	0.0177982	0.826583	55	tags=100%, list=20%, signal=81%	Chrdl1/Sorbs2/Lrp4
CC	GO:0030054	cell junction	46	0.405573	1.57441	0.0178982	0.0178982	0.826583	106	tags=57%, list=39%, signal=41%	Kctd12/Itga11/Cldn1/Penk/Chrdl1/Epha3/Kcnj2/Sorbs2/Cdh18/Fgf14/Lmo7/Il1rl1/Pde4b/Lrp4/Gper1/Jag1/Itgbl1/Stx11/Adra1b/Nr4a1/Mme/Nhs/Nedd9/Cav1/Abcb1a/S1pr1
BP	GO:0098773	skin epidermis development	9	0.60211	1.8059	0.0184982	0.0184982	0.826583	67	tags=67%, list=25%, signal=52%	Cldn1/Trp63/Lrp4/Fgf10/Lgr4/Fst
BP	GO:0007275	multicellular organism development	131	0.352707	1.46128	0.0191981	0.0191981	0.826583	109	tags=49%, list=40%, signal=57%	Ptgis/Cldn1/Aspn/Rassf2/Adamts1/Penk/Chrdl1/Epha3/Ogn/Fos/Col12a1/Sorbs2/Pappa2/Tox/Trp63/Cables1/Fgf14/Adm/Lox/Rnase10/Angpt1/Hgf/Rgs4/Eya4/Col11a1/Dhrs3/Zfp36/Npnt/Arnt2/Thbs1/Ahr/Lrp4/Thbd/Fgf10/Cd93/Gper1/Dusp1/Ephb6/Lgr4/Fst/F3/Jag1/Fbn1/Adra1b/Loxl2/Nr4a1/Snai2/Mme/Nr4a2/Col1a1/Adamts5/Nhs/Cxcl12/Nedd9/Ctla2a/Vdr/Col3a1/Cav1/Greb1l/Abcb1a/S1pr1/Cyp1b1/Enpp1/Cd248
BP	GO:0044419	biological process involved in interspecies interaction between organisms	38	0.420489	1.59742	0.0193981	0.0193981	0.826583	123	tags=71%, list=45%, signal=45%	Cldn1/Penk/Fos/Slpi/Adm/Rnase10/Zfp36/Pde4b/Spon2/Ahr/Thbd/Fgf10/Gper1/Serpinb9b/Lgr4/Stx11/Nr4a1/Adamts5/Cxcl12/Serpinb1a/Naaladl2/Cav1/Abcb1a/Enpp1/Syk/Lpl/Notch2
BP	GO:0009607	response to biotic stimulus	38	0.420274	1.5966	0.0194981	0.0194981	0.826583	123	tags=71%, list=45%, signal=45%	Cldn1/Penk/Fos/Slpi/Adm/Rnase10/Zfp36/Pde4b/Spon2/Ahr/Thbd/Fgf10/Gper1/Serpinb9b/Lgr4/Stx11/Nr4a1/Adamts5/Cxcl12/Serpinb1a/Naaladl2/Cav1/Abcb1a/Enpp1/Syk/Lpl/Notch2
BP	GO:0031960	response to corticosteroid	9	0.59855	1.79522	0.019598	0.019598	0.826583	60	tags=67%, list=22%, signal=54%	Cldn1/Fosb/Fos/Adm/Zfp36/Gper1
BP	GO:0048585	negative regulation of response to stimulus	61	0.382899	1.52677	0.020198	0.020198	0.826583	110	tags=57%, list=41%, signal=44%	Ptgis/Aspn/Rassf2/Chrdl1/Trp63/Pde8b/Adm/Lox/Il1rl1/Hgf/Rgs4/Eya4/Dhrs3/Zfp36/Thbs1/Ahr/Lrp4/Thbd/Fgf10/Gper1/Dusp1/Serpinb9b/Lgr4/Fst/Fbn1/Adra1b/Arhgap29/Snai2/Nr4a2/Cxcl12/Ctla2a/Col3a1/Cav1/Enpp1/Peg10
BP	GO:0009954	proximal/distal pattern formation	3	0.798507	1.93892	0.0206979	0.0206979	0.826583	57	tags=100%, list=21%, signal=80%	Trp63/Lrp4/Fgf10
BP	GO:0016331	morphogenesis of embryonic epithelium	3	0.798507	1.93892	0.0206979	0.0206979	0.826583	57	tags=100%, list=21%, signal=80%	Trp63/Adm/Fgf10
BP	GO:0006952	defense response	42	0.409601	1.57287	0.0208979	0.0208979	0.826583	123	tags=69%, list=45%, signal=45%	Ptgis/Cldn1/Penk/Slpi/Pde8b/Adm/Il1rl1/Rnase10/Hgf/Zfp36/Thbs1/Spon2/Ahr/Gper1/Serpinb9b/Ephb6/Lgr4/F3/Stx11/Nr4a1/Adamts5/Cxcl12/Serpinb1a/Ctla2a/Cav1/Enpp1/Syk/Lpl/Notch2
BP	GO:0048545	response to steroid hormone	17	0.506744	1.70875	0.0219978	0.0219978	0.826583	107	tags=76%, list=39%, signal=49%	Cldn1/Fosb/Fos/Trp63/Adm/Lox/Zfp36/Gper1/Adra1b/Col1a1/Cav1/Abcb1a/Cyp1b1
BP	GO:0051385	response to mineralocorticoid	3	0.787313	1.91174	0.0250975	0.0250975	0.826583	60	tags=100%, list=22%, signal=79%	Fosb/Fos/Gper1
CC	GO:0150034	distal axon	3	0.787313	1.91174	0.0250975	0.0250975	0.826583	60	tags=100%, list=22%, signal=79%	Penk/Cables1/Gper1
BP	GO:0098542	defense response to other organism	19	0.487227	1.67601	0.0251975	0.0251975	0.826583	123	tags=84%, list=45%, signal=49%	Cldn1/Slpi/Adm/Rnase10/Spon2/Gper1/Serpinb9b/Lgr4/Stx11/Adamts5/Cxcl12/Serpinb1a/Cav1/Enpp1/Syk/Notch2
BP	GO:0010038	response to metal ion	14	0.521742	1.69687	0.0256974	0.0256974	0.826583	17	tags=36%, list=6%, signal=35%	Cldn1/Penk/Fosb/Trpv6/Fos
CC	GO:0005635	nuclear envelope	9	0.585104	1.7549	0.0260974	0.0260974	0.826583	84	tags=78%, list=31%, signal=56%	Epha3/Cemip/Lmo7/Mrgprf/Gper1/Adra1b/Nr4a1
BP	GO:0071277	cellular response to calcium ion	3	0.782112	1.89911	0.0262974	0.0262974	0.826583	17	tags=67%, list=6%, signal=63%	Fosb/Fos
MF	GO:0004888	transmembrane signaling receptor activity	20	0.478372	1.65765	0.0271973	0.0271973	0.826583	79	tags=55%, list=29%, signal=42%	Kctd12/Itga11/Epha3/Il1rl1/Mrgprf/Thbd/Gper1/Ephb6/Lgr4/F3/Adra1b
BP	GO:0006955	immune response	28	0.436004	1.5874	0.0285971	0.0285971	0.826583	142	tags=86%, list=52%, signal=46%	Cldn1/Slpi/Adm/Il1rl1/Angpt1/Pde4b/Spon2/Ahr/Gper1/Serpinb9b/Ephb6/Lgr4/Jag1/Stx11/Cxcl12/Serpinb1a/Col3a1/Cav1/Enpp1/Syk/Notch2/Enpp3/Loxl3/Hspa1b
BP	GO:0001942	hair follicle development	7	0.621207	1.77915	0.0289971	0.0289971	0.826583	67	tags=71%, list=25%, signal=55%	Trp63/Lrp4/Fgf10/Lgr4/Fst
BP	GO:0022404	molting cycle process	7	0.621207	1.77915	0.0289971	0.0289971	0.826583	67	tags=71%, list=25%, signal=55%	Trp63/Lrp4/Fgf10/Lgr4/Fst
BP	GO:0022405	hair cycle process	7	0.621207	1.77915	0.0289971	0.0289971	0.826583	67	tags=71%, list=25%, signal=55%	Trp63/Lrp4/Fgf10/Lgr4/Fst
BP	GO:1904062	regulation of monoatomic cation transmembrane transport	12	0.533418	1.69181	0.029797	0.029797	0.826583	78	tags=67%, list=29%, signal=50%	Kcnj2/Fgf14/Cemip/Rgs4/Ahr/Gper1/Heph/Hrc
BP	GO:0061436	establishment of skin barrier	3	0.774158	1.8798	0.030297	0.030297	0.826583	25	tags=67%, list=9%, signal=61%	Cldn1/Trp63
BP	GO:0033273	response to vitamin	7	0.617424	1.76832	0.030497	0.030497	0.826583	108	tags=100%, list=40%, signal=62%	Penk/Mn1/Snai2/Col1a1/Vdr/Abcb1a/Enpp1
BP	GO:0007548	sex differentiation	14	0.513213	1.66914	0.0313969	0.0313969	0.826583	107	tags=79%, list=39%, signal=50%	Adamts1/Trp63/Rnase10/Angpt1/Ahr/Fgf10/Lgr4/Fst/Greb1l/Abcb1a/Cyp1b1
BP	GO:0048513	animal organ development	107	0.344332	1.41975	0.0315968	0.0315968	0.826583	110	tags=50%, list=41%, signal=50%	Ptgis/Cldn1/Aspn/Adamts1/Chrdl1/Epha3/Ogn/Fos/Sorbs2/Pappa2/Tox/Trp63/Adm/Lox/Rnase10/Angpt1/Hgf/Rgs4/Eya4/Col11a1/Dhrs3/Zfp36/Npnt/Arnt2/Thbs1/Ahr/Lrp4/Fgf10/Gper1/Lgr4/Fst/Jag1/Fbn1/Adra1b/Loxl2/Nr4a1/Snai2/Mme/Pax9/Nr4a2/Col1a1/Adamts5/Nhs/Cxcl12/Vdr/Col3a1/Cav1/Greb1l/Abcb1a/S1pr1/Cyp1b1/Enpp1/Cd248/Peg10
BP	GO:0097305	response to alcohol	11	0.54227	1.69515	0.0319968	0.0319968	0.826583	17	tags=36%, list=6%, signal=36%	Cldn1/Penk/Fosb/Fos
MF	GO:0005102	signaling receptor binding	43	0.394764	1.52001	0.0321968	0.0321968	0.826583	71	tags=44%, list=26%, signal=39%	Itga11/Penk/Ogn/Fgf14/Adm/Angpt1/Hgf/Npnt/Arnt2/Thbs1/Spon2/Ahr/Lrp4/Fgf10/Lgr4/Fst/Jag1/Fbn1/Itgbl1
BP	GO:0050728	negative regulation of inflammatory response	7	0.611914	1.75253	0.0329967	0.0329967	0.826583	60	tags=71%, list=22%, signal=57%	Ptgis/Hgf/Zfp36/Ahr/Gper1
BP	GO:0050877	nervous system process	35	0.408729	1.53383	0.0339966	0.0339966	0.826583	108	tags=63%, list=40%, signal=43%	Penk/Fos/Kcnj2/Fgf14/Cemip/Pde8b/Hgf/Rgs4/Eya4/Col11a1/Gper1/Adra1b/Nr4a1/Snai2/Mme/Nr4a2/Col1a1/Cxcl12/Nedd9/Abcb1a/S1pr1/Enpp1
BP	GO:0019933	cAMP-mediated signaling	6	0.635135	1.76417	0.0343966	0.0343966	0.826583	54	tags=67%, list=20%, signal=55%	Pde8b/Adm/Pde4b/Ahr
BP	GO:0045087	innate immune response	11	0.538674	1.6839	0.0345965	0.0345965	0.826583	116	tags=91%, list=43%, signal=54%	Cldn1/Slpi/Spon2/Gper1/Serpinb9b/Lgr4/Stx11/Serpinb1a/Cav1/Syk
BP	GO:0002443	leukocyte mediated immunity	8	0.589354	1.72885	0.0347965	0.0347965	0.826583	116	tags=100%, list=43%, signal=59%	Spon2/Ahr/Serpinb9b/Ephb6/Jag1/Stx11/Enpp1/Syk
MF	GO:0008083	growth factor activity	5	0.668504	1.7933	0.0349965	0.0349965	0.826583	57	tags=80%, list=21%, signal=64%	Ogn/Fgf14/Hgf/Fgf10
BP	GO:0008544	epidermis development	14	0.508176	1.65276	0.0355964	0.0355964	0.826583	69	tags=57%, list=25%, signal=45%	Cldn1/Trp63/Zfp36/Lrp4/Fgf10/Lgr4/Fst/Jag1
BP	GO:0042594	response to starvation	4	0.699728	1.80641	0.0363964	0.0363964	0.826583	48	tags=75%, list=18%, signal=63%	Fos/Adm/Zfp36
BP	GO:0003197	endocardial cushion development	5	0.665414	1.78501	0.0363964	0.0363964	0.826583	94	tags=100%, list=35%, signal=67%	Epha3/Thbs1/Jag1/Snai2/Adamts5
BP	GO:0043270	positive regulation of monoatomic ion transport	9	0.56416	1.69208	0.0372963	0.0372963	0.826583	105	tags=89%, list=39%, signal=56%	Kcnj2/Fgf14/Cemip/Gper1/Heph/Cxcl12/Cav1/Abcb1a
BP	GO:0098655	monoatomic cation transmembrane transport	18	0.475412	1.61978	0.0373963	0.0373963	0.826583	63	tags=50%, list=23%, signal=41%	Trpv6/Kcnj2/Fgf14/Cemip/Atp6v0d2/Rgs4/Ahr/Gper1/Heph
BP	GO:0098662	inorganic cation transmembrane transport	18	0.475412	1.61978	0.0373963	0.0373963	0.826583	63	tags=50%, list=23%, signal=41%	Trpv6/Kcnj2/Fgf14/Cemip/Atp6v0d2/Rgs4/Ahr/Gper1/Heph
BP	GO:0031069	hair follicle morphogenesis	3	0.761194	1.84832	0.0375962	0.0375962	0.826583	67	tags=100%, list=25%, signal=76%	Trp63/Fgf10/Fst
BP	GO:0060688	regulation of morphogenesis of a branching structure	4	0.696629	1.79841	0.0382962	0.0382962	0.826583	85	tags=100%, list=31%, signal=70%	Hgf/Fgf10/Lgr4/Snai2
BP	GO:1901700	response to oxygen-containing compound	60	0.366002	1.45767	0.0387961	0.0387961	0.826583	116	tags=58%, list=43%, signal=43%	Cldn1/Penk/Epha3/Fosb/Fos/Sorbs2/Slpi/Pde8b/Adm/Hgf/Rgs4/Zfp36/Pde4b/Thbs1/Spon2/Ahr/Thbd/Fgf10/Gper1/Jag1/Fbn1/Mn1/Adra1b/Nr4a1/Snai2/Nr4a2/Col1a1/Vdr/Col3a1/Cav1/Abcb1a/Cyp1b1/Enpp1/Hoxa2/Syk
BP	GO:0071396	cellular response to lipid	26	0.431984	1.55512	0.0394961	0.0394961	0.826583	121	tags=73%, list=45%, signal=45%	Cldn1/Penk/Epha3/Fos/Trp63/Zfp36/Pde4b/Spon2/Ahr/Gper1/Mn1/Snai2/Col1a1/Vdr/Abcb1a/Cyp1b1/Hoxa2/Syk/Lpl
BP	GO:1904064	positive regulation of cation transmembrane transport	7	0.601631	1.72308	0.039996	0.039996	0.826583	63	tags=71%, list=23%, signal=56%	Kcnj2/Fgf14/Cemip/Gper1/Heph
BP	GO:0014855	striated muscle cell proliferation	5	0.658389	1.76617	0.0405959	0.0405959	0.826583	38	tags=60%, list=14%, signal=53%	Fos/Angpt1/Hgf
BP	GO:0001952	regulation of cell-matrix adhesion	3	0.753731	1.8302	0.0408959	0.0408959	0.826583	69	tags=100%, list=25%, signal=75%	Epha3/Thbs1/Jag1
CC	GO:0005912	adherens junction	3	0.753731	1.8302	0.0408959	0.0408959	0.826583	69	tags=100%, list=25%, signal=75%	Cdh18/Lmo7/Jag1
BP	GO:0008593	regulation of Notch signaling pathway	3	0.753731	1.8302	0.0408959	0.0408959	0.826583	69	tags=100%, list=25%, signal=75%	Trp63/Fgf10/Jag1
BP	GO:0045747	positive regulation of Notch signaling pathway	3	0.753731	1.8302	0.0408959	0.0408959	0.826583	69	tags=100%, list=25%, signal=75%	Trp63/Fgf10/Jag1
BP	GO:2000026	regulation of multicellular organismal development	57	0.367394	1.45617	0.0409959	0.0409959	0.826583	108	tags=56%, list=40%, signal=43%	Ptgis/Aspn/Rassf2/Adamts1/Fos/Tox/Trp63/Adm/Lox/Hgf/Rgs4/Zfp36/Thbs1/Ahr/Lrp4/Fgf10/Gper1/Fst/F3/Jag1/Fbn1/Loxl2/Snai2/Mme/Cxcl12/Nedd9/Ctla2a/Vdr/Cav1/S1pr1/Cyp1b1/Enpp1
BP	GO:0034097	response to cytokine	33	0.408255	1.52001	0.0410959	0.0410959	0.826583	107	tags=61%, list=39%, signal=42%	Ptgis/Cldn1/Fos/Lox/Il1rl1/Angpt1/St3gal6/Zfp36/Npnt/Gper1/Dusp1/F3/Stx11/Mme/Col1a1/Cxcl12/Col3a1/Cav1/Abcb1a/Cyp1b1
BP	GO:0034765	regulation of monoatomic ion transmembrane transport	13	0.50859	1.6346	0.0411959	0.0411959	0.826583	105	tags=77%, list=39%, signal=49%	Kcnj2/Fgf14/Cemip/Rgs4/Ahr/Gper1/Heph/Hrc/Cav1/Abcb1a
BP	GO:0022414	reproductive process	32	0.411967	1.52891	0.0413959	0.0413959	0.826583	67	tags=44%, list=25%, signal=37%	Ptgis/Adamts1/Fosb/Fos/Trp63/Adm/Rnase10/Angpt1/Ahr/Thbd/Fgf10/Dusp1/Lgr4/Fst
BP	GO:0050790	regulation of catalytic activity	38	0.392432	1.49083	0.0421958	0.0421958	0.826583	103	tags=58%, list=38%, signal=42%	Rassf2/Pi15/Epha3/Slpi/Trp63/Cemip/Angpt1/Hgf/Zfp36/Npnt/Thbs1/Gper1/Dusp1/Serpinb9b/F3/Fbn1/Nr4a1/Nr4a2/Serpinb1a/Nedd9/Vdr/Cav1
CC	GO:0030425	dendrite	18	0.470112	1.60172	0.0427957	0.0427957	0.826583	108	tags=72%, list=40%, signal=47%	Penk/Epha3/Kcnj2/Sorbs2/Trp63/Pde4b/Lrp4/Gper1/Ephb6/Tmem151a/Mme/Ctla2a/Enpp1
CC	GO:0097447	dendritic tree	18	0.470112	1.60172	0.0427957	0.0427957	0.826583	108	tags=72%, list=40%, signal=47%	Penk/Epha3/Kcnj2/Sorbs2/Trp63/Pde4b/Lrp4/Gper1/Ephb6/Tmem151a/Mme/Ctla2a/Enpp1
MF	GO:0030021	extracellular matrix structural constituent conferring compression resistance	3	0.749356	1.81957	0.0436956	0.0436956	0.826583	14	tags=67%, list=5%, signal=64%	Aspn/Ogn
BP	GO:0001666	response to hypoxia	12	0.513927	1.62999	0.0445955	0.0445955	0.826583	105	tags=75%, list=39%, signal=48%	Ptgis/Penk/Fos/Adm/Arnt2/Loxl2/Nr4a2/Cav1/Abcb1a
BP	GO:0051240	positive regulation of multicellular organismal process	56	0.364227	1.44193	0.0450955	0.0450955	0.826583	107	tags=55%, list=39%, signal=42%	Ptgis/Penk/Fos/Tox/Trp63/Adm/Il1rl1/Angpt1/Hgf/Rgs4/Pde4b/Npnt/Thbs1/Spon2/Fgf10/Gper1/Ephb6/Lgr4/Fst/F3/Jag1/Hrc/Adra1b/Loxl2/Mme/Col1a1/Cxcl12/Nedd9/Vdr/Cav1/Cyp1b1
BP	GO:0034762	regulation of transmembrane transport	16	0.481545	1.60584	0.0452955	0.0452955	0.826583	108	tags=75%, list=40%, signal=48%	Kcnj2/Fgf14/Cemip/Rgs4/Thbs1/Ahr/Gper1/Heph/Hrc/Cav1/Abcb1a/Enpp1
MF	GO:0005216	monoatomic ion channel activity	4	0.68587	1.77064	0.0457954	0.0457954	0.826583	19	tags=50%, list=7%, signal=47%	Trpv6/Kcnj2
MF	GO:0005261	monoatomic cation channel activity	4	0.68587	1.77064	0.0457954	0.0457954	0.826583	19	tags=50%, list=7%, signal=47%	Trpv6/Kcnj2
BP	GO:0071453	cellular response to oxygen levels	4	0.684784	1.76783	0.0465953	0.0465953	0.826583	17	tags=50%, list=6%, signal=48%	Ptgis/Fos
BP	GO:0070482	response to oxygen levels	14	0.49461	1.60863	0.0468953	0.0468953	0.826583	105	tags=71%, list=39%, signal=46%	Ptgis/Penk/Fos/Adm/Arnt2/Loxl2/Nr4a2/Col1a1/Cav1/Abcb1a
BP	GO:0009617	response to bacterium	30	0.412012	1.51665	0.0469953	0.0469953	0.826583	123	tags=70%, list=45%, signal=43%	Cldn1/Penk/Fos/Slpi/Adm/Rnase10/Zfp36/Pde4b/Spon2/Ahr/Thbd/Fgf10/Nr4a1/Adamts5/Naaladl2/Cav1/Abcb1a/Enpp1/Syk/Lpl/Notch2
BP	GO:0019058	viral life cycle	3	0.742463	1.80284	0.0472953	0.0472953	0.826583	24	tags=67%, list=9%, signal=61%	Cldn1/Slpi
BP	GO:0044255	cellular lipid metabolic process	14	0.494163	1.60718	0.0472953	0.0472953	0.826583	144	tags=100%, list=53%, signal=49%	Ptgis/Akr1c14/St3gal6/Dhrs3/Ahr/B3galt1/Far1/Dhrs9/Cav1/Cyp1b1/Enpp1/Lpl/Plpp1/Smpd3
BP	GO:1902808	positive regulation of cell cycle G1/S phase transition	4	0.683405	1.76427	0.0474953	0.0474953	0.826583	57	tags=75%, list=21%, signal=60%	Adamts1/Trp63/Fgf10
CC	GO:0097060	synaptic membrane	8	0.571069	1.67522	0.0477952	0.0477952	0.826583	72	tags=62%, list=27%, signal=47%	Kctd12/Kcnj2/Lrp4/Gper1/Stx11
CC	GO:0110165	cellular anatomical entity	244	0.415455	1.49137	0.0482952	0.0482952	0.826583	114	tags=44%, list=42%, signal=257%	Kctd12/Itga11/Ptgis/Cldn1/Aspn/Rassf2/Pi15/Adamts1/Penk/Chrdl1/Epha3/Omd/Ogn/Fosb/Trpv6/Fos/Col12a1/Kcnj2/Sorbs2/Cdh18/Pappa2/Tox/Slpi/Trp63/Cables1/Fgf14/Fmod/Cemip/Pde8b/Adm/Lox/Lmo7/Il1rl1/Rnase10/Angpt1/Hgf/Akr1c14/Atp6v0d2/Rgs4/St3gal6/Eya4/Col11a1/Dhrs3/Mrgprf/Zfp36/Pde4b/Npnt/Arnt2/Thbs1/Spon2/Ahr/Lrp4/Thbd/Fgf10/Cd93/B3galt1/Gper1/Dusp1/Serpinb9b/Heph/Ephb6/Lgr4/Rasl12/Fst/F3/Jag1/Fbn1/It…
BP	GO:0002449	lymphocyte mediated immunity	6	0.615094	1.7085	0.0487951	0.0487951	0.826583	108	tags=100%, list=40%, signal=62%	Ahr/Serpinb9b/Ephb6/Jag1/Stx11/Enpp1
BP	GO:0002696	positive regulation of leukocyte activation	7	0.587121	1.68153	0.049595	0.049595	0.826583	116	tags=100%, list=43%, signal=59%	Tox/Il1rl1/Thbs1/Fgf10/Ephb6/Cav1/Syk
BP	GO:0030522	intracellular receptor signaling pathway	15	0.484414	1.59752	0.049995	0.049995	0.826583	103	tags=73%, list=38%, signal=48%	Ptgis/Trp63/Dhrs3/Ahr/Gper1/Mn1/Nr4a1/Snai2/Nr4a2/Vdr/Cav1

## Sheet: 8._D-1_GS_ML792_vs_DMSO_KO_dwn
pathway	pval	padj	log2err	ES	NES	size	leadingEdge
GAUSSMANN_MLL_AF4_FUSION_TARGETS_E_UP	0.0110989	0.728205	0.136483	0.549895	1.8032	14	Kctd12|Aspn|Fos|Sorbs2|Cemip|Adm|Npnt
GOBP_APOPTOTIC_SIGNALING_PATHWAY	0.0229977	0.728205	0.0941329	0.502325	1.69718	17	Ptgis|Trp63|Hgf|Eya4|Thbs1|Fgf10|Gper1|Snai2|Nr4a2|Cxcl12|Vdr|Cav1|Cyp1b1|Plekhf1
GOBP_BIOLOGICAL_PROCESS_INVOLVED_IN_INTERSPECIES_INTERACTION_BETWEEN_ORGANISMS	0.0247975	0.728205	0.0905618	0.439896	1.60962	29	Penk|Slpi|Adm|Rnase10|Zfp36|Pde4b|Spon2|Ahr|Gper1|Serpinb9b|Lgr4|Stx11|Nr4a1|Adamts5|Cxcl12|Serpinb1a|Naaladl2|Cav1|Enpp1|Syk|Lpl|Notch2
GOBP_CALCIUM_ION_TRANSMEMBRANE_TRANSPORT	0.0572943	0.728205	0.0585444	0.511862	1.60401	11	Trpv6|Fgf14|Cemip|Pde4b|Ahr|Gper1|Hrc
GOBP_CALCIUM_ION_TRANSPORT	0.0422958	0.728205	0.0686891	0.490177	1.62472	15	Trpv6|Fgf14|Cemip|Rgs4|Pde4b|Ahr|Gper1|Hrc|Cxcl12|Vdr|Cav1
GOBP_CELLULAR_LIPID_METABOLIC_PROCESS	0.0577942	0.728205	0.058275	0.492248	1.5899	13	Ptgis|Akr1c14|St3gal6|Dhrs3|B3galt1|Far1|Dhrs9|Cav1|Cyp1b1|Enpp1|Lpl|Plpp1|Smpd3
GOBP_CELLULAR_RESPONSE_TO_LIPID	0.0666933	0.728205	0.053988	0.435907	1.51184	20	Epha3|Trp63|Akr1c14|Zfp36|Pde4b|Spon2|Ahr|Gper1|Mn1|Arntl|Snai2|Vdr|Hoxa2|Syk|Lpl
GOBP_CELL_MATRIX_ADHESION	0.0761924	0.728205	0.0502506	0.495032	1.55127	11	Itga11|Epha3|Npnt|Thbs1|Jag1|Itgbl1
GOBP_DEFENSE_RESPONSE	0.0217978	0.728205	0.0967542	0.416893	1.58121	38	Ptgis|Penk|Slpi|Pde8b|Adm|Il1rl1|Rnase10|Hgf|Zfp36|Thbs1|Spon2|Ahr|Gper1|Serpinb9b|Ephb6|Lgr4|F3|Stx11|Adamts5|Cxcl12|Serpinb1a|Ctla2a|Cav1|Enpp1|Syk|Lpl|Notch2
GOBP_DEFENSE_RESPONSE_TO_OTHER_ORGANISM	0.0191981	0.728205	0.10325	0.51068	1.72541	17	Slpi|Adm|Rnase10|Spon2|Gper1|Serpinb9b|Lgr4|Stx11|Adamts5|Cxcl12|Serpinb1a|Cav1|Enpp1|Syk|Notch2
GOBP_DEVELOPMENTAL_PROCESS_INVOLVED_IN_REPRODUCTION	0.0621938	0.728205	0.056043	0.439601	1.52465	20	Ptgis|Adamts1|Trp63|Rnase10|Angpt1|Ahr|Fgf10|Lgr4|Fst|Arntl|Cxcl12|Vdr|Greb1l
GOBP_EPIDERMIS_DEVELOPMENT	0.0234977	0.728205	0.0931001	0.534422	1.72612	13	Cldn1|Trp63|Zfp36|Lrp4|Fgf10|Lgr4|Fst|Jag1
GOBP_EPITHELIAL_CELL_PROLIFERATION	0.0121988	0.728205	0.130086	0.480962	1.71135	24	Cldn1|Trp63|Hgf|Zfp36|Thbs1|Fgf10|Lgr4|Fst|F3|Jag1|Loxl2|Nr4a1|Snai2|Cxcl12|Serpinb1a|Vdr|Cav1
GOBP_G_PROTEIN_COUPLED_RECEPTOR_SIGNALING_PATHWAY	0.070293	0.728205	0.052485	0.433301	1.5028	20	Kctd12|Penk|Adm|Akr1c14|Rgs4|Mrgprf|Pde4b|Gper1|Lgr4|Adra1b|Cav1|S1pr1|Lpar4|Syk
GOBP_IMPORT_INTO_CELL	0.010499	0.728205	0.140389	0.530757	1.79324	17	Epha3|Trpv6|Kcnj2|Adm|Angpt1|Rgs4|Thbs1|Spon2|Lrp4
GOBP_INORGANIC_ION_TRANSMEMBRANE_TRANSPORT	0.0206979	0.728205	0.0993535	0.497905	1.69936	18	Trpv6|Kcnj2|Fgf14|Cemip|Atp6v0d2|Rgs4|Pde4b|Ahr|Gper1|Heph
GOBP_INTRACELLULAR_RECEPTOR_SIGNALING_PATHWAY	0.0360964	0.728205	0.0746018	0.516296	1.66757	13	Ptgis|Trp63|Akr1c14|Dhrs3|Gper1|Mn1|Arntl|Snai2|Vdr|Cav1
GOBP_LIPID_BIOSYNTHETIC_PROCESS	0.0510949	0.728205	0.0622012	0.488238	1.60102	14	Ptgis|Pde8b|Akr1c14|St3gal6|B3galt1|Gper1|Far1|Snai2|Dhrs9
GOBP_LIPID_METABOLIC_PROCESS	0.0765923	0.728205	0.0501083	0.423912	1.47931	21	Ptgis|Pde8b|Adm|Akr1c14|St3gal6|Dhrs3|B3galt1|Gper1|Far1|Snai2|Dhrs9|Cav1|Cyp1b1|Enpp1
GOBP_MONOATOMIC_CATION_TRANSPORT	0.0588941	0.728205	0.0576941	0.433001	1.52127	22	Trpv6|Kcnj2|Fgf14|Cemip|Atp6v0d2|Rgs4|Pde4b|Ahr|Gper1|Heph|Hrc|Cxcl12|Vdr|Cav1
GOBP_MONOATOMIC_ION_TRANSMEMBRANE_TRANSPORT	0.020298	0.728205	0.10035	0.498697	1.70207	18	Trpv6|Kcnj2|Fgf14|Cemip|Atp6v0d2|Rgs4|Pde4b|Ahr|Gper1|Heph
GOBP_MONOATOMIC_ION_TRANSPORT	0.050395	0.728205	0.0626552	0.435269	1.53772	23	Trpv6|Kcnj2|Fgf14|Cemip|Atp6v0d2|Rgs4|Pde4b|Ahr|Gper1|Heph|Hrc|Cxcl12|Vdr|Cav1|Abcb1a
GOBP_MORPHOGENESIS_OF_A_BRANCHING_STRUCTURE	0.0656934	0.728205	0.0544268	0.45276	1.52972	17	Trp63|Adm|Angpt1|Hgf|Npnt|Ahr|Fgf10|Lgr4|Snai2|Cxcl12|Vdr|Greb1l
GOBP_MUSCLE_CELL_DIFFERENTIATION	0.0418958	0.728205	0.069031	0.490681	1.62639	15	Sorbs2|Adm|Lox|Rgs4|Npnt|Fgf10|Gper1|Adra1b|Adamts5|Cxcl12
GOBP_MUSCLE_STRUCTURE_DEVELOPMENT	0.0477952	0.728205	0.0644264	0.414282	1.51589	29	Fos|Sorbs2|Adm|Lox|Angpt1|Rgs4|Col11a1|Npnt|Fgf10|Gper1|Arntl|Adra1b|Nr4a1|Adamts5|Cxcl12|Col3a1|Cav1|S1pr1|Hoxa2
GOBP_MUSCLE_TISSUE_DEVELOPMENT	0.0782922	0.728205	0.0495153	0.438329	1.49603	18	Fos|Sorbs2|Lox|Angpt1|Rgs4|Col11a1|Arntl|Adra1b|Nr4a1|Col3a1|Cav1|S1pr1
GOBP_MYELOID_CELL_DIFFERENTIATION	0.059794	0.728205	0.0572305	0.480264	1.57487	14	Rassf2|Fos|Lox|Il1rl1|Zfp36|Heph|Jag1|Fbn1
GOBP_NEGATIVE_REGULATION_OF_CELL_COMMUNICATION	0.0228977	0.728205	0.0943435	0.401192	1.55653	47	Aspn|Rassf2|Penk|Chrdl1|Trp63|Pde8b|Adm|Hgf|Rgs4|Eya4|Dhrs3|Pde4b|Thbs1|Lrp4|Fgf10|Gper1|Dusp1|Lgr4|Fst|Fbn1|Arntl|Adra1b|Snai2|Nr4a2|Cxcl12|Cav1|Enpp1|Peg10
GOBP_NEGATIVE_REGULATION_OF_CYTOKINE_PRODUCTION	0.0787921	0.728205	0.0493445	0.506234	1.56072	10	Il1rl1|Angpt1|Hgf|Zfp36|Thbs1|Lgr4
GOBP_NEGATIVE_REGULATION_OF_RESPONSE_TO_EXTERNAL_STIMULUS	0.0144986	0.728205	0.119146	0.552125	1.78329	13	Ptgis|Hgf|Zfp36|Thbs1|Ahr|Gper1|Dusp1|Serpinb9b
GOBP_NEGATIVE_REGULATION_OF_RESPONSE_TO_STIMULUS	0.0157984	0.728205	0.114048	0.395981	1.56705	58	Ptgis|Aspn|Rassf2|Chrdl1|Trp63|Pde8b|Adm|Il1rl1|Hgf|Rgs4|Eya4|Dhrs3|Zfp36|Pde4b|Thbs1|Ahr|Lrp4|Fgf10|Gper1|Dusp1|Serpinb9b|Lgr4|Fst|Fbn1|Arntl|Adra1b|Snai2|Nr4a2|Cxcl12|Ctla2a|Col3a1|Cav1|Enpp1|Peg10
GOBP_NEGATIVE_REGULATION_OF_TRANSPORT	0.0331967	0.728205	0.0779135	0.527168	1.68072	12	Epha3|Pde8b|Angpt1|Rgs4|Thbs1|Ahr|Fbn1|Hrc|Cav1|Enpp1
GOBP_POSITIVE_REGULATION_OF_IMMUNE_SYSTEM_PROCESS	0.0378962	0.728205	0.0727383	0.479183	1.61899	17	Fos|Tox|Il1rl1|Pde4b|Thbs1|Spon2|Fgf10|Ephb6|Lgr4|Cxcl12|Nedd9|Cav1|Syk|Notch2|Enpp3
GOBP_POSITIVE_REGULATION_OF_MULTICELLULAR_ORGANISMAL_PROCESS	0.0377962	0.728205	0.0728384	0.375998	1.47634	53	Ptgis|Penk|Fos|Tox|Trp63|Adm|Il1rl1|Hgf|Rgs4|Pde4b|Npnt|Thbs1|Spon2|Fgf10|Gper1|Ephb6|Lgr4|Fst|F3|Jag1|Hrc|Adra1b|Loxl2|Mme|Col1a1|Cxcl12|Nedd9|Vdr|Cav1|Cyp1b1
GOBP_REGULATION_OF_APOPTOTIC_SIGNALING_PATHWAY	0.070293	0.728205	0.052485	0.470281	1.54213	14	Trp63|Hgf|Eya4|Thbs1|Fgf10|Gper1|Snai2|Nr4a2|Cxcl12|Cav1
GOBP_REGULATION_OF_CALCIUM_ION_TRANSPORT	0.0714929	0.728205	0.0520088	0.469101	1.53826	14	Fgf14|Cemip|Rgs4|Pde4b|Ahr|Gper1|Hrc|Cxcl12|Vdr|Cav1
GOBP_REGULATION_OF_CATALYTIC_ACTIVITY	0.0419958	0.728205	0.068945	0.385226	1.48772	45	Rassf2|Pi15|Epha3|Slpi|Trp63|Cemip|Angpt1|Hgf|Rgs4|Zfp36|Npnt|Thbs1|Ahr|Gper1|Dusp1|Serpinb9b|F3|Fbn1|Arhgap29|Nr4a1|Nr4a2|Serpinb1a|Nedd9|Vdr|Cav1|S1pr1
GOBP_REGULATION_OF_CELLULAR_LOCALIZATION	0.050495	0.728205	0.0625898	0.44945	1.55881	20	Epha3|Sorbs2|Cemip|Pde8b|Angpt1|Zfp36|Lrp4|Gper1|Fbn1|Arntl|Hrc
GOBP_REGULATION_OF_DNA_METABOLIC_PROCESS	0.0734927	0.728205	0.0512406	0.49704	1.55756	11	Tox|Hgf|Eya4|Ahr|Fgf10|Dusp1
GOBP_REGULATION_OF_EPITHELIAL_CELL_PROLIFERATION	0.0757924	0.728205	0.050394	0.440318	1.50282	18	Cldn1|Trp63|Zfp36|Thbs1|Fgf10|F3|Jag1|Nr4a1|Snai2|Cxcl12|Vdr|Cav1
GOBP_REGULATION_OF_FAT_CELL_DIFFERENTIATION	0.0683932	0.728205	0.0532638	0.515226	1.58844	10	Zfp36|Gper1|Jag1|Fbn1|Arntl|Snai2|Enpp1|Medag|Lpl
GOBP_REGULATION_OF_HEMOPOIESIS	0.0530947	0.728205	0.0609531	0.486748	1.59613	14	Rassf2|Fos|Tox|Lox|Zfp36|Jag1|Fbn1|Snai2|Nedd9|Ctla2a|Syk|Notch2
GOBP_REGULATION_OF_HYDROLASE_ACTIVITY	0.0307969	0.728205	0.0809972	0.43842	1.58616	27	Pi15|Epha3|Slpi|Trp63|Hgf|Rgs4|Npnt|Thbs1|Ahr|Gper1|Serpinb9b|F3|Arhgap29|Nr4a1|Serpinb1a|Nedd9|Cav1|S1pr1
GOBP_REGULATION_OF_IMMUNE_SYSTEM_PROCESS	0.00569943	0.728205	0.191388	0.450435	1.71366	39	Rassf2|Fos|Tox|Lox|Il1rl1|Angpt1|Zfp36|Pde4b|Thbs1|Spon2|Ahr|Fgf10|Gper1|Dusp1|Serpinb9b|Ephb6|Lgr4|Jag1|Fbn1|Snai2|Cxcl12|Serpinb1a|Nedd9|Ctla2a|Col3a1|Cav1
GOBP_REGULATION_OF_INFLAMMATORY_RESPONSE	0.0632937	0.728205	0.0555209	0.506323	1.58665	11	Ptgis|Il1rl1|Hgf|Zfp36|Ahr|Gper1
GOBP_REGULATION_OF_MONOATOMIC_CATION_TRANSMEMBRANE_TRANSPORT	0.0522948	0.728205	0.0614439	0.496775	1.60452	13	Kcnj2|Fgf14|Cemip|Rgs4|Pde4b|Ahr|Gper1|Hrc
GOBP_REGULATION_OF_MONOATOMIC_ION_TRANSMEMBRANE_TRANSPORT	0.0706929	0.728205	0.052325	0.469639	1.54003	14	Kcnj2|Fgf14|Cemip|Rgs4|Pde4b|Ahr|Gper1|Hrc|Cav1|Abcb1a
GOBP_REGULATION_OF_MULTICELLULAR_ORGANISMAL_DEVELOPMENT	0.0233977	0.728205	0.093304	0.385942	1.52515	57	Ptgis|Aspn|Rassf2|Adamts1|Fos|Tox|Trp63|Adm|Lox|Hgf|Rgs4|Zfp36|Thbs1|Ahr|Lrp4|Fgf10|Gper1|Fst|F3|Jag1|Fbn1|Arntl|Loxl2|Snai2|Mme|Cxcl12|Nedd9|Ctla2a|Vdr|Cav1|S1pr1|Cyp1b1|Enpp1
GOBP_REGULATION_OF_PEPTIDASE_ACTIVITY	0.0754925	0.728205	0.0505023	0.451462	1.51072	16	Pi15|Slpi|Trp63|Hgf|Thbs1|Gper1|Serpinb9b|F3|Nr4a1|Serpinb1a|Cav1|Syk
GOBP_REGULATION_OF_RESPONSE_TO_EXTERNAL_STIMULUS	0.0433957	0.728205	0.067773	0.407011	1.51497	33	Ptgis|Il1rl1|Hgf|Zfp36|Thbs1|Ahr|Fgf10|Gper1|Dusp1|Serpinb9b|Lgr4|Fbn1|Mn1|Snai2|Cxcl12|Serpinb1a|Nedd9|Ctla2a|Vdr|Cav1|S1pr1|Syk|Lpl|Enpp3|Nbl1
GOBP_REGULATION_OF_TRANSMEMBRANE_TRANSPORT	0.0709929	0.728205	0.0522058	0.449204	1.5177	17	Kcnj2|Fgf14|Cemip|Rgs4|Pde4b|Thbs1|Ahr|Gper1|Hrc|Cav1|Abcb1a|Enpp1
GOBP_REPRODUCTIVE_SYSTEM_DEVELOPMENT	0.0214979	0.728205	0.0974434	0.538471	1.73919	13	Adamts1|Trp63|Rnase10|Angpt1|Ahr|Fgf10|Lgr4|Fst
GOBP_RESPONSE_TO_LIPID	0.0212979	0.728205	0.0979108	0.440499	1.61939	30	Epha3|Slpi|Trp63|Adm|Lox|Akr1c14|Zfp36|Pde4b|Spon2|Ahr|Gper1|Mn1|Arntl|Adra1b|Nr4a1|Snai2|Vdr|Cav1|Fibin|Hoxa2|Syk|Lpl
GOBP_RESPONSE_TO_MOLECULE_OF_BACTERIAL_ORIGIN	0.0236976	0.728205	0.0926961	0.569651	1.75623	10	Slpi|Adm|Zfp36|Pde4b|Spon2|Ahr
GOBP_RESPONSE_TO_SALT	0.0777922	0.728205	0.0496878	0.476164	1.53795	13	Fosb|Trpv6|Fos|Sorbs2|Akr1c14|Thbs1
GOBP_SEX_DIFFERENTIATION	0.00949905	0.728205	0.147705	0.580595	1.85105	12	Adamts1|Trp63|Rnase10|Angpt1|Ahr|Fgf10|Lgr4|Fst
GOBP_TRANSMEMBRANE_TRANSPORT	0.0633937	0.728205	0.0554741	0.416885	1.49179	25	Trpv6|Kcnj2|Fgf14|Cemip|Atp6v0d2|Rgs4|Pde4b|Thbs1|Ahr|Gper1|Heph|Hrc|Vdr|Cav1|Abcb1a|Enpp1
GOCC_ANCHORING_JUNCTION	0.0524948	0.728205	0.0613202	0.437407	1.53675	22	Itga11|Cldn1|Kcnj2|Sorbs2|Cdh18|Lmo7|Il1rl1
GOCC_DENDRITIC_TREE	0.0371963	0.728205	0.0734471	0.480151	1.62226	17	Penk|Epha3|Kcnj2|Sorbs2|Trp63|Pde4b|Lrp4|Gper1|Ephb6
GOCC_EXTRACELLULAR_SPACE	0.0385961	0.728205	0.0720487	0.366733	1.45657	61	Ptgis|Aspn|Pi15|Omd|Ogn|Col12a1|Pappa2|Slpi|Fmod|Adm|Lox|Il1rl1|Angpt1|Hgf|Col11a1|Thbs1|Spon2|Thbd|Fgf10|Serpinb9b|Fst|F3|Fbn1|Loxl2|Prelp|Rarres1|Col1a1|Adamts5|Cxcl12|Serpinb1a
GOCC_MEMBRANE_PROTEIN_COMPLEX	0.0517948	0.728205	0.0617563	0.479468	1.58923	15	Itga11|Trpv6|Kcnj2|Cdh18|Atp6v0d2|Pde4b|Itgbl1|Stx11
GOCC_PLASMA_MEMBRANE_REGION	0.0174983	0.728205	0.108256	0.451693	1.65278	29	Kctd12|Ptgis|Cldn1|Kcnj2|Pappa2|Cemip|Lmo7|Atp6v0d2|Lrp4|Thbd|Gper1|Heph|Jag1|Stx11
GOCC_SOMATODENDRITIC_COMPARTMENT	0.0616938	0.728205	0.0562848	0.445098	1.53163	19	Penk|Epha3|Kcnj2|Sorbs2|Trp63|Pde4b|Lrp4|Gper1|Ephb6
GOMF_SIGNALING_RECEPTOR_BINDING	0.0493951	0.728205	0.0633201	0.380656	1.46642	44	Itga11|Penk|Ogn|Fgf14|Adm|Angpt1|Hgf|Npnt|Arnt2|Thbs1|Spon2|Ahr|Lrp4|Fgf10|Lgr4|Fst|Jag1|Fbn1|Itgbl1|Arntl
GOMF_SIGNALING_RECEPTOR_REGULATOR_ACTIVITY	0.00509949	0.728205	0.202499	0.590978	1.90878	13	Penk|Ogn|Fgf14|Adm|Hgf|Fgf10|Fst|Jag1|Fbn1
KATSANOU_ELAVL1_TARGETS_DN	0.0709929	0.728205	0.0522058	0.512861	1.58115	10	Il1rl1|St3gal6|Npnt|Fgf10|Fst|Arntl
KUMAR_TARGETS_OF_MLL_AF9_FUSION	0.0669933	0.728205	0.0538583	0.516427	1.59214	10	Cldn1|Penk|Il1rl1|Angpt1
LIU_OVARIAN_CANCER_TUMORS_AND_XENOGRAFTS_XDGS_DN	0.0559944	0.728205	0.0592615	0.328294	1.35615	108	Kctd12|Itga11|Ptgis|Aspn|Rassf2|Pi15|Epha3|Omd|Ogn|Fosb|Fos|Col12a1|Kcnj2|Slpi|Adm|Lox|Hgf|Rgs4|Col11a1|Dhrs3|Mrgprf|Zfp36|Pde4b|Thbs1|Spon2|Ahr|Thbd|Cd93|Dusp1|Heph|Fst|Fbn1|Itgbl1|Stx11|Mn1|Loxl2|Prelp|Nr4a1|Snai2|Dhrs9|Rarres1|Mme|Col1a1|Cxcl12|Serpinb1a|Col3a1|Cav1|Abcb1a|S1pr1|Cyp1b1|Enpp1|Cd248|Fibin
MATSUDA_NATURAL_KILLER_DIFFERENTIATION	0.0492951	0.728205	0.0633877	0.423136	1.52226	26	Kctd12|Aspn|Epha3|Fos|Trp63|St3gal6|Col11a1|Dhrs3|Spon2|Ahr
MIKKELSEN_MEF_LCP_WITH_H3K4ME3	0.0189981	0.728205	0.103804	0.542358	1.75175	13	Aspn|Ogn|Rnase10|Hgf|Akr1c14|Mrgprf
MIR_12196_5P	0.00359964	0.728205	0.241698	0.637383	1.96505	10	Kcnj2|Pappa2|Il1rl1|Rgs4|Eya4|Thbs1|Lrp4
MIR_15A_5P	0.0515948	0.728205	0.0618825	0.487672	1.59916	14	Penk|Col12a1|Kcnj2|Pappa2
MIR_15B_5P	0.0782922	0.728205	0.0495153	0.457159	1.51528	15	Penk|Col12a1|Kcnj2|Pappa2
MIR_1907	0.0408959	0.728205	0.0699072	0.508879	1.64361	13	Penk|Col12a1|Kcnj2|Pappa2
MIR_195A_5P	0.0515948	0.728205	0.0618825	0.487672	1.59916	14	Penk|Col12a1|Kcnj2|Pappa2
MIR_195B	0.0515948	0.728205	0.0618825	0.487672	1.59916	14	Penk|Col12a1|Kcnj2|Pappa2
MIR_322_5P	0.0408959	0.728205	0.0699072	0.508879	1.64361	13	Penk|Col12a1|Kcnj2|Pappa2
MIR_323_3P	0.0381962	0.728205	0.0724405	0.547915	1.68922	10	Cldn1|Rassf2|Pappa2|Lmo7|Pde4b
MIR_497A_5P	0.0408959	0.728205	0.0699072	0.508879	1.64361	13	Penk|Col12a1|Kcnj2|Pappa2
MIR_5098	0.039796	0.728205	0.0709085	0.519319	1.65569	12	Kctd12|Pappa2|Angpt1|B3galt1|Fst|Fbn1|Far1|Naaladl2|Col3a1
MIR_5624_3P	0.0710929	0.728205	0.0521662	0.48886	1.55859	12	Itga11|Epha3|Kcnj2|Ahr|Jag1|Far1
MIR_6342	0.0408959	0.728205	0.0699072	0.508879	1.64361	13	Penk|Col12a1|Kcnj2|Pappa2
MIR_6353	0.0515948	0.728205	0.0618825	0.487672	1.59916	14	Penk|Col12a1|Kcnj2|Pappa2
MIR_6419	0.0408959	0.728205	0.0699072	0.508879	1.64361	13	Penk|Col12a1|Kcnj2|Pappa2
MIR_6540_5P	0.0710929	0.728205	0.0521662	0.48886	1.55859	12	Itga11|Epha3|Kcnj2|Ahr|Jag1|Far1
MIR_7093_3P	0.0467953	0.728205	0.065146	0.536409	1.65375	10	Rassf2|Epha3|Ogn|Eya4|Col11a1
NABA_MATRISOME	0.060494	0.728205	0.056877	0.357381	1.41049	56	Aspn|Adamts1|Chrdl1|Omd|Ogn|Col12a1|Pappa2|Slpi|Fgf14|Fmod|Lox|Angpt1|Hgf|Col11a1|Npnt|Thbs1|Spon2|Fgf10|Serpinb9b|Fst|Fbn1|Loxl2|Prelp|Col1a1|Adamts5|Cxcl12|Serpinb1a
NABA_MATRISOME_ASSOCIATED	0.0320968	0.728205	0.0792843	0.449731	1.60022	24	Adamts1|Chrdl1|Pappa2|Slpi|Fgf14|Lox|Angpt1|Hgf|Fgf10|Serpinb9b|Fst|Loxl2|Adamts5|Cxcl12|Serpinb1a
NABA_SECRETED_FACTORS	0.0670933	0.728205	0.0538152	0.516254	1.59161	10	Chrdl1|Fgf14|Angpt1|Hgf|Fgf10|Fst
PLASARI_TGFB1_TARGETS_10HR_DN	0.0446955	0.728205	0.0667337	0.416917	1.52553	29	Adamts1|Ogn|Sorbs2|Tox|Adm|Lmo7|Eya4|Dhrs3|Mrgprf|Arnt2|Thbd|Cd93|Lgr4
REACTOME_METABOLISM_OF_CARBOHYDRATES	0.0128987	0.728205	0.126448	0.594689	1.83342	10	Omd|Ogn|Fmod|Cemip|St3gal6|B3galt1|Prelp
SCHAEFFER_PROSTATE_DEVELOPMENT_12HR_UP	0.0324968	0.728205	0.0787778	0.527917	1.68311	12	Aspn|Penk|Epha3|Trp63|Lrp4|Fgf10|Loxl2|Setbp1
SCHAEFFER_PROSTATE_DEVELOPMENT_48HR_UP	0.000902146	0.728205	0.477271	0.668261	2.09411	11	Aspn|Penk|Epha3|Trpv6|Sorbs2|Cemip|Dhrs3
SWEET_LUNG_CANCER_KRAS_DN	0.0345965	0.728205	0.0762633	0.429081	1.56139	28	Kctd12|Ptgis|Omd|Ogn|Lox|Angpt1|Npnt|Ahr|Thbd|Cd93|Dusp1|Heph
WANG_MLL_TARGETS	0.0525947	0.728205	0.0612586	0.404484	1.49379	31	Aspn|Omd|Kcnj2|Tox|Cables1|Adm|Il1rl1|Angpt1|Dhrs3|Spon2|Thbd|Fgf10
GOCC_POSTSYNAPSE	0.080292	0.734337	0.0488414	0.491926	1.54154	11	Kctd12|Kcnj2|Pde4b|Lrp4|Gper1
GOBP_STRIATED_MUSCLE_TISSUE_DEVELOPMENT	0.0838916	0.736568	0.0476878	0.489287	1.53326	11	Sorbs2|Lox|Angpt1|Rgs4|Col11a1
GOCC_SYNAPSE	0.0836916	0.736568	0.04775	0.41976	1.46482	21	Kctd12|Penk|Epha3|Kcnj2|Sorbs2|Pde4b|Lrp4|Gper1|Stx11
MIR_16_5P	0.0816918	0.736568	0.048384	0.455126	1.50854	15	Penk|Col12a1|Kcnj2|Pappa2
TABULA_MURIS_SENIS_LIMB_MUSCLE_MESENCHYMAL_STEM_CELL_AGEING	0.0826917	0.736568	0.0480642	0.461002	1.51171	14	Aspn|Ogn|Fos|Zfp36|Thbs1|Thbd|Nr4a1|Adamts5|Cxcl12
BERENJENO_TRANSFORMED_BY_RHOA_UP	0.0992901	0.754402	0.0434623	0.450932	1.47868	14	Adm|Il1rl1|Npnt|Thbs1|Thbd|Cd93|Dusp1
BURTON_ADIPOGENESIS_PEAK_AT_2HR	0.174983	0.754402	0.03133	0.412275	1.35192	14	Fosb|Fos|Adm|Zfp36|Thbs1|Dusp1|Nr4a1|Nr4a2
CHIARADONNA_NEOPLASTIC_TRANSFORMATION_KRAS_CDC25_DN	0.0947905	0.754402	0.0445934	0.482341	1.5115	11	Fos|Slpi|Lox|Il1rl1|Zfp36|Cxcl12|Vdr|Cyp1b1
DURAND_STROMA_S_UP	0.10159	0.754402	0.0429124	0.359662	1.36832	39	Cldn1|Rassf2|Cables1|Il1rl1|Rgs4|Eya4|Mrgprf|Spon2|Ahr|Fgf10|Gper1|Mn1|Snai2|Pax9|Col1a1|Cxcl12|Serpinb1a|Col3a1|S1pr1|Cd248|Lpar4|Medag|Lpl|Zc2hc1a|Rspo2|Col1a2
GAUSSMANN_MLL_AF4_FUSION_TARGETS_G_UP	0.121388	0.754402	0.0388208	0.456085	1.45409	12	Angpt1|Dhrs3|Mrgprf|Thbs1|Spon2|Vdr|Cyp1b1|Peg10|Fibin
GOBP_ADAPTIVE_IMMUNE_RESPONSE	0.167083	0.754402	0.0322154	0.451795	1.39288	10	Il1rl1|Ahr|Serpinb9b|Ephb6|Jag1|Stx11|Enpp1|Syk
GOBP_CELLULAR_RESPONSE_TO_EXTERNAL_STIMULUS	0.119188	0.754402	0.0392265	0.478927	1.47653	10	Fos|Mn1|Snai2|Nr4a2|Col1a1|Vdr|Cav1|Lpl|Prr5|Sesn3
GOBP_CELLULAR_RESPONSE_TO_ORGANIC_CYCLIC_COMPOUND	0.154485	0.754402	0.0337561	0.386182	1.34764	21	Trp63|Akr1c14|Rgs4|Zfp36|Pde4b|Ahr|Gper1|Mn1|Arntl|Snai2|Vdr|Cav1|Cyp1b1
GOBP_CELL_ADHESION	0.158184	0.754402	0.0332858	0.326421	1.27219	49	Itga11|Cldn1|Epha3|Omd|Col12a1|Cdh18|Rnase10|Angpt1|Npnt|Thbs1|Spon2|Cd93|Dusp1|Ephb6|Jag1|Fbn1|Itgbl1|Snai2|Col1a1|Cxcl12|Nedd9|Col3a1|Cav1|S1pr1|Cyp1b1
GOBP_CELL_CELL_ADHESION	0.117188	0.754402	0.0396048	0.395544	1.39739	23	Itga11|Cldn1|Epha3|Cdh18|Rnase10|Npnt|Thbs1|Cd93|Ephb6|Jag1
GOBP_CELL_CELL_SIGNALING	0.161084	0.754402	0.0329279	0.327474	1.27052	47	Penk|Chrdl1|Trpv6|Sorbs2|Trp63|Fgf14|Pde8b|Hgf|Rgs4|Lrp4|Fgf10|Gper1|Lgr4|Fbn1|Stx11|Arntl|Adra1b|Nr4a1|Snai2|Mme|Col1a1|Cxcl12|Vdr|Cav1|Enpp1
GOBP_CELL_JUNCTION_ASSEMBLY	0.154185	0.754402	0.0337949	0.457607	1.4108	10	Cldn1|Epha3|Cdh18
GOBP_CELL_JUNCTION_ORGANIZATION	0.106589	0.754402	0.0417767	0.407808	1.42311	21	Cldn1|Chrdl1|Epha3|Sorbs2|Cdh18
GOBP_CELL_SUBSTRATE_ADHESION	0.089591	0.754402	0.0460014	0.443039	1.48253	16	Itga11|Epha3|Angpt1|Npnt|Thbs1|Jag1|Itgbl1|Col1a1|Nedd9|Col3a1
GOBP_DNA_METABOLIC_PROCESS	0.142986	0.754402	0.0353254	0.415823	1.39146	16	Tox|Lox|Hgf|Eya4|Ahr|Fgf10|Dusp1
GOBP_ENDOCYTOSIS	0.114089	0.754402	0.0402099	0.452898	1.4628	13	Epha3|Adm|Angpt1|Thbs1|Spon2|Lrp4
GOBP_HEART_DEVELOPMENT	0.131887	0.754402	0.0370198	0.350074	1.32778	38	Adamts1|Epha3|Sorbs2|Adm|Lox|Angpt1|Rgs4|Col11a1|Dhrs3|Thbs1|Ahr|Gper1|Jag1|Fbn1|Adra1b|Snai2|Adamts5|Col3a1|Greb1l|S1pr1|Enpp1
GOBP_HOMEOSTATIC_PROCESS	0.173983	0.754402	0.0314389	0.32811	1.26399	44	Rassf2|Trpv6|Cemip|Pde8b|Lox|Angpt1|Atp6v0d2|Zfp36|Pde4b|Ahr|Gper1|Heph|Lgr4|Fbn1|Arntl|Hrc|Adra1b|Adamts5|Serpinb1a|Vdr|Col3a1|Cav1|S1pr1|Enpp1|Syk|Lpl|Enpp3|Fstl1|Fam20a|Cacna1c|Sesn3|Ckb|Gja1|Steap2|Tgm2|Gadd45g
GOBP_HORMONE_METABOLIC_PROCESS	0.159584	0.754402	0.0331119	0.455681	1.40486	10	Pde8b|Adm|Akr1c14|Dhrs9|Mme|Cyp1b1|Enpp1
GOBP_IMMUNE_EFFECTOR_PROCESS	0.159884	0.754402	0.0330749	0.418976	1.3739	14	Angpt1|Spon2|Ahr|Serpinb9b|Ephb6|Jag1|Stx11|Enpp1|Syk|Notch2|Enpp3|Loxl3
GOBP_MEMBRANE_ORGANIZATION	0.164984	0.754402	0.0324606	0.434009	1.38371	12	Chrdl1|Sorbs2|Thbs1|Lrp4|Gper1|Stx11|Cav1|Abcb1a|Plekhf1
GOBP_MULTICELLULAR_ORGANISMAL_LEVEL_HOMEOSTASIS	0.113189	0.754402	0.04039	0.407974	1.41496	20	Rassf2|Angpt1|Zfp36|Pde4b|Ahr|Heph|Lgr4|Arntl|Adamts5|Col3a1|Cav1|S1pr1|Enpp1|Syk
GOBP_NEGATIVE_REGULATION_OF_MOLECULAR_FUNCTION	0.174183	0.754402	0.0314171	0.362404	1.30377	26	Ptgis|Pi15|Slpi|Hgf|Zfp36|Thbs1|Ahr|Gper1|Dusp1|Serpinb9b
GOBP_NEGATIVE_REGULATION_OF_PEPTIDASE_ACTIVITY	0.158784	0.754402	0.033211	0.44673	1.39991	11	Pi15|Slpi|Hgf|Thbs1|Serpinb9b|Nr4a1|Serpinb1a
GOBP_ODONTOGENESIS	0.132387	0.754402	0.0369391	0.450176	1.43525	12	Aspn|Trp63|Lrp4|Fgf10|Fst|Pax9|Col1a1|Enpp1|Rspo2|Fam20a|Smpd3
GOBP_PEPTIDYL_AMINO_ACID_MODIFICATION	0.154585	0.754402	0.0337432	0.379775	1.34167	23	Rassf2|Epha3|Cemip|Lox|Angpt1|Hgf|Lrp4|Fgf10|Hrc|Loxl2|Setbp1|Nedd9|Cav1
GOBP_PEPTIDYL_TYROSINE_MODIFICATION	0.154685	0.754402	0.0337303	0.449057	1.4072	11	Epha3|Angpt1|Hgf|Lrp4|Fgf10|Nedd9|Cav1|Syk
GOBP_PHOSPHATIDYLINOSITOL_3_KINASE_PROTEIN_KINASE_B_SIGNAL_TRANSDUCTION	0.170083	0.754402	0.0318724	0.414542	1.35936	14	Lox|Angpt1|Hgf|Akr1c14|Thbs1|Gper1|F3
GOBP_POSITIVE_REGULATION_OF_CELLULAR_COMPONENT_ORGANIZATION	0.158484	0.754402	0.0332484	0.369266	1.32139	25	Cldn1|Adamts1|Epha3|Tox|Angpt1|Hgf|Ahr|Lrp4|Gper1
GOBP_POSITIVE_REGULATION_OF_CELL_PROJECTION_ORGANIZATION	0.125887	0.754402	0.0380227	0.464468	1.45549	11	Adamts1|Epha3|Tox|Hgf
GOBP_POSITIVE_REGULATION_OF_DEVELOPMENTAL_PROCESS	0.148685	0.754402	0.0345261	0.333246	1.28987	46	Ptgis|Fos|Tox|Trp63|Adm|Hgf|Zfp36|Npnt|Thbs1|Fgf10|Gper1|Lgr4|Fst|F3|Jag1|Arntl|Loxl2|Snai2|Mme|Col1a1|Cxcl12|Nedd9|Vdr|Cyp1b1|Syk|Medag|Lpl|Notch2
GOBP_POSITIVE_REGULATION_OF_EPITHELIAL_CELL_PROLIFERATION	0.140086	0.754402	0.0357496	0.4658	1.43606	10	Cldn1|Trp63|Fgf10|F3|Nr4a1|Cxcl12|Cav1
GOBP_POSITIVE_REGULATION_OF_HYDROLASE_ACTIVITY	0.140086	0.754402	0.0357496	0.465799	1.43606	10	Rgs4|Npnt|Gper1|F3|Arhgap29|Nedd9|S1pr1|Syk
GOBP_POSITIVE_REGULATION_OF_LOCOMOTION	0.125487	0.754402	0.0380919	0.368705	1.35546	30	Cldn1|Adamts1|Cemip|Rnase10|Angpt1|Hgf|Thbs1|Fgf10|Gper1|F3|Snai2|Col1a1|Cxcl12|Nedd9|Cav1|S1pr1|Cyp1b1
GOBP_POSITIVE_REGULATION_OF_MOLECULAR_FUNCTION	0.121588	0.754402	0.0387844	0.363542	1.35317	33	Rassf2|Fgf14|Cemip|Angpt1|Rgs4|Npnt|Thbs1|Fgf10|Gper1|Ephb6|F3|Fbn1|Arhgap29|Nr4a2|Nedd9|Vdr|Cav1|Abcb1a|S1pr1
GOBP_POSITIVE_REGULATION_OF_PHOSPHATIDYLINOSITOL_3_KINASE_PROTEIN_KINASE_B_SIGNAL_TRANSDUCTION	0.10119	0.754402	0.0430067	0.490556	1.51238	10	Angpt1|Hgf|Akr1c14|Thbs1|Gper1|F3
GOBP_POSITIVE_REGULATION_OF_RESPONSE_TO_EXTERNAL_STIMULUS	0.147685	0.754402	0.0346632	0.413284	1.38297	16	Il1rl1|Thbs1|Fgf10|Lgr4|Fbn1|Snai2|Cxcl12|Nedd9|Cav1|S1pr1|Syk|Lpl
GOBP_PROTEIN_CONTAINING_COMPLEX_ASSEMBLY	0.160184	0.754402	0.033038	0.379003	1.33155	22	Kctd12|Cldn1|Trpv6|Kcnj2|Trp63|Angpt1
GOBP_PROTEOLYSIS	0.134287	0.754402	0.0366366	0.362775	1.33975	31	Pi15|Adamts1|Pappa2|Slpi|Trp63|Hgf|Thbs1|Gper1|Serpinb9b|F3|Arntl|Nr4a1|Mme|Adamts5|Serpinb1a|Ctla2a|Cav1|Syk|Man1c1|Usp53
GOBP_REGULATION_OF_BODY_FLUID_LEVELS	0.153885	0.754402	0.0338339	0.439555	1.40139	12	Adm|Thbs1|Thbd|Fgf10|F3|Vdr|Cav1|Enpp1|Syk
GOBP_REGULATION_OF_CALCIUM_ION_TRANSMEMBRANE_TRANSPORT	0.128187	0.754402	0.0376303	0.472777	1.45757	10	Fgf14|Cemip|Pde4b|Ahr|Gper1|Hrc
GOBP_REGULATION_OF_CELLULAR_RESPONSE_TO_GROWTH_FACTOR_STIMULUS	0.152585	0.754402	0.0340038	0.391289	1.3571	20	Aspn|Chrdl1|Lox|Angpt1|Npnt|Thbs1|Fgf10|Fst|Fbn1
GOBP_REGULATION_OF_DEFENSE_RESPONSE	0.0925907	0.754402	0.0451751	0.424433	1.46052	19	Ptgis|Penk|Il1rl1|Hgf|Zfp36|Ahr|Gper1|Serpinb9b|Lgr4|Serpinb1a|Ctla2a|Cav1|Syk|Lpl|Enpp3
GOBP_REGULATION_OF_ENDOPEPTIDASE_ACTIVITY	0.111089	0.754402	0.0408183	0.47219	1.47969	11	Trp63|Hgf|Thbs1|Gper1|Serpinb9b|F3|Nr4a1|Serpinb1a|Syk
GOBP_REGULATION_OF_ESTABLISHMENT_OF_PROTEIN_LOCALIZATION	0.168883	0.754402	0.0320085	0.44203	1.38518	11	Cemip|Pde8b|Angpt1|Gper1|Fbn1|Arntl
GOBP_REGULATION_OF_LEUKOCYTE_DIFFERENTIATION	0.162184	0.754402	0.0327945	0.453943	1.3995	10	Rassf2|Fos|Tox|Fbn1|Nedd9|Ctla2a|Syk|Notch2|Loxl3
GOBP_REGULATION_OF_METAL_ION_TRANSPORT	0.105989	0.754402	0.0419089	0.428174	1.44665	17	Kcnj2|Fgf14|Cemip|Rgs4|Pde4b|Ahr|Gper1|Hrc|Cxcl12|Vdr|Cav1
GOBP_REGULATION_OF_MONOATOMIC_ION_TRANSPORT	0.0875912	0.754402	0.0465749	0.432841	1.4773	18	Kcnj2|Fgf14|Cemip|Rgs4|Pde4b|Ahr|Gper1|Hrc|Cxcl12|Vdr|Cav1|Abcb1a
GOBP_REGULATION_OF_NEURON_PROJECTION_DEVELOPMENT	0.174083	0.754402	0.031428	0.420957	1.35964	13	Adamts1|Epha3|Tox|Hgf|Lrp4
GOBP_REGULATION_OF_PROTEOLYSIS	0.107289	0.754402	0.0416238	0.416396	1.43287	19	Pi15|Slpi|Trp63|Hgf|Thbs1|Gper1|Serpinb9b|F3|Nr4a1|Serpinb1a|Ctla2a|Cav1
GOBP_REGULATION_OF_RESPONSE_TO_STRESS	0.0881912	0.754402	0.0464009	0.368843	1.39897	38	Ptgis|Cldn1|Rassf2|Penk|Il1rl1|Hgf|Eya4|Zfp36|Thbs1|Ahr|Fgf10|Gper1|Dusp1|Serpinb9b|Lgr4
GOBP_REGULATION_OF_TRANSMEMBRANE_RECEPTOR_PROTEIN_SERINE_THREONINE_KINASE_SIGNALING_PATHWAY	0.144986	0.754402	0.0350399	0.40521	1.38299	18	Aspn|Chrdl1|Lox|Npnt|Thbs1|Fgf10|Fst|Fbn1|Cav1|Peg10|Notch2|Chrd|Nbl1|Fstl1
GOBP_REGULATION_OF_TRANSPORT	0.10029	0.754402	0.043221	0.370455	1.38508	34	Epha3|Kcnj2|Fgf14|Cemip|Pde8b|Angpt1|Rgs4|Pde4b|Thbs1|Ahr|Fgf10|Gper1|Fbn1|Arntl|Hrc|Cxcl12|Vdr|Cav1|Abcb1a|Enpp1
GOBP_REGULATION_OF_TRANS_SYNAPTIC_SIGNALING	0.172883	0.754402	0.0315598	0.440044	1.37895	11	Penk|Chrdl1|Fgf14|Rgs4|Gper1
GOBP_REGULATION_OF_VASCULATURE_DEVELOPMENT	0.130587	0.754402	0.0372315	0.443158	1.43134	13	Ptgis|Adamts1|Adm|Hgf|Thbs1|F3
GOBP_REPRODUCTION	0.120488	0.754402	0.0389855	0.382271	1.37525	26	Ptgis|Adamts1|Trp63|Rnase10|Angpt1|Ahr|Thbd|Fgf10|Lgr4|Fst|Jag1|Arntl|Cxcl12|Vdr|Greb1l
GOBP_RESPONSE_TO_BACTERIUM	0.090191	0.754402	0.0458329	0.412622	1.44967	22	Penk|Slpi|Adm|Rnase10|Zfp36|Pde4b|Spon2|Ahr|Nr4a1|Adamts5|Naaladl2|Cav1|Enpp1|Syk|Lpl|Notch2
GOBP_RESPONSE_TO_CYTOKINE	0.119688	0.754402	0.0391334	0.389523	1.38599	24	Cldn1|Lox|Il1rl1|Angpt1|Zfp36|Npnt|Gper1|Dusp1|F3|Stx11|Mme|Cxcl12|Col3a1|Cav1
GOBP_RESPONSE_TO_ENDOGENOUS_STIMULUS	0.157384	0.754402	0.0333862	0.309807	1.24884	72	Aspn|Chrdl1|Epha3|Fos|Sorbs2|Trp63|Fgf14|Lox|Angpt1|Hgf|Akr1c14|Rgs4|Zfp36|Pde4b|Npnt|Thbs1|Ahr|Fgf10|Gper1|Fst|Fbn1|Arntl|Adra1b|Nr4a1|Snai2|Mme|Pax9|Nr4a2|Col1a1|Col3a1|Cav1|Enpp1|Peg10|Fibin|Ier2|Syk|Lpl|Col4a2|Notch2|Chrd|Col1a2|Nbl1|Fstl1|Smpd3|Sesn3|Klf9|Lrrc32|Klf4|Fat4|Col4a1|Gja1|Steap2|Tgm2
GOBP_RESPONSE_TO_METAL_ION	0.162584	0.754402	0.0327463	0.426471	1.37745	13	Fosb|Trpv6|Fos|Akr1c14|Thbs1|Loxl2|Cav1|Enpp1|Fibin
GOBP_RESPONSE_TO_ORGANIC_CYCLIC_COMPOUND	0.115688	0.754402	0.0398947	0.382022	1.38211	27	Trp63|Lox|Akr1c14|Rgs4|Zfp36|Pde4b|Ahr|Gper1|Mn1|Arntl|Adra1b|Snai2|Vdr|Cav1|Cyp1b1|Enpp1|Fibin
GOBP_RESPONSE_TO_STEROID_HORMONE	0.109389	0.754402	0.0411737	0.463041	1.47627	12	Trp63|Lox|Akr1c14|Zfp36|Gper1|Arntl|Adra1b|Cav1|Fibin
GOBP_SKIN_DEVELOPMENT	0.112389	0.754402	0.0405518	0.430807	1.4416	16	Cldn1|Trp63|Zfp36|Lrp4|Fgf10|Lgr4|Fst|Col1a1|Vdr|Col3a1|Enpp1
GOBP_SYNAPTIC_SIGNALING	0.0974903	0.754402	0.0439056	0.444746	1.47414	15	Penk|Chrdl1|Sorbs2|Fgf14|Rgs4|Gper1|Stx11|Nr4a1|Mme
GOBP_TAXIS	0.163684	0.754402	0.0326146	0.382788	1.3358	21	Lox|Angpt1|Hgf|Pde4b|Thbs1|Fgf10|Dusp1|Lgr4|Nr4a1|Snai2|Cxcl12|Nedd9|S1pr1|Syk
GOCC_CELL_SURFACE	0.0976902	0.754402	0.0438558	0.378885	1.39925	31	Itga11|Lmo7|Il1rl1|Thbs1|Lrp4|Thbd|Fgf10|Cd93|Ephb6|F3|Itgbl1|Cxcl12|Cav1|Abcb1a|S1pr1|Enpp1|Cd248|Lpl|Notch2|Chrd|Rspo2|Enpp3
GOCC_ENVELOPE	0.110389	0.754402	0.0409637	0.462267	1.4738	12	Epha3|Cemip|Lmo7|Mrgprf|Gper1|Adra1b|Nr4a1
GOCC_EXTERNAL_ENCAPSULATING_STRUCTURE	0.165883	0.754402	0.032355	0.331081	1.27199	43	Aspn|Adamts1|Omd|Ogn|Col12a1|Fmod|Lox|Angpt1|Col11a1|Npnt|Thbs1|Spon2|Fgf10|F3|Fbn1|Loxl2|Prelp|Col1a1|Adamts5|Serpinb1a|Col3a1
GOCC_NEURON_PROJECTION	0.116988	0.754402	0.0396432	0.402055	1.40303	21	Penk|Epha3|Kcnj2|Sorbs2|Trp63|Pde4b|Lrp4|Gper1|Ephb6
GOCC_PLASMA_MEMBRANE_PROTEIN_COMPLEX	0.147185	0.754402	0.0347322	0.434021	1.40183	13	Itga11|Kcnj2|Cdh18|Atp6v0d2|Pde4b
GOMF_LIPID_BINDING	0.10159	0.754402	0.0429124	0.430836	1.45564	17	Kcnj2|Thbs1|Spon2|Gper1|F3|Jag1|Nr4a1|Mme|Vdr|S1pr1|Lpar4|Plekhf1|Lpl
GOMF_OXIDOREDUCTASE_ACTIVITY	0.141086	0.754402	0.0356019	0.427951	1.40332	14	Ptgis|Lox|Akr1c14|Dhrs3|Heph|Far1|Loxl2|Dhrs9
GOMF_PEPTIDASE_REGULATOR_ACTIVITY	0.138386	0.754402	0.0360041	0.467107	1.44009	10	Pi15|Slpi|Thbs1|Serpinb9b|Rarres1|Serpinb1a|Cav1
HOXD13_TARGET_GENES	0.113389	0.754402	0.0403498	0.407826	1.41445	20	Fos|Sorbs2|Lmo7|Rgs4|Dhrs3|Zfp36|Pde4b
MARTINEZ_RB1_AND_TP53_TARGETS_UP	0.163284	0.754402	0.0326624	0.382946	1.33635	21	Fos|Trp63|Rgs4|Thbs1|Spon2|Ahr|Dusp1|Prelp|Nr4a1|Cxcl12|Serpinb1a|Ctla2a
MARTINEZ_TP53_TARGETS_UP	0.120488	0.754402	0.0389855	0.403864	1.40071	20	Fos|Trp63|Rgs4|Thbs1|Spon2|Ahr|Dusp1|Prelp|Nr4a1|Cxcl12|Serpinb1a|Ctla2a
MIR_126A_5P	0.172283	0.754402	0.0316262	0.397815	1.34407	17	Pi15|Hgf|Eya4|Col11a1|Fgf10|Fst|Setbp1|Adamts5|Cxcl12|Naaladl2
MIR_126B_5P	0.169583	0.754402	0.0319289	0.393136	1.34178	18	Adamts1|Penk|Lox|Col11a1|Itgbl1|Far1|Arntl|Rarres1|Naaladl2|Col3a1|Enpp1|Lpar4
MIR_129_5P	0.135886	0.754402	0.0363866	0.468086	1.44311	10	Aspn|Fos|Tox
MIR_181B_5P	0.175282	0.754402	0.0312975	0.44759	1.37992	10	Pi15|Adamts1|Lox|Pax9|Adamts5|Greb1l|S1pr1
MIR_181C_5P	0.175282	0.754402	0.0312975	0.44759	1.37992	10	Pi15|Adamts1|Lox|Pax9|Adamts5|Greb1l|S1pr1
MIR_181D_5P	0.175282	0.754402	0.0312975	0.44759	1.37992	10	Pi15|Adamts1|Lox|Pax9|Adamts5|Greb1l|S1pr1
MIR_26A_5P	0.148485	0.754402	0.0345534	0.412697	1.381	16	Aspn|Kcnj2|Adm|Hgf|Rgs4|Serpinb9b|Jag1|Loxl2|Mme|Greb1l
MIR_26B_5P	0.148485	0.754402	0.0345534	0.412697	1.381	16	Aspn|Kcnj2|Adm|Hgf|Rgs4|Serpinb9b|Jag1|Loxl2|Mme|Greb1l
MIR_297A_3P_MIR_297B_3P_MIR_297C_3P	0.124988	0.754402	0.038179	0.407933	1.40374	19	Pi15|Adamts1|Chrdl1|Fosb|Rgs4|B3galt1|Far1|Tmem151a|Adra1b|Pax9
MIR_325_3P	0.154685	0.754402	0.0337303	0.361834	1.32398	29	Cldn1|Pi15|Penk|Fos|Col12a1|Fmod|Angpt1|Col11a1
MIR_466A_3P_MIR_466D_3P_MIR_466E_3P	0.124988	0.754402	0.038179	0.407933	1.40374	19	Pi15|Adamts1|Chrdl1|Fosb|Rgs4|B3galt1|Far1|Tmem151a|Adra1b|Pax9
MIR_466L_3P	0.122388	0.754402	0.0386398	0.336284	1.31615	51	Pi15|Adamts1|Epha3|Fos|Col12a1|Cemip|Lmo7|Angpt1|Col11a1|Zfp36|Pde4b|Ahr|Thbd|Fgf10|B3galt1|Dusp1|Fst|F3|Jag1|Far1
MIR_467B_3P_MIR_467C_3P_MIR_467D_3P_MIR_467E_3P	0.129687	0.754402	0.0373798	0.451611	1.43983	12	Adamts1|Fosb|Rgs4|B3galt1|Far1|Tmem151a|Arhgap29
MIR_467G	0.124988	0.754402	0.038179	0.407933	1.40374	19	Pi15|Adamts1|Chrdl1|Fosb|Rgs4|B3galt1|Far1|Tmem151a|Adra1b|Pax9
MIR_669D_2_3P_MIR_669L_3P	0.129687	0.754402	0.0373798	0.451611	1.43983	12	Adamts1|Fosb|Rgs4|B3galt1|Far1|Tmem151a|Arhgap29
MIR_669D_3P	0.124988	0.754402	0.038179	0.407933	1.40374	19	Pi15|Adamts1|Chrdl1|Fosb|Rgs4|B3galt1|Far1|Tmem151a|Adra1b|Pax9
MIR_694	0.149785	0.754402	0.0343769	0.408274	1.37941	17	Cldn1|Chrdl1|Tox|Fgf14|Akr1c14|Arnt2|Fst
MIR_6951_5P	0.127087	0.754402	0.0378167	0.463607	1.45279	11	Pi15|Chrdl1|Col11a1|Far1|Mn1|Pax9|Adamts5
MIR_7212_3P	0.114389	0.754402	0.0401503	0.470194	1.47344	11	Pi15|Cables1|Il1rl1|Eya4|Fgf10
MSX1_TARGET_GENES	0.145285	0.754402	0.0349976	0.419257	1.38965	15	Ogn|Sorbs2|Angpt1|Dhrs3|Lrp4|Thbd|Prelp|Styk1|Adamts5
NFKB1_TARGET_GENES	0.169583	0.754402	0.0319289	0.376281	1.32199	22	Kctd12|Fos|Hgf|Pde4b|Cd93|Dusp1|Lgr4|Stx11|Far1|Arntl
REACTOME_IMMUNE_SYSTEM	0.151185	0.754402	0.0341891	0.407446	1.37662	17	Fos|Slpi|Lmo7|Il1rl1|Atp6v0d2|Cd93|Mme|Col1a1|Serpinb1a|Col3a1|Syk|Col1a2|Hspa1b|Prr5
REACTOME_METABOLISM_OF_PROTEINS	0.0963904	0.754402	0.0441825	0.408972	1.43685	22	Adamts1|Penk|Chrdl1|Pappa2|Lmo7|St3gal6|Thbs1|Spon2|Fbn1|Hrc|Mme|Adamts5|Vdr
REACTOME_SIGNALING_BY_GPCR	0.121288	0.754402	0.038839	0.437879	1.43588	14	Penk|Pde8b|Adm|Rgs4|Pde4b|Gper1|Adra1b|Cxcl12|S1pr1|Lpar4
TABULA_MURIS_SENIS_HEART_FIBROBLAST_OF_CARDIAC_TISSUE_AGEING	0.114289	0.754402	0.0401701	0.48286	1.48865	10	Penk|Fos|Dhrs3|Zfp36|Thbd
TABULA_MURIS_SENIS_KIDNEY_KIDNEY_COLLECTING_DUCT_PRINCIPAL_CELL_AGEING	0.106389	0.754402	0.0418207	0.457096	1.47636	13	Adamts1|Fosb|Fos|Atp6v0d2|Zfp36|Dusp1
TAF10_TARGET_GENES	0.155284	0.754402	0.0336531	0.448925	1.40679	11	Rassf2|Fos|Lmo7|Angpt1
ZHANG_UTERUS_C4_MYOFIBROBLAST	0.156584	0.754402	0.0334873	0.34685	1.30131	35	Ptgis|Pi15|Adamts1|Ogn|Fosb|Fos|Adm|Lox|Akr1c14|Thbs1|Spon2
GOMF_CELL_ADHESION_MOLECULE_BINDING	0.176382	0.755433	0.0311789	0.419869	1.35612	13	Itga11|Cdh18|Npnt|Thbs1|Fbn1|Itgbl1|Cxcl12|Col3a1|Syk
GOBP_HEMOPOIESIS	0.179782	0.766255	0.0308188	0.355452	1.29346	28	Rassf2|Fos|Tox|Lox|Il1rl1|Angpt1|Zfp36|Ahr|Heph|Fst|Jag1|Fbn1
VSX2_TARGET_GENES	0.183282	0.777398	0.0304579	0.402798	1.3351	15	Kctd12|Pi15|Sorbs2
BCOR_TARGET_GENES	0.206479	0.792854	0.0282851	0.40002	1.31173	14	Tox|Adm|Thbs1|Mn1|Tmem151a|Arntl|Setbp1|Nr4a2
CHIARADONNA_NEOPLASTIC_TRANSFORMATION_CDC25_UP	0.231477	0.792854	0.0262897	0.422113	1.30137	10	Lmo7|Il1rl1|Npnt|Thbs1
GAUSSMANN_MLL_AF4_FUSION_TARGETS_F_UP	0.20318	0.792854	0.0285731	0.368725	1.28672	21	Ogn|Tox|Fmod|Lox|Lmo7|Rgs4|Ahr|Fst|Mme|Serpinb1a|Col3a1
GOBP_CELL_CHEMOTAXIS	0.205979	0.792854	0.0283283	0.388478	1.29996	16	Lox|Hgf|Pde4b|Thbs1|Dusp1|Nr4a1|Snai2|Cxcl12|Nedd9|S1pr1|Syk
GOBP_CIRCULATORY_SYSTEM_DEVELOPMENT	0.220578	0.792854	0.0271218	0.300602	1.19578	62	Ptgis|Adamts1|Epha3|Sorbs2|Adm|Lox|Angpt1|Hgf|Rgs4|Col11a1|Dhrs3|Thbs1|Ahr|Fgf10|Gper1|F3|Jag1|Fbn1|Adra1b|Loxl2|Nr4a1|Snai2|Col1a1|Adamts5|Cxcl12|Col3a1|Cav1|Greb1l|S1pr1|Cyp1b1|Enpp1
GOBP_ENZYME_LINKED_RECEPTOR_PROTEIN_SIGNALING_PATHWAY	0.191781	0.792854	0.0296198	0.322081	1.24386	45	Aspn|Chrdl1|Epha3|Fos|Fgf14|Lox|Angpt1|Hgf|Npnt|Thbs1|Fgf10|Gper1|Ephb6|Fst|F3|Fbn1|Col1a1|Nedd9|Col3a1|Cav1|Enpp1|Peg10|Syk|Col4a2|Notch2|Chrd|Col1a2|Nbl1|Fstl1|Smpd3|Sesn3|Lrrc32|Fat4|Col4a1
GOBP_EPITHELIAL_CELL_DEVELOPMENT	0.189381	0.792854	0.0298512	0.441135	1.36002	10	Cldn1|Trp63|Rnase10|Jag1|Arntl
GOBP_FAT_CELL_DIFFERENTIATION	0.212579	0.792854	0.0277689	0.381826	1.29006	17	Zfp36|Fgf10|Gper1|Jag1|Fbn1|Arntl|Nr4a1|Snai2|Nr4a2|Enpp1|Medag|Lpl
GOBP_INTRACELLULAR_TRANSPORT	0.19948	0.792854	0.0289038	0.410016	1.3243	13	Cemip|Angpt1|Atp6v0d2|Gper1|Stx11|Arntl|Hrc
GOBP_LOCOMOTION	0.19548	0.792854	0.0292709	0.316436	1.23327	49	Cldn1|Adamts1|Epha3|Cemip|Lox|Rnase10|Angpt1|Hgf|Pde4b|Thbs1|Fgf10|Gper1|Dusp1|Lgr4|F3|Jag1|Nr4a1|Snai2|Col1a1|Cxcl12|Nedd9|Col3a1|Cav1|S1pr1|Cyp1b1
GOBP_NEGATIVE_REGULATION_OF_HYDROLASE_ACTIVITY	0.218978	0.792854	0.0272486	0.394882	1.29489	14	Pi15|Slpi|Hgf|Thbs1|Ahr|Serpinb9b|Nr4a1|Serpinb1a
GOBP_NEGATIVE_REGULATION_OF_IMMUNE_SYSTEM_PROCESS	0.225977	0.792854	0.0267028	0.365615	1.26805	20	Il1rl1|Angpt1|Thbs1|Ahr|Gper1|Dusp1|Serpinb9b|Lgr4|Fbn1|Snai2|Cxcl12|Col3a1
GOBP_NEGATIVE_REGULATION_OF_PROTEOLYSIS	0.221278	0.792854	0.0270667	0.394251	1.29282	14	Pi15|Slpi|Hgf|Thbs1|Serpinb9b|Nr4a1|Serpinb1a|Ctla2a
GOBP_POSITIVE_REGULATION_OF_CATALYTIC_ACTIVITY	0.19978	0.792854	0.0288766	0.353752	1.27265	26	Rassf2|Cemip|Angpt1|Rgs4|Npnt|Thbs1|Gper1|F3|Fbn1|Arhgap29|Nr4a2|Nedd9|Vdr|Cav1|S1pr1|Syk|Notch2
GOBP_POSITIVE_REGULATION_OF_NUCLEOBASE_CONTAINING_COMPOUND_METABOLIC_PROCESS	0.222178	0.792854	0.0269962	0.31296	1.21135	46	Fosb|Fos|Tox|Trp63|Lmo7|Hgf|Eya4|Zfp36|Npnt|Arnt2|Ahr|Fgf10|Gper1|Lgr4|Jag1|Arntl|Nr4a1|Pax9|Nr4a2|Col1a1|Vdr|S1pr1|Cyp1b1|Hoxa2|Ier2
GOBP_REGULATION_OF_HORMONE_LEVELS	0.223178	0.792854	0.0269183	0.366534	1.27124	20	Trpv6|Pde8b|Adm|Akr1c14|Gper1|Fbn1|Arntl|Dhrs9|Mme|Vdr|Cyp1b1|Enpp1
GOBP_REGULATION_OF_IMMUNE_RESPONSE	0.192481	0.792854	0.0295531	0.412971	1.33384	13	Il1rl1|Pde4b|Ahr|Serpinb9b|Lgr4|Serpinb1a|Col3a1|Cav1|Syk|Enpp3|Loxl3
GOBP_REGULATION_OF_PHOSPHATIDYLINOSITOL_3_KINASE_PROTEIN_KINASE_B_SIGNAL_TRANSDUCTION	0.228777	0.792854	0.0264908	0.406151	1.29489	12	Angpt1|Hgf|Akr1c14|Thbs1|Gper1|F3
GOBP_RENAL_SYSTEM_DEVELOPMENT	0.229577	0.792854	0.0264309	0.360513	1.25807	21	Adamts1|Angpt1|Npnt|Ahr|Lrp4|Fgf10|Lgr4|Jag1|Fbn1
GOBP_RESPONSE_TO_GROWTH_FACTOR	0.194081	0.792854	0.0294018	0.325726	1.24596	41	Aspn|Chrdl1|Fos|Fgf14|Lox|Angpt1|Hgf|Zfp36|Npnt|Thbs1|Fgf10|Fst|Fbn1|Nr4a1|Snai2|Pax9|Col3a1|Cav1|Enpp1|Peg10|Ier2|Col4a2|Notch2|Chrd|Col1a2|Nbl1|Fstl1|Smpd3|Lrrc32|Klf4|Fat4
GOBP_RESPONSE_TO_OXYGEN_CONTAINING_COMPOUND	0.19988	0.792854	0.0288676	0.307524	1.21855	59	Epha3|Fosb|Trpv6|Fos|Sorbs2|Slpi|Pde8b|Adm|Hgf|Akr1c14|Rgs4|Zfp36|Pde4b|Thbs1|Spon2|Ahr|Gper1|Jag1|Mn1|Adra1b|Nr4a1|Snai2|Nr4a2|Col1a1|Vdr|Col3a1|Cav1|Cyp1b1|Enpp1|Fibin|Hoxa2|Man1c1|Lpl
GOBP_RESPONSE_TO_TRANSFORMING_GROWTH_FACTOR_BETA	0.20218	0.792854	0.0286616	0.395263	1.31012	15	Aspn|Fos|Lox|Npnt|Thbs1|Fbn1|Col3a1|Cav1|Peg10|Col4a2|Col1a2
GOBP_SENSORY_PERCEPTION	0.209979	0.792854	0.0279864	0.398846	1.30788	14	Penk|Cemip|Eya4|Col11a1|Snai2|Mme|Col1a1|Cxcl12|Enpp1
GOBP_SENSORY_PERCEPTION_OF_MECHANICAL_STIMULUS	0.191581	0.792854	0.0296389	0.439929	1.3563	10	Cemip|Eya4|Col11a1|Snai2|Col1a1|Cxcl12|Enpp1|Usp53
GOBP_TISSUE_REMODELING	0.224878	0.792854	0.026787	0.377213	1.27447	17	Rassf2|Ahr|Fgf10|Lgr4|Jag1|Adra1b|Vdr|Cav1|S1pr1|Enpp1|Syk|Notch2
GOBP_TRANSFORMING_GROWTH_FACTOR_BETA_RECEPTOR_SIGNALING_PATHWAY	0.207279	0.792854	0.0282162	0.40625	1.31214	13	Aspn|Fos|Lox|Npnt|Thbs1|Fbn1
GOCC_COLLAGEN_CONTAINING_EXTRACELLULAR_MATRIX	0.211279	0.792854	0.0278772	0.324564	1.23479	39	Aspn|Adamts1|Ogn|Col12a1|Fmod|Lox|Angpt1|Col11a1|Npnt|Thbs1|Fgf10|F3|Fbn1|Loxl2|Prelp|Col1a1|Adamts5|Serpinb1a|Col3a1
GOCC_EXTERNAL_SIDE_OF_PLASMA_MEMBRANE	0.216078	0.792854	0.0274818	0.419903	1.31584	11	Itga11|Il1rl1|Thbs1|Thbd|Cxcl12|S1pr1|Cd248
GOCC_MEMBRANE_MICRODOMAIN	0.207779	0.792854	0.0281733	0.43295	1.33478	10	Ptgis|Angpt1|Lrp4|Mme|Vdr|Cav1|Plpp1|Hspa1b|Cacna1c|Gja1
GOCC_PROTEIN_DNA_COMPLEX	0.230877	0.792854	0.0263341	0.414044	1.29748	11	Fos|Trp63|Loxl2|Nr4a1|Snai2|Nr4a2|Vdr
GOMF_CYTOKINE_BINDING	0.19798	0.792854	0.0290402	0.436921	1.34703	10	Chrdl1|Il1rl1|Zfp36|Thbs1
GOMF_PEPTIDASE_ACTIVITY	0.218678	0.792854	0.0272725	0.427832	1.31901	10	Adamts1|Pappa2|Hgf|F3|Mme|Adamts5
GOMF_TRANSITION_METAL_ION_BINDING	0.191581	0.792854	0.0296389	0.372463	1.29977	21	Ptgis|Adamts1|Lox|Heph|Loxl2|Nr4a1|Mme|Nr4a2|Adamts5|Vdr|Cyp1b1|Enpp1|Peg10
GRAESSMANN_RESPONSE_TO_MC_AND_SERUM_DEPRIVATION_UP	0.224078	0.792854	0.0268486	0.425479	1.31175	10	Kctd12|Ogn|Angpt1|Prelp|Nedd9|Col3a1
GROSS_HYPOXIA_VIA_ELK3_DN	0.191881	0.792854	0.0296103	0.384128	1.31104	18	Fos|Slpi|Adm|Zfp36|Thbd|Cd93|Fst|Jag1|Dhrs9|Nedd9
HALLMARK_HYPOXIA	0.212779	0.792854	0.0277523	0.397432	1.30325	14	Fos|Adm|Lox|Zfp36|Dusp1|F3
IWANAGA_CARCINOGENESIS_BY_KRAS_PTEN_DN	0.219178	0.792854	0.0272327	0.388895	1.28902	15	Ogn|Pappa2|Fgf14|Cemip
MARTINEZ_RB1_TARGETS_DN	0.231677	0.792854	0.0262749	0.390436	1.28031	14	Fos|Col11a1|Spon2|Ahr|Cxcl12|Serpinb1a|Ctla2a|Vdr|Cd248
MCBRYAN_PUBERTAL_BREAST_3_4WK_UP	0.214579	0.792854	0.027604	0.429974	1.32561	10	Rassf2|Cables1|Adm
MIR_5624_5P	0.215278	0.792854	0.0275468	0.420188	1.31673	11	Hgf|Eya4|Arnt2|Heph|Mn1|Snai2|Naaladl2
MIR_669M_3P	0.218078	0.792854	0.0273205	0.395434	1.2967	14	Adamts1|Fosb|Rgs4|B3galt1|Far1|Tmem151a|Arhgap29|Enpp1|Lpl|Plag1|Loxl3
MIR_875_3P	0.232077	0.792854	0.0262454	0.404867	1.2908	12	Kctd12|Chrdl1|Hgf|Arhgap29|Rarres1|Adamts5|Naaladl2
NABA_ECM_REGULATORS	0.215278	0.792854	0.0275468	0.396601	1.30052	14	Adamts1|Pappa2|Slpi|Lox|Serpinb9b|Loxl2|Adamts5|Serpinb1a
NR5A1_TARGET_GENES	0.231177	0.792854	0.0263119	0.36673	1.26196	19	Adamts1|Omd|Fosb|Kcnj2
REACTOME_METABOLISM	0.226377	0.792854	0.0266723	0.336292	1.2363	30	Ptgis|Omd|Ogn|Fmod|Cemip|Akr1c14|St3gal6|Arnt2|Ahr|B3galt1|Far1|Prelp|Vdr|Cav1|Cyp1b1|Enpp1
REACTOME_POST_TRANSLATIONAL_PROTEIN_MODIFICATION	0.20418	0.792854	0.0284851	0.372547	1.29209	20	Adamts1|Penk|Chrdl1|Lmo7|St3gal6|Thbs1|Spon2|Fbn1|Hrc|Adamts5|Vdr
REACTOME_REGULATION_OF_INSULIN_LIKE_GROWTH_FACTOR_IGF_TRANSPORT_AND_UPTAKE_BY_INSULIN_LIKE_GROWTH_FACTOR_BINDING_PROTEINS_IGFBPS	0.230277	0.792854	0.0263787	0.414231	1.29806	11	Penk|Chrdl1|Pappa2
TABULA_MURIS_SENIS_GONADAL_ADIPOSE_TISSUE_MESENCHYMAL_STEM_CELL_OF_ADIPOSE_AGEING	0.229477	0.792854	0.0264383	0.391101	1.28249	14	Fos|Adm|St3gal6|Dhrs3|Zfp36|Thbd
WP_FOCAL_ADHESION_PI3K_AKT_MTOR_SIGNALING_PATHWAY	0.207179	0.792854	0.0282248	0.374787	1.28969	19	Itga11|Fgf14|Angpt1|Hgf|Col11a1|Thbs1|Fgf10
ZENG_GU_ICB_CONTROL_METAGENE_14_PRECICTIVE_ICB_RESPONSE	0.224378	0.792854	0.0268255	0.37739	1.27507	17	Pi15|Ogn|Col12a1|Lox|Angpt1
GOCC_RECEPTOR_COMPLEX	0.233977	0.796246	0.0261063	0.389571	1.27747	14	Kctd12|Itga11|Arnt2|Ahr|Itgbl1|Arntl
GOBP_EXPORT_FROM_CELL	0.237776	0.802952	0.0258325	0.365018	1.25607	19	Trpv6|Pde8b|Fgf10|Gper1|Fbn1|Stx11|Arntl|Nr4a1|Cxcl12|Vdr|Abcb1a|Syk|Smpd3|Cacna1c|Gja1|Steap2|Tgm2
TABULA_MURIS_SENIS_BROWN_ADIPOSE_TISSUE_MESENCHYMAL_STEM_CELL_OF_ADIPOSE_AGEING	0.237276	0.802952	0.0258682	0.341599	1.23587	27	Penk|Fos|Adm|Dhrs3|Zfp36|Pde4b|Thbs1|Fst|Far1|Mn1|Nr4a1|Nedd9|Ier2|Plekhf1|Nbl1|Btg2|Plpp1|Prr5|Junb|Klf9|Ckb
GOBP_BRANCHING_MORPHOGENESIS_OF_AN_EPITHELIAL_TUBE	0.241276	0.803653	0.0255855	0.400843	1.27797	12	Angpt1|Npnt|Ahr|Fgf10|Lgr4|Cxcl12|Vdr|Greb1l
GOBP_MAPK_CASCADE	0.243476	0.803653	0.0254327	0.339997	1.23007	27	Rassf2|Fgf14|Angpt1|Hgf|Zfp36|Npnt|Thbs1|Fgf10|Gper1|Dusp1
GOBP_REGULATION_OF_SYSTEM_PROCESS	0.242176	0.803653	0.0255227	0.342095	1.23071	26	Kcnj2|Adm|Hgf|Rgs4|Pde4b|Npnt|Ahr|Fgf10|Gper1|Hrc|Adra1b|Nr4a1|Vdr|Cav1
GOBP_RESPONSE_TO_INORGANIC_SUBSTANCE	0.243476	0.803653	0.0254327	0.359858	1.24808	20	Fosb|Trpv6|Fos|Akr1c14|Thbs1|Loxl2|Nr4a1|Nr4a2|Cav1|Cyp1b1|Enpp1|Fibin
GOMF_SULFUR_COMPOUND_BINDING	0.239276	0.803653	0.025726	0.36449	1.25425	19	Adamts1|Fgf14|Col11a1|Thbs1|Fgf10|Lgr4|Fst|Fbn1|Prelp|Adamts5|Lpl|Chrd|Rspo2|Fstl1
GRAESSMANN_APOPTOSIS_BY_SERUM_DEPRIVATION_UP	0.240876	0.803653	0.0256135	0.371664	1.25572	17	Kctd12|Ogn|Lox|Angpt1|Ahr|Fbn1|Prelp|Nedd9|Col3a1
GOBP_CYTOKINE_PRODUCTION	0.244476	0.803931	0.0253638	0.337085	1.22662	28	Il1rl1|Angpt1|Hgf|Zfp36|Pde4b|Thbs1|Spon2|Ephb6|Lgr4|F3|Snai2|Serpinb1a|Col3a1|Cyp1b1|Enpp1|Syk|Lpl|Notch2
GOBP_CELL_MOTILITY	0.246675	0.806765	0.0252137	0.295915	1.17529	61	Itga11|Cldn1|Adamts1|Epha3|Cemip|Lox|Rnase10|Angpt1|Hgf|Pde4b|Thbs1|Fgf10|Gper1|Dusp1|F3|Jag1|Itgbl1|Loxl2|Nr4a1|Snai2|Nr4a2|Col1a1|Cxcl12|Nedd9|Col3a1|Cav1|S1pr1|Cyp1b1|Enpp1|Cd248|Ier2|Syk
MAFA_TARGET_GENES	0.247175	0.806765	0.0251798	0.398382	1.27012	12	Kctd12|Fos|Lmo7
GOBP_CARDIAC_CHAMBER_MORPHOGENESIS	0.259274	0.808169	0.0243868	0.393646	1.25502	12	Adamts1|Col11a1|Dhrs3|Ahr|Jag1
GOBP_LEUKOCYTE_DIFFERENTIATION	0.260074	0.808169	0.0243361	0.369777	1.23738	16	Rassf2|Fos|Tox|Il1rl1|Ahr|Fbn1|Nedd9|Ctla2a|Enpp1|Syk|Notch2
GOBP_MAINTENANCE_OF_LOCATION	0.259174	0.808169	0.0243931	0.403137	1.2633	11	Cemip|Gper1|Fbn1|Hrc|Cav1|Enpp1|Lpl|Chrd|Nbl1
GOBP_MUSCLE_ORGAN_DEVELOPMENT	0.257474	0.808169	0.0245016	0.374819	1.24236	15	Fos|Lox|Angpt1|Col11a1|Arntl|Nr4a1|Col3a1|Cav1|S1pr1
GOBP_REGULATION_OF_CHEMOTAXIS	0.263274	0.808169	0.0241354	0.409604	1.26281	10	Thbs1|Fgf10|Dusp1|Snai2|Cxcl12|Nedd9|S1pr1
GOBP_REGULATION_OF_LYMPHOCYTE_ACTIVATION	0.261374	0.808169	0.0242542	0.401902	1.25943	11	Tox|Ahr|Fgf10|Ephb6|Nedd9|Ctla2a|Cav1|Syk|Loxl3|Lrrc32
GOBP_RESPONSE_TO_EXTRACELLULAR_STIMULUS	0.249775	0.808169	0.0250051	0.389438	1.25784	13	Fos|Zfp36|Fbn1|Mn1|Snai2|Nr4a2|Vdr|Enpp1|Lpl|Prr5|Sesn3
GOCC_CELL_CELL_JUNCTION	0.253175	0.808169	0.0247803	0.376237	1.24706	15	Cldn1|Kcnj2|Cdh18|Lmo7
GOCC_TRANSCRIPTION_REGULATOR_COMPLEX	0.259874	0.808169	0.0243488	0.38527	1.24437	13	Fos|Arnt2|Ahr|Arntl|Nr4a1|Pax9|Nr4a2|Vdr
GOMF_INTEGRIN_BINDING	0.256574	0.808169	0.0245594	0.394544	1.25789	12	Itga11|Npnt|Thbs1|Fbn1|Itgbl1|Cxcl12|Col3a1|Syk
INGRAM_SHH_TARGETS_UP	0.254675	0.808169	0.0246824	0.375731	1.24538	15	Penk|Omd|Akr1c14|Thbd|Dusp1|Fbn1|Nr4a1|Cyp1b1|Enpp1
MIR_181A_5P	0.254875	0.808169	0.0246694	0.404958	1.26901	11	Pi15|Adamts1|Lox|Pax9|Adamts5|Greb1l|S1pr1|Notch2|Lrrc32|Dock4
MIR_1958	0.261874	0.808169	0.0242228	0.401476	1.25809	11	Kcnj2|Cemip|Fgf10|B3galt1|Fst
MIR_335_3P	0.253475	0.808169	0.0247606	0.388012	1.25323	13	Fos|Trp63|Lmo7|Angpt1|Ahr
MIR_381_3P	0.264174	0.808169	0.0240795	0.400118	1.25384	11	Kctd12|Col11a1|Thbs1|Lgr4|F3
MIR_7227_3P	0.262074	0.808169	0.0242103	0.384649	1.24237	13	Kctd12|Chrdl1|Hgf|Arhgap29|Rarres1|Adamts5|Naaladl2|Man1c1|Chrd
TABULA_MURIS_SENIS_HEART_AND_AORTA_SMOOTH_MUSCLE_CELL_AGEING	0.264174	0.808169	0.0240795	0.400113	1.25382	11	Fosb|Fos|Zfp36|Pde4b|Nr4a1|Nr4a2
TABULA_MURIS_SENIS_SUBCUTANEOUS_ADIPOSE_TISSUE_MESENCHYMAL_STEM_CELL_OF_ADIPOSE_AGEING	0.257574	0.808169	0.0244952	0.366396	1.23792	17	Penk|Fos|Dhrs3|Zfp36|Thbd|F3|Mn1|Nr4a1|Cxcl12|Ier2|Nbl1|Btg2|Junb|Klf9
GOMF_CHROMATIN_BINDING	0.265273	0.808716	0.0240116	0.399698	1.25252	11	Fos|Tox|Trp63
GLI2_TARGET_GENES	0.280872	0.811491	0.0230861	0.35881	1.21229	17	Adamts1|Trp63|Eya4|Col11a1|Dhrs3|Stx11|Mn1
GOBP_HEART_PROCESS	0.272573	0.811491	0.0235699	0.388671	1.23916	12	Kcnj2|Adm|Rgs4|Pde4b|Hrc|Adra1b
GOBP_MONOCARBOXYLIC_ACID_METABOLIC_PROCESS	0.276772	0.811491	0.0233227	0.40409	1.24581	10	Ptgis|Akr1c14|Dhrs9|Cav1|Cyp1b1|Enpp1|Lpl
GOBP_NEGATIVE_REGULATION_OF_MULTICELLULAR_ORGANISMAL_PROCESS	0.274873	0.811491	0.0234339	0.300721	1.16398	46	Adamts1|Trp63|Adm|Il1rl1|Angpt1|Hgf|Rgs4|Zfp36|Pde4b|Thbs1|Ahr|Lrp4|Thbd|Gper1|Lgr4|Fbn1|Arntl|Loxl2|Snai2|Adamts5|Serpinb1a|Vdr
GOBP_POSITIVE_REGULATION_OF_MAPK_CASCADE	0.278572	0.811491	0.0232183	0.354879	1.21121	18	Rassf2|Angpt1|Hgf|Npnt|Thbs1|Fgf10|Gper1
GOBP_REGULATION_OF_HEART_CONTRACTION	0.272573	0.811491	0.0235699	0.388671	1.23916	12	Kcnj2|Adm|Rgs4|Pde4b|Hrc|Adra1b
GOBP_RESPONSE_TO_HORMONE	0.277772	0.811491	0.0232646	0.332969	1.19788	26	Epha3|Trp63|Lox|Akr1c14|Zfp36|Gper1|Arntl|Adra1b|Nr4a1|Mme|Nr4a2|Col3a1|Cav1|Enpp1|Fibin
GOBP_TISSUE_MORPHOGENESIS	0.271273	0.811491	0.0236474	0.316044	1.18573	35	Trp63|Adm|Angpt1|Hgf|Col11a1|Npnt|Ahr|Fgf10|Lgr4|Fst|Jag1|Snai2|Adamts5|Cxcl12|Vdr|Col3a1|Greb1l|S1pr1|Enpp1|Notch2|Chrd|Rspo2
GOBP_TRANSMEMBRANE_RECEPTOR_PROTEIN_TYROSINE_KINASE_SIGNALING_PATHWAY	0.279272	0.811491	0.0231779	0.334102	1.19556	25	Epha3|Fgf14|Lox|Angpt1|Hgf|Thbs1|Fgf10|Gper1|Ephb6|F3|Col1a1|Nedd9|Enpp1|Syk|Col4a2|Chrd|Smpd3|Sesn3|Fat4|Col4a1
GOMF_MOLECULAR_FUNCTION_ACTIVATOR_ACTIVITY	0.268273	0.811491	0.0238281	0.341774	1.20742	23	Penk|Ogn|Fgf14|Adm|Hgf|Rgs4|Fgf10|Jag1|Fbn1|Arhgap29|Cxcl12|Cav1
GOMF_MOLECULAR_FUNCTION_INHIBITOR_ACTIVITY	0.280972	0.811491	0.0230804	0.372052	1.22002	14	Pi15|Slpi|Thbs1|Serpinb9b|Fst|Rarres1|Serpinb1a|Cav1
GOMF_PROTEIN_DIMERIZATION_ACTIVITY	0.277972	0.811491	0.023253	0.348402	1.20835	20	Arnt2|Thbs1|Ahr|Lrp4|Arntl|Adra1b|Nr4a1|Mme|Nr4a2|Cav1|Enpp1|Fibin|Lpl|Mxd3
LET_7C_1_3P	0.275672	0.811491	0.023387	0.40456	1.24726	10	Sorbs2|Trp63|Angpt1|B3galt1|Setbp1
MIR_3618_3P	0.268673	0.811491	0.0238039	0.390438	1.2448	12	Kctd12|Lox|Lmo7|Ahr
MIR_7008_3P	0.280472	0.811491	0.023109	0.402558	1.24109	10	Rassf2|Lmo7|Lgr4|Tmem151a|Setbp1
SP5_TARGET_GENES	0.276972	0.811491	0.0233111	0.336852	1.19858	24	Cldn1|Rassf2|Zfp36|Pde4b|F3|Tmem151a|Arhgap29|Mme|Cxcl12|S1pr1|Man1c1|Notch2|Mxd3|Plag1|Fstl1|Vgll3|Loxl3
GOBP_REGULATION_OF_CELL_DEVELOPMENT	0.281972	0.811709	0.0230234	0.324217	1.18634	29	Rassf2|Fos|Tox|Lox|Zfp36|Lrp4|Gper1|Jag1|Fbn1|Arntl|Snai2|Mme|Cxcl12|Nedd9|Ctla2a
EED_TARGET_GENES	0.284872	0.817376	0.0228596	0.34367	1.19929	21	Kctd12|Adamts1|Penk|Col12a1
GOMF_HEPARIN_BINDING	0.286171	0.818432	0.0227869	0.35302	1.20487	18	Adamts1|Fgf14|Col11a1|Thbs1|Fgf10|Lgr4|Fbn1|Prelp|Adamts5|Lpl|Chrd|Rspo2|Fstl1
GOBP_INFLAMMATORY_RESPONSE	0.290371	0.824522	0.0225549	0.333146	1.18539	24	Ptgis|Il1rl1|Hgf|Zfp36|Thbs1|Ahr|Gper1|Ephb6|F3|Serpinb1a|Ctla2a|Enpp1|Syk|Lpl|Notch2|Enpp3|Loxl3
GOBP_MESENCHYME_DEVELOPMENT	0.290271	0.824522	0.0225603	0.369088	1.2103	14	Epha3|Thbs1|Fgf10|Jag1|Loxl2|Snai2|Col1a1|Adamts5
GOBP_MUSCLE_SYSTEM_PROCESS	0.29957	0.824522	0.0220614	0.345172	1.18778	19	Kcnj2|Sorbs2|Rgs4|Pde4b|Npnt|Gper1|Hrc|Adra1b|Nr4a1
GOBP_NEGATIVE_REGULATION_OF_CATALYTIC_ACTIVITY	0.29647	0.824522	0.0222255	0.340682	1.18886	21	Pi15|Slpi|Hgf|Zfp36|Thbs1|Ahr|Dusp1|Serpinb9b
GOBP_NEGATIVE_REGULATION_OF_DEVELOPMENTAL_PROCESS	0.29557	0.824522	0.0222735	0.30703	1.16452	38	Aspn|Adamts1|Trp63|Rgs4|Zfp36|Thbs1|Ahr|Lrp4|Fgf10|Gper1|Fst|Jag1|Fbn1|Arntl|Loxl2|Snai2|Vdr|Cav1|Enpp1|Hoxa2|Col4a2|Chrd|Rspo2
GOBP_POSITIVE_REGULATION_OF_PHOSPHORUS_METABOLIC_PROCESS	0.29897	0.824522	0.022093	0.327336	1.17761	26	Rassf2|Cemip|Angpt1|Hgf|Npnt|Thbs1|Lrp4|Fgf10|Gper1|Fbn1
GOBP_REGULATION_OF_OSTEOBLAST_DIFFERENTIATION	0.29607	0.824522	0.0222468	0.380986	1.21466	12	Rassf2|Trp63|Npnt|Ahr|Jag1|Snai2
GOBP_SYNAPSE_ORGANIZATION	0.29537	0.824522	0.0222842	0.366797	1.20279	14	Chrdl1|Epha3|Sorbs2
GOBP_WOUND_HEALING	0.29897	0.824522	0.022093	0.360765	1.19578	15	Cldn1|Thbs1|Thbd|Fgf10|F3|Snai2|Col3a1|Cav1|Syk|Notch2
GOCC_CELL_BODY	0.29717	0.824522	0.0221882	0.372677	1.2037	13	Penk|Kcnj2|Sorbs2|Lrp4|Gper1
GOMF_GLYCOSAMINOGLYCAN_BINDING	0.29747	0.824522	0.0221723	0.343388	1.19096	20	Adamts1|Fgf14|Cemip|Col11a1|Thbs1|Fgf10|Lgr4|Fbn1|Prelp|Adamts5|Lpl|Chrd|Rspo2|Fstl1
GROSS_HYPOXIA_VIA_HIF1A_DN	0.292971	0.824522	0.0224134	0.381793	1.21723	12	Fos|Adm|Lmo7|Zfp36|Fst|Cxcl12|Cav1
GOBP_SECRETION	0.30357	0.832919	0.0218529	0.338621	1.18167	21	Trpv6|Pde8b|Fgf10|Gper1|Fbn1|Stx11|Arntl|Nr4a1|Cxcl12|Vdr|Cav1|Enpp1|Syk|Smpd3|Cacna1c|Gja1|Steap2|Tgm2
GOBP_ANATOMICAL_STRUCTURE_FORMATION_INVOLVED_IN_MORPHOGENESIS	0.306969	0.839623	0.0216784	0.292715	1.13837	48	Ptgis|Adamts1|Col12a1|Trp63|Adm|Angpt1|Hgf|Thbs1|Ahr|Fgf10|Dusp1|F3|Loxl2|Nr4a1|Snai2|Col1a1|Adamts5|Cxcl12|Vdr|Col3a1|Cav1|S1pr1|Cyp1b1|Enpp1|Syk|Col4a2|Notch2|Chrd
GOBP_REGULATION_OF_MUSCLE_SYSTEM_PROCESS	0.310069	0.843122	0.0215215	0.354316	1.18564	16	Kcnj2|Rgs4|Pde4b|Npnt|Gper1|Hrc|Adra1b|Nr4a1
TABULA_MURIS_SENIS_AORTA_FIBROBLAST_OF_CARDIAC_TISSUE_AGEING	0.310169	0.843122	0.0215165	0.350265	1.18342	17	Penk|Fos|Adm|Zfp36|Dusp1|Jag1|Mn1|Ier2|Plekhf1|Lpl|Col4a2
GOBP_CELLULAR_RESPONSE_TO_HORMONE_STIMULUS	0.311569	0.844313	0.0214463	0.350032	1.18263	17	Epha3|Trp63|Akr1c14|Zfp36|Gper1|Arntl|Nr4a1|Nr4a2|Cav1|Enpp1|Lpl
GOMF_TRANSPORTER_ACTIVITY	0.313069	0.845767	0.0213715	0.390537	1.20403	10	Trpv6|Kcnj2|Atp6v0d2
GOBP_REGULATION_OF_CATABOLIC_PROCESS	0.314369	0.846674	0.0213071	0.380935	1.19373	11	Zfp36|Arntl|Adra1b|Serpinb1a|Cav1|Plekhf1|Btg2|Hspa1b|Sesn3|Gja1
GOBP_CELLULAR_RESPONSE_TO_OXYGEN_CONTAINING_COMPOUND	0.317468	0.847263	0.0211548	0.290886	1.13126	48	Epha3|Fosb|Fos|Sorbs2|Pde8b|Hgf|Akr1c14|Rgs4|Zfp36|Pde4b|Thbs1|Spon2|Ahr|Gper1|Mn1|Nr4a1|Snai2|Nr4a2|Col1a1|Vdr|Col3a1|Cav1|Cyp1b1|Enpp1|Hoxa2
GOBP_MULTICELLULAR_ORGANISM_REPRODUCTION	0.324968	0.847263	0.0207941	0.363884	1.1753	13	Ptgis|Adamts1|Lgr4|Fst|Arntl|Cxcl12|Vdr
GOBP_NEGATIVE_REGULATION_OF_CELL_DIFFERENTIATION	0.318668	0.847263	0.0210964	0.322709	1.16097	26	Trp63|Rgs4|Zfp36|Ahr|Lrp4|Fgf10|Gper1|Fst|Jag1|Fbn1|Arntl|Snai2|Cav1|Enpp1|Hoxa2
GOBP_NEGATIVE_REGULATION_OF_CELL_POPULATION_PROLIFERATION	0.322668	0.847263	0.0209036	0.310238	1.14573	31	Epha3|Ogn|Adm|Il1rl1|Thbs1|Ahr|Lrp4|Fgf10|Gper1|Dusp1|Mn1|Snai2|Cxcl12|Vdr|Cav1|Cyp1b1
GOBP_POSITIVE_REGULATION_OF_CYTOKINE_PRODUCTION	0.324268	0.847263	0.0208273	0.356788	1.16997	14	Il1rl1|Hgf|Pde4b|Thbs1|Spon2|F3
GOBP_POSITIVE_REGULATION_OF_PROGRAMMED_CELL_DEATH	0.326167	0.847263	0.0207373	0.318536	1.15243	27	Ptgis|Rassf2|Trp63|Adm|Akr1c14|Thbs1|Gper1|Dusp1|Nr4a1|Vdr|Cav1|Cyp1b1|Cd248|Syk|Plekhf1|Notch2
GOBP_POSITIVE_REGULATION_OF_TRANSPORT	0.322568	0.847263	0.0209084	0.350265	1.17209	16	Kcnj2|Fgf14|Cemip|Angpt1|Gper1|Cxcl12|Vdr|Cav1|Abcb1a|Syk
GOBP_SKELETAL_SYSTEM_MORPHOGENESIS	0.320468	0.847263	0.0210092	0.354309	1.17438	15	Pappa2|Col11a1|Dhrs3|Thbs1|Col1a1|Vdr|Col3a1|Enpp1|Hoxa2
GOMF_ENZYME_INHIBITOR_ACTIVITY	0.319368	0.847263	0.0210624	0.379495	1.18921	11	Pi15|Slpi|Thbs1|Serpinb9b|Rarres1|Serpinb1a
MEISSNER_NPC_HCP_WITH_H3K4ME2	0.322268	0.847263	0.0209227	0.353733	1.17247	15	Col12a1|Lox|Mn1|Adra1b|Loxl2|Arhgap29|Adamts5|Vdr|Cd248
MIR_5101	0.320668	0.847263	0.0209996	0.331314	1.16401	22	Pi15|Chrdl1|Ogn|Fosb|Eya4|Cd93|Fst|Pax9|Nr4a2|Adamts5|Naaladl2|S1pr1
TABULA_MURIS_SENIS_PANCREAS_PANCREATIC_ALPHA_CELL_AGEING	0.325667	0.847263	0.0207609	0.386035	1.19014	10	Fosb|Fos|Zfp36|Dusp1
GOBP_SIGNAL_RELEASE	0.327767	0.848907	0.0206621	0.348591	1.16648	16	Trpv6|Pde8b|Gper1|Fbn1|Stx11|Arntl|Nr4a1|Cxcl12|Vdr|Syk|Smpd3|Cacna1c|Gja1|Tgm2
GOBP_RESPONSE_TO_ABIOTIC_STIMULUS	0.329367	0.850542	0.0205873	0.308562	1.13954	31	Ptgis|Fos|Pde8b|Col11a1|Arnt2|Thbs1|Adra1b|Loxl2|Snai2|Mme|Nr4a2|Col1a1|Cxcl12|Col3a1|Cav1|Abcb1a
GOBP_REGULATION_OF_LOCOMOTION	0.332167	0.853269	0.0204575	0.293041	1.12585	43	Cldn1|Adamts1|Epha3|Cemip|Rnase10|Angpt1|Hgf|Thbs1|Fgf10|Gper1|Dusp1|F3|Jag1|Snai2|Col1a1|Cxcl12|Nedd9|Col3a1|Cav1|S1pr1|Cyp1b1
NABA_CORE_MATRISOME	0.332367	0.853269	0.0204483	0.306129	1.13436	32	Aspn|Omd|Ogn|Col12a1|Fmod|Col11a1|Npnt|Thbs1|Spon2
GOBP_CELL_CYCLE_PHASE_TRANSITION	0.334367	0.853412	0.0203565	0.367988	1.17322	12	Adamts1|Trp63|Cables1|Fgf10|Mn1
NFATC2_TARGET_GENES	0.333767	0.853412	0.0203839	0.361475	1.16752	13	Kctd12|Fos|Nr4a1|Dhrs9|Styk1|Nr4a2
GM14412_TARGET_GENES	0.335566	0.853992	0.0203017	0.360844	1.16548	13	Dhrs3|Zfp36|Jag1|Arntl|Mme|Nr4a2|Nedd9|Syk|Mxd3|Fam20a
GOCC_ENDOPLASMIC_RETICULUM	0.338566	0.85666	0.0201659	0.32652	1.14717	22	Ptgis|Fos|Cemip|Thbs1|Gper1|Tmem151a|Hrc|Loxl2|Dhrs9|Cav1|Cyp1b1|Fibin|Man1c1
MIR_692	0.337766	0.85666	0.020202	0.380732	1.1738	10	Chrdl1|Pappa2|Fgf10|Stx11
GOBP_MUSCLE_CELL_PROLIFERATION	0.341366	0.859046	0.0200405	0.330909	1.14768	20	Adamts1|Ogn|Angpt1|Hgf|Thbs1|Spon2|Gper1
GOBP_REGULATION_OF_CELL_DIFFERENTIATION	0.341466	0.859046	0.020036	0.277733	1.10308	61	Rassf2|Epha3|Fos|Tox|Trp63|Adm|Lox|Rgs4|Zfp36|Npnt|Ahr|Lrp4|Fgf10|Gper1|Fst|Jag1|Fbn1|Arntl|Loxl2|Snai2|Mme|Col1a1|Cxcl12|Nedd9|Ctla2a|Vdr|Cav1|Enpp1|Hoxa2|Syk|Medag|Lpl|Notch2|Chrd|Nbl1|Plag1|Loxl3|Btg2|Junb|Klf4|Fat4|Gja1|Fn1|Tgm2
TABULA_MURIS_SENIS_BRAIN_NON_MYELOID_OLIGODENDROCYTE_AGEING	0.342566	0.859351	0.0199871	0.371118	1.16296	11	Fos|Zfp36|Lrp4|Nr4a1|Serpinb1a|Ier2|Medag|Btg2|Junb
GOBP_ANGIOGENESIS	0.346965	0.865442	0.0197934	0.309444	1.13228	29	Ptgis|Adamts1|Adm|Angpt1|Hgf|Thbs1|Ahr|F3|Loxl2|Nr4a1|Cxcl12|Cav1|S1pr1|Cyp1b1|Syk|Col4a2|Notch2
ZHANG_UTERUS_C6_ENDOTHELIAL_PLVAP_HIGH_CELL	0.346465	0.865442	0.0198152	0.369789	1.1588	11	Adamts1|Zfp36|Thbd|Cd93|Ctla2a|Cav1|Plpp1|Hspa1b|Junb|Tgm2
HALLMARK_IL2_STAT5_SIGNALING	0.349065	0.868213	0.019702	0.36901	1.15635	11	Penk|Il1rl1|Dhrs3|Ahr
GOBP_POSITIVE_REGULATION_OF_CELL_DIFFERENTIATION	0.356264	0.868889	0.0193937	0.297945	1.11397	34	Fos|Tox|Trp63|Adm|Zfp36|Npnt|Gper1|Jag1|Arntl|Loxl2|Snai2|Mme|Col1a1|Cxcl12|Nedd9|Vdr|Syk|Medag|Lpl|Notch2|Nbl1|Plag1
GOBP_POSITIVE_REGULATION_OF_INTRACELLULAR_SIGNAL_TRANSDUCTION	0.353965	0.868889	0.0194914	0.307653	1.12573	29	Rassf2|Angpt1|Hgf|Akr1c14|Npnt|Thbs1|Fgf10|Gper1|F3|Adra1b|Cxcl12|Col3a1|Cav1|Lpar4|Syk|Plekhf1|Notch2|Prr5|Smpd3|Fn1|Tgm2|Gadd45g|Ddr2|Net1|Pde5a|Avpi1
GOBP_TRANSMEMBRANE_RECEPTOR_PROTEIN_SERINE_THREONINE_KINASE_SIGNALING_PATHWAY	0.352565	0.868889	0.0195512	0.31361	1.12823	26	Aspn|Chrdl1|Fos|Lox|Npnt|Thbs1|Fgf10|Fst|Fbn1|Col3a1|Cav1|Peg10|Notch2|Chrd|Col1a2|Nbl1|Fstl1|Smpd3|Lrrc32
GOMF_CALCIUM_ION_BINDING	0.353265	0.868889	0.0195212	0.307849	1.12645	29	Aspn|Cdh18|Npnt|Thbs1|Lrp4|Thbd|Cd93|Jag1|Fbn1|Hrc|Loxl2|Enpp1|Cd248|Man1c1|Lpl|Notch2|Enpp3|Pcdh19|Fstl1
MYB_TARGET_GENES	0.355364	0.868889	0.0194319	0.340962	1.14096	16	Fos|Slpi|Il1rl1|Dhrs3|Lrp4
TABULA_MURIS_SENIS_MAMMARY_GLAND_LUMINAL_EPITHELIAL_CELL_OF_MAMMARY_GLAND_AGEING	0.352065	0.868889	0.0195726	0.317946	1.13131	24	Fosb|Fos|Slpi|Dhrs3|Zfp36|Pde4b|Dusp1|Fst|Prelp|Nr4a1
TABULA_MURIS_SENIS_MAMMARY_GLAND_T_CELL_AGEING	0.356164	0.868889	0.019398	0.336224	1.13598	17	Kctd12|Fosb|Fos
GOBP_CARBOHYDRATE_DERIVATIVE_METABOLIC_PROCESS	0.361864	0.870456	0.0191592	0.334435	1.12994	17	Cemip|Angpt1|Akr1c14|St3gal6|Col11a1|B3galt1|Far1
GOBP_POSITIVE_REGULATION_OF_SIGNAL_TRANSDUCTION	0.361864	0.870456	0.0191592	0.282107	1.09948	49	Ptgis|Rassf2|Trp63|Angpt1|Hgf|Akr1c14|Rgs4|Npnt|Thbs1|Fgf10|Gper1|Lgr4|F3|Jag1|Mn1|Arntl|Adra1b|Col1a1|Cxcl12|Vdr|Col3a1|Cav1|Cyp1b1|Lpar4|Syk|Plekhf1|Notch2|Rspo2
GOBP_SEXUAL_REPRODUCTION	0.359364	0.870456	0.0192634	0.365436	1.14516	11	Adamts1|Rnase10|Lgr4|Fst|Arntl|Cxcl12
GOBP_VESICLE_MEDIATED_TRANSPORT	0.359364	0.870456	0.0192634	0.32347	1.1288	21	Epha3|Fgf14|Adm|Angpt1|Thbs1|Spon2|Lrp4|Stx11|Cav1|Peg10|Syk|Plekhf1|Smpd3|Cacna1c|Myo7a|Steap2|Tgm2
GOCC_SIDE_OF_MEMBRANE	0.361164	0.870456	0.0191883	0.345995	1.13458	14	Itga11|Il1rl1|Thbs1|Thbd|Cxcl12|S1pr1|Cd248|Syk|Enpp3
GOBP_NEGATIVE_REGULATION_OF_PROTEIN_METABOLIC_PROCESS	0.364964	0.870755	0.0190313	0.305635	1.11218	28	Rassf2|Pi15|Slpi|Angpt1|Hgf|Zfp36|Thbs1|Dusp1|Serpinb9b|Nr4a1|Serpinb1a|Ctla2a|Cav1|Enpp1
GOBP_REGULATION_OF_CELLULAR_RESPONSE_TO_STRESS	0.364864	0.870755	0.0190354	0.340187	1.12757	15	Rassf2|Hgf|Eya4|Fgf10|Dusp1|Snai2|Cxcl12|Cav1
GOBP_REGULATION_OF_MUSCLE_CONTRACTION	0.364764	0.870755	0.0190395	0.357545	1.13992	12	Kcnj2|Pde4b|Npnt|Gper1|Adra1b|Nr4a1|Cav1
DESCARTES_ORGANOGENESIS_ENDOTHELIAL_CELLS	0.40266	0.874307	0.0175725	0.328908	1.09019	15	Kcnj2|Cables1|Cd93|Arhgap29|Nr4a1|Cav1|Abcb1a|S1pr1|Col4a2|Enpp3|Plpp1|Col4a1|Cgnl1|Grk5
GOBP_ANIMAL_ORGAN_MORPHOGENESIS	0.373263	0.874307	0.0186951	0.27483	1.08469	56	Aspn|Adamts1|Pappa2|Trp63|Angpt1|Hgf|Eya4|Col11a1|Dhrs3|Npnt|Thbs1|Ahr|Lrp4|Fgf10|Lgr4|Fst|Jag1|Snai2|Pax9|Col1a1|Adamts5|Vdr|Col3a1|Cav1|Greb1l|S1pr1|Enpp1
GOBP_BLOOD_VESSEL_MORPHOGENESIS	0.372963	0.874307	0.0187071	0.286928	1.0948	40	Ptgis|Adamts1|Adm|Lox|Angpt1|Hgf|Thbs1|Ahr|Fgf10|F3|Jag1|Loxl2|Nr4a1|Cxcl12|Col3a1|Cav1|S1pr1|Cyp1b1|Enpp1|Syk|Col4a2|Notch2|Chrd
GOBP_CARDIAC_CHAMBER_DEVELOPMENT	0.389161	0.874307	0.0180755	0.344308	1.11207	13	Adamts1|Col11a1|Dhrs3|Ahr|Jag1
GOBP_CARTILAGE_DEVELOPMENT	0.409759	0.874307	0.0173157	0.330904	1.08509	14	Ogn|Col11a1|Thbs1|Loxl2|Snai2|Col1a1|Col3a1|Enpp1
GOBP_CELLULAR_HOMEOSTASIS	0.40376	0.874307	0.0175323	0.320107	1.09253	18	Cemip|Pde8b|Lox|Atp6v0d2|Gper1|Hrc|Serpinb1a|Vdr|Cav1|Enpp1
GOBP_CELLULAR_RESPONSE_TO_STRESS	0.388061	0.874307	0.0181174	0.283328	1.08609	42	Ptgis|Rassf2|Fos|Trp63|Fgf14|Adm|Hgf|Eya4|Zfp36|Thbs1|Fgf10|Dusp1|Arntl|Prelp|Snai2|Nr4a2|Cxcl12|Cav1|Cyp1b1|Enpp1
GOBP_EPITHELIAL_TUBE_MORPHOGENESIS	0.388961	0.874307	0.0180831	0.32781	1.10755	17	Adm|Angpt1|Npnt|Ahr|Fgf10|Lgr4|Cxcl12|Vdr|Greb1l|Notch2|Rspo2|Fat4|Col4a1|Gja1
GOBP_GLAND_MORPHOGENESIS	0.412259	0.874307	0.0172265	0.347975	1.09044	11	Trp63|Hgf|Fgf10|Snai2|Vdr|Cav1|Notch2|Plag1
GOBP_INORGANIC_ION_HOMEOSTASIS	0.376262	0.874307	0.0185758	0.336603	1.11569	15	Trpv6|Cemip|Gper1|Hrc|Vdr|Cav1|Enpp1|Enpp3|Fam20a|Cacna1c|Ckb|Steap2|Tgm2
GOBP_LEUKOCYTE_CHEMOTAXIS	0.390761	0.874307	0.0180148	0.355037	1.11257	11	Pde4b|Thbs1|Dusp1|Cxcl12|Nedd9|S1pr1|Syk|Nbl1
GOBP_LEUKOCYTE_PROLIFERATION	0.39566	0.874307	0.0178308	0.360023	1.10995	10	Ahr|Fgf10|Ephb6|Cxcl12|Syk|Enpp3|Junb|Lrrc32|Gja1
GOBP_MORPHOGENESIS_OF_AN_EPITHELIUM	0.380062	0.874307	0.0184263	0.302856	1.10206	28	Trp63|Adm|Angpt1|Hgf|Npnt|Ahr|Fgf10|Lgr4|Fst|Jag1|Snai2|Cxcl12|Vdr|Greb1l|Enpp1|Notch2|Rspo2|Klf4|Fat4|Col4a1|Gja1|Tgm2
GOBP_NEGATIVE_REGULATION_OF_PHOSPHORUS_METABOLIC_PROCESS	0.383862	0.874307	0.0182786	0.338578	1.11026	14	Rassf2|Angpt1|Hgf|Ahr|Dusp1
GOBP_NEGATIVE_REGULATION_OF_TRANSMEMBRANE_RECEPTOR_PROTEIN_SERINE_THREONINE_KINASE_SIGNALING_PATHWAY	0.410959	0.874307	0.0172728	0.34208	1.09062	12	Aspn|Chrdl1|Fst|Fbn1|Cav1|Peg10|Chrd|Nbl1
GOBP_NEPHRON_DEVELOPMENT	0.370163	0.874307	0.0188196	0.36171	1.13348	11	Angpt1|Npnt|Ahr|Lgr4|Jag1
GOBP_ORGANIC_ACID_METABOLIC_PROCESS	0.387961	0.874307	0.0181212	0.344875	1.1139	13	Ptgis|Akr1c14|Dhrs9|Cav1|Cyp1b1|Enpp1|Syk|Lpl
GOBP_OSSIFICATION	0.39736	0.874307	0.0177676	0.286966	1.07987	36	Aspn|Rassf2|Chrdl1|Trp63|Lox|Dhrs3|Npnt|Ahr|Lrp4|Lgr4|Jag1|Mn1|Snai2|Col1a1|Vdr|S1pr1|Enpp1|Hoxa2|Chrd|Rspo2|Col1a2
GOBP_OSTEOBLAST_DIFFERENTIATION	0.39966	0.874307	0.0176825	0.313085	1.09256	21	Rassf2|Trp63|Lox|Npnt|Ahr|Lgr4|Jag1|Snai2|Col1a1|Enpp1|Hoxa2|Chrd|Rspo2
GOBP_POSITIVE_REGULATION_OF_CELL_DEVELOPMENT	0.387061	0.874307	0.0181556	0.337788	1.10767	14	Fos|Tox|Gper1|Mme|Cxcl12|Nedd9|Syk|Notch2|Plag1|Gja1|Fn1|Tgm2
GOBP_POSITIVE_REGULATION_OF_CELL_POPULATION_PROLIFERATION	0.411759	0.874307	0.0172443	0.279142	1.06777	41	Cldn1|Adamts1|Epha3|Tox|Trp63|Adm|Hgf|Akr1c14|Arnt2|Thbs1|Fgf10|Gper1
GOBP_POSITIVE_REGULATION_OF_KINASE_ACTIVITY	0.410059	0.874307	0.017305	0.338475	1.09323	13	Rassf2|Cemip|Angpt1|Thbs1|Fbn1|Nedd9|Syk|Notch2
GOBP_REGULATION_OF_BMP_SIGNALING_PATHWAY	0.408759	0.874307	0.0173516	0.348975	1.09357	11	Chrdl1|Fst|Fbn1|Cav1|Notch2|Chrd|Nbl1|Fstl1
GOBP_REGULATION_OF_CANONICAL_WNT_SIGNALING_PATHWAY	0.392261	0.874307	0.0179582	0.34784	1.10898	12	Lrp4|Fgf10|Lgr4|Arntl|Snai2|Col1a1|Cav1
GOBP_REGULATION_OF_CELL_CYCLE_PHASE_TRANSITION	0.391461	0.874307	0.0179884	0.361777	1.11536	10	Adamts1|Trp63|Fgf10|Mn1
GOBP_REGULATION_OF_CELL_PROJECTION_ORGANIZATION	0.410659	0.874307	0.0172835	0.324751	1.08671	16	Adamts1|Epha3|Tox|Hgf|Lrp4
GOBP_REGULATION_OF_PHOSPHORUS_METABOLIC_PROCESS	0.39706	0.874307	0.0177787	0.285474	1.07893	37	Rassf2|Cemip|Lox|Angpt1|Hgf|Npnt|Thbs1|Ahr|Lrp4|Fgf10|Gper1|Dusp1
GOBP_REGULATION_OF_TRANSFERASE_ACTIVITY	0.373663	0.874307	0.0186791	0.319457	1.1148	21	Rassf2|Cemip|Angpt1|Hgf|Zfp36|Thbs1|Dusp1|Fbn1
GOBP_REGULATION_OF_TRANSPORTER_ACTIVITY	0.39556	0.874307	0.0178345	0.360094	1.11017	10	Fgf14|Pde4b|Gper1|Hrc|Cav1|Abcb1a
GOBP_REGULATION_OF_WNT_SIGNALING_PATHWAY	0.392261	0.874307	0.0179582	0.34784	1.10898	12	Lrp4|Fgf10|Lgr4|Arntl|Snai2|Col1a1|Cav1
GOBP_TUBE_MORPHOGENESIS	0.373363	0.874307	0.0186911	0.277963	1.08789	51	Ptgis|Adamts1|Trp63|Adm|Lox|Angpt1|Hgf|Npnt|Thbs1|Ahr|Fgf10|Lgr4|F3|Jag1|Loxl2|Nr4a1|Cxcl12|Vdr|Col3a1|Cav1|Greb1l|S1pr1|Cyp1b1|Enpp1|Syk|Col4a2|Notch2|Chrd|Rspo2
GOCC_ENDOSOME	0.370863	0.874307	0.0187914	0.355099	1.13213	12	Epha3|Atp6v0d2|Gper1|Mme|Serpinb1a|Cav1|S1pr1|Plekhf1|Gja1|Steap2|Amotl2
GOMF_DNA_BINDING_TRANSCRIPTION_ACTIVATOR_ACTIVITY	0.40026	0.874307	0.0176604	0.324252	1.09553	17	Fosb|Fos|Trp63|Arnt2|Arntl|Nr4a1|Pax9|Nr4a2
GOMF_RNA_POLYMERASE_II_SPECIFIC_DNA_BINDING_TRANSCRIPTION_FACTOR_BINDING	0.377262	0.874307	0.0185363	0.353019	1.1255	12	Fos|Arnt2|Ahr|Arntl|Nr4a1|Nr4a2|Vdr
GRAESSMANN_RESPONSE_TO_MC_AND_DOXORUBICIN_UP	0.39936	0.874307	0.0176936	0.345479	1.10146	12	Kctd12|Fosb
HOXC9_TARGET_GENES	0.369463	0.874307	0.0188479	0.35091	1.1334	13	Tox|Cables1|Lgr4|Mn1|Adamts5|Hoxa2|Hoxaas2|Lpl|Enpp3
LANDIS_BREAST_CANCER_PROGRESSION_DN	0.382562	0.874307	0.018329	0.346407	1.11885	13	Penk|St3gal6|Thbd|Heph|Col1a1|Cxcl12|Col3a1|Fstl1|Klf4|Col4a1|Gja1
MCBRYAN_PUBERTAL_BREAST_4_5WK_UP	0.381062	0.874307	0.0183873	0.333012	1.11435	16	Fos|Slpi|Trp63|Thbs1|Spon2|F3
MILI_PSEUDOPODIA_CHEMOTAXIS_DN	0.375662	0.874307	0.0185996	0.324917	1.11808	19	Fosb|Fos|Lox|Zfp36|Thbs1|Dusp1|F3
MIR_21B	0.410859	0.874307	0.0172764	0.355283	1.09533	10	Col12a1|Hgf|Cd93|Fbn1
MIR_340_5P	0.405359	0.874307	0.0174742	0.323041	1.09144	17	Adamts1|Pappa2|Trp63|Npnt|Ahr|Far1|Adamts5|Cav1
MIR_466M_3P	0.387761	0.874307	0.0181288	0.344928	1.11407	13	Cemip|Pde4b|Ahr|B3galt1|Dusp1|Setbp1|Serpinb1a
MIR_466O_3P	0.387761	0.874307	0.0181288	0.344928	1.11407	13	Cemip|Pde4b|Ahr|B3galt1|Dusp1|Setbp1|Serpinb1a
MIR_7A_1_3P	0.411459	0.874307	0.017255	0.330462	1.08364	14	Cldn1|Fgf14|Pde8b|Ahr|Pax9|Nedd9|Naaladl2
TABULA_MURIS_SENIS_MESENTERIC_ADIPOSE_TISSUE_MESENCHYMAL_STEM_CELL_OF_ADIPOSE_AGEING	0.40126	0.874307	0.0176237	0.315431	1.094	20	Ptgis|Dhrs3|Zfp36|Spon2|Thbd|Fst|Mn1|Nr4a1|Nr4a2|Cd248|Ier2|Nbl1|Junb|Klf9|Ckb
ZFP661_TARGET_GENES	0.39616	0.874307	0.0178122	0.346266	1.10397	12	Cldn1|Ephb6|F3|Adra1b|Styk1|Col1a1
ANP32E_TARGET_GENES	0.415458	0.874754	0.0171133	0.340661	1.0861	12	Kctd12|Dusp1|Arhgap29|Nr4a1|Snai2
MIR_144_3P	0.414859	0.874754	0.0171345	0.340891	1.08683	12	Aspn|Fos|Akr1c14
MIR_27A_3P_MIR_27B_3P	0.414659	0.874754	0.0171415	0.337077	1.08872	13	Ogn|Fosb|Lox
GOBP_POSITIVE_REGULATION_OF_TRANSCRIPTION_BY_RNA_POLYMERASE_II	0.418058	0.878122	0.017022	0.284803	1.06483	34	Fosb|Fos|Trp63|Lmo7|Npnt|Arnt2|Ahr|Fgf10|Gper1|Jag1|Arntl|Nr4a1|Pax9|Nr4a2|Vdr|S1pr1|Hoxa2|Ier2
GOBP_POSITIVE_REGULATION_OF_PHOSPHORYLATION	0.419758	0.879588	0.0169627	0.299983	1.07347	25	Rassf2|Cemip|Angpt1|Hgf|Thbs1|Lrp4|Fgf10|Gper1|Fbn1
DELACROIX_RAR_BOUND_ES	0.424858	0.884153	0.0167863	0.344206	1.07863	11	Dhrs3|Dusp1|Mme|Ier2|Nbl1|Junb|Col4a1|Gja1|Fn1|Gadd45g
GOBP_REGULATION_OF_SECRETION	0.423258	0.884153	0.0168414	0.334397	1.08006	13	Pde8b|Fgf10|Gper1|Fbn1|Arntl|Cxcl12|Vdr|Syk|Smpd3|Cacna1c|Gja1
GOCC_CATALYTIC_COMPLEX	0.424958	0.884153	0.0167829	0.350355	1.08014	10	Atp6v0d2|Zfp36|Thbd|F3
BMI1_TARGET_GENES	0.481752	0.891812	0.0149639	0.266934	1.01554	39	Epha3|Tox|Cables1|Fgf14|Pde8b|St3gal6|Eya4|Dhrs3|B3galt1|Fbn1|Far1|Arntl|Adra1b|Pax9|Nr4a2|Cav1|Greb1l|Abcb1a|Enpp1|Hoxaas2|Lpl|Rspo2|Nbl1
BYSTRYKH_HEMATOPOIESIS_STEM_CELL_QTL_TRANS	0.464054	0.891812	0.0155047	0.325752	1.03856	12	Omd|Il1rl1|Npnt|Thbd
CHYLA_CBFA2T3_TARGETS_UP	0.459854	0.891812	0.0156363	0.338418	1.04334	10	Slpi|Cables1|Cd93|Serpinb1a|Man1c1|Zc2hc1a|Gchfr|Myo7a
GM14406_TARGET_GENES	0.481152	0.891812	0.0149818	0.320463	1.0217	12	Adamts1|Lmo7|Ephb6|Arntl|Cav1|Mxd3|Pcdh19|Ablim1|Kazald1|Grk5|Pde4d|Foxp1
GOBP_CALCIUM_ION_HOMEOSTASIS	0.457154	0.891812	0.0157215	0.327727	1.04486	12	Trpv6|Cemip|Gper1|Hrc|Vdr|Cav1|Enpp1
GOBP_CHEMICAL_HOMEOSTASIS	0.437956	0.891812	0.016344	0.297643	1.05907	24	Trpv6|Cemip|Pde8b|Atp6v0d2|Gper1|Fbn1|Hrc|Adra1b|Vdr|Cav1|Enpp1|Lpl|Enpp3|Fam20a|Cacna1c|Sesn3|Ckb|Steap2|Tgm2
GOBP_CONNECTIVE_TISSUE_DEVELOPMENT	0.471753	0.891812	0.0152668	0.300929	1.02708	18	Ogn|Lox|Col11a1|Thbs1|Loxl2|Snai2|Col1a1|Col3a1|Enpp1|Lpl|Rspo2
GOBP_CYTOKINE_MEDIATED_SIGNALING_PATHWAY	0.430257	0.891812	0.0166022	0.348385	1.07407	10	Il1rl1|Angpt1|F3|Cxcl12|Cav1|Syk
GOBP_EMBRYONIC_MORPHOGENESIS	0.440056	0.891812	0.0162745	0.297145	1.0573	24	Col12a1|Trp63|Adm|Eya4|Col11a1|Lrp4|Fgf10|Dusp1
GOBP_EMBRYO_DEVELOPMENT	0.448855	0.891812	0.015987	0.272953	1.03844	39	Chrdl1|Col12a1|Trp63|Adm|Angpt1|Eya4|Col11a1|Arnt2|Lrp4|Thbd|Fgf10|Dusp1|Jag1
GOBP_ENDOTHELIAL_CELL_MIGRATION	0.453655	0.891812	0.0158328	0.328769	1.04818	12	Angpt1|Thbs1|Loxl2|Nr4a1|Snai2|Cxcl12|Cyp1b1
GOBP_ERK1_AND_ERK2_CASCADE	0.455254	0.891812	0.0157818	0.318797	1.04539	14	Angpt1|Npnt|Fgf10|Gper1|Dusp1|Cxcl12|Cav1|Syk|Notch2
GOBP_HEART_MORPHOGENESIS	0.457454	0.891812	0.015712	0.300747	1.04307	20	Adamts1|Angpt1|Col11a1|Dhrs3|Thbs1|Ahr|Jag1|Snai2|Adamts5|S1pr1
GOBP_HORMONE_TRANSPORT	0.438456	0.891812	0.0163274	0.339565	1.06409	11	Trpv6|Pde8b|Gper1|Fbn1|Arntl
GOBP_LYMPHOCYTE_ACTIVATION	0.449655	0.891812	0.0159612	0.305366	1.0508	19	Tox|Ahr|Fgf10|Ephb6|Stx11|Cxcl12|Nedd9|Ctla2a|Cav1|Enpp1|Syk|Notch2|Loxl3|Lrrc32|Gja1|Gadd45g
GOBP_MESENCHYMAL_CELL_DIFFERENTIATION	0.465753	0.891812	0.0154518	0.325144	1.03662	12	Epha3|Fgf10|Jag1|Loxl2|Snai2|Col1a1|Chrd|Loxl3|Gja1|Fn1
GOBP_MONOATOMIC_ION_HOMEOSTASIS	0.467453	0.891812	0.0153991	0.308398	1.03199	16	Trpv6|Cemip|Atp6v0d2|Gper1|Hrc|Vdr|Cav1|Enpp1|Fam20a|Cacna1c|Ckb|Steap2|Tgm2
GOBP_NEGATIVE_REGULATION_OF_CELL_ADHESION	0.471953	0.891812	0.0152607	0.313867	1.02922	14	Angpt1|Thbs1|Dusp1|Jag1|Snai2|Col1a1|Cxcl12|Cyp1b1
GOBP_NEGATIVE_REGULATION_OF_PROTEIN_MODIFICATION_PROCESS	0.485251	0.891812	0.0148594	0.319076	1.01728	12	Rassf2|Angpt1|Hgf|Dusp1
GOBP_POSITIVE_REGULATION_OF_GENE_EXPRESSION	0.435056	0.891812	0.0164406	0.286681	1.05392	30	Il1rl1|Angpt1|Hgf|Zfp36|Pde4b|Thbs1|Spon2|Fgf10|Gper1|F3|Jag1
GOBP_POSITIVE_REGULATION_OF_PROTEIN_MODIFICATION_PROCESS	0.435456	0.891812	0.0164273	0.294266	1.05864	26	Rassf2|Cemip|Angpt1|Hgf|Thbs1|Lrp4|Fgf10|Gper1|Fbn1|Arntl
GOBP_REGULATION_OF_ANATOMICAL_STRUCTURE_MORPHOGENESIS	0.483652	0.891812	0.014907	0.27565	1.01336	30	Ptgis|Adamts1|Adm|Hgf|Thbs1|Lrp4|Fgf10|Lgr4|F3|Jag1|Snai2|Pax9|Cxcl12
GOBP_REGULATION_OF_BLOOD_CIRCULATION	0.439056	0.891812	0.0163075	0.31393	1.06066	17	Kcnj2|Adm|Rgs4|Pde4b|Ahr|Hrc|Adra1b
GOBP_REGULATION_OF_CELL_ACTIVATION	0.474553	0.891812	0.0151813	0.298353	1.02667	19	Tox|Il1rl1|Thbs1|Ahr|Fgf10|Gper1|Ephb6|Nedd9|Ctla2a|Cav1|Syk|Enpp3|Loxl3
GOBP_REGULATION_OF_KINASE_ACTIVITY	0.442156	0.891812	0.0162053	0.307661	1.0587	19	Rassf2|Cemip|Angpt1|Hgf|Thbs1|Dusp1|Fbn1
GOBP_REGULATION_OF_PROGRAMMED_CELL_DEATH	0.471553	0.891812	0.0152729	0.259149	1.01903	54	Ptgis|Rassf2|Trp63|Adm|Lox|Angpt1|Hgf|Akr1c14|Eya4|Zfp36|Arnt2|Thbs1|Fgf10|Gper1|Dusp1|Serpinb9b
GOBP_SKELETAL_SYSTEM_DEVELOPMENT	0.473653	0.891812	0.0152087	0.269517	1.01862	37	Rassf2|Ogn|Pappa2|Trp63|Lox|Col11a1|Dhrs3|Thbs1|Fst|Fbn1|Loxl2|Snai2|Col1a1|Vdr|Col3a1|Enpp1|Hoxa2|Notch2|Chrd|Rspo2|Col1a2
GOBP_SMALL_MOLECULE_BIOSYNTHETIC_PROCESS	0.436156	0.891812	0.0164039	0.334289	1.06578	12	Ptgis|Akr1c14|Gper1|Snai2|Dhrs9|Syk|Lpl
GOBP_VASCULATURE_DEVELOPMENT	0.463354	0.891812	0.0155265	0.265467	1.02752	46	Ptgis|Adamts1|Adm|Lox|Angpt1|Hgf|Thbs1|Ahr|Fgf10|Gper1|F3|Jag1|Loxl2|Nr4a1|Col1a1|Cxcl12|Col3a1|Cav1|S1pr1|Cyp1b1|Enpp1|Syk|Col4a2|Notch2|Chrd|Col1a2
GOCC_APICAL_PLASMA_MEMBRANE	0.454155	0.891812	0.0158169	0.312359	1.04524	16	Cldn1|Pappa2|Lmo7|Atp6v0d2|Jag1|Cav1|Abcb1a|Plpp1|Hspa1b|Myo7a|Gja1|Fn1|Amotl2|Ddr2
GOMF_STRUCTURAL_MOLECULE_ACTIVITY	0.476952	0.891812	0.0151084	0.280308	1.02002	28	Cldn1|Aspn|Ogn|Col12a1|Col11a1|Npnt|Thbs1
GOMF_ZINC_ION_BINDING	0.484352	0.891812	0.0148862	0.310706	1.01886	14	Adamts1|Nr4a1|Mme|Nr4a2|Adamts5|Vdr|Enpp1|Peg10
GOTZMANN_EPITHELIAL_TO_MESENCHYMAL_TRANSITION_DN	0.484452	0.891812	0.0148832	0.325404	1.01971	11	Penk|Fos
GRAESSMANN_APOPTOSIS_BY_DOXORUBICIN_UP	0.455754	0.891812	0.0157659	0.2876	1.04051	27	Kctd12|Fosb|Fos|Zfp36|Thbs1|Spon2|Ahr
GROSS_HYPOXIA_VIA_ELK3_AND_HIF1A_UP	0.480652	0.891812	0.0149969	0.330971	1.02038	10	Fos|Zfp36|Cd93|Jag1
HALLMARK_TNFA_SIGNALING_VIA_NFKB	0.481552	0.891812	0.0149698	0.294687	1.02205	20	Fosb|Fos|Zfp36|Pde4b|Dusp1|F3|Jag1|Nr4a1|Nr4a2
LANDIS_ERBB2_BREAST_TUMORS_324_DN	0.475552	0.891812	0.0151509	0.308782	1.02348	15	Penk|St3gal6|Thbd|Heph|Col1a1|Cxcl12|Col3a1|Fstl1|Plpp1|Klf4|Col4a1|Gja1
LAZARO_GENETIC_MOUSE_MODEL_HIGH_GRADE_SMALL_CELL_NEUROENDOCRINE_LUNG_CARCINOMA_UP	0.468353	0.891812	0.0153713	0.335406	1.03406	10	Tox|Fgf14|Arnt2
LET_7D_5P	0.485351	0.891812	0.0148564	0.31511	1.01777	13	Dusp1|Lgr4|Styk1|Col3a1|Greb1l|Col4a2|Rspo2|Col1a2|Pcdh19|Col4a1|Col5a2|Cgnl1
MIR_182_5P	0.482652	0.891812	0.0149369	0.33021	1.01804	10	Epha3|Zfp36|Ahr
MIR_1961	0.481852	0.891812	0.0149609	0.304966	1.0205	16	Epha3|Dusp1|Lgr4|Styk1|Col3a1|Greb1l|Peg10|Col4a2|Rspo2|Col1a2|Pcdh19
MIR_218_5P	0.479252	0.891812	0.015039	0.32108	1.02367	12	Rassf2|Lmo7|Lgr4|Tmem151a|Setbp1
MIR_23A_3P_MIR_23B_3P	0.487151	0.891812	0.014803	0.303348	1.01509	16	Fosb|Tox|Pde4b|Lgr4|Pax9|Adamts5|Cxcl12|Naaladl2
MIR_33_3P	0.459954	0.891812	0.0156331	0.31722	1.04022	14	Ogn|Fgf14|Lmo7|Ahr|Far1|Snai2
MIR_467A_3P	0.487551	0.891812	0.0147911	0.283716	1.01526	25	Adamts1|Penk|Rgs4|Col11a1|Lgr4|F3|Jag1|Far1|Arhgap29|Adamts5|Nedd9|Naaladl2
MIR_590_3P	0.474953	0.891812	0.0151691	0.303997	1.0271	17	Aspn|Pi15|Lox
MIR_669B_3P	0.487551	0.891812	0.0147911	0.283716	1.01526	25	Adamts1|Penk|Rgs4|Col11a1|Lgr4|F3|Jag1|Far1|Arhgap29|Adamts5|Nedd9|Naaladl2
MIR_669F_3P	0.487551	0.891812	0.0147911	0.283716	1.01526	25	Adamts1|Penk|Rgs4|Col11a1|Lgr4|F3|Jag1|Far1|Arhgap29|Adamts5|Nedd9|Naaladl2
MIR_7002_3P	0.479252	0.891812	0.015039	0.32108	1.02367	12	Rassf2|Lmo7|Lgr4|Tmem151a|Setbp1
MIR_7119_3P	0.446555	0.891812	0.0160615	0.28973	1.04821	27	Kctd12|Cldn1|Kcnj2|Sorbs2|Hgf|Fst|Setbp1|Arhgap29|Col1a1|Adamts5|Nedd9|Naaladl2|Peg10
MIR_7214_5P	0.431357	0.891812	0.016565	0.347902	1.07258	10	Pde8b|Col11a1|Fgf10|B3galt1|Naaladl2|Enpp1|Vgll3|Klf9
MIR_767	0.462454	0.891812	0.0155547	0.332272	1.04123	11	Pi15|Col11a1|Ahr|Fbn1|Col3a1|Peg10|Smpd3|Klf4|Hecw1
MIR_9_5P	0.483352	0.891812	0.014916	0.315593	1.01932	13	Kctd12|Kcnj2|Fbn1|Mme|Adamts5|Naaladl2
TABULA_MURIS_SENIS_BRAIN_NON_MYELOID_NEURON_AGEING	0.481752	0.891812	0.0149639	0.298554	1.01897	18	Ptgis|Adamts1|Pde8b|Zfp36|Gper1|Col1a1|Col3a1|S1pr1|Col1a2|Fam20a|Btg2|Lrrc32|Klf4
TABULA_MURIS_SENIS_MAMMARY_GLAND_ENDOTHELIAL_CELL_AGEING	0.443056	0.891812	0.0161758	0.31292	1.05724	17	Adamts1|Fosb|Fos
TABULA_MURIS_SENIS_MAMMARY_GLAND_STROMAL_CELL_AGEING	0.432457	0.891812	0.0165279	0.297048	1.06297	25	Ogn|Fosb|Fos|Zfp36|Spon2|Thbd|Dusp1|Fbn1|Prelp|Nr4a1|Adamts5|Cd248|Ier2|Nbl1|Btg2|Smpd3|Junb|Klf4|Col4a1
TORCHIA_TARGETS_OF_EWSR1_FLI1_FUSION_DN	0.452855	0.891812	0.0158584	0.328986	1.04887	12	Kctd12|Angpt1|Pde4b
ZFP652_TARGET_GENES	0.437656	0.891812	0.016354	0.314273	1.06182	17	Kctd12|Fbn1|Stx11|Far1|Mn1|Arhgap29|Mme|Nhs
GOMF_KINASE_ACTIVITY	0.490351	0.893212	0.0147085	0.317153	1.01115	12	Rassf2|Epha3
MIR_3065_5P	0.489551	0.893212	0.014732	0.3052	1.01161	15	Kcnj2|Trp63|Lmo7
GOBP_EMBRYONIC_ORGAN_DEVELOPMENT	0.49695	0.901492	0.0145156	0.307022	1.00678	14	Adm|Eya4|Col11a1|Fgf10|Enpp1|Hoxa2|Notch2|Chrd|Junb|Myo7a|Gja1
GOBP_ESTABLISHMENT_OF_PROTEIN_LOCALIZATION	0.49595	0.901492	0.0145446	0.290596	1.00786	20	Cemip|Pde8b|Angpt1|Npnt|Gper1|Fbn1|Stx11|Arntl|Col1a1|Cav1|Syk|Chrd|Cacna1c|Myo7a|Gja1|Pkia
MIR_466L_5P	0.50055	0.904286	0.0144115	0.28434	1.00452	23	Itga11|Rassf2|Pappa2|Fgf14|Rgs4
TABULA_MURIS_SENIS_PANCREAS_PANCREATIC_DELTA_CELL_AGEING	0.49965	0.904286	0.0144374	0.325288	1.00286	10	Fos|Zfp36|Dusp1|Ier2|Nbl1|Junb|Ckb|Gadd45g|Kazald1
GOBP_RESPONSE_TO_WOUNDING	0.50295	0.906755	0.0143424	0.287605	1.00364	21	Cldn1|Zfp36|Thbs1|Thbd|Fgf10|F3|Snai2|Col3a1|Cav1|Enpp1|Syk|Notch2
TABULA_MURIS_SENIS_PANCREAS_PANCREATIC_BETA_CELL_AGEING	0.50425	0.907236	0.0143052	0.324128	0.999286	10	Fosb|Fos
GOBP_POSITIVE_REGULATION_OF_RNA_METABOLIC_PROCESS	0.506549	0.907654	0.0142395	0.260161	0.997283	42	Fosb|Fos|Trp63|Lmo7|Zfp36|Npnt|Arnt2|Ahr|Fgf10|Gper1|Lgr4|Jag1|Arntl|Nr4a1|Pax9|Nr4a2|Col1a1|Vdr|S1pr1|Hoxa2|Ier2
MIR_6903_3P	0.505549	0.907654	0.0142681	0.289757	0.997086	19	Itga11|Rassf2|Pappa2|Rgs4|Adra1b|Snai2|Nr4a2|Adamts5
GOBP_AMIDE_METABOLIC_PROCESS	0.568443	0.908586	0.0125707	0.289763	0.935898	13	Zfp36|Thbs1|B3galt1|Far1|Mme|Cyp1b1|Btg2|Plpp1|Smpd3
GOBP_BEHAVIOR	0.59504	0.908586	0.0119018	0.262819	0.917149	21	Penk|Fgf14|Pde8b|Thbs1|Adra1b|Mme|Nr4a2|Cxcl12|Nedd9|Enpp1|Chrd|Btg2|Cacna1c|Gja1|Pde5a|Pde4d|Slc16a1|Foxp1|Synpo|Egr1
GOBP_BIOMINERAL_TISSUE_DEVELOPMENT	0.575642	0.908586	0.0123872	0.279218	0.934343	16	Aspn|Lox|Lgr4|Col1a1|Vdr|S1pr1|Enpp1|Rspo2|Col1a2|Fam20a|Smpd3
GOBP_CELLULAR_CATABOLIC_PROCESS	0.516548	0.908586	0.0139574	0.289117	0.986766	18	Akr1c14|Zfp36|Lrp4|Adra1b|Mme|Cyp1b1|Enpp1|Plekhf1|Lpl|Enpp3|Btg2|Smpd3|Sesn3
GOBP_CELLULAR_RESPONSE_TO_PEPTIDE	0.509249	0.908586	0.0141628	0.317355	0.994485	11	Gper1|Nr4a1|Nr4a2|Cav1|Enpp1|Lpl|Smpd3|Sesn3|Gja1
GOBP_CELL_ACTIVATION	0.530647	0.908586	0.0135685	0.270492	0.978609	27	Tox|Il1rl1|Thbs1|Ahr|Fgf10|Gper1|Ephb6|Stx11|Cxcl12|Nedd9|Ctla2a|Cav1|Enpp1|Syk|Notch2|Enpp3|Loxl3|Lrrc32|Gja1|Fn1|Gadd45g|Ddr2|Pde5a|Foxp1|Egr1|Emilin1|Prkg1
GOBP_COGNITION	0.60124	0.908586	0.0117493	0.281853	0.898605	12	Pde8b|Adra1b|Mme|Nr4a2|Nedd9|Chrd|Btg2|Cacna1c|Pde5a|Pde4d|Synpo|Egr1
GOBP_DNA_DAMAGE_RESPONSE	0.515948	0.908586	0.0139742	0.320805	0.989042	10	Trp63|Eya4|Fgf10|Snai2|Cxcl12
GOBP_EMBRYONIC_ORGAN_MORPHOGENESIS	0.538746	0.908586	0.0133494	0.313608	0.966852	10	Eya4|Col11a1|Fgf10|Enpp1|Hoxa2|Notch2|Myo7a|Gja1
GOBP_EPITHELIAL_CELL_DIFFERENTIATION	0.512149	0.908586	0.0140809	0.28138	0.994063	23	Cldn1|Trp63|Rnase10|Zfp36|Fgf10|Fst|Jag1|Arntl|Vdr|Cav1|Notch2|Chrd|Fstl1|Myo7a|Klf4|Fat4|Gja1
GOBP_GLAND_DEVELOPMENT	0.550345	0.908586	0.0130408	0.291781	0.956799	14	Trp63|Hgf|Ahr|Fgf10|Snai2|Vdr|Cav1|Notch2|Plag1|Gja1|Tgm2
GOBP_LEUKOCYTE_MIGRATION	0.542546	0.908586	0.0132477	0.294347	0.965213	14	Pde4b|Thbs1|Dusp1|Cxcl12|Nedd9|S1pr1|Enpp1|Syk|Nbl1|Smpd3
GOBP_MACROMOLECULE_CATABOLIC_PROCESS	0.593841	0.908586	0.0119315	0.275535	0.913279	15	Cemip|Zfp36|Arntl|Adra1b|Mme|Serpinb1a|Cav1|Man1c1|Btg2|Hspa1b
GOBP_MONONUCLEAR_CELL_DIFFERENTIATION	0.591041	0.908586	0.0120009	0.296411	0.913833	10	Tox|Ahr|Ctla2a|Enpp1|Syk|Notch2|Loxl3
GOBP_MUSCLE_CONTRACTION	0.567743	0.908586	0.0125886	0.286987	0.941081	14	Kcnj2|Pde4b|Npnt|Gper1|Adra1b|Nr4a1
GOBP_NEGATIVE_REGULATION_OF_CELLULAR_COMPONENT_ORGANIZATION	0.570943	0.908586	0.0125067	0.303356	0.935244	10	Epha3|Hgf|Lrp4|Cav1|S1pr1
GOBP_NEGATIVE_REGULATION_OF_PHOSPHORYLATION	0.567443	0.908586	0.0125963	0.290242	0.937446	13	Rassf2|Angpt1|Hgf|Dusp1
GOBP_NEGATIVE_REGULATION_OF_PROGRAMMED_CELL_DEATH	0.592241	0.908586	0.0119711	0.254693	0.926804	28	Angpt1|Hgf|Eya4|Arnt2|Thbs1|Fgf10|Dusp1|Serpinb9b|Nr4a1|Snai2|Nr4a2|Cxcl12|Cav1
GOBP_NEUROGENESIS	0.515348	0.908586	0.013991	0.254983	0.991634	48	Adamts1|Chrdl1|Epha3|Tox|Adm|Hgf|Lrp4|Fgf10|Gper1|Ephb6|Lgr4|Jag1|Arntl|Mme|Nr4a2|Cxcl12|Col3a1|Cav1|Enpp1|Hoxa2|Ier2|Notch2|Chrd|Rspo2|Nbl1|Plag1|Btg2|Myo7a|Klf4|Hecw1|Fat4|Gja1|Fn1|Tgm2
GOBP_ORGAN_GROWTH	0.517548	0.908586	0.0139295	0.292106	0.986923	17	Sorbs2|Rgs4|Thbs1|Ahr|Fgf10|Adra1b|S1pr1|Enpp1|Rspo2|Plag1|Smpd3|Cacna1c|Gja1|Ddr2|Fbln5|Foxp1
GOBP_PATTERN_SPECIFICATION_PROCESS	0.527147	0.908586	0.0136641	0.295259	0.978656	15	Chrdl1|Trp63|Lrp4|Fgf10|Fst|Hoxa2|Notch2|Chrd|Nbl1|Btg2
GOBP_POSITIVE_REGULATION_OF_CELL_ADHESION	0.575742	0.908586	0.0123846	0.275223	0.929881	17	Rnase10|Angpt1|Npnt|Thbs1|Ephb6|Cxcl12|Nedd9|Cav1|Syk|Chrd
GOBP_POSITIVE_REGULATION_OF_TRANSFERASE_ACTIVITY	0.522748	0.908586	0.0137852	0.300052	0.983923	14	Rassf2|Cemip|Angpt1|Thbs1|Fbn1
GOBP_REGULATION_OF_ACTIN_FILAMENT_BASED_PROCESS	0.585541	0.908586	0.0121379	0.278591	0.923408	15	Epha3|Kcnj2|Rgs4|Pde4b
GOBP_REGULATION_OF_CELL_ADHESION	0.539446	0.908586	0.0133306	0.263816	0.969859	30	Epha3|Rnase10|Angpt1|Npnt|Thbs1|Dusp1|Ephb6|Jag1|Snai2|Col1a1|Cxcl12|Nedd9|Cav1|S1pr1|Cyp1b1
GOBP_REGULATION_OF_CELL_CELL_ADHESION	0.587041	0.908586	0.0121004	0.286534	0.913527	12	Rnase10|Ephb6|Jag1|Cxcl12|Cav1|Syk|Loxl3|Lrrc32|Klf4|Pde5a|Pde4d
GOBP_REGULATION_OF_CELL_CYCLE_PROCESS	0.558944	0.908586	0.0128158	0.289187	0.948294	14	Adamts1|Trp63|Fgf10|Gper1|Mn1
GOBP_REGULATION_OF_NERVOUS_SYSTEM_DEVELOPMENT	0.564644	0.908586	0.0126683	0.287743	0.943558	14	Hgf|Lrp4|Gper1|Arntl|Mme|Cxcl12|Notch2|Plag1|Btg2|Fn1|Tgm2
GOBP_REGULATION_OF_PROTEIN_MODIFICATION_PROCESS	0.526947	0.908586	0.0136696	0.260921	0.981856	36	Rassf2|Cemip|Lox|Angpt1|Hgf|Thbs1|Lrp4|Fgf10|Gper1|Dusp1|Fbn1|Arntl|Hrc
GOBP_RESPONSE_TO_BMP	0.585541	0.908586	0.0121379	0.284775	0.919787	13	Chrdl1|Fst|Fbn1|Cav1|Notch2|Chrd|Nbl1|Fstl1|Smpd3
GOBP_TISSUE_MIGRATION	0.525847	0.908586	0.0136998	0.295616	0.979838	15	Angpt1|Thbs1|Fgf10|Loxl2|Nr4a1|Snai2|Cxcl12|Cyp1b1
GOBP_TUBE_DEVELOPMENT	0.561044	0.908586	0.0127613	0.242763	0.95934	57	Ptgis|Adamts1|Trp63|Adm|Lox|Rnase10|Angpt1|Hgf|Npnt|Thbs1|Ahr|Fgf10|Lgr4|F3|Jag1|Loxl2|Nr4a1|Cxcl12|Vdr|Col3a1|Cav1|Greb1l|S1pr1|Cyp1b1|Enpp1|Syk|Col4a2|Notch2|Chrd|Rspo2|Loxl3|Smpd3|Junb|Klf4|Fat4|Col4a1|Gja1|Fn1|Tgm2
GOBP_T_CELL_ACTIVATION	0.562544	0.908586	0.0127225	0.285156	0.945169	15	Tox|Ephb6|Stx11|Cxcl12|Ctla2a|Cav1|Enpp1|Syk|Loxl3|Lrrc32|Gja1|Gadd45g|Pde5a|Foxp1|Egr1
GOCC_APICAL_PART_OF_CELL	0.523448	0.908586	0.0137659	0.287294	0.980541	18	Cldn1|Pappa2|Lmo7|Atp6v0d2|Jag1|Cav1|Abcb1a|Plpp1|Hspa1b|Myo7a|Fat4|Gja1|Fn1|Amotl2|Ddr2
GOCC_BOUNDING_MEMBRANE_OF_ORGANELLE	0.512249	0.908586	0.0140781	0.302864	0.993142	14	Cemip|Atp6v0d2|Thbd|B3galt1|Far1|Hrc
GOCC_CHROMOSOME	0.593841	0.908586	0.0119315	0.27548	0.913097	15	Rassf2|Trp63|Loxl2|Nr4a1|Snai2|Nr4a2|Vdr
GOCC_GOLGI_APPARATUS	0.60114	0.908586	0.0117518	0.255102	0.912865	25	Rassf2|Slpi|St3gal6|B3galt1|Gper1|Serpinb9b|Stx11|Mme|Nhs|Nedd9|Cav1|Fibin|Man1c1|Fam20a|Smpd3|Dock4|Gja1|Steap2
GOMF_DNA_BINDING_TRANSCRIPTION_FACTOR_BINDING	0.554045	0.908586	0.0129436	0.290622	0.953	14	Fos|Arnt2|Ahr|Arntl|Nr4a1|Nr4a2|Vdr
GOMF_HYDROLASE_ACTIVITY_ACTING_ON_ESTER_BONDS	0.59904	0.908586	0.0118033	0.273342	0.914681	16	Pde8b|Rnase10|Eya4|Pde4b|Dusp1|Enpp1|Lpl|Enpp3|Plpp1|Smpd3|Dclre1b|Zranb3|Pde5a|Pde4d
GOMF_MOLECULAR_ADAPTOR_ACTIVITY	0.578242	0.908586	0.0123214	0.300891	0.927645	10	Lox|Jag1|Stx11|Cav1|Col4a2|Col1a2|Klf4|Gja1
GOMF_PHOSPHORIC_ESTER_HYDROLASE_ACTIVITY	0.526147	0.908586	0.0136915	0.311764	0.976965	11	Pde8b|Eya4|Pde4b|Dusp1
GOMF_TRANSCRIPTION_FACTOR_BINDING	0.588941	0.908586	0.0120531	0.277305	0.919144	15	Fos|Arnt2|Ahr|Arntl|Nr4a1|Nr4a2|Vdr|Notch2|Hspa1b|Junb|Klf4
GOMF_TRANSFERASE_ACTIVITY_TRANSFERRING_PHOSPHORUS_CONTAINING_GROUPS	0.550245	0.908586	0.0130435	0.295009	0.952842	13	Rassf2|Epha3
HALLMARK_UV_RESPONSE_DN	0.589441	0.908586	0.0120406	0.270088	0.921819	18	Rgs4|Col11a1|Dusp1|F3|Snai2|Col1a1|Col3a1|Cav1|Notch2|Col1a2|Gja1|Rnd3|Col5a2|Grk5|Add3|Fbln5
KATSANOU_ELAVL1_TARGETS_UP	0.549245	0.908586	0.0130698	0.295181	0.953398	13	Pappa2|Col11a1|Dhrs3|Spon2|Adamts5|Cxcl12|Fibin
LAZARO_GENETIC_MOUSE_MODEL_HIGH_GRADE_LARGE_CELL_NEUROENDOCRINE_LUNG_CARCINOMA_DN	0.590241	0.908586	0.0120208	0.270998	0.915605	17	Chrdl1|Angpt1|Npnt|Thbd|Prelp|Arhgap29|Ctla2a|S1pr1
LET_7A_5P_LET_7C_5P_LET_7E_5P_MIR_98_5P	0.574843	0.908586	0.0124075	0.281048	0.931552	15	Dusp1|Lgr4|Styk1|Col3a1|Greb1l|Peg10|Col4a2|Rspo2|Col1a2|Pcdh19|Col4a1|Col5a2|Cgnl1
LET_7B_5P_LET_7K	0.574843	0.908586	0.0124075	0.281048	0.931552	15	Dusp1|Lgr4|Styk1|Col3a1|Greb1l|Peg10|Col4a2|Rspo2|Col1a2|Pcdh19|Col4a1|Col5a2|Cgnl1
LET_7F_5P	0.574843	0.908586	0.0124075	0.281048	0.931552	15	Dusp1|Lgr4|Styk1|Col3a1|Greb1l|Peg10|Col4a2|Rspo2|Col1a2|Pcdh19|Col4a1|Col5a2|Cgnl1
LET_7G_5P	0.574843	0.908586	0.0124075	0.281048	0.931552	15	Dusp1|Lgr4|Styk1|Col3a1|Greb1l|Peg10|Col4a2|Rspo2|Col1a2|Pcdh19|Col4a1|Col5a2|Cgnl1
LET_7I_5P	0.574843	0.908586	0.0124075	0.281048	0.931552	15	Dusp1|Lgr4|Styk1|Col3a1|Greb1l|Peg10|Col4a2|Rspo2|Col1a2|Pcdh19|Col4a1|Col5a2|Cgnl1
LIM_MAMMARY_LUMINAL_MATURE_DN	0.568443	0.908586	0.0125707	0.304281	0.938097	10	Kctd12
LIM_MAMMARY_STEM_CELL_UP	0.558544	0.908586	0.0128262	0.254251	0.956758	36	Adamts1|Col12a1|Tox|Trp63|Fmod|Mrgprf|Thbs1|Lrp4|Rasl12|Fst|Jag1|Arntl|Snai2|Mme
LYL1_TARGET_GENES	0.546445	0.908586	0.0131439	0.277102	0.961063	20	Rassf2|Il1rl1|Angpt1|Dhrs3|Cd93|Dhrs9|Styk1|Nedd9|Ctla2a
MARSON_BOUND_BY_FOXP3_UNSTIMULATED	0.581042	0.908586	0.0122508	0.288653	0.920284	12	Fosb|Kcnj2|Dhrs3
MARTINEZ_RB1_TARGETS_UP	0.509449	0.908586	0.0141572	0.291475	0.994813	18	Trp63|Rgs4|Zfp36|Thbs1|Dusp1|Prelp|Nr4a1|Col1a1
MA_RAT_AGING_DN	0.554945	0.908586	0.0129201	0.275001	0.953776	20	Ogn|Fos|Lox|Zfp36|Dusp1|Fbn1|Col1a1|Col3a1|Cav1|Col1a2|Fstl1|Klf4|Col4a1|Fn1|Gadd45g|Rnd3
MIKKELSEN_NPC_ICP_WITH_H3K4ME3	0.557544	0.908586	0.0128522	0.296368	0.944882	12	Kcnj2|Angpt1|Pde4b|Gper1
MIR_1192	0.567643	0.908586	0.0125912	0.275984	0.94194	18	Kctd12|Pde8b|Fgf10|Dusp1|Far1|Adamts5|Cxcl12|Naaladl2
MIR_124_3P	0.533047	0.908586	0.0135032	0.290882	0.973375	16	Epha3|Pde4b|Ahr|Jag1|Far1|Nr4a1|Snai2
MIR_466D_5P	0.545945	0.908586	0.0131572	0.267611	0.962749	26	Itga11|Rassf2|Chrdl1|Pappa2
MIR_466F_3P	0.590641	0.908586	0.0120108	0.276737	0.917264	15	Chrdl1|Trp63|Jag1|Nr4a1|Col1a1|Adamts5|Nedd9
MIR_466K	0.545945	0.908586	0.0131572	0.267611	0.962749	26	Itga11|Rassf2|Chrdl1|Pappa2
MIR_467F	0.59894	0.908586	0.0118058	0.294188	0.906979	10	Jag1|Far1|Col1a1|Adamts5|Nedd9
MIR_669C_3P	0.59924	0.908586	0.0117984	0.250845	0.922171	30	Kctd12|Pi15|Fgf14|Adm|Lmo7
MIR_7234_5P	0.575042	0.908586	0.0124024	0.268578	0.937247	21	Ogn|Sorbs2|Tox|Il1rl1|Col11a1|Fgf10
NABA_MATRISOME_PRIMARY_METASTATIC_LUNG_TUMOR	0.586141	0.908586	0.0121229	0.292874	0.917772	11	Ogn|Col12a1|Npnt
NKX3_2_TARGET_GENES	0.549045	0.908586	0.0130751	0.273754	0.961784	22	Pappa2|Il1rl1|Dusp1|Mn1|Prelp|Dhrs9|Mme|Pax9|Col3a1|Ier2|Hoxaas2|Notch2|Plag1|Loxl3
PANGAS_TUMOR_SUPPRESSION_BY_SMAD1_AND_SMAD5_UP	0.565243	0.908586	0.0126528	0.293519	0.935799	12	Col12a1|Trp63|Eya4
PROP1_TARGET_GENES	0.526547	0.908586	0.0136806	0.317342	0.978365	10	Omd|Akr1c14|Pde4b|Adra1b|Greb1l
PWWP2B_TARGET_GENES	0.565143	0.908586	0.0126554	0.29886	0.936529	11	Penk|Zfp36|Ahr|Mme|Notch2|Usp53|Mxd3
RCOR2_TARGET_GENES	0.556644	0.908586	0.0128757	0.296646	0.945768	12	Epha3|Sorbs2
REACTOME_ASSEMBLY_OF_COLLAGEN_FIBRILS_AND_OTHER_MULTIMERIC_STRUCTURES	0.59644	0.908586	0.0118673	0.277591	0.91027	14	Col12a1|Lox|Col11a1|Loxl2|Col1a1|Col3a1|Col4a2|Col1a2|Loxl3
REACTOME_COLLAGEN_FORMATION	0.59644	0.908586	0.0118673	0.277591	0.91027	14	Col12a1|Lox|Col11a1|Loxl2|Col1a1|Col3a1|Col4a2|Col1a2|Loxl3
REACTOME_METABOLISM_OF_LIPIDS	0.543246	0.908586	0.013229	0.31227	0.962727	10	Ptgis|Akr1c14|Far1|Vdr|Cyp1b1|Plpp1|Smpd3
REACTOME_NON_INTEGRIN_MEMBRANE_ECM_INTERACTIONS	0.573843	0.908586	0.0124329	0.302243	0.931814	10	Col11a1|Col1a1|Col3a1|Col4a2|Col1a2|Col4a1|Fn1|Ddr2|Col5a2
REL_TARGET_GENES	0.587741	0.908586	0.012083	0.292383	0.916232	11	Slpi|Hgf|Thbs1|Stx11
SCHAEFFER_PROSTATE_DEVELOPMENT_48HR_DN	0.548045	0.908586	0.0131016	0.272235	0.961755	23	Rassf2|Cables1|Mrgprf|Thbs1|Spon2|Ahr|Nr4a2|Nedd9|Enpp1|Cd248|Fibin|Rspo2|Enpp3|Pcdh19
SERVITJA_ISLET_HNF1A_TARGETS_UP	0.547645	0.908586	0.0131121	0.28925	0.958737	15	Fgf14|Fst|Fbn1|Snai2|Cxcl12|Serpinb1a|Col3a1|Cyp1b1|Notch2
SHETH_LIVER_CANCER_VS_TXNIP_LOSS_PAM1	0.584042	0.908586	0.0121755	0.278963	0.924639	15	Cldn1|Lox|Spon2|Fst|Arntl|Nedd9|Col3a1
TABULA_MURIS_SENIS_HEART_AND_AORTA_FIBROBLAST_OF_CARDIAC_TISSUE_AGEING	0.587141	0.908586	0.0120979	0.292598	0.916906	11	Penk|Fos
TABULA_MURIS_SENIS_LIMB_MUSCLE_T_CELL_AGEING	0.553545	0.908586	0.0129567	0.294142	0.95004	13	Kctd12|Dusp1|Stx11|Nr4a2|Serpinb1a|Ctla2a|Ier2
TABULA_MURIS_SENIS_MAMMARY_GLAND_BASAL_CELL_AGEING	0.559444	0.908586	0.0128028	0.259563	0.954222	30	Adamts1|Fosb|Fos|Slpi|Zfp36|Pde4b|Thbs1|Dusp1|Prelp|Nr4a1|Nr4a2|Cxcl12
TABULA_MURIS_SENIS_MARROW_HEMATOPOIETIC_STEM_CELL_AGEING	0.578342	0.908586	0.0123188	0.286881	0.926588	13	Fosb|Fos|Zfp36|Dusp1
TABULA_MURIS_SENIS_SKIN_BULGE_KERATINOCYTE_AGEING	0.580642	0.908586	0.0122609	0.27388	0.925345	17	Penk|Slpi|Lrp4|Thbd|Lgr4|Nr4a2|Col3a1|Ier2|Col1a2|Nbl1|Plpp1
TSENG_IRS1_TARGETS_DN	0.587341	0.908586	0.012093	0.280334	0.919263	14	Adm|Hgf|Thbd|Ephb6|Snai2|Col3a1|Enpp1|Col4a2
WAKABAYASHI_ADIPOGENESIS_PPARG_BOUND_8D	0.568543	0.908586	0.0125681	0.277306	0.936917	17	Aspn|Angpt1|St3gal6|Spon2|F3|Loxl2
WP_FOCAL_ADHESION	0.559544	0.908586	0.0128002	0.279824	0.945426	17	Itga11|Hgf|Col11a1|Thbs1|Styk1|Col1a1|Col3a1|Cav1|Col4a2|Col1a2
ZC3H11A_TARGET_GENES	0.550945	0.908586	0.013025	0.275888	0.956852	20	Cldn1|Fmod|Cemip|Ephb6|Arntl|Adra1b|Styk1|Col1a1
ZFP953_TARGET_GENES	0.532647	0.908586	0.0135141	0.287851	0.972547	17	Adamts1|Lmo7|Dhrs3|Pde4b|Itgbl1|Arntl|Nedd9|Cav1
ZHANG_UTERUS_C1_REGENERATIVE_UP	0.513149	0.908586	0.0140528	0.287502	0.989328	19	Fosb|Adm|Thbs1|Spon2|Dusp1|F3|Nr4a1|Col1a1|Serpinb1a
BRUINS_UVC_RESPONSE_VIA_TP53_GROUP_A	0.611739	0.910017	0.0114937	0.255907	0.904072	23	Fos|Kcnj2|Slpi|Cemip|Dhrs3|Cd93
GOBP_APPENDAGE_DEVELOPMENT	0.618638	0.910017	0.0113274	0.277152	0.883615	12	Trp63|Lrp4|Fgf10|Col3a1|Enpp1|Notch2|Rspo2|Cacna1c|Gja1
GOBP_APPENDAGE_MORPHOGENESIS	0.618638	0.910017	0.0113274	0.277152	0.883615	12	Trp63|Lrp4|Fgf10|Col3a1|Enpp1|Notch2|Rspo2|Cacna1c|Gja1
GOBP_BONE_DEVELOPMENT	0.624638	0.910017	0.0111839	0.258693	0.890191	19	Ogn|Pappa2|Lox|Dhrs3|Thbs1|Fbn1|Col1a1|Col3a1|Enpp1
GOBP_CANONICAL_WNT_SIGNALING_PATHWAY	0.627937	0.910017	0.0111053	0.268695	0.881099	14	Lrp4|Fgf10|Lgr4|Arntl|Snai2|Col1a1|Cav1
GOBP_CELLULAR_RESPONSE_TO_CHEMICAL_STRESS	0.640336	0.910017	0.0108125	0.270291	0.861741	12	Fos|Hgf|Arntl|Nr4a2|Cav1|Cyp1b1|Smpd3|Ddr2|Net1|Fbln5|Foxp1
GOBP_CELL_CYCLE_PROCESS	0.608539	0.910017	0.0115713	0.264375	0.902318	18	Adamts1|Trp63|Cables1|Fgf10|Gper1|Mn1
GOBP_COLLAGEN_FIBRIL_ORGANIZATION	0.623438	0.910017	0.0112125	0.275761	0.879182	12	Lox|Col11a1|Loxl2|Col1a1|Col3a1|Cyp1b1|Col1a2|Loxl3
GOBP_EPITHELIUM_DEVELOPMENT	0.621938	0.910017	0.0112484	0.236742	0.918503	47	Cldn1|Trp63|Adm|Rnase10|Angpt1|Hgf|Zfp36|Npnt|Ahr|Lrp4|Fgf10|Lgr4|Fst|Jag1|Arntl|Snai2|Cxcl12|Vdr|Cav1|Greb1l|Enpp1|Notch2|Chrd|Rspo2|Fstl1|Loxl3|Myo7a|Klf4|Fat4|Col4a1|Gja1|Tgm2
GOBP_GENERATION_OF_NEURONS	0.637136	0.910017	0.0108877	0.234729	0.897884	41	Adamts1|Chrdl1|Epha3|Tox|Adm|Hgf|Lrp4|Ephb6|Lgr4|Jag1|Nr4a2|Cxcl12|Col3a1|Cav1|Enpp1|Hoxa2|Ier2|Notch2|Chrd|Rspo2|Nbl1|Btg2|Myo7a|Klf4|Hecw1|Fat4|Gja1|Fn1
GOBP_IN_UTERO_EMBRYONIC_DEVELOPMENT	0.623238	0.910017	0.0112173	0.275808	0.879332	12	Adm|Angpt1|Arnt2|Col3a1|Notch2|Chrd|Junb|Klf4|Gja1
GOBP_MYELOID_LEUKOCYTE_MIGRATION	0.610539	0.910017	0.0115228	0.285275	0.893959	11	Pde4b|Thbs1|Dusp1|Cxcl12|Enpp1|Syk|Nbl1
GOBP_NEGATIVE_REGULATION_OF_LOCOMOTION	0.611739	0.910017	0.0114937	0.269468	0.901715	16	Thbs1|Dusp1|Jag1|Cxcl12|Nedd9|Col3a1|Cav1|Cyp1b1|Chrd|Nbl1
GOBP_REGULATION_OF_CELL_CYCLE	0.605439	0.910017	0.0116467	0.259466	0.911584	22	Adamts1|Trp63|Cables1|Fgf10|Gper1|Mn1|Arntl|Nr4a1|Btg2|Hspa1b|Smpd3|Junb|Klf4|Gja1|Pkia|Gadd45g|Ddr2|Grk5
GOBP_REGULATION_OF_EPITHELIAL_CELL_MIGRATION	0.626637	0.910017	0.0111362	0.285037	0.878769	10	Angpt1|Thbs1|Fgf10|Snai2
GOBP_REGULATION_OF_NEUROGENESIS	0.635736	0.910017	0.0109207	0.267976	0.865527	13	Lrp4|Gper1|Arntl|Mme|Cxcl12|Notch2|Plag1|Btg2|Fn1|Tgm2
GOBP_REGULATION_OF_PHOSPHORYLATION	0.620938	0.910017	0.0112723	0.24234	0.909208	35	Rassf2|Cemip|Lox|Angpt1|Hgf|Thbs1|Lrp4|Fgf10|Gper1|Dusp1|Fbn1|Hrc
GOBP_SENSORY_ORGAN_DEVELOPMENT	0.638736	0.910017	0.0108501	0.24715	0.879404	24	Chrdl1|Eya4|Col11a1|Ahr|Fgf10|Jag1|Nhs|Cyp1b1|Enpp1|Hoxa2|Notch2|Cacna1c|Myo7a|Klf4|Fat4|Col4a1|Gja1
GOBP_SMOOTH_MUSCLE_CELL_PROLIFERATION	0.624038	0.910017	0.0111982	0.261977	0.885128	17	Adamts1|Ogn|Thbs1|Spon2|Gper1
KHETCHOUMIAN_TRIM24_TARGETS_UP	0.623738	0.910017	0.0112054	0.285945	0.881567	10	Fos|Col1a1|Col4a2|Col1a2|Btg2|Junb|Col4a1|Tgm2
MIR_106A_5P	0.634037	0.910017	0.0109608	0.266491	0.87387	14	Rassf2|Trpv6
MIR_106B_5P	0.634037	0.910017	0.0109608	0.266491	0.87387	14	Rassf2|Trpv6
MIR_135A_5P	0.640536	0.910017	0.0108078	0.27027	0.861676	12	Trp63|Pde8b|Setbp1|Nedd9|Naaladl2|Rspo2|Klf4|Net1|Fbln5|Ebf1|Zfp518a|Col5a1
MIR_135B_5P	0.640536	0.910017	0.0108078	0.27027	0.861676	12	Trp63|Pde8b|Setbp1|Nedd9|Naaladl2|Rspo2|Klf4|Net1|Fbln5|Ebf1|Zfp518a|Col5a1
MIR_17_5P	0.634037	0.910017	0.0109608	0.266491	0.87387	14	Rassf2|Trpv6
MIR_20A_5P	0.634037	0.910017	0.0109608	0.266491	0.87387	14	Rassf2|Trpv6
MIR_20B_5P	0.634037	0.910017	0.0109608	0.266491	0.87387	14	Rassf2|Trpv6
MIR_29A_3P	0.630237	0.910017	0.0110507	0.252465	0.886988	22	Cldn1|Pi15|Lox|Col11a1|Zfp36
MIR_29B_3P	0.630237	0.910017	0.0110507	0.252465	0.886988	22	Cldn1|Pi15|Lox|Col11a1|Zfp36
MIR_29C_3P	0.630237	0.910017	0.0110507	0.252465	0.886988	22	Cldn1|Pi15|Lox|Col11a1|Zfp36
MIR_421_5P	0.609939	0.910017	0.0115373	0.279115	0.889874	12	Fgf14|Rgs4|Col11a1
MIR_6383	0.634037	0.910017	0.0109608	0.266491	0.87387	14	Rassf2|Trpv6
MIR_93_5P	0.634037	0.910017	0.0109608	0.266491	0.87387	14	Rassf2|Trpv6
PEX2_TARGET_GENES	0.60474	0.910017	0.0116638	0.271302	0.907853	16	Sorbs2|Npnt|Thbs1|Col3a1|Greb1l|Usp53|Chrd|Col1a2|Klf4|Fn1|Pkia|Amotl2|Ablim1
TABULA_MURIS_SENIS_PANCREAS_ENDOTHELIAL_CELL_AGEING	0.617738	0.910017	0.011349	0.287774	0.887207	10	Pi15|Zfp36|Dusp1|Nr4a1|Ier2|Nbl1|Junb
TABULA_MURIS_SENIS_SKIN_EPIDERMAL_CELL_AGEING	0.616038	0.910017	0.0113899	0.262181	0.894833	18	Fos|Slpi|Dhrs3|Zfp36|Lrp4
ZHENG_BOUND_BY_FOXP3	0.636136	0.910017	0.0109113	0.265624	0.871026	14	Tox|Col11a1|Pde4b|Ahr|Nr4a2|S1pr1|Enpp1
GOBP_RESPONSE_TO_OXIDATIVE_STRESS	0.643236	0.912376	0.0107445	0.269473	0.859135	12	Fos|Hgf|Arntl|Nr4a2|Cyp1b1|Smpd3|Sesn3|Ddr2|Net1|Fbln5|Foxp1
GOBP_POSITIVE_REGULATION_OF_PROTEIN_METABOLIC_PROCESS	0.646035	0.914386	0.010679	0.239727	0.888305	32	Rassf2|Cemip|Angpt1|Hgf|Thbs1|Lrp4|Fgf10|Gper1|F3|Fbn1|Arntl
GOMF_EXTRACELLULAR_MATRIX_STRUCTURAL_CONSTITUENT	0.646735	0.914386	0.0106627	0.244183	0.873793	25	Aspn|Ogn|Col12a1|Col11a1|Npnt|Thbs1
ZHANG_UTERUS_C0_SECRETORY_STROMAL3_NPPC_HIGH_CELL	0.650635	0.91842	0.0105719	0.233371	0.885142	38	Ogn|Fosb|Fos|Adm|Lox|Akr1c14|Thbs1|Spon2|Dusp1|Fbn1|Loxl2|Col1a1|Col3a1|Cav1|Cd248|Ier2|Col4a2|Col1a2|Fstl1|Btg2|Klf9|Ckb|Klf4|Col4a1|Gja1|Fn1|Gadd45g
REACTOME_SIGNALING_BY_RECEPTOR_TYROSINE_KINASES	0.652435	0.919483	0.01053	0.251044	0.856822	18	Hgf|Atp6v0d2|Col11a1|Thbs1|Fgf10|Col1a1|Col3a1|Cav1|Col4a2|Col1a2|Prr5|Col4a1|Fn1
MIR_12200_5P	0.659834	0.926935	0.0103588	0.252004	0.851432	17	Kctd12|Pde8b|Fgf10|Dusp1|Far1|Adamts5|Naaladl2
MIR_495_3P	0.659834	0.926935	0.0103588	0.252004	0.851432	17	Kctd12|Pde8b|Fgf10|Dusp1|Far1|Adamts5|Naaladl2
GOBP_PHOSPHORYLATION	0.664534	0.930559	0.0102505	0.228455	0.87771	43	Rassf2|Epha3|Cemip|Lox|Angpt1|Hgf|Thbs1|Lrp4|Fgf10|Gper1|Dusp1|Ephb6|Fbn1
GOBP_RESPONSE_TO_PEPTIDE	0.663834	0.930559	0.0102666	0.254871	0.844786	15	Gper1|Jag1|Nr4a1|Nr4a2|Col3a1|Cav1|Enpp1|Lpl|Smpd3|Sesn3|Gja1
MARTINEZ_RB1_AND_TP53_TARGETS_DN	0.668333	0.934389	0.0101633	0.261698	0.834345	12	Col11a1|Zfp36|Prelp|Col1a1|Vdr|Cd248
GOBP_CELLULAR_RESPONSE_TO_OXIDATIVE_STRESS	0.675232	0.938104	0.0100055	0.264859	0.829982	11	Fos|Hgf|Arntl|Nr4a2|Cyp1b1|Smpd3|Ddr2|Net1|Fbln5|Foxp1
GOBP_REGULATION_OF_CELLULAR_COMPONENT_BIOGENESIS	0.676332	0.938104	0.00998043	0.246929	0.834285	17	Cldn1|Epha3
MIR_3094_3P	0.675332	0.938104	0.0100032	0.242134	0.839786	20	Kcnj2|Trp63|Angpt1|Fgf10|Adra1b|Setbp1|Mme|Naaladl2|S1pr1
MIR_6344	0.675132	0.938104	0.0100078	0.256323	0.827891	13	Kcnj2|Sorbs2
RUVBL1_TARGET_GENES	0.675332	0.938104	0.0100032	0.267722	0.825386	10	Tox|Pde8b|Styk1|Mme
BRUINS_UVC_RESPONSE_LATE	0.677732	0.938467	0.00994853	0.227802	0.86402	38	Aspn|Ogn|Col12a1|Fmod|Lox|St3gal6|Col11a1|Pde4b|Ahr
GOBP_BONE_MINERALIZATION	0.678732	0.938467	0.00992577	0.251945	0.826173	14	Aspn|Lox|Lgr4|Vdr|S1pr1|Enpp1|Rspo2|Col1a2|Smpd3|Gja1
GOBP_NEGATIVE_REGULATION_OF_GENE_EXPRESSION	0.682532	0.941172	0.00983939	0.237206	0.838006	23	Il1rl1|Angpt1|Hgf|Zfp36|Thbs1|Gper1|Lgr4
REACTOME_HEMOSTASIS	0.682832	0.941172	0.00983258	0.249481	0.826922	15	Angpt1|Hgf|Thbs1|Thbd|F3
MIR_7078_3P	0.686931	0.945233	0.00973963	0.260806	0.81728	11	Ogn|Far1|Setbp1|Snai2|Pcdh19|Smpd3|Dock4|Rnd3|Col5a2
ZFP429_TARGET_GENES	0.687931	0.945233	0.009717	0.262521	0.809352	10	St3gal6|Ephb6|Arntl|Styk1|Chrd|Mxd3
CRELD1_TARGET_GENES	0.70233	0.946573	0.00939239	0.23343	0.81459	21	Kctd12|Rassf2
ELK1_TARGET_GENES	0.716528	0.946573	0.00907438	0.23899	0.783689	14	Fos|Sorbs2
GOBP_AMIDE_BIOSYNTHETIC_PROCESS	0.719828	0.946573	0.00900071	0.249064	0.767864	10	Zfp36|Thbs1|B3galt1
GOBP_AMIDE_TRANSPORT	0.712429	0.946573	0.00916602	0.251205	0.787193	11	Pde8b|Gper1|Fbn1|Arntl|Abcb1a|Smpd3|Cacna1c|Gja1
GOBP_CARBOHYDRATE_METABOLIC_PROCESS	0.694831	0.946573	0.00956116	0.257457	0.806786	11	B3galt1|Gper1|Fbn1|Adra1b|Enpp1|Man1c1
GOBP_CIRCULATORY_SYSTEM_PROCESS	0.705229	0.946573	0.0093273	0.227536	0.823201	27	Kcnj2|Adm|Angpt1|Rgs4|Pde4b|Ahr|Gper1|Hrc|Adra1b
GOBP_DEVELOPMENTAL_CELL_GROWTH	0.720228	0.946573	0.00899178	0.248996	0.767654	10	Sorbs2|Rgs4|Adra1b|Cxcl12
GOBP_EAR_DEVELOPMENT	0.691431	0.946573	0.00963787	0.254365	0.810966	12	Eya4|Col11a1|Fgf10|Jag1|Enpp1|Hoxa2
GOBP_MITOTIC_CELL_CYCLE_PROCESS	0.705329	0.946573	0.00932506	0.249662	0.795973	12	Adamts1|Cables1
GOBP_NEGATIVE_REGULATION_OF_INTRACELLULAR_SIGNAL_TRANSDUCTION	0.714229	0.946573	0.00912577	0.229782	0.80186	21	Rassf2|Thbs1|Gper1|Dusp1|Arntl|Adra1b|Snai2|Cxcl12|Cav1
GOBP_ORGANONITROGEN_COMPOUND_CATABOLIC_PROCESS	0.721528	0.946573	0.00896279	0.23746	0.778671	14	Cemip|Arntl|Mme|Serpinb1a|Cav1|Enpp1|Man1c1|Hspa1b|Smpd3|Gja1
GOBP_REGULATION_OF_OSSIFICATION	0.710129	0.946573	0.00921749	0.253522	0.781607	10	Dhrs3|Lrp4|Vdr|S1pr1|Enpp1
GOBP_RESPONSE_TO_REACTIVE_OXYGEN_SPECIES	0.705529	0.946573	0.00932057	0.255899	0.788937	10	Fos|Hgf|Cyp1b1|Smpd3|Sesn3|Ddr2|Net1|Fbln5|Foxp1
GOBP_SENSORY_ORGAN_MORPHOGENESIS	0.708629	0.946573	0.00925108	0.244735	0.790463	13	Eya4|Col11a1|Fgf10|Jag1|Enpp1|Hoxa2|Notch2
GOBP_SMALL_MOLECULE_METABOLIC_PROCESS	0.715428	0.946573	0.00909895	0.222847	0.819244	30	Ptgis|Akr1c14|Gper1|Fbn1|Far1|Adra1b|Snai2|Dhrs9|Mme|Cav1|Cyp1b1|Enpp1|Syk|Man1c1|Lpl
GOCC_COLLAGEN_TRIMER	0.70463	0.946573	0.00934076	0.24616	0.795067	13	Col12a1|Lox|Col11a1
GOMF_CIS_REGULATORY_REGION_SEQUENCE_SPECIFIC_DNA_BINDING	0.69853	0.946573	0.00947782	0.230396	0.828864	26	Fosb|Fos|Trp63|Arnt2|Ahr|Arntl|Nr4a1|Snai2|Pax9|Nr4a2|Vdr
GOMF_GROWTH_FACTOR_BINDING	0.69923	0.946573	0.00946207	0.24415	0.809252	15	Chrdl1|Epha3
GOMF_PROTEIN_HOMODIMERIZATION_ACTIVITY	0.714229	0.946573	0.00912577	0.243069	0.785081	13	Thbs1|Ahr|Lrp4|Mme|Enpp1|Fibin|Lpl
HALLMARK_MYOGENESIS	0.708929	0.946573	0.00924436	0.24872	0.792968	12	Ptgis|Fst|Hrc|Col1a1|Col3a1|Col4a2|Ckb|Pkia|Ablim1
HNF4G_TARGET_GENES	0.719128	0.946573	0.00901633	0.227226	0.798316	22	Fos|Pde8b|Lmo7|Akr1c14|Lrp4|F3|Arntl|Mme
IVANOVA_HEMATOPOIESIS_STEM_CELL_AND_PROGENITOR	0.722328	0.946573	0.00894495	0.243777	0.77721	12	Rassf2|Fgf10|Cd93|Mn1
LAZARO_GENETIC_MOUSE_MODEL_HIGH_GRADE_SMALL_CELL_NEUROENDOCRINE_LUNG_CARCINOMA_DN	0.719428	0.946573	0.00900964	0.213169	0.854817	68	Ptgis|Cldn1|Pi15|Adamts1|Fos|Kcnj2|Sorbs2|Angpt1|Akr1c14|Dhrs3|Npnt|Ahr|Lrp4|Thbd|Cd93|Dusp1|Rasl12|Jag1|Stx11
MIR_19A_3P	0.705429	0.946573	0.00932281	0.242289	0.803084	15	Rassf2|Kcnj2|Akr1c14
MIR_19B_3P	0.705429	0.946573	0.00932281	0.242289	0.803084	15	Rassf2|Kcnj2|Akr1c14
MIR_669B_5P	0.710429	0.946573	0.00921078	0.238582	0.798364	16	Fosb|Fos
MIR_7026_3P	0.69903	0.946573	0.00946657	0.244275	0.809665	15	Rassf2|Lmo7|Lgr4|Stx11|Setbp1
NPM1_TARGET_GENES	0.713029	0.946573	0.0091526	0.252661	0.778953	10	Fos|Jag1|Usp53|Enpp3|Fam20a|Hspa1b|Myo7a
REACTOME_INTEGRIN_CELL_SURFACE_INTERACTIONS	0.717228	0.946573	0.00905875	0.242094	0.781934	13	Itga11|Thbs1|Fbn1|Col1a1|Col3a1|Col4a2|Col1a2|Col4a1|Fn1|Col5a2
SASAI_RESISTANCE_TO_NEOPLASTIC_TRANSFROMATION	0.718428	0.946573	0.00903195	0.245323	0.782141	12	Adamts1|Il1rl1|Fbn1|Col1a1|Cxcl12
TABULA_MURIS_SENIS_AORTA_AORTIC_ENDOTHELIAL_CELL_AGEING	0.69953	0.946573	0.00945533	0.235917	0.818224	20	Fos|Zfp36|Pde4b|Thbd|Nr4a1|Cxcl12|Ctla2a|Cav1|Ier2|Lpl|Btg2|Junb|Klf4|Gadd45g|Ablim1
GOBP_CELL_CYCLE	0.726927	0.951181	0.00884244	0.219025	0.818902	34	Rassf2|Adamts1|Trp63|Cables1|Ahr|Fgf10|Gper1|Dusp1|Mn1|Arntl|Nr4a1|Nedd9|Abcb1a|Btg2|Hspa1b|Prr5|Smpd3|Junb|Klf4|Gja1|Pkia|Gadd45g|Ddr2|Marveld1|Grk5|Avpi1|Slc16a1
GOBP_AMEBOIDAL_TYPE_CELL_MIGRATION	0.731127	0.953868	0.00874895	0.222782	0.787047	23	Itga11|Angpt1|Thbs1|Fgf10|Loxl2|Nr4a1|Snai2|Cxcl12|Cyp1b1|Cd248
LET_7J	0.733327	0.953868	0.00870001	0.242569	0.74784	10	Epha3|Dusp1|Peg10|Col4a2|Btg2|Hecw1|Col4a1
MIR_202_3P	0.733327	0.953868	0.00870001	0.242569	0.74784	10	Epha3|Dusp1|Peg10|Col4a2|Btg2|Hecw1|Col4a1
ZFP92_TARGET_GENES	0.732227	0.953868	0.00872447	0.22637	0.778965	19	Adamts1|Cemip|Lmo7|Ephb6|Itgbl1|Arntl
CHAF1A_TARGET_GENES	0.765023	0.956949	0.00799563	0.228382	0.7041	10	Rassf2
CUI_TCF21_TARGETS_2_DN	0.748625	0.956949	0.00836001	0.212505	0.799667	36	Col12a1|Cables1|Adm|Lmo7|St3gal6|Pde4b|Thbs1|Thbd|Loxl2|Arhgap29|Mme|Adamts5|Nedd9|Ctla2a|Abcb1a|Lpar4
FOSTER_TOLERANT_MACROPHAGE_DN	0.760424	0.956949	0.00809789	0.218325	0.745148	18	Fos|Angpt1|Zfp36|Pde4b
GAUSSMANN_MLL_AF4_FUSION_TARGETS_A_UP	0.761524	0.956949	0.00807344	0.229885	0.708735	10	St3gal6|Cxcl12|Pcdh19|Steap2|Tgm2|Ebf1|Zfp518a|Akap17b|Egr1|Nid1
GOBP_AXON_GUIDANCE	0.762224	0.956949	0.00805788	0.229689	0.719771	11	Epha3|Ephb6|Lgr4|Cxcl12|Hoxa2
GOBP_CELLULAR_RESPONSE_TO_NITROGEN_COMPOUND	0.760324	0.956949	0.00810011	0.212256	0.772381	28	Sorbs2|Rgs4|Pde4b|Thbs1|Ahr|Gper1|Nr4a1|Nr4a2|Col1a1|Col3a1|Cav1|Enpp1|Lpl|Col1a2|Smpd3|Sesn3|Col4a1|Gja1|Tgm2
GOBP_CELL_MORPHOGENESIS	0.742326	0.956949	0.00849995	0.216517	0.792251	29	Epha3|Cdh18|Rnase10|Hgf|Ahr|Lrp4|Ephb6|Lgr4|Nr4a2|Cxcl12|Vdr|Enpp1|Hoxa2
GOBP_EXTRACELLULAR_STRUCTURE_ORGANIZATION	0.738526	0.956949	0.00858439	0.220681	0.789693	25	Adamts1|Lox|Col11a1|Npnt|Loxl2|Col1a1|Adamts5|Col3a1|Cav1|Cyp1b1|Col4a2|Col1a2|Loxl3|Smpd3|Col4a1|Fn1|Kazald1|Ddr2|Col5a2
GOBP_NEGATIVE_REGULATION_OF_CELLULAR_RESPONSE_TO_GROWTH_FACTOR_STIMULUS	0.751925	0.956949	0.00828672	0.234911	0.736135	11	Chrdl1|Thbs1|Fbn1|Cav1|Chrd|Nbl1
GOBP_REGULATION_OF_ORGANELLE_ORGANIZATION	0.765123	0.956949	0.00799341	0.220077	0.73644	16	Epha3|Hgf|Rgs4|Gper1|Nedd9|Cav1|S1pr1
GOBP_RESPONSE_TO_NITROGEN_COMPOUND	0.760724	0.956949	0.00809122	0.210949	0.788707	34	Sorbs2|Rgs4|Pde4b|Thbs1|Ahr|Gper1|Jag1|Adra1b|Nr4a1|Nr4a2|Col1a1|Col3a1|Cav1|Enpp1|Syk|Man1c1|Lpl|Col1a2|Smpd3|Sesn3|Col4a1|Gja1|Tgm2
GOBP_SENSORY_SYSTEM_DEVELOPMENT	0.747425	0.956949	0.00838666	0.226403	0.75761	16	Chrdl1|Ahr|Fgf10|Jag1|Nhs|Cyp1b1|Notch2|Cacna1c|Klf4|Col4a1|Gja1
GOBP_VASOCONSTRICTION	0.741126	0.956949	0.00852661	0.23608	0.752671	12	Adm|Ahr|Adra1b|Cav1|Smpd3|Cacna1c|Dock4|Gja1|Pde5a|Add3
GOCC_BASEMENT_MEMBRANE	0.743526	0.956949	0.00847329	0.235036	0.749341	12	Adamts1|Npnt|Fbn1|Loxl2
GOCC_SUPRAMOLECULAR_COMPLEX	0.753625	0.956949	0.00824896	0.213487	0.781166	29	Rassf2|Col11a1|Zfp36|Pde4b|Npnt|Gper1|Fbn1|Arntl|Hrc|Col1a1|Serpinb1a|Col3a1
GOMF_EXTRACELLULAR_MATRIX_STRUCTURAL_CONSTITUENT_CONFERRING_TENSILE_STRENGTH	0.763824	0.956949	0.00802231	0.228834	0.71709	11	Col12a1|Col11a1|Col1a1|Col3a1|Col4a2|Col1a2
GOMF_PURINE_NUCLEOTIDE_BINDING	0.750425	0.956949	0.00832003	0.216746	0.765725	23	Epha3|Pde4b|Ephb6|Rasl12|Styk1|Abcb1a|Enpp1|Syk|Hspa1b|Ckb|Myo7a|Tgm2|Rnd3|Zranb3|Ddr2|Grk5|Pde5a|Pde4d|Ak5|Arhgap5
MARTINEZ_TP53_TARGETS_DN	0.758724	0.956949	0.00813566	0.226959	0.733048	13	Col11a1|Zfp36|Prelp|Col1a1|Vdr|Cd248
MIR_466I_5P	0.743526	0.956949	0.00847329	0.218481	0.777395	24	Rassf2|Chrdl1|Pappa2|Rgs4|B3galt1|Adra1b|Snai2|Nr4a2|Cxcl12
MIR_7661_5P	0.752225	0.956949	0.00828006	0.224705	0.751926	16	Col11a1|Pde4b|Thbs1|B3galt1|Mn1|Pax9
NABA_COLLAGENS	0.763824	0.956949	0.00802231	0.228834	0.71709	11	Col12a1|Col11a1|Col1a1|Col3a1|Col4a2|Col1a2
NR1H2_TARGET_GENES	0.744726	0.956949	0.00844664	0.23248	0.750881	13	Fos|Dhrs3|Cd93|Stx11
NR1I2_TARGET_GENES	0.763024	0.956949	0.0080401	0.205771	0.79834	47	Ogn|Slpi|Trp63|Cemip|Lox|Il1rl1|Rnase10|Angpt1
REACTOME_COLLAGEN_BIOSYNTHESIS_AND_MODIFYING_ENZYMES	0.763824	0.956949	0.00802231	0.228834	0.71709	11	Col12a1|Col11a1|Col1a1|Col3a1|Col4a2|Col1a2
TABULA_MURIS_SENIS_BLADDER_BLADDER_CELL_AGEING	0.764524	0.956949	0.00800675	0.220369	0.737418	16	Fosb|Thbs1|Thbd|F3|Arntl|Nr4a2
ZFP809_TARGET_GENES	0.764224	0.956949	0.00801342	0.226835	0.723196	12	Rassf2|Zfp36|B3galt1
ZHANG_UTERUS_C2_SECRETORY_STROMAL3_RAMP3_HIGH_CELL	0.761024	0.956949	0.00808455	0.21101	0.772103	29	Ogn|Fosb|Fos|Lox|Spon2|Dusp1|Fbn1|Loxl2|Col1a1|Col3a1|Cd248|Ier2|Col1a2|Fstl1|Hspa1b|Ckb|Klf4|Gja1|Fn1|Gadd45g
GERY_CEBP_TARGETS	0.768423	0.95872	0.00792	0.220706	0.723732	14	Fos|Hgf|Dusp1|Ier2|Lpl|Btg2|Hspa1b|Junb|Klf4|Gadd45g
GOBP_REGULATION_OF_VASOCONSTRICTION	0.768723	0.95872	0.00791332	0.226598	0.710085	11	Adm|Ahr|Adra1b|Cav1|Cacna1c|Dock4|Gja1|Pde5a|Add3
GOMF_KINASE_BINDING	0.771523	0.960481	0.007851	0.214894	0.73344	18	Angpt1|Rgs4|Zfp36|Lrp4|Dusp1
MONNIER_POSTRADIATION_TUMOR_ESCAPE_DN	0.772323	0.960481	0.00783318	0.209868	0.759278	27	Ogn|Fos|Far1|Loxl2|Arhgap29|Enpp1|Ier2|Plekhf1|Zc2hc1a|Mxd3|Enpp3|Fstl1|Klf9|Steap2|Tgm2|Gadd45g|Rnd3|Zranb3|Col5a2|Pde5a|Dennd5b|Cdc42ep3|Egr1|Ppp1r15a
GOBP_ACTIN_FILAMENT_ORGANIZATION	0.791221	0.960846	0.00741092	0.215385	0.674945	11	Rgs4|S1pr1|Myo7a|Gja1|Rnd3|Cgnl1|Add3|Cdc42ep3|Synpo|Rflnb|Slit2
GOBP_CELL_CELL_SIGNALING_BY_WNT	0.781722	0.960846	0.00762354	0.212451	0.717797	17	Lrp4|Fgf10|Lgr4|Arntl|Snai2|Col1a1|Cav1|Enpp1
GOBP_FOREBRAIN_DEVELOPMENT	0.790121	0.960846	0.00743558	0.21578	0.687951	12	Tox|Fgf10|Nr4a2|Cxcl12|Col3a1|Chrd|Btg2|Fat4
GOBP_MITOTIC_CELL_CYCLE	0.788021	0.960846	0.00748264	0.214516	0.703434	14	Adamts1|Cables1
GOBP_MUSCLE_CELL_MIGRATION	0.789221	0.960846	0.00745576	0.216216	0.689341	12	Adamts1|F3|Cav1|Cyp1b1|Enpp1|Dock4|Ddr2|Net1|Pde4d|Egr1|Prkg1|Slit2
GOBP_POSITIVE_REGULATION_OF_SMOOTH_MUSCLE_CELL_PROLIFERATION	0.791021	0.960846	0.0074154	0.21652	0.667532	10	Adamts1|Thbs1|S1pr1|Smpd3|Tgm2|Ddr2|Pde4d|Foxp1|Egr1
GOBP_PROTEIN_CATABOLIC_PROCESS	0.782422	0.960846	0.0076079	0.220857	0.680902	10	Arntl|Mme|Serpinb1a|Cav1|Man1c1|Hspa1b|Gja1
GOBP_SMOOTH_MUSCLE_CELL_MIGRATION	0.783722	0.960846	0.00757885	0.218764	0.685536	11	Adamts1|F3|Cav1|Cyp1b1|Enpp1
GOBP_SUPRAMOLECULAR_FIBER_ORGANIZATION	0.775222	0.960846	0.00776857	0.209016	0.756198	27	Lox|Rgs4|Col11a1|Loxl2|Col1a1|Col3a1|Cav1|S1pr1|Cyp1b1|Col1a2|Loxl3|Myo7a|Gja1|Rnd3|Ddr2|Col5a2|Cgnl1|Add3|Fbln5|Clip4|Cdc42ep3|Synpo|Col5a1|Emilin1|Rflnb|Slit2|Eml4
GOMF_ADENYL_NUCLEOTIDE_BINDING	0.776122	0.960846	0.0077485	0.213496	0.728669	18	Epha3|Pde4b|Ephb6|Styk1|Abcb1a|Enpp1|Syk|Hspa1b|Ckb|Myo7a|Zranb3|Ddr2|Grk5|Pde4d|Ak5
HALLMARK_ESTROGEN_RESPONSE_LATE	0.781922	0.960846	0.00761907	0.219273	0.699088	12	Fos|Zfp36|Gper1|Cxcl12|Cav1
IVANOVA_HEMATOPOIESIS_STEM_CELL	0.790621	0.960846	0.00742437	0.215673	0.675848	11	Pde4b|Nr4a1|Nr4a2|Ctla2a|Lpar4|Zc2hc1a
MIR_8118	0.779022	0.960846	0.00768382	0.208463	0.741748	24	Kctd12|Il1rl1|Fgf10|Lgr4|Far1|Pax9|Nr4a2|Adamts5|Naaladl2|Abcb1a
NRD1_TARGET_GENES	0.790421	0.960846	0.00742886	0.209519	0.707889	17	Adamts1|Fos
TABULA_MURIS_SENIS_SKIN_BASAL_CELL_OF_EPIDERMIS_AGEING	0.790121	0.960846	0.00743558	0.215758	0.68788	12	Slpi|Rgs4|Lrp4
TABULA_MURIS_SENIS_SUBCUTANEOUS_ADIPOSE_TISSUE_MYELOID_CELL_AGEING	0.788821	0.960846	0.00746472	0.217663	0.671056	10	Zfp36|Pde4b|Nr4a1|Ier2|Junb|Fn1|Tgm2
ZFP449_TARGET_GENES	0.778722	0.960846	0.00769051	0.217429	0.720683	15	Kcnj2|Sorbs2
GOBP_RESPIRATORY_SYSTEM_DEVELOPMENT	0.793921	0.961465	0.00735032	0.215029	0.662933	10	Lox|Fgf10|Col3a1|Rspo2|Loxl3|Smpd3
SWEET_LUNG_CANCER_KRAS_UP	0.793721	0.961465	0.00735481	0.21425	0.671389	11	Slpi|Thbs1|F3
CUI_TCF21_TARGETS_2_UP	0.810119	0.962496	0.00698463	0.205256	0.67307	14	Penk|Fmod
DMRT1_TARGET_GENES	0.79812	0.962496	0.00725587	0.203853	0.701481	19	Rassf2|St3gal6|Cd93|Arntl|Nr4a2|Col1a1|Vdr|Cyp1b1
GOBP_ORGANONITROGEN_COMPOUND_BIOSYNTHETIC_PROCESS	0.805519	0.962496	0.00708887	0.200701	0.700379	21	Angpt1|St3gal6|Zfp36|Thbs1|B3galt1|Nr4a2|Cyp1b1|Syk|Man1c1|Btg2|Smpd3|Ckb|Klf4
GOBP_REGULATION_OF_MITOTIC_CELL_CYCLE	0.79622	0.962496	0.00729862	0.213842	0.659275	10	Adamts1
GOCC_NUCLEAR_PROTEIN_CONTAINING_COMPLEX	0.80382	0.962496	0.00712731	0.209676	0.646429	10	Fos|Ahr|Arntl|Vdr
GOMF_RNA_POLYMERASE_II_TRANSCRIPTION_REGULATORY_REGION_SEQUENCE_SPECIFIC_DNA_BINDING	0.80082	0.962496	0.00719503	0.199429	0.725702	28	Fosb|Fos|Trp63|Arnt2|Ahr|Arntl|Nr4a1|Snai2|Pax9|Nr4a2|Vdr
GSK3B_TARGET_GENES	0.80312	0.962496	0.00714312	0.20119	0.719945	25	Trpv6|Cdh18|Pde8b|Col11a1|Col1a1|Cav1|Greb1l|Ier2|Col1a2|Cacna1c|Gchfr|Dock4|Klf4|Tgm2|Amotl2|Dclre1b|Ablim1|Pde4d|Synpo|Egr1|Col5a1|Emilin1|Bhlhe40|Slit2
MIR_1A_3P	0.808819	0.962496	0.00701413	0.206897	0.637861	10	Thbs1|Setbp1|Snai2|Nedd9|Klf4|Gja1|Fn1|Foxp1|Mecom|Rabgap1l
MIR_206_3P	0.808819	0.962496	0.00701413	0.206897	0.637861	10	Thbs1|Setbp1|Snai2|Nedd9|Klf4|Gja1|Fn1|Foxp1|Mecom|Rabgap1l
MIR_374C_5P	0.80022	0.962496	0.00720856	0.210915	0.660939	11	Adm|Zfp36|Greb1l|Peg10|Pcdh19|Smpd3|Lrrc32
MIR_6349	0.808819	0.962496	0.00701413	0.206897	0.637861	10	Thbs1|Setbp1|Snai2|Nedd9|Klf4|Gja1|Fn1|Foxp1|Mecom|Rabgap1l
MIR_6382	0.808819	0.962496	0.00701413	0.206897	0.637861	10	Thbs1|Setbp1|Snai2|Nedd9|Klf4|Gja1|Fn1|Foxp1|Mecom|Rabgap1l
PASINI_SUZ12_TARGETS_DN	0.809519	0.962496	0.00699825	0.196785	0.716083	28	Col11a1|Npnt|Thbs1|Dusp1|F3|Jag1|Loxl2|Col1a1|Col3a1|Cav1|Cyp1b1|Lpar4|Col1a2|Vgll3|Btg2|Steap2|Fn1|Pkia|Amotl2|Rnd3
TABULA_MURIS_SENIS_GONADAL_ADIPOSE_TISSUE_ENDOTHELIAL_CELL_AGEING	0.79892	0.962496	0.00723786	0.203052	0.704237	20	Ogn|Dhrs3|Zfp36|Pde4b|Serpinb1a|Ctla2a|Col3a1|Ier2|Lpl|Col1a2
GOBP_KIDNEY_EPITHELIUM_DEVELOPMENT	0.813919	0.9644	0.00689824	0.204465	0.630365	10	Npnt|Lgr4|Jag1|Greb1l|Notch2
REACTOME_EXTRACELLULAR_MATRIX_ORGANIZATION	0.813619	0.9644	0.00690507	0.197207	0.713472	27	Itga11|Col12a1|Lox|Col11a1|Thbs1|Fbn1|Loxl2|Col1a1|Adamts5|Col3a1
MIR_30F	0.815018	0.964402	0.00687318	0.204388	0.640486	11	Lox|Angpt1
GOBP_REGULATION_OF_TUBE_SIZE	0.816818	0.965231	0.00683212	0.20243	0.663804	14	Adm|Ahr|Gper1|Adra1b|Cav1|Smpd3|Cacna1c|Dock4|Gja1|Pde5a|Add3
ZHANG_UTERUS_C1_PROLIFERATIVE_STROMAL1_MGP_HIGH_CELL	0.821918	0.969951	0.00671542	0.192969	0.726151	36	Ogn|Fosb|Fos|Lox|Spon2|Dusp1|Fbn1|Loxl2|Prelp|Col1a1|Cxcl12|Ctla2a|Col3a1|Cd248|Ier2|Col1a2|Nbl1|Fstl1|Hspa1b|Ckb|Klf4|Gja1|Fn1|Gadd45g
GOBP_HEAD_DEVELOPMENT	0.823318	0.970287	0.00668328	0.193935	0.681354	22	Tox|Arnt2|Fgf10|Pax9|Nr4a2|Col1a1|Cxcl12|Col3a1|S1pr1|Hoxa2|Chrd|Btg2|Fat4|Col4a1
GOBP_RAS_PROTEIN_SIGNAL_TRANSDUCTION	0.824818	0.970287	0.0066488	0.199814	0.62615	11	Fgf10|Adra1b|Col3a1|Lpar4|Notch2|Col1a2
TABULA_MURIS_SENIS_LUNG_BRONCHIAL_SMOOTH_MUSCLE_CELL_AGEING	0.825517	0.970287	0.00663269	0.199203	0.624238	11	Adamts1|Pde4b|Nr4a1|Cxcl12
GOBP_EMBRYO_DEVELOPMENT_ENDING_IN_BIRTH_OR_EGG_HATCHING	0.832417	0.972241	0.00647324	0.191007	0.657277	19	Adm|Angpt1|Col11a1|Arnt2|Col1a1|Col3a1|Hoxa2|Notch2|Chrd|Junb|Klf4|Gja1
GOBP_REGULATION_OF_CYTOSKELETON_ORGANIZATION	0.828517	0.972241	0.00656351	0.197674	0.638463	13	Epha3|Rgs4|Nedd9|Cav1|S1pr1|Hspa1b|Gja1|Cgnl1|Add3|Cdc42ep3|Synpo|Slit2|Eml4
GOBP_REGULATION_OF_SUPRAMOLECULAR_FIBER_ORGANIZATION	0.832217	0.972241	0.00647788	0.196154	0.614682	11	Rgs4|Cav1|S1pr1|Gja1|Cgnl1|Add3|Cdc42ep3|Synpo|Emilin1|Slit2|Eml4
NFATC1_TARGET_GENES	0.829417	0.972241	0.00654272	0.191514	0.681441	24	Kctd12|Lmo7|Akr1c14|Mrgprf
TABULA_MURIS_SENIS_GONADAL_ADIPOSE_TISSUE_MYELOID_CELL_AGEING	0.832717	0.972241	0.00646628	0.191783	0.65456	18	Zfp36|Spon2|Fbn1|Nr4a1|Col1a1|Col3a1|Ier2|Col1a2|Fstl1|Ckb|Gja1|Tgm2
IVANOVA_HEMATOPOIESIS_STEM_CELL_LONG_TERM	0.836116	0.974914	0.00638721	0.19305	0.615483	12	Angpt1|Setbp1|Vdr|Fstl1|Cacna1c|Ablim1|Kazald1|Cgnl1|Clip4|Synpo|Mecom|Lamb2
GOBP_NEURON_DEVELOPMENT	0.840116	0.976243	0.00629375	0.187033	0.69617	33	Adamts1|Epha3|Tox|Adm|Hgf|Lrp4|Ephb6|Lgr4
GOMF_SEQUENCE_SPECIFIC_DNA_BINDING	0.842216	0.976243	0.00624449	0.186255	0.681521	29	Fosb|Fos|Trp63|Arnt2|Ahr|Arntl|Nr4a1|Snai2|Pax9|Nr4a2|Vdr
HALLMARK_EPITHELIAL_MESENCHYMAL_TRANSITION	0.841916	0.976243	0.00625153	0.186747	0.68653	30	Col12a1|Fmod|Lox|Rgs4|Col11a1|Thbs1|Fbn1|Snai2|Col1a1|Cxcl12|Col3a1|Col4a2|Notch2|Col1a2|Fstl1|Col4a1|Gja1|Fn1|Tgm2
REACTOME_COLLAGEN_DEGRADATION	0.838416	0.976243	0.00633353	0.191989	0.612099	12	Col12a1|Col11a1|Col1a1|Col3a1|Col4a2|Col1a2
TABULA_MURIS_SENIS_HEART_AND_AORTA_ENDOTHELIAL_CELL_OF_CORONARY_ARTERY_AGEING	0.842816	0.976243	0.00623038	0.188618	0.637273	17	Fos|Pde4b|Cxcl12|Ctla2a|Abcb1a|Lpl|Btg2|Junb|Klf4|Tgm2|Gadd45g|Ablim1
DPF2_TARGET_GENES	0.849515	0.979874	0.00607208	0.184452	0.671202	28	Pde8b|Zfp36|Pde4b|Arnt2|B3galt1|Dusp1|Heph|Mn1
GOBP_REGULATION_OF_SMALL_GTPASE_MEDIATED_SIGNAL_TRANSDUCTION	0.848515	0.979874	0.00609581	0.18746	0.577938	10	Fgf10|Adra1b|Col3a1|Lpar4|Notch2
MIR_290B_5P	0.847915	0.979874	0.00611003	0.188428	0.617887	14	Pi15|Adm
MIR_7678_3P	0.850415	0.979874	0.00605069	0.18567	0.591952	12	Heph|Pax9|Nedd9|Pcdh19|Plag1|Vgll3|Sesn3|Hecw1
GOCC_SUPRAMOLECULAR_POLYMER	0.854115	0.980278	0.00596244	0.18241	0.640863	22	Col11a1|Pde4b|Npnt|Gper1|Fbn1|Hrc|Col1a1|Col3a1|Col4a2|Col1a2|Cacna1c|Col4a1|Gja1|Col5a2|Pde4d|Fbln5|Clip4|Synpo|Col5a1
MIR_153_5P	0.852015	0.980278	0.0060126	0.183625	0.620405	17	Epha3|Col11a1|Arnt2|Far1|Pax9|Lpl|Notch2|Vgll3|Btg2
OGT_TARGET_GENES	0.853415	0.980278	0.00597918	0.182316	0.667107	29	Fosb|Lmo7|Dusp1|Ephb6|Jag1|Stx11|Arhgap29|Adamts5|Vdr|S1pr1|Col4a2|Mxd3|Plag1|Btg2|Hspa1b|Klf9|Col4a1|Gadd45g|Amotl2|Ablim1
GOBP_DEVELOPMENTAL_GROWTH	0.860014	0.983193	0.00582057	0.17993	0.661472	30	Sorbs2|Adm|Rgs4|Thbs1|Ahr|Lrp4|Fgf10|Adra1b|Cxcl12|Col3a1|S1pr1|Enpp1|Notch2|Rspo2|Plag1|Smpd3|Cacna1c
GOMF_TRANSCRIPTION_REGULATOR_ACTIVITY	0.860014	0.983193	0.00582057	0.179773	0.660895	30	Fosb|Fos|Trp63|Arnt2|Ahr|Arntl|Nr4a1|Snai2|Pax9|Nr4a2|Vdr|Hoxa2|Mxd3|Plag1|Btg2|Junb|Klf9|Klf4
REACTOME_DEGRADATION_OF_THE_EXTRACELLULAR_MATRIX	0.857914	0.983193	0.00587124	0.182325	0.610112	16	Col12a1|Col11a1|Fbn1|Col1a1|Adamts5|Col3a1|Col4a2|Col1a2
NABA_ECM_GLYCOPROTEINS	0.863114	0.984174	0.00574543	0.181922	0.602991	15	Npnt|Thbs1|Spon2|Fbn1
SIRT1_TARGET_GENES	0.862514	0.984174	0.00576001	0.180827	0.566654	11	Lmo7|Itgbl1|Nedd9|Vdr|Plag1|Prr5|Fn1
FOXA3_TARGET_GENES	0.866513	0.985553	0.00566249	0.176543	0.570211	13	Lmo7|Akr1c14
GOBP_AXON_DEVELOPMENT	0.866713	0.985553	0.00565759	0.176307	0.606691	19	Epha3|Lrp4|Ephb6|Lgr4|Nr4a2|Cxcl12|Enpp1|Hoxa2
GOBP_CYTOSKELETON_ORGANIZATION	0.868513	0.985553	0.00561344	0.176938	0.633162	25	Epha3|Rgs4|Fgf10|Nedd9|Cav1|S1pr1|Hspa1b|Prr5|Myo7a|Gja1|Amotl2|Ablim1|Rnd3|Cgnl1|Add3|Slc16a1|Clip4|Cdc42ep3|Thsd7a|Synpo|Rflnb|Slit2|Phactr2|Eml4
ZFP759_TARGET_GENES	0.868813	0.985553	0.00560607	0.176561	0.616136	21	Adamts1|Lmo7|Pde4b|Ephb6|Itgbl1|Arntl
CHEN_METABOLIC_SYNDROM_NETWORK	0.875812	0.987116	0.00543262	0.174502	0.668923	42	Fos|Slpi|Fmod|Lox|Il1rl1|Atp6v0d2|Heph|Lgr4|Fbn1|Itgbl1|Far1|Loxl2
GOBP_CELL_PROJECTION_ORGANIZATION	0.873613	0.987116	0.00548742	0.174884	0.660964	37	Adamts1|Epha3|Tox|Adm|Hgf|Lrp4|Ephb6|Lgr4|Nr4a2|Cxcl12|Nedd9|Cav1|S1pr1|Enpp1|Hoxa2|Nbl1|Btg2|Myo7a|Klf4|Hecw1|Fat4|Gja1|Fn1
GOBP_NEGATIVE_REGULATION_OF_TRANSCRIPTION_BY_RNA_POLYMERASE_II	0.872813	0.987116	0.00550728	0.174488	0.620858	24	Trp63|Zfp36|Ahr|Fst|Loxl2|Snai2|Nr4a2|Vdr|Cav1|Hoxa2|Notch2|Mxd3|Btg2|Klf4|Pkia|Fbln5|Foxp1|Trps1|Egr1|Ppp1r15a|Bhlhe40|Per1
GOCC_NUCLEAR_BODY	0.875712	0.987116	0.00543512	0.17226	0.556378	13	Arntl|Setbp1|Nr4a2|Nhs|Lpar4|Plag1|Hspa1b|Dclre1b|Grk5|Akap17b|Mecom|Bhlhe40
LEE_BMP2_TARGETS_UP	0.871813	0.987116	0.00553206	0.175997	0.658025	34	Trpv6|Akr1c14|Npnt|Arnt2|Thbd|F3|Jag1|Prelp|Snai2|Mme|Cxcl12|Serpinb1a|Abcb1a|Lpl|Enpp3|Nbl1|Fam20a|Sesn3|Klf9|Ckb
MYEF2_MYEF2L_TARGET_GENES	0.877012	0.987201	0.00540262	0.171859	0.53855	11	Lmo7|Setbp1|Nr4a1|Klf9|Tgm2|Pkia|Gadd45g|Pde4d|Synpo
AFF4_TARGET_GENES	0.906009	0.987625	0.00464677	0.151569	0.474967	11	Dusp1|Gm10382|Btg2|Gadd45g|Amotl2|Rnd3|Trps1|Egr1|Ppp1r15a|Plekha4
BRWD1_TARGET_GENES	0.919108	0.987625	0.00428001	0.140556	0.433333	10	Arhgap29|Ier2|Gm10382|Pde4d|Foxp1|Ppp1r15a|Prkg1|Per1|Plekha4
DDIT3_TARGET_GENES	0.89721	0.987625	0.00488319	0.15796	0.503608	12	Angpt1|Snai2|Cav1|Fibin|Kazald1|Ddr2|Foxp1|Thsd7a|Ppp1r15a|Itih2|Plekha4
DELACROIX_RARG_BOUND_MEF	0.938806	0.987625	0.00368334	0.139131	0.491525	23	Ogn|Dhrs3|Mrgprf|Dusp1|Itgbl1|Loxl2|Col1a1|Nbl1|Fstl1|Fam20a|Junb|Ckb|Fn1|Rnd3|Avpi1|Add3
DLX2_TARGET_GENES	0.923408	0.987625	0.004155	0.146549	0.50429	19	Sorbs2|Jag1|Itgbl1|Mn1|Arntl
ELK4_TARGET_GENES	0.89831	0.987625	0.00485402	0.157004	0.492	11	Fos
ELL2_TARGET_GENES	0.917708	0.987625	0.00432018	0.149566	0.518735	20	Fos|Dusp1|Stx11|Arntl|Cyp1b1|Ier2|Notch2|Btg2|Junb|Klf9|Klf4|Fn1|Amotl2
ELL3_TARGET_GENES	0.912409	0.987625	0.00447004	0.153979	0.537335	21	Adamts1|Tox
FOXG1_TARGET_GENES	0.923508	0.987625	0.00415207	0.145845	0.50583	20	Fosb|Lmo7|Heph|Ephb6|Arntl|Nr4a2
GOBERT_OLIGODENDROCYTE_DIFFERENTIATION_DN	0.886911	0.987625	0.00515164	0.169024	0.621378	30	Rassf2|Fos|Col11a1|Pde4b|Ahr|Lrp4
GOBP_ACTIN_FILAMENT_BASED_PROCESS	0.890711	0.987625	0.00505354	0.167684	0.600046	25	Epha3|Kcnj2|Rgs4|Pde4b|Fgf10|Nedd9|Cav1|S1pr1|Prr5|Cacna1c|Myo7a|Gja1|Amotl2|Rnd3|Cgnl1|Add3|Pde4d|Cdc42ep3|Thsd7a|Synpo|Rflnb|Slit2|Phactr2
GOBP_CELLULAR_COMPONENT_MORPHOGENESIS	0.931707	0.987625	0.00390593	0.140692	0.484138	19	Epha3|Lrp4|Ephb6|Lgr4|Nr4a2|Cxcl12|Hoxa2|Nbl1|Hecw1|Gja1|Fn1|Ablim1
GOBP_CELL_MORPHOGENESIS_INVOLVED_IN_NEURON_DIFFERENTIATION	0.922308	0.987625	0.00418723	0.146021	0.498373	18	Epha3|Lrp4|Ephb6|Lgr4|Nr4a2|Cxcl12
GOBP_CELL_PART_MORPHOGENESIS	0.931707	0.987625	0.00390593	0.140692	0.484138	19	Epha3|Lrp4|Ephb6|Lgr4|Nr4a2|Cxcl12|Hoxa2|Nbl1|Hecw1|Gja1|Fn1|Ablim1
GOBP_CENTRAL_NERVOUS_SYSTEM_DEVELOPMENT	0.90211	0.987625	0.00475243	0.160825	0.568166	23	Tox|Arnt2|Fgf10|Nr4a2|Cxcl12|Col3a1|S1pr1|Enpp1|Hoxa2|Chrd|Loxl3|Btg2|Fat4|Col4a1
GOBP_GROWTH	0.925807	0.987625	0.00408409	0.148551	0.555408	34	Sorbs2|Adm|Rgs4|Thbs1|Ahr|Lrp4|Fgf10|Adra1b|Cxcl12|Col3a1|S1pr1|Enpp1|Notch2|Rspo2|Plag1|Prr5|Smpd3|Cacna1c|Gja1|Fn1|Kazald1|Ddr2|Pde4d|Fbln5|Foxp1
GOBP_NEGATIVE_REGULATION_OF_NUCLEOBASE_CONTAINING_COMPOUND_METABOLIC_PROCESS	0.911809	0.987625	0.0044868	0.158739	0.595556	35	Trp63|Zfp36|Ahr|Dusp1|Lgr4|Fst|Arntl|Loxl2|Snai2|Pax9|Nr4a2|Vdr|Cav1|Hoxa2|Notch2|Mxd3|Loxl3|Btg2|Klf4|Gja1|Pkia|Zranb3|Fbln5|Foxp1|Trps1|Egr1|Ppp1r15a|Fzd1|Mecom|Bhlhe40|Per1|Cebpd
GOBP_NEGATIVE_REGULATION_OF_RNA_BIOSYNTHETIC_PROCESS	0.880712	0.987625	0.00530955	0.171732	0.63422	31	Trp63|Zfp36|Ahr|Lgr4|Fst|Arntl|Loxl2|Snai2|Pax9|Nr4a2|Vdr|Cav1|Hoxa2|Notch2|Mxd3|Loxl3|Btg2|Klf4|Pkia|Fbln5|Foxp1|Trps1|Egr1|Ppp1r15a|Fzd1|Mecom|Bhlhe40|Per1|Cebpd
GOBP_ORGANOPHOSPHATE_METABOLIC_PROCESS	0.915008	0.987625	0.00439694	0.144448	0.46053	12	Gper1|Far1|Enpp1|Enpp3|Plpp1|Smpd3|Ckb|Pde5a|Ak5
GOBP_REGULATION_OF_ANATOMICAL_STRUCTURE_SIZE	0.916608	0.987625	0.00435156	0.150149	0.520757	20	Adm|Ahr|Gper1|Adra1b|Cxcl12|Cav1|Smpd3|Cacna1c|Dock4|Gja1|Fn1|Pde5a|Add3|Cdc42ep3|Arhgap5|Ppp1r15a|Prkg1
GOBP_REGULATION_OF_INTRACELLULAR_SIGNAL_TRANSDUCTION	0.908009	0.987625	0.00459201	0.16212	0.627504	46	Rassf2|Angpt1|Hgf|Akr1c14|Npnt|Thbs1|Fgf10|Gper1|Dusp1|F3|Arntl|Adra1b|Snai2|Cxcl12|Col3a1|Cav1|Lpar4|Syk|Plekhf1|Notch2|Prr5|Smpd3|Sesn3|Klf4|Fn1|Tgm2|Gadd45g|Ddr2|Cgnl1|Net1|Pde5a|Avpi1|Pde4d
GOBP_RESPONSE_TO_LIGHT_STIMULUS	0.90231	0.987625	0.00474705	0.155445	0.479238	10	Pde8b|Adra1b|Mme|Chrd|Cacna1c|Zranb3|Synpo|Bhlhe40|Per1
GOBP_RESPONSE_TO_RADIATION	0.934207	0.987625	0.00382864	0.133156	0.441355	15	Pde8b|Adra1b|Snai2|Mme|Col3a1|Chrd|Cacna1c|Zranb3|Net1|Synpo|Egr1|Bhlhe40|Per1
GOBP_VASCULAR_PROCESS_IN_CIRCULATORY_SYSTEM	0.887911	0.987625	0.00512592	0.167779	0.572636	18	Adm|Angpt1|Ahr|Gper1|Adra1b|Cav1|Abcb1a
GOMF_CYTOSKELETAL_PROTEIN_BINDING	0.922008	0.987625	0.00419598	0.141697	0.457663	13	Lmo7|Pde4b|Cacna1c|Myo7a|Gja1|Ablim1|Add3|Clip4|Synpo|Rflnb|Phactr2|Eml4
GOMF_ENZYME_ACTIVATOR_ACTIVITY	0.89651	0.987625	0.0049017	0.158094	0.495414	11	Rgs4|Arhgap29|Cav1|Fam20a|Prr5|Dock4|Fn1
GOMF_ENZYME_REGULATOR_ACTIVITY	0.888811	0.987625	0.00510272	0.167897	0.604021	26	Pi15|Slpi|Rgs4|Thbs1|Serpinb9b|Arhgap29|Rarres1|Serpinb1a|Cav1|Fam20a|Prr5|Gchfr|Dock4|Klf4|Fn1|Pkia|Net1|Dennd5b|Arhgap5|Ppp1r15a|Lxn|Itih2|Slit2|Rabgap1l
GOMF_PROTEIN_DOMAIN_SPECIFIC_BINDING	0.919408	0.987625	0.00427137	0.149023	0.512806	19	Sorbs2|Trp63
GRAESSMANN_APOPTOSIS_BY_DOXORUBICIN_DN	0.911009	0.987625	0.00450908	0.158961	0.596387	35	Col12a1|Lox|Angpt1|Mrgprf|Rasl12|Far1|Prelp|Snai2|Adamts5|Serpinb1a|Col3a1|Cav1|Cyp1b1|Plekhf1|Notch2|Col1a2|Fstl1|Sesn3|Ddr2|Col5a2|Cgnl1|Net1|Grk5|Add3|Foxp1|Arhgap5|Sec16b|Trps1
GRAESSMANN_RESPONSE_TO_MC_AND_DOXORUBICIN_DN	0.906209	0.987625	0.00464132	0.150826	0.464996	10	Far1|Cyp1b1|Plekhf1|Notch2|Fstl1|Cgnl1|Foxp1|Arhgap5
HALLMARK_ESTROGEN_RESPONSE_EARLY	0.940006	0.987625	0.00364472	0.127168	0.417004	14	Fos|Dhrs3
HAND1_TARGET_GENES	0.938306	0.987625	0.00369934	0.134094	0.461431	19	Rassf2|Adm
HOXC12_TARGET_GENES	0.931907	0.987625	0.00389979	0.141206	0.492761	21	Rassf2|Dhrs3|Pde4b|Mxd3|Fstl1|Plpp1|Smpd3|Klf9|Lrrc32|Myo7a|Ablim1|Grk5|Pde4d|Ak5|Cdc42ep3|Ebf1
HSF1_TARGET_GENES	0.889711	0.987625	0.00507946	0.166945	0.569789	18	Adamts1|Il1rl1|Mrgprf
IGLESIAS_E2F_TARGETS_UP	0.905509	0.987625	0.0046604	0.151522	0.483082	12	Ogn
KDM4B_TARGET_GENES	0.880712	0.987625	0.00530955	0.168181	0.536196	12	Zfp36|Ahr|Dhrs9|Nedd9|Plpp1|Sesn3|Junb
LET_7A_1_3P_LET_7C_2_3P	0.941506	0.987625	0.003596	0.135854	0.488743	26	Kctd12|Col11a1|Lgr4|F3|Jag1|Arntl|Adamts5|Naaladl2|Abcb1a
LET_7B_3P	0.941506	0.987625	0.003596	0.135854	0.488743	26	Kctd12|Col11a1|Lgr4|F3|Jag1|Arntl|Adamts5|Naaladl2|Abcb1a
LET_7F_1_3P	0.941506	0.987625	0.003596	0.135854	0.488743	26	Kctd12|Col11a1|Lgr4|F3|Jag1|Arntl|Adamts5|Naaladl2|Abcb1a
MARTORIATI_MDM4_TARGETS_FETAL_LIVER_DN	0.89831	0.987625	0.00485402	0.159618	0.529065	15	Epha3|Angpt1
MCBRYAN_PUBERTAL_TGFB1_TARGETS_UP	0.932207	0.987625	0.00389056	0.131065	0.417862	12	F3|Jag1|Ctla2a|Lpl|Gja1|Fn1|Tgm2|Net1|Foxp1
MIR_30A_5P_MIR_30E_5P	0.90371	0.987625	0.00470926	0.156912	0.525072	16	Lox|Gper1|Fst|Itgbl1|Naaladl2|Klf9|Hecw1|Gja1|Amotl2|Fbln5|Zfp518a|Phactr2|Rabgap1l|Fam13c|Eml4
MIR_30B_5P_MIR_30C_5P	0.90371	0.987625	0.00470926	0.156912	0.525072	16	Lox|Gper1|Fst|Itgbl1|Naaladl2|Klf9|Hecw1|Gja1|Amotl2|Fbln5|Zfp518a|Phactr2|Rabgap1l|Fam13c|Eml4
MIR_30D_5P	0.90371	0.987625	0.00470926	0.156912	0.525072	16	Lox|Gper1|Fst|Itgbl1|Naaladl2|Klf9|Hecw1|Gja1|Amotl2|Fbln5|Zfp518a|Phactr2|Rabgap1l|Fam13c|Eml4
MIR_384_5P	0.90371	0.987625	0.00470926	0.156912	0.525072	16	Lox|Gper1|Fst|Itgbl1|Naaladl2|Klf9|Hecw1|Gja1|Amotl2|Fbln5|Zfp518a|Phactr2|Rabgap1l|Fam13c|Eml4
MIR_6946_3P	0.938406	0.987625	0.00369614	0.13008	0.435285	16	Kcnj2|Fgf10|B3galt1
MIR_6951_3P	0.925907	0.987625	0.00408112	0.156064	0.613679	54	Pi15|Chrdl1|Sorbs2|Tox|Pde8b|Lmo7|Pde4b|Npnt|B3galt1|Fst|Far1|Setbp1|Pax9|Nr4a2|Adamts5|Vdr|Naaladl2|Abcb1a|Lpl|Col1a2|Pcdh19|Vgll3|Btg2|Smpd3|Cacna1c|Sesn3|Klf9|Dock4|Hecw1|Col4a1|Steap2|Pkia|Ablim1|Net1|Clip4|Foxp1|Cdc42ep3|Ebf1|Arhgap5|Thsd7a|Trps1|Egr1|Oxct1|Prkg1|Rflnb|Slit2|Phactr2|Rabgap1l
MIR_98_3P	0.941506	0.987625	0.003596	0.135854	0.488743	26	Kctd12|Col11a1|Lgr4|F3|Jag1|Arntl|Adamts5|Naaladl2|Abcb1a
PHF2_TARGET_GENES	0.913109	0.987625	0.00445044	0.15473	0.556653	26	Kctd12|Sorbs2
RAO_BOUND_BY_SALL4_ISOFORM_B	0.932107	0.987625	0.00389364	0.131232	0.418393	12	Akr1c14|Lpar4|Ier2|Plpp1|Klf9|Steap2|Ablim1|Col5a2
RELB_TARGET_GENES	0.889011	0.987625	0.00509756	0.168377	0.62183	31	Cldn1|Fos|Slpi
SALL1_TARGET_GENES	0.89871	0.987625	0.00484338	0.160348	0.551776	19	Epha3|Lmo7|Jag1|Itgbl1|Snai2|Mme
SPEN_TARGET_GENES	0.916008	0.987625	0.00436861	0.150902	0.52337	20	Eya4|Pde4b|Ahr|Rasl12|Itgbl1
TABULA_MURIS_SENIS_BLADDER_ENDOTHELIAL_CELL_AGEING	0.920608	0.987625	0.00423669	0.144875	0.489483	17	Adamts1|Pde4b|Thbs1|Nr4a1|Nr4a2|Cyp1b1|Junb|Ckb|Lrrc32|Gja1
TABULA_MURIS_SENIS_BRAIN_NON_MYELOID_BRAIN_PERICYTE_AGEING	0.890711	0.987625	0.00505354	0.164917	0.546628	15	Lox|Zfp36|Nr4a2|Ier2|Nbl1|Btg2|Junb|Klf4|Fn1|Gadd45g
TOX2_TARGET_GENES	0.940606	0.987625	0.00362529	0.124923	0.403484	13	Stx11|Far1|Dhrs9|Styk1|Gm10382|Btg2|Klf4|Gadd45g
ZFP938_TARGET_GENES	0.926407	0.987625	0.00406623	0.135865	0.425756	11	Itgbl1|Arntl|Nedd9|Vdr
MARSON_BOUND_BY_FOXP3_STIMULATED	0.943006	0.988018	0.00354678	0.119537	0.374589	11	Adm|Dhrs9|Nedd9|Junb|Dclre1b|Avpi1|Per1|Rabgap1l|Eml4|Fhl2
CCL5_TARGET_GENES	0.949505	0.992051	0.00332698	0.115988	0.374627	13	Lmo7|Jag1|Far1|S1pr1|Grk5|Slc16a1|Ak5|Foxp1|Egr1|Per1|Plekha4
GOBP_SMALL_GTPASE_MEDIATED_SIGNAL_TRANSDUCTION	0.951205	0.992051	0.00326758	0.115359	0.386025	16	Fgf10|Adra1b|Col3a1|Lpar4|Notch2|Col1a2|Dock4|Rnd3|Cgnl1|Net1|Cdc42ep3|Arhgap5
LRRFIP1_TARGET_GENES	0.949505	0.992051	0.00332698	0.112878	0.353721	11	Arntl|Nr4a1|Notch2|Pcdh19|Dock4|Tgm2|Dclre1b
PPARGC1A_TARGET_GENES	0.952505	0.992051	0.00322156	0.114477	0.383072	16	Adm|Zfp36|Dusp1|Dhrs9|Greb1l|Gm10382
ZFP319_TARGET_GENES	0.951705	0.992051	0.00324994	0.125542	0.438098	21	Adamts1|Lox|Pde4b
BERENJENO_TRANSFORMED_BY_RHOA_DN	0.987101	0.995669	0.00164918	0.0887256	0.327671	31	Ogn|Lox|Lmo7|Snai2|Col1a1|Cxcl12|Ctla2a|Vdr|Cav1|Cyp1b1
CEBPG_TARGET_GENES	0.958804	0.995669	0.00299045	0.104651	0.33801	13	Dhrs9|Col1a1|Fibin|Fn1|Ddr2|Foxp1|Ppp1r15a|Plekha4|Slit2|Dnm3os|Igfbp4|Smad6|Pfkp
CHIARADONNA_NEOPLASTIC_TRANSFORMATION_CDC25_DN	0.957904	0.995669	0.00302436	0.115243	0.393328	18	Adm|Dusp1|Fbn1|Nedd9|Ctla2a|Col4a2|Klf4|Col4a1|Ddr2|Col5a2|Avpi1|Rflnb|Prss23|Bhlhe40|Akap12|Fhl2|Igfbp4
CHIARADONNA_NEOPLASTIC_TRANSFORMATION_KRAS_DN	0.969503	0.995669	0.00255875	0.114057	0.421221	31	Fos|Slpi|Adm|Dhrs3|Dusp1|Fbn1|Col1a1|Ctla2a|Vdr|Hoxa2|Lpl|Col4a2|Col1a2|Fstl1
DMRTB1_TARGET_GENES	0.989301	0.995669	0.00150031	0.0306513	0.0944979	10	Lgr4|Usp53|Mxd3|Smpd3|Tgm2|Prrx2|Nrp2|Cacna2d1|Ltbp3|Caprin2
GOBERT_OLIGODENDROCYTE_DIFFERENTIATION_UP	0.983302	0.995669	0.00188004	0.0620155	0.200302	13	Mxd3|Fstl1|Fn1|Zranb3|Net1|Trps1|Rflnb|Akap12|Ercc6l|Wdr90|Cdc25b|Ticrr|Sparc
GOBP_CELL_GROWTH	0.976502	0.995669	0.00223795	0.0863263	0.291666	17	Sorbs2|Rgs4
GOBP_REGULATION_OF_CELL_GROWTH	0.977602	0.995669	0.00218372	0.0716142	0.228321	12	Rgs4|Cxcl12|Enpp1|Prr5|Gja1|Fn1|Kazald1|Foxp1
GOBP_REGULATION_OF_GROWTH	0.967503	0.995669	0.00264404	0.095154	0.315394	15	Rgs4|Ahr|Cxcl12|Enpp1|Prr5|Cacna1c|Gja1|Fn1|Kazald1
GOCC_CENTROSOME	0.990901	0.995669	0.00138248	0.0329471	0.103245	11	Pde4b|Plag1|Hspa1b|Dclre1b|Pde4d|Slc16a1|Ak5
GOCC_MICROTUBULE_CYTOSKELETON	0.987201	0.995669	0.00164269	0.0561503	0.186114	15	Pde4b|Nedd9|Plag1|Hspa1b|Klf4|Dclre1b|Pde4d|Slc16a1|Clip4|Ak5
GOCC_MICROTUBULE_ORGANIZING_CENTER	0.993401	0.995669	0.00117588	0.0312055	0.10079	13	Pde4b|Nedd9|Plag1|Hspa1b|Dclre1b|Pde4d|Slc16a1|Ak5|Eml4|Wdr90|Cdc25b|Lrrcc1
GOCC_MITOCHONDRION	0.967103	0.995669	0.00266082	0.0934442	0.301813	13	Gper1|Nr4a1|Cyp1b1|Hspa1b|Ckb|Gja1|Tgm2|Slc16a1|Ppp1r15a|Oxct1
GOMF_NUCLEOSIDE_TRIPHOSPHATASE_REGULATOR_ACTIVITY	0.973503	0.995669	0.00238017	0.0740315	0.23199	11	Rgs4|Arhgap29|Prr5|Dock4|Net1|Dennd5b|Arhgap5|Slit2|Rabgap1l
GRHL3_TARGET_GENES	0.979302	0.995669	0.00209739	0.0765657	0.251072	14	Far1|Tmem151a|Nr4a2|Usp53|Pcdh19|Plpp1|Cacna1c
ID2_TARGET_GENES	0.975502	0.995669	0.00228624	0.0647357	0.19958	10	Notch2|Loxl3|Junb|Amotl2|Avpi1|Slc16a1|Cdc42ep3
JMJD1C_TARGET_GENES	0.991201	0.995669	0.00135929	0.0389105	0.127594	14	Pde4b|Enpp3|Hspa1b|Pkia|Rnd3|Net1|Pde4d|Trps1|Ppp1r15a|Fam110b|Slx4ip|Cacna2d1|Sparc|Nynrin
LEE_BMP2_TARGETS_DN	0.960004	0.995669	0.00294474	0.105651	0.353539	16	Angpt1|Serpinb9b|Fst|Medag|Usp53|Gja1|Amotl2|Dclre1b|Kazald1|Rnd3|Slc16a1
MILI_PSEUDOPODIA_HAPTOTAXIS_DN	0.982602	0.995669	0.00191972	0.0911947	0.324487	24	Zfp36|Thbs1|Thbd|Dusp1|Col4a2|Col1a2|Pcdh19|Loxl3|Btg2|Plpp1|Smpd3|Col4a1|Gja1|Amotl2|Marveld1
MIR_350_3P	0.965603	0.995669	0.00272291	0.0907832	0.284485	11	Lox|Jag1|Enpp1|Pcdh19|Fat4|Col5a2|Egr1|Fam13c|Eml4|Nid2
NUCKS1_TARGET_GENES	0.969603	0.995669	0.00255442	0.0997405	0.336988	17	Ahr|B3galt1|Arhgap29|Rarres1|Nr4a2|Notch2|Gchfr|Dclre1b|Grk5|Pde4d|Dennd5b|Egr1|Oxct1
PILON_KLF1_TARGETS_UP	0.975502	0.995669	0.00228624	0.089978	0.307097	18	Col11a1|Loxl2|Arhgap29|Col1a1|Col3a1|Lpl|Col1a2|Fstl1|Col4a1|Fn1
RCOR1_TARGET_GENES	0.968403	0.995669	0.00260597	0.101078	0.341508	17	Il1rl1|Pde4b|Serpinb9b|Styk1|Usp53|Plpp1|Cacna1c|Junb|Dock4|Gadd45g
REACTOME_DEVELOPMENTAL_BIOLOGY	0.988301	0.995669	0.00156964	0.0422065	0.132261	11	Ephb6|Cxcl12|Col3a1|Col4a2
REACTOME_NERVOUS_SYSTEM_DEVELOPMENT	0.988301	0.995669	0.00156964	0.0422065	0.132261	11	Ephb6|Cxcl12|Col3a1|Col4a2
REACTOME_RHO_GTPASE_CYCLE	0.978802	0.995669	0.00212312	0.0845975	0.288734	18	Jag1|Arhgap29|Nhs|Cav1|Ckb|Dock4|Gja1|Rnd3|Net1|Pde5a|Add3|Cdc42ep3|Arhgap5
REACTOME_SIGNALING_BY_RHO_GTPASES_MIRO_GTPASES_AND_RHOBTB3	0.993001	0.995669	0.00121123	0.0491549	0.169148	19	Jag1|Arhgap29|Nhs|Cav1|Ckb|Dock4|Gja1|Rnd3|Net1|Pde5a|Add3|Cdc42ep3|Arhgap5
SOX10_TARGET_GENES	0.981302	0.995669	0.00199146	0.0716316	0.237427	15	Nr4a1|Snai2|Vgll3|Junb|Amotl2|Marveld1|Grk5|Avpi1|Zfp518a|Egr1|Fzd1|Bhlhe40
TEX10_TARGET_GENES	0.979302	0.995669	0.00209739	0.095731	0.342567	25	Zfp36|Lgr4|Jag1|Stx11|Nr4a1|Nedd9|Ier2|Notch2|Usp53|Plag1|Smpd3|Gadd45g|Amotl2|Dclre1b|Pde4d|Slc16a1|Dennd5b|Col5a1|Oxct1
WAKABAYASHI_ADIPOGENESIS_PPARG_RXRA_BOUND_8D	0.975602	0.995669	0.00228145	0.0757377	0.241467	12	Arhgap29|Snai2|Lpl|Usp53|Col4a1|Zranb3|Net1|Emilin1|Nid1|Fam13c
YAMAZAKI_TCEB3_TARGETS_UP	0.977402	0.995669	0.00219367	0.0720183	0.229609	12	Thbd|F3|Nr4a1
ZBTB7B_TARGET_GENES	0.991501	0.995669	0.00133572	0.0307692	0.0964207	11	Far1|Notch2|Plag1|Avpi1|Slc16a1|Foxp1|Bhlhe40|Epb41l4b|Heg1|Rmnd5a|Caprin2
ZFP874B_TARGET_GENES	0.977202	0.995669	0.00220358	0.0881491	0.303331	19	St3gal6|Pde4b|Ephb6|Itgbl1
IKZF3_TARGET_GENES	0.9996	0.9998	0.000288582	0.0163265	0.0587358	26	Cd93|Far1|Styk1|Syk|Plekhf1|Notch2|Junb|Klf9|Kazald1|Marveld1|Avpi1|Slc16a1|Foxp1|Synpo|Ppp1r15a|Emilin1|Lxn|Bhlhe40|Plekha4|Lamb2|Srfbp1|Arhgap31|Epb41l4b|Ghr|Nynrin|Prrg1
LHX6_TARGET_GENES	0.9998	0.9998	0.000204038	0.00816327	0.0293679	26	Lmo7|Mn1|Col3a1|Notch2|Plpp1|Dock4|Pkia|Ddr2|Avpi1|Pde4d|Ebf1|Egr1|Ppp1r15a|Per1|Plekha4|Fam110b|Nid2|Igfbp4|Smad6|Ier5|Arhgap31|Slx4ip|Ticrr|Rmnd5a|Tob1|Kctd9

## Sheet: 9._D-1_KE_ML792_vs_DMSO_KO_dwn
category	subcategory	ID	Description	GeneRatio	BgRatio	RichFactor	FoldEnrichment	zScore	pvalue	p,adjust	qvalue	geneID	Count
Cellular Processes	Cell motility	mmu04820	Cytoskeleton in muscle cells - Mus musculus (house mouse)	17/139	232/9818	0.0732759	5.1757	7.71323	2.63359e-08	3.37448e-06	3.15228e-06	12833/12842/18073/14200/12834/18074/12832/12825/14268/12831/14118/12814/12843/12826/12827/319480/21825	17
Organismal Systems	Digestive system	mmu04974	Protein digestion and absorption - Mus musculus (house mouse)	12/139	108/9818	0.111111	7.84812	8.57542	3.51716e-08	3.37448e-06	3.15228e-06	12833/12842/12834/12832/12825/12831/17380/12814/12843/12826/12827/12816	12
Environmental Information Processing	Signaling molecules and interaction	mmu04512	ECM-receptor interaction - Mus musculus (house mouse)	11/139	89/9818	0.123596	8.72993	8.77846	4.38244e-08	3.37448e-06	3.15228e-06	12833/12842/12834/14268/12843/12826/12827/319480/21825/114249/16779	11
Human Diseases	Endocrine and metabolic disease	mmu04933	AGE-RAGE signaling pathway in diabetic complications - Mus musculus (house mouse)	10/139	101/9818	0.0990099	6.99338	7.25517	1.50136e-06	8.67036e-05	8.09945e-05	12842/12825/14268/14066/12843/12826/12827/17390/13653/21824	10
Cellular Processes	Cellular community - eukaryotes	mmu04510	Focal adhesion - Mus musculus (house mouse)	13/139	202/9818	0.0643564	4.54569	6.10185	5.38561e-06	0.000248815	0.000232431	12833/12842/12389/12834/14268/15234/12843/12826/12827/319480/11855/21825/16779	13
Environmental Information Processing	Signal transduction	mmu04151	PI3K-Akt signaling pathway - Mus musculus (house mouse)	17/139	367/9818	0.0463215	3.27183	5.3156	1.58666e-05	0.000610864	0.000570641	12833/12842/12834/20963/14165/11600/15370/14268/15234/12843/12826/12827/319480/21825/78134/16779/14600	17
Human Diseases	Infectious disease: parasitic	mmu05146	Amoebiasis - Mus musculus (house mouse)	8/139	108/9818	0.0740741	5.23208	5.29954	0.000141214	0.00463455	0.00432938	12842/20706/12825/14268/12843/12826/12827/16779	8
Environmental Information Processing	Signal transduction	mmu04350	TGF-beta signaling pathway - Mus musculus (house mouse)	8/139	110/9818	0.0727273	5.13695	5.2287	0.000160504	0.00463455	0.00432938	12667/14313/14118/17130/21825/17965/14264/434215	8
Human Diseases	Infectious disease: viral	mmu05165	Human papillomavirus infection - Mus musculus (house mouse)	14/139	359/9818	0.0389972	2.75449	4.05843	0.000549937	0.0141151	0.0131856	12833/12842/12834/14268/16449/18129/242341/12843/12826/12827/319480/21825/14362/16779	14
Environmental Information Processing	Signal transduction	mmu04010	MAPK signaling pathway - Mus musculus (house mouse)	12/139	299/9818	0.0401338	2.83477	3.86104	0.0010776	0.0248926	0.0232535	14281/23882/14165/11600/15370/19252/12531/14013/15234/12293/12288/15511	12
Organismal Systems	Endocrine system	mmu04926	Relaxin signaling pathway - Mus musculus (house mouse)	7/139	130/9818	0.0538462	3.80332	3.85575	0.00243806	0.0511993	0.047828	12842/14281/12825/12843/12826/12827/17390	7
Metabolism	Nucleotide metabolism	mmu00230	Purine metabolism - Mus musculus (house mouse)	7/139	134/9818	0.0522388	3.68979	3.75686	0.00289137	0.0556589	0.0519939	209558/218461/238871/18578/18605/229949/242202	7
Human Diseases	Cancer: overview	mmu05207	Chemical carcinogenesis - receptor activation - Mus musculus (house mouse)	9/139	228/9818	0.0394737	2.78815	3.27373	0.00504697	0.0896808	0.0837757	16600/11622/14281/14165/22337/13078/16449/18129/12288	9
Organismal Systems	Endocrine system	mmu04928	Parathyroid hormone synthesis, secretion and action - Mus musculus (house mouse)	6/139	116/9818	0.0517241	3.65344	3.44499	0.00600748	0.0991234	0.0925965	14281/238871/22337/18227/18578/13653	6
Organismal Systems	Digestive system	mmu04978	Mineral absorption - Mus musculus (house mouse)	4/139	55/9818	0.0727273	5.13695	3.68682	0.007508	0.115623	0.10801	74051/22337/64177/15203	4
Human Diseases	Cancer: overview	mmu05205	Proteoglycans in cancer - Mus musculus (house mouse)	8/139	204/9818	0.0392157	2.76993	3.06125	0.00837859	0.120966	0.113001	12842/12389/14268/15234/12843/17390/21825/14362	8
Human Diseases	Drug resistance: antineoplastic	mmu01522	Endocrine resistance - Mus musculus (house mouse)	5/139	93/9818	0.0537634	3.79748	3.24822	0.0101701	0.136319	0.127342	14281/16449/18129/17390/76854	5
Human Diseases	Cancer: specific types	mmu05222	Small cell lung cancer - Mus musculus (house mouse)	5/139	94/9818	0.0531915	3.75708	3.21864	0.0106222	0.136319	0.127342	23882/14268/12826/12827/16779	5
Human Diseases	Cancer: specific types	mmu05224	Breast cancer - Mus musculus (house mouse)	6/139	147/9818	0.0408163	2.88298	2.75646	0.0179742	0.218529	0.20414	14281/23882/14165/16449/18129/14362	6
Organismal Systems	Immune system	mmu04611	Platelet activation - Mus musculus (house mouse)	5/139	126/9818	0.0396825	2.8029	2.4408	0.0331382	0.352075	0.328892	12842/20963/12825/12843/19091	5
Human Diseases	Cardiovascular disease	mmu05412	Arrhythmogenic right ventricular cardiomyopathy - Mus musculus (house mouse)	4/139	86/9818	0.0465116	3.28526	2.55074	0.0334942	0.352075	0.328892	319480/12293/14609/12288	4
Human Diseases	Immune disease	mmu05323	Rheumatoid arthritis - Mus musculus (house mouse)	4/139	87/9818	0.045977	3.2475	2.52326	0.0347358	0.352075	0.328892	14281/11600/242341/20315	4
Metabolism	Metabolism of cofactors and vitamins	mmu00770	Pantothenate and CoA biosynthesis - Mus musculus (house mouse)	2/139	21/9818	0.0952381	6.72696	3.14825	0.035055	0.352075	0.328892	209558/18605	2
Cellular Processes	Cellular community - eukaryotes	mmu04520	Adherens junction - Mus musculus (house mouse)	4/139	92/9818	0.0434783	3.071	2.3916	0.0413417	0.381998	0.356845	20583/380928/214137/77446	4
Human Diseases	Substance dependence	mmu05032	Morphine addiction - Mus musculus (house mouse)	4/139	92/9818	0.0434783	3.071	2.3916	0.0413417	0.381998	0.356845	14773/218461/238871/18578	4
Organismal Systems	Development and regeneration	mmu04380	Osteoclast differentiation - Mus musculus (house mouse)	5/139	136/9818	0.0367647	2.5968	2.24709	0.043748	0.388684	0.363091	14282/14200/14281/20963/16477	5
Organismal Systems	Environmental adaptation	mmu04713	Circadian entrainment - Mus musculus (house mouse)	4/139	99/9818	0.040404	2.85386	2.2216	0.0517065	0.44186	0.412765	18626/14281/12288/19091	4
Metabolism	Glycan biosynthesis and metabolism	mmu00601	Glycosphingolipid biosynthesis - lacto and neolacto series - Mus musculus (house mouse)	2/139	27/9818	0.0740741	5.23208	2.63878	0.0554716	0.44186	0.412765	54613/26877	2
Environmental Information Processing	Signal transduction	mmu04392	Hippo signaling pathway - multiple species - Mus musculus (house mouse)	2/139	27/9818	0.0740741	5.23208	2.63878	0.0554716	0.44186	0.412765	215653/329628	2
Human Diseases	Cardiovascular disease	mmu05418	Fluid shear stress and atherosclerosis - Mus musculus (house mouse)	5/139	148/9818	0.0337838	2.38625	2.0363	0.0588977	0.453512	0.42365	12389/14281/19252/17390/21824	5
Human Diseases	Cancer: specific types	mmu05226	Gastric cancer - Mus musculus (house mouse)	5/139	150/9818	0.0333333	2.35444	2.00317	0.0616811	0.459624	0.429359	23882/14165/15234/18671/14362	5
Human Diseases	Substance dependence	mmu05031	Amphetamine addiction - Mus musculus (house mouse)	3/139	69/9818	0.0434783	3.071	2.06875	0.0741269	0.494972	0.46238	14282/14281/12288	3
Human Diseases	Endocrine and metabolic disease	mmu04934	Cushing syndrome - Mus musculus (house mouse)	5/139	162/9818	0.0308642	2.18003	1.81483	0.0799219	0.494972	0.46238	11622/218461/15370/14362/12288	5
Organismal Systems	Endocrine system	mmu04927	Cortisol synthesis and secretion - Mus musculus (house mouse)	3/139	72/9818	0.0416667	2.94305	1.98298	0.0818929	0.494972	0.46238	218461/15370/12288	3
Human Diseases	Cancer: specific types	mmu05218	Melanoma - Mus musculus (house mouse)	3/139	72/9818	0.0416667	2.94305	1.98298	0.0818929	0.494972	0.46238	23882/14165/15234	3
Human Diseases	Cancer: specific types	mmu05223	Non-small cell lung cancer - Mus musculus (house mouse)	3/139	72/9818	0.0416667	2.94305	1.98298	0.0818929	0.494972	0.46238	23882/15234/78798	3
Organismal Systems	Environmental adaptation	mmu04710	Circadian rhythm - Mus musculus (house mouse)	2/139	34/9818	0.0588235	4.15489	2.20824	0.0832172	0.494972	0.46238	18626/20893	2
Environmental Information Processing	Signal transduction	mmu04015	Rap1 signaling pathway - Mus musculus (house mouse)	6/139	214/9818	0.0280374	1.98037	1.73761	0.0832614	0.494972	0.46238	14165/11600/15234/238130/21825/78134	6
Organismal Systems	Endocrine system	mmu04935	Growth hormone synthesis, secretion and action - Mus musculus (house mouse)	4/139	117/9818	0.034188	2.41481	1.84486	0.084222	0.494972	0.46238	14281/12288/16477/14600	4
Metabolism	Carbohydrate metabolism	mmu00500	Starch and sucrose metabolism - Mus musculus (house mouse)	2/139	35/9818	0.0571429	4.03618	2.15629	0.0874693	0.494972	0.46238	209558/18605	2
Organismal Systems	Immune system	mmu04670	Leukocyte transendothelial migration - Mus musculus (house mouse)	4/139	119/9818	0.0336134	2.37422	1.80738	0.0883366	0.494972	0.46238	12737/17390/11855/20315	4
Cellular Processes	Cell growth and death	mmu04115	p53 signaling pathway - Mus musculus (house mouse)	3/139	75/9818	0.04	2.82532	1.90154	0.0899949	0.494972	0.46238	23882/75747/21825	3
Cellular Processes	Cellular community - eukaryotes	mmu04530	Tight junction - Mus musculus (house mouse)	5/139	170/9818	0.0294118	2.07744	1.69817	0.0935233	0.502416	0.469334	12737/54357/68178/56332/104027	5
Genetic Information Processing	Folding, sorting and degradation	mmu03018	RNA degradation - Mus musculus (house mouse)	3/139	83/9818	0.0361446	2.553	1.70265	0.113132	0.570965	0.533369	12227/56421/22057	3
Organismal Systems	Development and regeneration	mmu04360	Axon guidance - Mus musculus (house mouse)	5/139	181/9818	0.0276243	1.95119	1.54781	0.114032	0.570965	0.533369	226251/13848/20563/13837/20315	5
Human Diseases	Cancer: specific types	mmu05219	Bladder cancer - Mus musculus (house mouse)	2/139	41/9818	0.0487805	3.44552	1.88036	0.114231	0.570965	0.533369	17390/21825	2
Metabolism	Global and overview maps	mmu01232	Nucleotide metabolism - Mus musculus (house mouse)	3/139	84/9818	0.0357143	2.52261	1.67944	0.11617	0.570965	0.533369	209558/18605/229949	3
Organismal Systems	Endocrine system	mmu04915	Estrogen signaling pathway - Mus musculus (house mouse)	4/139	134/9818	0.0298507	2.10845	1.54819	0.122143	0.57966	0.541491	14281/17390/76854/15511	4
Metabolism	Metabolism of cofactors and vitamins	mmu00760	Nicotinate and nicotinamide metabolism - Mus musculus (house mouse)	2/139	43/9818	0.0465116	3.28526	1.79967	0.123569	0.57966	0.541491	209558/18605	2
Organismal Systems	Digestive system	mmu04970	Salivary secretion - Mus musculus (house mouse)	3/139	87/9818	0.0344828	2.43562	1.61177	0.125468	0.57966	0.541491	64177/11548/19091	3
Organismal Systems	Immune system	mmu04658	Th1 and Th2 cell differentiation - Mus musculus (house mouse)	3/139	88/9818	0.0340909	2.40795	1.58984	0.128625	0.582596	0.544234	14281/16449/18129	3
Organismal Systems	Circulatory system	mmu04260	Cardiac muscle contraction - Mus musculus (house mouse)	3/139	89/9818	0.0337079	2.38089	1.5682	0.131811	0.585544	0.546988	15464/12293/12288	3
Organismal Systems	Endocrine system	mmu04912	GnRH signaling pathway - Mus musculus (house mouse)	3/139	90/9818	0.0333333	2.35444	1.54686	0.135024	0.588502	0.549752	17390/13653/12288	3
Human Diseases	Cancer: overview	mmu05206	MicroRNAs in cancer - Mus musculus (house mouse)	7/139	303/9818	0.0231023	1.63179	1.33866	0.138314	0.591678	0.552718	22061/13078/12531/18129/108655/21825/18671	7
Organismal Systems	Circulatory system	mmu04270	Vascular smooth muscle contraction - Mus musculus (house mouse)	4/139	144/9818	0.0277778	1.96203	1.39363	0.147326	0.618768	0.578024	11535/11548/12288/19091	4
Human Diseases	Cardiovascular disease	mmu05410	Hypertrophic cardiomyopathy - Mus musculus (house mouse)	3/139	100/9818	0.03	2.11899	1.34778	0.168551	0.695272	0.64949	319480/12293/12288	3
Organismal Systems	Endocrine system	mmu04921	Oxytocin signaling pathway - Mus musculus (house mouse)	4/139	153/9818	0.0261438	1.84662	1.26477	0.171561	0.695272	0.64949	14281/12293/16518/12288	4
Organismal Systems	Endocrine system	mmu04925	Aldosterone synthesis and secretion - Mus musculus (house mouse)	3/139	103/9818	0.0291262	2.05727	1.29261	0.179049	0.701024	0.654864	15370/18227/12288	3
Human Diseases	Cardiovascular disease	mmu05414	Dilated cardiomyopathy - Mus musculus (house mouse)	3/139	103/9818	0.0291262	2.05727	1.29261	0.179049	0.701024	0.654864	319480/12293/12288	3
Metabolism	Lipid metabolism	mmu00600	Sphingolipid metabolism - Mus musculus (house mouse)	2/139	55/9818	0.0363636	2.56848	1.39781	0.18275	0.703586	0.657257	19012/58994	2
Metabolism	Nucleotide metabolism	mmu00240	Pyrimidine metabolism - Mus musculus (house mouse)	2/139	56/9818	0.0357143	2.52261	1.36929	0.187863	0.708827	0.662153	209558/18605	2
Metabolism	Metabolism of cofactors and vitamins	mmu00730	Thiamine metabolism - Mus musculus (house mouse)	1/139	15/9818	0.0666667	4.70887	1.72262	0.192681	0.708827	0.662153	229949	1
Environmental Information Processing	Signal transduction	mmu04064	NF-kappa B signaling pathway - Mus musculus (house mouse)	3/139	107/9818	0.0280374	1.98037	1.22188	0.193317	0.708827	0.662153	23882/20963/20315	3
Organismal Systems	Nervous system	mmu04725	Cholinergic synapse - Mus musculus (house mouse)	3/139	113/9818	0.0265487	1.87521	1.12134	0.215221	0.730024	0.681954	14281/16518/12288	3
Metabolism	Metabolism of other amino acids	mmu00450	Selenocompound metabolism - Mus musculus (house mouse)	1/139	17/9818	0.0588235	4.15489	1.56011	0.215414	0.730024	0.681954	238505	1
Organismal Systems	Digestive system	mmu04980	Cobalamin transport and metabolism - Mus musculus (house mouse)	1/139	17/9818	0.0588235	4.15489	1.56011	0.215414	0.730024	0.681954	238505	1
Metabolism	Lipid metabolism	mmu00561	Glycerolipid metabolism - Mus musculus (house mouse)	2/139	63/9818	0.031746	2.24232	1.18542	0.224131	0.730024	0.681954	16956/19012	2
Environmental Information Processing	Signal transduction	mmu04330	Notch signaling pathway - Mus musculus (house mouse)	2/139	63/9818	0.031746	2.24232	1.18542	0.224131	0.730024	0.681954	16449/18129	2
Organismal Systems	Endocrine system	mmu04929	GnRH secretion - Mus musculus (house mouse)	2/139	63/9818	0.031746	2.24232	1.18542	0.224131	0.730024	0.681954	12288/76854	2
Human Diseases	Cancer: specific types	mmu05217	Basal cell carcinoma - Mus musculus (house mouse)	2/139	63/9818	0.031746	2.24232	1.18542	0.224131	0.730024	0.681954	23882/14362	2
Environmental Information Processing	Signal transduction	mmu04022	cGMP-PKG signaling pathway - Mus musculus (house mouse)	4/139	172/9818	0.0232558	1.64263	1.0189	0.226698	0.730024	0.681954	11548/12288/19091/242202	4
Organismal Systems	Endocrine system	mmu04913	Ovarian steroidogenesis - Mus musculus (house mouse)	2/139	64/9818	0.03125	2.20728	1.16115	0.229362	0.730024	0.681954	13078/15490	2
Cellular Processes	Cell motility	mmu04810	Regulation of actin cytoskeleton - Mus musculus (house mouse)	5/139	232/9818	0.0215517	1.52226	0.964712	0.23206	0.730024	0.681954	14165/14268/319480/78134/20315	5
Environmental Information Processing	Signal transduction	mmu04668	TNF signaling pathway - Mus musculus (house mouse)	3/139	118/9818	0.0254237	1.79576	1.04212	0.23386	0.730024	0.681954	14281/16449/16477	3
Metabolism	Lipid metabolism	mmu00100	Steroid biosynthesis - Mus musculus (house mouse)	1/139	20/9818	0.05	3.53165	1.3581	0.248328	0.76485	0.714488	15490	1
Metabolism	Glycan biosynthesis and metabolism	mmu00532	Glycosaminoglycan biosynthesis - chondroitin sulfate / dermatan sulfate - Mus musculus (house mouse)	1/139	21/9818	0.047619	3.36348	1.29926	0.258992	0.772611	0.721737	212898	1
NA	NA	mmu03273	Virion - Lassa virus and SFTS virus - Mus musculus (house mouse)	1/139	21/9818	0.047619	3.36348	1.29926	0.258992	0.772611	0.721737	18187	1
Human Diseases	Cancer: specific types	mmu05211	Renal cell carcinoma - Mus musculus (house mouse)	2/139	70/9818	0.0285714	2.01809	1.02437	0.260882	0.772611	0.721737	11864/15234	2
Environmental Information Processing	Signal transduction	mmu04020	Calcium signaling pathway - Mus musculus (house mouse)	5/139	254/9818	0.019685	1.39042	0.755449	0.291178	0.828535	0.773979	14165/15234/15464/11548/12288	5
Organismal Systems	Endocrine system	mmu04924	Renin secretion - Mus musculus (house mouse)	2/139	76/9818	0.0263158	1.85877	0.900614	0.292449	0.828535	0.773979	16518/12288	2
Human Diseases	Cancer: specific types	mmu05220	Chronic myeloid leukemia - Mus musculus (house mouse)	2/139	76/9818	0.0263158	1.85877	0.900614	0.292449	0.828535	0.773979	23882/14013	2
Human Diseases	Infectious disease: bacterial	mmu05100	Bacterial invasion of epithelial cells - Mus musculus (house mouse)	2/139	77/9818	0.025974	1.83463	0.881083	0.297699	0.828535	0.773979	12389/14268	2
Human Diseases	Infectious disease: parasitic	mmu05144	Malaria - Mus musculus (house mouse)	2/139	77/9818	0.025974	1.83463	0.881083	0.297699	0.828535	0.773979	15234/21825	2
Metabolism	Global and overview maps	mmu01230	Biosynthesis of amino acids - Mus musculus (house mouse)	2/139	79/9818	0.0253165	1.78818	0.842875	0.30818	0.847496	0.791692	56421/238505	2
Metabolism	Carbohydrate metabolism	mmu00650	Butanoate metabolism - Mus musculus (house mouse)	1/139	27/9818	0.037037	2.61604	1.00763	0.319892	0.849368	0.79344	67041	1
Organismal Systems	Excretory system	mmu04966	Collecting duct acid secretion - Mus musculus (house mouse)	1/139	27/9818	0.037037	2.61604	1.00763	0.319892	0.849368	0.79344	242341	1
NA	NA	mmu04981	Folate transport and metabolism - Mus musculus (house mouse)	1/139	27/9818	0.037037	2.61604	1.00763	0.319892	0.849368	0.79344	238505	1
Organismal Systems	Immune system	mmu04662	B cell receptor signaling pathway - Mus musculus (house mouse)	2/139	84/9818	0.0238095	1.68174	0.75196	0.33424	0.862141	0.805372	14281/20963	2
Cellular Processes	Cellular community - eukaryotes	mmu04540	Gap junction - Mus musculus (house mouse)	2/139	86/9818	0.0232558	1.64263	0.717283	0.344589	0.862141	0.805372	14609/19091	2
Environmental Information Processing	Signal transduction	mmu04072	Phospholipase D signaling pathway - Mus musculus (house mouse)	3/139	149/9818	0.0201342	1.42214	0.622219	0.353332	0.862141	0.805372	20963/19012/78134	3
Human Diseases	Cancer: specific types	mmu05210	Colorectal cancer - Mus musculus (house mouse)	2/139	88/9818	0.0227273	1.6053	0.683495	0.354888	0.862141	0.805372	14281/23882	2
Human Diseases	Cancer: overview	mmu05235	PD-L1 expression and PD-1 checkpoint pathway in cancer - Mus musculus (house mouse)	2/139	88/9818	0.0227273	1.6053	0.683495	0.354888	0.862141	0.805372	14281/78798	2
Metabolism	Carbohydrate metabolism	mmu00052	Galactose metabolism - Mus musculus (house mouse)	1/139	32/9818	0.03125	2.20728	0.819716	0.366826	0.862141	0.805372	56421	1
Human Diseases	Cardiovascular disease	mmu05415	Diabetic cardiomyopathy - Mus musculus (house mouse)	4/139	217/9818	0.0184332	1.30199	0.539075	0.369193	0.862141	0.805372	12842/12825/12843/17390	4
Genetic Information Processing	Folding, sorting and degradation	mmu04130	SNARE interactions in vesicular transport - Mus musculus (house mouse)	1/139	33/9818	0.030303	2.1404	0.786347	0.37582	0.862141	0.805372	74732	1
Organismal Systems	Immune system	mmu04657	IL-17 signaling pathway - Mus musculus (house mouse)	2/139	93/9818	0.0215054	1.51899	0.602613	0.380375	0.862141	0.805372	14282/14281	2
Organismal Systems	Circulatory system	mmu04261	Adrenergic signaling in cardiomyocytes - Mus musculus (house mouse)	3/139	156/9818	0.0192308	1.35833	0.54062	0.380403	0.862141	0.805372	12293/11548/12288	3
Cellular Processes	Cell growth and death	mmu04110	Cell cycle - Mus musculus (house mouse)	3/139	157/9818	0.0191083	1.34968	0.529282	0.384253	0.862141	0.805372	23882/12531/77011	3
Metabolism	Carbohydrate metabolism	mmu00030	Pentose phosphate pathway - Mus musculus (house mouse)	1/139	34/9818	0.0294118	2.07744	0.75415	0.384686	0.862141	0.805372	56421	1
Organismal Systems	Immune system	mmu04610	Complement and coagulation cascades - Mus musculus (house mouse)	2/139	94/9818	0.0212766	1.50283	0.58701	0.385423	0.862141	0.805372	14066/21824	2
Organismal Systems	Immune system	mmu04666	Fc gamma R-mediated phagocytosis - Mus musculus (house mouse)	2/139	94/9818	0.0212766	1.50283	0.58701	0.385423	0.862141	0.805372	20963/19012	2
Environmental Information Processing	Signal transduction	mmu04024	cAMP signaling pathway - Mus musculus (house mouse)	4/139	224/9818	0.0178571	1.26131	0.474082	0.39176	0.862141	0.805372	14281/238871/18578/12288	4
Metabolism	Carbohydrate metabolism	mmu00051	Fructose and mannose metabolism - Mus musculus (house mouse)	1/139	36/9818	0.0277778	1.96203	0.692959	0.402046	0.862141	0.805372	56421	1
Human Diseases	Cancer: overview	mmu05231	Choline metabolism in cancer - Mus musculus (house mouse)	2/139	98/9818	0.0204082	1.44149	0.526361	0.405436	0.862141	0.805372	14281/19012	2
Cellular Processes	Transport and catabolism	mmu04148	Efferocytosis - Mus musculus (house mouse)	3/139	163/9818	0.0184049	1.3	0.462822	0.407235	0.862141	0.805372	20501/21825/13609	3
Human Diseases	Cancer: overview	mmu05208	Chemical carcinogenesis - reactive oxygen species - Mus musculus (house mouse)	4/139	229/9818	0.0174672	1.23377	0.428937	0.407817	0.862141	0.805372	11622/14281/13078/15234	4
Metabolism	Lipid metabolism	mmu00140	Steroid hormone biosynthesis - Mus musculus (house mouse)	2/139	99/9818	0.020202	1.42693	0.511618	0.410392	0.862141	0.805372	13078/15490	2
Metabolism	Metabolism of cofactors and vitamins	mmu00670	One carbon pool by folate - Mus musculus (house mouse)	1/139	37/9818	0.027027	1.909	0.663828	0.410543	0.862141	0.805372	238505	1
Organismal Systems	Endocrine system	mmu04614	Renin-angiotensin system - Mus musculus (house mouse)	1/139	37/9818	0.027027	1.909	0.663828	0.410543	0.862141	0.805372	17380	1
Human Diseases	Cancer: specific types	mmu05216	Thyroid cancer - Mus musculus (house mouse)	1/139	37/9818	0.027027	1.909	0.663828	0.410543	0.862141	0.805372	23882	1
Metabolism	Metabolism of cofactors and vitamins	mmu00830	Retinol metabolism - Mus musculus (house mouse)	2/139	102/9818	0.0196078	1.38496	0.468335	0.425137	0.884744	0.826487	241452/20148	2
Organismal Systems	Immune system	mmu04659	Th17 cell differentiation - Mus musculus (house mouse)	2/139	105/9818	0.0190476	1.34539	0.426395	0.439691	0.891125	0.832448	11622/14281	2
Genetic Information Processing	Folding, sorting and degradation	mmu04141	Protein processing in endoplasmic reticulum - Mus musculus (house mouse)	3/139	175/9818	0.0171429	1.21085	0.337267	0.452383	0.891125	0.832448	230815/17872/15511	3
Environmental Information Processing	Signal transduction	mmu04310	Wnt signaling pathway - Mus musculus (house mouse)	3/139	175/9818	0.0171429	1.21085	0.337267	0.452383	0.891125	0.832448	14362/107515/239405	3
Human Diseases	Cancer: specific types	mmu05225	Hepatocellular carcinoma - Mus musculus (house mouse)	3/139	175/9818	0.0171429	1.21085	0.337267	0.452383	0.891125	0.832448	23882/15234/14362	3
Human Diseases	Infectious disease: parasitic	mmu05145	Toxoplasmosis - Mus musculus (house mouse)	2/139	109/9818	0.0183486	1.29602	0.372416	0.458782	0.891125	0.832448	16779/15511	2
Metabolism	Glycan biosynthesis and metabolism	mmu00513	Various types of N-glycan biosynthesis - Mus musculus (house mouse)	1/139	43/9818	0.0232558	1.64263	0.506079	0.459064	0.891125	0.832448	230815	1
Organismal Systems	Immune system	mmu04672	Intestinal immune network for IgA production - Mus musculus (house mouse)	1/139	43/9818	0.0232558	1.64263	0.506079	0.459064	0.891125	0.832448	20315	1
Organismal Systems	Digestive system	mmu04975	Fat digestion and absorption - Mus musculus (house mouse)	1/139	43/9818	0.0232558	1.64263	0.506079	0.459064	0.891125	0.832448	19012	1
Organismal Systems	Excretory system	mmu04962	Vasopressin-regulated water reabsorption - Mus musculus (house mouse)	1/139	44/9818	0.0227273	1.6053	0.482215	0.466756	0.898506	0.839343	11857	1
Human Diseases	Infectious disease: bacterial	mmu05152	Tuberculosis - Mus musculus (house mouse)	3/139	180/9818	0.0166667	1.17722	0.287563	0.470792	0.898786	0.839604	20963/22337/242341	3
Environmental Information Processing	Signaling molecules and interaction	mmu04080	Neuroactive ligand-receptor interaction - Mus musculus (house mouse)	6/139	392/9818	0.0153061	1.08112	0.196418	0.482139	0.902427	0.843006	11535/13609/18619/78134/11548/14600	6
Metabolism	Metabolism of cofactors and vitamins	mmu00860	Porphyrin metabolism - Mus musculus (house mouse)	1/139	47/9818	0.0212766	1.50283	0.414079	0.489187	0.902427	0.843006	15203	1
Environmental Information Processing	Signal transduction	mmu04066	HIF-1 signaling pathway - Mus musculus (house mouse)	2/139	116/9818	0.0172414	1.21781	0.282788	0.491272	0.902427	0.843006	56421/11600	2
Metabolism	Lipid metabolism	mmu00565	Ether lipid metabolism - Mus musculus (house mouse)	1/139	48/9818	0.0208333	1.47152	0.392426	0.496454	0.902427	0.843006	19012	1
Human Diseases	Endocrine and metabolic disease	mmu04930	Type II diabetes mellitus - Mus musculus (house mouse)	1/139	48/9818	0.0208333	1.47152	0.392426	0.496454	0.902427	0.843006	12288	1
Human Diseases	Substance dependence	mmu05030	Cocaine addiction - Mus musculus (house mouse)	1/139	48/9818	0.0208333	1.47152	0.392426	0.496454	0.902427	0.843006	14282	1
Organismal Systems	Endocrine system	mmu04919	Thyroid hormone signaling pathway - Mus musculus (house mouse)	2/139	120/9818	0.0166667	1.17722	0.234067	0.509286	0.902427	0.843006	56421/18129	2
Organismal Systems	Digestive system	mmu04979	Cholesterol metabolism - Mus musculus (house mouse)	1/139	50/9818	0.02	1.41266	0.350557	0.510681	0.902427	0.843006	16956	1
Metabolism	Amino acid metabolism	mmu00380	Tryptophan metabolism - Mus musculus (house mouse)	1/139	52/9818	0.0192308	1.35833	0.310461	0.524509	0.902427	0.843006	13078	1
Environmental Information Processing	Membrane transport	mmu02010	ABC transporters - Mus musculus (house mouse)	1/139	52/9818	0.0192308	1.35833	0.310461	0.524509	0.902427	0.843006	18671	1
NA	NA	mmu03272	Virion - Hepatitis viruses - Mus musculus (house mouse)	1/139	52/9818	0.0192308	1.35833	0.310461	0.524509	0.902427	0.843006	12737	1
Metabolism	Glycan biosynthesis and metabolism	mmu00510	N-Glycan biosynthesis - Mus musculus (house mouse)	1/139	53/9818	0.0188679	1.3327	0.291029	0.531276	0.902427	0.843006	230815	1
Metabolism	Amino acid metabolism	mmu00330	Arginine and proline metabolism - Mus musculus (house mouse)	1/139	54/9818	0.0185185	1.30802	0.271984	0.537948	0.902427	0.843006	12709	1
Human Diseases	Neurodegenerative disease	mmu05020	Prion disease - Mus musculus (house mouse)	4/139	273/9818	0.014652	1.03492	0.0701154	0.543415	0.902427	0.843006	12389/13653/12288/15511	4
Metabolism	Amino acid metabolism	mmu00270	Cysteine and methionine metabolism - Mus musculus (house mouse)	1/139	55/9818	0.0181818	1.28424	0.253311	0.544526	0.902427	0.843006	238505	1
Metabolism	Amino acid metabolism	mmu00280	Valine, leucine and isoleucine degradation - Mus musculus (house mouse)	1/139	57/9818	0.0175439	1.23918	0.217016	0.557404	0.902427	0.843006	67041	1
Organismal Systems	Endocrine system	mmu04923	Regulation of lipolysis in adipocytes - Mus musculus (house mouse)	1/139	57/9818	0.0175439	1.23918	0.217016	0.557404	0.902427	0.843006	19091	1
Environmental Information Processing	Signal transduction	mmu04340	Hedgehog signaling pathway - Mus musculus (house mouse)	1/139	58/9818	0.0172414	1.21781	0.199367	0.563707	0.902427	0.843006	14451	1
Human Diseases	Cancer: specific types	mmu05213	Endometrial cancer - Mus musculus (house mouse)	1/139	58/9818	0.0172414	1.21781	0.199367	0.563707	0.902427	0.843006	23882	1
Environmental Information Processing	Signal transduction	mmu04068	FoxO signaling pathway - Mus musculus (house mouse)	2/139	133/9818	0.0150376	1.06215	0.0864791	0.564906	0.902427	0.843006	23882/13609	2
Cellular Processes	Cell growth and death	mmu04210	Apoptosis - Mus musculus (house mouse)	2/139	135/9818	0.0148148	1.04642	0.0650748	0.573055	0.902427	0.843006	14281/23882	2
Organismal Systems	Nervous system	mmu04730	Long-term depression - Mus musculus (house mouse)	1/139	60/9818	0.0166667	1.17722	0.165	0.576046	0.902427	0.843006	19091	1
Human Diseases	Infectious disease: bacterial	mmu05134	Legionellosis - Mus musculus (house mouse)	1/139	60/9818	0.0166667	1.17722	0.165	0.576046	0.902427	0.843006	15511	1
Organismal Systems	Nervous system	mmu04726	Serotonergic synapse - Mus musculus (house mouse)	2/139	136/9818	0.0147059	1.03872	0.0544911	0.577088	0.902427	0.843006	19252/12288	2
Organismal Systems	Nervous system	mmu04728	Dopaminergic synapse - Mus musculus (house mouse)	2/139	136/9818	0.0147059	1.03872	0.0544911	0.577088	0.902427	0.843006	14281/12288	2
Human Diseases	Infectious disease: bacterial	mmu05135	Yersinia infection - Mus musculus (house mouse)	2/139	136/9818	0.0147059	1.03872	0.0544911	0.577088	0.902427	0.843006	14281/14268	2
Organismal Systems	Aging	mmu04213	Longevity regulating pathway - multiple species - Mus musculus (house mouse)	1/139	61/9818	0.0163934	1.15792	0.14826	0.582085	0.902427	0.843006	15511	1
Organismal Systems	Excretory system	mmu04961	Endocrine and other factor-regulated calcium reabsorption - Mus musculus (house mouse)	1/139	61/9818	0.0163934	1.15792	0.14826	0.582085	0.902427	0.843006	22337	1
Environmental Information Processing	Signal transduction	mmu04371	Apelin signaling pathway - Mus musculus (house mouse)	2/139	139/9818	0.0143885	1.0163	0.0231982	0.589022	0.907087	0.847359	16449/13653	2
Cellular Processes	Cellular community - eukaryotes	mmu04550	Signaling pathways regulating pluripotency of stem cells - Mus musculus (house mouse)	2/139	140/9818	0.0142857	1.00904	0.0129158	0.592944	0.907087	0.847359	16600/14362	2
Metabolism	Amino acid metabolism	mmu00310	Lysine degradation - Mus musculus (house mouse)	1/139	64/9818	0.015625	1.10364	0.0996819	0.599695	0.907179	0.847444	14013	1
Organismal Systems	Immune system	mmu04664	Fc epsilon RI signaling pathway - Mus musculus (house mouse)	1/139	66/9818	0.0151515	1.0702	0.0685699	0.611023	0.907179	0.847444	20963	1
Human Diseases	Infectious disease: viral	mmu05162	Measles - Mus musculus (house mouse)	2/139	145/9818	0.0137931	0.97425	-0.0374343	0.612142	0.907179	0.847444	14281/15511	2
Human Diseases	Infectious disease: viral	mmu05167	Kaposi sarcoma-associated herpesvirus infection - Mus musculus (house mouse)	3/139	223/9818	0.0134529	0.950221	-0.0901068	0.615638	0.907179	0.847444	14281/20963/22695	3
Metabolism	Carbohydrate metabolism	mmu00010	Glycolysis / Gluconeogenesis - Mus musculus (house mouse)	1/139	67/9818	0.0149254	1.05423	0.0533699	0.616567	0.907179	0.847444	56421	1
Organismal Systems	Nervous system	mmu04720	Long-term potentiation - Mus musculus (house mouse)	1/139	67/9818	0.0149254	1.05423	0.0533699	0.616567	0.907179	0.847444	12288	1
Human Diseases	Cancer: overview	mmu05230	Central carbon metabolism in cancer - Mus musculus (house mouse)	1/139	69/9818	0.0144928	1.02367	0.0236422	0.627422	0.90752	0.847763	56421	1
Human Diseases	Infectious disease: parasitic	mmu05140	Leishmaniasis - Mus musculus (house mouse)	1/139	70/9818	0.0142857	1.00904	0.00910003	0.632734	0.90752	0.847763	14281	1
Metabolism	Global and overview maps	mmu01240	Biosynthesis of cofactors - Mus musculus (house mouse)	2/139	152/9818	0.0131579	0.929383	-0.105145	0.637856	0.90752	0.847763	229949/20148	2
Organismal Systems	Endocrine system	mmu04917	Prolactin signaling pathway - Mus musculus (house mouse)	1/139	74/9818	0.0135135	0.954501	-0.0470791	0.653241	0.90752	0.847763	14281	1
Human Diseases	Cancer: specific types	mmu05214	Glioma - Mus musculus (house mouse)	1/139	74/9818	0.0135135	0.954501	-0.0470791	0.653241	0.90752	0.847763	23882	1
Environmental Information Processing	Signal transduction	mmu04014	Ras signaling pathway - Mus musculus (house mouse)	3/139	236/9818	0.0127119	0.897878	-0.190295	0.653882	0.90752	0.847763	14165/11600/15234	3
Organismal Systems	Digestive system	mmu04971	Gastric acid secretion - Mus musculus (house mouse)	1/139	75/9818	0.0133333	0.941775	-0.0606567	0.658188	0.90752	0.847763	16518	1
Environmental Information Processing	Signal transduction	mmu04150	mTOR signaling pathway - Mus musculus (house mouse)	2/139	158/9818	0.0126582	0.89409	-0.160827	0.658826	0.90752	0.847763	109270/14362	2
Environmental Information Processing	Signal transduction	mmu04390	Hippo signaling pathway - Mus musculus (house mouse)	2/139	158/9818	0.0126582	0.89409	-0.160827	0.658826	0.90752	0.847763	20583/14362	2
Metabolism	Xenobiotics biodegradation and metabolism	mmu00980	Metabolism of xenobiotics by cytochrome P450 - Mus musculus (house mouse)	1/139	76/9818	0.0131579	0.929383	-0.0740585	0.663064	0.90752	0.847763	13078	1
Human Diseases	Cancer: specific types	mmu05212	Pancreatic cancer - Mus musculus (house mouse)	1/139	76/9818	0.0131579	0.929383	-0.0740585	0.663064	0.90752	0.847763	23882	1
Organismal Systems	Nervous system	mmu04721	Synaptic vesicle cycle - Mus musculus (house mouse)	1/139	77/9818	0.012987	0.917313	-0.0872897	0.667872	0.90752	0.847763	242341	1
Human Diseases	Infectious disease: bacterial	mmu05133	Pertussis - Mus musculus (house mouse)	1/139	77/9818	0.012987	0.917313	-0.0872897	0.667872	0.90752	0.847763	14281	1
Human Diseases	Drug resistance: antineoplastic	mmu01521	EGFR tyrosine kinase inhibitor resistance - Mus musculus (house mouse)	1/139	80/9818	0.0125	0.882914	-0.126008	0.681889	0.918611	0.858124	15234	1
Human Diseases	Infectious disease: viral	mmu05166	Human T-cell leukemia virus 1 infection - Mus musculus (house mouse)	3/139	247/9818	0.0121457	0.857892	-0.271063	0.684081	0.918611	0.858124	14281/13653/22695	3
Organismal Systems	Endocrine system	mmu04911	Insulin secretion - Mus musculus (house mouse)	1/139	86/9818	0.0116279	0.821315	-0.199443	0.708186	0.918611	0.858124	12288	1
Cellular Processes	Transport and catabolism	mmu04146	Peroxisome - Mus musculus (house mouse)	1/139	87/9818	0.0114943	0.811875	-0.211208	0.712354	0.918611	0.858124	67420	1
Organismal Systems	Immune system	mmu04612	Antigen processing and presentation - Mus musculus (house mouse)	1/139	87/9818	0.0114943	0.811875	-0.211208	0.712354	0.918611	0.858124	15511	1
Metabolism	Lipid metabolism	mmu00590	Arachidonic acid metabolism - Mus musculus (house mouse)	1/139	89/9818	0.011236	0.79363	-0.234363	0.720513	0.918611	0.858124	19223	1
Organismal Systems	Endocrine system	mmu03320	PPAR signaling pathway - Mus musculus (house mouse)	1/139	89/9818	0.011236	0.79363	-0.234363	0.720513	0.918611	0.858124	16956	1
Organismal Systems	Aging	mmu04211	Longevity regulating pathway - Mus musculus (house mouse)	1/139	90/9818	0.0111111	0.784812	-0.245759	0.724506	0.918611	0.858124	75747	1
Organismal Systems	Nervous system	mmu04727	GABAergic synapse - Mus musculus (house mouse)	1/139	90/9818	0.0111111	0.784812	-0.245759	0.724506	0.918611	0.858124	12288	1
Human Diseases	Cancer: overview	mmu05204	Chemical carcinogenesis - DNA adducts - Mus musculus (house mouse)	1/139	90/9818	0.0111111	0.784812	-0.245759	0.724506	0.918611	0.858124	13078	1
Organismal Systems	Sensory system	mmu04742	Taste transduction - Mus musculus (house mouse)	1/139	92/9818	0.0108696	0.767751	-0.268202	0.732323	0.918611	0.858124	12288	1
Cellular Processes	Transport and catabolism	mmu04145	Phagosome - Mus musculus (house mouse)	2/139	183/9818	0.010929	0.771946	-0.37318	0.735933	0.918611	0.858124	242341/21825	2
Organismal Systems	Endocrine system	mmu04914	Progesterone-mediated oocyte maturation - Mus musculus (house mouse)	1/139	93/9818	0.0107527	0.759496	-0.279255	0.736149	0.918611	0.858124	12531	1
Organismal Systems	Immune system	mmu04640	Hematopoietic cell lineage - Mus musculus (house mouse)	1/139	94/9818	0.0106383	0.751416	-0.290199	0.73992	0.918611	0.858124	17380	1
Human Diseases	Cardiovascular disease	mmu05416	Viral myocarditis - Mus musculus (house mouse)	1/139	94/9818	0.0106383	0.751416	-0.290199	0.73992	0.918611	0.858124	12389	1
Cellular Processes	Transport and catabolism	mmu04144	Endocytosis - Mus musculus (house mouse)	3/139	270/9818	0.0111111	0.784812	-0.42966	0.740844	0.918611	0.858124	14773/12389/15511	3
Environmental Information Processing	Signaling molecules and interaction	mmu04061	Viral protein interaction with cytokine and cytokine receptor - Mus musculus (house mouse)	1/139	95/9818	0.0105263	0.743506	-0.301037	0.743638	0.918611	0.858124	20315	1
Organismal Systems	Endocrine system	mmu04916	Melanogenesis - Mus musculus (house mouse)	1/139	100/9818	0.01	0.706331	-0.353713	0.76145	0.922583	0.861834	14362	1
Organismal Systems	Immune system	mmu04062	Chemokine signaling pathway - Mus musculus (house mouse)	2/139	193/9818	0.0103627	0.731949	-0.450689	0.762394	0.922583	0.861834	14773/20315	2
Metabolism	Lipid metabolism	mmu00564	Glycerophospholipid metabolism - Mus musculus (house mouse)	1/139	101/9818	0.00990099	0.699338	-0.363961	0.764862	0.922583	0.861834	19012	1
Organismal Systems	Digestive system	mmu04976	Bile secretion - Mus musculus (house mouse)	1/139	101/9818	0.00990099	0.699338	-0.363961	0.764862	0.922583	0.861834	18671	1
Human Diseases	Infectious disease: parasitic	mmu05142	Chagas disease - Mus musculus (house mouse)	1/139	103/9818	0.00970874	0.685758	-0.384187	0.771541	0.922583	0.861834	14281	1
Organismal Systems	Immune system	mmu04620	Toll-like receptor signaling pathway - Mus musculus (house mouse)	1/139	104/9818	0.00961538	0.679164	-0.394168	0.77481	0.922583	0.861834	14281	1
Organismal Systems	Endocrine system	mmu04922	Glucagon signaling pathway - Mus musculus (house mouse)	1/139	104/9818	0.00961538	0.679164	-0.394168	0.77481	0.922583	0.861834	56421	1
Environmental Information Processing	Signaling molecules and interaction	mmu04060	Cytokine-cytokine receptor interaction - Mus musculus (house mouse)	3/139	294/9818	0.0102041	0.720746	-0.582566	0.791212	0.926661	0.865644	17082/14600/20315	3
Human Diseases	Substance dependence	mmu05034	Alcoholism - Mus musculus (house mouse)	2/139	207/9818	0.00966184	0.682445	-0.553351	0.795589	0.926661	0.865644	14282/18767	2
Organismal Systems	Immune system	mmu04625	C-type lectin receptor signaling pathway - Mus musculus (house mouse)	1/139	112/9818	0.00892857	0.630653	-0.471092	0.799342	0.926661	0.865644	20963	1
Human Diseases	Neurodegenerative disease	mmu05010	Alzheimer disease - Mus musculus (house mouse)	4/139	389/9818	0.0102828	0.726304	-0.660072	0.806825	0.926661	0.865644	16956/17380/14362/12288	4
Organismal Systems	Nervous system	mmu04724	Glutamatergic synapse - Mus musculus (house mouse)	1/139	116/9818	0.00862069	0.608906	-0.507763	0.810594	0.926661	0.865644	12288	1
Human Diseases	Cardiovascular disease	mmu05417	Lipid and atherosclerosis - Mus musculus (house mouse)	2/139	217/9818	0.00921659	0.650996	-0.622993	0.816744	0.926661	0.865644	14281/15511	2
Organismal Systems	Immune system	mmu04650	Natural killer cell mediated cytotoxicity - Mus musculus (house mouse)	1/139	120/9818	0.00833333	0.588609	-0.543358	0.821219	0.926661	0.865644	20963	1
Organismal Systems	Nervous system	mmu04722	Neurotrophin signaling pathway - Mus musculus (house mouse)	1/139	121/9818	0.00826446	0.583745	-0.552097	0.823781	0.926661	0.865644	11857	1
Metabolism	Global and overview maps	mmu01200	Carbon metabolism - Mus musculus (house mouse)	1/139	122/9818	0.00819672	0.57896	-0.560775	0.826307	0.926661	0.865644	56421	1
Organismal Systems	Immune system	mmu04660	T cell receptor signaling pathway - Mus musculus (house mouse)	1/139	122/9818	0.00819672	0.57896	-0.560775	0.826307	0.926661	0.865644	14281	1
Human Diseases	Cancer: overview	mmu05202	Transcriptional misregulation in cancer - Mus musculus (house mouse)	2/139	226/9818	0.00884956	0.625072	-0.683328	0.834099	0.926661	0.865644	11864/23882	2
Environmental Information Processing	Signal transduction	mmu04071	Sphingolipid signaling pathway - Mus musculus (house mouse)	1/139	126/9818	0.00793651	0.56058	-0.594894	0.836056	0.926661	0.865644	13609	1
Human Diseases	Infectious disease: viral	mmu05169	Epstein-Barr virus infection - Mus musculus (house mouse)	2/139	228/9818	0.00877193	0.619589	-0.696455	0.83775	0.926661	0.865644	23882/20963	2
Human Diseases	Cancer: overview	mmu05203	Viral carcinogenesis - Mus musculus (house mouse)	2/139	228/9818	0.00877193	0.619589	-0.696455	0.83775	0.926661	0.865644	20963/242341	2
Environmental Information Processing	Signal transduction	mmu04152	AMPK signaling pathway - Mus musculus (house mouse)	1/139	127/9818	0.00787402	0.556166	-0.603281	0.838408	0.926661	0.865644	56421	1
Cellular Processes	Transport and catabolism	mmu04142	Lysosome - Mus musculus (house mouse)	1/139	136/9818	0.00735294	0.519361	-0.676375	0.858118	0.943929	0.881775	242341	1
Metabolism	Energy metabolism	mmu00190	Oxidative phosphorylation - Mus musculus (house mouse)	1/139	141/9818	0.0070922	0.500944	-0.71527	0.868016	0.94581	0.883532	242341	1
Human Diseases	Neurodegenerative disease	mmu05017	Spinocerebellar ataxia - Mus musculus (house mouse)	1/139	141/9818	0.0070922	0.500944	-0.71527	0.868016	0.94581	0.883532	14169	1
Organismal Systems	Nervous system	mmu04723	Retrograde endocannabinoid signaling - Mus musculus (house mouse)	1/139	153/9818	0.00653595	0.461654	-0.804244	0.889063	0.964195	0.900706	12288	1
Human Diseases	Endocrine and metabolic disease	mmu04932	Non-alcoholic fatty liver disease - Mus musculus (house mouse)	1/139	162/9818	0.00617284	0.436007	-0.86739	0.902628	0.972595	0.908553	14281	1
Human Diseases	Infectious disease: viral	mmu05161	Hepatitis B - Mus musculus (house mouse)	1/139	164/9818	0.00609756	0.43069	-0.881047	0.905412	0.972595	0.908553	14281	1
Human Diseases	Infectious disease: viral	mmu05160	Hepatitis C - Mus musculus (house mouse)	1/139	167/9818	0.00598802	0.422953	-0.901291	0.909439	0.972595	0.908553	12737	1
Environmental Information Processing	Signal transduction	mmu04630	JAK-STAT signaling pathway - Mus musculus (house mouse)	1/139	171/9818	0.00584795	0.413059	-0.92785	0.914546	0.973549	0.909444	14600	1
Environmental Information Processing	Signaling molecules and interaction	mmu04514	Cell adhesion molecules - Mus musculus (house mouse)	1/139	179/9818	0.00558659	0.394598	-0.979571	0.923917	0.977964	0.913569	12737	1
Cellular Processes	Cell growth and death	mmu04218	Cellular senescence - Mus musculus (house mouse)	1/139	182/9818	0.00549451	0.388094	-0.998513	0.927161	0.977964	0.913569	23882	1
Cellular Processes	Cell motility	mmu04814	Motor proteins - Mus musculus (house mouse)	1/139	198/9818	0.00505051	0.356733	-1.09577	0.942281	0.989395	0.924247	17921	1
Organismal Systems	Immune system	mmu04613	Neutrophil extracellular trap formation - Mus musculus (house mouse)	1/139	209/9818	0.00478469	0.337957	-1.15932	0.950824	0.991722	0.92642	20963	1
Human Diseases	Infectious disease: viral	mmu05171	Coronavirus disease - COVID-19 - Mus musculus (house mouse)	2/139	334/9818	0.00598802	0.422953	-1.28579	0.953083	0.991722	0.92642	14281/20963	2
Organismal Systems	Environmental adaptation	mmu04714	Thermogenesis - Mus musculus (house mouse)	1/139	238/9818	0.00420168	0.296778	-1.31607	0.967792	0.993896	0.928451	19091	1
Human Diseases	Infectious disease: viral	mmu05170	Human immunodeficiency virus 1 infection - Mus musculus (house mouse)	1/139	241/9818	0.00414938	0.293083	-1.33151	0.969174	0.993896	0.928451	14281	1
Human Diseases	Infectious disease: bacterial	mmu05132	Salmonella infection - Mus musculus (house mouse)	1/139	252/9818	0.00396825	0.28029	-1.38699	0.973756	0.993896	0.928451	14281	1
Human Diseases	Infectious disease: viral	mmu05163	Human cytomegalovirus infection - Mus musculus (house mouse)	1/139	254/9818	0.00393701	0.278083	-1.3969	0.974513	0.993896	0.928451	20315	1
Genetic Information Processing	Transcription	mmu03040	Spliceosome - Mus musculus (house mouse)	1/139	265/9818	0.00377358	0.26654	-1.45048	0.978306	0.993896	0.928451	15511	1
Human Diseases	Neurodegenerative disease	mmu05012	Parkinson disease - Mus musculus (house mouse)	1/139	274/9818	0.00364964	0.257785	-1.49321	0.980988	0.993896	0.928451	19252	1
Human Diseases	Neurodegenerative disease	mmu05016	Huntington disease - Mus musculus (house mouse)	1/139	308/9818	0.00324675	0.229328	-1.64678	0.988465	0.997022	0.931372	21817	1
Human Diseases	Neurodegenerative disease	mmu05022	Pathways of neurodegeneration - multiple diseases - Mus musculus (house mouse)	2/139	481/9818	0.004158	0.293693	-1.90346	0.992706	0.997022	0.931372	14362/12288	2
Human Diseases	Infectious disease: viral	mmu05168	Herpes simplex virus 1 infection - Mus musculus (house mouse)	1/139	466/9818	0.00214592	0.151573	-2.24873	0.998895	0.998895	0.933122	20963	1

[truncated: 27 more sheets: 10._D-1_GO_ML792_vs_DMSO_KO_UP, 11._D-1_GS_ML792_vs_DMSO_KO_UP, 12._D-1_KE_ML792_vs_DMSO_KO_UP, 13._D1_GO_ML792_vs_DMSO_Ctr_dwn, 14._D1_GS_ML792_vs_DMSO_Ctr_dwn, 15._D1_KE_ML792_vs_DMSO_Ctr_dwn, 16._D1_GO_ML792_vs_DMSO_Ctr_UP, 17._D1_GS_ML792_vs_DMSO_Ctr_UP, 18._D1_KE_ML792_vs_DMSO_Ctr_UP, 19._D1_GO_ML792_vs_DMSO_KO_down, 20._D1_GS_ML792_vs_DMSO_KO_down, 21._D1_KE_ML792_vs_DMSO_KO_down, 22._D1_GO_ML792_vs_DMSO_KO_UP, 23._D1_GS_ML792_vs_DMSO_KO_UP, 24._D1_KEGG_ML792_vs_DMSO_KO_UP, 25._D9_GO_ML792_vs_DMSO_Ctr_dwn, 26._D9_GS_ML792_vs_DMSO_Ctr_dwn, 27._D9_KE_ML792_vs_DMSO_Ctr_dwn, 28._D9_GO_ML792_vs_DMSO_Ctr_UP, 29._D9_GSE_ML792_vs_DMSO_Ctr_UP …]
