# Supplementary material for: IRX3 controls a SUMOylation-dependent differentiation switch in adipocyte precursor cells
Source: Nat Commun. 2025 Aug 6;16:7248. doi: 10.1038/s41467-025-62361-1 (PMC12328774; doi:10.1038/s41467-025-62361-1)
Supplement: Supplementary file 19 — Supplementary Data 16 [file 41467_2025_62361_MOESM19_ESM.xlsx]

## Sheet: Key
Supplementary File 16: Gene ontology analyses of inversely regulated genes between ML-792 and IRX3-KO
Sheet 1: Overview of the experimental setup
Sheet nr	Day	Comparison (short name)	Comparison (full name)	IRX3-KO/ctr	ML-792/DMSO	GO method
2	Day -1	1.down vs 8.up	1. down with IRX3-KO (DMSO) vs 8. up with ML-792 (IRX3-KO)	Down	Up	Clusterprofiler
3	Day -1	1.down vs 8.up	1. down with IRX3-KO (DMSO) vs 8. up with ML-792 (IRX3-KO)	Down	Up	KEGG
4	Day -1	1.up vs 8.down	1. up with IRX3-KO (DMSO) vs 8. down with ML-792 (IRX3-KO)	Up	Down	Clusterprofiler
5	Day -1	1.up vs 8.down	1. up with IRX3-KO (DMSO) vs 8. down with ML-792 (IRX3-KO)	Up	Down	KEGG
6	Day 1	3.down vs 10.up	3. down with IRX3-KO (DMSO) vs 10. up with ML-792 (IRX3-KO)	Down	Up	Clusterprofiler
7	Day 1	3.down vs 10.up	3. down with IRX3-KO (DMSO) vs 10. up with ML-792 (IRX3-KO)	Down	Up	KEGG
8	Day 1	3.up vs 10.down	3. up with IRX3-KO (DMSO) vs 10. down with ML-792 (IRX3-KO)	Up	Down	Clusterprofiler
9	Day 1	3.up vs 10.down	3. up with IRX3-KO (DMSO) vs 10. down with ML-792 (IRX3-KO)	Up	Down	KEGG
10	Day 9	5.down vs 12.up	5. down with IRX5-KO (DMSO) vs 12. up with ML-792 (IRX3-KO)	Down	Up	Clusterprofiler
11	Day 9	5.down vs 12.up	5. down with IRX5-KO (DMSO) vs 12. up with ML-792 (IRX3-KO)	Down	Up	KEGG
12	Day 9	5.up vs 12.down	5. up with IRX5-KO (DMSO) vs 12. down with ML-792 (IRX3-KO)	Up	Down	Clusterprofiler
12	Day 9	5.up vs 12.down	5. up with IRX5-KO (DMSO) vs 12. down with ML-792 (IRX3-KO)	Up	Down	KEGG

## Sheet: 2. GO_D-1 (1down_8UP)
	ID	Description	GeneRatio	BgRatio	RichFactor	FoldEnrichment	zScore	pvalue	p,adjust	qvalue	geneID	Count
GO:0007411	GO:0007411	axon guidance	12/130	258/28928	0.0465116	10.3499	10.1355	2.22786e-09	2.60888e-06	2.0823e-06	Rac3/Ntn1/Rtn4rl1/Sema3c/Notch3/Plxna4/Sema5a/Efnb2/Sema6d/Epha7/L1cam/Enah	12
GO:0097485	GO:0097485	neuron projection guidance	12/130	259/28928	0.046332	10.3099	10.1119	2.32728e-09	2.60888e-06	2.0823e-06	Rac3/Ntn1/Rtn4rl1/Sema3c/Notch3/Plxna4/Sema5a/Efnb2/Sema6d/Epha7/L1cam/Enah	12
GO:0006935	GO:0006935	chemotaxis	15/130	481/28928	0.031185	6.93939	8.82548	4.86675e-09	2.88388e-06	2.30179e-06	Rac3/Ntn1/Rtn4rl1/Ccl2/Sema3c/Il34/St6gal1/Plxna4/Sema5a/Bcar1/Efnb2/Sema6d/Epha7/Lef1/Agtr1b	15
GO:0042330	GO:0042330	taxis	15/130	483/28928	0.0310559	6.91065	8.80133	5.14519e-09	2.88388e-06	2.30179e-06	Rac3/Ntn1/Rtn4rl1/Ccl2/Sema3c/Il34/St6gal1/Plxna4/Sema5a/Bcar1/Efnb2/Sema6d/Epha7/Lef1/Agtr1b	15
GO:0034446	GO:0034446	substrate adhesion-dependent cell spreading	8/130	101/28928	0.0792079	17.6256	11.2455	1.90531e-08	8.54341e-06	6.819e-06	Rac3/Sfrp1/Has2/St6gal1/Itga8/Bcar1/Dab2/Pkp2	8
GO:0050919	GO:0050919	negative chemotaxis	6/130	48/28928	0.125	27.8154	12.4925	7.70815e-08	2.88028e-05	2.29892e-05	Ntn1/Rtn4rl1/Sema3c/Plxna4/Sema6d/Epha7	6
GO:0031589	GO:0031589	cell-substrate adhesion	12/130	377/28928	0.0318302	7.08296	7.98762	1.46227e-07	4.68344e-05	3.73813e-05	Rac3/Sfrp1/Arhgap6/Msln/Has2/St6gal1/Itga8/Bcar1/Dab2/Jup/Pkp2/L1cam	12
GO:0016055	GO:0016055	Wnt signaling pathway	13/130	467/28928	0.0278373	6.19443	7.6035	2.0205e-07	5.66246e-05	4.51954e-05	Rac3/Sfrp1/Apc2/Tnfaip3/Sema5a/Dab2/Jup/Mllt3/Cela1/Cxxc4/Lef1/Snai1/Mdfi	13
GO:1900024	GO:1900024	regulation of substrate adhesion-dependent cell spreading	6/130	59/28928	0.101695	22.6295	11.1737	2.71813e-07	6.77117e-05	5.40448e-05	Rac3/Has2/St6gal1/Bcar1/Dab2/Pkp2	6
GO:0060560	GO:0060560	developmental growth involved in morphogenesis	10/130	286/28928	0.034965	7.78053	7.7426	7.15585e-07	0.000160434	0.000128052	Ntn1/Sfrp1/Syt17/Plxna4/Sema5a/Areg/Sema6d/Tbx2/Epha7/L1cam	10
GO:0010810	GO:0010810	regulation of cell-substrate adhesion	9/130	235/28928	0.0382979	8.52216	7.77913	1.24095e-06	0.000252928	0.000201877	Rac3/Arhgap6/Has2/St6gal1/Bcar1/Dab2/Jup/Pkp2/L1cam	9
GO:0001822	GO:0001822	kidney development	10/130	375/28928	0.0266667	5.93395	6.4614	7.97858e-06	0.00143053	0.00114179	Sfrp1/Gcnt1/Has2/Notch3/Itga8/Gcnt4/Efnb2/Epha7/Basp1/Agtr1b	10
GO:0010977	GO:0010977	negative regulation of neuron projection development	7/130	160/28928	0.04375	9.73538	7.44439	8.2948e-06	0.00143053	0.00114179	Ntn1/Rtn4rl1/Sema5a/Dab2/Efnb2/Sema6d/Epha7	7
GO:0022612	GO:0022612	gland morphogenesis	7/130	163/28928	0.0429448	9.55621	7.36012	9.36535e-06	0.00149979	0.00119708	Ntn1/Sfrp1/Ccl2/Sema3c/Tnfaip3/Areg/Tbx2	7
GO:0072001	GO:0072001	renal system development	10/130	390/28928	0.025641	5.70572	6.28621	1.12128e-05	0.00167593	0.00133766	Sfrp1/Gcnt1/Has2/Notch3/Itga8/Gcnt4/Efnb2/Epha7/Basp1/Agtr1b	10
GO:0060562	GO:0060562	epithelial tube morphogenesis	10/130	404/28928	0.0247525	5.508	6.13072	1.5195e-05	0.0021292	0.00169944	Ntn1/Sfrp1/Sema5a/Areg/Efnb2/Tbx2/Epha7/Lef1/Agtr1b/Enah	10
GO:0061387	GO:0061387	regulation of extent of cell growth	6/130	119/28928	0.0504202	11.2197	7.50564	1.67997e-05	0.00216463	0.00172772	Ntn1/Plxna4/Sema5a/Sema6d/Epha7/L1cam	6
GO:0060485	GO:0060485	mesenchyme development	9/130	328/28928	0.027439	6.10582	6.24829	1.83794e-05	0.00216463	0.00172772	Sfrp1/Sema3c/Has2/Sema5a/Dab2/Sema6d/Tbx2/Lef1/Snai1	9
GO:0030111	GO:0030111	regulation of Wnt signaling pathway	9/130	329/28928	0.0273556	6.08726	6.23517	1.88254e-05	0.00216463	0.00172772	Sfrp1/Apc2/Tnfaip3/Sema5a/Dab2/Mllt3/Cxxc4/Lef1/Mdfi	9
GO:0001763	GO:0001763	morphogenesis of a branching structure	8/130	252/28928	0.031746	7.06422	6.49619	1.93098e-05	0.00216463	0.00172772	Sfrp1/Sema3c/Sema5a/Areg/Tbx2/Epha7/Lef1/Agtr1b	8
GO:0048762	GO:0048762	mesenchymal cell differentiation	8/130	263/28928	0.0304183	6.76876	6.31432	2.62073e-05	0.00279794	0.0022332	Sfrp1/Sema3c/Has2/Sema5a/Dab2/Sema6d/Lef1/Snai1	8
GO:0001659	GO:0001659	temperature homeostasis	7/130	201/28928	0.0348259	7.74956	6.45165	3.61615e-05	0.00368519	0.00294137	Bscl2/Ebf2/Map2k6/Plcl1/Npr3/Slc27a1/Fabp4	7
GO:2000052	GO:2000052	positive regulation of non-canonical Wnt signaling pathway	3/130	16/28928	0.1875	41.7231	10.9472	4.75795e-05	0.00463797	0.00370184	Sfrp1/Dab2/Mllt3	3
GO:0030177	GO:0030177	positive regulation of Wnt signaling pathway	6/130	145/28928	0.0413793	9.20785	6.65714	5.11707e-05	0.0047802	0.00381536	Sfrp1/Tnfaip3/Sema5a/Dab2/Mllt3/Lef1	6
GO:0031345	GO:0031345	negative regulation of cell projection organization	7/130	218/28928	0.0321101	7.14524	6.11917	6.04427e-05	0.0054205	0.00432642	Ntn1/Rtn4rl1/Sema5a/Dab2/Efnb2/Sema6d/Epha7	7
GO:0120161	GO:0120161	regulation of cold-induced thermogenesis	6/130	151/28928	0.0397351	8.84198	6.49133	6.41183e-05	0.00552897	0.004413	Bscl2/Ebf2/Map2k6/Plcl1/Npr3/Fabp4	6
GO:0106106	GO:0106106	cold-induced thermogenesis	6/130	155/28928	0.0387097	8.6138	6.38582	7.41146e-05	0.00615426	0.00491208	Bscl2/Ebf2/Map2k6/Plcl1/Npr3/Fabp4	6
GO:0048638	GO:0048638	regulation of developmental growth	9/130	397/28928	0.02267	5.0446	5.45199	8.06147e-05	0.00629615	0.00502533	Ntn1/Syt17/Wwc1/Plxna4/Sema5a/Sema6d/Tbx2/Epha7/L1cam	9
GO:1901888	GO:1901888	regulation of cell junction assembly	8/130	309/28928	0.02589	5.76112	5.65331	8.14399e-05	0.00629615	0.00502533	Rac3/Adgre5/Ntn1/Arhgap6/Pkp2/Epha7/L1cam/Snai1	8
GO:0060070	GO:0060070	canonical Wnt signaling pathway	8/130	312/28928	0.025641	5.70572	5.61489	8.70819e-05	0.00645522	0.0051523	Sfrp1/Apc2/Sema5a/Dab2/Jup/Mllt3/Lef1/Snai1	8
GO:0061138	GO:0061138	morphogenesis of a branching epithelium	7/130	232/28928	0.0301724	6.71406	5.87111	8.9256e-05	0.00645522	0.0051523	Sfrp1/Sema3c/Sema5a/Areg/Tbx2/Lef1/Agtr1b	7
GO:0030516	GO:0030516	regulation of axon extension	5/130	102/28928	0.0490196	10.908	6.73497	9.9688e-05	0.00698439	0.00557466	Ntn1/Plxna4/Sema5a/Sema6d/L1cam	5
GO:0071526	GO:0071526	semaphorin-plexin signaling pathway	4/130	54/28928	0.0740741	16.4832	7.65149	0.000103469	0.0070296	0.00561074	Sema3c/Plxna4/Sema5a/Sema6d	4
GO:0032970	GO:0032970	regulation of actin filament-based process	9/130	416/28928	0.0216346	4.8142	5.26476	0.000114812	0.00757084	0.00604274	Rac3/Arhgap6/Arap2/Arhgap18/Sema5a/Jup/Pkp2/Frmd6/Kank3	9
GO:0030178	GO:0030178	negative regulation of Wnt signaling pathway	6/130	170/28928	0.0352941	7.85376	6.02166	0.0001232	0.00789185	0.00629896	Sfrp1/Apc2/Dab2/Mllt3/Cxxc4/Mdfi	6
GO:1990845	GO:1990845	adaptive thermogenesis	6/130	175/28928	0.0342857	7.62936	5.91005	0.000144324	0.00886766	0.00707781	Bscl2/Ebf2/Map2k6/Plcl1/Npr3/Fabp4	6
GO:0050771	GO:0050771	negative regulation of axonogenesis	4/130	59/28928	0.0677966	15.0863	7.27695	0.000146344	0.00886766	0.00707781	Ntn1/Sema5a/Sema6d/Epha7	4
GO:0045926	GO:0045926	negative regulation of growth	7/130	253/28928	0.027668	6.15676	5.53513	0.000152637	0.00900558	0.00718789	Ntn1/Sfrp1/Wwc1/Sema5a/Dab2/Sema6d/Epha7	7
GO:0050770	GO:0050770	regulation of axonogenesis	6/130	178/28928	0.0337079	7.50078	5.84519	0.000158313	0.00910099	0.00726404	Ntn1/Plxna4/Sema5a/Sema6d/Epha7/L1cam	6
GO:0060443	GO:0060443	mammary gland morphogenesis	4/130	62/28928	0.0645161	14.3563	7.07346	0.000177517	0.00994981	0.00794154	Ntn1/Ccl2/Areg/Tbx2	4
GO:0048640	GO:0048640	negative regulation of developmental growth	5/130	116/28928	0.0431034	9.59151	6.22951	0.000182582	0.00998412	0.00796892	Ntn1/Wwc1/Sema5a/Sema6d/Epha7	5
GO:1901655	GO:1901655	cellular response to ketone	6/130	187/28928	0.0320856	7.13978	5.65933	0.000206818	0.0110401	0.00881177	Sfrp1/Ccl2/Tbx2/Adcy8/Ptgfr/Agtr1b	6
GO:0048545	GO:0048545	response to steroid hormone	8/130	357/28928	0.022409	4.98651	5.09221	0.000218843	0.0114104	0.00910729	Sfrp1/Ccl2/Dab2/Areg/Tbx2/Esrra/Acsbg1/Agtr1b	8
GO:0001558	GO:0001558	regulation of cell growth	9/130	456/28928	0.0197368	4.3919	4.90523	0.000227507	0.0115925	0.00925269	Ntn1/Sfrp1/Syt17/Plxna4/Sema5a/Dab2/Sema6d/Epha7/L1cam	9
GO:0034331	GO:0034331	cell junction maintenance	4/130	68/28928	0.0588235	13.0896	6.70595	0.00025382	0.0126303	0.010081	Whrn/Plxna4/Pkp2/L1cam	4
GO:0030308	GO:0030308	negative regulation of cell growth	6/130	195/28928	0.0307692	6.84686	5.50417	0.000259141	0.0126303	0.010081	Ntn1/Sfrp1/Sema5a/Dab2/Sema6d/Epha7	6
GO:2000050	GO:2000050	regulation of non-canonical Wnt signaling pathway	3/130	29/28928	0.103448	23.0196	7.97094	0.000297473	0.0141901	0.0113259	Sfrp1/Dab2/Mllt3	3
GO:1990138	GO:1990138	neuron projection extension	6/130	202/28928	0.029703	6.6096	5.37541	0.000312995	0.0144193	0.0115089	Ntn1/Syt17/Plxna4/Sema5a/Sema6d/L1cam	6
GO:0048588	GO:0048588	developmental cell growth	7/130	285/28928	0.0245614	5.46548	5.09007	0.000315142	0.0144193	0.0115089	Ntn1/Syt17/Plxna4/Sema5a/Sema6d/Epha7/L1cam	7
GO:0048675	GO:0048675	axon extension	5/130	132/28928	0.0378788	8.4289	5.74762	0.000332547	0.0149114	0.0119017	Ntn1/Plxna4/Sema5a/Sema6d/L1cam	5
GO:0002573	GO:0002573	myeloid leukocyte differentiation	7/130	292/28928	0.0239726	5.33446	5.00164	0.000364611	0.0160286	0.0127934	Sfrp1/Il34/L3mbtl3/Lrrc17/Tspan2/Esrra/Lef1	7
GO:0060071	GO:0060071	Wnt signaling pathway, planar cell polarity pathway	3/130	32/28928	0.09375	20.8615	7.55286	0.000399839	0.0172392	0.0137597	Sfrp1/Dab2/Mllt3	3
GO:0008045	GO:0008045	motor neuron axon guidance	3/130	33/28928	0.0909091	20.2294	7.42597	0.000438383	0.0185444	0.0148014	Rac3/Ntn1/Plxna4	3
GO:0008361	GO:0008361	regulation of cell size	6/130	217/28928	0.0276498	6.15271	5.11898	0.00045786	0.0189043	0.0150887	Ntn1/Plxna4/Sema5a/Sema6d/Epha7/L1cam	6
GO:0007416	GO:0007416	synapse assembly	7/130	304/28928	0.0230263	5.12389	4.85647	0.000463755	0.0189043	0.0150887	Rac3/Adgre5/Ntn1/Plxna4/Efnb2/Epha7/L1cam	7
GO:0071383	GO:0071383	cellular response to steroid hormone stimulus	6/130	219/28928	0.0273973	6.09652	5.08662	0.00048057	0.0192399	0.0153565	Sfrp1/Ccl2/Dab2/Tbx2/Esrra/Agtr1b	6
GO:0010811	GO:0010811	positive regulation of cell-substrate adhesion	5/130	144/28928	0.0347222	7.7265	5.43672	0.000495444	0.0194875	0.0155541	Rac3/Has2/Dab2/Jup/L1cam	5
GO:0007178	GO:0007178	cell surface receptor protein serine/threonine kinase signaling pathway	8/130	405/28928	0.0197531	4.39552	4.62358	0.000506844	0.0195922	0.0156377	Rgmb/Sfrp1/Ccl2/Itga8/Ppm1l/Dab2/Igsf1/Lef1	8
GO:0071347	GO:0071347	cellular response to interleukin-1	4/130	82/28928	0.0487805	10.8548	6.00418	0.000519345	0.0197131	0.0157342	Sfrp1/Ccl2/Has2/Ankrd1	4
GO:0008360	GO:0008360	regulation of cell shape	5/130	146/28928	0.0342466	7.62065	5.38839	0.000527557	0.0197131	0.0157342	Rac3/Arhgap18/Plxna4/Rhou/Fblim1	5
GO:0032535	GO:0032535	regulation of cellular component size	8/130	411/28928	0.0194647	4.33135	4.57016	0.000558105	0.0199954	0.0159595	Ntn1/Arhgap18/Plxna4/Sema5a/Sema6d/Epha7/L1cam/Kank3	8
GO:0051100	GO:0051100	negative regulation of binding	5/130	148/28928	0.0337838	7.51767	5.34097	0.000561211	0.0199954	0.0159595	Nes/Dab2/Lef1/Mdfi/Sumo3	5
GO:0010721	GO:0010721	negative regulation of cell development	7/130	314/28928	0.022293	4.96071	4.74122	0.000561868	0.0199954	0.0159595	Ntn1/Sfrp1/Lrrc17/Sema5a/Socs5/Sema6d/Epha7	7
GO:0030517	GO:0030517	negative regulation of axon extension	3/130	37/28928	0.0810811	18.0424	6.96936	0.000616178	0.0215855	0.0172286	Ntn1/Sema5a/Sema6d	3
GO:0002761	GO:0002761	regulation of myeloid leukocyte differentiation	5/130	154/28928	0.0324675	7.22478	5.20387	0.000671887	0.0231749	0.0184973	Sfrp1/Il34/Lrrc17/Esrra/Lef1	5
GO:0050920	GO:0050920	regulation of chemotaxis	6/130	235/28928	0.0255319	5.68144	4.84136	0.000695472	0.023625	0.0188565	Ccl2/Il34/St6gal1/Plxna4/Sema5a/Efnb2	6
GO:0050678	GO:0050678	regulation of epithelial cell proliferation	8/130	432/28928	0.0185185	4.1208	4.39094	0.000771581	0.02558	0.0204169	Sfrp1/Ccl2/Has2/Tnfaip3/Sema5a/Dab2/Efnb2/Agtr1b	8
GO:0071549	GO:0071549	cellular response to dexamethasone stimulus	3/130	40/28928	0.075	16.6892	6.67137	0.000775843	0.02558	0.0204169	Ccl2/Tbx2/Agtr1b	3
GO:0050679	GO:0050679	positive regulation of epithelial cell proliferation	6/130	241/28928	0.0248963	5.53999	4.75514	0.000792871	0.0257626	0.0205626	Sfrp1/Ccl2/Has2/Tnfaip3/Sema5a/Agtr1b	6
GO:0001649	GO:0001649	osteoblast differentiation	6/130	242/28928	0.0247934	5.5171	4.74105	0.000810079	0.0259457	0.0207088	Sfrp1/Map2k6/Areg/Esrra/Lef1/Snai1	6
GO:1900026	GO:1900026	positive regulation of substrate adhesion-dependent cell spreading	3/130	41/28928	0.0731707	16.2822	6.57912	0.000834357	0.0263469	0.021029	Rac3/Has2/Dab2	3
GO:0060326	GO:0060326	cell chemotaxis	7/130	337/28928	0.0207715	4.62214	4.49374	0.000850624	0.0264875	0.0211412	Rac3/Ccl2/Il34/Sema5a/Bcar1/Lef1/Agtr1b	7
GO:0051384	GO:0051384	response to glucocorticoid	5/130	163/28928	0.0306748	6.82586	5.01146	0.00086754	0.0266442	0.0212663	Ccl2/Areg/Tbx2/Acsbg1/Agtr1b	5
GO:0022409	GO:0022409	positive regulation of cell-cell adhesion	7/130	340/28928	0.0205882	4.58136	4.46311	0.000895621	0.0271349	0.021658	Gcnt1/Ccl2/Has2/Socs5/Efnb2/Lef1/L1cam	7
GO:0051098	GO:0051098	regulation of binding	7/130	349/28928	0.0200573	4.46321	4.37331	0.00104198	0.0306677	0.0244777	Ebf2/Nes/Dab2/Plcl1/Lef1/Mdfi/Sumo3	7
GO:0003002	GO:0003002	regionalization	8/130	454/28928	0.0176211	3.92111	4.21497	0.00106126	0.0306677	0.0244777	Sfrp1/Bhlhe22/Sema3c/Tbx2/Mllt3/Lef1/Snai1/Mdfi	8
GO:0002934	GO:0002934	desmosome organization	2/130	11/28928	0.181818	40.4587	8.79438	0.00107335	0.0306677	0.0244777	Jup/Pkp2	2
GO:0060600	GO:0060600	dichotomous subdivision of an epithelial terminal unit	2/130	11/28928	0.181818	40.4587	8.79438	0.00107335	0.0306677	0.0244777	Sema3c/Areg	2
GO:2000060	GO:2000060	positive regulation of ubiquitin-dependent protein catabolic process	4/130	100/28928	0.04	8.90092	5.31756	0.00109414	0.0306677	0.0244777	L3mbtl3/Dab2/Socs5/Sumo3	4
GO:0001837	GO:0001837	epithelial to mesenchymal transition	5/130	172/28928	0.0290698	6.46869	4.8331	0.0011028	0.0306677	0.0244777	Sfrp1/Has2/Dab2/Lef1/Snai1	5
GO:0072073	GO:0072073	kidney epithelium development	5/130	173/28928	0.0289017	6.4313	4.81407	0.00113159	0.0306677	0.0244777	Sfrp1/Efnb2/Epha7/Basp1/Agtr1b	5
GO:0014033	GO:0014033	neural crest cell differentiation	4/130	101/28928	0.039604	8.8128	5.28457	0.00113533	0.0306677	0.0244777	Sfrp1/Sema3c/Sema5a/Sema6d	4
GO:0050772	GO:0050772	positive regulation of axonogenesis	4/130	101/28928	0.039604	8.8128	5.28457	0.00113533	0.0306677	0.0244777	Ntn1/Plxna4/Sema5a/L1cam	4
GO:0043954	GO:0043954	cellular component maintenance	4/130	102/28928	0.0392157	8.7264	5.25203	0.0011776	0.0314308	0.0250868	Whrn/Plxna4/Pkp2/L1cam	4
GO:0070555	GO:0070555	response to interleukin-1	4/130	103/28928	0.038835	8.64167	5.21993	0.00122097	0.0322048	0.0257046	Sfrp1/Ccl2/Has2/Ankrd1	4
GO:0030879	GO:0030879	mammary gland development	5/130	178/28928	0.0280899	6.25065	4.72113	0.00128395	0.0330949	0.026415	Ntn1/Ccl2/Areg/Tbx2/Lef1	5
GO:0098911	GO:0098911	regulation of ventricular cardiac muscle cell action potential	2/130	12/28928	0.166667	37.0872	8.40072	0.00128423	0.0330949	0.026415	Jup/Pkp2	2
GO:0007229	GO:0007229	integrin-mediated signaling pathway	4/130	105/28928	0.0380952	8.47707	5.15702	0.00131102	0.0333303	0.0266029	Tec/Itga8/Bcar1/Dab2	4
GO:0120163	GO:0120163	negative regulation of cold-induced thermogenesis	3/130	48/28928	0.0625	13.9077	6.0133	0.0013231	0.0333303	0.0266029	Map2k6/Plcl1/Npr3	3
GO:0006346	GO:0006346	DNA methylation-dependent heterochromatin formation	3/130	49/28928	0.0612245	13.6239	5.94212	0.00140479	0.0342702	0.0273531	L3mbtl3/Tex15/Tdrd9	3
GO:0007015	GO:0007015	actin filament organization	8/130	476/28928	0.0168067	3.73988	4.04969	0.00143218	0.0342702	0.0273531	Rac3/Arhgap6/Arhgap18/Sema5a/Bcar1/Rhou/Kank3/Enah	8
GO:0010717	GO:0010717	regulation of epithelial to mesenchymal transition	4/130	108/28928	0.037037	8.2416	5.06572	0.00145466	0.0342702	0.0273531	Sfrp1/Dab2/Lef1/Snai1	4
GO:0141091	GO:0141091	transforming growth factor beta receptor superfamily signaling pathway	7/130	371/28928	0.0188679	4.19855	4.16606	0.00147951	0.0342702	0.0273531	Rgmb/Sfrp1/Ccl2/Itga8/Dab2/Igsf1/Lef1	7
GO:0031960	GO:0031960	response to corticosteroid	5/130	184/28928	0.0271739	6.04682	4.61419	0.00148621	0.0342702	0.0273531	Ccl2/Areg/Tbx2/Acsbg1/Agtr1b	5
GO:0045766	GO:0045766	positive regulation of angiogenesis	5/130	184/28928	0.0271739	6.04682	4.61419	0.00148621	0.0342702	0.0273531	Ddah1/Sema5a/Jup/Cela1/Adam12	5
GO:0043392	GO:0043392	negative regulation of DNA binding	3/130	50/28928	0.06	13.3514	5.87299	0.00148958	0.0342702	0.0273531	Lef1/Mdfi/Sumo3	3
GO:0009950	GO:0009950	dorsal/ventral axis specification	2/130	13/28928	0.153846	34.2343	8.05265	0.00151327	0.0342702	0.0273531	Sfrp1/Mdfi	2
GO:0036302	GO:0036302	atrioventricular canal development	2/130	13/28928	0.153846	34.2343	8.05265	0.00151327	0.0342702	0.0273531	Has2/Tbx2	2
GO:2000095	GO:2000095	regulation of Wnt signaling pathway, planar cell polarity pathway	2/130	13/28928	0.153846	34.2343	8.05265	0.00151327	0.0342702	0.0273531	Dab2/Mllt3	2
GO:0006694	GO:0006694	steroid biosynthetic process	5/130	187/28928	0.026738	5.94981	4.56248	0.00159571	0.0350625	0.0279854	Cyp51/Dab2/Pmvk/Msmo1/Snai1	5
GO:1904018	GO:1904018	positive regulation of vasculature development	5/130	187/28928	0.026738	5.94981	4.56248	0.00159571	0.0350625	0.0279854	Ddah1/Sema5a/Jup/Cela1/Adam12	5
GO:0021954	GO:0021954	central nervous system neuron development	4/130	111/28928	0.036036	8.01885	4.97789	0.00160892	0.0350625	0.0279854	Rac3/Bhlhe22/Plxna4/L1cam	4
GO:0050767	GO:0050767	regulation of neurogenesis	8/130	485/28928	0.0164948	3.67048	3.98488	0.00161081	0.0350625	0.0279854	Ntn1/Il34/Plxna4/Sema5a/Sema6d/Epha7/Lef1/L1cam	8
GO:0035810	GO:0035810	positive regulation of urine volume	2/130	14/28928	0.142857	31.789	7.74191	0.00176029	0.0375864	0.03	Has2/Npr3	2
GO:0072178	GO:0072178	nephric duct morphogenesis	2/130	14/28928	0.142857	31.789	7.74191	0.00176029	0.0375864	0.03	Efnb2/Epha7	2
GO:0097305	GO:0097305	response to alcohol	7/130	384/28928	0.0182292	4.05641	4.051	0.00179849	0.0378544	0.0302138	Sfrp1/Ccl2/St6gal1/Jup/Pmvk/Adcy8/Ptgfr	7
GO:0022604	GO:0022604	regulation of cell morphogenesis	6/130	284/28928	0.0211268	4.70119	4.2114	0.00183393	0.0378544	0.0302138	Rac3/Syt17/Arhgap18/Plxna4/Rhou/Fblim1	6
GO:0045773	GO:0045773	positive regulation of axon extension	3/130	54/28928	0.0555556	12.3624	5.61507	0.00186061	0.0378544	0.0302138	Ntn1/Sema5a/L1cam	3
GO:1903039	GO:1903039	positive regulation of leukocyte cell-cell adhesion	6/130	285/28928	0.0210526	4.6847	4.20008	0.00186659	0.0378544	0.0302138	Gcnt1/Ccl2/Has2/Socs5/Efnb2/Lef1	6
GO:0015718	GO:0015718	monocarboxylic acid transport	5/130	194/28928	0.0257732	5.73513	4.44608	0.00187415	0.0378544	0.0302138	Stard10/Map2k6/Plin2/Slc27a1/Fabp4	5
GO:0048754	GO:0048754	branching morphogenesis of an epithelial tube	5/130	194/28928	0.0257732	5.73513	4.44608	0.00187415	0.0378544	0.0302138	Sema5a/Areg/Tbx2/Lef1/Agtr1b	5
GO:0035282	GO:0035282	segmentation	4/130	118/28928	0.0338983	7.54316	4.78519	0.00201245	0.0398277	0.0317889	Sfrp1/Sema3c/Mllt3/Lef1	4
GO:0086069	GO:0086069	bundle of His cell to Purkinje myocyte communication	2/130	15/28928	0.133333	29.6697	7.46217	0.00202514	0.0398277	0.0317889	Jup/Pkp2	2
GO:0141196	GO:0141196	retrotransposon silencing by piRNA-directed DNA methylation	2/130	15/28928	0.133333	29.6697	7.46217	0.00202514	0.0398277	0.0317889	Tex15/Tdrd9	2
GO:0010718	GO:0010718	positive regulation of epithelial to mesenchymal transition	3/130	56/28928	0.0535714	11.9209	5.49611	0.00206581	0.0401105	0.0320145	Dab2/Lef1/Snai1	3
GO:0045833	GO:0045833	negative regulation of lipid metabolic process	4/130	119/28928	0.0336134	7.47977	4.75895	0.0020753	0.0401105	0.0320145	Bscl2/Slc27a1/Snai1/Sik1	4
GO:0048863	GO:0048863	stem cell differentiation	6/130	297/28928	0.020202	4.49542	4.06819	0.0022939	0.0438453	0.0349956	Sfrp1/Sema3c/Sema5a/Sema6d/Tbx2/Mllt3	6
GO:0141176	GO:0141176	gene silencing by piRNA-directed DNA methylation	2/130	16/28928	0.125	27.8154	7.20854	0.00230765	0.0438453	0.0349956	Tex15/Tdrd9	2
GO:0071548	GO:0071548	response to dexamethasone	3/130	59/28928	0.0508475	11.3147	5.32857	0.00239911	0.0441496	0.0352384	Ccl2/Tbx2/Agtr1b	3
GO:0140719	GO:0140719	constitutive heterochromatin formation	3/130	59/28928	0.0508475	11.3147	5.32857	0.00239911	0.0441496	0.0352384	L3mbtl3/Tex15/Tdrd9	3
GO:0015908	GO:0015908	fatty acid transport	4/130	124/28928	0.0322581	7.17816	4.63219	0.00240996	0.0441496	0.0352384	Map2k6/Plin2/Slc27a1/Fabp4	4
GO:0003007	GO:0003007	heart morphogenesis	6/130	301/28928	0.0199336	4.43568	4.02578	0.00245154	0.0441496	0.0352384	Sema3c/Has2/Tbx2/Pkp2/Snai1/Ankrd1	6
GO:0032355	GO:0032355	response to estradiol	4/130	125/28928	0.032	7.12074	4.60768	0.00248108	0.0441496	0.0352384	Sfrp1/Ccl2/Areg/Ptgfr	4
GO:0072132	GO:0072132	mesenchyme morphogenesis	3/130	60/28928	0.05	11.1262	5.27538	0.00251716	0.0441496	0.0352384	Tbx2/Lef1/Snai1	3
GO:0051963	GO:0051963	regulation of synapse assembly	5/130	208/28928	0.0240385	5.34911	4.22943	0.00253548	0.0441496	0.0352384	Rac3/Adgre5/Ntn1/Epha7/L1cam	5
GO:0071356	GO:0071356	cellular response to tumor necrosis factor	5/130	208/28928	0.0240385	5.34911	4.22943	0.00253548	0.0441496	0.0352384	Sfrp1/Ccl2/Has2/Fabp4/Ankrd1	5
GO:0007369	GO:0007369	gastrulation	5/130	209/28928	0.0239234	5.32352	4.21471	0.00258842	0.0441496	0.0352384	Sfrp1/Itga8/Tnfaip3/Lef1/Snai1	5
GO:0032488	GO:0032488	Cdc42 protein signal transduction	2/130	17/28928	0.117647	26.1792	6.97713	0.00260766	0.0441496	0.0352384	Ntn1/Rhou	2
GO:0048841	GO:0048841	regulation of axon extension involved in axon guidance	2/130	17/28928	0.117647	26.1792	6.97713	0.00260766	0.0441496	0.0352384	Plxna4/Sema5a	2
GO:0140966	GO:0140966	piRNA-mediated heterochromatin formation	2/130	17/28928	0.117647	26.1792	6.97713	0.00260766	0.0441496	0.0352384	Tex15/Tdrd9	2
GO:0042472	GO:0042472	inner ear morphogenesis	4/130	127/28928	0.0314961	7.0086	4.55946	0.00262762	0.0441496	0.0352384	Ntn1/Whrn/Itga8/Tbx2	4
GO:0001755	GO:0001755	neural crest cell migration	3/130	61/28928	0.0491803	10.9438	5.22344	0.00263873	0.0441496	0.0352384	Sema3c/Sema5a/Sema6d	3
GO:0034113	GO:0034113	heterotypic cell-cell adhesion	3/130	61/28928	0.0491803	10.9438	5.22344	0.00263873	0.0441496	0.0352384	Tnfaip3/Jup/Pkp2	3
GO:0035567	GO:0035567	non-canonical Wnt signaling pathway	3/130	61/28928	0.0491803	10.9438	5.22344	0.00263873	0.0441496	0.0352384	Sfrp1/Dab2/Mllt3	3
GO:0030307	GO:0030307	positive regulation of cell growth	5/130	211/28928	0.0236967	5.27306	4.18555	0.00269672	0.0447855	0.035746	Ntn1/Sfrp1/Syt17/Sema5a/L1cam	5
GO:0090497	GO:0090497	mesenchymal cell migration	3/130	63/28928	0.047619	10.5963	5.12309	0.00289263	0.0473939	0.0378279	Sema3c/Sema5a/Sema6d	3
GO:0060766	GO:0060766	negative regulation of androgen receptor signaling pathway	2/130	18/28928	0.111111	24.7248	6.76483	0.002925	0.0473939	0.0378279	Sfrp1/Dab2	2
GO:0072176	GO:0072176	nephric duct development	2/130	18/28928	0.111111	24.7248	6.76483	0.002925	0.0473939	0.0378279	Efnb2/Epha7	2
GO:1903052	GO:1903052	positive regulation of proteolysis involved in protein catabolic process	4/130	131/28928	0.0305344	6.7946	4.46609	0.00293834	0.0473939	0.0378279	L3mbtl3/Dab2/Socs5/Sumo3	4
GO:0045165	GO:0045165	cell fate commitment	6/130	314/28928	0.0191083	4.25203	3.8929	0.00302061	0.048373	0.0386094	Sfrp1/Bhlhe22/Ebf2/Notch3/Apc2/Tbx2	6
GO:0006695	GO:0006695	cholesterol biosynthetic process	3/130	65/28928	0.0461538	10.2703	5.02715	0.00316107	0.0491119	0.0391992	Cyp51/Pmvk/Msmo1	3
GO:1902653	GO:1902653	secondary alcohol biosynthetic process	3/130	65/28928	0.0461538	10.2703	5.02715	0.00316107	0.0491119	0.0391992	Cyp51/Pmvk/Msmo1	3
GO:1901654	GO:1901654	response to ketone	6/130	318/28928	0.0188679	4.19855	3.85345	0.00321412	0.0491119	0.0391992	Sfrp1/Ccl2/Tbx2/Adcy8/Ptgfr/Agtr1b	6
GO:0048639	GO:0048639	positive regulation of developmental growth	5/130	220/28928	0.0227273	5.05734	4.05876	0.00322504	0.0491119	0.0391992	Ntn1/Syt17/Sema5a/Tbx2/L1cam	5
GO:0010518	GO:0010518	positive regulation of phospholipase activity	2/130	19/28928	0.105263	23.4235	6.56909	0.00325953	0.0491119	0.0391992	Arhgap6/Agtr1b	2
GO:0060707	GO:0060707	trophoblast giant cell differentiation	2/130	19/28928	0.105263	23.4235	6.56909	0.00325953	0.0491119	0.0391992	Snai1/Mdfi	2
GO:0071379	GO:0071379	cellular response to prostaglandin stimulus	2/130	19/28928	0.105263	23.4235	6.56909	0.00325953	0.0491119	0.0391992	Sfrp1/Ptgfr	2
GO:0141005	GO:0141005	retrotransposon silencing by heterochromatin formation	2/130	19/28928	0.105263	23.4235	6.56909	0.00325953	0.0491119	0.0391992	Tex15/Tdrd9	2
GO:0045765	GO:0045765	regulation of angiogenesis	6/130	319/28928	0.0188088	4.18539	3.84369	0.00326391	0.0491119	0.0391992	Ccl2/Ddah1/Sema5a/Jup/Cela1/Adam12	6
GO:0030225	GO:0030225	macrophage differentiation	3/130	66/28928	0.0454545	10.1147	4.98073	0.00330083	0.0493363	0.0393783	Il34/L3mbtl3/Tspan2	3
GO:0048771	GO:0048771	tissue remodeling	5/130	222/28928	0.0225225	5.01178	4.03153	0.00335189	0.0497678	0.0397227	Sfrp1/Ccl2/Sema3c/Npr3/Cela1	5
GO:0090090	GO:0090090	negative regulation of canonical Wnt signaling pathway	4/130	137/28928	0.0291971	6.49702	4.33313	0.00345014	0.0499116	0.0398374	Sfrp1/Apc2/Dab2/Mllt3	4
GO:0045927	GO:0045927	positive regulation of growth	6/130	324/28928	0.0185185	4.1208	3.79548	0.00352154	0.0499116	0.0398374	Ntn1/Sfrp1/Syt17/Sema5a/Tbx2/L1cam	6
GO:0003014	GO:0003014	renal system process	4/130	138/28928	0.0289855	6.44994	4.31174	0.00354095	0.0499116	0.0398374	Has2/Dab2/Npr3/Agtr1b	4
GO:0007159	GO:0007159	leukocyte cell-cell adhesion	7/130	434/28928	0.016129	3.58908	3.65137	0.00354887	0.0499116	0.0398374	Gcnt1/Ccl2/Has2/Socs5/Efnb2/Lef1/L1cam	7
GO:0051055	GO:0051055	negative regulation of lipid biosynthetic process	3/130	68/28928	0.0441176	9.81719	4.89079	0.00359157	0.0499116	0.0398374	Slc27a1/Snai1/Sik1	3
GO:0061337	GO:0061337	cardiac conduction	3/130	68/28928	0.0441176	9.81719	4.89079	0.00359157	0.0499116	0.0398374	Jup/Pkp2/Tmem65	3
GO:0060841	GO:0060841	venous blood vessel development	2/130	20/28928	0.1	22.2523	6.38784	0.00361108	0.0499116	0.0398374	Sema3c/Efnb2	2
GO:0071071	GO:0071071	regulation of phospholipid biosynthetic process	2/130	20/28928	0.1	22.2523	6.38784	0.00361108	0.0499116	0.0398374	Bscl2/Slc27a1	2
GO:0071498	GO:0071498	cellular response to fluid shear stress	2/130	20/28928	0.1	22.2523	6.38784	0.00361108	0.0499116	0.0398374	Has2/Socs5	2
GO:1901881	GO:1901881	positive regulation of protein depolymerization	2/130	20/28928	0.1	22.2523	6.38784	0.00361108	0.0499116	0.0398374	Sema5a/Nes	2
GO:0007162	GO:0007162	negative regulation of cell adhesion	6/130	326/28928	0.0184049	4.09552	3.77647	0.00362872	0.0499116	0.0398374	Arhgap6/Tnfaip3/Plxna4/Sema5a/Bcar1/Socs5	6
GO:1901342	GO:1901342	regulation of vasculature development	6/130	326/28928	0.0184049	4.09552	3.77647	0.00362872	0.0499116	0.0398374	Ccl2/Ddah1/Sema5a/Jup/Cela1/Adam12	6

## Sheet: 3. KEGG_D-1 (1down_8UP)
	category	subcategory	ID	Description	GeneRatio	BgRatio	RichFactor	FoldEnrichment	zScore	pvalue	p.adjust	qvalue	geneID	Count
mmu04360	Organismal Systems	Development and regeneration	mmu04360	Axon guidance - Mus musculus (house mouse)	10/66	181/9810	0.0552486187845304	8.21195379206429	8.05967123966737	3.07643714195598e-07	5.13765002706649e-05	4.63084748736532e-05	170758/18208/20348/243743/20356/13642/214968/13841/16728/13800	10

## Sheet: 4. GO_D-1 (1UP_8down)
	ID	Description	GeneRatio	BgRatio	RichFactor	FoldEnrichment	zScore	pvalue	p.adjust	qvalue	geneID	Count
GO:0060348	GO:0060348	bone development	11/107	252/28928	0.0436507936507936	11.8012164367305	10.4930735520839	2.61440399022955e-09	7.12425087337553e-06	4.38944669938541e-06	Fbln5/Dhrs3/Tgm2/Foxp1/Notch2/Rflnb/Col1a1/Gja1/Fat4/Enpp1/Ltbp3	11
GO:0032496	GO:0032496	response to lipopolysaccharide	13/107	476/28928	0.0273109243697479	7.38364878661745	8.5566767436691	2.4491792924986e-08	2.6538756036753e-05	1.63512567372752e-05	Pde4d/Spon2/Nr4a1/Foxp1/Cldn1/Thbd/Gja1/Abcb1a/Penk/Pde4b/Slpi/Adm/Fgf10	13
GO:0002237	GO:0002237	response to molecule of bacterial origin	13/107	494/28928	0.0263157894736842	7.11460895228726	8.35222618120608	3.77934567728163e-08	2.6538756036753e-05	1.63512567372752e-05	Pde4d/Spon2/Nr4a1/Foxp1/Cldn1/Thbd/Gja1/Abcb1a/Penk/Pde4b/Slpi/Adm/Fgf10	13
GO:0042474	GO:0042474	middle ear morphogenesis	5/107	26/28928	0.192307692307692	51.9913731128684	15.8492419953935	3.89559721640411e-08	2.6538756036753e-05	1.63512567372752e-05	Fgfr1/Eya4/Hoxa2/Enpp1/Prrx2	5
GO:0048659	GO:0048659	smooth muscle cell proliferation	9/107	210/28928	0.0428571428571429	11.5866488651535	9.381669392859	9.14306257465433e-08	4.98296910318661e-05	3.07014416980498e-05	Pde4d/Spon2/Tgm2/Egr1/Foxp1/Prkg1/Klf4/Gja1/Enpp1	9
GO:0033002	GO:0033002	muscle cell proliferation	10/107	293/28928	0.0341296928327645	9.22713789033843	8.62428414287455	1.44174123874425e-07	6.54790812596346e-05	4.0343460978896e-05	Pde4d/Spon2/Fgfr1/Tgm2/Egr1/Foxp1/Prkg1/Klf4/Gja1/Enpp1	10
GO:0090075	GO:0090075	relaxation of muscle	5/107	35/28928	0.142857142857143	38.6221628838451	13.5697087587107	1.87233537529973e-07	6.55120347253683e-05	4.03637645145195e-05	Kcnj2/Pde4d/Pde5a/Hrc/Prkg1	5
GO:0044344	GO:0044344	cellular response to fibroblast growth factor stimulus	7/107	111/28928	0.0630630630630631	17.0494232550307	10.3225168500645	1.92328909285485e-07	6.55120347253683e-05	4.03637645145195e-05	Fgfr1/Chrd/Nr4a1/Col1a1/Fat4/Enpp1/Fgf10	7
GO:0055119	GO:0055119	relaxation of cardiac muscle	4/107	15/28928	0.266666666666667	72.0947040498442	16.7812909070735	2.34012209752385e-07	7.08536968416943e-05	4.36549093046846e-05	Kcnj2/Pde4d/Pde5a/Hrc	4
GO:0032642	GO:0032642	regulation of chemokine production	7/107	117/28928	0.0598290598290598	16.1750938573368	10.0215342349591	2.75794851624526e-07	7.24112165958743e-05	4.46145400175449e-05	Syk/Egr1/Foxp1/Lrp1/Lpl/Klf4/Il1rl1	7
GO:0071774	GO:0071774	response to fibroblast growth factor	7/107	118/28928	0.0593220338983051	16.0380167907492	9.97353242262603	2.92302158735639e-07	7.24112165958743e-05	4.46145400175449e-05	Fgfr1/Chrd/Nr4a1/Col1a1/Fat4/Enpp1/Fgf10	7
GO:0038065	GO:0038065	collagen-activated signaling pathway	4/107	17/28928	0.235294117647059	63.6129741616273	15.7342592381681	4.05702239661507e-07	9.21282169231339e-05	5.67627256368512e-05	Syk/Itga11/Col1a1/Enpp1	4
GO:0032602	GO:0032602	chemokine production	7/107	128/28928	0.0546875	14.785046728972	9.52370747752177	5.0846118781437e-07	0.000106581287445705	6.566765947886e-05	Syk/Egr1/Foxp1/Lrp1/Lpl/Klf4/Il1rl1	7
GO:0031214	GO:0031214	biomineral tissue development	8/107	191/28928	0.0418848167539267	11.3237755052111	8.72215069087387	5.81778312344793e-07	0.000110940198380489	6.83533042653324e-05	Fgfr1/Col1a2/Rflnb/Col1a1/Dnm3os/Gja1/Enpp1/Ltbp3	8
GO:0048762	GO:0048762	mesenchymal cell differentiation	9/107	263/28928	0.0342205323193916	9.25169681248001	8.19094910963818	6.10679991085258e-07	0.000110940198380489	6.83533042653324e-05	Fn1/Fgfr1/Chrd/Rflnb/Col1a1/Nrp2/Gja1/Loxl3/Fgf10	9
GO:0090257	GO:0090257	regulation of muscle system process	9/107	272/28928	0.0330882352941176	8.94557449147884	8.02215474810109	8.07994298200663e-07	0.0001376115289123	8.47862437914512e-05	Kcnj2/Pde4d/Cacna1c/Pde5a/Nr4a1/Foxp1/Hrc/Prkg1/Klf4	9
GO:0001667	GO:0001667	ameboidal-type cell migration	9/107	278/28928	0.0323741007194245	8.75250453842533	7.91391129179497	9.68283829546266e-07	0.000155210202089034	9.56292698530213e-05	Arhgdib/Fn1/Fgfr1/Itga11/Epb41l4b/Cxcl12/Nrp2/Gja1/Fgf10	9
GO:0006935	GO:0006935	chemotaxis	11/107	481/28928	0.0228690228690229	6.18275788369246	6.9840008999835	1.76861690611168e-06	0.000250809745814444	0.000154530775306244	Pde4d/Syk/Fn1/Fgfr1/Nr4a1/Lrp1/Cxcl12/Nrp2/Pde4b/Nbl1/Fgf10	11
GO:0048771	GO:0048771	tissue remodeling	8/107	222/28928	0.036036036036036	9.74252757430328	7.96739266862743	1.80083907949312e-06	0.000250809745814444	0.000154530775306244	Syk/Tgm2/Lrp1/Notch2/Gja1/Enpp1/Ltbp3/Fgf10	8
GO:0042330	GO:0042330	taxis	11/107	483/28928	0.0227743271221532	6.15715640177241	6.96417960170104	1.84080547386748e-06	0.000250809745814444	0.000154530775306244	Pde4d/Syk/Fn1/Fgfr1/Nr4a1/Lrp1/Cxcl12/Nrp2/Pde4b/Nbl1/Fgf10	11
GO:0035265	GO:0035265	organ growth	8/107	227/28928	0.0352422907488987	9.52793445592655	7.85954368104413	2.12563294228521e-06	0.000275826179415581	0.00016994408736566	Fbln5/Fgfr1/Cacna1c/Foxp1/Prkg1/Gja1/Enpp1/Fgf10	8
GO:0010463	GO:0010463	mesenchymal cell proliferation	5/107	58/28928	0.0862068965517241	23.3064776023203	10.3612145173896	2.4701721450926e-06	0.000305964504335333	0.000188513137388646	Fgfr1/Chrd/Foxp1/Fat4/Prrx2	5
GO:0031099	GO:0031099	regeneration	8/107	236/28928	0.0338983050847458	9.16458102328528	7.67358940689627	2.83648061995048e-06	0.000336061290841959	0.000207056594454051	Lrp1/Cxcl12/Cldn1/Klf4/Gja1/Enpp1/Adm/Fgf10	8
GO:0001649	GO:0001649	osteoblast differentiation	8/107	242/28928	0.0330578512396694	8.93736000617904	7.55505844699205	3.41498291415346e-06	0.000379486639204958	0.000233812144676739	Fgfr1/Chrd/Col1a1/Hoxa2/Cebpd/Gja1/Penk/Enpp1	8
GO:0030336	GO:0030336	negative regulation of cell migration	9/107	326/28928	0.0276073619631902	7.46379221374921	7.15133379966408	3.57572105558486e-06	0.000379486639204958	0.000233812144676739	Arhgdib/Chrd/Lrp1/Podn/Cxcl12/Prkg1/Klf4/Gja1/Nbl1	9
GO:0060485	GO:0060485	mesenchyme development	9/107	328/28928	0.0274390243902439	7.4182812856166	7.12297984784184	3.75765004195992e-06	0.000379486639204958	0.000233812144676739	Fn1/Fgfr1/Chrd/Rflnb/Col1a1/Nrp2/Gja1/Loxl3/Fgf10	9
GO:0072567	GO:0072567	chemokine (C-X-C motif) ligand 2 production	4/107	29/28928	0.137931034482759	37.2903641637125	11.913461937408	3.91263547188077e-06	0.000379486639204958	0.000233812144676739	Foxp1/Lrp1/Lpl/Klf4	4
GO:2000341	GO:2000341	regulation of chemokine (C-X-C motif) ligand 2 production	4/107	29/28928	0.137931034482759	37.2903641637125	11.913461937408	3.91263547188077e-06	0.000379486639204958	0.000233812144676739	Foxp1/Lrp1/Lpl/Klf4	4
GO:2000648	GO:2000648	positive regulation of stem cell proliferation	5/107	64/28928	0.078125	21.1214953271028	9.81885948778828	4.03857340805276e-06	0.000379486639204958	0.000233812144676739	Fgfr1/Gja1/Ltbp3/Prrx2/Fgf10	5
GO:2000146	GO:2000146	negative regulation of cell motility	9/107	342/28928	0.0263157894736842	7.11460895228726	6.9309714528049	5.26883755299721e-06	0.000450622541316215	0.000277640928401492	Arhgdib/Chrd/Lrp1/Podn/Cxcl12/Prkg1/Klf4/Gja1/Nbl1	9
GO:0035107	GO:0035107	appendage morphogenesis	7/107	182/28928	0.0384615384615385	10.3982746225737	7.74968728957107	5.33587594480987e-06	0.000450622541316215	0.000277640928401492	Fgfr1/Cacna1c/Notch2/Gja1/Enpp1/Prrx2/Fgf10	7
GO:0035108	GO:0035108	limb morphogenesis	7/107	182/28928	0.0384615384615385	10.3982746225737	7.74968728957107	5.33587594480987e-06	0.000450622541316215	0.000277640928401492	Fgfr1/Cacna1c/Notch2/Gja1/Enpp1/Prrx2/Fgf10	7
GO:0061337	GO:0061337	cardiac conduction	5/107	68/28928	0.0735294117647059	19.8790544255085	9.49676290018309	5.45708031685692e-06	0.000450622541316215	0.000277640928401492	Kcnj2/Pde4d/Cacna1c/Hrc/Gja1	5
GO:0007611	GO:0007611	learning or memory	9/107	356/28928	0.0252808988764045	6.83482095978158	6.74949494695315	7.27448286854933e-06	0.00058302840637638	0.00035921981966985	Pde4d/Nr4a2/Cacna1c/Egr1/Chrd/Pde5a/Pde8b/Synpo/Mme	9
GO:0086064	GO:0086064	cell communication by electrical coupling involved in cardiac conduction	3/107	11/28928	0.272727272727273	73.733220050977	14.7008214929498	7.94467292491089e-06	0.000602189655358982	0.00037102559161664	Pde4d/Hrc/Gja1	3
GO:0040013	GO:0040013	negative regulation of locomotion	9/107	360/28928	0.025	6.7588785046729	6.69943707014525	7.95553306162325e-06	0.000602189655358982	0.00037102559161664	Arhgdib/Chrd/Lrp1/Podn/Cxcl12/Prkg1/Klf4/Gja1/Nbl1	9
GO:0002053	GO:0002053	positive regulation of mesenchymal cell proliferation	4/107	35/28928	0.114285714285714	30.8977303070761	10.7836302252498	8.47953085116605e-06	0.000608404463012564	0.000374854705361676	Fgfr1/Chrd/Foxp1/Prrx2	4
GO:0045444	GO:0045444	fat cell differentiation	8/107	274/28928	0.0291970802919708	7.8935807353844	6.98580700501348	8.48417232824859e-06	0.000608404463012564	0.000374854705361676	Grk5/Nr4a2/Nr4a1/Lpl/Cebpd/Klf4/Enpp1/Fgf10	8
GO:0055074	GO:0055074	calcium ion homeostasis	9/107	365/28928	0.0246575342465753	6.66629112789656	6.63792697814096	8.88301996996932e-06	0.000620672549183754	0.000382413410313119	Pde4d/Fgfr1/Cacna1c/Tgm2/Synpo/Hrc/Trpv6/Cemip/Enpp1	9
GO:0043583	GO:0043583	ear development	8/107	277/28928	0.0288808664259928	7.80809069131887	6.93720276511027	9.18275681153363e-06	0.000625575307785729	0.000385434134589372	Fgfr1/Eya4/Hoxa2/Cebpd/Fat4/Enpp1/Prrx2/Fgf10	8
GO:0019933	GO:0019933	cAMP-mediated signaling	5/107	77/28928	0.0649350649350649	17.555528583566	8.86333251590583	1.00739419122562e-05	0.000625823920652536	0.000385587311807163	Pde4d/Pde5a/Pde8b/Pde4b/Adm	5
GO:0141091	GO:0141091	transforming growth factor beta receptor superfamily signaling pathway	9/107	371/28928	0.0242587601078167	6.55848048970955	6.56562106183006	1.0116781142391e-05	0.000625823920652536	0.000385587311807163	Egr1/Chrd/Lrp1/Col1a2/Notch2/Ltbp3/Nbl1/Fgf10/Chrdl1	9
GO:0048660	GO:0048660	regulation of smooth muscle cell proliferation	7/107	201/28928	0.0348258706467662	9.41535314083787	7.2948153084337	1.02097881353108e-05	0.000625823920652536	0.000385587311807163	Pde4d/Tgm2/Egr1/Foxp1/Prkg1/Klf4/Gja1	7
GO:0051235	GO:0051235	maintenance of location	9/107	372/28928	0.0241935483870968	6.54085016581248	6.55372559477441	1.03360234489817e-05	0.000625823920652536	0.000385587311807163	Pde4d/Cacna1c/Chrd/Lpl/Hrc/Cemip/Gja1/Enpp1/Nbl1	9
GO:0050878	GO:0050878	regulation of body fluid levels	9/107	373/28928	0.0241286863270777	6.52331437448322	6.54187378063091	1.05593153239671e-05	0.000625823920652536	0.000385587311807163	Syk/Thbd/Prkg1/Gja1/Abcb1a/Enpp1/Adm/Fgf10/Prrg1	9
GO:0010649	GO:0010649	regulation of cell communication by electrical coupling	3/107	12/28928	0.25	67.588785046729	14.0576158064688	1.05643671009235e-05	0.000625823920652536	0.000385587311807163	Pde4d/Hrc/Gja1	3
GO:0008016	GO:0008016	regulation of heart contraction	7/107	205/28928	0.0341463414634146	9.23163893321176	7.2067160012159	1.16033541862257e-05	0.000672747662924786	0.000414498318634489	Kcnj2/Pde4d/Cacna1c/Pde5a/Hrc/Gja1/Adm	7
GO:0009214	GO:0009214	cyclic nucleotide catabolic process	3/107	13/28928	0.230769230769231	62.3896477354421	13.4894512540514	1.36966936439839e-05	0.000777572712080334	0.000479083911450751	Pde4d/Pde5a/Pde8b	3
GO:0030282	GO:0030282	bone mineralization	6/107	143/28928	0.041958041958042	11.3435723155349	7.55517487022718	1.57489649126402e-05	0.000856122706369315	0.000527480721065787	Col1a2/Rflnb/Dnm3os/Gja1/Enpp1/Ltbp3	6
GO:0086065	GO:0086065	cell communication involved in cardiac conduction	4/107	41/28928	0.0975609756097561	26.3761112377479	9.90728921063286	1.61228512168555e-05	0.000856122706369315	0.000527480721065787	Pde4d/Cacna1c/Hrc/Gja1	4
GO:0042060	GO:0042060	wound healing	9/107	394/28928	0.0228426395939086	6.17562502965036	6.30258411979892	1.62990905858995e-05	0.000856122706369315	0.000527480721065787	Syk/Fn1/Notch2/Epb41l4b/Cldn1/Thbd/Prkg1/Fgf10/Prrg1	9
GO:0008543	GO:0008543	fibroblast growth factor receptor signaling pathway	5/107	85/28928	0.0588235294117647	15.9032435404068	8.38415136451013	1.63370204518181e-05	0.000856122706369315	0.000527480721065787	Fgfr1/Chrd/Fat4/Enpp1/Fgf10	5
GO:0032722	GO:0032722	positive regulation of chemokine production	5/107	86/28928	0.0581395348837209	15.7183221038905	8.32882824617989	1.72947355867455e-05	0.000889210461771347	0.000547866996243476	Syk/Egr1/Lrp1/Lpl/Il1rl1	5
GO:0050890	GO:0050890	cognition	9/107	401/28928	0.0224438902743142	6.06782110145198	6.226650286292	1.87251305935929e-05	0.000917389992265158	0.000565229179203448	Pde4d/Nr4a2/Cacna1c/Egr1/Chrd/Pde5a/Pde8b/Synpo/Mme	9
GO:0048736	GO:0048736	appendage development	7/107	221/28928	0.0316742081447964	8.56328498329598	6.87704333423817	1.88527851621464e-05	0.000917389992265158	0.000565229179203448	Fgfr1/Cacna1c/Notch2/Gja1/Enpp1/Prrx2/Fgf10	7
GO:0060173	GO:0060173	limb development	7/107	221/28928	0.0316742081447964	8.56328498329598	6.87704333423817	1.88527851621464e-05	0.000917389992265158	0.000565229179203448	Fgfr1/Cacna1c/Notch2/Gja1/Enpp1/Prrx2/Fgf10	7
GO:0072089	GO:0072089	stem cell proliferation	6/107	149/28928	0.0402684563758389	10.8867841686006	7.37223893023829	1.98821073797791e-05	0.000950504256313999	0.000585631787086752	Fgfr1/Gja1/Abcb1a/Ltbp3/Prrx2/Fgf10	6
GO:0007178	GO:0007178	cell surface receptor protein serine/threonine kinase signaling pathway	9/107	405/28928	0.0222222222222222	6.00789200415369	6.18406334115832	2.02447176819825e-05	0.000951152684196594	0.000586031301320547	Egr1/Chrd/Lrp1/Col1a2/Notch2/Ltbp3/Nbl1/Fgf10/Chrdl1	9
GO:0010464	GO:0010464	regulation of mesenchymal cell proliferation	4/107	44/28928	0.0909090909090909	24.5777400169924	9.53649770492234	2.14289091095203e-05	0.000973699250637878	0.000599922860364043	Fgfr1/Chrd/Foxp1/Prrx2	4
GO:0042471	GO:0042471	ear morphogenesis	6/107	151/28928	0.0397350993377483	10.742588351798	7.31356510997748	2.14392495553294e-05	0.000973699250637878	0.000599922860364043	Fgfr1/Eya4/Hoxa2/Enpp1/Prrx2/Fgf10	6
GO:0006942	GO:0006942	regulation of striated muscle contraction	5/107	91/28928	0.0549450549450549	14.8546780322481	8.06549746571267	2.27583360347971e-05	0.00101666337204626	0.000626394235987944	Kcnj2/Pde4d/Cacna1c/Pde5a/Nr4a1	5
GO:2001239	GO:2001239	regulation of extrinsic apoptotic signaling pathway in absence of ligand	4/107	46/28928	0.0869565217391304	23.5091426249492	9.30922015140341	2.56134749017124e-05	0.00112575353398655	0.000693607681973367	Fgfr1/Eya4/Klf4/Fgf10	4
GO:0033273	GO:0033273	response to vitamin	5/107	95/28928	0.0526315789473684	14.2292179045745	7.86937281276208	2.80247122830331e-05	0.00121218001541691	0.000746857411719931	Col1a1/Abcb1a/Mn1/Penk/Enpp1	5
GO:0050679	GO:0050679	positive regulation of epithelial cell proliferation	7/107	241/28928	0.029045643153527	7.85263892659092	6.50897895622832	3.28129174839916e-05	0.00139711250224808	0.00086079939781195	Fgfr1/Nr4a1/Foxp1/Notch2/Cxcl12/Cldn1/Fgf10	7
GO:0050678	GO:0050678	regulation of epithelial cell proliferation	9/107	432/28928	0.0208333333333333	5.63239875389408	5.91078173173928	3.35157041595305e-05	0.00140508144361109	0.000865709281529573	Fgfr1/Nr4a1/Foxp1/Klf9/Notch2/Cxcl12/Cldn1/Gja1/Fgf10	9
GO:0070372	GO:0070372	regulation of ERK1 and ERK2 cascade	8/107	333/28928	0.024024024024024	6.49501838286885	6.14518950074656	3.43806799062877e-05	0.00141950534461566	0.000874596243230125	Syk/Fn1/Pde8b/Lrp1/Notch2/Cxcl12/Klf4/Fgf10	8
GO:0061448	GO:0061448	connective tissue development	8/107	334/28928	0.0239520958083832	6.47557222004589	6.13273716711782	3.5117580227622e-05	0.00142828964358612	0.000880008491171362	Fgfr1/Egr1/Rflnb/Col1a1/Lpl/Enpp1/Ltbp3/Prrx2	8
GO:0060047	GO:0060047	heart contraction	7/107	246/28928	0.0284552845528455	7.69303244434313	6.42354590339336	3.7385903186404e-05	0.00149818509092575	0.000923072996630253	Kcnj2/Pde4d/Cacna1c/Pde5a/Hrc/Gja1/Adm	7
GO:0006937	GO:0006937	regulation of muscle contraction	6/107	169/28928	0.0355029585798817	9.59840734391418	6.83067372912219	4.03706534594697e-05	0.00159434827068196	0.000982321773727752	Kcnj2/Pde4d/Cacna1c/Pde5a/Nr4a1/Prkg1	6
GO:0002263	GO:0002263	cell activation involved in immune response	8/107	343/28928	0.0233236151603499	6.30565924634206	6.02291008681101	4.23650475145142e-05	0.00162629534762053	0.00100200524556436	Enpp3/Syk/Foxp1/Lrp1/Notch2/Stx11/Loxl3/Enpp1	8
GO:0010959	GO:0010959	regulation of metal ion transport	9/107	447/28928	0.0201342281879195	5.44339208430032	5.76872512409988	4.36540955233487e-05	0.00162629534762053	0.00100200524556436	Kcnj2/Pde4d/Cacna1c/Cxcl12/Hrc/Fgf14/Cemip/Gja1/Heph	9
GO:0001837	GO:0001837	epithelial to mesenchymal transition	6/107	172/28928	0.0348837209302326	9.43099326233427	6.75721585086926	4.45369738185216e-05	0.00162629534762053	0.00100200524556436	Fgfr1/Chrd/Rflnb/Col1a1/Gja1/Loxl3	6
GO:0043270	GO:0043270	positive regulation of monoatomic ion transport	7/107	253/28928	0.0276679841897233	7.48018174430202	6.30789996785066	4.46566295942227e-05	0.00162629534762053	0.00100200524556436	Kcnj2/Cacna1c/Cxcl12/Fgf14/Cemip/Abcb1a/Heph	7
GO:0031670	GO:0031670	cellular response to nutrient	4/107	53/28928	0.0754716981132075	20.4041615235408	8.61511111844263	4.50567059346453e-05	0.00162629534762053	0.00100200524556436	Col1a1/Lpl/Mn1/Penk	4
GO:0007229	GO:0007229	integrin-mediated signaling pathway	5/107	105/28928	0.0476190476190476	12.874054294615	7.42699536728025	4.53572280437285e-05	0.00162629534762053	0.00100200524556436	Syk/Fn1/Itgbl1/Itga11/Loxl3	5
GO:0019233	GO:0019233	sensory perception of pain	5/107	105/28928	0.0476190476190476	12.874054294615	7.42699536728025	4.53572280437285e-05	0.00162629534762053	0.00100200524556436	Cxcl12/Abcb1a/Penk/Lxn/Mme	5
GO:0048562	GO:0048562	embryonic organ morphogenesis	8/107	347/28928	0.0230547550432277	6.23297153168682	5.97535157868191	4.59654173342908e-05	0.0016266982108564	0.00100225346067251	Fgfr1/Notch2/Eya4/Hoxa2/Gja1/Enpp1/Prrx2/Fgf10	8
GO:0003015	GO:0003015	heart process	7/107	256/28928	0.02734375	7.39252336448598	6.25968352179539	4.81088530850847e-05	0.00165945094502349	0.00102243332006276	Kcnj2/Pde4d/Cacna1c/Pde5a/Hrc/Gja1/Adm	7
GO:0003018	GO:0003018	vascular process in circulatory system	7/107	256/28928	0.02734375	7.39252336448598	6.25968352179539	4.81088530850847e-05	0.00165945094502349	0.00102243332006276	Cacna1c/Pde5a/Lrp1/Prkg1/Gja1/Abcb1a/Adm	7
GO:0003002	GO:0003002	regionalization	9/107	454/28928	0.0198237885462555	5.35946313145868	5.70460737606906	4.92079630286329e-05	0.00167014637126538	0.00102902306602348	Bhlhe40/Fgfr1/Chrd/Notch2/Hoxa2/Nrp2/Gja1/Nbl1/Fgf10	9
GO:0072091	GO:0072091	regulation of stem cell proliferation	5/107	107/28928	0.0467289719626168	12.6334177657437	7.34570958387867	4.96447178247691e-05	0.00167014637126538	0.00102902306602348	Fgfr1/Gja1/Ltbp3/Prrx2/Fgf10	5
GO:0030502	GO:0030502	negative regulation of bone mineralization	3/107	20/28928	0.15	40.5532710280374	10.7814567214524	5.35749735164192e-05	0.00178038783941759	0.0010969458633978	Rflnb/Enpp1/Ltbp3	3
GO:0003012	GO:0003012	muscle system process	9/107	460/28928	0.0195652173913043	5.28955709061357	5.6506961307895	5.4432981157908e-05	0.00178710691150963	0.00110108566831786	Kcnj2/Pde4d/Cacna1c/Pde5a/Nr4a1/Foxp1/Hrc/Prkg1/Klf4	9
GO:0007584	GO:0007584	response to nutrient	6/107	179/28928	0.0335195530726257	9.06218346995249	6.59260241315206	5.56062083056714e-05	0.00180389187658279	0.00111142734646048	Col1a1/Lpl/Abcb1a/Mn1/Penk/Enpp1	6
GO:0046849	GO:0046849	bone remodeling	5/107	110/28928	0.0454545454545455	12.2888700084962	7.22776394278136	5.66557996023304e-05	0.00181631828136883	0.00111908359586027	Syk/Notch2/Gja1/Enpp1/Ltbp3	5
GO:0034767	GO:0034767	positive regulation of monoatomic ion transmembrane transport	6/107	181/28928	0.0331491712707182	8.96204884597511	6.54721985090809	5.91424902434788e-05	0.00185284169110289	0.00114158667206533	Kcnj2/Cacna1c/Fgf14/Cemip/Abcb1a/Heph	6
GO:2000243	GO:2000243	positive regulation of reproductive process	5/107	111/28928	0.045045045045045	12.1781594678791	7.18946329885853	5.91549457342941e-05	0.00185284169110289	0.00114158667206533	Pde5a/Cdc25b/Gja1/Abcb1a/Rnase10	5
GO:0070371	GO:0070371	ERK1 and ERK2 cascade	8/107	362/28928	0.0220994475138122	5.97469923065007	5.80343950581823	6.18247419303846e-05	0.00190860303229446	0.00117594276639678	Syk/Fn1/Pde8b/Lrp1/Notch2/Cxcl12/Klf4/Fgf10	8
GO:0010644	GO:0010644	cell communication by electrical coupling	3/107	21/28928	0.142857142857143	38.6221628838451	10.5085055859721	6.23360256419109e-05	0.00190860303229446	0.00117594276639678	Pde4d/Hrc/Gja1	3
GO:0048705	GO:0048705	skeletal system morphogenesis	7/107	269/28928	0.0260223048327138	7.03526387103499	6.05941852844125	6.56975564202788e-05	0.00198917601383622	0.00122558599403912	Dhrs3/Rflnb/Col1a1/Hoxa2/Enpp1/Ltbp3/Prrx2	7
GO:0009314	GO:0009314	response to radiation	9/107	474/28928	0.0189873417721519	5.13332544658701	5.52848547552247	6.84737491833131e-05	0.00205045018158822	0.00126333869227744	Bhlhe40/Cacna1c/Egr1/Chrd/Pde8b/Synpo/Thbd/Ticrr/Mme	9
GO:0002027	GO:0002027	regulation of heart rate	5/107	115/28928	0.0434782608695652	11.7545713124746	7.0410405936873	7.00136276092753e-05	0.00207377320907908	0.00127770865030657	Kcnj2/Pde4d/Cacna1c/Hrc/Adm	5
GO:0008344	GO:0008344	adult locomotory behavior	5/107	116/28928	0.0431034482758621	11.6532388011602	7.00507868175269	7.2953739293322e-05	0.0021376230061753	0.00131704826454837	Nr4a2/Cacna1c/Cxcl12/Fgf14/Enpp1	5
GO:0001974	GO:0001974	blood vessel remodeling	4/107	61/28928	0.0655737704918033	17.7282059138961	7.9689760402299	7.84941592020005e-05	0.00224329139304959	0.00138215346090356	Tgm2/Lrp1/Gja1/Fgf10	4
GO:0001822	GO:0001822	kidney development	8/107	375/28928	0.0213333333333333	5.76757632398754	5.662086235165	7.90297151312884e-05	0.00224329139304959	0.00138215346090356	Fgfr1/Egr1/Notch2/Crlf1/Fat4/Enpp1/Mme/Fgf10	8
GO:0034765	GO:0034765	regulation of monoatomic ion transmembrane transport	8/107	375/28928	0.0213333333333333	5.76757632398754	5.662086235165	7.90297151312884e-05	0.00224329139304959	0.00138215346090356	Kcnj2/Pde4d/Cacna1c/Hrc/Fgf14/Cemip/Abcb1a/Heph	8
GO:0002274	GO:0002274	myeloid leukocyte activation	7/107	279/28928	0.025089605734767	6.78310387565739	5.91421931101527	8.2540060760796e-05	0.00229511903646091	0.00141408589595563	Enpp3/Syk/Fn1/Foxp1/Notch2/Stx11/Il1rl1	7
GO:1903522	GO:1903522	regulation of blood circulation	7/107	279/28928	0.025089605734767	6.78310387565739	5.91421931101527	8.2540060760796e-05	0.00229511903646091	0.00141408589595563	Kcnj2/Pde4d/Cacna1c/Pde5a/Hrc/Gja1/Adm	7
GO:0014909	GO:0014909	smooth muscle cell migration	5/107	122/28928	0.040983606557377	11.0801286961851	6.79819437765841	9.26461293009342e-05	0.00251394902833052	0.00154891306622392	Pde4d/Egr1/Lrp1/Prkg1/Enpp1	5
GO:0048661	GO:0048661	positive regulation of smooth muscle cell proliferation	5/107	122/28928	0.040983606557377	11.0801286961851	6.79819437765841	9.26461293009342e-05	0.00251394902833052	0.00154891306622392	Pde4d/Tgm2/Egr1/Foxp1/Gja1	5
GO:0010232	GO:0010232	vascular transport	3/107	24/28928	0.125	33.7943925233645	9.79298977454722	9.41001104182433e-05	0.00251394902833052	0.00154891306622392	Lrp1/Gja1/Abcb1a	3
GO:0010880	GO:0010880	regulation of release of sequestered calcium ion into cytosol by sarcoplasmic reticulum	3/107	24/28928	0.125	33.7943925233645	9.79298977454722	9.41001104182433e-05	0.00251394902833052	0.00154891306622392	Pde4d/Cacna1c/Hrc	3
GO:0051924	GO:0051924	regulation of calcium ion transport	7/107	289/28928	0.0242214532871972	6.54839439899104	5.77598936902536	0.000102751882359939	0.00269663941464473	0.00166147363258652	Pde4d/Cacna1c/Cxcl12/Hrc/Fgf14/Cemip/Gja1	7
GO:0072001	GO:0072001	renal system development	8/107	390/28928	0.0205128205128205	5.54574646537263	5.50699662521792	0.000103646702860323	0.00269663941464473	0.00166147363258652	Fgfr1/Egr1/Notch2/Crlf1/Fat4/Enpp1/Mme/Fgf10	8
GO:0032355	GO:0032355	response to estradiol	5/107	125/28928	0.04	10.8142056074766	6.70008574140263	0.000103907206802825	0.00269663941464473	0.00166147363258652	Col1a1/Gja1/Abcb1a/Penk/Fgf10	5
GO:0007626	GO:0007626	locomotory behavior	7/107	292/28928	0.023972602739726	6.48111637434387	5.73579123309767	0.000109544592076313	0.00281612276799955	0.00173509060935173	Nr4a2/Cacna1c/Egr1/Cxcl12/Fgf14/Penk/Enpp1	7
GO:0001704	GO:0001704	formation of primary germ layer	5/107	128/28928	0.0390625	10.5607476635514	6.60525610135917	0.000116190897288446	0.00295906724402819	0.00182316262838241	Fn1/Fgfr1/Chrd/Col12a1/Gja1	5
GO:0048167	GO:0048167	regulation of synaptic plasticity	8/107	402/28928	0.0199004975124378	5.3802017947645	5.38859781079179	0.00012763832267802	0.00322050397497781	0.00198424098120313	Egr1/Chrd/Synpo/Fgf14/Penk/Enpp1/Mme/Chrdl1	8
GO:0007369	GO:0007369	gastrulation	6/107	209/28928	0.0287081339712919	7.76139158431338	5.97741816296149	0.000130442355896601	0.00326105889741501	0.00200922798314899	Fn1/Fgfr1/Chrd/Col12a1/Klf4/Gja1	6
GO:0070168	GO:0070168	negative regulation of biomineral tissue development	3/107	27/28928	0.111111111111111	30.0394600207684	9.19820421856422	0.000134896068512604	0.00334174351542588	0.00205893999308712	Rflnb/Enpp1/Ltbp3	3
GO:0014808	GO:0014808	release of sequestered calcium ion into cytosol by sarcoplasmic reticulum	3/107	28/28928	0.107142857142857	28.9666221628838	9.02109327354991	0.000150677687501012	0.00366604195035944	0.00225874916883566	Pde4d/Cacna1c/Hrc	3
GO:0060445	GO:0060445	branching involved in salivary gland morphogenesis	3/107	28/28928	0.107142857142857	28.9666221628838	9.02109327354991	0.000150677687501012	0.00366604195035944	0.00225874916883566	Fgfr1/Tgm2/Fgf10	3
GO:0031102	GO:0031102	neuron projection regeneration	4/107	73/28928	0.0547945205479452	14.8139802842146	7.20043586598749	0.000158236443789966	0.00381587884360759	0.00235106779548203	Lrp1/Klf4/Enpp1/Adm	4
GO:0014812	GO:0014812	muscle cell migration	5/107	138/28928	0.036231884057971	9.79547609372884	6.31054876645549	0.00016532817508248	0.0039037864759319	0.00240523010298846	Pde4d/Egr1/Lrp1/Prkg1/Enpp1	5
GO:0021700	GO:0021700	developmental maturation	8/107	418/28928	0.0191387559808612	5.17426105620892	5.23791205489468	0.000166602734467452	0.0039037864759319	0.00240523010298846	Nr4a2/Fgfr1/Rflnb/Cdc25b/Gja1/Fat4/Enpp1/Chrdl1	8
GO:0055117	GO:0055117	regulation of cardiac muscle contraction	4/107	74/28928	0.0540540540540541	14.6137913614549	7.1446506914856	0.000166805043665341	0.0039037864759319	0.00240523010298846	Kcnj2/Pde4d/Cacna1c/Pde5a	4
GO:0043931	GO:0043931	ossification involved in bone maturation	3/107	29/28928	0.103448275862069	27.9677731227844	8.85302603152715	0.000167612116581296	0.0039037864759319	0.00240523010298846	Rflnb/Fat4/Enpp1	3
GO:0045165	GO:0045165	cell fate commitment	7/107	314/28928	0.0222929936305732	6.02702541817965	5.45727303534774	0.00017134824161685	0.00395698269835521	0.00243800575717105	Fgfr1/Chrd/Notch2/Hoxa2/Loxl3/Fgf10/Chrdl1	7
GO:1905330	GO:1905330	regulation of morphogenesis of an epithelium	4/107	75/28928	0.0533333333333333	14.4189408099688	7.08993812431959	0.000175703817341485	0.00402346976685333	0.00247897026678167	Fgfr1/Foxp1/Gja1/Fgf10	4
GO:0006929	GO:0006929	substrate-dependent cell migration	3/107	30/28928	0.1	27.0355140186916	8.69324569761331	0.000185735490933141	0.00414860010485909	0.00255606650593925	Fn1/Fgfr1/Itga11	3
GO:0071295	GO:0071295	cellular response to vitamin	3/107	30/28928	0.1	27.0355140186916	8.69324569761331	0.000185735490933141	0.00414860010485909	0.00255606650593925	Col1a1/Mn1/Penk	3
GO:1903514	GO:1903514	release of sequestered calcium ion into cytosol by endoplasmic reticulum	3/107	30/28928	0.1	27.0355140186916	8.69324569761331	0.000185735490933141	0.00414860010485909	0.00255606650593925	Pde4d/Cacna1c/Hrc	3
GO:2000241	GO:2000241	regulation of reproductive process	6/107	224/28928	0.0267857142857143	7.24165554072096	5.71401873390789	0.000190009691872312	0.00420956431180528	0.00259362822880904	Arhgdib/Pde5a/Cdc25b/Gja1/Abcb1a/Rnase10	6
GO:0008542	GO:0008542	visual learning	4/107	78/28928	0.0512820512820513	13.8643661634316	6.93189298772334	0.000204456571052238	0.00443225319060379	0.0027308329653358	Cacna1c/Chrd/Pde8b/Synpo	4
GO:0097192	GO:0097192	extrinsic apoptotic signaling pathway in absence of ligand	4/107	78/28928	0.0512820512820513	13.8643661634316	6.93189298772334	0.000204456571052238	0.00443225319060379	0.0027308329653358	Fgfr1/Eya4/Klf4/Fgf10	4
GO:0070977	GO:0070977	bone maturation	3/107	31/28928	0.0967741935483871	26.1634006632499	8.54108147238089	0.00020508350962031	0.00443225319060379	0.0027308329653358	Rflnb/Fat4/Enpp1	3
GO:0030326	GO:0030326	embryonic limb morphogenesis	5/107	145/28928	0.0344827586206897	9.32259104092813	6.12158086483431	0.000208193911338453	0.00443225319060379	0.0027308329653358	Fgfr1/Cacna1c/Notch2/Gja1/Prrx2	5
GO:0035113	GO:0035113	embryonic appendage morphogenesis	5/107	145/28928	0.0344827586206897	9.32259104092813	6.12158086483431	0.000208193911338453	0.00443225319060379	0.0027308329653358	Fgfr1/Cacna1c/Notch2/Gja1/Prrx2	5
GO:0007162	GO:0007162	negative regulation of cell adhesion	7/107	326/28928	0.0214723926380368	5.80517172180494	5.31628892312456	0.000215426899656678	0.00455068450825153	0.00280380175399756	Pde5a/Lrp1/Col1a1/Cxcl12/Prkg1/Klf4/Loxl3	7
GO:0038034	GO:0038034	signal transduction in absence of ligand	4/107	80/28928	0.05	13.5177570093458	6.83128995872074	0.000225414881609227	0.00466839302214055	0.0028763252034048	Fgfr1/Eya4/Klf4/Fgf10	4
GO:0010460	GO:0010460	positive regulation of heart rate	3/107	32/28928	0.09375	25.3457943925234	8.3959363733034	0.000225691438809773	0.00466839302214055	0.0028763252034048	Pde4d/Hrc/Adm	3
GO:0030278	GO:0030278	regulation of ossification	5/107	148/28928	0.0337837837837838	9.13361960090932	6.0444721926042	0.000228956921849488	0.00466839302214055	0.0028763252034048	Dhrs3/Rflnb/Gja1/Enpp1/Ltbp3	5
GO:0007565	GO:0007565	female pregnancy	6/107	232/28928	0.0258620689655172	6.9919432806961	5.58328848624272	0.000229565014666728	0.00466839302214055	0.0028763252034048	Arhgdib/Klf9/Thbd/Gja1/Abcb1a/Adm	6
GO:0061138	GO:0061138	morphogenesis of a branching epithelium	6/107	232/28928	0.0258620689655172	6.9919432806961	5.58328848624272	0.000229565014666728	0.00466839302214055	0.0028763252034048	Fgfr1/Tgm2/Cxcl12/Fat4/Adm/Fgf10	6
GO:0042476	GO:0042476	odontogenesis	5/107	149/28928	0.0335570469798658	9.07232014050053	6.01925477306821	0.000236216464018575	0.00475231800767701	0.00292803369280341	Fgfr1/Col1a1/Enpp1/Adm/Fgf10	5
GO:0051216	GO:0051216	cartilage development	6/107	234/28928	0.0256410256410256	6.93218308171579	5.55157219072456	0.000240400327720433	0.00475231800767701	0.00292803369280341	Fgfr1/Rflnb/Col1a1/Enpp1/Ltbp3/Prrx2	6
GO:0050769	GO:0050769	positive regulation of neurogenesis	7/107	332/28928	0.0210843373493976	5.70025897984461	5.24840389827777	0.00024066784772823	0.00475231800767701	0.00292803369280341	Fn1/Tgm2/Lrp1/Notch2/Cxcl12/Caprin2/Mme	7
GO:0071695	GO:0071695	anatomical structure maturation	7/107	332/28928	0.0210843373493976	5.70025897984461	5.24840389827777	0.00024066784772823	0.00475231800767701	0.00292803369280341	Nr4a2/Fgfr1/Rflnb/Cdc25b/Gja1/Fat4/Enpp1	7
GO:0008045	GO:0008045	motor neuron axon guidance	3/107	33/28928	0.0909090909090909	24.5777400169924	8.25727710065415	0.000247594114971567	0.00478506356948596	0.00294820913310675	Foxp1/Cxcl12/Hoxa2	3
GO:1901099	GO:1901099	negative regulation of signal transduction in absence of ligand	3/107	33/28928	0.0909090909090909	24.5777400169924	8.25727710065415	0.000247594114971567	0.00478506356948596	0.00294820913310675	Eya4/Klf4/Fgf10	3
GO:2001240	GO:2001240	negative regulation of extrinsic apoptotic signaling pathway in absence of ligand	3/107	33/28928	0.0909090909090909	24.5777400169924	8.25727710065415	0.000247594114971567	0.00478506356948596	0.00294820913310675	Eya4/Klf4/Fgf10	3
GO:0060326	GO:0060326	cell chemotaxis	7/107	337/28928	0.0207715133531157	5.615685404476	5.19308632724524	0.000263477443437501	0.00505616924906471	0.00311524479082886	Pde4d/Syk/Fgfr1/Nr4a1/Cxcl12/Pde4b/Nbl1	7
GO:0007632	GO:0007632	visual behavior	4/107	84/28928	0.0476190476190476	12.874054294615	6.64048796505791	0.000271904534851992	0.00513192639957026	0.00316192085265652	Cacna1c/Chrd/Pde8b/Synpo	4
GO:1990874	GO:1990874	vascular associated smooth muscle cell proliferation	4/107	84/28928	0.0476190476190476	12.874054294615	6.64048796505791	0.000271904534851992	0.00513192639957026	0.00316192085265652	Spon2/Prkg1/Gja1/Enpp1	4
GO:0002366	GO:0002366	leukocyte activation involved in immune response	7/107	339/28928	0.0206489675516224	5.58255451713396	5.17126830287241	0.000273074982729427	0.00513192639957026	0.00316192085265652	Enpp3/Syk/Foxp1/Notch2/Stx11/Loxl3/Enpp1	7
GO:0001936	GO:0001936	regulation of endothelial cell proliferation	5/107	154/28928	0.0324675324675325	8.77776429178298	5.89663277803077	0.000275177049292748	0.00513600999536123	0.0031644368682187	Fgfr1/Nr4a1/Cxcl12/Gja1/Fgf10	5
GO:1904062	GO:1904062	regulation of monoatomic cation transmembrane transport	7/107	340/28928	0.0205882352941176	5.56613523914239	5.16042423260967	0.000277978196135053	0.00515299717325182	0.00317490313523386	Kcnj2/Pde4d/Cacna1c/Hrc/Fgf14/Cemip/Heph	7
GO:0090596	GO:0090596	sensory organ morphogenesis	7/107	341/28928	0.0205278592375367	5.5498122619015	5.14962304227445	0.000282952031812288	0.0052035640369681	0.00320605876927633	Fgfr1/Notch2/Eya4/Hoxa2/Enpp1/Prrx2/Fgf10	7
GO:0051279	GO:0051279	regulation of release of sequestered calcium ion into cytosol	4/107	85/28928	0.0470588235294118	12.7225948323255	6.59480664008246	0.000284525152847063	0.0052035640369681	0.00320605876927633	Pde4d/Cacna1c/Hrc/Cemip	4
GO:0010466	GO:0010466	negative regulation of peptidase activity	6/107	242/28928	0.0247933884297521	6.70302000463428	5.42833504160514	0.000287834071964418	0.00522898564068693	0.00322172171777717	Serpinb1a/Nr4a1/Pi15/Klf4/Slpi/Lxn	6
GO:0048799	GO:0048799	animal organ maturation	3/107	35/28928	0.0857142857142857	23.1732977303071	7.99755169178878	0.00029542092467278	0.00528770488190836	0.00325790025558429	Rflnb/Fat4/Enpp1	3
GO:0070296	GO:0070296	sarcoplasmic reticulum calcium ion transport	3/107	35/28928	0.0857142857142857	23.1732977303071	7.99755169178878	0.00029542092467278	0.00528770488190836	0.00325790025558429	Pde4d/Cacna1c/Hrc	3
GO:0034103	GO:0034103	regulation of tissue remodeling	4/107	86/28928	0.0465116279069767	12.5746576831124	6.54988626899851	0.000297560782957322	0.00528770488190836	0.00325790025558429	Syk/Lrp1/Gja1/Ltbp3	4
GO:0001558	GO:0001558	regulation of cell growth	8/107	456/28928	0.0175438596491228	4.74307263485817	4.90897423290635	0.000299515629643269	0.00528770488190836	0.00325790025558429	Fn1/Foxp1/Lrp1/Cxcl12/Caprin2/Gja1/Enpp1/Kazald1	8
GO:0051056	GO:0051056	regulation of small GTPase mediated signal transduction	6/107	244/28928	0.0245901639344262	6.64807721771105	5.39839608217514	0.000300768534567265	0.00528770488190836	0.00325790025558429	Arhgap29/Arhgdib/Tgm2/Notch2/Cgnl1/Fgf10	6
GO:0033280	GO:0033280	response to vitamin D	3/107	36/28928	0.0833333333333333	22.5295950155763	7.87566748642932	0.000321412611198709	0.00557865837908587	0.00343716469904084	Abcb1a/Mn1/Penk	3
GO:0034505	GO:0034505	tooth mineralization	3/107	36/28928	0.0833333333333333	22.5295950155763	7.87566748642932	0.000321412611198709	0.00557865837908587	0.00343716469904084	Fgfr1/Col1a1/Enpp1	3
GO:0009880	GO:0009880	embryonic pattern specification	4/107	89/28928	0.0449438202247191	12.1507928173895	6.41947800827001	0.00033923709287102	0.00585076631692107	0.00360481787561143	Chrd/Nrp2/Fgf10/Chrdl1	4
GO:0045861	GO:0045861	negative regulation of proteolysis	7/107	353/28928	0.0198300283286119	5.36115008869238	5.02324464841628	0.000348424664108376	0.00597142899179449	0.0036791614647657	Serpinb1a/Nr4a1/Pi15/Klf4/Slpi/Ctla2a/Lxn	7
GO:0016055	GO:0016055	Wnt signaling pathway	8/107	467/28928	0.0171306209850107	4.63135143789149	4.82048469161116	0.000351072701448215	0.0059746660657595	0.00368115591497302	Grk5/Egr1/Lrp1/Col1a1/Caprin2/Klf4/Enpp1/Fgf10	8
GO:0030500	GO:0030500	regulation of bone mineralization	4/107	90/28928	0.0444444444444444	12.0157840083074	6.37739272204313	0.000354012261686346	0.0059746660657595	0.00368115591497302	Rflnb/Gja1/Enpp1/Ltbp3	4
GO:0001763	GO:0001763	morphogenesis of a branching structure	6/107	252/28928	0.0238095238095238	6.43702714730752	5.2819167262835	0.000357138666931569	0.0059746660657595	0.00368115591497302	Fgfr1/Tgm2/Cxcl12/Fat4/Adm/Fgf10	6
GO:1904064	GO:1904064	positive regulation of cation transmembrane transport	5/107	163/28928	0.0306748466257669	8.29310245972135	5.68935445643122	0.000357383694942679	0.0059746660657595	0.00368115591497302	Kcnj2/Cacna1c/Fgf14/Cemip/Heph	5
GO:0097242	GO:0097242	amyloid-beta clearance	3/107	38/28928	0.0789473684210526	21.3438268568618	7.64609592630836	0.0003777182972023	0.00627263420543576	0.00386474227239789	Syk/Lrp1/Mme	3
GO:0034764	GO:0034764	positive regulation of transmembrane transport	6/107	255/28928	0.0235294117647059	6.36129741616273	5.23953187821335	0.000380289384387441	0.00627263420543576	0.00386474227239789	Kcnj2/Cacna1c/Fgf14/Cemip/Abcb1a/Heph	6
GO:0006816	GO:0006816	calcium ion transport	8/107	473/28928	0.0169133192389006	4.57260279385904	4.77336970921482	0.000382112762606362	0.00627263420543576	0.00386474227239789	Pde4d/Cacna1c/Cxcl12/Hrc/Fgf14/Trpv6/Cemip/Gja1	8
GO:0019229	GO:0019229	regulation of vasoconstriction	4/107	92/28928	0.0434782608695652	11.7545713124746	6.29518609250863	0.000384935346308005	0.00628113065083422	0.00386997716584474	Cacna1c/Pde5a/Gja1/Adm	4
GO:0097529	GO:0097529	myeloid leukocyte migration	6/107	256/28928	0.0234375	6.33644859813084	5.22555451892568	0.000388261717138697	0.00629769749525565	0.00388018445386104	Pde4d/Syk/Cxcl12/Pde4b/Enpp1/Nbl1	6
GO:0007411	GO:0007411	axon guidance	6/107	258/28928	0.0232558139534884	6.28732884155618	5.19782187256763	0.000404598374635024	0.00652384953183693	0.0040195229370468	Foxp1/Lrp1/Cxcl12/Hoxa2/Ephb6/Nrp2	6
GO:0050951	GO:0050951	sensory perception of temperature stimulus	3/107	39/28928	0.0769230769230769	20.7965492451474	7.53779995526719	0.000408097356415675	0.00654156056607479	0.00403043519184521	Cxcl12/Enpp1/Lxn	3
GO:0030324	GO:0030324	lung development	6/107	259/28928	0.0231660231660232	6.26305344062353	5.18406518163178	0.000412965680161203	0.00654262487464696	0.00403109094159803	Fgfr1/Foxp1/Loxl3/Ltbp3/Mme/Fgf10	6
GO:0097485	GO:0097485	neuron projection guidance	6/107	259/28928	0.0231660231660232	6.26305344062353	5.18406518163178	0.000412965680161203	0.00654262487464696	0.00403109094159803	Foxp1/Lrp1/Cxcl12/Hoxa2/Ephb6/Nrp2	6
GO:0030900	GO:0030900	forebrain development	8/107	480/28928	0.0166666666666667	4.50591900311526	4.71938808111075	0.000421117577246661	0.00663321039304712	0.00408690316828978	Nr4a2/Fgfr1/Chrd/Cxcl12/Prkg1/Nrp2/Fat4/Fgf10	8
GO:0044703	GO:0044703	multi-organism reproductive process	6/107	261/28928	0.0229885057471264	6.21506069395209	5.15676762469422	0.00043010576119788	0.00673511086732232	0.00414968685017059	Arhgdib/Klf9/Thbd/Gja1/Abcb1a/Adm	6
GO:0008202	GO:0008202	steroid metabolic process	7/107	366/28928	0.0191256830601093	5.17072672488637	4.89268249993124	0.000432530055699599	0.00673511086732232	0.00414968685017059	Fgfr1/Egr1/Pde8b/Lrp1/Prkg1/Enpp1/Adm	7
GO:0002064	GO:0002064	epithelial cell development	6/107	262/28928	0.0229007633587786	6.19133908824998	5.14322541024416	0.000438881568959133	0.00673600482826451	0.00415023764406833	Pde4d/Notch2/Cldn1/Gja1/Abcb1a/Rnase10	6
GO:0030323	GO:0030323	respiratory tube development	6/107	262/28928	0.0229007633587786	6.19133908824998	5.14322541024416	0.000438881568959133	0.00673600482826451	0.00415023764406833	Fgfr1/Foxp1/Loxl3/Ltbp3/Mme/Fgf10	6
GO:0086004	GO:0086004	regulation of cardiac muscle cell contraction	3/107	40/28928	0.075	20.2766355140187	7.43346939355079	0.00044000325116737	0.00673600482826451	0.00415023764406833	Kcnj2/Pde4d/Cacna1c	3
GO:0050767	GO:0050767	regulation of neurogenesis	8/107	485/28928	0.0164948453608247	4.45946622988727	4.68146011999921	0.000450915379810522	0.00686449391052332	0.00422940329784054	Bhlhe40/Fn1/Tgm2/Lrp1/Notch2/Cxcl12/Caprin2/Mme	8
GO:0030509	GO:0030509	BMP signaling pathway	5/107	172/28928	0.0290697674418605	7.85916105194523	5.49743432851906	0.000456947358055873	0.00691767528167919	0.00426216980174922	Egr1/Chrd/Notch2/Nbl1/Chrdl1	5
GO:0001709	GO:0001709	cell fate determination	3/107	41/28928	0.0731707317073171	19.7820834283109	7.332862421635	0.000473467493268727	0.00704045742834277	0.00433781925570515	Notch2/Hoxa2/Chrdl1	3
GO:0007435	GO:0007435	salivary gland morphogenesis	3/107	41/28928	0.0731707317073171	19.7820834283109	7.332862421635	0.000473467493268727	0.00704045742834277	0.00433781925570515	Fgfr1/Tgm2/Fgf10	3
GO:0052652	GO:0052652	cyclic purine nucleotide metabolic process	3/107	41/28928	0.0731707317073171	19.7820834283109	7.332862421635	0.000473467493268727	0.00704045742834277	0.00433781925570515	Pde4d/Pde5a/Pde8b	3
GO:0044706	GO:0044706	multi-multicellular organism process	6/107	266/28928	0.0225563909774436	6.09823624481765	5.0897516587635	0.000475392354794521	0.00704045742834277	0.00433781925570515	Arhgdib/Klf9/Thbd/Gja1/Abcb1a/Adm	6
GO:0009187	GO:0009187	cyclic nucleotide metabolic process	3/107	42/28928	0.0714285714285714	19.3110814419226	7.23575744125962	0.000508521192782692	0.00749037973152884	0.00461502874815586	Pde4d/Pde5a/Pde8b	3
GO:0042445	GO:0042445	hormone metabolic process	6/107	270/28928	0.0222222222222222	6.00789200415369	5.03735967828524	0.00051422993251267	0.00753374497901626	0.00464174726857786	Dhrs3/Egr1/Pde8b/Enpp1/Adm/Mme	6
GO:0001935	GO:0001935	endothelial cell proliferation	5/107	177/28928	0.0282485875706215	7.63715085273774	5.39673270504708	0.00052058282244467	0.00754568186788151	0.00464910191376959	Fgfr1/Nr4a1/Cxcl12/Gja1/Fgf10	5
GO:1903034	GO:1903034	regulation of response to wounding	5/107	177/28928	0.0282485875706215	7.63715085273774	5.39673270504708	0.00052058282244467	0.00754568186788151	0.00464910191376959	Lrp1/Cldn1/Thbd/Prkg1/Klf4	5
GO:0070661	GO:0070661	leukocyte proliferation	7/107	378/28928	0.0185185185185185	5.00657667012807	4.77755136948887	0.000523885746427351	0.00755337914822503	0.00465384441966931	Enpp3/Syk/Pde5a/Cxcl12/Ephb6/Gja1/Fgf10	7
GO:0071398	GO:0071398	cellular response to fatty acid	3/107	43/28928	0.0697674418604651	18.8619865246685	7.14195094971293	0.000545195061036569	0.00777830649908195	0.00479242834033248	Foxp1/Lpl/Cldn1	3
GO:1904646	GO:1904646	cellular response to amyloid-beta	3/107	43/28928	0.0697674418604651	18.8619865246685	7.14195094971293	0.000545195061036569	0.00777830649908195	0.00479242834033248	Syk/Lrp1/Gja1	3
GO:0090092	GO:0090092	regulation of transmembrane receptor protein serine/threonine kinase signaling pathway	6/107	275/28928	0.0218181818181818	5.89865760407817	4.97333193236189	0.000566203545353224	0.00803545140219337	0.00495086238010562	Chrd/Lrp1/Notch2/Nbl1/Fgf10/Chrdl1	6
GO:0051591	GO:0051591	response to cAMP	4/107	102/28928	0.0392156862745098	10.6021623602712	5.91924074412435	0.000569116374540668	0.00803545140219337	0.00495086238010562	Pde4d/Col1a1/Thbd/Penk	4
GO:0010038	GO:0010038	response to metal ion	7/107	384/28928	0.0182291666666667	4.92834890965732	4.72179702198111	0.000575000874445571	0.00805082377166905	0.00496033371929006	Fn1/Slc25a13/Cldn1/Trpv6/Abcb1a/Penk/Enpp1	7
GO:0006941	GO:0006941	striated muscle contraction	5/107	181/28928	0.0276243093922652	7.46837403831259	5.31896597546584	0.000576113994669895	0.00805082377166905	0.00496033371929006	Kcnj2/Pde4d/Cacna1c/Pde5a/Nr4a1	5
GO:0042908	GO:0042908	xenobiotic transport	3/107	44/28928	0.0681818181818182	18.4333050127443	7.05125568113947	0.000583519413616597	0.00811270613318994	0.0049984611424193	Cldn1/Gja1/Abcb1a	3
GO:0060312	GO:0060312	regulation of blood vessel remodeling	2/107	10/28928	0.2	54.0710280373832	10.2273339637958	0.000598233216985364	0.00819188701650813	0.00504724666009868	Lrp1/Gja1	2
GO:1901031	GO:1901031	regulation of response to reactive oxygen species	2/107	10/28928	0.2	54.0710280373832	10.2273339637958	0.000598233216985364	0.00819188701650813	0.00504724666009868	Fbln5/Sesn3	2
GO:2000987	GO:2000987	positive regulation of behavioral fear response	2/107	10/28928	0.2	54.0710280373832	10.2273339637958	0.000598233216985364	0.00819188701650813	0.00504724666009868	Gja1/Penk	2
GO:0001938	GO:0001938	positive regulation of endothelial cell proliferation	4/107	104/28928	0.0384615384615385	10.3982746225737	5.85028118378152	0.000612324419143546	0.00830141314510529	0.00511472871711943	Fgfr1/Nr4a1/Cxcl12/Fgf10	4
GO:0032651	GO:0032651	regulation of interleukin-1 beta production	4/107	104/28928	0.0384615384615385	10.3982746225737	5.85028118378152	0.000612324419143546	0.00830141314510529	0.00511472871711943	Serpinb1a/Egr1/Foxp1/Lpl	4
GO:0045823	GO:0045823	positive regulation of heart contraction	3/107	45/28928	0.0666666666666667	18.0236760124611	6.96349897610436	0.000623524173344459	0.00836996735154507	0.00515696684720981	Pde4d/Hrc/Adm	3
GO:1904738	GO:1904738	vascular associated smooth muscle cell migration	3/107	45/28928	0.0666666666666667	18.0236760124611	6.96349897610436	0.000623524173344459	0.00836996735154507	0.00515696684720981	Lrp1/Prkg1/Enpp1	3
GO:0071560	GO:0071560	cellular response to transforming growth factor beta stimulus	6/107	281/28928	0.0213523131672598	5.77270761964945	4.89854926081449	0.000633865672971751	0.00843791019762234	0.00519882830138392	Lrp1/Col1a2/Col1a1/Cldn1/Penk/Ltbp3	6
GO:0009798	GO:0009798	axis specification	4/107	105/28928	0.0380952380952381	10.299243435692	5.81650009360473	0.000634778565325717	0.00843791019762234	0.00519882830138392	Chrd/Notch2/Fgf10/Chrdl1	4
GO:0071772	GO:0071772	response to BMP	5/107	186/28928	0.0268817204301075	7.2676112953472	5.22503372650638	0.00065164879882214	0.00857846848690982	0.00528543012520373	Egr1/Chrd/Notch2/Nbl1/Chrdl1	5
GO:0071773	GO:0071773	cellular response to BMP stimulus	5/107	186/28928	0.0268817204301075	7.2676112953472	5.22503372650638	0.00065164879882214	0.00857846848690982	0.00528543012520373	Egr1/Chrd/Notch2/Nbl1/Chrdl1	5
GO:0071496	GO:0071496	cellular response to external stimulus	4/107	106/28928	0.0377358490566038	10.2020807617704	5.78317028362506	0.000657810526874315	0.00861795041217552	0.005309756024112	Kcnj2/Col1a1/Gja1/Abcb1a	4
GO:0007431	GO:0007431	salivary gland development	3/107	46/28928	0.0652173913043478	17.6318569687119	6.87852134700051	0.000665238873235814	0.00867356904099327	0.00534402418942897	Fgfr1/Tgm2/Fgf10	3
GO:0048588	GO:0048588	developmental cell growth	6/107	285/28928	0.0210526315789474	5.69168716182981	4.84988329853402	0.000682348403025559	0.00885428284878404	0.00545536693145748	Fn1/Foxp1/Lrp1/Cxcl12/Prkg1/Nrp2	6
GO:0060560	GO:0060560	developmental growth involved in morphogenesis	6/107	286/28928	0.020979020979021	5.67178615776747	4.83786077332604	0.000694906449564785	0.0089476067271024	0.00551286633693031	Fn1/Lrp1/Cxcl12/Prkg1/Nrp2/Fgf10	6
GO:0048638	GO:0048638	regulation of developmental growth	7/107	397/28928	0.017632241813602	4.76696720732597	4.6048730306079	0.000699390911145986	0.0089476067271024	0.00551286633693031	Fn1/Fgfr1/Cacna1c/Foxp1/Lrp1/Cxcl12/Gja1	7
GO:0051962	GO:0051962	positive regulation of nervous system development	7/107	397/28928	0.017632241813602	4.76696720732597	4.6048730306079	0.000699390911145986	0.0089476067271024	0.00551286633693031	Fn1/Tgm2/Lrp1/Notch2/Cxcl12/Caprin2/Mme	7
GO:0030279	GO:0030279	negative regulation of ossification	3/107	47/28928	0.0638297872340425	17.2567110757606	6.79617521208361	0.00070869265944095	0.00902424064007751	0.0055600825962042	Rflnb/Enpp1/Ltbp3	3
GO:0071559	GO:0071559	response to transforming growth factor beta	6/107	288/28928	0.0208333333333333	5.63239875389408	4.81398504868821	0.000720559418604605	0.00905344468814086	0.00557807601258703	Lrp1/Col1a2/Col1a1/Cldn1/Penk/Ltbp3	6
GO:0060693	GO:0060693	regulation of branching involved in salivary gland morphogenesis	2/107	11/28928	0.181818181818182	49.1554800339847	9.7331744062857	0.000729408448998798	0.00905344468814086	0.00557807601258703	Fgfr1/Fgf10	2
GO:1903367	GO:1903367	positive regulation of fear response	2/107	11/28928	0.181818181818182	49.1554800339847	9.7331744062857	0.000729408448998798	0.00905344468814086	0.00557807601258703	Gja1/Penk	2
GO:0030510	GO:0030510	regulation of BMP signaling pathway	4/107	109/28928	0.036697247706422	9.9212895481437	5.68578579814769	0.000730456477667514	0.00905344468814086	0.00557807601258703	Chrd/Notch2/Nbl1/Chrdl1	4
GO:0070167	GO:0070167	regulation of biomineral tissue development	4/107	109/28928	0.036697247706422	9.9212895481437	5.68578579814769	0.000730456477667514	0.00905344468814086	0.00557807601258703	Rflnb/Gja1/Enpp1/Ltbp3	4
GO:0052547	GO:0052547	regulation of peptidase activity	7/107	400/28928	0.0175	4.73121495327103	4.57861014167752	0.000730920305097611	0.00905344468814086	0.00557807601258703	Syk/Serpinb1a/Nr4a1/Pi15/Klf4/Slpi/Lxn	7
GO:0035296	GO:0035296	regulation of tube diameter	5/107	192/28928	0.0260416666666667	7.0404984423676	5.11681007813727	0.000751817395806296	0.00919545068081082	0.00566556980623593	Cacna1c/Pde5a/Prkg1/Gja1/Adm	5
GO:0097746	GO:0097746	blood vessel diameter maintenance	5/107	192/28928	0.0260416666666667	7.0404984423676	5.11681007813727	0.000751817395806296	0.00919545068081082	0.00566556980623593	Cacna1c/Pde5a/Prkg1/Gja1/Adm	5
GO:0014910	GO:0014910	regulation of smooth muscle cell migration	4/107	110/28928	0.0363636363636364	9.83109600679694	5.65416000406849	0.00075588291834922	0.00919545068081082	0.00566556980623593	Pde4d/Egr1/Lrp1/Prkg1	4
GO:0032611	GO:0032611	interleukin-1 beta production	4/107	110/28928	0.0363636363636364	9.83109600679694	5.65416000406849	0.00075588291834922	0.00919545068081082	0.00566556980623593	Serpinb1a/Egr1/Foxp1/Lpl	4
GO:0035150	GO:0035150	regulation of tube size	5/107	193/28928	0.0259067357512953	7.00401917582684	5.09922515240555	0.000769569966511187	0.00927910689709286	0.00571711269951255	Cacna1c/Pde5a/Prkg1/Gja1/Adm	5
GO:1903169	GO:1903169	regulation of calcium ion transmembrane transport	5/107	193/28928	0.0259067357512953	7.00401917582684	5.09922515240555	0.000769569966511187	0.00927910689709286	0.00571711269951255	Pde4d/Cacna1c/Hrc/Fgf14/Cemip	5
GO:0060562	GO:0060562	epithelial tube morphogenesis	7/107	404/28928	0.0173267326732673	4.6843712408624	4.54399574743642	0.000774701469126765	0.0092998304113235	0.00572988102600134	Foxp1/Notch2/Cxcl12/Gja1/Fat4/Adm/Fgf10	7
GO:0060541	GO:0060541	respiratory system development	6/107	293/28928	0.0204778156996587	5.53628273420306	4.75526140118866	0.00078790495012792	0.00941684644341484	0.00580197781834734	Fgfr1/Foxp1/Loxl3/Ltbp3/Mme/Fgf10	6
GO:1903115	GO:1903115	regulation of actin filament-based movement	3/107	49/28928	0.0612244897959184	16.5523555216479	6.63884003174541	0.000800932158586374	0.00944822568029381	0.00582131142832202	Kcnj2/Pde4d/Cacna1c	3
GO:1903524	GO:1903524	positive regulation of blood circulation	3/107	49/28928	0.0612244897959184	16.5523555216479	6.63884003174541	0.000800932158586374	0.00944822568029381	0.00582131142832202	Pde4d/Hrc/Adm	3
GO:1904645	GO:1904645	response to amyloid-beta	3/107	49/28928	0.0612244897959184	16.5523555216479	6.63884003174541	0.000800932158586374	0.00944822568029381	0.00582131142832202	Syk/Lrp1/Gja1	3
GO:0045860	GO:0045860	positive regulation of protein kinase activity	6/107	296/28928	0.0202702702702703	5.48017176054559	4.72067107659408	0.000830586086238326	0.00975580640085965	0.00601082036093526	Syk/Fgfr1/Pde5a/Notch2/Cemip/Cdc25b	6
GO:0030534	GO:0030534	adult behavior	5/107	198/28928	0.0252525252525253	6.8271500047201	5.01314243464032	0.000863072568569352	0.0100396964057218	0.00618573279270932	Nr4a2/Cacna1c/Cxcl12/Fgf14/Enpp1	5
GO:0009143	GO:0009143	nucleoside triphosphate catabolic process	2/107	12/28928	0.166666666666667	45.0591900311526	9.30137358366728	0.000873177265378372	0.0100396964057218	0.00618573279270932	Enpp3/Enpp1	2
GO:0038063	GO:0038063	collagen-activated tyrosine kinase receptor signaling pathway	2/107	12/28928	0.166666666666667	45.0591900311526	9.30137358366728	0.000873177265378372	0.0100396964057218	0.00618573279270932	Syk/Col1a1	2
GO:0060638	GO:0060638	mesenchymal-epithelial cell signaling	2/107	12/28928	0.166666666666667	45.0591900311526	9.30137358366728	0.000873177265378372	0.0100396964057218	0.00618573279270932	Fgfr1/Fgf10	2
GO:0071871	GO:0071871	response to epinephrine	2/107	12/28928	0.166666666666667	45.0591900311526	9.30137358366728	0.000873177265378372	0.0100396964057218	0.00618573279270932	Pde4d/Penk	2
GO:0042742	GO:0042742	defense response to bacterium	7/107	413/28928	0.0169491525423729	4.58229051164264	4.46774322123075	0.000880814671295204	0.0100647747420234	0.00620118424472327	Syk/Spon2/Foxp1/Notch2/Rnase10/Slpi/Adm	7
GO:0001890	GO:0001890	placenta development	5/107	199/28928	0.0251256281407035	6.79284271826422	4.99628363077613	0.000882745381043522	0.0100647747420234	0.00620118424472327	Notch2/Gja1/Abcb1a/Adm/Mme	5
GO:0042310	GO:0042310	vasoconstriction	4/107	115/28928	0.0347826086956522	9.40365704997968	5.50189205177333	0.000892474190254233	0.0100912538109659	0.00621749872660189	Cacna1c/Pde5a/Gja1/Adm	4
GO:0060349	GO:0060349	bone morphogenesis	4/107	115/28928	0.0347826086956522	9.40365704997968	5.50189205177333	0.000892474190254233	0.0100912538109659	0.00621749872660189	Dhrs3/Col1a1/Enpp1/Ltbp3	4
GO:0010837	GO:0010837	regulation of keratinocyte proliferation	3/107	51/28928	0.0588235294117647	15.9032435404068	6.49051135512467	0.000900468213303069	0.0101234362160554	0.00623732719057785	Klf9/Notch2/Fgf10	3
GO:0007204	GO:0007204	positive regulation of cytosolic calcium ion concentration	5/107	200/28928	0.025	6.7588785046729	4.97954064946444	0.000902750458899621	0.0101234362160554	0.00623732719057785	Cacna1c/Lrp1/Prkg1/Gja1/Adm	5
GO:0032970	GO:0032970	regulation of actin filament-based process	7/107	416/28928	0.0168269230769231	4.54924514737599	4.44281147895337	0.000918628459357527	0.0102520370182604	0.00631656167807837	Kcnj2/Pde4d/Cacna1c/Lrp1/Synpo/Gja1/Cgnl1	7
GO:0021510	GO:0021510	spinal cord development	4/107	116/28928	0.0344827586206897	9.32259104092813	5.47255216614524	0.000921742777788552	0.0102520370182604	0.00631656167807837	Chrd/Foxp1/Loxl3/Enpp1	4
GO:0051346	GO:0051346	negative regulation of hydrolase activity	6/107	303/28928	0.0198019801980198	5.35356713241418	4.64176207885894	0.000937121489482629	0.01037007006193	0.00638928507919975	Serpinb1a/Nr4a1/Pi15/Klf4/Slpi/Lxn	6
GO:0097553	GO:0097553	calcium ion transmembrane import into cytosol	5/107	202/28928	0.0247524752475248	6.69195891551772	4.94639651232873	0.000943771513893079	0.01037007006193	0.00638928507919975	Pde4d/Cacna1c/Hrc/Trpv6/Cemip	5
GO:1901292	GO:1901292	nucleoside phosphate catabolic process	5/107	202/28928	0.0247524752475248	6.69195891551772	4.94639651232873	0.000943771513893079	0.01037007006193	0.00638928507919975	Enpp3/Pde4d/Pde5a/Pde8b/Enpp1	5
GO:0060043	GO:0060043	regulation of cardiac muscle cell proliferation	3/107	53/28928	0.0566037735849057	15.3031211426556	6.35033767550492	0.00100752036149942	0.0110260762453249	0.00679346851232961	Fgfr1/Foxp1/Gja1	3
GO:0032868	GO:0032868	response to insulin	6/107	308/28928	0.0194805194805195	5.26665857506979	4.58688127071749	0.00101944664052285	0.0110879114788606	0.00683156689861234	Egr1/Sesn3/Col1a1/Lpl/Enpp1/Adm	6
GO:0032754	GO:0032754	positive regulation of interleukin-5 production	2/107	13/28928	0.153846153846154	41.5930984902948	8.91972251894195	0.00102944646023917	0.0110879114788606	0.00683156689861234	Pde4d/Il1rl1	2
GO:0051549	GO:0051549	positive regulation of keratinocyte migration	2/107	13/28928	0.153846153846154	41.5930984902948	8.91972251894195	0.00102944646023917	0.0110879114788606	0.00683156689861234	Epb41l4b/Fgf10	2
GO:1904383	GO:1904383	response to sodium phosphate	2/107	13/28928	0.153846153846154	41.5930984902948	8.91972251894195	0.00102944646023917	0.0110879114788606	0.00683156689861234	Fgfr1/Enpp1	2
GO:0009914	GO:0009914	hormone transport	7/107	425/28928	0.0164705882352941	4.45290819131391	4.36941478289902	0.0010398121631355	0.0111298914625757	0.00685743191996456	Fgfr1/Cacna1c/Pde8b/Lrp1/Trpv6/Gja1/Abcb1a	7
GO:0001823	GO:0001823	mesonephros development	4/107	120/28928	0.0333333333333333	9.01183800623053	5.35864876988237	0.00104559714290619	0.0111298914625757	0.00685743191996456	Fgfr1/Crlf1/Fat4/Fgf10	4
GO:0032526	GO:0032526	response to retinoic acid	4/107	120/28928	0.0333333333333333	9.01183800623053	5.35864876988237	0.00104559714290619	0.0111298914625757	0.00685743191996456	Col1a1/Hoxa2/Klf4/Gja1	4
GO:0033674	GO:0033674	positive regulation of kinase activity	6/107	310/28928	0.0193548387096774	5.23268013264998	4.56526214887907	0.0010538907875516	0.0111745229419382	0.00688493060063405	Syk/Fgfr1/Pde5a/Notch2/Cemip/Cdc25b	6
GO:0036230	GO:0036230	granulocyte activation	3/107	54/28928	0.0555555555555556	15.0197300103842	6.28307317804185	0.00106393195678183	0.0111938786958706	0.00689685621242439	Enpp3/Syk/Stx11	3
GO:0045773	GO:0045773	positive regulation of axon extension	3/107	54/28928	0.0555555555555556	15.0197300103842	6.28307317804185	0.00106393195678183	0.0111938786958706	0.00689685621242439	Fn1/Lrp1/Cxcl12	3
GO:0055017	GO:0055017	cardiac muscle tissue growth	4/107	121/28928	0.0330578512396694	8.93736000617904	5.33100158132523	0.00107829758311318	0.0113013881307055	0.00696309572901024	Fgfr1/Foxp1/Prkg1/Gja1	4
GO:0006979	GO:0006979	response to oxidative stress	7/107	434/28928	0.0161290322580645	4.36056677720832	4.29803302630727	0.00117324904460424	0.012249439258799	0.00754721607640154	Fbln5/Nr4a2/Sesn3/Foxp1/Col1a1/Klf4/Penk	7
GO:0043589	GO:0043589	skin morphogenesis	2/107	14/28928	0.142857142857143	38.6221628838451	8.57912020228521	0.00119812333369359	0.0122740078357708	0.00756235345168689	Col1a2/Col1a1	2
GO:0060346	GO:0060346	bone trabecula formation	2/107	14/28928	0.142857142857143	38.6221628838451	8.57912020228521	0.00119812333369359	0.0122740078357708	0.00756235345168689	Col1a1/Enpp1	2
GO:0060430	GO:0060430	lung saccule development	2/107	14/28928	0.142857142857143	38.6221628838451	8.57912020228521	0.00119812333369359	0.0122740078357708	0.00756235345168689	Ltbp3/Fgf10	2
GO:0061140	GO:0061140	lung secretory cell differentiation	2/107	14/28928	0.142857142857143	38.6221628838451	8.57912020228521	0.00119812333369359	0.0122740078357708	0.00756235345168689	Foxp1/Fgf10	2
GO:2000822	GO:2000822	regulation of behavioral fear response	2/107	14/28928	0.142857142857143	38.6221628838451	8.57912020228521	0.00119812333369359	0.0122740078357708	0.00756235345168689	Gja1/Penk	2
GO:0032652	GO:0032652	regulation of interleukin-1 production	4/107	125/28928	0.032	8.65136448598131	5.22353006908102	0.00121629768733686	0.0123672059626602	0.00761977537824937	Serpinb1a/Egr1/Foxp1/Lpl	4
GO:0033555	GO:0033555	multicellular organismal response to stress	4/107	125/28928	0.032	8.65136448598131	5.22353006908102	0.00121629768733686	0.0123672059626602	0.00761977537824937	Nr4a2/Pde8b/Gja1/Penk	4
GO:0032941	GO:0032941	secretion by tissue	3/107	57/28928	0.0526315789473684	14.2292179045745	6.09157714224733	0.00124502161185191	0.012595725092044	0.00776057229234578	Gja1/Enpp1/Fgf10	3
GO:0046620	GO:0046620	regulation of organ growth	4/107	126/28928	0.0317460317460317	8.58270286307669	5.19741088277575	0.00125263908254823	0.012595725092044	0.00776057229234578	Fgfr1/Cacna1c/Foxp1/Gja1	4
GO:0060840	GO:0060840	artery development	4/107	126/28928	0.0317460317460317	8.58270286307669	5.19741088277575	0.00125263908254823	0.012595725092044	0.00776057229234578	Chrd/Lrp1/Enpp1/Prrx2	4
GO:0001764	GO:0001764	neuron migration	5/107	216/28928	0.0231481481481481	6.25822083766009	4.72631908714478	0.00127092650375258	0.0127326276570801	0.00784492172401458	Nr4a2/Cxcl12/Prkg1/Nrp2/Gja1	5
GO:0098659	GO:0098659	inorganic cation import across plasma membrane	4/107	127/28928	0.031496062992126	8.51512252557215	5.17157951462554	0.00128973372151231	0.0128267313544563	0.00790290159743423	Kcnj2/Cacna1c/Steap2/Trpv6	4
GO:0099587	GO:0099587	inorganic ion import across plasma membrane	4/107	127/28928	0.031496062992126	8.51512252557215	5.17157951462554	0.00128973372151231	0.0128267313544563	0.00790290159743423	Kcnj2/Cacna1c/Steap2/Trpv6	4
GO:0001662	GO:0001662	behavioral fear response	3/107	58/28928	0.0517241379310345	13.9838865613922	6.03093129854096	0.00130942124058738	0.0129281626108717	0.00796539618130002	Pde8b/Gja1/Penk	3
GO:1902895	GO:1902895	positive regulation of miRNA transcription	3/107	58/28928	0.0517241379310345	13.9838865613922	6.03093129854096	0.00130942124058738	0.0129281626108717	0.00796539618130002	Egr1/Notch2/Klf4	3
GO:0007589	GO:0007589	body fluid secretion	4/107	128/28928	0.03125	8.44859813084112	5.14603041327787	0.00132758994164856	0.0130132467301883	0.00801781884486732	Gja1/Abcb1a/Enpp1/Fgf10	4
GO:0043534	GO:0043534	blood vessel endothelial cell migration	4/107	128/28928	0.03125	8.44859813084112	5.14603041327787	0.00132758994164856	0.0130132467301883	0.00801781884486732	Fgfr1/Nr4a1/Cxcl12/Klf4	4
GO:0007264	GO:0007264	small GTPase-mediated signal transduction	7/107	444/28928	0.0157657657657658	4.26235581375768	4.22096145914224	0.0013369125516344	0.013057658434422	0.00804518211604175	Arhgap29/Arhgdib/Tgm2/Col1a2/Notch2/Cgnl1/Fgf10	7
GO:0022408	GO:0022408	negative regulation of cell-cell adhesion	5/107	219/28928	0.0228310502283105	6.1724917850894	4.68168186078054	0.00135072476952647	0.013145446417713	0.00809927070449144	Pde5a/Cxcl12/Prkg1/Klf4/Loxl3	5
GO:0002209	GO:0002209	behavioral defense response	3/107	59/28928	0.0508474576271186	13.7468715349279	5.97176636588175	0.00137588058034432	0.0132327121610052	0.00815303752652954	Pde8b/Gja1/Penk	3
GO:0051547	GO:0051547	regulation of keratinocyte migration	2/107	15/28928	0.133333333333333	36.0473520249221	8.27262477160728	0.00137911568944055	0.0132327121610052	0.00815303752652954	Epb41l4b/Fgf10	2
GO:1903365	GO:1903365	regulation of fear response	2/107	15/28928	0.133333333333333	36.0473520249221	8.27262477160728	0.00137911568944055	0.0132327121610052	0.00815303752652954	Gja1/Penk	2
GO:2000343	GO:2000343	positive regulation of chemokine (C-X-C motif) ligand 2 production	2/107	15/28928	0.133333333333333	36.0473520249221	8.27262477160728	0.00137911568944055	0.0132327121610052	0.00815303752652954	Lrp1/Lpl	2
GO:0003279	GO:0003279	cardiac septum development	4/107	130/28928	0.0307692307692308	8.31861969805895	5.09575755018818	0.00140562043842921	0.0133927122192993	0.0082516179583901	Dhrs3/Lrp1/Notch2/Nrp2	4
GO:0008306	GO:0008306	associative learning	4/107	130/28928	0.0307692307692308	8.31861969805895	5.09575755018818	0.00140562043842921	0.0133927122192993	0.0082516179583901	Cacna1c/Chrd/Pde8b/Synpo	4
GO:0006936	GO:0006936	muscle contraction	6/107	329/28928	0.0182370820668693	4.93048887878874	4.36875973481764	0.00142757421134525	0.0135389550924894	0.00834172221053425	Kcnj2/Pde4d/Cacna1c/Pde5a/Nr4a1/Prkg1	6
GO:0050905	GO:0050905	neuromuscular process	5/107	222/28928	0.0225225225225225	6.08907973393955	4.63786887918185	0.00143416447276994	0.0135389550924894	0.00834172221053425	Kcnj2/Nr4a1/Pde8b/Fgf14/Penk	5
GO:0035272	GO:0035272	exocrine system development	3/107	60/28928	0.05	13.5177570093458	5.91402093734712	0.0014444240076584	0.0135389550924894	0.00834172221053425	Fgfr1/Tgm2/Fgf10	3
GO:0032612	GO:0032612	interleukin-1 production	4/107	131/28928	0.0305343511450382	8.25511878433331	5.07102341501928	0.00144581135116125	0.0135389550924894	0.00834172221053425	Serpinb1a/Egr1/Foxp1/Lpl	4
GO:0060419	GO:0060419	heart growth	4/107	131/28928	0.0305343511450382	8.25511878433331	5.07102341501928	0.00144581135116125	0.0135389550924894	0.00834172221053425	Fgfr1/Foxp1/Prkg1/Gja1	4
GO:0000302	GO:0000302	response to reactive oxygen species	5/107	223/28928	0.0224215246636771	6.06177444365282	4.62344300868576	0.00146280423520057	0.0136511696606903	0.00841086068905881	Fbln5/Sesn3/Foxp1/Col1a1/Klf4	5
GO:0050954	GO:0050954	sensory perception of mechanical stimulus	6/107	331/28928	0.0181268882175227	4.90069740520089	4.34895670881211	0.00147211586625542	0.0136911799847987	0.00843551214901167	Fgfr1/Eya4/Col1a1/Cxcl12/Cemip/Enpp1	6
GO:0048675	GO:0048675	axon extension	4/107	132/28928	0.0303030303030303	8.19258000566412	5.04655079007588	0.00148679711588426	0.0136945734113044	0.00843760293231502	Fn1/Lrp1/Cxcl12/Nrp2	4
GO:0050866	GO:0050866	negative regulation of cell activation	5/107	224/28928	0.0223214285714286	6.0347129506008	4.60910473701961	0.00149186347134962	0.0136945734113044	0.00843760293231502	Enpp3/Fn1/Pde5a/Prkg1/Loxl3	5
GO:0042593	GO:0042593	glucose homeostasis	6/107	332/28928	0.0180722891566265	4.88593626843824	4.33911474818447	0.00149478055371298	0.0136945734113044	0.00843760293231502	Cacna1c/Sesn3/Pde8b/Lrp1/Col1a1/Enpp1	6
GO:0030514	GO:0030514	negative regulation of BMP signaling pathway	3/107	61/28928	0.0491803278688525	13.2961544354221	5.85763713019857	0.00151507555154407	0.0136945734113044	0.00843760293231502	Chrd/Nbl1/Chrdl1	3
GO:0031103	GO:0031103	axon regeneration	3/107	61/28928	0.0491803278688525	13.2961544354221	5.85763713019857	0.00151507555154407	0.0136945734113044	0.00843760293231502	Lrp1/Klf4/Enpp1	3
GO:0050918	GO:0050918	positive chemotaxis	3/107	61/28928	0.0491803278688525	13.2961544354221	5.85763713019857	0.00151507555154407	0.0136945734113044	0.00843760293231502	Lrp1/Cxcl12/Fgf10	3
GO:0030198	GO:0030198	extracellular matrix organization	6/107	333/28928	0.018018018018018	4.87126378715164	4.32931210086407	0.00151771052117942	0.0136945734113044	0.00843760293231502	Fbln5/Fn1/Col1a2/Col1a1/Loxl3/Kazald1	6
GO:0033500	GO:0033500	carbohydrate homeostasis	6/107	333/28928	0.018018018018018	4.87126378715164	4.32931210086407	0.00151771052117942	0.0136945734113044	0.00843760293231502	Cacna1c/Sesn3/Pde8b/Lrp1/Col1a1/Enpp1	6
GO:0090287	GO:0090287	regulation of cellular response to growth factor stimulus	6/107	333/28928	0.018018018018018	4.87126378715164	4.32931210086407	0.00151771052117942	0.0136945734113044	0.00843760293231502	Chrd/Lrp1/Notch2/Nbl1/Fgf10/Chrdl1	6
GO:0045229	GO:0045229	external encapsulating structure organization	6/107	334/28928	0.0179640718562874	4.85667916503442	4.31954847942034	0.00154090780560204	0.0138579992418006	0.00853829407655119	Fbln5/Fn1/Col1a2/Col1a1/Loxl3/Kazald1	6
GO:0043062	GO:0043062	extracellular structure organization	6/107	335/28928	0.017910447761194	4.84218161528805	4.30982359939555	0.0015643744494181	0.0139110527376477	0.00857098179296884	Fbln5/Fn1/Col1a2/Col1a1/Loxl3/Kazald1	6
GO:0010838	GO:0010838	positive regulation of keratinocyte proliferation	2/107	16/28928	0.125	33.7943925233645	7.99483634591555	0.00157233183236532	0.0139110527376477	0.00857098179296884	Notch2/Fgf10	2
GO:0035630	GO:0035630	bone mineralization involved in bone maturation	2/107	16/28928	0.125	33.7943925233645	7.99483634591555	0.00157233183236532	0.0139110527376477	0.00857098179296884	Rflnb/Enpp1	2
GO:0042359	GO:0042359	vitamin D metabolic process	2/107	16/28928	0.125	33.7943925233645	7.99483634591555	0.00157233183236532	0.0139110527376477	0.00857098179296884	Fgfr1/Enpp1	2
GO:0050930	GO:0050930	induction of positive chemotaxis	2/107	16/28928	0.125	33.7943925233645	7.99483634591555	0.00157233183236532	0.0139110527376477	0.00857098179296884	Cxcl12/Fgf10	2
GO:0070374	GO:0070374	positive regulation of ERK1 and ERK2 cascade	5/107	227/28928	0.0220264317180617	5.9549590349541	4.56660603740238	0.00158159541723329	0.0139477265759246	0.00859357755233212	Pde8b/Lrp1/Notch2/Cxcl12/Fgf10	5
GO:0046651	GO:0046651	lymphocyte proliferation	6/107	336/28928	0.0178571428571429	4.82777036048064	4.30013717926515	0.00158811250050164	0.0139600211737644	0.008601152591851	Syk/Pde5a/Cxcl12/Ephb6/Gja1/Fgf10	6
GO:0060048	GO:0060048	cardiac muscle contraction	4/107	136/28928	0.0294117647058824	7.95162177020341	4.95118023400098	0.00165885442423845	0.0144764308952776	0.00891932680945159	Kcnj2/Pde4d/Cacna1c/Pde5a	4
GO:0006874	GO:0006874	intracellular calcium ion homeostasis	6/107	339/28928	0.0176991150442478	4.78504672897196	4.27130590617946	0.001660975656526	0.0144764308952776	0.00891932680945159	Pde4d/Cacna1c/Tgm2/Synpo/Hrc/Cemip	6
GO:0071300	GO:0071300	cellular response to retinoic acid	3/107	63/28928	0.0476190476190476	12.874054294615	5.74873895479145	0.00166279738356767	0.0144764308952776	0.00891932680945159	Col1a1/Hoxa2/Klf4	3
GO:0046850	GO:0046850	regulation of bone remodeling	3/107	64/28928	0.046875	12.6728971962617	5.69612424535419	0.00173991401619938	0.0150909020023637	0.00929791934090589	Syk/Gja1/Ltbp3	3
GO:0032943	GO:0032943	mononuclear cell proliferation	6/107	343/28928	0.0174927113702624	4.72924443475655	4.23338606559863	0.00176205139994522	0.0150909020023637	0.00929791934090589	Syk/Pde5a/Cxcl12/Ephb6/Gja1/Fgf10	6
GO:0014819	GO:0014819	regulation of skeletal muscle contraction	2/107	17/28928	0.117647058823529	31.8064870808136	7.74148266293122	0.00177768056615	0.0150909020023637	0.00929791934090589	Kcnj2/Nr4a1	2
GO:0043312	GO:0043312	neutrophil degranulation	2/107	17/28928	0.117647058823529	31.8064870808136	7.74148266293122	0.00177768056615	0.0150909020023637	0.00929791934090589	Syk/Stx11	2
GO:0106072	GO:0106072	negative regulation of adenylate cyclase-activating G protein-coupled receptor signaling pathway	2/107	17/28928	0.117647058823529	31.8064870808136	7.74148266293122	0.00177768056615	0.0150909020023637	0.00929791934090589	Grk5/Pde4d	2
GO:1901077	GO:1901077	regulation of relaxation of muscle	2/107	17/28928	0.117647058823529	31.8064870808136	7.74148266293122	0.00177768056615	0.0150909020023637	0.00929791934090589	Pde4d/Hrc	2
GO:1901163	GO:1901163	regulation of trophoblast cell migration	2/107	17/28928	0.117647058823529	31.8064870808136	7.74148266293122	0.00177768056615	0.0150909020023637	0.00929791934090589	Arhgdib/Gja1	2
GO:1902514	GO:1902514	regulation of calcium ion transmembrane transport via high voltage-gated calcium channel	2/107	17/28928	0.117647058823529	31.8064870808136	7.74148266293122	0.00177768056615	0.0150909020023637	0.00929791934090589	Pde4d/Cacna1c	2
GO:0009636	GO:0009636	response to toxic substance	5/107	234/28928	0.0213675213675214	5.77681923476316	4.47033688248191	0.00180635201117713	0.0152535560849741	0.00939813499006611	Fbln5/Nr4a2/Cldn1/Abcb1a/Penk	5
GO:0042596	GO:0042596	fear response	3/107	65/28928	0.0461538461538462	12.4779295470884	5.6446700656778	0.00181923145967581	0.0152535560849741	0.00939813499006611	Pde8b/Gja1/Penk	3
GO:0043616	GO:0043616	keratinocyte proliferation	3/107	65/28928	0.0461538461538462	12.4779295470884	5.6446700656778	0.00181923145967581	0.0152535560849741	0.00939813499006611	Klf9/Notch2/Fgf10	3
GO:2000630	GO:2000630	positive regulation of miRNA metabolic process	3/107	65/28928	0.0461538461538462	12.4779295470884	5.6446700656778	0.00181923145967581	0.0152535560849741	0.00939813499006611	Egr1/Notch2/Klf4	3
GO:0050920	GO:0050920	regulation of chemotaxis	5/107	235/28928	0.0212765957446809	5.75223702525353	4.45690225412848	0.00184027342675362	0.0153222336496034	0.00944044912452629	Fn1/Fgfr1/Cxcl12/Nbl1/Fgf10	5
GO:0009416	GO:0009416	response to light stimulus	6/107	346/28928	0.0173410404624277	4.68823942520663	4.20532835786579	0.0018408747230779	0.0153222336496034	0.00944044912452629	Bhlhe40/Cacna1c/Chrd/Pde8b/Synpo/Mme	6
GO:0051209	GO:0051209	release of sequestered calcium ion into cytosol	4/107	140/28928	0.0285714285714286	7.72443257676903	4.85962746855857	0.00184429087598896	0.0153222336496034	0.00944044912452629	Pde4d/Cacna1c/Hrc/Cemip	4
GO:0062197	GO:0062197	cellular response to chemical stress	6/107	347/28928	0.0172910662824208	4.67472864876512	4.19604721708629	0.00186773491482965	0.0154698408599112	0.00953139398225335	Fbln5/Nr4a2/Foxp1/Klf4/Abcb1a/Penk	6
GO:0030098	GO:0030098	lymphocyte differentiation	7/107	472/28928	0.0148305084745763	4.00950419768731	4.01668792382339	0.00189155853460685	0.0155529497523132	0.00958259965424992	Syk/Egr1/Foxp1/Notch2/Loxl3/Enpp1/Ctla2a	7
GO:0051283	GO:0051283	negative regulation of sequestering of calcium ion	4/107	141/28928	0.0283687943262411	7.6696493670047	4.83730442260431	0.00189280216318145	0.0155529497523132	0.00958259965424992	Pde4d/Cacna1c/Hrc/Cemip	4
GO:0030217	GO:0030217	T cell differentiation	6/107	348/28928	0.0172413793103448	4.66129552046407	4.1868013731259	0.00189489149275889	0.0155529497523132	0.00958259965424992	Syk/Egr1/Foxp1/Loxl3/Enpp1/Ctla2a	6
GO:0043542	GO:0043542	endothelial cell migration	5/107	237/28928	0.0210970464135021	5.70369494065223	4.43026333938715	0.00190951419066746	0.0156176163762908	0.00962244253797543	Fgfr1/Nr4a1/Foxp1/Cxcl12/Klf4	5
GO:0001654	GO:0001654	eye development	7/107	473/28928	0.0147991543340381	4.00102744462666	4.00968546666497	0.00191423261272703	0.0156176163762908	0.00962244253797543	Cacna1c/Notch2/Klf4/Gja1/Nhs/Fgf10/Chrdl1	7
GO:0051928	GO:0051928	positive regulation of calcium ion transport	4/107	142/28928	0.028169014084507	7.61563775174411	4.81519957960181	0.00194219069665746	0.0157984168608704	0.00973383868395489	Cacna1c/Cxcl12/Fgf14/Cemip	4
GO:0043588	GO:0043588	skin development	6/107	351/28928	0.0170940170940171	4.62145538781053	4.15927316713922	0.00197816070309017	0.0158039796371733	0.00973726606327046	Col1a2/Col1a1/Cldn1/Klf4/Enpp1/Fgf10	6
GO:0150063	GO:0150063	visual system development	7/107	476/28928	0.0147058823529412	3.9758108851017	3.98879271796521	0.00198352380785795	0.0158039796371733	0.00973726606327046	Cacna1c/Notch2/Klf4/Gja1/Nhs/Fgf10/Chrdl1	7
GO:0000086	GO:0000086	G2/M transition of mitotic cell cycle	4/107	143/28928	0.027972027972028	7.56238154368995	4.79330917938915	0.00199246463712919	0.0158039796371733	0.00973726606327046	Pkia/Cdc25b/Ticrr/Abcb1a	4
GO:0046683	GO:0046683	response to organophosphorus	4/107	143/28928	0.027972027972028	7.56238154368995	4.79330917938915	0.00199246463712919	0.0158039796371733	0.00973726606327046	Pde4d/Col1a1/Thbd/Penk	4
GO:0051282	GO:0051282	regulation of sequestering of calcium ion	4/107	143/28928	0.027972027972028	7.56238154368995	4.79330917938915	0.00199246463712919	0.0158039796371733	0.00973726606327046	Pde4d/Cacna1c/Hrc/Cemip	4
GO:0030730	GO:0030730	sequestering of triglyceride	2/107	18/28928	0.111111111111111	30.0394600207684	7.50913318440863	0.00199507119089454	0.0158039796371733	0.00973726606327046	Lpl/Enpp1	2
GO:0061430	GO:0061430	bone trabecula morphogenesis	2/107	18/28928	0.111111111111111	30.0394600207684	7.50913318440863	0.00199507119089454	0.0158039796371733	0.00973726606327046	Col1a1/Enpp1	2
GO:0061450	GO:0061450	trophoblast cell migration	2/107	18/28928	0.111111111111111	30.0394600207684	7.50913318440863	0.00199507119089454	0.0158039796371733	0.00973726606327046	Arhgdib/Gja1	2
GO:0061577	GO:0061577	calcium ion transmembrane transport via high voltage-gated calcium channel	2/107	18/28928	0.111111111111111	30.0394600207684	7.50913318440863	0.00199507119089454	0.0158039796371733	0.00973726606327046	Pde4d/Cacna1c	2
GO:0002285	GO:0002285	lymphocyte activation involved in immune response	5/107	240/28928	0.0208333333333333	5.63239875389408	4.39086904563069	0.00201692730495192	0.0158847598439132	0.00978703696805083	Foxp1/Notch2/Stx11/Loxl3/Enpp1	5
GO:0051651	GO:0051651	maintenance of location in cell	5/107	240/28928	0.0208333333333333	5.63239875389408	4.39086904563069	0.00201692730495192	0.0158847598439132	0.00978703696805083	Pde4d/Cacna1c/Hrc/Cemip/Gja1	5
GO:0007160	GO:0007160	cell-matrix adhesion	5/107	241/28928	0.020746887966805	5.6090278047078	4.37788497407944	0.00205369413462089	0.01612771330502	0.0099367272705	Nid2/Fn1/Itgbl1/Itga11/Lrp1	5
GO:0032609	GO:0032609	type II interferon production	4/107	145/28928	0.0275862068965517	7.45807283274251	4.75015711840313	0.00209570129790674	0.0163632837730541	0.010081868708072	Pde4d/Pde4b/Enpp1/Il1rl1	4
GO:0051208	GO:0051208	sequestering of calcium ion	4/107	145/28928	0.0275862068965517	7.45807283274251	4.75015711840313	0.00209570129790674	0.0163632837730541	0.010081868708072	Pde4d/Cacna1c/Hrc/Cemip	4
GO:0030595	GO:0030595	leukocyte chemotaxis	5/107	243/28928	0.0205761316872428	5.56286296680897	4.35213341003388	0.00212869442946039	0.0165734066293702	0.0102113311729002	Pde4d/Syk/Cxcl12/Pde4b/Nbl1	5
GO:0048880	GO:0048880	sensory system development	7/107	483/28928	0.0144927536231884	3.91819043749153	3.94069924109206	0.00215277694723414	0.0166661232304042	0.0102684564181535	Cacna1c/Notch2/Klf4/Gja1/Nhs/Fgf10/Chrdl1	7
GO:0048545	GO:0048545	response to steroid hormone	6/107	357/28928	0.0168067226890756	4.54378386868766	4.10513721705501	0.00215298833452082	0.0166661232304042	0.0102684564181535	Foxp1/Klf9/Col1a1/Cldn1/Abcb1a/Adm	6
GO:0030199	GO:0030199	collagen fibril organization	3/107	69/28928	0.0434782608695652	11.7545713124746	5.44961816473692	0.0021589510092964	0.0166661232304042	0.0102684564181535	Col1a2/Col1a1/Loxl3	3
GO:0048839	GO:0048839	inner ear development	5/107	245/28928	0.0204081632653061	5.5174518405493	4.32666580250275	0.00220567578514044	0.0169787189675359	0.0104610552402587	Fgfr1/Cebpd/Fat4/Prrx2/Fgf10	5
GO:0035821	GO:0035821	modulation of process of another organism	2/107	19/28928	0.105263157894737	28.458435809149	7.2949970991345	0.00222441350074823	0.0169790666373639	0.0104612694491919	Syk/Slpi	2
GO:0036035	GO:0036035	osteoclast development	2/107	19/28928	0.105263157894737	28.458435809149	7.2949970991345	0.00222441350074823	0.0169790666373639	0.0104612694491919	Foxp1/Notch2	2
GO:0098751	GO:0098751	bone cell development	2/107	19/28928	0.105263157894737	28.458435809149	7.2949970991345	0.00222441350074823	0.0169790666373639	0.0104612694491919	Foxp1/Notch2	2
GO:0042098	GO:0042098	T cell proliferation	5/107	246/28928	0.0203252032520325	5.49502317453081	4.31403671482566	0.00224491895345748	0.0170399297641891	0.010498768893822	Syk/Pde5a/Cxcl12/Ephb6/Gja1	5
GO:0060038	GO:0060038	cardiac muscle cell proliferation	3/107	70/28928	0.0428571428571429	11.5866488651535	5.40335470853043	0.00224960088246325	0.0170399297641891	0.010498768893822	Fgfr1/Foxp1/Gja1	3
GO:0009799	GO:0009799	specification of symmetry	4/107	148/28928	0.027027027027027	7.30689568072746	4.68694842325189	0.0022573998696779	0.0170399297641891	0.010498768893822	Notch2/Gja1/Nbl1/Fgf10	4
GO:0009855	GO:0009855	determination of bilateral symmetry	4/107	148/28928	0.027027027027027	7.30689568072746	4.68694842325189	0.0022573998696779	0.0170399297641891	0.010498768893822	Notch2/Gja1/Nbl1/Fgf10	4
GO:0070588	GO:0070588	calcium ion transmembrane transport	6/107	361/28928	0.0166204986149584	4.49343723302353	4.06970839591869	0.00227586605089154	0.0171318646096117	0.0105554124779645	Pde4d/Cacna1c/Hrc/Fgf14/Trpv6/Cemip	6
GO:0009150	GO:0009150	purine ribonucleotide metabolic process	6/107	362/28928	0.0165745856353591	4.48102442298756	4.06093187154235	0.00230739601348406	0.0173213612582481	0.0106721665695435	Enpp3/Pde4d/Pde5a/Pde8b/Slc25a13/Enpp1	6
GO:0045744	GO:0045744	negative regulation of G protein-coupled receptor signaling pathway	3/107	71/28928	0.0422535211267606	11.4234566276162	5.35802100928185	0.00234258063102555	0.0175371764273204	0.0108051362246552	Grk5/Pde4d/Adm	3
GO:0003158	GO:0003158	endothelium development	4/107	150/28928	0.0266666666666667	7.20947040498442	4.64578332510575	0.00236985547035861	0.0176081316232919	0.0108488536703624	Pde4d/Foxp1/Cldn1/Gja1	4
GO:0048511	GO:0048511	rhythmic process	6/107	364/28928	0.0164835164835165	4.45640340967444	4.04347412610386	0.00237144378192592	0.0176081316232919	0.0108488536703624	Pde4d/Bhlhe40/Egr1/Klf9/Prkg1/Abcb1a	6
GO:0051347	GO:0051347	positive regulation of transferase activity	6/107	364/28928	0.0164835164835165	4.45640340967444	4.04347412610386	0.00237144378192592	0.0176081316232919	0.0108488536703624	Syk/Fgfr1/Pde5a/Notch2/Cemip/Cdc25b	6
GO:0009154	GO:0009154	purine ribonucleotide catabolic process	4/107	151/28928	0.0264900662251656	7.16172556786532	4.6254834447644	0.00242750433264368	0.0179299631258348	0.0110471429012869	Pde4d/Pde5a/Pde8b/Enpp1	4
GO:0045668	GO:0045668	negative regulation of osteoblast differentiation	3/107	72/28928	0.0416666666666667	11.2647975077882	5.31358502140662	0.002437910634817	0.0179299631258348	0.0110471429012869	Fgfr1/Chrd/Hoxa2	3
GO:0070542	GO:0070542	response to fatty acid	3/107	72/28928	0.0416666666666667	11.2647975077882	5.31358502140662	0.002437910634817	0.0179299631258348	0.0110471429012869	Foxp1/Lpl/Cldn1	3
GO:0045859	GO:0045859	regulation of protein kinase activity	7/107	494/28928	0.01417004048583	3.83094328200083	3.86691590287097	0.00244110690630632	0.0179299631258348	0.0110471429012869	Pkia/Syk/Fgfr1/Pde5a/Notch2/Cemip/Cdc25b	7
GO:0014911	GO:0014911	positive regulation of smooth muscle cell migration	3/107	73/28928	0.0410958904109589	11.1104852131609	5.27001623381275	0.00253561095728959	0.0184747055043158	0.0113827736472752	Pde4d/Egr1/Lrp1	3
GO:0086003	GO:0086003	cardiac muscle cell contraction	3/107	73/28928	0.0410958904109589	11.1104852131609	5.27001623381275	0.00253561095728959	0.0184747055043158	0.0113827736472752	Kcnj2/Pde4d/Cacna1c	3
GO:0098900	GO:0098900	regulation of action potential	3/107	73/28928	0.0410958904109589	11.1104852131609	5.27001623381275	0.00253561095728959	0.0184747055043158	0.0113827736472752	Kcnj2/Cacna1c/Foxp1	3
GO:0009749	GO:0009749	response to glucose	5/107	254/28928	0.0196850393700787	5.3219515784826	4.21542802705139	0.00257743180054256	0.0187293377506092	0.0115396595701484	Egr1/Pde8b/Lrp1/Col1a1/Gja1	5
GO:0008347	GO:0008347	glial cell migration	3/107	74/28928	0.0405405405405405	10.9603435210912	5.22728557651357	0.00263570134800611	0.0190511569583996	0.0117379412259381	Fn1/Lrp1/Enpp1	3
GO:0060986	GO:0060986	endocrine hormone secretion	3/107	74/28928	0.0405405405405405	10.9603435210912	5.22728557651357	0.00263570134800611	0.0190511569583996	0.0117379412259381	Fgfr1/Trpv6/Gja1	3
GO:2001234	GO:2001234	negative regulation of apoptotic signaling pathway	5/107	257/28928	0.0194552529182879	5.25982763009564	4.17951830233962	0.00271088862798638	0.0194256088401671	0.0119686513182295	Nr4a2/Eya4/Cxcl12/Klf4/Fgf10	5
GO:0007379	GO:0007379	segment specification	2/107	21/28928	0.0952380952380952	25.7481085892301	6.91256476016799	0.00271859480848964	0.0194256088401671	0.0119686513182295	Chrd/Hoxa2	2
GO:0032674	GO:0032674	regulation of interleukin-5 production	2/107	21/28928	0.0952380952380952	25.7481085892301	6.91256476016799	0.00271859480848964	0.0194256088401671	0.0119686513182295	Pde4d/Il1rl1	2
GO:0051546	GO:0051546	keratinocyte migration	2/107	21/28928	0.0952380952380952	25.7481085892301	6.91256476016799	0.00271859480848964	0.0194256088401671	0.0119686513182295	Epb41l4b/Fgf10	2
GO:0071902	GO:0071902	positive regulation of protein serine/threonine kinase activity	4/107	156/28928	0.0256410256410256	6.93218308171579	4.52669134870022	0.00273027823331523	0.0194256088401671	0.0119686513182295	Syk/Fgfr1/Pde5a/Cemip	4
GO:0090101	GO:0090101	negative regulation of transmembrane receptor protein serine/threonine kinase signaling pathway	4/107	156/28928	0.0256410256410256	6.93218308171579	4.52669134870022	0.00273027823331523	0.0194256088401671	0.0119686513182295	Chrd/Lrp1/Nbl1/Chrdl1	4
GO:0008277	GO:0008277	regulation of G protein-coupled receptor signaling pathway	4/107	157/28928	0.0254777070063694	6.88802904934818	4.50745454280422	0.00279379440101452	0.0198257545384494	0.0122151920768042	Grk5/Pde4d/Pde5a/Adm	4
GO:0031589	GO:0031589	cell-substrate adhesion	6/107	377/28928	0.0159151193633952	4.30273432658222	3.93298886884097	0.00282099828742041	0.0199668060603133	0.0123020977947657	Nid2/Fn1/Itgbl1/Itga11/Lrp1/Col1a1	6
GO:0001707	GO:0001707	mesoderm formation	3/107	76/28928	0.0394736842105263	10.6719134284309	5.14422906548832	0.00284312977782277	0.0200111096309059	0.0123293944418329	Fgfr1/Chrd/Gja1	3
GO:0031100	GO:0031100	animal organ regeneration	3/107	76/28928	0.0394736842105263	10.6719134284309	5.14422906548832	0.00284312977782277	0.0200111096309059	0.0123293944418329	Cxcl12/Cldn1/Adm	3
GO:0009746	GO:0009746	response to hexose	5/107	260/28928	0.0192307692307692	5.19913731128684	4.14416574179764	0.0028492882703822	0.0200111096309059	0.0123293944418329	Egr1/Pde8b/Lrp1/Col1a1/Gja1	5
GO:0071216	GO:0071216	cellular response to biotic stimulus	6/107	378/28928	0.0158730158730159	4.29135143153835	3.92469727497129	0.00285804848969449	0.0200210337645693	0.012335508973245	Pde4d/Syk/Spon2/Notch2/Abcb1a/Pde4b	6
GO:0034599	GO:0034599	cellular response to oxidative stress	5/107	261/28928	0.0191570881226054	5.17921724496007	4.13250265914774	0.00289653792876471	0.0202386303997021	0.0124695762385417	Fbln5/Nr4a2/Foxp1/Klf4/Penk	5
GO:0035904	GO:0035904	aorta development	3/107	77/28928	0.038961038961039	10.5333171501396	5.10385152940098	0.00295050576881914	0.0204745220908318	0.0126149155904883	Chrd/Lrp1/Enpp1	3
GO:0032634	GO:0032634	interleukin-5 production	2/107	22/28928	0.0909090909090909	24.5777400169924	6.7407555778052	0.00298325584375301	0.0204745220908318	0.0126149155904883	Pde4d/Il1rl1	2
GO:0046058	GO:0046058	cAMP metabolic process	2/107	22/28928	0.0909090909090909	24.5777400169924	6.7407555778052	0.00298325584375301	0.0204745220908318	0.0126149155904883	Pde4d/Pde8b	2
GO:0048846	GO:0048846	axon extension involved in axon guidance	2/107	22/28928	0.0909090909090909	24.5777400169924	6.7407555778052	0.00298325584375301	0.0204745220908318	0.0126149155904883	Cxcl12/Nrp2	2
GO:0071305	GO:0071305	cellular response to vitamin D	2/107	22/28928	0.0909090909090909	24.5777400169924	6.7407555778052	0.00298325584375301	0.0204745220908318	0.0126149155904883	Mn1/Penk	2
GO:1902284	GO:1902284	neuron projection extension involved in neuron projection guidance	2/107	22/28928	0.0909090909090909	24.5777400169924	6.7407555778052	0.00298325584375301	0.0204745220908318	0.0126149155904883	Cxcl12/Nrp2	2
GO:0009261	GO:0009261	ribonucleotide catabolic process	4/107	160/28928	0.025	6.7588785046729	4.45073909601526	0.00299040726317469	0.0204745220908318	0.0126149155904883	Pde4d/Pde5a/Pde8b/Enpp1	4
GO:1903038	GO:1903038	negative regulation of leukocyte cell-cell adhesion	4/107	160/28928	0.025	6.7588785046729	4.45073909601526	0.00299040726317469	0.0204745220908318	0.0126149155904883	Pde5a/Cxcl12/Klf4/Loxl3	4
GO:0009259	GO:0009259	ribonucleotide metabolic process	6/107	383/28928	0.0156657963446475	4.23532856689685	3.88366552326932	0.00304880153451188	0.0206934183190788	0.0127497835708086	Enpp3/Pde4d/Pde5a/Pde8b/Slc25a13/Enpp1	6
GO:0030183	GO:0030183	B cell differentiation	4/107	161/28928	0.0248447204968944	6.71689789284263	4.43215715125475	0.00305799235262607	0.0206934183190788	0.0127497835708086	Syk/Foxp1/Notch2/Enpp1	4
GO:0044839	GO:0044839	cell cycle G2/M phase transition	4/107	161/28928	0.0248447204968944	6.71689789284263	4.43215715125475	0.00305799235262607	0.0206934183190788	0.0127497835708086	Pkia/Cdc25b/Ticrr/Abcb1a	4
GO:0051057	GO:0051057	positive regulation of small GTPase mediated signal transduction	3/107	78/28928	0.0384615384615385	10.3982746225737	5.06420861512065	0.00306034773672982	0.0206934183190788	0.0127497835708086	Tgm2/Notch2/Fgf10	3
GO:1902893	GO:1902893	regulation of miRNA transcription	3/107	78/28928	0.0384615384615385	10.3982746225737	5.06420861512065	0.00306034773672982	0.0206934183190788	0.0127497835708086	Egr1/Notch2/Klf4	3
GO:0046434	GO:0046434	organophosphate catabolic process	5/107	265/28928	0.0188679245283019	5.1010403808852	4.08644092176368	0.00309122191951751	0.0208504448779337	0.0128465319479688	Enpp3/Pde4d/Pde5a/Pde8b/Enpp1	5
GO:0048168	GO:0048168	regulation of neuronal synaptic plasticity	3/107	79/28928	0.0379746835443038	10.266650893174	5.02527727806412	0.00317267389852208	0.0212435702530645	0.0130887472925689	Egr1/Chrd/Synpo	3
GO:0140115	GO:0140115	export across plasma membrane	3/107	79/28928	0.0379746835443038	10.266650893174	5.02527727806412	0.00317267389852208	0.0212435702530645	0.0130887472925689	Gja1/Abcb1a/Heph	3
GO:0006195	GO:0006195	purine nucleotide catabolic process	4/107	163/28928	0.0245398773006135	6.63448196777708	4.39546342178753	0.00319628029495649	0.0212435702530645	0.0130887472925689	Pde4d/Pde5a/Pde8b/Enpp1	4
GO:0014074	GO:0014074	response to purine-containing compound	4/107	163/28928	0.0245398773006135	6.63448196777708	4.39546342178753	0.00319628029495649	0.0212435702530645	0.0130887472925689	Pde4d/Col1a1/Thbd/Penk	4
GO:0022612	GO:0022612	gland morphogenesis	4/107	163/28928	0.0245398773006135	6.63448196777708	4.39546342178753	0.00319628029495649	0.0212435702530645	0.0130887472925689	Fgfr1/Tgm2/Notch2/Fgf10	4
GO:0051384	GO:0051384	response to glucocorticoid	4/107	163/28928	0.0245398773006135	6.63448196777708	4.39546342178753	0.00319628029495649	0.0212435702530645	0.0130887472925689	Klf9/Cldn1/Abcb1a/Adm	4
GO:0034284	GO:0034284	response to monosaccharide	5/107	268/28928	0.0186567164179104	5.04393918259171	4.05249962617746	0.0032433128425444	0.021298017033561	0.0131222934499391	Egr1/Pde8b/Lrp1/Col1a1/Gja1	5
GO:0071900	GO:0071900	regulation of protein serine/threonine kinase activity	5/107	268/28928	0.0186567164179104	5.04393918259171	4.05249962617746	0.0032433128425444	0.021298017033561	0.0131222934499391	Pkia/Syk/Fgfr1/Pde5a/Cemip	5
GO:0030522	GO:0030522	intracellular receptor signaling pathway	6/107	388/28928	0.0154639175257732	4.18074959051932	3.8433277554465	0.00324892997288577	0.021298017033561	0.0131222934499391	Nr4a2/Dhrs3/Nr4a1/Foxp1/Klf9/Mn1	6
GO:0002283	GO:0002283	neutrophil activation involved in immune response	2/107	23/28928	0.0869565217391304	23.5091426249492	6.57999324977866	0.00325951263421279	0.021298017033561	0.0131222934499391	Syk/Stx11	2
GO:0010566	GO:0010566	regulation of ketone biosynthetic process	2/107	23/28928	0.0869565217391304	23.5091426249492	6.57999324977866	0.00325951263421279	0.021298017033561	0.0131222934499391	Egr1/Prkg1	2
GO:0055062	GO:0055062	phosphate ion homeostasis	2/107	23/28928	0.0869565217391304	23.5091426249492	6.57999324977866	0.00325951263421279	0.021298017033561	0.0131222934499391	Enpp3/Enpp1	2
GO:0150104	GO:0150104	transport across blood-brain barrier	2/107	23/28928	0.0869565217391304	23.5091426249492	6.57999324977866	0.00325951263421279	0.021298017033561	0.0131222934499391	Lrp1/Abcb1a	2
GO:0045667	GO:0045667	regulation of osteoblast differentiation	4/107	164/28928	0.024390243902439	6.59402780943697	4.37734693631855	0.00326699857615725	0.021298017033561	0.0131222934499391	Fgfr1/Chrd/Hoxa2/Cebpd	4
GO:0048332	GO:0048332	mesoderm morphogenesis	3/107	80/28928	0.0375	10.1383177570093	4.98703547979479	0.0032875021719083	0.021329627186786	0.0131417693338189	Fgfr1/Chrd/Gja1	3
GO:0061614	GO:0061614	miRNA transcription	3/107	80/28928	0.0375	10.1383177570093	4.98703547979479	0.0032875021719083	0.021329627186786	0.0131417693338189	Egr1/Notch2/Klf4	3
GO:1901136	GO:1901136	carbohydrate derivative catabolic process	5/107	271/28928	0.018450184501845	4.98810221747077	4.01906128420437	0.00340072943650097	0.0220118473027676	0.013562103891034	Pde4d/Pde5a/Pde8b/Cemip/Enpp1	5
GO:0019693	GO:0019693	ribose phosphate metabolic process	6/107	392/28928	0.0153061224489796	4.13808888041198	3.81154269834298	0.0034159719891895	0.0220581129633682	0.0135906094356629	Enpp3/Pde4d/Pde5a/Pde8b/Slc25a13/Enpp1	6
GO:1903037	GO:1903037	regulation of leukocyte cell-cell adhesion	6/107	393/28928	0.0152671755725191	4.12755939216665	3.80366242497854	0.00345871510356848	0.0222813207026575	0.0137281338563935	Syk/Pde5a/Cxcl12/Ephb6/Klf4/Loxl3	6
GO:0045453	GO:0045453	bone resorption	3/107	82/28928	0.0365853658536585	9.89104171415546	4.91253704490137	0.00352473524234152	0.0225848853733791	0.0139151683903581	Syk/Enpp1/Ltbp3	3
GO:0045472	GO:0045472	response to ether	2/107	24/28928	0.0833333333333333	22.5295950155763	6.42912057869249	0.00354727740910321	0.0225848853733791	0.0139151683903581	Foxp1/Adm	2
GO:0046579	GO:0046579	positive regulation of Ras protein signal transduction	2/107	24/28928	0.0833333333333333	22.5295950155763	6.42912057869249	0.00354727740910321	0.0225848853733791	0.0139151683903581	Notch2/Fgf10	2
GO:0051481	GO:0051481	negative regulation of cytosolic calcium ion concentration	2/107	24/28928	0.0833333333333333	22.5295950155763	6.42912057869249	0.00354727740910321	0.0225848853733791	0.0139151683903581	Lrp1/Hrc	2
GO:0106070	GO:0106070	regulation of adenylate cyclase-activating G protein-coupled receptor signaling pathway	2/107	24/28928	0.0833333333333333	22.5295950155763	6.42912057869249	0.00354727740910321	0.0225848853733791	0.0139151683903581	Grk5/Pde4d	2
GO:0031669	GO:0031669	cellular response to nutrient levels	5/107	275/28928	0.0181818181818182	4.91554800339847	3.97523597113336	0.00361908294963125	0.0229883474073314	0.0141637524344543	Sesn3/Col1a1/Lpl/Mn1/Penk	5
GO:0007224	GO:0007224	smoothened signaling pathway	4/107	169/28928	0.0236686390532544	6.39893822927612	4.28897865067672	0.00363663919638573	0.0229926724133437	0.0141664171894865	Chrd/Enpp1/Prrx2/Fgf10	4
GO:0050921	GO:0050921	positive regulation of chemotaxis	4/107	169/28928	0.0236686390532544	6.39893822927612	4.28897865067672	0.00363663919638573	0.0229926724133437	0.0141664171894865	Fn1/Fgfr1/Cxcl12/Fgf10	4
GO:0071214	GO:0071214	cellular response to abiotic stimulus	6/107	398/28928	0.0150753768844221	4.07570563095853	3.76464892409431	0.00367843968378072	0.0231495338067032	0.0142630638036471	Kcnj2/Egr1/Col1a1/Gja1/Abcb1a/Mme	6
GO:0104004	GO:0104004	cellular response to environmental stimulus	6/107	398/28928	0.0150753768844221	4.07570563095853	3.76464892409431	0.00367843968378072	0.0231495338067032	0.0142630638036471	Kcnj2/Egr1/Col1a1/Gja1/Abcb1a/Mme	6
GO:1903532	GO:1903532	positive regulation of secretion by cell	6/107	399/28928	0.0150375939849624	4.06549082987843	3.75692269295596	0.00372360230797528	0.0233797610350982	0.0144049131244739	Syk/Fgfr1/Cacna1c/Lrp1/Cxcl12/Gja1	6
GO:0007566	GO:0007566	embryo implantation	3/107	84/28928	0.0357142857142857	9.65554072096128	4.84055509285301	0.00377218439494631	0.023630350520066	0.0145593081910209	Arhgdib/Klf9/Gja1	3
GO:0002544	GO:0002544	chronic inflammatory response	2/107	25/28928	0.08	21.6284112149533	6.28714370388285	0.00384646287771543	0.023985380644793	0.0147780520051936	Pde5a/Gja1	2
GO:0141156	GO:0141156	cAMP/PKA signal transduction	2/107	25/28928	0.08	21.6284112149533	6.28714370388285	0.00384646287771543	0.023985380644793	0.0147780520051936	Pkia/Pde4d	2
GO:0051145	GO:0051145	smooth muscle cell differentiation	3/107	85/28928	0.0352941176470588	9.54194612424409	4.80546191565478	0.0038997816842914	0.0242053558984349	0.0149135848027054	Notch2/Adm/Fgf10	3
GO:0060411	GO:0060411	cardiac septum morphogenesis	3/107	85/28928	0.0352941176470588	9.54194612424409	4.80546191565478	0.0038997816842914	0.0242053558984349	0.0149135848027054	Dhrs3/Notch2/Nrp2	3
GO:0050727	GO:0050727	regulation of inflammatory response	6/107	403/28928	0.0148883374689826	4.02513856357691	3.7262675315635	0.00390838774139866	0.0242053558984349	0.0149135848027054	Enpp3/Pde5a/Foxp1/Lpl/Il1rl1/Ctla2a	6
GO:0072073	GO:0072073	kidney epithelium development	4/107	173/28928	0.023121387283237	6.25098590027551	4.22081465393843	0.00395206482338365	0.0244203552011802	0.0150460517801574	Fgfr1/Notch2/Crlf1/Fat4	4
GO:0002437	GO:0002437	inflammatory response to antigenic stimulus	3/107	86/28928	0.0348837209302326	9.43099326233427	4.77094429181713	0.0040299824397613	0.0246226505568375	0.0151706915067719	Notch2/Ephb6/Enpp1	3
GO:0015800	GO:0015800	acidic amino acid transport	3/107	86/28928	0.0348837209302326	9.43099326233427	4.77094429181713	0.0040299824397613	0.0246226505568375	0.0151706915067719	Slc25a13/Prkg1/Gja1	3
GO:0048844	GO:0048844	artery morphogenesis	3/107	86/28928	0.0348837209302326	9.43099326233427	4.77094429181713	0.0040299824397613	0.0246226505568375	0.0151706915067719	Chrd/Lrp1/Prrx2	3
GO:0055021	GO:0055021	regulation of cardiac muscle tissue growth	3/107	86/28928	0.0348837209302326	9.43099326233427	4.77094429181713	0.0040299824397613	0.0246226505568375	0.0151706915067719	Fgfr1/Foxp1/Gja1	3
GO:1904888	GO:1904888	cranial skeletal system development	3/107	86/28928	0.0348837209302326	9.43099326233427	4.77094429181713	0.0040299824397613	0.0246226505568375	0.0151706915067719	Chrd/Hoxa2/Prrx2	3
GO:0001759	GO:0001759	organ induction	2/107	26/28928	0.0769230769230769	20.7965492451474	6.1532035814286	0.00415698222710155	0.0250061292910634	0.0154069632908725	Fgfr1/Fgf10	2
GO:0002029	GO:0002029	desensitization of G protein-coupled receptor signaling pathway	2/107	26/28928	0.0769230769230769	20.7965492451474	6.1532035814286	0.00415698222710155	0.0250061292910634	0.0154069632908725	Grk5/Adm	2
GO:0032331	GO:0032331	negative regulation of chondrocyte differentiation	2/107	26/28928	0.0769230769230769	20.7965492451474	6.1532035814286	0.00415698222710155	0.0250061292910634	0.0154069632908725	Rflnb/Ltbp3	2
GO:0045822	GO:0045822	negative regulation of heart contraction	2/107	26/28928	0.0769230769230769	20.7965492451474	6.1532035814286	0.00415698222710155	0.0250061292910634	0.0154069632908725	Pde4d/Pde5a	2
GO:0050965	GO:0050965	detection of temperature stimulus involved in sensory perception of pain	2/107	26/28928	0.0769230769230769	20.7965492451474	6.1532035814286	0.00415698222710155	0.0250061292910634	0.0154069632908725	Cxcl12/Lxn	2
GO:0060009	GO:0060009	Sertoli cell development	2/107	26/28928	0.0769230769230769	20.7965492451474	6.1532035814286	0.00415698222710155	0.0250061292910634	0.0154069632908725	Gja1/Abcb1a	2
GO:0150105	GO:0150105	protein localization to cell-cell junction	2/107	26/28928	0.0769230769230769	20.7965492451474	6.1532035814286	0.00415698222710155	0.0250061292910634	0.0154069632908725	Cgnl1/Abcb1a	2
GO:0050900	GO:0050900	leukocyte migration	6/107	409/28928	0.0146699266503667	3.96609007609168	3.68101771201523	0.00419822190113309	0.0251985785916028	0.0155255365924119	Pde4d/Syk/Cxcl12/Pde4b/Enpp1/Nbl1	6
GO:0051259	GO:0051259	protein complex oligomerization	5/107	286/28928	0.0174825174825175	4.72648846480622	3.85895924113813	0.00427134539293757	0.0255811344961646	0.015761239795802	Kcnj2/Tgm2/Col1a2/Cldn1/Trpv6	5
GO:2001236	GO:2001236	regulation of extrinsic apoptotic signaling pathway	4/107	177/28928	0.0225988700564972	6.10972068219019	4.15476419491906	0.00428553076453438	0.0256098055556057	0.015778904823251	Fgfr1/Eya4/Klf4/Fgf10	4
GO:0070509	GO:0070509	calcium ion import	3/107	88/28928	0.0340909090909091	9.21665250637213	4.70357087411214	0.00429825762420292	0.0256296543237483	0.0157911341946416	Cacna1c/Cxcl12/Trpv6	3
GO:0021536	GO:0021536	diencephalon development	3/107	89/28928	0.0337078651685393	9.11309461304211	4.67068425540262	0.00443636299157497	0.0262464330138153	0.0161711484913705	Nr4a2/Nrp2/Fgf10	3
GO:0141193	GO:0141193	nuclear receptor-mediated signaling pathway	4/107	179/28928	0.0223463687150838	6.04145564663499	4.12249520067059	0.00445917583309605	0.0262464330138153	0.0161711484913705	Dhrs3/Foxp1/Klf9/Mn1	4
GO:0022401	GO:0022401	negative adaptation of signaling pathway	2/107	27/28928	0.0740740740740741	20.0263066805123	6.02655332596483	0.00447874911978867	0.0262464330138153	0.0161711484913705	Grk5/Adm	2
GO:0023058	GO:0023058	adaptation of signaling pathway	2/107	27/28928	0.0740740740740741	20.0263066805123	6.02655332596483	0.00447874911978867	0.0262464330138153	0.0161711484913705	Grk5/Adm	2
GO:0050927	GO:0050927	positive regulation of positive chemotaxis	2/107	27/28928	0.0740740740740741	20.0263066805123	6.02655332596483	0.00447874911978867	0.0262464330138153	0.0161711484913705	Cxcl12/Fgf10	2
GO:1902074	GO:1902074	response to salt	2/107	27/28928	0.0740740740740741	20.0263066805123	6.02655332596483	0.00447874911978867	0.0262464330138153	0.0161711484913705	Fgfr1/Enpp1	2
GO:1903672	GO:1903672	positive regulation of sprouting angiogenesis	2/107	27/28928	0.0740740740740741	20.0263066805123	6.02655332596483	0.00447874911978867	0.0262464330138153	0.0161711484913705	Tgm2/Klf4	2
GO:2000810	GO:2000810	regulation of bicellular tight junction assembly	2/107	27/28928	0.0740740740740741	20.0263066805123	6.02655332596483	0.00447874911978867	0.0262464330138153	0.0161711484913705	Cldn1/Gja1	2
GO:0046879	GO:0046879	hormone secretion	6/107	415/28928	0.0144578313253012	3.90874901475059	3.63661984578366	0.00450368280877985	0.0263359134204401	0.0162262798283349	Fgfr1/Cacna1c/Pde8b/Lrp1/Trpv6/Gja1	6
GO:0042063	GO:0042063	gliogenesis	6/107	417/28928	0.0143884892086331	3.89000201707793	3.62200472257836	0.0046090613710285	0.026894415923025	0.0165703885648382	Fn1/Lrp1/Notch2/Penk/Enpp1/Fgf10	6
GO:0009166	GO:0009166	nucleotide catabolic process	4/107	181/28928	0.0220994475138122	5.97469923065007	4.0907121000236	0.00463750633307555	0.027002574268442	0.0166370278930623	Pde4d/Pde5a/Pde8b/Enpp1	4
GO:0007605	GO:0007605	sensory perception of sound	5/107	292/28928	0.0171232876712329	4.62936883881705	3.79800400969532	0.00466051231867782	0.0270786696554308	0.0166839123516802	Fgfr1/Eya4/Col1a1/Cemip/Enpp1	5
GO:0009743	GO:0009743	response to carbohydrate	5/107	293/28928	0.0170648464163823	4.61356894516921	3.78800571576719	0.00472774508549292	0.0273567237727411	0.0168552291327946	Egr1/Pde8b/Lrp1/Col1a1/Gja1	5
GO:0072523	GO:0072523	purine-containing compound catabolic process	4/107	182/28928	0.021978021978022	5.94187121289925	4.07499866340517	0.00472844656769214	0.0273567237727411	0.0168552291327946	Pde4d/Pde5a/Pde8b/Enpp1	4
GO:0033622	GO:0033622	integrin activation	2/107	28/28928	0.0714285714285714	19.3110814419226	5.90654004137762	0.0048116776915031	0.0276038351775704	0.0170074812586093	Fn1/Cxcl12	2
GO:0045780	GO:0045780	positive regulation of bone resorption	2/107	28/28928	0.0714285714285714	19.3110814419226	5.90654004137762	0.0048116776915031	0.0276038351775704	0.0170074812586093	Syk/Ltbp3	2
GO:0090330	GO:0090330	regulation of platelet aggregation	2/107	28/28928	0.0714285714285714	19.3110814419226	5.90654004137762	0.0048116776915031	0.0276038351775704	0.0170074812586093	Syk/Prkg1	2
GO:1903523	GO:1903523	negative regulation of blood circulation	2/107	28/28928	0.0714285714285714	19.3110814419226	5.90654004137762	0.0048116776915031	0.0276038351775704	0.0170074812586093	Pde4d/Pde5a	2
GO:0031960	GO:0031960	response to corticosteroid	4/107	184/28928	0.0217391304347826	5.8772856562373	4.04392009572126	0.00491391260811016	0.0281311173468491	0.0173323542899949	Klf9/Cldn1/Abcb1a/Adm	4
GO:0043010	GO:0043010	camera-type eye development	6/107	423/28928	0.0141843971631206	3.83482468350235	3.57869701088032	0.00493612923444197	0.0281990611401559	0.0173742163277832	Cacna1c/Notch2/Klf4/Gja1/Nhs/Fgf10	6
GO:0060420	GO:0060420	regulation of heart growth	3/107	93/28928	0.032258064516129	8.72113355441664	4.54413918285935	0.00501558438186817	0.0285930281183907	0.0176169502071784	Fgfr1/Foxp1/Gja1	3
GO:0051896	GO:0051896	regulation of phosphatidylinositol 3-kinase/protein kinase B signal transduction	5/107	299/28928	0.0167224080267559	4.52098896633639	3.72894719082744	0.00514571724799418	0.0291477903439115	0.0179587544562197	Fn1/Fgfr1/Sesn3/Cxcl12/Klf4	5
GO:0034755	GO:0034755	iron ion transmembrane transport	2/107	29/28928	0.0689655172413793	18.6451820818563	5.79259012564628	0.00515568254890471	0.0291477903439115	0.0179587544562197	Steap2/Heph	2
GO:0045932	GO:0045932	negative regulation of muscle contraction	2/107	29/28928	0.0689655172413793	18.6451820818563	5.79259012564628	0.00515568254890471	0.0291477903439115	0.0179587544562197	Pde5a/Prkg1	2
GO:0050926	GO:0050926	regulation of positive chemotaxis	2/107	29/28928	0.0689655172413793	18.6451820818563	5.79259012564628	0.00515568254890471	0.0291477903439115	0.0179587544562197	Cxcl12/Fgf10	2
GO:0033627	GO:0033627	cell adhesion mediated by integrin	3/107	94/28928	0.0319148936170213	8.62835553788029	4.51368731243376	0.00516716158374178	0.0291522056225597	0.0179614748307031	Syk/Itgbl1/Itga11	3
GO:1904018	GO:1904018	positive regulation of vasculature development	4/107	187/28928	0.0213903743315508	5.78299765105702	3.99815012680875	0.00520118137664393	0.0292835108499064	0.0180423755888366	Tgm2/Cxcl12/Klf4/Adm	4
GO:0003007	GO:0003007	heart morphogenesis	5/107	301/28928	0.0166112956810631	4.49094917254013	3.70960713622898	0.00529068469568757	0.0297136253251035	0.0183073809342502	Dhrs3/Notch2/Nrp2/Gja1/Fat4	5
GO:0007596	GO:0007596	blood coagulation	4/107	188/28928	0.0212765957446809	5.75223702525353	3.98311366833351	0.00529938418642213	0.0297136253251035	0.0183073809342502	Syk/Thbd/Prkg1/Prrg1	4
GO:2000628	GO:2000628	regulation of miRNA metabolic process	3/107	95/28928	0.0315789473684211	8.53753074274471	4.48368451787334	0.005321475340344	0.0297762223869351	0.018345948703877	Egr1/Notch2/Klf4	3
GO:0014855	GO:0014855	striated muscle cell proliferation	3/107	96/28928	0.03125	8.44859813084112	4.45411924283798	0.00547853909598519	0.0303979749817362	0.0187290275599688	Fgfr1/Foxp1/Gja1	3
GO:0050851	GO:0050851	antigen receptor-mediated signaling pathway	4/107	190/28928	0.0210526315789474	5.69168716182981	3.95336251595117	0.00549950116047686	0.0303979749817362	0.0187290275599688	Pde4d/Syk/Foxp1/Pde4b	4
GO:0007350	GO:0007350	blastoderm segmentation	2/107	30/28928	0.0666666666666667	18.0236760124611	5.68419729092513	0.00551067876733126	0.0303979749817362	0.0187290275599688	Chrd/Nrp2	2
GO:0046885	GO:0046885	regulation of hormone biosynthetic process	2/107	30/28928	0.0666666666666667	18.0236760124611	5.68419729092513	0.00551067876733126	0.0303979749817362	0.0187290275599688	Egr1/Pde8b	2
GO:0050961	GO:0050961	detection of temperature stimulus involved in sensory perception	2/107	30/28928	0.0666666666666667	18.0236760124611	5.68419729092513	0.00551067876733126	0.0303979749817362	0.0187290275599688	Cxcl12/Lxn	2
GO:0060343	GO:0060343	trabecula formation	2/107	30/28928	0.0666666666666667	18.0236760124611	5.68419729092513	0.00551067876733126	0.0303979749817362	0.0187290275599688	Col1a1/Enpp1	2
GO:0072012	GO:0072012	glomerulus vasculature development	2/107	30/28928	0.0666666666666667	18.0236760124611	5.68419729092513	0.00551067876733126	0.0303979749817362	0.0187290275599688	Egr1/Notch2	2
GO:0007159	GO:0007159	leukocyte cell-cell adhesion	6/107	434/28928	0.0138248847926267	3.73762866617856	3.50131962882033	0.00557970610244949	0.030716563897323	0.0189253189439807	Syk/Pde5a/Cxcl12/Ephb6/Klf4/Loxl3	6
GO:0035050	GO:0035050	embryonic heart tube development	3/107	97/28928	0.0309278350515464	8.36149918103863	4.42498034641575	0.00563836603433006	0.0309145823813872	0.0190473235725012	Chrd/Notch2/Gja1	3
GO:0048678	GO:0048678	response to axon injury	3/107	97/28928	0.0309278350515464	8.36149918103863	4.42498034641575	0.00563836603433006	0.0309145823813872	0.0190473235725012	Lrp1/Klf4/Enpp1	3
GO:0007599	GO:0007599	hemostasis	4/107	192/28928	0.0208333333333333	5.63239875389408	3.92403124610115	0.00570461226741527	0.0312149968447924	0.0192324171771874	Syk/Thbd/Prkg1/Prrg1	4
GO:0050817	GO:0050817	coagulation	4/107	193/28928	0.0207253886010363	5.60321534066147	3.90951973330557	0.00580905760711694	0.031647600091514	0.0194989559231154	Syk/Thbd/Prkg1/Prrg1	4
GO:0002026	GO:0002026	regulation of the force of heart contraction	2/107	31/28928	0.0645161290322581	17.4422671088333	5.58091272505518	0.0058765818885527	0.031647600091514	0.0194989559231154	Pde5a/Adm	2
GO:0018149	GO:0018149	peptide cross-linking	2/107	31/28928	0.0645161290322581	17.4422671088333	5.58091272505518	0.0058765818885527	0.031647600091514	0.0194989559231154	Fn1/Tgm2	2
GO:0033688	GO:0033688	regulation of osteoblast proliferation	2/107	31/28928	0.0645161290322581	17.4422671088333	5.58091272505518	0.0058765818885527	0.031647600091514	0.0194989559231154	Fbln5/Mn1	2
GO:0035767	GO:0035767	endothelial cell chemotaxis	2/107	31/28928	0.0645161290322581	17.4422671088333	5.58091272505518	0.0058765818885527	0.031647600091514	0.0194989559231154	Fgfr1/Nr4a1	2
GO:0036119	GO:0036119	response to platelet-derived growth factor	2/107	31/28928	0.0645161290322581	17.4422671088333	5.58091272505518	0.0058765818885527	0.031647600091514	0.0194989559231154	Spon2/Enpp1	2
GO:0048333	GO:0048333	mesodermal cell differentiation	2/107	31/28928	0.0645161290322581	17.4422671088333	5.58091272505518	0.0058765818885527	0.031647600091514	0.0194989559231154	Fgfr1/Gja1	2
GO:0120255	GO:0120255	olefinic compound biosynthetic process	2/107	31/28928	0.0645161290322581	17.4422671088333	5.58091272505518	0.0058765818885527	0.031647600091514	0.0194989559231154	Egr1/Prkg1	2
GO:1904427	GO:1904427	positive regulation of calcium ion transmembrane transport	3/107	99/28928	0.0303030303030303	8.19258000566412	4.36793908961842	0.00596636090342007	0.0320677188596049	0.0197578026387522	Cacna1c/Fgf14/Cemip	3
GO:0030308	GO:0030308	negative regulation of cell growth	4/107	195/28928	0.0205128205128205	5.54574646537263	3.88079849225371	0.00602176151035232	0.0323017718813191	0.0199020091359552	Foxp1/Caprin2/Gja1/Enpp1	4
GO:0009953	GO:0009953	dorsal/ventral pattern formation	3/107	100/28928	0.03	8.11065420560748	4.34001635826982	0.00613455391750711	0.0326157766205972	0.0200954760829947	Chrd/Hoxa2/Nbl1	3
GO:0030593	GO:0030593	neutrophil chemotaxis	3/107	100/28928	0.03	8.11065420560748	4.34001635826982	0.00613455391750711	0.0326157766205972	0.0200954760829947	Pde4d/Syk/Pde4b	3
GO:0045185	GO:0045185	maintenance of protein location	3/107	100/28928	0.03	8.11065420560748	4.34001635826982	0.00613455391750711	0.0326157766205972	0.0200954760829947	Chrd/Gja1/Nbl1	3
GO:0050810	GO:0050810	regulation of steroid biosynthetic process	3/107	100/28928	0.03	8.11065420560748	4.34001635826982	0.00613455391750711	0.0326157766205972	0.0200954760829947	Egr1/Pde8b/Prkg1	3
GO:0060070	GO:0060070	canonical Wnt signaling pathway	5/107	312/28928	0.016025641025641	4.33261442607237	3.60617640348245	0.00614014436930876	0.0326157766205972	0.0200954760829947	Egr1/Col1a1/Caprin2/Klf4/Fgf10	5
GO:0070482	GO:0070482	response to oxygen levels	6/107	444/28928	0.0135135135135135	3.65344784036373	3.43313289764028	0.00621630879866148	0.0327288605279691	0.0201651501852673	Nr4a2/Egr1/Col1a1/Abcb1a/Penk/Adm	6
GO:0003156	GO:0003156	regulation of animal organ formation	2/107	32/28928	0.0625	16.8971962616822	5.48233695623381	0.00625330791853556	0.0327288605279691	0.0201651501852673	Fgfr1/Fgf10	2
GO:0051446	GO:0051446	positive regulation of meiotic cell cycle	2/107	32/28928	0.0625	16.8971962616822	5.48233695623381	0.00625330791853556	0.0327288605279691	0.0201651501852673	Cdc25b/Gja1	2
GO:0055022	GO:0055022	negative regulation of cardiac muscle tissue growth	2/107	32/28928	0.0625	16.8971962616822	5.48233695623381	0.00625330791853556	0.0327288605279691	0.0201651501852673	Foxp1/Gja1	2
GO:0061117	GO:0061117	negative regulation of heart growth	2/107	32/28928	0.0625	16.8971962616822	5.48233695623381	0.00625330791853556	0.0327288605279691	0.0201651501852673	Foxp1/Gja1	2
GO:0061437	GO:0061437	renal system vasculature development	2/107	32/28928	0.0625	16.8971962616822	5.48233695623381	0.00625330791853556	0.0327288605279691	0.0201651501852673	Egr1/Notch2	2
GO:0061440	GO:0061440	kidney vasculature development	2/107	32/28928	0.0625	16.8971962616822	5.48233695623381	0.00625330791853556	0.0327288605279691	0.0201651501852673	Egr1/Notch2	2
GO:0001570	GO:0001570	vasculogenesis	3/107	101/28928	0.0297029702970297	8.03035069862126	4.31247923049729	0.00630556028520505	0.0327288605279691	0.0201651501852673	Fgfr1/Enpp1/Adm	3
GO:0001656	GO:0001656	metanephros development	3/107	101/28928	0.0297029702970297	8.03035069862126	4.31247923049729	0.00630556028520505	0.0327288605279691	0.0201651501852673	Egr1/Fat4/Fgf10	3
GO:0008589	GO:0008589	regulation of smoothened signaling pathway	3/107	101/28928	0.0297029702970297	8.03035069862126	4.31247923049729	0.00630556028520505	0.0327288605279691	0.0201651501852673	Enpp1/Prrx2/Fgf10	3
GO:0050772	GO:0050772	positive regulation of axonogenesis	3/107	101/28928	0.0297029702970297	8.03035069862126	4.31247923049729	0.00630556028520505	0.0327288605279691	0.0201651501852673	Fn1/Lrp1/Cxcl12	3
GO:1903432	GO:1903432	regulation of TORC1 signaling	3/107	101/28928	0.0297029702970297	8.03035069862126	4.31247923049729	0.00630556028520505	0.0327288605279691	0.0201651501852673	Syk/Sesn3/Foxp1	3
GO:0071230	GO:0071230	cellular response to amino acid stimulus	4/107	198/28928	0.0202020202020202	5.46172000377608	3.83845239341626	0.00635045026160774	0.0328991957469222	0.0202700983935648	Sesn3/Col1a2/Col1a1/Abcb1a	4
GO:2001233	GO:2001233	regulation of apoptotic signaling pathway	6/107	447/28928	0.0134228187919463	3.62892805620021	3.413059896478	0.00641721851787344	0.0331820122603513	0.0204443494177732	Nr4a2/Fgfr1/Eya4/Cxcl12/Klf4/Fgf10	6
GO:0032680	GO:0032680	regulation of tumor necrosis factor production	4/107	199/28928	0.0201005025125628	5.43427417461137	3.82452839659052	0.00646260831043983	0.0333138546771655	0.0205255811530967	Syk/Spon2/Foxp1/Lpl	4
GO:0030516	GO:0030516	regulation of axon extension	3/107	102/28928	0.0294117647058824	7.95162177020341	4.28531837684607	0.00647939191886155	0.0333138546771655	0.0205255811530967	Fn1/Lrp1/Cxcl12	3
GO:0043406	GO:0043406	positive regulation of MAP kinase activity	3/107	102/28928	0.0294117647058824	7.95162177020341	4.28531837684607	0.00647939191886155	0.0333138546771655	0.0205255811530967	Syk/Fgfr1/Pde5a	3
GO:0046887	GO:0046887	positive regulation of hormone secretion	4/107	200/28928	0.02	5.40710280373832	3.81069813155055	0.00657607479720595	0.033747276501669	0.0207926242472861	Fgfr1/Cacna1c/Lrp1/Gja1	4
GO:0016048	GO:0016048	detection of temperature stimulus	2/107	33/28928	0.0606060606060606	16.3851600113282	5.38811308292838	0.0066407733252171	0.0337670036276709	0.0208047786716118	Cxcl12/Lxn	2
GO:0034405	GO:0034405	response to fluid shear stress	2/107	33/28928	0.0606060606060606	16.3851600113282	5.38811308292838	0.0066407733252171	0.0337670036276709	0.0208047786716118	Klf4/Gja1	2
GO:0061037	GO:0061037	negative regulation of cartilage development	2/107	33/28928	0.0606060606060606	16.3851600113282	5.38811308292838	0.0066407733252171	0.0337670036276709	0.0208047786716118	Rflnb/Ltbp3	2
GO:0099622	GO:0099622	cardiac muscle cell membrane repolarization	2/107	33/28928	0.0606060606060606	16.3851600113282	5.38811308292838	0.0066407733252171	0.0337670036276709	0.0208047786716118	Kcnj2/Gja1	2
GO:0001818	GO:0001818	negative regulation of cytokine production	5/107	318/28928	0.0157232704402516	4.250866984071	3.55175413562836	0.00664187667685563	0.0337670036276709	0.0208047786716118	Serpinb1a/Fn1/Fgfr1/Klf4/Il1rl1	5
GO:0070252	GO:0070252	actin-mediated cell contraction	3/107	103/28928	0.029126213592233	7.87442155884221	4.25852478352702	0.00665606048284959	0.0337760983533801	0.0208103821819957	Kcnj2/Pde4d/Cacna1c	3
GO:0046777	GO:0046777	protein autophosphorylation	4/107	201/28928	0.0199004975124378	5.3802017947645	3.7969604568841	0.00669085618750066	0.0338345327540564	0.020846385221717	Grk5/Syk/Fgfr1/Enpp1	4
GO:0051047	GO:0051047	positive regulation of secretion	6/107	451/28928	0.0133037694013304	3.59674244151108	3.38656248725257	0.00669240849704088	0.0338345327540564	0.020846385221717	Syk/Fgfr1/Cacna1c/Lrp1/Cxcl12/Gja1	6
GO:1903555	GO:1903555	regulation of tumor necrosis factor superfamily cytokine production	4/107	202/28928	0.0198019801980198	5.35356713241418	3.78331425078527	0.0068069589081796	0.0342864381234555	0.0211248165357456	Syk/Spon2/Foxp1/Lpl	4
GO:1990138	GO:1990138	neuron projection extension	4/107	202/28928	0.0198019801980198	5.35356713241418	3.78331425078527	0.0068069589081796	0.0342864381234555	0.0211248165357456	Fn1/Lrp1/Cxcl12/Nrp2	4
GO:0071260	GO:0071260	cellular response to mechanical stimulus	3/107	104/28928	0.0288461538461538	7.79870596693027	4.23208973877625	0.00683557739563294	0.0343037723813992	0.0211354966483174	Kcnj2/Col1a1/Gja1	3
GO:2001237	GO:2001237	negative regulation of extrinsic apoptotic signaling pathway	3/107	104/28928	0.0288461538461538	7.79870596693027	4.23208973877625	0.00683557739563294	0.0343037723813992	0.0211354966483174	Eya4/Klf4/Fgf10	3
GO:0044772	GO:0044772	mitotic cell cycle phase transition	6/107	455/28928	0.0131868131868132	3.56512272773955	3.36036379462329	0.00697608733388403	0.0349445551191801	0.0215303004983456	Pkia/Cdc25b/Ticrr/Klf4/Abcb1a/Fgf10	6
GO:0002695	GO:0002695	negative regulation of leukocyte activation	4/107	204/28928	0.0196078431372549	5.30108118013561	3.75629185251387	0.00704315385312765	0.0351128980680077	0.0216340212142819	Enpp3/Fn1/Pde5a/Loxl3	4
GO:0003205	GO:0003205	cardiac chamber development	4/107	204/28928	0.0196078431372549	5.30108118013561	3.75629185251387	0.00704315385312765	0.0351128980680077	0.0216340212142819	Dhrs3/Lrp1/Notch2/Nrp2	4
GO:0006163	GO:0006163	purine nucleotide metabolic process	6/107	456/28928	0.0131578947368421	3.55730447614363	3.35386005127865	0.00704835054796337	0.0351128980680077	0.0216340212142819	Enpp3/Pde4d/Pde5a/Pde8b/Slc25a13/Enpp1	6
GO:0032640	GO:0032640	tumor necrosis factor production	4/107	205/28928	0.0195121951219512	5.27522224754958	3.74291351092441	0.00716325873549352	0.0356202190770435	0.021946595626416	Syk/Spon2/Foxp1/Lpl	4
GO:0061515	GO:0061515	myeloid cell development	3/107	106/28928	0.0283018867924528	7.65156057132781	4.18026188116548	0.00720320072419545	0.0357535919370357	0.0220287703098298	Foxp1/Notch2/Rabgap1l	3
GO:0007612	GO:0007612	learning	4/107	206/28928	0.0194174757281553	5.24961437256147	3.72962233826007	0.00728471026402825	0.0360924281263218	0.0222375365954547	Cacna1c/Chrd/Pde8b/Synpo	4
GO:1901342	GO:1901342	regulation of vasculature development	5/107	326/28928	0.0153374233128834	4.14655122986067	3.48124404658504	0.00735472039892362	0.0363704013276116	0.0224088035219857	Fbln5/Tgm2/Cxcl12/Klf4/Adm	5
GO:0015844	GO:0015844	monoamine transport	3/107	107/28928	0.0280373831775701	7.58005065944624	4.15485304188346	0.00739132876576227	0.0363704013276116	0.0224088035219857	Syk/Tgm2/Cxcl12	3
GO:0006959	GO:0006959	humoral immune response	5/107	327/28928	0.0152905198776758	4.13387064505988	3.47258909943689	0.00744743237138087	0.0363704013276116	0.0224088035219857	Spon2/Notch2/Cxcl12/Slpi/Adm	5
GO:0001975	GO:0001975	response to amphetamine	2/107	35/28928	0.0571428571428571	15.448865153538	5.21147315832781	0.0074475904369935	0.0363704013276116	0.0224088035219857	Nr4a2/Nr4a1	2
GO:0048668	GO:0048668	collateral sprouting	2/107	35/28928	0.0571428571428571	15.448865153538	5.21147315832781	0.0074475904369935	0.0363704013276116	0.0224088035219857	Lrp1/Prkg1	2
GO:0048679	GO:0048679	regulation of axon regeneration	2/107	35/28928	0.0571428571428571	15.448865153538	5.21147315832781	0.0074475904369935	0.0363704013276116	0.0224088035219857	Lrp1/Klf4	2
GO:0060306	GO:0060306	regulation of membrane repolarization	2/107	35/28928	0.0571428571428571	15.448865153538	5.21147315832781	0.0074475904369935	0.0363704013276116	0.0224088035219857	Kcnj2/Gja1	2
GO:0090025	GO:0090025	regulation of monocyte chemotaxis	2/107	35/28928	0.0571428571428571	15.448865153538	5.21147315832781	0.0074475904369935	0.0363704013276116	0.0224088035219857	Cxcl12/Nbl1	2
GO:0071356	GO:0071356	cellular response to tumor necrosis factor	4/107	208/28928	0.0192307692307692	5.19913731128684	3.70329739673213	0.00753167813969517	0.0366496838047667	0.0225808771293492	Syk/Col1a1/Cldn1/Abcb1a	4
GO:0071706	GO:0071706	tumor necrosis factor superfamily cytokine production	4/107	208/28928	0.0192307692307692	5.19913731128684	3.70329739673213	0.00753167813969517	0.0366496838047667	0.0225808771293492	Syk/Spon2/Foxp1/Lpl	4
GO:0030111	GO:0030111	regulation of Wnt signaling pathway	5/107	329/28928	0.0151975683890578	4.10874073232395	3.45538220720007	0.0076353000840743	0.03706196909937	0.0228348974267485	Egr1/Lrp1/Col1a1/Caprin2/Fgf10	5
GO:0009755	GO:0009755	hormone-mediated signaling pathway	4/107	209/28928	0.0191387559808612	5.17426105620892	3.69026161895633	0.00765720682676892	0.03706196909937	0.0228348974267485	Dhrs3/Foxp1/Klf9/Mn1	4
GO:0022898	GO:0022898	regulation of transmembrane transporter activity	4/107	209/28928	0.0191387559808612	5.17426105620892	3.69026161895633	0.00765720682676892	0.03706196909937	0.0228348974267485	Hrc/Fgf14/Gja1/Abcb1a	4
GO:0090288	GO:0090288	negative regulation of cellular response to growth factor stimulus	3/107	109/28928	0.0275229357798165	7.44096716110778	4.10500739980829	0.00777626988157192	0.0375428161729122	0.0231311605198628	Chrd/Nbl1/Chrdl1	3
GO:0019730	GO:0019730	antimicrobial humoral response	4/107	210/28928	0.019047619047619	5.14962171784602	3.67730899155446	0.00778410683952124	0.0375428161729122	0.0231311605198628	Spon2/Cxcl12/Slpi/Adm	4
GO:0002313	GO:0002313	mature B cell differentiation involved in immune response	2/107	36/28928	0.0555555555555556	15.0197300103842	5.12850946482816	0.0078667773679226	0.0376087163641914	0.0231717634382946	Notch2/Enpp1	2
GO:0060008	GO:0060008	Sertoli cell differentiation	2/107	36/28928	0.0555555555555556	15.0197300103842	5.12850946482816	0.0078667773679226	0.0376087163641914	0.0231717634382946	Gja1/Abcb1a	2
GO:0060479	GO:0060479	lung cell differentiation	2/107	36/28928	0.0555555555555556	15.0197300103842	5.12850946482816	0.0078667773679226	0.0376087163641914	0.0231717634382946	Foxp1/Fgf10	2
GO:0060487	GO:0060487	lung epithelial cell differentiation	2/107	36/28928	0.0555555555555556	15.0197300103842	5.12850946482816	0.0078667773679226	0.0376087163641914	0.0231717634382946	Foxp1/Fgf10	2
GO:0090322	GO:0090322	regulation of superoxide metabolic process	2/107	36/28928	0.0555555555555556	15.0197300103842	5.12850946482816	0.0078667773679226	0.0376087163641914	0.0231717634382946	Fbln5/Syk	2
GO:0010586	GO:0010586	miRNA metabolic process	3/107	110/28928	0.0272727272727273	7.3733220050977	4.08055606535562	0.00797310316091462	0.0379837519466649	0.0234028331646279	Egr1/Notch2/Klf4	3
GO:0090263	GO:0090263	positive regulation of canonical Wnt signaling pathway	3/107	110/28928	0.0272727272727273	7.3733220050977	4.08055606535562	0.00797310316091462	0.0379837519466649	0.0234028331646279	Col1a1/Caprin2/Fgf10	3
GO:0010389	GO:0010389	regulation of G2/M transition of mitotic cell cycle	3/107	111/28928	0.027027027027027	7.30689568072746	4.05640974765255	0.00817285800361038	0.0386661193455433	0.0238232584668823	Pkia/Cdc25b/Ticrr	3
GO:0021954	GO:0021954	central nervous system neuron development	3/107	111/28928	0.027027027027027	7.30689568072746	4.05640974765255	0.00817285800361038	0.0386661193455433	0.0238232584668823	Nr4a2/Fgfr1/Nrp2	3
GO:0071229	GO:0071229	cellular response to acid chemical	4/107	213/28928	0.0187793427230047	5.07709183449607	3.63894045507001	0.0081730953185442	0.0386661193455433	0.0238232584668823	Sesn3/Col1a2/Col1a1/Abcb1a	4
GO:0098739	GO:0098739	import across plasma membrane	4/107	213/28928	0.0187793427230047	5.07709183449607	3.63894045507001	0.0081730953185442	0.0386661193455433	0.0238232584668823	Kcnj2/Cacna1c/Steap2/Trpv6	4
GO:0000132	GO:0000132	establishment of mitotic spindle orientation	2/107	37/28928	0.0540540540540541	14.6137913614549	5.04879491025183	0.00829637412283609	0.0389115653781899	0.0239744845111397	Gja1/Fgf10	2
GO:0001958	GO:0001958	endochondral ossification	2/107	37/28928	0.0540540540540541	14.6137913614549	5.04879491025183	0.00829637412283609	0.0389115653781899	0.0239744845111397	Col1a1/Enpp1	2
GO:0033687	GO:0033687	osteoblast proliferation	2/107	37/28928	0.0540540540540541	14.6137913614549	5.04879491025183	0.00829637412283609	0.0389115653781899	0.0239744845111397	Fbln5/Mn1	2
GO:0036075	GO:0036075	replacement ossification	2/107	37/28928	0.0540540540540541	14.6137913614549	5.04879491025183	0.00829637412283609	0.0389115653781899	0.0239744845111397	Col1a1/Enpp1	2
GO:0086091	GO:0086091	regulation of heart rate by cardiac conduction	2/107	37/28928	0.0540540540540541	14.6137913614549	5.04879491025183	0.00829637412283609	0.0389115653781899	0.0239744845111397	Kcnj2/Cacna1c	2
GO:0006835	GO:0006835	dicarboxylic acid transport	3/107	112/28928	0.0267857142857143	7.24165554072096	4.03256173734276	0.00837554393365162	0.0392153904109977	0.024161679461339	Slc25a13/Prkg1/Gja1	3
GO:1901987	GO:1901987	regulation of cell cycle phase transition	6/107	475/28928	0.0126315789473684	3.41501229709788	3.23363638800231	0.00852690926228077	0.0398556221950516	0.0245561438536388	Pkia/Cdc25b/Ticrr/Klf4/Mn1/Fgf10	6
GO:0001657	GO:0001657	ureteric bud development	3/107	113/28928	0.0265486725663717	7.17757009345794	4.009005531812	0.00858117024713105	0.0399721178178327	0.0246279200075106	Fgfr1/Crlf1/Fat4	3
GO:0032755	GO:0032755	positive regulation of interleukin-6 production	3/107	113/28928	0.0265486725663717	7.17757009345794	4.009005531812	0.00858117024713105	0.0399721178178327	0.0246279200075106	Syk/Spon2/Lpl	3
GO:0046661	GO:0046661	male sex differentiation	4/107	217/28928	0.0184331797235023	4.98350488823808	3.58888982108509	0.00871130869776396	0.0402135405264605	0.0247766671713006	Gja1/Abcb1a/Rnase10/Fgf10	4
GO:0006775	GO:0006775	fat-soluble vitamin metabolic process	2/107	38/28928	0.0526315789473684	14.2292179045745	4.97211610382416	0.00873629944648244	0.0402135405264605	0.0247766671713006	Fgfr1/Enpp1	2
GO:0014046	GO:0014046	dopamine secretion	2/107	38/28928	0.0526315789473684	14.2292179045745	4.97211610382416	0.00873629944648244	0.0402135405264605	0.0247766671713006	Tgm2/Cxcl12	2
GO:0014912	GO:0014912	negative regulation of smooth muscle cell migration	2/107	38/28928	0.0526315789473684	14.2292179045745	4.97211610382416	0.00873629944648244	0.0402135405264605	0.0247766671713006	Lrp1/Prkg1	2
GO:0071404	GO:0071404	cellular response to low-density lipoprotein particle stimulus	2/107	38/28928	0.0526315789473684	14.2292179045745	4.97211610382416	0.00873629944648244	0.0402135405264605	0.0247766671713006	Syk/Lpl	2
GO:0098868	GO:0098868	bone growth	2/107	38/28928	0.0526315789473684	14.2292179045745	4.97211610382416	0.00873629944648244	0.0402135405264605	0.0247766671713006	Fbln5/Enpp1	2
GO:1904994	GO:1904994	regulation of leukocyte adhesion to vascular endothelial cell	2/107	38/28928	0.0526315789473684	14.2292179045745	4.97211610382416	0.00873629944648244	0.0402135405264605	0.0247766671713006	Cxcl12/Klf4	2
GO:0002275	GO:0002275	myeloid cell activation involved in immune response	3/107	114/28928	0.0263157894736842	7.11460895228726	3.98573482704294	0.00878974601417957	0.0403233297788541	0.0248443113461216	Enpp3/Syk/Stx11	3
GO:0019731	GO:0019731	antibacterial humoral response	3/107	114/28928	0.0263157894736842	7.11460895228726	3.98573482704294	0.00878974601417957	0.0403233297788541	0.0248443113461216	Spon2/Slpi/Adm	3
GO:0043502	GO:0043502	regulation of muscle adaptation	3/107	115/28928	0.0260869565217391	7.05274278748476	3.96274350985935	0.00900128008089185	0.041224349950303	0.0253994546289651	Pde5a/Foxp1/Klf4	3
GO:0001666	GO:0001666	response to hypoxia	5/107	343/28928	0.0145772594752187	3.94103702896379	3.33862405499244	0.00904384681224001	0.0412805403071257	0.0254340750516139	Nr4a2/Egr1/Abcb1a/Penk/Adm	5
GO:0043491	GO:0043491	phosphatidylinositol 3-kinase/protein kinase B signal transduction	5/107	343/28928	0.0145772594752187	3.94103702896379	3.33862405499244	0.00904384681224001	0.0412805403071257	0.0254340750516139	Fn1/Fgfr1/Sesn3/Cxcl12/Klf4	5
GO:0032409	GO:0032409	regulation of transporter activity	4/107	220/28928	0.0181818181818182	4.91554800339847	3.55215156508759	0.00912984479054633	0.0414405997015318	0.0255326920420833	Hrc/Fgf14/Gja1/Abcb1a	4
GO:0048639	GO:0048639	positive regulation of developmental growth	4/107	220/28928	0.0181818181818182	4.91554800339847	3.55215156508759	0.00912984479054633	0.0414405997015318	0.0255326920420833	Fn1/Fgfr1/Lrp1/Cxcl12	4
GO:0034110	GO:0034110	regulation of homotypic cell-cell adhesion	2/107	39/28928	0.0512820512820513	13.8643661634316	4.89827886115177	0.00918647253243198	0.0414405997015318	0.0255326920420833	Syk/Prkg1	2
GO:0044342	GO:0044342	type B pancreatic cell proliferation	2/107	39/28928	0.0512820512820513	13.8643661634316	4.89827886115177	0.00918647253243198	0.0414405997015318	0.0255326920420833	Serpinb1a/Nr4a1	2
GO:0048169	GO:0048169	regulation of long-term neuronal synaptic plasticity	2/107	39/28928	0.0512820512820513	13.8643661634316	4.89827886115177	0.00918647253243198	0.0414405997015318	0.0255326920420833	Egr1/Synpo	2
GO:0055094	GO:0055094	response to lipoprotein particle	2/107	39/28928	0.0512820512820513	13.8643661634316	4.89827886115177	0.00918647253243198	0.0414405997015318	0.0255326920420833	Syk/Lpl	2
GO:1904752	GO:1904752	regulation of vascular associated smooth muscle cell migration	2/107	39/28928	0.0512820512820513	13.8643661634316	4.89827886115177	0.00918647253243198	0.0414405997015318	0.0255326920420833	Lrp1/Prkg1	2
GO:0038202	GO:0038202	TORC1 signaling	3/107	116/28928	0.0258620689655172	6.9919432806961	3.94002565053779	0.00921578107123973	0.0414405997015318	0.0255326920420833	Syk/Sesn3/Foxp1	3
GO:0042116	GO:0042116	macrophage activation	3/107	116/28928	0.0258620689655172	6.9919432806961	3.94002565053779	0.00921578107123973	0.0414405997015318	0.0255326920420833	Syk/Foxp1/Il1rl1	3
GO:0045666	GO:0045666	positive regulation of neuron differentiation	3/107	117/28928	0.0256410256410256	6.93218308171579	3.91757549576653	0.00943325738897321	0.0421403711228721	0.0259638404407459	Fgfr1/Cxcl12/Nbl1	3
GO:0050886	GO:0050886	endocrine process	3/107	117/28928	0.0256410256410256	6.93218308171579	3.91757549576653	0.00943325738897321	0.0421403711228721	0.0259638404407459	Fgfr1/Trpv6/Gja1	3
GO:0072163	GO:0072163	mesonephric epithelium development	3/107	117/28928	0.0256410256410256	6.93218308171579	3.91757549576653	0.00943325738897321	0.0421403711228721	0.0259638404407459	Fgfr1/Crlf1/Fat4	3
GO:0072164	GO:0072164	mesonephric tubule development	3/107	117/28928	0.0256410256410256	6.93218308171579	3.91757549576653	0.00943325738897321	0.0421403711228721	0.0259638404407459	Fgfr1/Crlf1/Fat4	3
GO:0046883	GO:0046883	regulation of hormone secretion	5/107	348/28928	0.014367816091954	3.88441293372006	3.29841280608525	0.00958769660425278	0.0426359472012368	0.0262691784784056	Fgfr1/Cacna1c/Pde8b/Lrp1/Gja1	5
GO:0071375	GO:0071375	cellular response to peptide hormone stimulus	5/107	348/28928	0.014367816091954	3.88441293372006	3.29841280608525	0.00958769660425278	0.0426359472012368	0.0262691784784056	Nr4a2/Sesn3/Nr4a1/Lpl/Enpp1	5
GO:0071312	GO:0071312	cellular response to alkaloid	2/107	40/28928	0.05	13.5177570093458	4.82710603399687	0.00964681302091959	0.0426359472012368	0.0262691784784056	Tgm2/Abcb1a	2
GO:0098703	GO:0098703	calcium ion import across plasma membrane	2/107	40/28928	0.05	13.5177570093458	4.82710603399687	0.00964681302091959	0.0426359472012368	0.0262691784784056	Cacna1c/Trpv6	2
GO:1902656	GO:1902656	calcium ion import into cytosol	2/107	40/28928	0.05	13.5177570093458	4.82710603399687	0.00964681302091959	0.0426359472012368	0.0262691784784056	Cacna1c/Trpv6	2
GO:0006939	GO:0006939	smooth muscle contraction	3/107	118/28928	0.0254237288135593	6.87343576746396	3.89538746193238	0.00965371721950939	0.0426359472012368	0.0262691784784056	Pde4d/Cacna1c/Prkg1	3
GO:0035282	GO:0035282	segmentation	3/107	118/28928	0.0254237288135593	6.87343576746396	3.89538746193238	0.00965371721950939	0.0426359472012368	0.0262691784784056	Chrd/Hoxa2/Nrp2	3
GO:0061387	GO:0061387	regulation of extent of cell growth	3/107	119/28928	0.0252100840336134	6.81567580303149	3.87345612871764	0.0098771685318093	0.0435522398854051	0.0268337315759425	Fn1/Lrp1/Cxcl12	3
GO:0042692	GO:0042692	muscle cell differentiation	6/107	491/28928	0.0122199592668024	3.30372880065478	3.13703433992845	0.00993512400975248	0.043737016036471	0.0269475772392742	Foxp1/Notch2/Cxcl12/Prkg1/Adm/Fgf10	6
GO:0032024	GO:0032024	positive regulation of insulin secretion	3/107	120/28928	0.025	6.7588785046729	3.85177623299034	0.0101036190802427	0.0440407056166104	0.027134688733363	Cacna1c/Lrp1/Gja1	3
GO:0010092	GO:0010092	specification of animal organ identity	2/107	41/28928	0.048780487804878	13.1880556188739	4.75843563263713	0.0101172409966966	0.0440407056166104	0.027134688733363	Fgfr1/Fgf10	2
GO:0031128	GO:0031128	developmental induction	2/107	41/28928	0.048780487804878	13.1880556188739	4.75843563263713	0.0101172409966966	0.0440407056166104	0.027134688733363	Fgfr1/Fgf10	2
GO:0032743	GO:0032743	positive regulation of interleukin-2 production	2/107	41/28928	0.048780487804878	13.1880556188739	4.75843563263713	0.0101172409966966	0.0440407056166104	0.027134688733363	Pde4d/Pde4b	2
GO:0040001	GO:0040001	establishment of mitotic spindle localization	2/107	41/28928	0.048780487804878	13.1880556188739	4.75843563263713	0.0101172409966966	0.0440407056166104	0.027134688733363	Gja1/Fgf10	2
GO:0062149	GO:0062149	detection of stimulus involved in sensory perception of pain	2/107	41/28928	0.048780487804878	13.1880556188739	4.75843563263713	0.0101172409966966	0.0440407056166104	0.027134688733363	Cxcl12/Lxn	2
GO:0110110	GO:0110110	positive regulation of animal organ morphogenesis	2/107	41/28928	0.048780487804878	13.1880556188739	4.75843563263713	0.0101172409966966	0.0440407056166104	0.027134688733363	Fgfr1/Fgf10	2
GO:1901990	GO:1901990	regulation of mitotic cell cycle phase transition	5/107	354/28928	0.0141242937853107	3.81857542636887	3.25113374591693	0.0102695956839039	0.0446326128207944	0.027499379024304	Pkia/Cdc25b/Ticrr/Klf4/Fgf10	5
GO:0032760	GO:0032760	positive regulation of tumor necrosis factor production	3/107	121/28928	0.0247933884297521	6.70302000463428	3.83034266297194	0.0103330764064409	0.0448369955534259	0.0276253048412223	Syk/Spon2/Lpl	3
GO:0008217	GO:0008217	regulation of blood pressure	4/107	229/28928	0.0174672489082969	4.72236052728237	3.4458142062992	0.010463583943899	0.0453311069111683	0.027929740424264	Cacna1c/Col1a2/Gja1/Adm	4
GO:0003300	GO:0003300	cardiac muscle hypertrophy	3/107	122/28928	0.0245901639344262	6.64807721771105	3.80915045266787	0.0105655478411377	0.0454782201406006	0.0280203809268017	Pde5a/Foxp1/Prkg1	3
GO:0014047	GO:0014047	glutamate secretion	2/107	42/28928	0.0476190476190476	12.874054294615	4.69211919529099	0.0105976769868923	0.0454782201406006	0.0280203809268017	Prkg1/Gja1	2
GO:0032633	GO:0032633	interleukin-4 production	2/107	42/28928	0.0476190476190476	12.874054294615	4.69211919529099	0.0105976769868923	0.0454782201406006	0.0280203809268017	Syk/Notch2	2
GO:0043277	GO:0043277	apoptotic cell clearance	2/107	42/28928	0.0476190476190476	12.874054294615	4.69211919529099	0.0105976769868923	0.0454782201406006	0.0280203809268017	Tgm2/Lrp1	2
GO:0061436	GO:0061436	establishment of skin barrier	2/107	42/28928	0.0476190476190476	12.874054294615	4.69211919529099	0.0105976769868923	0.0454782201406006	0.0280203809268017	Cldn1/Klf4	2
GO:0070570	GO:0070570	regulation of neuron projection regeneration	2/107	42/28928	0.0476190476190476	12.874054294615	4.69211919529099	0.0105976769868923	0.0454782201406006	0.0280203809268017	Lrp1/Klf4	2
GO:0034612	GO:0034612	response to tumor necrosis factor	4/107	231/28928	0.0173160173160173	4.68147428895092	3.42293440577244	0.010776165878063	0.0460607752407602	0.0283793091295075	Syk/Col1a1/Cldn1/Abcb1a	4
GO:0022600	GO:0022600	digestive system process	3/107	123/28928	0.024390243902439	6.59402780943697	3.78819477654684	0.0108010405059984	0.0460607752407602	0.0283793091295075	Abcb1a/Heph/Fgf10	3
GO:0050764	GO:0050764	regulation of phagocytosis	3/107	123/28928	0.024390243902439	6.59402780943697	3.78819477654684	0.0108010405059984	0.0460607752407602	0.0283793091295075	Syk/Tgm2/Lrp1	3
GO:1903557	GO:1903557	positive regulation of tumor necrosis factor superfamily cytokine production	3/107	123/28928	0.024390243902439	6.59402780943697	3.78819477654684	0.0108010405059984	0.0460607752407602	0.0283793091295075	Syk/Spon2/Lpl	3
GO:0050796	GO:0050796	regulation of insulin secretion	4/107	232/28928	0.0172413793103448	4.66129552046407	3.41159256129745	0.0109346970669127	0.0465578898552143	0.0286855951015227	Cacna1c/Pde8b/Lrp1/Gja1	4
GO:0002446	GO:0002446	neutrophil mediated immunity	2/107	43/28928	0.0465116279069767	12.5746576831124	4.62802036707058	0.0110880419588852	0.0467723132166598	0.028817707225716	Syk/Stx11	2
GO:0048520	GO:0048520	positive regulation of behavior	2/107	43/28928	0.0465116279069767	12.5746576831124	4.62802036707058	0.0110880419588852	0.0467723132166598	0.028817707225716	Gja1/Penk	2
GO:0061081	GO:0061081	positive regulation of myeloid leukocyte cytokine production involved in immune response	2/107	43/28928	0.0465116279069767	12.5746576831124	4.62802036707058	0.0110880419588852	0.0467723132166598	0.028817707225716	Syk/Spon2	2
GO:0086002	GO:0086002	cardiac muscle cell action potential involved in contraction	2/107	43/28928	0.0465116279069767	12.5746576831124	4.62802036707058	0.0110880419588852	0.0467723132166598	0.028817707225716	Kcnj2/Cacna1c	2
GO:0090329	GO:0090329	regulation of DNA-templated DNA replication	2/107	43/28928	0.0465116279069767	12.5746576831124	4.62802036707058	0.0110880419588852	0.0467723132166598	0.028817707225716	Fgfr1/Ticrr	2
GO:1902882	GO:1902882	regulation of response to oxidative stress	2/107	43/28928	0.0465116279069767	12.5746576831124	4.62802036707058	0.0110880419588852	0.0467723132166598	0.028817707225716	Fbln5/Sesn3	2
GO:1902749	GO:1902749	regulation of cell cycle G2/M phase transition	3/107	125/28928	0.024	6.48852336448598	3.74697439675942	0.0112811169784235	0.0475132052027883	0.0292741911341177	Pkia/Cdc25b/Ticrr	3
GO:0002062	GO:0002062	chondrocyte differentiation	3/107	126/28928	0.0238095238095238	6.43702714730752	3.72670069968921	0.0115257140002741	0.048393791449533	0.029816744514536	Fgfr1/Rflnb/Ltbp3	3
GO:0014897	GO:0014897	striated muscle hypertrophy	3/107	126/28928	0.0238095238095238	6.43702714730752	3.72670069968921	0.0115257140002741	0.048393791449533	0.029816744514536	Pde5a/Foxp1/Prkg1	3
GO:0042119	GO:0042119	neutrophil activation	2/107	44/28928	0.0454545454545455	12.2888700084962	4.5660136573566	0.0115882573181837	0.0485069142735033	0.0298864425943941	Syk/Stx11	2
GO:0046621	GO:0046621	negative regulation of organ growth	2/107	44/28928	0.0454545454545455	12.2888700084962	4.5660136573566	0.0115882573181837	0.0485069142735033	0.0298864425943941	Foxp1/Gja1	2
GO:0019218	GO:0019218	regulation of steroid metabolic process	3/107	127/28928	0.0236220472440945	6.38634189417912	3.70664554089692	0.0117733586844377	0.0490556611851571	0.0302245406432933	Egr1/Pde8b/Prkg1	3
GO:0032963	GO:0032963	collagen metabolic process	3/107	127/28928	0.0236220472440945	6.38634189417912	3.70664554089692	0.0117733586844377	0.0490556611851571	0.0302245406432933	Fn1/Col1a2/Col1a1	3
GO:0042472	GO:0042472	inner ear morphogenesis	3/107	127/28928	0.0236220472440945	6.38634189417912	3.70664554089692	0.0117733586844377	0.0490556611851571	0.0302245406432933	Fgfr1/Prrx2/Fgf10	3
GO:0014896	GO:0014896	muscle hypertrophy	3/107	128/28928	0.0234375	6.33644859813084	3.68680472519656	0.0120240571342646	0.049947493431206	0.0307740229928628	Pde5a/Foxp1/Prkg1	3
GO:1990266	GO:1990266	neutrophil migration	3/107	128/28928	0.0234375	6.33644859813084	3.68680472519656	0.0120240571342646	0.049947493431206	0.0307740229928628	Pde4d/Syk/Pde4b	3
GO:0002335	GO:0002335	mature B cell differentiation	2/107	45/28928	0.0444444444444444	12.0157840083074	4.5059833496999	0.0120982449063158	0.0499510869238038	0.0307762370423822	Notch2/Enpp1	2
GO:0010453	GO:0010453	regulation of cell fate commitment	2/107	45/28928	0.0444444444444444	12.0157840083074	4.5059833496999	0.0120982449063158	0.0499510869238038	0.0307762370423822	Fgfr1/Loxl3	2
GO:0035987	GO:0035987	endodermal cell differentiation	2/107	45/28928	0.0444444444444444	12.0157840083074	4.5059833496999	0.0120982449063158	0.0499510869238038	0.0307762370423822	Fn1/Col12a1	2
GO:0048730	GO:0048730	epidermis morphogenesis	2/107	45/28928	0.0444444444444444	12.0157840083074	4.5059833496999	0.0120982449063158	0.0499510869238038	0.0307762370423822	Klf4/Fgf10	2

## Sheet: 5. KEGG_D-1 (1UP_8down)
	category	subcategory	ID	Description	GeneRatio	BgRatio	RichFactor	FoldEnrichment	zScore	pvalue	p.adjust	qvalue	geneID	Count
mmu00230	Metabolism	Nucleotide metabolism	mmu00230	Purine metabolism - Mus musculus (house mouse)	6/63	134/9810	0.0447761194029851	6.97228144989339	5.59618282671507	0.000208351823248146	0.0247262709875983	0.0215089637976915	209558/238871/242202/218461/18578/18605	6
mmu04933	Human Diseases	Endocrine and metabolic disease	mmu04933	AGE-RAGE signaling pathway in diabetic complications - Mus musculus (house mouse)	5/63	101/9810	0.0495049504950495	7.70862800565771	5.44821586045771	0.000458669157242102	0.0247262709875983	0.0215089637976915	14268/13653/12843/12842/21824	5
mmu04151	Environmental Information Processing	Signal transduction	mmu04151	PI3K-Akt signaling pathway - Mus musculus (house mouse)	9/63	367/9810	0.0245231607629428	3.81860646165823	4.42445354413868	0.000515130645574965	0.0247262709875983	0.0215089637976915	20963/14268/14182/319480/15370/12843/12842/14165/78134	9
mmu04928	Organismal Systems	Endocrine system	mmu04928	Parathyroid hormone synthesis, secretion and action - Mus musculus (house mouse)	5/63	116/9810	0.0431034482758621	6.71182266009852	4.97507189276729	0.000862827914866371	0.0310618049351894	0.0270201373339732	238871/18227/14182/13653/18578	5

## Sheet: 6. GO_D1 (3down_10UP)
	ID	Description	GeneRatio	BgRatio	RichFactor	FoldEnrichment	zScore	pvalue	p.adjust	qvalue	geneID	Count
GO:0045444	GO:0045444	fat cell differentiation	22/326	274/28928	0.0802919708029197	7.12480408400878	10.8751974602513	8.43147370077357e-13	3.17782243782156e-09	2.42471433163299e-09	Bscl2/Noct/Sort1/Ebf2/Arl4a/Selenbp1/Dusp10/Wdfy2/Cby1/Bnip3/Zfp423/Itga6/Id2/Sav1/Arxes2/Lama4/Mrap/Tbl1xr1/Adrb2/Noc3l/Cebpa/Foxo1	22
GO:0050873	GO:0050873	brown fat cell differentiation	11/326	65/28928	0.169230769230769	15.01689476168	12.0781398249906	1.63833065586515e-10	3.08743412097788e-07	2.35574702727558e-07	Ebf2/Arl4a/Selenbp1/Dusp10/Bnip3/Zfp423/Itga6/Lama4/Mrap/Adrb2/Cebpa	11
GO:0106106	GO:0106106	cold-induced thermogenesis	12/326	155/28928	0.0774193548387097	6.86989906985949	7.8228716842255	2.11134821518434e-07	0.000265255714100993	0.000202393099083636	Bscl2/Ppargc1b/Ebf2/Clstn3/Zfp423/Npr3/Aldh1a1/Lama4/Adipor2/Hadh/Adrb2/Epas1	12
GO:0045862	GO:0045862	positive regulation of proteolysis	17/326	339/28928	0.0501474926253687	4.44989775051125	6.82132727834599	3.69070378068176e-07	0.00027308321200523	0.000208365568194352	Cdc20/Aurka/Apoe/Ret/Myc/Tfap4/P2rx1/Egln3/Atp2a3/Acer2/Eno1/Ifi203/Eno1b/Psen2/Timm17a/Clu/Sumo3	17
GO:0036293	GO:0036293	response to decreased oxygen levels	18/326	379/28928	0.0474934036939314	4.21438399404309	6.72487487606299	3.71030753484637e-07	0.00027308321200523	0.000208365568194352	Hilpda/Bnip3/Vldlr/Acot2/Adsl/Myc/Zeb2/Atp1b1/Hif3a/Egln3/Rgcc/Angptl4/Hk2/Eno1/Eno1b/Adrb2/Epas1/Hsd11b2	18
GO:0001666	GO:0001666	response to hypoxia	17/326	343/28928	0.0495626822157434	4.39800389919333	6.75871496433656	4.34730504651467e-07	0.00027308321200523	0.000208365568194352	Hilpda/Bnip3/Vldlr/Acot2/Adsl/Myc/Atp1b1/Hif3a/Egln3/Rgcc/Angptl4/Hk2/Eno1/Eno1b/Adrb2/Epas1/Hsd11b2	17
GO:0001659	GO:0001659	temperature homeostasis	13/326	201/28928	0.0646766169154229	5.73915697585691	7.1980735892148	5.28172172606227e-07	0.000284382988364695	0.000216987424896272	Bscl2/Ppargc1b/Ebf2/Clstn3/Zfp423/Npr3/Slc27a1/Aldh1a1/Lama4/Adipor2/Hadh/Adrb2/Epas1	13
GO:1990845	GO:1990845	adaptive thermogenesis	12/326	175/28928	0.0685714285714286	6.08476774758983	7.20295762240175	7.80148074267355e-07	0.000355709062133936	0.000271410022971307	Bscl2/Ppargc1b/Ebf2/Clstn3/Zfp423/Npr3/Aldh1a1/Lama4/Adipor2/Hadh/Adrb2/Epas1	12
GO:0070482	GO:0070482	response to oxygen levels	19/326	444/28928	0.0427927927927928	3.79726966230034	6.34143621400426	8.49398131919719e-07	0.000355709062133936	0.000271410022971307	Hilpda/Bnip3/Vldlr/Acot2/Adsl/Myc/Zeb2/Atp1b1/Hif3a/Egln3/Rgcc/Angptl4/Hk2/Eno1/Eno1b/Adrb2/Epas1/Hsd11b2/Foxo1	19
GO:0045088	GO:0045088	regulation of innate immune response	20/326	496/28928	0.0403225806451613	3.57807243221848	6.18293305990603	1.09631485178615e-06	0.00040458699872768	0.000308704439408477	Gbp7/Nfkbia/Dtx4/Irak3/Fosl1/Serpinb9/Ifi35/Dusp10/Trim25/Rnf125/Tnfaip3/Apoe/Znfx1/Gbp2/Nectin2/H2-T23/Slc19a1/Ifi203/Ywhaz/Atg12	20
GO:0120161	GO:0120161	regulation of cold-induced thermogenesis	11/326	151/28928	0.0728476821192053	6.46422622191525	7.18714957080244	1.24431986286759e-06	0.00040458699872768	0.000308704439408477	Bscl2/Ppargc1b/Ebf2/Zfp423/Npr3/Aldh1a1/Lama4/Adipor2/Hadh/Adrb2/Epas1	11
GO:0050878	GO:0050878	regulation of body fluid levels	17/326	373/28928	0.0455764075067024	4.04427704403033	6.31771169332398	1.379229122057e-06	0.00040458699872768	0.000308704439408477	Lyst/Prl2c5/Has2/Apoe/Prl2c2/Coro2b/Mertk/Npr3/Kng1/Aqp7/P2rx1/Kng2/Hk2/F11r/Adrb2/Prl2c3/Hsd11b2	17
GO:0060541	GO:0060541	respiratory system development	15/326	293/28928	0.0511945392491468	4.54280868527398	6.50721586375471	1.39549774037141e-06	0.00040458699872768	0.000308704439408477	Chd7/Fgfr2/Foxp2/Lama5/Sav1/Hs6st1/Tbx2/Errfi1/Hmgcs2/Psen2/Sparc/Hmga1/Ywhaz/Epas1/Cebpa	15
GO:0030324	GO:0030324	lung development	14/326	259/28928	0.0540540540540541	4.79655115237937	6.55232094848513	1.66282929932763e-06	0.000447657402083274	0.000341567642538578	Fgfr2/Foxp2/Lama5/Sav1/Hs6st1/Tbx2/Errfi1/Hmgcs2/Psen2/Sparc/Hmga1/Ywhaz/Epas1/Cebpa	14
GO:0030323	GO:0030323	respiratory tube development	14/326	262/28928	0.0534351145038168	4.74162881093991	6.49516360821419	1.90352805321189e-06	0.00047829314883704	0.000364943062552623	Fgfr2/Foxp2/Lama5/Sav1/Hs6st1/Tbx2/Errfi1/Hmgcs2/Psen2/Sparc/Hmga1/Ywhaz/Epas1/Cebpa	14
GO:0005996	GO:0005996	monosaccharide metabolic process	15/326	306/28928	0.0490196078431373	4.34981354504992	6.28917465452991	2.38449552900084e-06	0.000528145607633125	0.000402981050412282	Pmm1/Pgm2/H6pd/Clstn3/Myc/Gpd1/Chst15/Aldh1a1/Aldh1a7/Errfi1/Hk2/Eno1/Eno1b/Irs2/Foxo1	15
GO:0071456	GO:0071456	cellular response to hypoxia	11/326	162/28928	0.0679012345679012	6.025297280921	6.84765425488224	2.48017332198417e-06	0.000528145607633125	0.000402981050412282	Hilpda/Bnip3/Vldlr/Myc/Hif3a/Egln3/Rgcc/Eno1/Eno1b/Adrb2/Epas1	11
GO:0016042	GO:0016042	lipid catabolic process	16/326	348/28928	0.0459770114942529	4.07982511811579	6.17087661714478	2.52231916619693e-06	0.000528145607633125	0.000402981050412282	Bscl2/Aldh1l2/Pla1a/Lipe/Apoe/Plin1/Acot2/Cidec/Clstn3/Pla2g7/Eci1/Hcar1/Hadh/Tbl1xr1/Acer2/Irs2	16
GO:0019318	GO:0019318	hexose metabolic process	14/326	283/28928	0.049469964664311	4.3897764963472	6.11789705989631	4.65719929575571e-06	0.000923841270826488	0.000704901300609673	Pmm1/Pgm2/H6pd/Myc/Gpd1/Chst15/Aldh1a1/Aldh1a7/Errfi1/Hk2/Eno1/Eno1b/Irs2/Foxo1	14
GO:0071453	GO:0071453	cellular response to oxygen levels	12/326	210/28928	0.0571428571428571	5.0706397896582	6.32058857627718	5.23211536748988e-06	0.000985992141003467	0.000752323114946439	Hilpda/Bnip3/Vldlr/Myc/Hif3a/Egln3/Rgcc/Eno1/Eno1b/Adrb2/Epas1/Foxo1	12
GO:0045824	GO:0045824	negative regulation of innate immune response	9/326	117/28928	0.0769230769230769	6.82586125530911	6.74118427238802	7.46502007023788e-06	0.0013397933640346	0.00102227743518245	Dtx4/Irak3/Serpinb9/Dusp10/Tnfaip3/H2-T23/Ifi203/Ywhaz/Atg12	9
GO:0032868	GO:0032868	response to insulin	14/326	308/28928	0.0454545454545455	4.03346346904629	5.71401807005582	1.217051420247e-05	0.0020649949844487	0.00157561444401387	Max/Irs4/Sort1/Kank1/Slc27a1/Errfi1/Hmgcs2/Esrra/Hadh/Foxo4/Irs2/Hmga1/Hsd11b2/Foxo1	14
GO:0036294	GO:0036294	cellular response to decreased oxygen levels	11/326	192/28928	0.0572916666666667	5.0838445807771	6.06134437705524	1.26014551982808e-05	0.0020649949844487	0.00157561444401387	Hilpda/Bnip3/Vldlr/Myc/Hif3a/Egln3/Rgcc/Eno1/Eno1b/Adrb2/Epas1	11
GO:0007219	GO:0007219	Notch signaling pathway	11/326	195/28928	0.0564102564102564	5.00563158722668	5.99183877431043	1.45718930644193e-05	0.00228839437332485	0.00174607069526288	Nfkbia/Dtx4/Notch3/Zfp423/Cdh6/Tbx2/Ccdc85c/Tspan15/Krt19/Psen2/Cebpa	11
GO:0006066	GO:0006066	alcohol metabolic process	15/326	372/28928	0.0403225806451613	3.57807243221848	5.34293874140018	2.44342613183035e-05	0.00360348912054299	0.00274950280748026	H6pd/Retsat/Lipe/Synj2/Apoe/Vldlr/Nudt4/Slc5a3/Aldh1a1/Aldh1a7/Errfi1/Hmgcs2/Acer2/Cebpa/Hsd11b2	15
GO:0060560	GO:0060560	developmental growth involved in morphogenesis	13/326	286/28928	0.0454545454545455	4.03346346904629	5.50405052997619	2.485824280555e-05	0.00360348912054299	0.00274950280748026	Aurka/Sema3a/Apoe/Fgfr2/Clstn3/Ttc3/Zeb2/Nedd4l/Tbx2/Nin/Rims2/Jade2/L1cam	13
GO:0033002	GO:0033002	muscle cell proliferation	13/326	293/28928	0.0443686006825939	3.93710086057078	5.39468851163093	3.19488635497047e-05	0.00445982469329026	0.00340289649971904	Ndrg2/Notch3/Calcrl/Ccnb1/Tnfaip3/Apoe/Fgfr2/Myc/Npr3/Id2/Abcc4/Sav1/Tbx2	13
GO:0051098	GO:0051098	regulation of binding	14/326	349/28928	0.0401146131805158	3.55961819044773	5.13601973518642	4.80575569840368e-05	0.0064673712639461	0.00493467715661023	Fam220a/Aurka/Ebf2/Apoe/Nes/Myc/Tfap4/Id2/Errfi1/Atp2a3/Eno1/Ifi203/Psen2/Sumo3	14
GO:0048638	GO:0048638	regulation of developmental growth	15/326	397/28928	0.0377833753148615	3.3527530095347	5.03936007370658	5.13249438727327e-05	0.0064673712639461	0.00493467715661023	Wwc1/Chd7/Sema3a/Dusp10/Ccnb1/Apoe/Fgfr2/Ttc3/Nedd4l/Sav1/Tbx2/Ezr/Rims2/L1cam/Adrb2	15
GO:0002832	GO:0002832	negative regulation of response to biotic stimulus	9/326	149/28928	0.0604026845637584	5.35990447564541	5.69632231988454	5.14781474975811e-05	0.0064673712639461	0.00493467715661023	Dtx4/Irak3/Serpinb9/Dusp10/Tnfaip3/H2-T23/Ifi203/Ywhaz/Atg12	9
GO:0033673	GO:0033673	negative regulation of kinase activity	10/326	191/28928	0.0523560209424084	4.64587415282819	5.39709347679896	6.68535873250059e-05	0.00788782415188879	0.00601849871750434	Irak3/Deptor/Dusp10/Tnfaip3/Apoe/Tfap4/Errfi1/Shb/Irs2/Psen2	10
GO:0015850	GO:0015850	organic hydroxy compound transport	13/326	315/28928	0.0412698412698413	3.66212873697536	5.07183281978061	6.69701175007804e-05	0.00788782415188879	0.00601849871750434	Ly6e/Nfkbia/Slco1a5/Slc16a3/Apoe/Slc5a3/Myc/Aqp7/Abcc4/P2rx1/Lgals3/Emb/Gramd1b	13
GO:0001667	GO:0001667	ameboidal-type cell migration	12/326	278/28928	0.0431654676258993	3.83033940945403	5.06245178470806	8.32309300083783e-05	0.00950598106671448	0.00725317067888005	Sema3a/Smurf2/Has2/Dusp10/Sema4a/Kank1/Ret/Zeb2/Lama5/Akap12/Adipor2/Irs2	12
GO:0016055	GO:0016055	Wnt signaling pathway	16/326	467/28928	0.0342612419700214	3.04021229358521	4.74538026121462	9.18686972013943e-05	0.0101839152868251	0.00777044212861329	Rac3/Ndrg2/Tnfaip3/Apoe/Cby1/Fgfr2/Kank1/Myc/Zeb2/Tle1/Tbl1xr1/Nid1/Cxxc4/Foxd1/Aspm/Foxo1	16
GO:0033627	GO:0033627	cell adhesion mediated by integrin	7/326	94/28928	0.074468085106383	6.60801461950137	5.8141055739802	9.57708669615851e-05	0.0103131542165204	0.0078690528883925	Rac3/Ret/Itga6/Npnt/Acer2/L1cam/Vcam1	7
GO:0048660	GO:0048660	regulation of smooth muscle cell proliferation	10/326	201/28928	0.0497512437810945	4.41473613527455	5.18647559358652	0.000102136686488239	0.0106931436492826	0.00815898910777398	Ndrg2/Notch3/Calcrl/Tnfaip3/Apoe/Fgfr2/Myc/Npr3/Id2/Abcc4	10
GO:0032102	GO:0032102	negative regulation of response to external stimulus	15/326	426/28928	0.0352112676056338	3.12451395489501	4.71616527710235	0.00011244575427418	0.0114542715637672	0.0087397382838424	Dtx4/Irak3/Rtn4rl1/Serpinb9/Sema3a/Dusp10/Tnfaip3/Apoe/Kng1/H2-T23/Kng2/Rin3/Ifi203/Ywhaz/Atg12	15
GO:0031329	GO:0031329	regulation of cellular catabolic process	15/326	428/28928	0.0350467289719626	3.1099134223955	4.69490042987365	0.000118368335209523	0.0115360970077557	0.00880217201971444	Rufy4/Deptor/Tnfaip3/Apoe/Endog/Bnip3/Myc/Gpd1/Tspan15/Hk2/Acer2/Irs2/Adrb2/Atg12/Foxo1	15
GO:2001056	GO:2001056	positive regulation of cysteine-type endopeptidase activity	8/326	131/28928	0.0610687022900763	5.4190043553599	5.41188738554226	0.000124337093927525	0.0115360970077557	0.00880217201971444	Ret/Myc/Tfap4/P2rx1/Egln3/Atp2a3/Acer2/Ifi203	8
GO:0030900	GO:0030900	forebrain development	16/326	480/28928	0.0333333333333333	2.95787321063395	4.6178690114448	0.000125939848723508	0.0115360970077557	0.00880217201971444	Rac3/Rtn4rl1/Chd7/Sema3a/Notch3/Bnip3/Fgfr2/Kcnc2/Foxp2/Zeb2/Rtn4rl2/Id2/Nin/Ccdc85c/Psen2/Aspm	16
GO:0050678	GO:0050678	regulation of epithelial cell proliferation	15/326	432/28928	0.0347222222222222	3.08111792774369	4.65274134021377	0.000131033560669082	0.0115360970077557	0.00880217201971444	Glul/Has2/Dusp10/Tnfaip3/Apoe/Fgfr2/Foxp2/Myc/Lama5/Sav1/Errfi1/Mtss1/Rgcc/Irs2/Sparc	15
GO:0002573	GO:0002573	myeloid leukocyte differentiation	12/326	292/28928	0.0410958904109589	3.64669299941171	4.85289745169228	0.000132088416859647	0.0115360970077557	0.00880217201971444	Ppargc1b/Farp2/Jagn1/Tob2/Myc/Id2/Esrra/Klf10/Ccl9/Ifi203/Psen2/Cebpa	12
GO:0009743	GO:0009743	response to carbohydrate	12/326	293/28928	0.0409556313993174	3.63424694821918	4.83842483556903	0.000136364839065054	0.0115360970077557	0.00880217201971444	Glul/Calcrl/Jagn1/Col6a2/Txnip/Twnk/Adipor2/Hmgcs2/Irs2/Adcy8/Hmga1/Vcam1	12
GO:0048469	GO:0048469	cell maturation	11/326	250/28928	0.044	3.90439263803681	4.92394505438566	0.00013841876905279	0.0115360970077557	0.00880217201971444	Rac3/Pcsk4/Aurka/Ccnb1/Farp2/Ret/Cdc25b/Id2/Shb/Epas1/Cebpa	11
GO:0006919	GO:0006919	activation of cysteine-type endopeptidase activity involved in apoptotic process	6/326	70/28928	0.0857142857142857	7.60595968448729	5.90764134203251	0.000139898437597017	0.0115360970077557	0.00880217201971444	Ret/Myc/P2rx1/Egln3/Atp2a3/Acer2	6
GO:0050872	GO:0050872	white fat cell differentiation	4/326	24/28928	0.166666666666667	14.7893660531697	7.21494863851835	0.000140796089773617	0.0115360970077557	0.00880217201971444	Zfp423/Id2/Tbl1xr1/Cebpa	4
GO:0048659	GO:0048659	smooth muscle cell proliferation	10/326	210/28928	0.0476190476190476	4.2255331580485	5.0083694663822	0.000146283826070185	0.0117307178820963	0.0089506699400615	Ndrg2/Notch3/Calcrl/Tnfaip3/Apoe/Fgfr2/Myc/Npr3/Id2/Abcc4	10
GO:0120162	GO:0120162	positive regulation of cold-induced thermogenesis	7/326	101/28928	0.0693069306930693	6.1500334082488	5.53519985005563	0.000150490951857371	0.0118166749489673	0.00901625615075302	Bscl2/Ppargc1b/Ebf2/Adipor2/Hadh/Adrb2/Epas1	7
GO:0072537	GO:0072537	fibroblast activation	4/326	25/28928	0.16	14.1977914110429	7.04793840109864	0.000166132143502848	0.0127786132420864	0.00975022590869562	Il17ra/Zeb2/Akap12/Rgcc	4
GO:0003018	GO:0003018	vascular process in circulatory system	11/326	256/28928	0.04296875	3.81288343558282	4.82619672871589	0.000170209283388855	0.0128303757818519	0.00978972130986005	Apoe/Slc1a5/Zeb2/Npr3/Kng1/Slc27a1/P2rx1/Akap12/Kng2/Adrb2/Adra1d	11
GO:0051348	GO:0051348	negative regulation of transferase activity	10/326	215/28928	0.0465116279069767	4.12726494507062	4.91368054184854	0.000177105765512942	0.0129494664082131	0.00988058879983191	Irak3/Deptor/Dusp10/Tnfaip3/Apoe/Tfap4/Errfi1/Shb/Irs2/Psen2	10
GO:0007411	GO:0007411	axon guidance	11/326	258/28928	0.0426356589147287	3.78332619964807	4.79426914114542	0.000182096502954442	0.0129494664082131	0.00988058879983191	Rac3/Rtn4rl1/Sema3a/Notch3/Sema4a/Megf9/Lama5/Diaph2/L1cam/Foxd1/Emb	11
GO:0031331	GO:0031331	positive regulation of cellular catabolic process	11/326	258/28928	0.0426356589147287	3.78332619964807	4.79426914114542	0.000182096502954442	0.0129494664082131	0.00988058879983191	Rufy4/Deptor/Apoe/Endog/Bnip3/Myc/Gpd1/Hk2/Irs2/Adrb2/Foxo1	11
GO:0097485	GO:0097485	neuron projection guidance	11/326	259/28928	0.0424710424710425	3.76871876258379	4.77842473877165	0.000188299404575218	0.0131426010341481	0.0100279526958966	Rac3/Rtn4rl1/Sema3a/Notch3/Sema4a/Megf9/Lama5/Diaph2/L1cam/Foxd1/Emb	11
GO:0006469	GO:0006469	negative regulation of protein kinase activity	9/326	178/28928	0.050561797752809	4.48666161163576	4.98153485643739	0.000200069544489094	0.0137102202396254	0.0104610525463006	Irak3/Deptor/Dusp10/Tnfaip3/Apoe/Tfap4/Errfi1/Shb/Psen2	9
GO:0048639	GO:0048639	positive regulation of developmental growth	10/326	220/28928	0.0454545454545455	4.03346346904629	4.82181937334682	0.00021321896649625	0.0140976107492516	0.0107566358707336	Chd7/Ccnb1/Apoe/Fgfr2/Nedd4l/Tbx2/Ezr/Rims2/L1cam/Adrb2	10
GO:0072006	GO:0072006	nephron development	9/326	180/28928	0.05	4.43680981595092	4.93799028557732	0.000217457286698879	0.0140976107492516	0.0107566358707336	Notch3/Hs3st3b1/Ret/Myc/Lama5/Mtss1/Npnt/Nid1/Foxd1	9
GO:0090184	GO:0090184	positive regulation of kidney development	3/326	11/28928	0.272727272727273	24.2007808142777	8.21645768431042	0.000218803525541798	0.0140976107492516	0.0107566358707336	Ret/Myc/Foxd1	3
GO:0045089	GO:0045089	positive regulation of innate immune response	14/326	404/28928	0.0346534653465347	3.0750167041244	4.48403880694294	0.000222746575196495	0.0140976107492516	0.0107566358707336	Gbp7/Nfkbia/Irak3/Fosl1/Ifi35/Trim25/Rnf125/Tnfaip3/Znfx1/Gbp2/Nectin2/H2-T23/Slc19a1/Ifi203	14
GO:0034219	GO:0034219	carbohydrate transmembrane transport	8/326	143/28928	0.0559440559440559	4.9642627311339	5.07352293672937	0.000227365199686156	0.0140976107492516	0.0107566358707336	Sort1/Slc5a3/Myc/Slc27a1/Aqp7/Adipor2/Hk2/Irs2	8
GO:0043280	GO:0043280	positive regulation of cysteine-type endopeptidase activity involved in apoptotic process	7/326	108/28928	0.0648148148148148	5.75142013178823	5.2814189531104	0.000228165098356154	0.0140976107492516	0.0107566358707336	Ret/Myc/Tfap4/P2rx1/Egln3/Atp2a3/Acer2	7
GO:0050777	GO:0050777	negative regulation of immune response	10/326	223/28928	0.0448430493273543	3.97920162865553	4.76799563687262	0.000237714759119504	0.0143670468534485	0.0109622186545702	Dtx4/Irak3/Serpinb9/Dusp10/Tnfaip3/H2-T23/Ifi203/Lgals3/Ywhaz/Atg12	10
GO:0042886	GO:0042886	amide transport	14/326	407/28928	0.0343980343980344	3.05235073333233	4.45172888878312	0.000240149629017579	0.0143670468534485	0.0109622186545702	Glul/Chd7/Slc25a47/Jagn1/Slc27a1/Aqp7/Abcc4/Slc19a1/Rims2/Hadh/Irs2/Adcy8/Hmga1/Foxo1	14
GO:0034284	GO:0034284	response to monosaccharide	11/326	268/28928	0.041044776119403	3.6421573116015	4.63927666064688	0.000252652438669039	0.0147385712657545	0.0112456959679494	Glul/Jagn1/Col6a2/Txnip/Twnk/Adipor2/Hmgcs2/Irs2/Adcy8/Hmga1/Vcam1	11
GO:0060612	GO:0060612	adipose tissue development	6/326	78/28928	0.0769230769230769	6.82586125530911	5.50043233965879	0.000254180719626968	0.0147385712657545	0.0112456959679494	Bscl2/Ebf2/Id2/Errfi1/Hmgcs2/Tbl1xr1	6
GO:0008038	GO:0008038	neuron recognition	5/326	51/28928	0.0980392156862745	8.69962709009984	5.87544871959266	0.000270744244547801	0.0154281032896682	0.0117718166726826	Sema3a/Diaph2/L1cam/Ywhaz/Emb	5
GO:0008643	GO:0008643	carbohydrate transport	8/326	147/28928	0.054421768707483	4.82918075205542	4.96905600393231	0.000274259198834644	0.0154281032896682	0.0117718166726826	Sort1/Slc5a3/Myc/Slc27a1/Aqp7/Adipor2/Hk2/Irs2	8
GO:0051100	GO:0051100	negative regulation of binding	8/326	148/28928	0.0540540540540541	4.79655115237937	4.94352819247092	0.000287140001815719	0.0159151568653448	0.0121434440396369	Aurka/Nes/Myc/Tfap4/Id2/Atp2a3/Ifi203/Sumo3	8
GO:0010950	GO:0010950	positive regulation of endopeptidase activity	8/326	149/28928	0.0536912751677852	4.76435953390703	4.91822822101865	0.000300510887167103	0.0162216266137035	0.0123772839113092	Ret/Myc/Tfap4/P2rx1/Egln3/Atp2a3/Acer2/Ifi203	8
GO:0001657	GO:0001657	ureteric bud development	7/326	113/28928	0.0619469026548673	5.49693251533742	5.11338598407269	0.000301277225513199	0.0162216266137035	0.0123772839113092	Hs3st3b1/Fgfr2/Ret/Myc/Lama5/Npnt/Foxd1	7
GO:0051345	GO:0051345	positive regulation of hydrolase activity	13/326	368/28928	0.0353260869565217	3.13470258735663	4.39991696854492	0.000308864045494006	0.0163958955981255	0.0125102531102984	Ppargc1b/Rangap1/Fgfr2/Ret/Itga6/Myc/Tfap4/P2rx1/Egln3/Npnt/Atp2a3/Acer2/Ifi203	13
GO:0021700	GO:0021700	developmental maturation	14/326	418/28928	0.0334928229665072	2.97202571403411	4.33575169440716	0.000314346502885869	0.016455166241345	0.0125554772790087	Rac3/Pcsk4/Cdc20/Aurka/Ccnb1/Farp2/Ret/Cdc25b/Id2/Shb/Psen2/Ywhaz/Epas1/Cebpa	14
GO:0045598	GO:0045598	regulation of fat cell differentiation	8/326	151/28928	0.0529801324503311	4.70125543412018	4.86829705147952	0.000328779228464702	0.016974916603883	0.0129520526628056	Noct/Sort1/Dusp10/Wdfy2/Id2/Sav1/Cebpa/Foxo1	8
GO:0002218	GO:0002218	activation of innate immune response	12/326	324/28928	0.037037037037037	3.28652578959327	4.41873056745661	0.000342395578170451	0.0174390396503301	0.0133061837775487	Gbp7/Nfkbia/Irak3/Fosl1/Ifi35/Trim25/Rnf125/Tnfaip3/Znfx1/Gbp2/Slc19a1/Ifi203	12
GO:0001822	GO:0001822	kidney development	13/326	375/28928	0.0346666666666667	3.0761881390593	4.32034833116412	0.000369473106740527	0.0177936049723525	0.0135767211139258	Has2/Notch3/Hs3st3b1/Fgfr2/Ret/Myc/Lama5/Id2/Mtss1/Hmgcs2/Npnt/Nid1/Foxd1	13
GO:0072163	GO:0072163	mesonephric epithelium development	7/326	117/28928	0.0598290598290598	5.30900319857375	4.98600692994942	0.00037238617028192	0.0177936049723525	0.0135767211139258	Hs3st3b1/Fgfr2/Ret/Myc/Lama5/Npnt/Foxd1	7
GO:0072164	GO:0072164	mesonephric tubule development	7/326	117/28928	0.0598290598290598	5.30900319857375	4.98600692994942	0.00037238617028192	0.0177936049723525	0.0135767211139258	Hs3st3b1/Fgfr2/Ret/Myc/Lama5/Npnt/Foxd1	7
GO:0036302	GO:0036302	atrioventricular canal development	3/326	13/28928	0.230769230769231	20.4775837659273	7.49907082427948	0.000372962269253343	0.0177936049723525	0.0135767211139258	Chd7/Has2/Tbx2	3
GO:1990144	GO:1990144	intrinsic apoptotic signaling pathway in response to hypoxia	3/326	13/28928	0.230769230769231	20.4775837659273	7.49907082427948	0.000372962269253343	0.0177936049723525	0.0135767211139258	Bnip3/Eno1/Eno1b	3
GO:0016052	GO:0016052	carbohydrate catabolic process	9/326	194/28928	0.0463917525773196	4.11662766428436	4.64996880344049	0.000377780247336795	0.0177981719026548	0.0135802057332122	Pgm2/Myc/Gpd1/Aldh1a1/Aldh1a7/Hk2/Eno1/Eno1b/Atg12	9
GO:1905039	GO:1905039	carboxylic acid transmembrane transport	8/326	155/28928	0.0516129032258065	4.57993271323966	4.77101120829075	0.000391830583196416	0.0180226388045003	0.0137514765088868	Slc16a3/Slc1a5/Myc/Arl6ip1/Slc27a1/Slc19a1/Irs2/Emb	8
GO:0043473	GO:0043473	pigmentation	7/326	118/28928	0.0593220338983051	5.26401164604346	4.95507295791723	0.000392108352870529	0.0180226388045003	0.0137514765088868	Lyst/Apoe/Myc/Zeb2/Tbx2/Sparc/Shroom3	7
GO:0048588	GO:0048588	developmental cell growth	11/326	285/28928	0.0385964912280702	3.42490582283931	4.39208110779463	0.00042537602612872	0.019110025548364	0.0145811648484535	Aurka/Sema3a/Apoe/Clstn3/Ttc3/Zeb2/Nedd4l/Nin/Rims2/Jade2/L1cam	11
GO:0071695	GO:0071695	anatomical structure maturation	12/326	332/28928	0.036144578313253	3.20733239707295	4.31863432059547	0.000425906645280598	0.019110025548364	0.0145811648484535	Rac3/Pcsk4/Aurka/Ccnb1/Farp2/Ret/Cdc25b/Id2/Shb/Psen2/Epas1/Cebpa	12
GO:0001823	GO:0001823	mesonephros development	7/326	120/28928	0.0583333333333333	5.17627811860941	4.89424581625395	0.000434057126051079	0.0192466036245473	0.0146853754597096	Hs3st3b1/Fgfr2/Ret/Myc/Lama5/Npnt/Foxd1	7
GO:0022038	GO:0022038	corpus callosum development	4/326	32/28928	0.125	11.0920245398773	6.0981305753732	0.000443832403356969	0.0192911655202075	0.0147193766882761	Rtn4rl1/Zeb2/Rtn4rl2/Nin	4
GO:1903825	GO:1903825	organic acid transmembrane transport	8/326	158/28928	0.0506329113924051	4.49297196551992	4.70019644006917	0.00044529885918229	0.0192911655202075	0.0147193766882761	Slc16a3/Slc1a5/Myc/Arl6ip1/Slc27a1/Slc19a1/Irs2/Emb	8
GO:0001890	GO:0001890	placenta development	9/326	199/28928	0.0452261306532663	4.01319480839782	4.55360956558937	0.000454576580975577	0.0193492281775995	0.014763679150187	Fosl1/Adam19/Fgfr2/Hs6st1/Ccnf/Krt19/Vcam1/Epas1/Cebpa	9
GO:0002833	GO:0002833	positive regulation of response to biotic stimulus	14/326	434/28928	0.032258064516129	2.86245794577479	4.17365864981976	0.000456906688194842	0.0193492281775995	0.014763679150187	Gbp7/Nfkbia/Irak3/Fosl1/Ifi35/Trim25/Rnf125/Tnfaip3/Znfx1/Gbp2/Nectin2/H2-T23/Slc19a1/Ifi203	14
GO:0010952	GO:0010952	positive regulation of peptidase activity	8/326	159/28928	0.050314465408805	4.46471428020218	4.6769841894656	0.000464383286413868	0.0194473400721541	0.0148385396313764	Ret/Myc/Tfap4/P2rx1/Egln3/Atp2a3/Acer2/Ifi203	8
GO:0043589	GO:0043589	skin morphogenesis	3/326	14/28928	0.214285714285714	19.0148992112182	7.19787106452223	0.000470725251526553	0.0194963019011382	0.0148758980586529	Itga6/Errfi1/Psen2	3
GO:0010463	GO:0010463	mesenchymal cell proliferation	5/326	58/28928	0.0862068965517241	7.6496720964671	5.41194197695128	0.000495258488838012	0.0200712821981771	0.0153146145048721	Fgfr2/Foxp2/Myc/Tbx2/Irs2	5
GO:0045777	GO:0045777	positive regulation of blood pressure	5/326	58/28928	0.0862068965517241	7.6496720964671	5.41194197695128	0.000495258488838012	0.0200712821981771	0.0153146145048721	Id2/F11r/Adrb2/Adra1d/Hsd11b2	5
GO:1901989	GO:1901989	positive regulation of cell cycle phase transition	7/326	123/28928	0.056910569105691	5.05002743278967	4.80550327455369	0.000503622537536725	0.0200952252760325	0.0153328833430955	Cdc20/Aurka/Ccnb1/Ube2e2/Cdc25b/Tbx2/Rgcc	7
GO:1990138	GO:1990138	neuron projection extension	9/326	202/28928	0.0445544554455446	3.9535929053028	4.497291514706	0.000506512709265876	0.0200952252760325	0.0153328833430955	Aurka/Sema3a/Apoe/Clstn3/Ttc3/Nedd4l/Rims2/Jade2/L1cam	9
GO:0072001	GO:0072001	renal system development	13/326	390/28928	0.0333333333333333	2.95787321063395	4.15592209042263	0.000534097603774101	0.0209688944648395	0.0159995027797242	Has2/Notch3/Hs3st3b1/Fgfr2/Ret/Myc/Lama5/Id2/Mtss1/Hmgcs2/Npnt/Nid1/Foxd1	13
GO:0045859	GO:0045859	regulation of protein kinase activity	15/326	494/28928	0.0303643724696356	2.69441891656938	4.05534290883965	0.000542299850106487	0.0210176763149116	0.0160367238810625	Irak3/Deptor/Dusp10/Tnfaip3/Apoe/Vldlr/Zeb2/Tfap4/Cdc25b/Errfi1/Rgcc/Shb/Psen2/Adrb2/Adcy8	15
GO:0006006	GO:0006006	glucose metabolic process	10/326	248/28928	0.0403225806451613	3.57807243221848	4.35305022970168	0.00054939853220693	0.0210176763149116	0.0160367238810625	Pgm2/H6pd/Myc/Gpd1/Errfi1/Hk2/Eno1/Eno1b/Irs2/Foxo1	10
GO:0060384	GO:0060384	innervation	4/326	34/28928	0.117647058823529	10.4395525081198	5.87962093483957	0.000562343268024687	0.0210176763149116	0.0160367238810625	Chd7/Sema3a/Ret/Vcam1	4
GO:0045732	GO:0045732	positive regulation of protein catabolic process	9/326	205/28928	0.0439024390243902	3.89573544815203	4.44204762683662	0.000563222421811109	0.0210176763149116	0.0160367238810625	Cdc20/Aurka/Tnfaip3/Apoe/Nedd4l/Ezr/Psen2/Clu/Foxo1	9
GO:2000116	GO:2000116	regulation of cysteine-type endopeptidase activity	9/326	205/28928	0.0439024390243902	3.89573544815203	4.44204762683662	0.000563222421811109	0.0210176763149116	0.0160367238810625	Ret/Myc/Arl6ip1/Tfap4/P2rx1/Egln3/Atp2a3/Acer2/Ifi203	9
GO:1904659	GO:1904659	D-glucose transmembrane transport	7/326	126/28928	0.0555555555555556	4.92978868438991	4.71960273352563	0.000581791406350124	0.021363457911031	0.01630055913559	Sort1/Slc5a3/Myc/Slc27a1/Adipor2/Hk2/Irs2	7
GO:0046323	GO:0046323	D-glucose import	6/326	91/28928	0.0659340659340659	5.85073821883638	4.94784164544481	0.000583824930972723	0.021363457911031	0.01630055913559	Sort1/Myc/Slc27a1/Adipor2/Hk2/Irs2	6
GO:0001755	GO:0001755	neural crest cell migration	5/326	61/28928	0.0819672131147541	7.27345871467364	5.23640745319836	0.000625575683301368	0.0223761169641518	0.0170732294049972	Sema3a/Sema4a/Ret/Zeb2/Lama5	5
GO:0002053	GO:0002053	positive regulation of mesenchymal cell proliferation	4/326	35/28928	0.114285714285714	10.1412795793164	5.7770615121336	0.000629309736853302	0.0223761169641518	0.0170732294049972	Fgfr2/Foxp2/Myc/Irs2	4
GO:0051642	GO:0051642	centrosome localization	4/326	35/28928	0.114285714285714	10.1412795793164	5.7770615121336	0.000629309736853302	0.0223761169641518	0.0170732294049972	Aurka/Nin/Ezr/Aspm	4
GO:0008645	GO:0008645	hexose transmembrane transport	7/326	128/28928	0.0546875	4.85276073619632	4.66383392250218	0.000639049164598383	0.0225100588913206	0.0171754286048478	Sort1/Slc5a3/Myc/Slc27a1/Adipor2/Hk2/Irs2	7
GO:0071375	GO:0071375	cellular response to peptide hormone stimulus	12/326	348/28928	0.0344827586206897	3.05986883858684	4.12724617889905	0.000645203254195444	0.0225163987505799	0.0171802659889079	Max/Irs4/Rangap1/Kank1/Slc27a1/Hmgcs2/Esrra/Foxo4/Irs2/Adcy8/Hmga1/Foxo1	12
GO:1903828	GO:1903828	negative regulation of protein localization	10/326	254/28928	0.0393700787401575	3.49355103618183	4.26140956162248	0.000660756688911471	0.0228476326652049	0.0174330011985141	Rangap1/Apoe/Jagn1/Akap1/Coro2b/Nedd4l/Mrap/Hadh/Ywhaz/Foxo1	10
GO:0061842	GO:0061842	microtubule organizing center localization	4/326	36/28928	0.111111111111111	9.85957736877982	5.6785538563067	0.000701738032992918	0.0235459349707644	0.0179658137269772	Aurka/Nin/Ezr/Aspm	4
GO:0097529	GO:0097529	myeloid leukocyte migration	10/326	256/28928	0.0390625	3.46625766871166	4.23147455821982	0.000701775678631885	0.0235459349707644	0.0179658137269772	Il17ra/Rac3/Lyst/Il17rc/Jagn1/Pla2g7/Rin3/Ccl9/Lgals3/Mpp1	10
GO:0044406	GO:0044406	adhesion of symbiont to host	3/326	16/28928	0.1875	16.638036809816	6.67983063874135	0.000712188003891521	0.0235459349707644	0.0179658137269772	Gbp7/Gbp2/Nectin2	3
GO:0051782	GO:0051782	negative regulation of cell division	3/326	16/28928	0.1875	16.638036809816	6.67983063874135	0.000712188003891521	0.0235459349707644	0.0179658137269772	Myc/Txnip/Aspm	3
GO:2001171	GO:2001171	positive regulation of ATP biosynthetic process	3/326	16/28928	0.1875	16.638036809816	6.67983063874135	0.000712188003891521	0.0235459349707644	0.0179658137269772	Myc/Eno1/Eno1b	3
GO:0097530	GO:0097530	granulocyte migration	8/326	170/28928	0.0470588235294118	4.17582100324792	4.43367070448899	0.000721581422445919	0.0235788361700488	0.017990917712802	Il17ra/Rac3/Lyst/Il17rc/Jagn1/Ccl9/Lgals3/Mpp1	8
GO:0090497	GO:0090497	mesenchymal cell migration	5/326	63/28928	0.0793650793650794	7.04255526341416	5.1258680395872	0.000725695143466611	0.0235788361700488	0.017990917712802	Sema3a/Sema4a/Ret/Zeb2/Lama5	5
GO:0015749	GO:0015749	monosaccharide transmembrane transport	7/326	131/28928	0.0534351145038168	4.74162881093991	4.58231586460114	0.000733224529357589	0.0235917995561165	0.0180008089224589	Sort1/Slc5a3/Myc/Slc27a1/Adipor2/Hk2/Irs2	7
GO:0006163	GO:0006163	purine nucleotide metabolic process	14/326	456/28928	0.0307017543859649	2.72435690453127	3.96244174944433	0.000740365676587994	0.0235917995561165	0.0180008089224589	Noct/Aldh1l2/H6pd/Gmpr/Nudt4/Adsl/Myc/Atp1b1/Gpd1/Ndufa7/Hk2/Eno1/Eno1b/Adcy8	14
GO:0016072	GO:0016072	rRNA metabolic process	10/326	258/28928	0.0387596899224806	3.43938745422552	4.20183591724514	0.000744872418991209	0.0235917995561165	0.0180008089224589	Nol10/Urb1/Rbfa/Chd7/Rbm34/Myc/Krr1/Rps28/Pdcd11/Npm3	10
GO:0061333	GO:0061333	renal tubule morphogenesis	6/326	96/28928	0.0625	5.54601226993865	4.76311571216795	0.000774798993895197	0.0240975342005886	0.0183866901554253	Hs3st3b1/Myc/Lama5/Mtss1/Npnt/Foxd1	6
GO:1903429	GO:1903429	regulation of cell maturation	4/326	37/28928	0.108108108108108	9.59310230475875	5.58382570781957	0.000779870126962013	0.0240975342005886	0.0183866901554253	Rac3/Aurka/Ret/Shb	4
GO:0033619	GO:0033619	membrane protein proteolysis	5/326	64/28928	0.078125	6.93251533742331	5.0723930101801	0.000780021006227595	0.0240975342005886	0.0183866901554253	Adam19/Apoe/Ret/Tspan15/Psen2	5
GO:0009746	GO:0009746	response to hexose	10/326	260/28928	0.0384615384615385	3.41293062765455	4.17248811957748	0.000790126517748971	0.0242112751658201	0.0184734757936687	Glul/Jagn1/Col6a2/Txnip/Twnk/Adipor2/Irs2/Adcy8/Hmga1/Vcam1	10
GO:0003012	GO:0003012	muscle system process	14/326	460/28928	0.0304347826086957	2.70066684449186	3.92538247213807	0.000805306813677795	0.0243366116869007	0.0185691089716978	Tpm2/Calcrl/Akap1/Atp1b1/Nedd4l/P2rx1/Tbx2/Errfi1/Npnt/Eno1/Eno1b/Psen2/Adrb2/Foxo1	14
GO:0072073	GO:0072073	kidney epithelium development	8/326	173/28928	0.046242774566474	4.10340792226675	4.37086634647943	0.000808680411442849	0.0243366116869007	0.0185691089716978	Hs3st3b1/Fgfr2/Ret/Myc/Lama5/Mtss1/Npnt/Foxd1	8
GO:0044703	GO:0044703	multi-organism reproductive process	10/326	261/28928	0.0383141762452107	3.39985426509649	4.1579216021808	0.000813587973613554	0.0243366116869007	0.0185691089716978	Fosl1/Prl2c5/Smurf2/Prl2c2/P2rx1/Errfi1/Adipor2/Slc19a1/Prl2c3/Hsd11b2	10
GO:0050900	GO:0050900	leukocyte migration	13/326	409/28928	0.0317848410757946	2.82046589767051	3.95857932329462	0.000828165946159766	0.0245776177250091	0.0187529992947243	Il17ra/Rac3/Lyst/Il17rc/Jagn1/Itga6/Pla2g7/Rin3/Ccl9/F11r/Lgals3/Vcam1/Mpp1	13
GO:0006364	GO:0006364	rRNA processing	9/326	217/28928	0.0414746543778802	3.68030307313901	4.23108654106744	0.000844533906710799	0.0248675647999453	0.0189742321803775	Nol10/Urb1/Rbfa/Chd7/Rbm34/Krr1/Rps28/Pdcd11/Npm3	9
GO:0045787	GO:0045787	positive regulation of cell cycle	12/326	360/28928	0.0333333333333333	2.95787321063395	3.99078372549624	0.000865965864649997	0.0253009716578747	0.0193049264971342	Cdc20/Aurka/Fosl1/Ccnb1/Fgfr2/Ube2e2/Myc/Cdc25b/Id2/Tbx2/Rgcc/Shb	12
GO:0009615	GO:0009615	response to virus	13/326	412/28928	0.0315533980582524	2.79992852462922	3.92845571021783	0.000885166831433652	0.0256630291359495	0.01958118043301	Gbp7/Il17ra/Lyst/Irak3/Trim25/Bnip3/Znfx1/Irf5/Akap1/Gbp2/Ifi203/Atg12/Clu	13
GO:0060070	GO:0060070	canonical Wnt signaling pathway	11/326	312/28928	0.0352564102564103	3.12851974201667	4.03564366818271	0.000897091320850329	0.0258102075441595	0.0196934792170598	Apoe/Cby1/Fgfr2/Kank1/Zeb2/Tle1/Tbl1xr1/Nid1/Foxd1/Aspm/Foxo1	11
GO:0043281	GO:0043281	regulation of cysteine-type endopeptidase activity involved in apoptotic process	8/326	177/28928	0.0451977401129944	4.01067553984264	4.28929984387988	0.00093774771940964	0.0266283415376922	0.020317724673856	Ret/Myc/Arl6ip1/Tfap4/P2rx1/Egln3/Atp2a3/Acer2	8
GO:0044706	GO:0044706	multi-multicellular organism process	10/326	266/28928	0.037593984962406	3.33594723003829	4.08613674840304	0.000939657581457434	0.0266283415376922	0.020317724673856	Fosl1/Prl2c5/Smurf2/Prl2c2/P2rx1/Errfi1/Adipor2/Slc19a1/Prl2c3/Hsd11b2	10
GO:0030879	GO:0030879	mammary gland development	8/326	178/28928	0.0449438202247191	3.98814365478734	4.2692820326151	0.000972461986464728	0.0273523076640714	0.0208701189868157	Prl2c5/Prl2c2/Fgfr2/Id2/Tbx2/Hk2/Irs2/Prl2c3	8
GO:0045931	GO:0045931	positive regulation of mitotic cell cycle	7/326	138/28928	0.0507246376811594	4.50111140748644	4.40136046327735	0.000995856821341304	0.0278028471084102	0.0212138856600736	Cdc20/Aurka/Ccnb1/Ube2e2/Cdc25b/Rgcc/Shb	7
GO:0030810	GO:0030810	positive regulation of nucleotide biosynthetic process	3/326	18/28928	0.166666666666667	14.7893660531697	6.24768038322106	0.00102057601006146	0.027877431418981	0.0212707943295461	Myc/Eno1/Eno1b	3
GO:1900373	GO:1900373	positive regulation of purine nucleotide biosynthetic process	3/326	18/28928	0.166666666666667	14.7893660531697	6.24768038322106	0.00102057601006146	0.027877431418981	0.0212707943295461	Myc/Eno1/Eno1b	3
GO:0034331	GO:0034331	cell junction maintenance	5/326	68/28928	0.0735294117647059	6.52472031757488	4.86943851976686	0.00102811434524764	0.027877431418981	0.0212707943295461	Sort1/Sema3a/Mtss1/Rims2/L1cam	5
GO:0042311	GO:0042311	vasodilation	5/326	68/28928	0.0735294117647059	6.52472031757488	4.86943851976686	0.00102811434524764	0.027877431418981	0.0212707943295461	Apoe/Npr3/Kng1/Kng2/Adrb2	5
GO:0001818	GO:0001818	negative regulation of cytokine production	11/326	318/28928	0.0345911949685535	3.069491067639	3.96168995222554	0.00104620962275323	0.0280915171916342	0.0214341441866598	Gbp7/Irak3/Ndrg2/Rnf125/Tnfaip3/Rnf128/Mertk/Errfi1/Ezr/Rgcc/Atg12	11
GO:0001556	GO:0001556	oocyte maturation	4/326	40/28928	0.1	8.87361963190184	5.31995532392615	0.00105091640329542	0.0280915171916342	0.0214341441866598	Aurka/Ccnb1/Cdc25b/Shb	4
GO:0043954	GO:0043954	cellular component maintenance	6/326	102/28928	0.0588235294117647	5.21977625405991	4.55784566529867	0.00106392755446781	0.028239034878797	0.021546701844374	Sort1/Sema3a/Apoe/Mtss1/Rims2/L1cam	6
GO:0045765	GO:0045765	regulation of angiogenesis	11/326	319/28928	0.0344827586206897	3.05986883858684	3.94953409269674	0.00107294561774087	0.0282792449878695	0.0215773826107328	Glul/Prl2c2/Sema4a/Rhoj/Rgcc/Hk2/Foxo4/Lgals3/Sparc/Adrb2/Adam12	11
GO:0001658	GO:0001658	branching involved in ureteric bud morphogenesis	5/326	69/28928	0.072463768115942	6.43015915355206	4.82124011619063	0.00109834846299932	0.0285967108510466	0.0218196126419291	Hs3st3b1/Myc/Lama5/Npnt/Foxd1	5
GO:0042254	GO:0042254	ribosome biogenesis	11/326	320/28928	0.034375	3.05030674846626	3.93742576144128	0.00110024295127459	0.0285967108510466	0.0218196126419291	Nol10/Urb1/Glul/Rbfa/Chd7/Rbm34/Rps19bp1/Krr1/Rps28/Pdcd11/Npm3	11
GO:0090257	GO:0090257	regulation of muscle system process	10/326	272/28928	0.0367647058823529	3.26236015878744	4.00221770159162	0.00111165363886099	0.0285967108510466	0.0218196126419291	Calcrl/Akap1/Atp1b1/P2rx1/Errfi1/Npnt/Eno1/Eno1b/Adrb2/Foxo1	10
GO:0007015	GO:0007015	actin filament organization	14/326	476/28928	0.0294117647058824	2.60988812702995	3.78098601039233	0.00111534000931384	0.0285967108510466	0.0218196126419291	Rac3/Ppargc1b/Tpm2/Kank1/Zeb2/Coro2b/Rhoj/Ezr/Mtss1/Rgcc/Diaph2/F11r/Shroom3/Kank3	14
GO:0043010	GO:0043010	camera-type eye development	13/326	423/28928	0.0307328605200946	2.72711714455612	3.82026731672035	0.00112314569318177	0.0286022710648789	0.0218238551477424	Max/Chd7/Fgfr2/Nes/Foxp2/Ret/Maf/Zeb2/Mertk/Aldh1a1/Rhoj/Tbx2/Fjx1	13
GO:0021537	GO:0021537	telencephalon development	11/326	322/28928	0.0341614906832298	3.0313607438174	3.91335026107224	0.00115655754820307	0.0292554724777005	0.0223222551867947	Rtn4rl1/Chd7/Sema3a/Bnip3/Foxp2/Zeb2/Rtn4rl2/Id2/Nin/Ccdc85c/Aspm	11
GO:0070936	GO:0070936	protein K48-linked ubiquitination	6/326	104/28928	0.0576923076923077	5.11939594148183	4.49298924021164	0.0011766830916731	0.0295661238167728	0.0225592856593046	Dtx4/Trim25/Tnfaip3/Ube2e2/Ttc3/Nedd4l	6
GO:0046683	GO:0046683	response to organophosphorus	7/326	143/28928	0.048951048951049	4.34372988974216	4.27935569370854	0.00122497362469853	0.0305192897490344	0.0232865620070553	Fosl1/Gpd1/P2rx1/Errfi1/Ezr/Hmgcs2/Hmga1	7
GO:0008217	GO:0008217	regulation of blood pressure	9/326	229/28928	0.0393013100436681	3.48744876362954	4.03460293059793	0.00123081242819136	0.0305192897490344	0.0232865620070553	Coro2b/Npr3/Nedd4l/Id2/P2rx1/F11r/Adrb2/Adra1d/Hsd11b2	9
GO:0044282	GO:0044282	small molecule catabolic process	12/326	376/28928	0.0319148936170213	2.83200626550059	3.81737571472338	0.00125528878752281	0.0309227675828332	0.0235944201411237	Aldh1l2/Lipe/Slc16a3/Synj2/Apoe/Eci1/Aldh1a1/Aldh1a7/Hadh/Eno1/Eno1b/Irs2	12
GO:0099558	GO:0099558	maintenance of synapse structure	4/326	42/28928	0.0952380952380952	8.45106631609699	5.15895413848677	0.00126458505280782	0.0309494874287836	0.0236148076846956	Sort1/Sema3a/Rims2/L1cam	4
GO:1901342	GO:1901342	regulation of vasculature development	11/326	326/28928	0.0337423312883436	2.99416613346381	3.86575416077291	0.00127632280841077	0.0310165621311636	0.023665986438491	Glul/Prl2c2/Sema4a/Rhoj/Rgcc/Hk2/Foxo4/Lgals3/Sparc/Adrb2/Adam12	11
GO:0031589	GO:0031589	cell-substrate adhesion	12/326	377/28928	0.0318302387267905	2.8244943125417	3.80684175027918	0.00128378447664142	0.0310165621311636	0.023665986438491	Rac3/Has2/Kank1/Itga6/Coro2b/Mertk/Lama5/Npnt/Nid1/Acer2/L1cam/Vcam1	12
GO:0045600	GO:0045600	positive regulation of fat cell differentiation	5/326	72/28928	0.0694444444444444	6.16223585548739	4.68218234680568	0.00133043117343076	0.0317260760241796	0.0242073535345292	Noct/Wdfy2/Id2/Sav1/Cebpa	5
GO:0050994	GO:0050994	regulation of lipid catabolic process	5/326	72/28928	0.0694444444444444	6.16223585548739	4.68218234680568	0.00133043117343076	0.0317260760241796	0.0242073535345292	Bscl2/Cidec/Clstn3/Hcar1/Irs2	5
GO:0060485	GO:0060485	mesenchyme development	11/326	328/28928	0.0335365853658537	2.97590902289391	3.84222812219494	0.00133992313562532	0.0317260760241796	0.0242073535345292	Sema3a/Has2/Sema4a/Fgfr2/Ret/Myc/Zeb2/Lama5/Tbx2/Rgcc/Foxd1	11
GO:0007565	GO:0007565	female pregnancy	9/326	232/28928	0.0387931034482759	3.4423524434102	3.98752980501337	0.00134682201217	0.0317260760241796	0.0242073535345292	Fosl1/Prl2c5/Smurf2/Prl2c2/Errfi1/Adipor2/Slc19a1/Prl2c3/Hsd11b2	9
GO:0006936	GO:0006936	muscle contraction	11/326	329/28928	0.033434650455927	2.9668637067149	3.83053194412488	0.0013726861576532	0.0319361365937959	0.0243676321163649	Tpm2/Calcrl/Atp1b1/Nedd4l/P2rx1/Tbx2/Npnt/Eno1/Eno1b/Psen2/Adrb2	11
GO:0030111	GO:0030111	regulation of Wnt signaling pathway	11/326	329/28928	0.033434650455927	2.9668637067149	3.83053194412488	0.0013726861576532	0.0319361365937959	0.0243676321163649	Tnfaip3/Apoe/Cby1/Fgfr2/Kank1/Zeb2/Tle1/Tbl1xr1/Cxxc4/Aspm/Foxo1	11
GO:0033631	GO:0033631	cell-cell adhesion mediated by integrin	3/326	20/28928	0.15	13.3104294478528	5.87951462498665	0.00140222177119638	0.0323282800997362	0.0246668420305482	Npnt/L1cam/Vcam1	3
GO:0006979	GO:0006979	response to oxidative stress	13/326	434/28928	0.0299539170506912	2.65799666393373	3.71547294987142	0.00141236858649767	0.0323282800997362	0.0246668420305482	Ppargc1b/Fosl1/Car3/Trim25/Tnfaip3/Apoe/Endog/Bnip3/Aldh1a1/Txnip/Foxo4/Epas1/Foxo1	13
GO:0048286	GO:0048286	lung alveolus development	5/326	73/28928	0.0684931506849315	6.07782166568619	4.63757164157957	0.00141527360479079	0.0323282800997362	0.0246668420305482	Fgfr2/Foxp2/Hs6st1/Errfi1/Psen2	5
GO:0010810	GO:0010810	regulation of cell-substrate adhesion	9/326	235/28928	0.0382978723404255	3.3984075186007	3.94122496955019	0.00147148539296306	0.0334098099161312	0.0254920614684533	Rac3/Has2/Kank1/Itga6/Coro2b/Npnt/Nid1/Acer2/L1cam	9
GO:0002221	GO:0002221	pattern recognition receptor signaling pathway	10/326	283/28928	0.0353356890459364	3.135554640248	3.85426693143339	0.00149359151858809	0.0336887674025603	0.0257049091742315	Nfkbia/Irak3/Fosl1/Ifi35/Trim25/Rnf125/Tnfaip3/Gbp2/Slc19a1/Ifi203	10
GO:0010464	GO:0010464	regulation of mesenchymal cell proliferation	4/326	44/28928	0.0909090909090909	8.06692693809258	5.00830268285926	0.00150689321310382	0.0336887674025603	0.0257049091742315	Fgfr2/Foxp2/Myc/Irs2	4
GO:0019362	GO:0019362	pyridine nucleotide metabolic process	8/326	191/28928	0.0418848167539267	3.71669932226255	4.02160896838238	0.00152480504597454	0.0336887674025603	0.0257049091742315	Noct/Aldh1l2/H6pd/Myc/Gpd1/Hk2/Eno1/Eno1b	8
GO:0046496	GO:0046496	nicotinamide nucleotide metabolic process	8/326	191/28928	0.0418848167539267	3.71669932226255	4.02160896838238	0.00152480504597454	0.0336887674025603	0.0257049091742315	Noct/Aldh1l2/H6pd/Myc/Gpd1/Hk2/Eno1/Eno1b	8
GO:0022604	GO:0022604	regulation of cell morphogenesis	10/326	284/28928	0.0352112676056338	3.12451395489501	3.8411761378241	0.0015330284310112	0.0336887674025603	0.0257049091742315	Rac3/Sema4a/Kank1/Nedd4l/Rhoj/Ezr/Rims2/F11r/Sparc/Shroom3	10
GO:0010631	GO:0010631	epithelial cell migration	6/326	110/28928	0.0545454545454545	4.84015616285555	4.30799912466076	0.0015703598908369	0.0336887674025603	0.0257049091742315	Sema3a/Has2/Dusp10/Kank1/Zeb2/Irs2	6
GO:0034308	GO:0034308	primary alcohol metabolic process	6/326	110/28928	0.0545454545454545	4.84015616285555	4.30799912466076	0.0015703598908369	0.0336887674025603	0.0257049091742315	H6pd/Retsat/Lipe/Aldh1a1/Aldh1a7/Hsd11b2	6
GO:0016485	GO:0016485	protein processing	10/326	285/28928	0.0350877192982456	3.11355074803573	3.828143024517	0.00157330670027965	0.0336887674025603	0.0257049091742315	Pcsk4/Adam19/Myc/Ldlrad3/Arxes2/Eno1/Ifi203/Eno1b/Psen2/Timm17a	10
GO:0043393	GO:0043393	regulation of protein binding	8/326	192/28928	0.0416666666666667	3.69734151329243	4.003461809382	0.00157587382678906	0.0336887674025603	0.0257049091742315	Fam220a/Aurka/Apoe/Nes/Myc/Errfi1/Atp2a3/Psen2	8
GO:0006898	GO:0006898	receptor-mediated endocytosis	10/326	286/28928	0.034965034965035	3.10266420695869	3.81516710544449	0.00161443953669954	0.0336887674025603	0.0257049091742315	Sh3glb2/Calcrl/Apoe/Vldlr/Nedd4l/Ldlrad3/Ezr/Rin3/Adrb2/Clu	10
GO:0032495	GO:0032495	response to muramyl dipeptide	3/326	21/28928	0.142857142857143	12.6765994741455	5.71461288777275	0.00162235117507069	0.0336887674025603	0.0257049091742315	Nfkbia/Tnfaip3/Irf5	3
GO:0050817	GO:0050817	coagulation	8/326	193/28928	0.0414507772020725	3.678184303379	3.98543573730123	0.00162828841584054	0.0336887674025603	0.0257049091742315	Lyst/Apoe/Mertk/Kng1/P2rx1/Kng2/F11r/Psen2	8
GO:0010563	GO:0010563	negative regulation of phosphorus metabolic process	12/326	388/28928	0.0309278350515464	2.74441844285624	3.69319164743097	0.00163416794798882	0.0336887674025603	0.0257049091742315	Irak3/Deptor/Dusp10/Ccnb1/Tnfaip3/Apoe/Tfap4/Slc27a1/Errfi1/Shb/Irs2/Psen2	12
GO:0045936	GO:0045936	negative regulation of phosphate metabolic process	12/326	388/28928	0.0309278350515464	2.74441844285624	3.69319164743097	0.00163416794798882	0.0336887674025603	0.0257049091742315	Irak3/Deptor/Dusp10/Ccnb1/Tnfaip3/Apoe/Tfap4/Slc27a1/Errfi1/Shb/Irs2/Psen2	12
GO:1903580	GO:1903580	positive regulation of ATP metabolic process	4/326	45/28928	0.0888888888888889	7.88766189502386	4.93650093426318	0.00163939001551518	0.0336887674025603	0.0257049091742315	Myc/Gpd1/Eno1/Eno1b	4
GO:0007156	GO:0007156	homophilic cell adhesion via plasma membrane adhesion molecules	6/326	111/28928	0.0540540540540541	4.79655115237937	4.27847164868545	0.00164466256356357	0.0336887674025603	0.0257049091742315	Clstn3/Ret/Cdh6/Nectin2/L1cam/Emb	6
GO:0019915	GO:0019915	lipid storage	6/326	111/28928	0.0540540540540541	4.79655115237937	4.27847164868545	0.00164466256356357	0.0336887674025603	0.0257049091742315	Bscl2/Nfkbia/Hilpda/Apoe/Cidec/Clstn3	6
GO:0021954	GO:0021954	central nervous system neuron development	6/326	111/28928	0.0540540540540541	4.79655115237937	4.27847164868545	0.00164466256356357	0.0336887674025603	0.0257049091742315	Rac3/Sema3a/Fgfr2/Zeb2/Nin/L1cam	6
GO:0042326	GO:0042326	negative regulation of phosphorylation	11/326	337/28928	0.0326409495548961	2.89643370774244	3.73852457955494	0.00165920346169827	0.0338029072818421	0.0257919991883908	Irak3/Deptor/Dusp10/Ccnb1/Tnfaip3/Apoe/Tfap4/Errfi1/Shb/Irs2/Psen2	11
GO:0015718	GO:0015718	monocarboxylic acid transport	8/326	194/28928	0.0412371134020619	3.65922459047499	3.96752923961798	0.00168207371341059	0.0339023306194894	0.025867860315439	Slco1a5/Slc16a3/Apoe/Myc/Slc27a1/Abcc4/Irs2/Emb	8
GO:0050792	GO:0050792	regulation of viral process	8/326	194/28928	0.0412371134020619	3.65922459047499	3.96752923961798	0.00168207371341059	0.0339023306194894	0.025867860315439	Gbp7/Ly6e/Morc2a/Trim25/Znfx1/Nectin2/Ifi203/Atg12	8
GO:0060675	GO:0060675	ureteric bud morphogenesis	5/326	77/28928	0.0649350649350649	5.76209067006613	4.4670918672794	0.00179492826373843	0.0355440511598909	0.0271205115886726	Hs3st3b1/Myc/Lama5/Npnt/Foxd1	5
GO:0032869	GO:0032869	cellular response to insulin stimulus	9/326	242/28928	0.0371900826446281	3.30010647467424	3.83603819832009	0.00179863980287477	0.0355440511598909	0.0271205115886726	Irs4/Kank1/Slc27a1/Hmgcs2/Esrra/Foxo4/Irs2/Hmga1/Foxo1	9
GO:0072080	GO:0072080	nephron tubule development	6/326	113/28928	0.0530973451327434	4.71165644171779	4.22046182860024	0.00180125066902074	0.0355440511598909	0.0271205115886726	Hs3st3b1/Myc/Lama5/Mtss1/Npnt/Foxd1	6
GO:0090132	GO:0090132	epithelium migration	6/326	113/28928	0.0530973451327434	4.71165644171779	4.22046182860024	0.00180125066902074	0.0355440511598909	0.0271205115886726	Sema3a/Has2/Dusp10/Kank1/Zeb2/Irs2	6
GO:0035461	GO:0035461	vitamin transmembrane transport	3/326	22/28928	0.136363636363636	12.1003904071389	5.56055180677576	0.00186293350804634	0.0363358030910974	0.0277246272346087	Slc25a19/Slc27a1/Slc19a1	3
GO:0043101	GO:0043101	purine-containing compound salvage	3/326	22/28928	0.136363636363636	12.1003904071389	5.56055180677576	0.00186293350804634	0.0363358030910974	0.0277246272346087	Pgm2/Gmpr/Adsl	3
GO:0002761	GO:0002761	regulation of myeloid leukocyte differentiation	7/326	154/28928	0.0454545454545455	4.03346346904629	4.02959414398372	0.00187386205650217	0.0363358030910974	0.0277246272346087	Ppargc1b/Tob2/Myc/Id2/Esrra/Klf10/Ccl9	7
GO:0031348	GO:0031348	negative regulation of defense response	10/326	292/28928	0.0342465753424658	3.0389108328431	3.73848617392774	0.00187993674788113	0.0363358030910974	0.0277246272346087	Dtx4/Irak3/Serpinb9/Dusp10/Tnfaip3/Apoe/H2-T23/Ifi203/Ywhaz/Atg12	10
GO:0042594	GO:0042594	response to starvation	9/326	244/28928	0.0368852459016393	3.27305642160314	3.80669050464641	0.00190208303145276	0.0365762803344157	0.0279081140812511	Max/Glul/Adsl/Hmgcs2/Angptl4/Klf10/Ifi203/Ywhaz/Foxo1	9
GO:0019320	GO:0019320	hexose catabolic process	4/326	47/28928	0.0851063829787234	7.55201670800157	4.79932442738129	0.00192826604384086	0.0367052258547284	0.0280065009663649	Aldh1a1/Aldh1a7/Eno1/Eno1b	4
GO:0050892	GO:0050892	intestinal absorption	4/326	47/28928	0.0851063829787234	7.55201670800157	4.79932442738129	0.00192826604384086	0.0367052258547284	0.0280065009663649	Slco1a5/Aco1/Ezr/F11r	4
GO:0002758	GO:0002758	innate immune response-activating signaling pathway	10/326	294/28928	0.0340136054421769	3.01823797003464	3.71336230128294	0.0019758898120849	0.0374227572952159	0.0285539855414755	Nfkbia/Irak3/Fosl1/Ifi35/Trim25/Rnf125/Tnfaip3/Gbp2/Slc19a1/Ifi203	10
GO:0072524	GO:0072524	pyridine-containing compound metabolic process	8/326	200/28928	0.04	3.54944785276074	3.86251991496553	0.00203499213319162	0.038349426749996	0.0292610447783131	Noct/Aldh1l2/H6pd/Myc/Gpd1/Hk2/Eno1/Eno1b	8
GO:0048640	GO:0048640	negative regulation of developmental growth	6/326	116/28928	0.0517241379310345	4.58980325788026	4.13594957830692	0.00205700032851394	0.0384984675466054	0.0293747645856994	Wwc1/Sema3a/Dusp10/Ttc3/Sav1/Adrb2	6
GO:0045981	GO:0045981	positive regulation of nucleotide metabolic process	4/326	48/28928	0.0833333333333333	7.39468302658487	4.73372847176694	0.00208512018773175	0.0384984675466054	0.0293747645856994	Myc/Gpd1/Eno1/Eno1b	4
GO:0120163	GO:0120163	negative regulation of cold-induced thermogenesis	4/326	48/28928	0.0833333333333333	7.39468302658487	4.73372847176694	0.00208512018773175	0.0384984675466054	0.0293747645856994	Zfp423/Npr3/Aldh1a1/Lama4	4
GO:1900544	GO:1900544	positive regulation of purine nucleotide metabolic process	4/326	48/28928	0.0833333333333333	7.39468302658487	4.73372847176694	0.00208512018773175	0.0384984675466054	0.0293747645856994	Myc/Gpd1/Eno1/Eno1b	4
GO:0052547	GO:0052547	regulation of peptidase activity	12/326	400/28928	0.03	2.66208588957055	3.57363416899243	0.00210262634957953	0.0384984675466054	0.0293747645856994	Serpinb9/Ret/Myc/Arl6ip1/Tfap4/Kng1/P2rx1/Egln3/Atp2a3/Itih2/Acer2/Ifi203	12
GO:0006654	GO:0006654	phosphatidic acid biosynthetic process	3/326	23/28928	0.130434782608696	11.5742864763937	5.41615144995784	0.00212461694075191	0.0384984675466054	0.0293747645856994	Bscl2/Dgkh/Slc27a1	3
GO:0150104	GO:0150104	transport across blood-brain barrier	3/326	23/28928	0.130434782608696	11.5742864763937	5.41615144995784	0.00212461694075191	0.0384984675466054	0.0293747645856994	Apoe/Slc1a5/Slc27a1	3
GO:2001169	GO:2001169	regulation of ATP biosynthetic process	3/326	23/28928	0.130434782608696	11.5742864763937	5.41615144995784	0.00212461694075191	0.0384984675466054	0.0293747645856994	Myc/Eno1/Eno1b	3
GO:0044772	GO:0044772	mitotic cell cycle phase transition	13/326	455/28928	0.0285714285714286	2.5353198948291	3.52411651361659	0.00213703294487954	0.0385381682739281	0.0294050566880428	Cdc20/Ccnb1/Nabp1/Ube2e2/Nes/Myc/Tfap4/Cdc25b/Id2/Ccnf/Rgcc/Foxo4/Cenpf	13
GO:0097191	GO:0097191	extrinsic apoptotic signaling pathway	9/326	250/28928	0.036	3.19450306748466	3.72043792718026	0.00224122789594503	0.0400888320725106	0.0305882306411303	Sort1/Grina/Deptor/Tnfaip3/Fgfr2/Ret/Itga6/Lgals3/Psen2	9
GO:0072171	GO:0072171	mesonephric tubule morphogenesis	5/326	81/28928	0.0617283950617284	5.47754298265546	4.30818398966311	0.00224429386237722	0.0400888320725106	0.0305882306411303	Hs3st3b1/Myc/Lama5/Npnt/Foxd1	5
GO:0072594	GO:0072594	establishment of protein localization to organelle	13/326	459/28928	0.028322440087146	2.51322560380662	3.48888146238652	0.0023048762818705	0.0408180876452742	0.0311446608612892	Ncoa4/Nfkbia/Sort1/Tomm20/Tnfaip3/Akap1/Txnip/Arxes2/Hk2/Man1a/Timm17a/Ywhaz/Clu	13
GO:0010977	GO:0010977	negative regulation of neuron projection development	7/326	160/28928	0.04375	3.88220858895706	3.9029488619523	0.00232543027078191	0.0408180876452742	0.0311446608612892	Rtn4rl1/Sema3a/Apoe/Kank1/Ttc3/Rtn4rl2/Diaph2	7
GO:0001892	GO:0001892	embryonic placenta development	6/326	119/28928	0.0504201680672269	4.47409393205135	4.05427536264781	0.00233926954931792	0.0408180876452742	0.0311446608612892	Fgfr2/Hs6st1/Krt19/Vcam1/Epas1/Cebpa	6
GO:0061326	GO:0061326	renal tubule development	6/326	119/28928	0.0504201680672269	4.47409393205135	4.05427536264781	0.00233926954931792	0.0408180876452742	0.0311446608612892	Hs3st3b1/Myc/Lama5/Mtss1/Npnt/Foxd1	6
GO:0090130	GO:0090130	tissue migration	6/326	119/28928	0.0504201680672269	4.47409393205135	4.05427536264781	0.00233926954931792	0.0408180876452742	0.0311446608612892	Sema3a/Has2/Dusp10/Kank1/Zeb2/Irs2	6
GO:0072522	GO:0072522	purine-containing compound biosynthetic process	9/326	252/28928	0.0357142857142857	3.16914986853637	3.69226480062734	0.00236439311056559	0.0408526085475841	0.0311710006987753	Pgm2/Ppcs/Gmpr/Adsl/Myc/Ndufa7/Eno1/Eno1b/Adcy8	9
GO:0010232	GO:0010232	vascular transport	3/326	24/28928	0.125	11.0920245398773	5.28040509136705	0.00240801991946309	0.0408526085475841	0.0311710006987753	Apoe/Slc1a5/Slc27a1	3
GO:1901679	GO:1901679	nucleotide transmembrane transport	3/326	24/28928	0.125	11.0920245398773	5.28040509136705	0.00240801991946309	0.0408526085475841	0.0311710006987753	Slc25a47/Abcc4/Slc19a1	3
GO:0006509	GO:0006509	membrane protein ectodomain proteolysis	4/326	50/28928	0.08	7.09889570552147	4.6080263045494	0.00242483637463886	0.0408526085475841	0.0311710006987753	Adam19/Apoe/Tspan15/Psen2	4
GO:0043392	GO:0043392	negative regulation of DNA binding	4/326	50/28928	0.08	7.09889570552147	4.6080263045494	0.00242483637463886	0.0408526085475841	0.0311710006987753	Tfap4/Id2/Ifi203/Sumo3	4
GO:0046365	GO:0046365	monosaccharide catabolic process	4/326	50/28928	0.08	7.09889570552147	4.6080263045494	0.00242483637463886	0.0408526085475841	0.0311710006987753	Aldh1a1/Aldh1a7/Eno1/Eno1b	4
GO:1902041	GO:1902041	regulation of extrinsic apoptotic signaling pathway via death domain receptors	4/326	50/28928	0.08	7.09889570552147	4.6080263045494	0.00242483637463886	0.0408526085475841	0.0311710006987753	Grina/Tnfaip3/Lgals3/Psen2	4
GO:0045926	GO:0045926	negative regulation of growth	9/326	253/28928	0.0355731225296443	3.15662358447101	3.67828345971284	0.00242796081577576	0.0408526085475841	0.0311710006987753	Wwc1/Sema3a/Dusp10/Ttc3/Sav1/Adipor2/Eno1/Eno1b/Adrb2	9
GO:0006605	GO:0006605	protein targeting	10/326	303/28928	0.033003300330033	2.92858733726133	3.6028831253961	0.00245779986867722	0.0411708786890864	0.0314138444033973	Ncoa4/Sort1/Tomm20/Arl6ip1/Gbp2/Arxes2/Man1a/Timm17a/Ywhaz/Clu	10
GO:0009749	GO:0009749	response to glucose	9/326	254/28928	0.0354330708661417	3.14419593256364	3.66437137898326	0.00249287851839526	0.0412826062360651	0.0314990937808242	Glul/Jagn1/Col6a2/Txnip/Twnk/Irs2/Adcy8/Hmga1/Vcam1	9
GO:0009152	GO:0009152	purine ribonucleotide biosynthetic process	7/326	162/28928	0.0432098765432099	3.83428008785882	3.86209392563487	0.00249321598057522	0.0412826062360651	0.0314990937808242	Gmpr/Adsl/Myc/Ndufa7/Eno1/Eno1b/Adcy8	7
GO:0007585	GO:0007585	respiratory gaseous exchange by respiratory system	5/326	83/28928	0.0602409638554217	5.34555399512159	4.23263892708151	0.00249732932391161	0.0412826062360651	0.0314990937808242	Chst11/Slc5a3/Adrb2/Hmga1/Ywhaz	5
GO:0060828	GO:0060828	regulation of canonical Wnt signaling pathway	9/326	255/28928	0.0352941176470588	3.13186575243594	3.6505279036468	0.00255916634103224	0.042103890177619	0.0321257426834579	Apoe/Cby1/Fgfr2/Kank1/Zeb2/Tle1/Tbl1xr1/Aspm/Foxo1	9
GO:1903900	GO:1903900	regulation of viral life cycle	7/326	163/28928	0.0429447852760736	3.81075689713576	3.84191006892613	0.00258052497506765	0.042103890177619	0.0321257426834579	Gbp7/Ly6e/Morc2a/Trim25/Znfx1/Nectin2/Ifi203	7
GO:1904950	GO:1904950	negative regulation of establishment of protein localization	7/326	163/28928	0.0429447852760736	3.81075689713576	3.84191006892613	0.00258052497506765	0.042103890177619	0.0321257426834579	Rangap1/Apoe/Jagn1/Akap1/Coro2b/Hadh/Foxo1	7
GO:0009409	GO:0009409	response to cold	4/326	51/28928	0.0784313725490196	6.95970167207988	4.54774252682956	0.00260816336443384	0.0423101584774363	0.032283127720701	Lipe/Plin1/Slc27a1/Adrb2	4
GO:0043603	GO:0043603	amide metabolic process	13/326	466/28928	0.0278969957081545	2.47547328786961	3.42810329279244	0.00262462636375245	0.0423101584774363	0.032283127720701	Cers6/Pcsk4/Aldh1l2/Ppcs/Apoe/Acot2/Oxsm/P2rx1/Hmgcs2/Acer2/Psen2/Clu/Cebpa	13
GO:0003015	GO:0003015	heart process	9/326	256/28928	0.03515625	3.11963190184049	3.63675238772375	0.00262684454330594	0.0423101584774363	0.032283127720701	Sema3a/Ppcs/Atp1b1/Nedd4l/Tbx2/Psen2/Adrb2/Adra1d/Epas1	9
GO:0048661	GO:0048661	positive regulation of smooth muscle cell proliferation	6/326	122/28928	0.0491803278688525	4.36407522880418	3.9752681848706	0.00264974855594109	0.042497456626987	0.032426038319512	Notch3/Calcrl/Fgfr2/Myc/Id2/Abcc4	6
GO:0033762	GO:0033762	response to glucagon	3/326	25/28928	0.12	10.6483435582822	5.1524477811122	0.00271373188891221	0.0433392181750429	0.0330683118666734	Hmgcs2/Adcy8/Hmga1	3
GO:0045786	GO:0045786	negative regulation of cell cycle	12/326	413/28928	0.0290556900726392	2.57829141847027	3.44895739618864	0.0027287645248643	0.0433954155873989	0.0331111911256018	Cdc20/Aurka/Kifc1/Ccnb1/Tnfaip3/Fgfr2/Nabp1/Tfap4/Ccnf/Rgcc/Foxo4/Cebpa	12
GO:0008625	GO:0008625	extrinsic apoptotic signaling pathway via death domain receptors	5/326	85/28928	0.0588235294117647	5.21977625405991	4.15949846582109	0.00277045427023048	0.0436897160857685	0.0333357457223944	Sort1/Grina/Tnfaip3/Lgals3/Psen2	5
GO:0060411	GO:0060411	cardiac septum morphogenesis	5/326	85/28928	0.0588235294117647	5.21977625405991	4.15949846582109	0.00277045427023048	0.0436897160857685	0.0333357457223944	Chd7/Fgfr2/Id2/Sav1/Tbx2	5
GO:0009150	GO:0009150	purine ribonucleotide metabolic process	11/326	362/28928	0.0303867403314917	2.69640375555028	3.46753689931332	0.00288415631496922	0.045077434323337	0.0343945903761592	Gmpr/Nudt4/Adsl/Myc/Atp1b1/Gpd1/Ndufa7/Hk2/Eno1/Eno1b/Adcy8	11
GO:0070371	GO:0070371	ERK1 and ERK2 cascade	11/326	362/28928	0.0303867403314917	2.69640375555028	3.46753689931332	0.00288415631496922	0.045077434323337	0.0343945903761592	Ndrg2/Dusp10/Apoe/Fgfr2/Myc/Errfi1/Akap12/Ezr/Npnt/L1cam/Ywhaz	11
GO:0052548	GO:0052548	regulation of endopeptidase activity	10/326	310/28928	0.032258064516129	2.86245794577479	3.51973509982005	0.0028943324771153	0.045077434323337	0.0343945903761592	Serpinb9/Ret/Myc/Arl6ip1/Tfap4/P2rx1/Egln3/Atp2a3/Acer2/Ifi203	10
GO:0030258	GO:0030258	lipid modification	8/326	212/28928	0.0377358490566038	3.34853571015164	3.66408401293706	0.00291424916187753	0.0452008439963639	0.0344887533474092	Aldh1l2/Synj2/Dgkh/Pla2g7/Eci1/Adipor2/Hadh/Irs2	8
GO:0008037	GO:0008037	cell recognition	7/326	167/28928	0.0419161676646707	3.71948128283311	3.76274350940567	0.00295348388290181	0.0456216424371186	0.0348098272997746	Pcsk4/Sema3a/Diaph2/L1cam/Lgals3/Ywhaz/Emb	7
GO:0001654	GO:0001654	eye development	13/326	473/28928	0.0274841437632135	2.43883837663264	3.36841493947966	0.00297984567696649	0.04582161750207	0.0349624105278952	Max/Chd7/Fgfr2/Nes/Foxp2/Ret/Maf/Zeb2/Mertk/Aldh1a1/Rhoj/Tbx2/Fjx1	13
GO:0098739	GO:0098739	import across plasma membrane	8/326	213/28928	0.0375586854460094	3.33281488522135	3.6481943455053	0.00299908570204063	0.04582161750207	0.0349624105278952	Slc1a5/Arl6ip1/Atp1b1/Slc27a1/P2rx1/Slc19a1/Irs2/Adrb2	8
GO:0060043	GO:0060043	regulation of cardiac muscle cell proliferation	4/326	53/28928	0.0754716981132075	6.69707142030328	4.43190965808742	0.00300290250013566	0.04582161750207	0.0349624105278952	Ccnb1/Fgfr2/Sav1/Tbx2	4
GO:0014032	GO:0014032	neural crest cell development	5/326	87/28928	0.0574712643678161	5.09978139764474	4.08862675523594	0.00306456213801663	0.0463868863380911	0.0353937170199173	Sema3a/Sema4a/Ret/Zeb2/Lama5	5
GO:0022406	GO:0022406	membrane docking	5/326	87/28928	0.0574712643678161	5.09978139764474	4.08862675523594	0.00306456213801663	0.0463868863380911	0.0353937170199173	Esyt2/Ezr/Exoc8/Rims2/Psen2	5
GO:1901987	GO:1901987	regulation of cell cycle phase transition	13/326	475/28928	0.0273684210526316	2.42856958346787	3.35155591006867	0.00308824726344086	0.0465584157436345	0.0355245958893492	Cdc20/Aurka/Ccnb1/Nabp1/Ube2e2/Tfap4/Cdc25b/Id2/Tbx2/Rgcc/Cdk18/Foxo4/Cenpf	13
GO:0150063	GO:0150063	visual system development	13/326	476/28928	0.0273109243697479	2.42346754652781	3.34315831597472	0.00314364206755242	0.0471838935833197	0.0360018425296755	Max/Chd7/Fgfr2/Nes/Foxp2/Ret/Maf/Zeb2/Mertk/Aldh1a1/Rhoj/Tbx2/Fjx1	13
GO:0006937	GO:0006937	regulation of muscle contraction	7/326	169/28928	0.0414201183431953	3.67546375285875	3.72406995241238	0.00315477346325194	0.0471838935833197	0.0360018425296755	Calcrl/Atp1b1/P2rx1/Npnt/Eno1/Eno1b/Adrb2	7
GO:0015711	GO:0015711	organic anion transport	13/326	477/28928	0.0272536687631027	2.41838690177618	3.33478186017121	0.00319984433827168	0.0475893746130851	0.0363112291248407	Slco1a5/Slc25a47/Slc16a3/Apoe/Slc1a5/Myc/Arl6ip1/Slc25a19/Slc27a1/Abcc4/Slc19a1/Irs2/Emb	13
GO:0090207	GO:0090207	regulation of triglyceride metabolic process	4/326	54/28928	0.0740740740740741	6.57305157918655	4.37621613499934	0.00321476702388806	0.0475893746130851	0.0363112291248407	Apoe/Cidec/Slc27a1/Tbl1xr1	4
GO:2000142	GO:2000142	regulation of DNA-templated transcription initiation	5/326	88/28928	0.0568181818181818	5.04182933630786	4.05400216680713	0.00321976400274255	0.0475893746130851	0.0363112291248407	Nfkbia/Fosl1/Myc/Cebpa/Foxo1	5
GO:0050680	GO:0050680	negative regulation of epithelial cell proliferation	7/326	170/28928	0.0411764705882353	3.65384337784193	3.70495302682566	0.0032592663729798	0.0479850584365659	0.036613140341204	Dusp10/Apoe/Fgfr2/Sav1/Mtss1/Rgcc/Sparc	7
GO:0046434	GO:0046434	organophosphate catabolic process	9/326	265/28928	0.0339622641509434	3.01368213913647	3.51572850188859	0.00330192408248372	0.0484239372252184	0.0369480098027668	Synj2/Nudt4/Acot2/Myc/Pla2g7/Gpd1/Hk2/Eno1/Eno1b	9
GO:0001933	GO:0001933	negative regulation of protein phosphorylation	10/326	316/28928	0.0316455696202532	2.80810747844995	3.45029296179317	0.00331592719311967	0.0484408123677056	0.0369608857266542	Irak3/Deptor/Dusp10/Ccnb1/Tnfaip3/Apoe/Tfap4/Errfi1/Shb/Psen2	10
GO:0007188	GO:0007188	adenylate cyclase-modulating G protein-coupled receptor signaling pathway	9/326	266/28928	0.0338345864661654	3.00235250703446	3.50259888452889	0.00338464936851187	0.0492042922560158	0.0375434294852565	Prkar2b/Calcrl/Npr3/Mrap/Akap12/Rims2/Adrb2/Adcy8/Adra1d	9
GO:1903489	GO:1903489	positive regulation of lactation	3/326	27/28928	0.111111111111111	9.85957736877982	4.9170061201644	0.0033942998107095	0.0492042922560158	0.0375434294852565	Prl2c5/Prl2c2/Prl2c3	3
GO:0006935	GO:0006935	chemotaxis	13/326	481/28928	0.027027027027027	2.39827557618969	3.30148531851384	0.00343290195144374	0.049573208639814	0.0378249168434939	Il17ra/Rac3/Lyst/Rtn4rl1/Sema3a/Il17rc/Sema4a/Pla2g7/Rin3/Ccl9/Lgals3/Vcam1/Mpp1	13

## Sheet: 7. KEGG_D1 (3down_10UP)
	category	subcategory	ID	Description	GeneRatio	BgRatio	RichFactor	FoldEnrichment	zScore	pvalue	p.adjust	qvalue	geneID	Count
mmu04923	Organismal Systems	Endocrine system	mmu04923	Regulation of lipolysis in adipocytes - Mus musculus (house mouse)	8/175	57/9810	0.140350877192982	7.86766917293233	7.00782445282192	6.85371915595554e-06	0.00176825954223653	0.00165932147986292	16370/16890/103968/14311/11832/384783/11555/11514	8

## Sheet: 8. GO_D1_(3UP_10down)
	ID	Description	GeneRatio	BgRatio	RichFactor	FoldEnrichment	zScore	pvalue	p.adjust	qvalue	geneID	Count
GO:0006935	GO:0006935	chemotaxis	32/403	481/28928	0.0665280665280665	4.77549356953824	9.92474668969082	3.64940105607381e-13	8.69415401950991e-10	5.85410667239053e-10	Hbegf/Pde4d/Fn1/Kif21a/Ear2/Tgfb2/Lox/Itga9/Nr4a1/Lrp1/Sema3f/Adgra2/Hgf/Cxcl12/Ear1/Arhgef5/Fgf2/Flrt2/Ackr3/Mycbp2/Amot/Nrp2/Cklf/Nedd9/Ednra/Jam3/Mmp28/Fgf7/Trpv4/Rarres2/Wnt5a/Cxcl1	32
GO:0042330	GO:0042330	taxis	32/403	483/28928	0.0662525879917184	4.75571926904325	9.89361743207354	4.08176245047413e-13	8.69415401950991e-10	5.85410667239053e-10	Hbegf/Pde4d/Fn1/Kif21a/Ear2/Tgfb2/Lox/Itga9/Nr4a1/Lrp1/Sema3f/Adgra2/Hgf/Cxcl12/Ear1/Arhgef5/Fgf2/Flrt2/Ackr3/Mycbp2/Amot/Nrp2/Cklf/Nedd9/Ednra/Jam3/Mmp28/Fgf7/Trpv4/Rarres2/Wnt5a/Cxcl1	32
GO:0007264	GO:0007264	small GTPase-mediated signal transduction	30/403	444/28928	0.0675675675675676	4.85011065656227	9.71752356870835	1.37801781840316e-12	1.22479484055161e-09	8.24701245491264e-10	Vangl2/Cdh2/Arhgef2/Cdc42ep3/Arhgdib/Nradd/Plxnb1/Eps8/Arhgap28/Tgfb2/Rab33b/Net1/Abl1/Col1a2/Notch2/Abca1/Mcf2l/Dhcr24/Arhgap24/Rab30/Amot/Cgnl1/Dennd4a/Plk2/Rnd3/Ednra/Rap1gap/Dok1/Rgl3/Spry1	30
GO:0030198	GO:0030198	extracellular matrix organization	26/403	333/28928	0.0780780780780781	5.60457231424973	10.0451808150759	1.75587415107403e-12	1.22479484055161e-09	8.24701245491264e-10	Tnfrsf1b/Fbln5/Scara3/Fn1/Aplp1/Tgfb2/Lox/Pbxip1/Abl1/Tnfrsf11b/B4galt1/Col1a2/Slc2a10/Sulf1/Col2a1/Col1a1/Olfml2b/Flrt2/Col8a1/Emilin1/Mmp28/Mmp11/P4ha3/Loxl3/Kazald1/Foxc1	26
GO:0045229	GO:0045229	external encapsulating structure organization	26/403	334/28928	0.0778443113772455	5.58779215762024	10.0237656832287	1.88008431151245e-12	1.22479484055161e-09	8.24701245491264e-10	Tnfrsf1b/Fbln5/Scara3/Fn1/Aplp1/Tgfb2/Lox/Pbxip1/Abl1/Tnfrsf11b/B4galt1/Col1a2/Slc2a10/Sulf1/Col2a1/Col1a1/Olfml2b/Flrt2/Col8a1/Emilin1/Mmp28/Mmp11/P4ha3/Loxl3/Kazald1/Foxc1	26
GO:0071560	GO:0071560	cellular response to transforming growth factor beta stimulus	24/403	281/28928	0.0854092526690391	6.13081603277907	10.2728612742049	1.8958931643029e-12	1.22479484055161e-09	8.24701245491264e-10	Got1/Cd109/Tgfb2/Lox/Abl1/Lrp1/Vasn/Col1a2/Fbn2/Fut8/Slc2a10/Col1a1/Zyx/Itgb5/Cldn1/Ldlrad4/Acta2/Emilin1/Dlx1/Smad6/Cited1/Spry1/Wnt5a/Pmepa1	24
GO:0043062	GO:0043062	extracellular structure organization	26/403	335/28928	0.0776119402985075	5.57111218103033	10.0024367836338	2.01257368165758e-12	1.22479484055161e-09	8.24701245491264e-10	Tnfrsf1b/Fbln5/Scara3/Fn1/Aplp1/Tgfb2/Lox/Pbxip1/Abl1/Tnfrsf11b/B4galt1/Col1a2/Slc2a10/Sulf1/Col2a1/Col1a1/Olfml2b/Flrt2/Col8a1/Emilin1/Mmp28/Mmp11/P4ha3/Loxl3/Kazald1/Foxc1	26
GO:0071559	GO:0071559	response to transforming growth factor beta	24/403	288/28928	0.0833333333333333	5.98180314309347	10.0992167625011	3.21106390042131e-12	1.70989152697435e-09	1.15133541166422e-09	Got1/Cd109/Tgfb2/Lox/Abl1/Lrp1/Vasn/Col1a2/Fbn2/Fut8/Slc2a10/Col1a1/Zyx/Itgb5/Cldn1/Ldlrad4/Acta2/Emilin1/Dlx1/Smad6/Cited1/Spry1/Wnt5a/Pmepa1	24
GO:0001667	GO:0001667	ameboidal-type cell migration	23/403	278/28928	0.0827338129496403	5.93876858810718	9.83490470924197	1.06194234128518e-11	5.02652708208318e-09	3.38455307602587e-09	Hbegf/Cdh2/Arhgdib/Fn1/Tgfb2/Pkn3/Fndc3b/Itga11/Sema3f/Fbn2/Fut8/Epb41l4b/Cxcl12/Fgf2/Acta2/Amot/Nrp2/Ednra/Fgf7/Irs1/Snai1/Pfn2/Wnt5a	23
GO:0061138	GO:0061138	morphogenesis of a branching epithelium	21/403	232/28928	0.0905172413793103	6.4974758278429	9.99281928284247	1.56495911581012e-11	6.66672583335111e-09	4.48896167429745e-09	Vangl2/Etv5/Tnc/Abl1/Sulf1/Hgf/Cxcl12/Mgp/Agtr2/Fgf2/Pkd2/Ednra/Eya1/Fgf7/Fat4/Cited1/Nfatc1/Spry1/Cd44/Adm/Wnt5a	21
GO:0141091	GO:0141091	transforming growth factor beta receptor superfamily signaling pathway	26/403	371/28928	0.0700808625336927	5.03051908529693	9.28716240887277	1.99902685782395e-11	7.7416858312091e-09	5.21277338523469e-09	Got1/Cd109/Tgfb2/Lox/Egr1/Abl1/Lrp1/Vasn/Col1a2/Notch2/Fbn2/Fut8/Slc2a10/Sulf1/Zyx/Itgb5/Ldlrad4/Emilin1/Dlx1/Smad6/Cited1/Fst/Spry1/Wnt5a/Chrdl1/Pmepa1	26
GO:0001763	GO:0001763	morphogenesis of a branching structure	21/403	252/28928	0.0833333333333333	5.98180314309347	9.44102051117299	7.43734295300679e-11	2.64025674831741e-08	1.77778592517048e-08	Vangl2/Etv5/Tnc/Abl1/Sulf1/Hgf/Cxcl12/Mgp/Agtr2/Fgf2/Pkd2/Ednra/Eya1/Fgf7/Fat4/Cited1/Nfatc1/Spry1/Cd44/Adm/Wnt5a	21
GO:0007178	GO:0007178	cell surface receptor protein serine/threonine kinase signaling pathway	26/403	405/28928	0.0641975308641975	4.60820390282756	8.69185308292903	1.37040205150168e-10	4.49070210722857e-08	3.02376161161301e-08	Got1/Cd109/Tgfb2/Lox/Egr1/Abl1/Lrp1/Vasn/Col1a2/Notch2/Fbn2/Fut8/Slc2a10/Sulf1/Zyx/Itgb5/Ldlrad4/Emilin1/Dlx1/Smad6/Cited1/Fst/Spry1/Wnt5a/Chrdl1/Pmepa1	26
GO:0070372	GO:0070372	regulation of ERK1 and ERK2 cascade	23/403	333/28928	0.0690690690690691	4.95789089337476	8.63440227602762	3.93115479739495e-10	1.1322744953739e-07	7.62403755842321e-08	Dusp6/Rps6ka6/Fn1/Mfhas1/Pde8b/Abl1/Lrp1/Notch2/Cxcl12/Tlr2/C3/Hmgcr/Fgf2/Ackr3/Acta2/Emilin1/Klf4/Ednra/Trpv4/Spry1/Tlr4/Cd44/Abca7	23
GO:0042060	GO:0042060	wound healing	25/403	394/28928	0.0634517766497462	4.5546724439798	8.44418548227822	3.98688202596443e-10	1.1322744953739e-07	7.62403755842321e-08	Vangl2/Hbegf/Papss2/Fn1/Cd109/Tgfb2/Adra2a/B4galt1/Plau/Notch2/Epb41l4b/Itgb5/Cldn1/Thbd/Arhgap24/Fgf2/Emilin1/Cd9/Rab27a/Fzd7/Tyro3/Nfatc1/Tlr4/Cd44/Wnt5a	25
GO:0048706	GO:0048706	embryonic skeletal system development	16/403	154/28928	0.103896103896104	7.45783249009056	9.5507705314982	5.55717497803587e-10	1.47959783790205e-07	9.9626985625972e-08	Tgfb2/Cdk20/Gas1/Xylt1/Slc2a10/Sulf1/Col2a1/Col1a1/Dlx1/Ednra/Hoxb3/Eya1/Tbx15/Ndst1/Prrx2/Wnt5a	16
GO:0060562	GO:0060562	epithelial tube morphogenesis	25/403	404/28928	0.0618811881188119	4.4419330270496	8.28093314775633	6.70076372624068e-10	1.67913255728149e-07	1.13062422006228e-07	Vangl2/Etv5/Tgfb2/Tnc/Abl1/Fmn1/Foxp1/Cdk20/Notch2/Ctns/Cxcl12/Mgp/Ipmk/Agtr2/Fgf2/Pkd2/Ednra/Eya1/Fat4/Cited1/Nfatc1/Spry1/Cd44/Adm/Wnt5a	25
GO:0070371	GO:0070371	ERK1 and ERK2 cascade	23/403	362/28928	0.06353591160221	4.5607117886569	8.10322291131947	1.97791597174704e-09	4.44437733081565e-07	2.99256936656107e-07	Dusp6/Rps6ka6/Fn1/Mfhas1/Pde8b/Abl1/Lrp1/Notch2/Cxcl12/Tlr2/C3/Hmgcr/Fgf2/Ackr3/Acta2/Emilin1/Klf4/Ednra/Trpv4/Spry1/Tlr4/Cd44/Abca7	23
GO:0007179	GO:0007179	transforming growth factor beta receptor signaling pathway	18/403	218/28928	0.0825688073394495	5.92692421517518	8.67918462769578	1.98223402078632e-09	4.44437733081565e-07	2.99256936656107e-07	Got1/Cd109/Tgfb2/Lox/Lrp1/Vasn/Col1a2/Fbn2/Fut8/Slc2a10/Zyx/Itgb5/Ldlrad4/Emilin1/Smad6/Cited1/Spry1/Pmepa1	18
GO:0090287	GO:0090287	regulation of cellular response to growth factor stimulus	22/403	333/28928	0.0660660660660661	4.74233041974977	8.16414276301153	2.1750531341639e-09	4.44772395414709e-07	2.99482277614303e-07	Got1/Cd109/Lox/Abl1/Lrp1/Adgra2/Vasn/Notch2/Fbn2/Slc2a10/Sulf1/Agtr2/Ldlrad4/Fgf2/Emilin1/Dlx1/Smad6/Fst/Spry1/Wnt5a/Chrdl1/Pmepa1	22
GO:0048754	GO:0048754	branching morphogenesis of an epithelial tube	17/403	194/28928	0.0876288659793814	6.29014351129416	8.78742576803215	2.26314706023548e-09	4.44772395414709e-07	2.99482277614303e-07	Vangl2/Etv5/Tnc/Abl1/Cxcl12/Mgp/Agtr2/Fgf2/Pkd2/Ednra/Eya1/Fat4/Cited1/Nfatc1/Spry1/Cd44/Wnt5a	17
GO:0090092	GO:0090092	regulation of transmembrane receptor protein serine/threonine kinase signaling pathway	20/403	275/28928	0.0727272727272727	5.22048274306339	8.35862458880893	2.29694664298676e-09	4.44772395414709e-07	2.99482277614303e-07	Got1/Cd109/Tgfb2/Lox/Abl1/Lrp1/Vasn/Notch2/Fbn2/Slc2a10/Sulf1/Ldlrad4/Emilin1/Dlx1/Smad6/Fst/Spry1/Wnt5a/Chrdl1/Pmepa1	20
GO:1901617	GO:1901617	organic hydroxy compound biosynthetic process	19/403	253/28928	0.075098814229249	5.39071587598937	8.33748904645574	3.42134923640037e-09	6.33693380307199e-07	4.26690007743296e-07	Got1/Dhcr7/Nsdhl/Nr4a2/Tgfb2/Stard4/Ctns/Ipmk/Dhcr24/Fdps/Idi1/Hmgcr/Agtr2/Fdft1/Cited1/Mvd/Snai1/Sc5d/Wnt5a	19
GO:0072006	GO:0072006	nephron development	16/403	180/28928	0.0888888888888889	6.3805900192997	8.60703820029417	5.4732406667855e-09	9.61019635954696e-07	6.47091304170137e-07	Vangl2/Egr1/Fmn1/Notch2/Ctns/Sulf1/Agtr2/Fgf2/Acta2/Pkd2/Ednra/Eya1/Fat4/Cited1/Foxc1/Cd44	16
GO:0090101	GO:0090101	negative regulation of transmembrane receptor protein serine/threonine kinase signaling pathway	15/403	156/28928	0.0961538461538462	6.90208054972323	8.7856480178168	5.63978659597826e-09	9.61019635954696e-07	6.47091304170137e-07	Cd109/Abl1/Lrp1/Vasn/Fbn2/Slc2a10/Ldlrad4/Emilin1/Dlx1/Smad6/Fst/Spry1/Wnt5a/Chrdl1/Pmepa1	15
GO:0048762	GO:0048762	mesenchymal cell differentiation	19/403	263/28928	0.0722433460076046	5.18574569059053	8.10524476378956	6.46694118967868e-09	1.05958344107812e-06	7.13458086715563e-07	Vangl2/Cdh2/Fn1/Tgfb2/Sema3f/Vasn/Col1a1/Ldlrad4/Nrp2/Akna/Mark1/Ednra/Dact3/Loxl3/Snai1/Nfatc1/Foxc1/Spry1/Wnt5a	19
GO:0060485	GO:0060485	mesenchyme development	21/403	328/28928	0.0640243902439024	4.59577558554742	7.78462826803161	8.79528034530762e-09	1.3876997878152e-06	9.34391381713967e-07	Vangl2/Cdh2/Fn1/Tgfb2/Sema3f/Vasn/Col1a1/Ldlrad4/Acta2/Nrp2/Akna/Mark1/Pkd2/Ednra/Dact3/Loxl3/Snai1/Nfatc1/Foxc1/Spry1/Wnt5a	21
GO:0007266	GO:0007266	Rho protein signal transduction	14/403	140/28928	0.1	7.17816377171216	8.70981803032292	1.09978997631954e-08	1.6732518925433e-06	1.12666454341006e-06	Vangl2/Cdh2/Arhgef2/Cdc42ep3/Arhgdib/Nradd/Plxnb1/Eps8/Net1/Abl1/Col1a2/Abca1/Mcf2l/Ednra	14
GO:0051056	GO:0051056	regulation of small GTPase mediated signal transduction	18/403	244/28928	0.0737704918032787	5.29536671683684	8.00878616636345	1.17236469646599e-08	1.7221633127397e-06	1.15959847472589e-06	Cdh2/Arhgef2/Arhgdib/Plxnb1/Eps8/Arhgap28/Tgfb2/Net1/Abl1/Notch2/Abca1/Mcf2l/Arhgap24/Amot/Cgnl1/Dennd4a/Rap1gap/Spry1	18
GO:0001822	GO:0001822	kidney development	22/403	375/28928	0.0586666666666667	4.2111894127378	7.43955705523973	1.88730761280191e-08	2.67997681017872e-06	1.80453096311762e-06	Vangl2/Tgfb2/Egr1/Fmn1/Notch2/Ctns/Sulf1/Agtr2/Fgf2/Acta2/Aph1c/Pkd2/Ednra/Eya1/Smad6/Fat4/Cited1/Foxc1/Spry1/Cd44/Mme/Wnt5a	22
GO:0001837	GO:0001837	epithelial to mesenchymal transition	15/403	172/28928	0.0872093023255814	6.26002654509781	8.22392831654694	2.13091432690333e-08	2.92828872019619e-06	1.9717288763367e-06	Vangl2/Tgfb2/Vasn/Col1a1/Ldlrad4/Akna/Mark1/Ednra/Dact3/Loxl3/Snai1/Nfatc1/Foxc1/Spry1/Wnt5a	15
GO:0070374	GO:0070374	positive regulation of ERK1 and ERK2 cascade	17/403	227/28928	0.0748898678414097	5.37571736207518	7.86692610307006	2.39791032681901e-08	3.19221812257781e-06	2.14944264492822e-06	Mfhas1/Pde8b/Abl1/Lrp1/Notch2/Cxcl12/Tlr2/C3/Hmgcr/Fgf2/Ackr3/Acta2/Ednra/Trpv4/Tlr4/Cd44/Abca7	17
GO:0032970	GO:0032970	regulation of actin filament-based process	23/403	416/28928	0.0552884615384615	3.96869631609086	7.24919850155072	2.67958072050105e-08	3.45909511191953e-06	2.32914113663967e-06	Vangl2/Pde4d/Cdc42ep3/Eps8/Arhgap28/Tgfb2/Cacna1c/Abl1/Fmn1/Lrp1/Synpo/Vill/Arhgef10l/Tlr2/Arhgef5/Acta2/Nedd9/Cgnl1/Rnd3/Jam3/Ssh3/Pfn2/Fxyd1	23
GO:0033002	GO:0033002	muscle cell proliferation	19/403	293/28928	0.0648464163822526	4.65478196800447	7.47374170295092	3.69019641520126e-08	4.61168267657737e-06	3.10522245951898e-06	Hbegf/Pde4d/Ereg/Spon2/Tgfb2/Egr1/Abl1/Foxp1/Nol3/Sulf1/Hgf/Hmgcr/Fgf2/Megf10/Klf4/Ang4/Ednra/Foxc1/Tlr4	19
GO:0072001	GO:0072001	renal system development	22/403	390/28928	0.0564102564102564	4.04922058917096	7.20610813067625	3.78894116620206e-08	4.61168267657737e-06	3.10522245951898e-06	Vangl2/Tgfb2/Egr1/Fmn1/Notch2/Ctns/Sulf1/Agtr2/Fgf2/Acta2/Aph1c/Pkd2/Ednra/Eya1/Smad6/Fat4/Cited1/Foxc1/Spry1/Cd44/Mme/Wnt5a	22
GO:0030199	GO:0030199	collagen fibril organization	10/403	69/28928	0.144927536231884	10.4031359010321	9.2949704514893	4.03043954378096e-08	4.76935346014081e-06	3.21138823298337e-06	Tgfb2/Lox/Col1a2/Col2a1/Col1a1/Emilin1/Mmp11/P4ha3/Loxl3/Foxc1	10
GO:0061448	GO:0061448	connective tissue development	20/403	334/28928	0.0598802395209581	4.29830165970788	7.20638639538228	6.02032271227131e-08	6.93150669034481e-06	4.66724875986894e-06	Slc25a25/Tgfb2/Lox/Pbxip1/Egr1/Bgn/Sulf1/Col2a1/Col1a1/Slc39a14/Mgp/Fgf2/Acta2/Sik3/Tyms/Hoxb3/Trpv4/Snai1/Prrx2/Wnt5a	20
GO:0060326	GO:0060326	cell chemotaxis	20/403	337/28928	0.0593471810089021	4.26003784671345	7.15507703492927	6.96699132577085e-08	7.81036395994312e-06	5.25901699798492e-06	Hbegf/Pde4d/Tgfb2/Lox/Itga9/Nr4a1/Hgf/Cxcl12/Arhgef5/Fgf2/Ackr3/Cklf/Nedd9/Ednra/Jam3/Mmp28/Trpv4/Rarres2/Wnt5a/Cxcl1	20
GO:0071774	GO:0071774	response to fibroblast growth factor	12/403	118/28928	0.101694915254237	7.29982756445304	8.15059720380016	1.02636179816451e-07	1.12110288722585e-05	7.54881484479968e-06	Nr4a1/Tnc/Sulf1/Col1a1/Fgf2/Flrt2/Fgf7/Fat4/Ndst1/Spry1/Cd44/Wnt5a	12
GO:0072073	GO:0072073	kidney epithelium development	14/403	173/28928	0.0809248554913295	5.80891865918903	7.54058762740949	1.6035013106622e-07	1.70772889585525e-05	1.14987922935645e-05	Fmn1/Notch2/Ctns/Agtr2/Fgf2/Pkd2/Ednra/Eya1/Smad6/Fat4/Cited1/Foxc1/Spry1/Cd44	14
GO:2000027	GO:2000027	regulation of animal organ morphogenesis	11/403	101/28928	0.108910891089109	7.8178021276073	8.1582451181535	1.73263572472299e-07	1.8002507773951e-05	1.21217775349683e-05	Vangl2/Etv5/Tnfrsf11b/Sulf1/Hgf/Agtr2/Fgf2/Ednra/Fgf7/Spry1/Wnt5a	11
GO:1901342	GO:1901342	regulation of vasculature development	19/403	326/28928	0.058282208588957	4.18359238228623	6.8709921133291	1.96217734880263e-07	1.98874773379859e-05	1.33909996901437e-05	Vash2/Fbln5/Tgfb2/Abl1/Adgra2/Gadd45a/Sulf1/Hgf/Cxcl12/C3/Fgf2/Amot/Emilin1/Klf4/Plk2/Ism1/Foxc1/Adm/Wnt5a	19
GO:1903844	GO:1903844	regulation of cellular response to transforming growth factor beta stimulus	13/403	150/28928	0.0866666666666667	6.2210752688172	7.6202053326398	2.00742142143989e-07	1.98874773379859e-05	1.33909996901437e-05	Got1/Cd109/Lox/Lrp1/Vasn/Fbn2/Slc2a10/Ldlrad4/Emilin1/Dlx1/Smad6/Spry1/Pmepa1	13
GO:0060840	GO:0060840	artery development	12/403	126/28928	0.0952380952380952	6.83634644924967	7.80380498289732	2.11950596221932e-07	2.04960188429145e-05	1.38007539774999e-05	Tgfb2/Lox/Lrp1/Ldlr/Slc2a10/Pkd2/Ednra/Eya1/Smad6/Ndst1/Prrx2/Foxc1	12
GO:0051216	GO:0051216	cartilage development	16/403	234/28928	0.0683760683760684	4.90814616869207	7.13468123632774	2.16507241298392e-07	2.04960188429145e-05	1.38007539774999e-05	Tgfb2/Pbxip1/Bgn/Sulf1/Col2a1/Col1a1/Slc39a14/Mgp/Fgf2/Sik3/Tyms/Hoxb3/Trpv4/Snai1/Prrx2/Wnt5a	16
GO:0048705	GO:0048705	skeletal system morphogenesis	17/403	269/28928	0.0631970260223048	4.53638602673259	6.92622640936143	2.78608060997426e-07	2.57618842335658e-05	1.7346462697422e-05	Tgfb2/Rab33b/Fmn1/Gas1/Fbn2/Sulf1/Col2a1/Col1a1/Sik3/Hoxb3/Eya1/Tbx15/Trpv4/Csrnp1/Ndst1/Prrx2/Foxc1	17
GO:0006695	GO:0006695	cholesterol biosynthetic process	9/403	65/28928	0.138461538461538	9.93899599160145	8.57563090039154	2.90274751927502e-07	2.57618842335658e-05	1.7346462697422e-05	Dhcr7/Nsdhl/Dhcr24/Fdps/Idi1/Hmgcr/Fdft1/Mvd/Sc5d	9
GO:1902653	GO:1902653	secondary alcohol biosynthetic process	9/403	65/28928	0.138461538461538	9.93899599160145	8.57563090039154	2.90274751927502e-07	2.57618842335658e-05	1.7346462697422e-05	Dhcr7/Nsdhl/Dhcr24/Fdps/Idi1/Hmgcr/Fdft1/Mvd/Sc5d	9
GO:0008203	GO:0008203	cholesterol metabolic process	13/403	160/28928	0.08125	5.83225806451613	7.28528708233974	4.2414847639597e-07	3.68749491723844e-05	2.4829314676241e-05	Dhcr7/Nsdhl/Stard4/Lrp1/Ldlr/Abca1/Dhcr24/Fdps/Idi1/Hmgcr/Fdft1/Mvd/Sc5d	13
GO:0046058	GO:0046058	cAMP metabolic process	6/403	22/28928	0.272727272727273	19.5768102864877	10.3604801146034	4.35127750842925e-07	3.70728843718172e-05	2.49625920220415e-05	Pde4d/Pde7b/Pde8b/Pde10a/Adcy7/Pde7a	6
GO:0044344	GO:0044344	cellular response to fibroblast growth factor stimulus	11/403	111/28928	0.0990990990990991	7.11349562962466	7.67040166342132	4.55596352875422e-07	3.80556953578293e-05	2.5624356276275e-05	Nr4a1/Sulf1/Col1a1/Fgf2/Flrt2/Fgf7/Fat4/Ndst1/Spry1/Cd44/Wnt5a	11
GO:0072009	GO:0072009	nephron epithelium development	12/403	136/28928	0.0882352941176471	6.33367391621661	7.41056622060164	4.87322824772179e-07	3.99229852601823e-05	2.68816740385463e-05	Fmn1/Notch2/Ctns/Agtr2/Fgf2/Pkd2/Ednra/Eya1/Fat4/Cited1/Foxc1/Cd44	12
GO:0001657	GO:0001657	ureteric bud development	11/403	113/28928	0.0973451327433628	6.98759305210918	7.5800763465858	5.45965235929422e-07	4.38832434916856e-05	2.95482674857532e-05	Fmn1/Agtr2/Fgf2/Pkd2/Eya1/Smad6/Fat4/Cited1/Foxc1/Spry1/Cd44	11
GO:0009214	GO:0009214	cyclic nucleotide catabolic process	5/403	13/28928	0.384615384615385	27.6083221988929	11.4056217010693	6.00919616538191e-07	4.74058808602351e-05	3.19201940558786e-05	Pde4d/Pde7b/Pde8b/Pde10a/Pde7a	5
GO:0016126	GO:0016126	sterol biosynthetic process	9/403	71/28928	0.126760563380282	9.09908083738161	8.1213964752438	6.28286697210104e-07	4.86636605475463e-05	3.27671052611968e-05	Dhcr7/Nsdhl/Dhcr24/Fdps/Idi1/Hmgcr/Fdft1/Mvd/Sc5d	9
GO:0045765	GO:0045765	regulation of angiogenesis	18/403	319/28928	0.0564263322884013	4.05037454203194	6.51161274770616	6.58638813853008e-07	5.01035954823896e-05	3.37366685667189e-05	Vash2/Fbln5/Tgfb2/Abl1/Adgra2/Gadd45a/Sulf1/Hgf/C3/Fgf2/Amot/Emilin1/Klf4/Plk2/Ism1/Foxc1/Adm/Wnt5a	18
GO:0097529	GO:0097529	myeloid leukocyte migration	16/403	256/28928	0.0625	4.4863523573201	6.65968459143189	7.23212914972316e-07	5.40506494347731e-05	3.63943710673972e-05	Pde4d/Tgfb2/Itga9/B4galt1/Cxcl12/Tlr2/Arhgef5/Emilin1/Cklf/Cd9/Ednra/Jam3/Mmp28/Trpv4/Rarres2/Cxcl1	16
GO:0007611	GO:0007611	learning or memory	19/403	356/28928	0.0533707865168539	3.83104246243065	6.38840522067692	7.48134015833808e-07	5.4949153576759e-05	3.69993682966811e-05	Pde4d/Nr4a2/Cacna1c/Egr1/Pde8b/Abl1/Synpo/Ldlr/Ctns/Npas4/Tlr2/Hmgcr/Rcan1/Aph1c/Nedd9/Plk2/Cnr1/Mme/Abca7	19
GO:0072163	GO:0072163	mesonephric epithelium development	11/403	117/28928	0.094017094017094	6.7487009819516	7.40584943608198	7.75300949044058e-07	5.50463673821281e-05	3.70648260727203e-05	Fmn1/Agtr2/Fgf2/Pkd2/Eya1/Smad6/Fat4/Cited1/Foxc1/Spry1/Cd44	11
GO:0072164	GO:0072164	mesonephric tubule development	11/403	117/28928	0.094017094017094	6.7487009819516	7.40584943608198	7.75300949044058e-07	5.50463673821281e-05	3.70648260727203e-05	Fmn1/Agtr2/Fgf2/Pkd2/Eya1/Smad6/Fat4/Cited1/Foxc1/Spry1/Cd44	11
GO:0097242	GO:0097242	amyloid-beta clearance	7/403	38/28928	0.184210526315789	13.2229332636803	8.96158569869865	8.40753031962096e-07	5.82833082110464e-05	3.9244382227601e-05	Lrp1/Ldlr/C3/Hmgcr/Ttpa/Mme/Abca7	7
GO:0016125	GO:0016125	sterol metabolic process	13/403	170/28928	0.0764705882352941	5.48918406072106	6.97756558941244	8.48254720442459e-07	5.82833082110464e-05	3.9244382227601e-05	Dhcr7/Nsdhl/Stard4/Lrp1/Ldlr/Abca1/Dhcr24/Fdps/Idi1/Hmgcr/Fdft1/Mvd/Sc5d	13
GO:0050678	GO:0050678	regulation of epithelial cell proliferation	21/403	432/28928	0.0486111111111111	3.48938516680452	6.1963139496119	8.95746058550382e-07	6.05694953876925e-05	4.07837595580583e-05	Vash2/Cd109/Tgfb2/Nr4a1/Foxp1/B4galt1/Plau/Gas1/Notch2/Sulf1/Cxcl12/Cldn1/Fgf2/Ang4/Ednra/Eya1/Rap1gap/Fgf7/Fzd7/Nfatc1/Wnt5a	21
GO:1902652	GO:1902652	secondary alcohol metabolic process	13/403	172/28928	0.0755813953488372	5.42535633908477	6.91894099692856	9.68550219457169e-07	6.44691239826178e-05	4.34095287503419e-05	Dhcr7/Nsdhl/Stard4/Lrp1/Ldlr/Abca1/Dhcr24/Fdps/Idi1/Hmgcr/Fdft1/Mvd/Sc5d	13
GO:0001823	GO:0001823	mesonephros development	11/403	120/28928	0.0916666666666667	6.57998345740281	7.28045253083524	9.99238502758255e-07	6.51180420027604e-05	4.38464700908134e-05	Fmn1/Agtr2/Fgf2/Pkd2/Eya1/Smad6/Fat4/Cited1/Foxc1/Spry1/Cd44	11
GO:1905330	GO:1905330	regulation of morphogenesis of an epithelium	9/403	75/28928	0.12	8.61379652605459	7.84743639829795	1.0088710732822e-06	6.51180420027604e-05	4.38464700908134e-05	Etv5/Abl1/Foxp1/Sulf1/Hgf/Agtr2/Fgf2/Fgf7/Wnt5a	9
GO:0050890	GO:0050890	cognition	20/403	401/28928	0.0498753117206983	3.58013155696367	6.1841124792169	1.09981784193403e-06	6.92692193348971e-05	4.66416166759562e-05	Pde4d/Nr4a2/Cacna1c/Egr1/Pde8b/Abl1/Synpo/Ldlr/Ctns/Npas4/Slc1a4/Tlr2/Hmgcr/Rcan1/Aph1c/Nedd9/Plk2/Cnr1/Mme/Abca7	20
GO:0017015	GO:0017015	regulation of transforming growth factor beta receptor signaling pathway	12/403	147/28928	0.0816326530612245	5.85972552792829	7.02115989425254	1.12264596172775e-06	6.92692193348971e-05	4.66416166759562e-05	Got1/Cd109/Lox/Lrp1/Vasn/Fbn2/Slc2a10/Ldlrad4/Emilin1/Smad6/Spry1/Pmepa1	12
GO:0032956	GO:0032956	regulation of actin cytoskeleton organization	19/403	366/28928	0.0519125683060109	3.7263691711074	6.23910496096613	1.13098875081397e-06	6.92692193348971e-05	4.66416166759562e-05	Vangl2/Cdc42ep3/Eps8/Arhgap28/Tgfb2/Abl1/Fmn1/Lrp1/Synpo/Vill/Arhgef10l/Tlr2/Arhgef5/Nedd9/Cgnl1/Rnd3/Jam3/Ssh3/Pfn2	19
GO:0007015	GO:0007015	actin filament organization	22/403	476/28928	0.046218487394958	3.31763871801822	6.06016164137033	1.13822660878939e-06	6.92692193348971e-05	4.66416166759562e-05	Arhgef2/Cdc42ep3/Eps8/Arhgap28/Cald1/Abl1/Fmn1/Synpo/Vill/Arhgef10l/Coro6/Zyx/Itgb5/Tlr2/Arhgef5/Cgnl1/Rnd3/Ssh3/Myo1d/Trpv4/Dpysl3/Pfn2	22
GO:0042474	GO:0042474	middle ear morphogenesis	6/403	26/28928	0.230769230769231	16.5649933193358	9.43763242606635	1.28080972272057e-06	7.68485833632341e-05	5.1745092578407e-05	Gas1/Eya4/Tshz1/Ednra/Eya1/Prrx2	6
GO:0030512	GO:0030512	negative regulation of transforming growth factor beta receptor signaling pathway	10/403	100/28928	0.1	7.17816377171216	7.3560310559513	1.39884206480339e-06	8.27648221675342e-05	5.5728722610954e-05	Cd109/Lrp1/Vasn/Fbn2/Slc2a10/Ldlrad4/Emilin1/Smad6/Spry1/Pmepa1	10
GO:0050900	GO:0050900	leukocyte migration	20/403	409/28928	0.0488997555012225	3.51010453384458	6.07683871435571	1.48940187288744e-06	8.69157805274038e-05	5.8523721753688e-05	Pde4d/Eps8/Tgfb2/Itga9/Abl1/B4galt1/Cxcl12/Tlr2/Arhgef5/Emilin1/Cklf/Nedd9/Cd9/Ednra/Jam3/Mmp28/Trpv4/Rarres2/Wnt5a/Cxcl1	20
GO:0048659	GO:0048659	smooth muscle cell proliferation	14/403	210/28928	0.0666666666666667	4.78544251447477	6.54395947951466	1.67457806763934e-06	9.64013860559942e-05	6.49107430201591e-05	Hbegf/Pde4d/Ereg/Spon2/Egr1/Foxp1/Nol3/Sulf1/Hmgcr/Fgf2/Klf4/Ang4/Ednra/Tlr4	14
GO:0031589	GO:0031589	cell-substrate adhesion	19/403	377/28928	0.0503978779840849	3.61764221916528	6.08081364504783	1.75155525580004e-06	9.94883385294423e-05	6.69893062744577e-05	Fn1/Itga9/Fndc3b/Itga11/Abl1/Fmn1/Lrp1/Plau/Col1a1/Zyx/Itgb5/Cdh11/Col8a1/Emilin1/Nedd9/Jam3/Fzd7/Smad6/Tyro3	19
GO:0003012	GO:0003012	muscle system process	21/403	460/28928	0.0456521739130435	3.27698780882512	5.85130231350504	2.42061533028417e-06	0.000135681859302771	9.13597891277613e-05	Tnfrsf1b/Pde4d/Cacna2d1/Cald1/Cacna1c/Adra2a/Nr4a1/Foxp1/Nol3/Sorbs2/Sulf1/Gpd1l/Fdps/Agtr2/Acta2/Abat/Klf4/Ednra/Trpv4/Nfatc1/Fxyd1	21
GO:0006694	GO:0006694	steroid biosynthetic process	13/403	187/28928	0.0695187165775401	4.99016732792824	6.50657392586172	2.47311919237334e-06	0.000136824516357278	9.21291838580635e-05	Dhcr7/Nsdhl/Egr1/Stard4/Pde8b/Dhcr24/Fdps/Idi1/Hmgcr/Fdft1/Mvd/Snai1/Sc5d	13
GO:0043588	GO:0043588	skin development	18/403	351/28928	0.0512820512820513	3.68110962651906	6.00691113504401	2.5692773174949e-06	0.000140322068878568	9.44842198403995e-05	Vangl2/Nsdhl/Cd109/Tgfb2/Gorab/Mafb/Col1a2/Slc2a10/Col1a1/Dhcr24/Cldn1/Klf4/Fgf7/Snai1/Fst/Foxc1/Mreg/Wnt5a	18
GO:0032102	GO:0032102	negative regulation of response to external stimulus	20/403	426/28928	0.0469483568075117	3.37002993977097	5.85750082364456	2.76354942732408e-06	0.000149021779245577	0.000100342067814232	Tnfrsf1b/Enpp3/Cd109/Mfhas1/Fgl2/Sema3f/Ldlr/Plau/Xylt1/Hgf/Cd276/Thbd/Fgf2/Aph1c/Cd9/Mmp28/Tyro3/Cd44/Nr1d2/Wnt5a	20
GO:0035023	GO:0035023	regulation of Rho protein signal transduction	9/403	85/28928	0.105882352941176	7.60040869945993	7.24355013275956	2.92608012893918e-06	0.000152396448561353	0.000102614361830908	Cdh2/Arhgef2/Arhgdib/Plxnb1/Eps8/Net1/Abl1/Abca1/Mcf2l	9
GO:0051145	GO:0051145	smooth muscle cell differentiation	9/403	85/28928	0.105882352941176	7.60040869945993	7.24355013275956	2.92608012893918e-06	0.000152396448561353	0.000102614361830908	Vangl2/Ereg/Notch2/C3/Rcan1/Ednra/Smad6/Nfatc1/Adm	9
GO:0060348	GO:0060348	bone development	15/403	252/28928	0.0595238095238095	4.27271653078105	6.20212862830479	2.93345276573496e-06	0.000152396448561353	0.000102614361830908	Papss2/Fbln5/Plxnb1/Lox/Bgn/Foxp1/Notch2/Xylt1/Sulf1/Col2a1/Col1a1/Sik3/Fat4/Trpv4/Foxc1	15
GO:0016055	GO:0016055	Wnt signaling pathway	21/403	467/28928	0.0449678800856531	3.22786807721532	5.7691818368468	3.06314835211773e-06	0.000156365227639101	0.00010528669269003	Vangl2/Cdh2/Trabd2b/Pbxip1/Egr1/Abl1/Lrp1/Adgra2/Sulf1/Col1a1/Tlr2/Fgf2/Mark1/Klf4/Pkd2/Ednra/Dact3/Fzd7/Snai1/Cd44/Wnt5a	21
GO:0090288	GO:0090288	negative regulation of cellular response to growth factor stimulus	10/403	109/28928	0.091743119266055	6.58547135019464	6.94424473625265	3.08325800978508e-06	0.000156365227639101	0.00010528669269003	Abl1/Adgra2/Sulf1/Agtr2/Emilin1/Dlx1/Smad6/Spry1/Wnt5a/Chrdl1	10
GO:0003018	GO:0003018	vascular process in circulatory system	15/403	256/28928	0.05859375	4.20595533498759	6.12406583069751	3.55682240667624e-06	0.000178259570028715	0.000120028991432728	Sod3/Cacna1c/Itga9/Adra2a/Abl1/Lrp1/Hmgcr/Agtr2/Acta2/Amot/Ednra/Smad6/Trpv4/Foxc1/Adm	15
GO:0050803	GO:0050803	regulation of synapse structure or activity	19/403	398/28928	0.0477386934673367	3.42676159956108	5.79440915936812	3.85461224424852e-06	0.000189320452267314	0.000127476706802182	Vangl2/Cdh2/Etv5/Sybu/Srpx2/Abl1/Sema3f/Adgrl1/Tlr2/Flrt2/Lrp8/Mycbp2/Amot/Nrp2/Mark1/Il1rap/Nedd9/Fgf7/Wnt5a	19
GO:0007162	GO:0007162	negative regulation of cell adhesion	17/403	326/28928	0.0521472392638037	3.74321423678241	5.92054544764564	3.89977281196124e-06	0.000189320452267314	0.000127476706802182	Plxnb1/Fgl2/Zfp608/Tnc/Abl1/Lrp1/Col1a1/Cxcl12/Cd276/Akna/Klf4/Cd9/Jam3/Fzd7/Loxl3/Trpv4/Cd44	17
GO:0007411	GO:0007411	axon guidance	15/403	258/28928	0.0581395348837209	4.17335103006521	6.08562961111279	3.91084502336235e-06	0.000189320452267314	0.000127476706802182	Vangl2/Kif21a/Tgfb2/Foxp1/Lrp1/Sema3f/Gas1/Cxcl12/Flrt2/Mycbp2/Ephb6/Nrp2/Ednra/Etv1/Wnt5a	15
GO:0098773	GO:0098773	skin epidermis development	12/403	166/28928	0.072289156626506	5.18903405184011	6.43353677867668	4.0213240934756e-06	0.000192481355485461	0.000129605063923371	Vangl2/Nsdhl/Cd109/Tgfb2/Gorab/Cldn1/Klf4/Fgf7/Snai1/Fst/Mreg/Wnt5a	12
GO:0097485	GO:0097485	neuron projection guidance	15/403	259/28928	0.0579150579150579	4.1572377056248	6.0665570324907	4.09939241093942e-06	0.000194037907451133	0.000130653149939297	Vangl2/Kif21a/Tgfb2/Foxp1/Lrp1/Sema3f/Gas1/Cxcl12/Flrt2/Mycbp2/Ephb6/Nrp2/Ednra/Etv1/Wnt5a	15
GO:0060993	GO:0060993	kidney morphogenesis	10/403	113/28928	0.0884955752212389	6.35235732009926	6.77589087425842	4.27414046085965e-06	0.000197911286557197	0.000133261244346024	Vangl2/Fmn1/Ctns/Agtr2/Fgf2/Pkd2/Eya1/Fat4/Cited1/Cd44	10
GO:0072080	GO:0072080	nephron tubule development	10/403	113/28928	0.0884955752212389	6.35235732009926	6.77589087425842	4.27414046085965e-06	0.000197911286557197	0.000133261244346024	Fmn1/Notch2/Ctns/Agtr2/Fgf2/Pkd2/Eya1/Fat4/Cited1/Cd44	10
GO:0071674	GO:0071674	mononuclear cell migration	14/403	228/28928	0.0614035087719298	4.40764442122676	6.14005328982435	4.37867586591944e-06	0.000200571604180826	0.000135052538026378	Eps8/Abl1/B4galt1/Cxcl12/Arhgef5/Emilin1/Cklf/Nedd9/Cd9/Jam3/Mmp28/Trpv4/Rarres2/Wnt5a	14
GO:0050727	GO:0050727	regulation of inflammatory response	19/403	403/28928	0.0471464019851117	3.38424594696107	5.72904381755674	4.61211990002496e-06	0.000209017348660706	0.000140739381047794	Tnfrsf1b/Enpp3/Fbxl2/Mfhas1/Tnc/Foxp1/Ldlr/Hgf/Cd276/Tlr2/C3/Akna/Cnr1/Trpv4/Tyro3/Tlr4/Cd44/Nr1d2/Wnt5a	19
GO:0072078	GO:0072078	nephron tubule morphogenesis	9/403	90/28928	0.1	7.17816377171216	6.97733374153772	4.72128223556051e-06	0.000211712234984082	0.000142553951156813	Fmn1/Ctns/Agtr2/Fgf2/Pkd2/Eya1/Fat4/Cited1/Cd44	9
GO:1902903	GO:1902903	regulation of supramolecular fiber organization	19/403	406/28928	0.0467980295566502	3.35923920351062	5.6903161952488	5.1287725902753e-06	0.000227589283693466	0.000153244575751099	Arhgef2/Cdc42ep3/Eps8/Arhgap28/Kif21a/Abl1/Fmn1/Synpo/Vill/Clip3/Ldlr/Arhgef10l/Tlr2/Arhgef5/Emilin1/Cgnl1/Ssh3/Trpv4/Pfn2	19
GO:0072088	GO:0072088	nephron epithelium morphogenesis	9/403	92/28928	0.0978260869565217	7.02211673319668	6.87649242987939	5.66725707231427e-06	0.000248891908536689	0.000167588448421665	Fmn1/Ctns/Agtr2/Fgf2/Pkd2/Eya1/Fat4/Cited1/Cd44	9
GO:0003007	GO:0003007	heart morphogenesis	16/403	301/28928	0.053156146179402	3.81563522748819	5.83664277061218	5.88475776321638e-06	0.000254596687223126	0.000171429694263162	Vangl2/Tgfb2/Notch2/Col2a1/Flrt2/Nrp2/Pkd2/Ednra/Eya1/Smad6/Fat4/Snai1/Nfatc1/Foxc1/Spry1/Wnt5a	16
GO:0042303	GO:0042303	molting cycle	11/403	144/28928	0.0763888888888889	5.48331954783568	6.41057169439704	5.97644805688089e-06	0.000254596687223126	0.000171429694263162	Vangl2/Nsdhl/Cd109/Tgfb2/Gorab/Fgf7/Snai1/Nfatc1/Fst/Mreg/Wnt5a	11
GO:0042633	GO:0042633	hair cycle	11/403	144/28928	0.0763888888888889	5.48331954783568	6.41057169439704	5.97644805688089e-06	0.000254596687223126	0.000171429694263162	Vangl2/Nsdhl/Cd109/Tgfb2/Gorab/Fgf7/Snai1/Nfatc1/Fst/Mreg/Wnt5a	11
GO:0050920	GO:0050920	regulation of chemotaxis	14/403	235/28928	0.0595744680851064	4.27635288527533	5.99415568141916	6.20096093536196e-06	0.000261545481036059	0.000176108583104339	Fn1/Kif21a/Sema3f/Adgra2/Cxcl12/Fgf2/Mycbp2/Nedd9/Ednra/Jam3/Mmp28/Trpv4/Rarres2/Wnt5a	14
GO:0016525	GO:0016525	negative regulation of angiogenesis	10/403	118/28928	0.0847457627118644	6.0831896370442	6.57653416989605	6.30790123925061e-06	0.000263447639992231	0.000177389379535169	Fbln5/Tgfb2/Gadd45a/Sulf1/Amot/Emilin1/Klf4/Plk2/Ism1/Foxc1	10
GO:0072028	GO:0072028	nephron morphogenesis	9/403	94/28928	0.0957446808510638	6.87270999419249	6.77862219268518	6.77116958496534e-06	0.000275978931512997	0.000185827177754613	Fmn1/Ctns/Agtr2/Fgf2/Pkd2/Eya1/Fat4/Cited1/Cd44	9
GO:0061326	GO:0061326	renal tubule development	10/403	119/28928	0.0840336134453782	6.03207039639677	6.5380387656125	6.80229760771472e-06	0.000275978931512997	0.000185827177754613	Fmn1/Notch2/Ctns/Agtr2/Fgf2/Pkd2/Eya1/Fat4/Cited1/Cd44	10
GO:0090130	GO:0090130	tissue migration	10/403	119/28928	0.0840336134453782	6.03207039639677	6.5380387656125	6.80229760771472e-06	0.000275978931512997	0.000185827177754613	Hbegf/Tgfb2/Pkn3/Epb41l4b/Acta2/Fgf7/Irs1/Snai1/Pfn2/Wnt5a	10
GO:0003002	GO:0003002	regionalization	20/403	454/28928	0.0440528634361234	3.16218668357364	5.5193542412525	7.12239200319402e-06	0.000286239527675533	0.000192736029877892	Vangl2/Gpr161/Mafb/Sema3f/Gas1/Notch2/C3/Fgf2/Nrp2/Pkd2/Dlx1/Tshz1/Dzip1l/Ednra/Hoxb3/Smad6/Snai1/Foxc1/Spry1/Wnt5a	20
GO:0045859	GO:0045859	regulation of protein kinase activity	21/403	494/28928	0.0425101214574899	3.05144613777238	5.46633203467138	7.26220684758084e-06	0.000289121799397833	0.000194676773748232	Pkia/Vangl2/Ereg/Tgfb2/Adra2a/Abl1/Notch2/Gadd45a/Hgf/Cemip/Arhgef5/Hmgcr/Fgf2/Lrp8/Nedd9/Ang4/Actb/Higd1a/Spry1/Tlr4/Wnt5a	21
GO:2000181	GO:2000181	negative regulation of blood vessel morphogenesis	10/403	120/28928	0.0833333333333333	5.98180314309347	6.49998007666844	7.32984843543802e-06	0.000289121799397833	0.000194676773748232	Fbln5/Tgfb2/Gadd45a/Sulf1/Amot/Emilin1/Klf4/Plk2/Ism1/Foxc1	10
GO:0051017	GO:0051017	actin filament bundle assembly	12/403	177/28928	0.0677966101694915	4.86655170963536	6.13303400682693	7.7715366815579e-06	0.000300970420576697	0.000202654903897084	Eps8/Arhgap28/Cald1/Abl1/Synpo/Arhgef10l/Zyx/Itgb5/Arhgef5/Cgnl1/Dpysl3/Pfn2	12
GO:1903034	GO:1903034	regulation of response to wounding	12/403	177/28928	0.0677966101694915	4.86655170963536	6.13303400682693	7.7715366815579e-06	0.000300970420576697	0.000202654903897084	Hbegf/Cd109/Adra2a/Lrp1/Plau/Xylt1/Cldn1/Thbd/Fgf2/Emilin1/Klf4/Cd9	12
GO:1901343	GO:1901343	negative regulation of vasculature development	10/403	121/28928	0.0826446280991736	5.93236675348112	6.46234924495309	7.89239325293461e-06	0.000302897254572085	0.000203952314976262	Fbln5/Tgfb2/Gadd45a/Sulf1/Amot/Emilin1/Klf4/Plk2/Ism1/Foxc1	10
GO:0061333	GO:0061333	renal tubule morphogenesis	9/403	96/28928	0.09375	6.72952853598015	6.68357018461521	8.0541838350844e-06	0.000306346635155889	0.000206274914949295	Fmn1/Ctns/Agtr2/Fgf2/Pkd2/Eya1/Fat4/Cited1/Cd44	9
GO:0050679	GO:0050679	positive regulation of epithelial cell proliferation	14/403	241/28928	0.0580912863070539	4.16988766821453	5.87355745318515	8.26868798813645e-06	0.000311722219729746	0.0002098945017948	Vash2/Nr4a1/Foxp1/B4galt1/Gas1/Notch2/Cxcl12/Cldn1/Fgf2/Ang4/Eya1/Fgf7/Fzd7/Wnt5a	14
GO:0001942	GO:0001942	hair follicle development	10/403	122/28928	0.0819672131147541	5.88374079648537	6.4251376647238	8.4918513341072e-06	0.000317327076169269	0.000213668466162901	Vangl2/Nsdhl/Cd109/Tgfb2/Gorab/Fgf7/Snai1/Fst/Mreg/Wnt5a	10
GO:0048562	GO:0048562	embryonic organ morphogenesis	17/403	347/28928	0.0489913544668588	3.51667965761114	5.60590018157919	8.87521521695965e-06	0.000328410332176866	0.000221131246647383	Vangl2/Tgfb2/Mafb/Gas1/Notch2/Eya4/Fbn2/Col2a1/Pkd2/Tshz1/Ednra/Hoxb3/Eya1/Tbx15/Ndst1/Prrx2/Wnt5a	17
GO:0034394	GO:0034394	protein localization to cell surface	8/403	74/28928	0.108108108108108	7.76017705049963	6.92089580317123	8.94262876350151e-06	0.000328410332176866	0.000221131246647383	Fbln5/Kcnab2/Gpd1l/Plk2/Jam3/Fgf7/Snx33/Abca7	8
GO:0030595	GO:0030595	leukocyte chemotaxis	14/403	243/28928	0.0576131687242798	4.13556760510165	5.83422633019378	9.0824358968192e-06	0.000330040271364602	0.000222228747088842	Pde4d/Tgfb2/Itga9/Cxcl12/Arhgef5/Cklf/Nedd9/Ednra/Jam3/Mmp28/Trpv4/Rarres2/Wnt5a/Cxcl1	14
GO:0007189	GO:0007189	adenylate cyclase-activating G protein-coupled receptor signaling pathway	12/403	180/28928	0.0666666666666667	4.78544251447477	6.05536720141011	9.21943481041965e-06	0.000330040271364602	0.000222228747088842	Gpr161/Pde4d/Aplp1/S1pr3/Adra2a/Pde10a/Ptger1/Abca1/Adgrl1/Adcy7/Cnr1/Adm	12
GO:0061572	GO:0061572	actin filament bundle organization	12/403	180/28928	0.0666666666666667	4.78544251447477	6.05536720141011	9.21943481041965e-06	0.000330040271364602	0.000222228747088842	Eps8/Arhgap28/Cald1/Abl1/Synpo/Arhgef10l/Zyx/Itgb5/Arhgef5/Cgnl1/Dpysl3/Pfn2	12
GO:0046165	GO:0046165	alcohol biosynthetic process	11/403	151/28928	0.0728476821192053	5.22912592641283	6.19309477847365	9.41058876395883e-06	0.000334075901120538	0.000224946091068314	Got1/Dhcr7/Nsdhl/Ipmk/Dhcr24/Fdps/Idi1/Hmgcr/Fdft1/Mvd/Sc5d	11
GO:0043254	GO:0043254	regulation of protein-containing complex assembly	20/403	463/28928	0.0431965442764579	3.1007186918843	5.41619379750718	9.48977603989636e-06	0.000334102858925277	0.000224964242790062	Stxbp5/Arhgef2/Cdc42ep3/Trabd2b/Eps8/Arhgap28/Kif21a/Fbxl2/Abl1/Fmn1/Vill/Nol3/Clip3/Abca1/Tlr2/Arhgef5/Jam3/Ssh3/Tlr4/Pfn2	20
GO:0010721	GO:0010721	negative regulation of cell development	16/403	314/28928	0.0509554140127389	3.65766306838836	5.62816541767859	9.9965617916973e-06	0.000344504509173283	0.00023196807202797	Arhgef2/Mafb/S1pr3/Fgl2/Zfp608/Sema3f/Tnfrsf11b/Ldlr/Inpp4b/Ttpa/Tmem176b/Dlx1/Tmem98/Loxl3/Cd44/Wnt5a	16
GO:0099173	GO:0099173	postsynapse organization	16/403	314/28928	0.0509554140127389	3.65766306838836	5.62816541767859	9.9965617916973e-06	0.000344504509173283	0.00023196807202797	Mpp2/Cdh2/Etv5/Abl1/Sema3f/Sorbs2/Glrb/Flrt2/Lrp8/Nrp2/Mark1/Il1rap/Nedd9/Actb/Wnt5a/Chrdl1	16
GO:1903522	GO:1903522	regulation of blood circulation	15/403	279/28928	0.0537634408602151	3.85922783425385	5.70410518277242	1.00278307834477e-05	0.000344504509173283	0.00023196807202797	Hbegf/Pde4d/Cacna2d1/Tgfb2/Cacna1c/Itga9/Adra2a/Abl1/Gpd1l/Hmgcr/Agtr2/Ednra/Smad6/Fxyd1/Adm	15
GO:0022404	GO:0022404	molting cycle process	10/403	125/28928	0.08	5.74253101736973	6.31593597056879	1.05321444498895e-05	0.000356086788543884	0.000239766864043016	Vangl2/Nsdhl/Cd109/Tgfb2/Gorab/Fgf7/Snai1/Fst/Mreg/Wnt5a	10
GO:0022405	GO:0022405	hair cycle process	10/403	125/28928	0.08	5.74253101736973	6.31593597056879	1.05321444498895e-05	0.000356086788543884	0.000239766864043016	Vangl2/Nsdhl/Cd109/Tgfb2/Gorab/Fgf7/Snai1/Fst/Mreg/Wnt5a	10
GO:0050807	GO:0050807	regulation of synapse organization	18/403	390/28928	0.0461538461538462	3.31299866386715	5.46622259377701	1.09371515565805e-05	0.000366868233315219	0.000247026423470218	Vangl2/Cdh2/Etv5/Srpx2/Abl1/Sema3f/Adgrl1/Tlr2/Flrt2/Lrp8/Mycbp2/Amot/Nrp2/Mark1/Il1rap/Nedd9/Fgf7/Wnt5a	18
GO:0008299	GO:0008299	isoprenoid biosynthetic process	6/403	37/28928	0.162162162162162	11.6402655757494	7.69774352496813	1.13627861097397e-05	0.000378167725214776	0.000254634803857243	Rbp1/Fdps/Idi1/Hmgcr/Fdft1/Mvd	6
GO:0035904	GO:0035904	aorta development	8/403	77/28928	0.103896103896104	7.45783249009056	6.74439654397414	1.20400059796368e-05	0.000394541734409637	0.000265660050967695	Tgfb2/Lox/Lrp1/Pkd2/Ednra/Eya1/Smad6/Ndst1	8
GO:0060675	GO:0060675	ureteric bud morphogenesis	8/403	77/28928	0.103896103896104	7.45783249009056	6.74439654397414	1.20400059796368e-05	0.000394541734409637	0.000265660050967695	Fmn1/Agtr2/Fgf2/Pkd2/Eya1/Fat4/Cited1/Cd44	8
GO:0001656	GO:0001656	metanephros development	9/403	101/28928	0.0891089108910891	6.39638355895143	6.45736250502621	1.22037815207588e-05	0.00039685579601857	0.000267218197220312	Egr1/Fmn1/Agtr2/Aph1c/Pkd2/Eya1/Fat4/Cited1/Spry1	9
GO:0040013	GO:0040013	negative regulation of locomotion	17/403	360/28928	0.0472222222222222	3.38968844775296	5.42305501498672	1.42840139157023e-05	0.000460984085461301	0.000310398229029416	Fignl2/Arhgdib/Lrp1/Sema3f/Gadd45a/Sulf1/Cxcl12/Cdh11/Ldlrad4/Fgf2/Emilin1/Klf4/Nedd9/Mmp28/Dpysl3/Pfn2/Wnt5a	17
GO:0032835	GO:0032835	glomerulus development	8/403	79/28928	0.10126582278481	7.26902660426548	6.63192599016375	1.45707439916943e-05	0.000466702025598631	0.000314248336979557	Vangl2/Egr1/Notch2/Sulf1/Agtr2/Acta2/Ednra/Foxc1	8
GO:0030203	GO:0030203	glycosaminoglycan metabolic process	9/403	104/28928	0.0865384615384615	6.21187249475091	6.32884882322906	1.54780484594708e-05	0.000492063331621982	0.000331325075035805	Chst3/Dse/Xylt1/Cemip/Fgf2/Ednra/Ndst1/Foxc1/Cd44	9
GO:0010463	GO:0010463	mesenchymal cell proliferation	7/403	58/28928	0.120689655172414	8.66330110379054	6.94381096339606	1.57663522760475e-05	0.000497516005155276	0.000334996568828299	Foxp1/Gas1/Fgf7/Fat4/Irs1/Prrx2/Wnt5a	7
GO:0007229	GO:0007229	integrin-mediated signaling pathway	9/403	105/28928	0.0857142857142857	6.15271180432471	6.28712804907157	1.67236361912828e-05	0.000518612939524638	0.000349201942229958	Fn1/Itga9/Itga11/Abl1/Fut8/Slc2a10/Zyx/Itgb5/Loxl3	9
GO:0060021	GO:0060021	roof of mouth development	9/403	105/28928	0.0857142857142857	6.15271180432471	6.28712804907157	1.67236361912828e-05	0.000518612939524638	0.000349201942229958	Tgfb2/Cdk20/Gas1/Col2a1/Tshz1/Loxl3/Csrnp1/Snai1/Wnt5a	9
GO:0060638	GO:0060638	mesenchymal-epithelial cell signaling	4/403	12/28928	0.333333333333333	23.9272125723739	9.44200371377943	1.68136159308718e-05	0.000518612939524638	0.000349201942229958	Tnc/Hgf/Fgf7/Wnt5a	4
GO:2001234	GO:2001234	negative regulation of apoptotic signaling pathway	14/403	257/28928	0.0544747081712062	3.91028376669145	5.57021389717997	1.70530649756114e-05	0.000518612939524638	0.000349201942229958	Nr4a2/Nol3/Gas1/Eya4/Col2a1/Hgf/Cxcl12/Fgf2/Ackr3/Klf4/Eya1/Higd1a/Snai1/Cd44	14
GO:0003177	GO:0003177	pulmonary valve development	5/403	24/28928	0.208333333333333	14.9545078577337	8.12891468334394	1.74900349271191e-05	0.000518612939524638	0.000349201942229958	Tnfrsf1b/Tgfb2/Notch2/Smad6/Nfatc1	5
GO:0060392	GO:0060392	negative regulation of SMAD protein signal transduction	5/403	24/28928	0.208333333333333	14.9545078577337	8.12891468334394	1.74900349271191e-05	0.000518612939524638	0.000349201942229958	Lrp1/Ldlrad4/Emilin1/Smad6/Pmepa1	5
GO:0072171	GO:0072171	mesonephric tubule morphogenesis	8/403	81/28928	0.0987654320987654	7.08954446588855	6.52331548284356	1.75345343777176e-05	0.000518612939524638	0.000349201942229958	Fmn1/Agtr2/Fgf2/Pkd2/Eya1/Fat4/Cited1/Cd44	8
GO:0035296	GO:0035296	regulation of tube diameter	12/403	192/28928	0.0625	4.4863523573201	5.76102990051567	1.76444944060788e-05	0.000518612939524638	0.000349201942229958	Sod3/Cacna1c/Itga9/Adra2a/Abl1/Hmgcr/Agtr2/Acta2/Ednra/Smad6/Foxc1/Adm	12
GO:0097746	GO:0097746	blood vessel diameter maintenance	12/403	192/28928	0.0625	4.4863523573201	5.76102990051567	1.76444944060788e-05	0.000518612939524638	0.000349201942229958	Sod3/Cacna1c/Itga9/Adra2a/Abl1/Hmgcr/Agtr2/Acta2/Ednra/Smad6/Foxc1/Adm	12
GO:0008202	GO:0008202	steroid metabolic process	17/403	366/28928	0.046448087431694	3.33411978467505	5.34146970351051	1.76523183641015e-05	0.000518612939524638	0.000349201942229958	Dhcr7/Nsdhl/Egr1/Stard4/Pde8b/Lrp1/Ldlr/Abca1/Dhcr24/Fdps/Idi1/Hmgcr/Fdft1/Mvd/Snai1/Sc5d/Adm	17
GO:0010719	GO:0010719	negative regulation of epithelial to mesenchymal transition	6/403	40/28928	0.15	10.7672456575682	7.34741825821967	1.81110142137145e-05	0.000528444661304272	0.000355822016815948	Tgfb2/Vasn/Ldlrad4/Mark1/Dact3/Spry1	6
GO:0035150	GO:0035150	regulation of tube size	12/403	193/28928	0.0621761658031088	4.46310700831844	5.7376012082035	1.85818323071471e-05	0.000538493915839773	0.000362588564532588	Sod3/Cacna1c/Itga9/Adra2a/Abl1/Hmgcr/Agtr2/Acta2/Ednra/Smad6/Foxc1/Adm	12
GO:2001233	GO:2001233	regulation of apoptotic signaling pathway	19/403	447/28928	0.0425055928411633	3.05112106627586	5.19468041347436	1.97641839666614e-05	0.000568887997959308	0.000383054063365237	Nr4a2/Tgfb2/Nol3/Gas1/Eya4/Vnn1/Col2a1/Hgf/Cxcl12/Agtr2/Fgf2/Ackr3/Klf4/Eya1/Higd1a/Snai1/Tlr4/Cd44/Wnt5a	19
GO:0045860	GO:0045860	positive regulation of protein kinase activity	15/403	296/28928	0.0506756756756757	3.6375829924217	5.42147601669525	2.01145806223852e-05	0.000575088009740679	0.000387228768604732	Vangl2/Ereg/Tgfb2/Adra2a/Abl1/Notch2/Cemip/Arhgef5/Fgf2/Lrp8/Nedd9/Ang4/Higd1a/Tlr4/Wnt5a	15
GO:0052652	GO:0052652	cyclic purine nucleotide metabolic process	6/403	41/28928	0.146341463414634	10.5046299098227	7.23881225545673	2.09680751867349e-05	0.000592020833183011	0.000398630286736769	Pde4d/Pde7b/Pde8b/Pde10a/Adcy7/Pde7a	6
GO:0010717	GO:0010717	regulation of epithelial to mesenchymal transition	9/403	108/28928	0.0833333333333333	5.98180314309347	6.16513862288639	2.09847760118861e-05	0.000592020833183011	0.000398630286736769	Tgfb2/Vasn/Col1a1/Ldlrad4/Mark1/Dact3/Snai1/Foxc1/Spry1	9
GO:0042692	GO:0042692	muscle cell differentiation	20/403	491/28928	0.0407331975560081	2.92389563002532	5.11059845772873	2.20668779938747e-05	0.000618453291144119	0.000416428272391333	Vangl2/Cdh2/Ereg/Lox/Foxp1/Sorbs2/Notch2/Cxcl12/Fdps/C3/Agtr2/Rcan1/Plekho1/Megf10/Cd9/Ednra/Fzd7/Smad6/Nfatc1/Adm	20
GO:0051896	GO:0051896	regulation of phosphatidylinositol 3-kinase/protein kinase B signal transduction	15/403	299/28928	0.0501672240802676	3.60108550420342	5.37376323799289	2.26175332671921e-05	0.000629743083125742	0.000424030121452346	Hbegf/Plxnb1/Fn1/Tgfb2/Lox/Fbxl2/Mfhas1/Sesn3/Hgf/Cxcl12/Inpp4b/Fgf2/Klf4/Irs1/Tyro3	15
GO:0010561	GO:0010561	negative regulation of glycoprotein biosynthetic process	4/403	13/28928	0.307692307692308	22.0866577591143	9.03876762851222	2.40192587372423e-05	0.000655470902594302	0.000441353647039653	Itm2a/Hbegf/Slc2a10/Abca7	4
GO:0002237	GO:0002237	response to molecule of bacterial origin	20/403	494/28928	0.0404858299595142	2.90613917883083	5.07914366550204	2.40550487491783e-05	0.000655470902594302	0.000441353647039653	Tnfrsf1b/Pde4d/Spon2/Nr4a1/Abl1/Foxp1/Ptger1/Abca1/Cldn1/Tlr2/Thbd/Ang4/Ednra/Cnr1/Smad6/Cited1/Tlr4/Adm/Wnt5a/Cxcl1	20
GO:0009187	GO:0009187	cyclic nucleotide metabolic process	6/403	42/28928	0.142857142857143	10.2545196738745	7.13388688826847	2.41772315084707e-05	0.000655470902594302	0.000441353647039653	Pde4d/Pde7b/Pde8b/Pde10a/Adcy7/Pde7a	6
GO:1905314	GO:1905314	semi-lunar valve development	6/403	42/28928	0.142857142857143	10.2545196738745	7.13388688826847	2.41772315084707e-05	0.000655470902594302	0.000441353647039653	Tnfrsf1b/Tgfb2/Notch2/Emilin1/Smad6/Nfatc1	6
GO:0010631	GO:0010631	epithelial cell migration	9/403	110/28928	0.0818181818181818	5.87304308594631	6.08633803910035	2.43108926314319e-05	0.000655470902594302	0.000441353647039653	Hbegf/Tgfb2/Pkn3/Epb41l4b/Fgf7/Irs1/Snai1/Pfn2/Wnt5a	9
GO:0008543	GO:0008543	fibroblast growth factor receptor signaling pathway	8/403	85/28928	0.0941176470588235	6.75591884396438	6.31677349158135	2.49966784490367e-05	0.000665536563705602	0.000448131241931743	Sulf1/Fgf2/Flrt2/Fgf7/Fat4/Ndst1/Spry1/Wnt5a	8
GO:0051279	GO:0051279	regulation of release of sequestered calcium ion into cytosol	8/403	85/28928	0.0941176470588235	6.75591884396438	6.31677349158135	2.49966784490367e-05	0.000665536563705602	0.000448131241931743	Pde4d/Tgfb2/Cacna1c/Abl1/Nol3/Cemip/Pkd2/Ednra	8
GO:0001890	GO:0001890	placenta development	12/403	199/28928	0.0603015075376884	4.32854096786663	5.60030376988738	2.51715863886503e-05	0.000666030795128263	0.00044846402686546	Vash2/Nsdhl/Nrk/Notch2/Fbn2/Ttpa/Pkd2/Il11ra1/Cited1/Snai1/Adm/Mme	12
GO:0048844	GO:0048844	artery morphogenesis	8/403	86/28928	0.0930232558139535	6.67736164810433	6.26721355281385	2.72293292402259e-05	0.000711637684437807	0.000479172891053379	Tgfb2/Lrp1/Ldlr/Pkd2/Ednra/Eya1/Prrx2/Foxc1	8
GO:1903510	GO:1903510	mucopolysaccharide metabolic process	8/403	86/28928	0.0930232558139535	6.67736164810433	6.26721355281385	2.72293292402259e-05	0.000711637684437807	0.000479172891053379	Chst3/Dse/Xylt1/Cemip/Fgf2/Ednra/Ndst1/Cd44	8
GO:0021700	GO:0021700	developmental maturation	18/403	418/28928	0.0430622009569378	3.0910753083928	5.11859302361557	2.74850718324784e-05	0.000713941500038767	0.000480724138276659	Atp6v0e2/Plxnb1/Nr4a2/Ereg/Tgfb2/Sybu/Xylt1/Adgrl1/C3/Tyms/Cspg4/Ednra/Fgf7/Fat4/Rab32/Mreg/Wnt5a/Chrdl1	18
GO:0043491	GO:0043491	phosphatidylinositol 3-kinase/protein kinase B signal transduction	16/403	343/28928	0.0466472303206997	3.3484145873876	5.200488321526	2.94899459981239e-05	0.000761376787587926	0.000512664132981739	Hbegf/Plxnb1/Fn1/Tgfb2/Lox/Fbxl2/Mfhas1/Sesn3/Hgf/Cxcl12/Inpp4b/Nyap1/Fgf2/Klf4/Irs1/Tyro3	16
GO:0090132	GO:0090132	epithelium migration	9/403	113/28928	0.079646017699115	5.71712158808933	5.97170540193104	3.01337158813416e-05	0.000771294701097089	0.000519342243758233	Hbegf/Tgfb2/Pkn3/Epb41l4b/Fgf7/Irs1/Snai1/Pfn2/Wnt5a	9
GO:0031099	GO:0031099	regeneration	13/403	236/28928	0.0550847457627119	3.95407326407873	5.41611961013996	3.02362007237591e-05	0.000771294701097089	0.000519342243758233	Tnc/Lrp1/Igsf10/Plau/Xylt1/Hgf/Cxcl12/Cldn1/Tyms/Klf4/Cd9/Fzd7/Adm	13
GO:0090257	GO:0090257	regulation of muscle system process	14/403	272/28928	0.0514705882352941	3.69464311779302	5.30724720333906	3.19107601510267e-05	0.000809165703829607	0.000544842239420726	Tnfrsf1b/Pde4d/Cald1/Cacna1c/Adra2a/Nr4a1/Foxp1/Nol3/Fdps/Abat/Klf4/Trpv4/Nfatc1/Fxyd1	14
GO:0033674	GO:0033674	positive regulation of kinase activity	15/403	310/28928	0.0483870967741935	3.47330505082846	5.20391609887488	3.43115935491673e-05	0.000862936952384422	0.000581048479181505	Vangl2/Ereg/Tgfb2/Adra2a/Abl1/Notch2/Cemip/Arhgef5/Fgf2/Lrp8/Nedd9/Ang4/Higd1a/Tlr4/Wnt5a	15
GO:0045444	GO:0045444	fat cell differentiation	14/403	274/28928	0.0510948905109489	3.66767491985293	5.27359717748816	3.45707889773055e-05	0.000862936952384422	0.000581048479181505	Nr4a2/Fndc3b/Nr4a1/Clip3/Dio2/Runx1t1/Cebpd/Klf4/Mmp11/Smad6/Trpv4/Rarres2/Glis1/Wnt5a	14
GO:0042310	GO:0042310	vasoconstriction	9/403	115/28928	0.0782608695652174	5.61769338655734	5.89754369680913	3.46390185112057e-05	0.000862936952384422	0.000581048479181505	Cacna1c/Itga9/Adra2a/Abl1/Hmgcr/Acta2/Ednra/Smad6/Adm	9
GO:0035886	GO:0035886	vascular associated smooth muscle cell differentiation	6/403	45/28928	0.133333333333333	9.57088502894955	6.83915065378675	3.62410990164724e-05	0.000892410877515448	0.000600894401094538	Vangl2/C3/Ednra/Smad6/Nfatc1/Adm	6
GO:0048730	GO:0048730	epidermis morphogenesis	6/403	45/28928	0.133333333333333	9.57088502894955	6.83915065378675	3.62410990164724e-05	0.000892410877515448	0.000600894401094538	Tgfb2/Gorab/Klf4/Fgf7/Snai1/Fst	6
GO:0060688	GO:0060688	regulation of morphogenesis of a branching structure	7/403	66/28928	0.106060606060606	7.61320400030077	6.39310843537505	3.71173505831037e-05	0.000908735134965642	0.000611886148451044	Etv5/Abl1/Sulf1/Hgf/Agtr2/Fgf7/Wnt5a	7
GO:0006909	GO:0006909	phagocytosis	13/403	241/28928	0.053941908713693	3.87203854905635	5.32166599933387	3.75750226221434e-05	0.000914683407830463	0.000615891348242652	Spon2/Abl1/Lrp1/Ldlr/Abca1/Tlr2/C3/Megf10/Rab27a/Rap1gap/Tyro3/Tlr4/Abca7	13
GO:0043583	GO:0043583	ear development	14/403	277/28928	0.0505415162454874	3.62795280880759	5.22370867789585	3.89254448709783e-05	0.000942172699717997	0.000634400940630477	Vangl2/Tgfb2/Mafb/Gas1/Eya4/Col2a1/Fgf2/Cebpd/Tshz1/Ednra/Eya1/Fat4/Prrx2/Wnt5a	14
GO:0001649	GO:0001649	osteoblast differentiation	13/403	242/28928	0.0537190082644628	3.85603838976273	5.30307929523984	3.92160832862028e-05	0.000943844716379796	0.000635526773445748	Trp53inp2/Lox/Fndc3b/Fbn2/Col1a1/Cd276/Fgf2/Cebpd/Smad6/Cited1/Snai1/Nfatc1/Glis1	13
GO:0045165	GO:0045165	cell fate commitment	15/403	314/28928	0.0477707006369427	3.42905912661409	5.14404806858994	3.9728411637343e-05	0.000950803559410568	0.000640212428809933	Zfp521/Arhgef2/Tgfb2/Gas1/Notch2/Fgf2/Dlx1/Ednra/Eya1/Tbx15/Fzd7/Loxl3/Glis1/Wnt5a/Chrdl1	15
GO:0006790	GO:0006790	sulfur compound metabolic process	16/403	352/28928	0.0454545454545455	3.26280171441462	5.07701570190322	4.02255674629474e-05	0.000957323560850032	0.000644602595333911	Acsl4/Vangl2/Papss2/Ggt7/Chst3/Dse/Slc35b3/Mthfd2l/Ctns/Xylt1/Vnn1/Sulf1/Hmgcr/Ednra/Mvd/Ndst1	16
GO:2001239	GO:2001239	regulation of extrinsic apoptotic signaling pathway in absence of ligand	6/403	46/28928	0.130434782608696	9.3628223109289	6.74698193826469	4.11912885303903e-05	0.000973778036453859	0.000655682023557392	Tgfb2/Gas1/Eya4/Col2a1/Klf4/Eya1	6
GO:0030098	GO:0030098	lymphocyte differentiation	19/403	472/28928	0.0402542372881356	2.889515077596	4.91955510224536	4.13741372296123e-05	0.000973778036453859	0.000655682023557392	Itm2a/St3gal1/Egr1/Mafb/Fgl2/Zfp608/Abl1/Foxp1/Notch2/Vnn1/Il11ra1/Pnp/Fzd7/Tmem98/Loxl3/Actb/Tyro3/Nfatc1/Cd44	19
GO:0030038	GO:0030038	contractile actin filament bundle assembly	9/403	118/28928	0.076271186440678	5.47487067333978	5.78950265294399	4.24590671667922e-05	0.000988391399620409	0.000665521760307787	Arhgap28/Abl1/Synpo/Arhgef10l/Zyx/Itgb5/Arhgef5/Cgnl1/Pfn2	9
GO:0043149	GO:0043149	stress fiber assembly	9/403	118/28928	0.076271186440678	5.47487067333978	5.78950265294399	4.24590671667922e-05	0.000988391399620409	0.000665521760307787	Arhgap28/Abl1/Synpo/Arhgef10l/Zyx/Itgb5/Arhgef5/Cgnl1/Pfn2	9
GO:0006029	GO:0006029	proteoglycan metabolic process	8/403	92/28928	0.0869565217391304	6.24188154061927	5.98556293897329	4.44271940340725e-05	0.00102858612274537	0.000692586405851531	Vangl2/Chst3/Dse/Xylt1/Slc2a10/Sulf1/Col2a1/Ndst1	8
GO:0045176	GO:0045176	apical protein localization	4/403	15/28928	0.266666666666667	19.1417700578991	8.35353129238809	4.4852635283108e-05	0.00103282284489751	0.000695439153038232	Vangl2/Hcn1/Jam3/Actb	4
GO:0002011	GO:0002011	morphogenesis of an epithelial sheet	7/403	68/28928	0.102941176470588	7.38928623558605	6.26974722579368	4.51148888522512e-05	0.00103327648661608	0.000695744607370597	Vangl2/Hbegf/Notch2/Itgb5/Arhgap24/Cd44/Wnt5a	7
GO:0032496	GO:0032496	response to lipopolysaccharide	19/403	476/28928	0.0399159663865546	2.86523343828847	4.87721233125696	4.63200587981293e-05	0.00105520561754027	0.00071051033056517	Tnfrsf1b/Pde4d/Spon2/Nr4a1/Abl1/Foxp1/Ptger1/Abca1/Cldn1/Thbd/Ang4/Ednra/Cnr1/Smad6/Cited1/Tlr4/Adm/Wnt5a/Cxcl1	19
GO:0042476	GO:0042476	odontogenesis	10/403	149/28928	0.0671140939597315	4.81755957833031	5.55306174530407	4.82554818852693e-05	0.00109230227089377	0.00073548892715234	Tnc/Tnfrsf11b/Gas1/Col1a1/Dlx1/Ednra/Zfp422/Fst/Foxc1/Adm	10
GO:0006022	GO:0006022	aminoglycan metabolic process	9/403	120/28928	0.075	5.38362282878412	5.71950762250164	4.84612979340193e-05	0.00109230227089377	0.00073548892715234	Chst3/Dse/Xylt1/Cemip/Fgf2/Ednra/Ndst1/Foxc1/Cd44	9
GO:0051962	GO:0051962	positive regulation of nervous system development	17/403	397/28928	0.0428211586901763	3.07377289972561	4.94526245690521	4.90203376490028e-05	0.00109908757044606	0.000740057729050042	Tnfrsf1b/Plxnb1/Etv5/Fn1/Srpx2/Lrp1/Notch2/Cxcl12/Adgrl1/Tlr2/Fgf2/Flrt2/Lrp8/Il1rap/Chodl/Mme/Wnt5a	17
GO:0001658	GO:0001658	branching involved in ureteric bud morphogenesis	7/403	69/28928	0.101449275362319	7.28219513072248	6.20993025360253	4.96133935830452e-05	0.00110079717012382	0.000741208867948455	Agtr2/Fgf2/Pkd2/Eya1/Fat4/Cited1/Cd44	7
GO:1905517	GO:1905517	macrophage migration	7/403	69/28928	0.101449275362319	7.28219513072248	6.20993025360253	4.96133935830452e-05	0.00110079717012382	0.000741208867948455	B4galt1/Emilin1/Cklf/Cd9/Mmp28/Trpv4/Rarres2	7
GO:1902904	GO:1902904	negative regulation of supramolecular fiber organization	11/403	181/28928	0.0607734806629834	4.36241997175877	5.39369486722239	5.0766061223651e-05	0.00112053585913344	0.000754499682762197	Arhgef2/Eps8/Arhgap28/Vill/Clip3/Ldlr/Tlr2/Emilin1/Cgnl1/Ssh3/Pfn2	11
GO:0035107	GO:0035107	appendage morphogenesis	11/403	182/28928	0.0604395604395604	4.3384506312546	5.37011190702115	5.33684180111031e-05	0.00116589467039641	0.000785041506506106	Tgfb2/Cacna1c/Fmn1/Gas1/Notch2/Fbn2/Sulf1/Col2a1/Sik3/Prrx2/Wnt5a	11
GO:0035108	GO:0035108	limb morphogenesis	11/403	182/28928	0.0604395604395604	4.3384506312546	5.37011190702115	5.33684180111031e-05	0.00116589467039641	0.000785041506506106	Tgfb2/Cacna1c/Fmn1/Gas1/Notch2/Fbn2/Sulf1/Col2a1/Sik3/Prrx2/Wnt5a	11
GO:0042471	GO:0042471	ear morphogenesis	10/403	151/28928	0.0662251655629139	4.75375084219348	5.49695968977638	5.40259792276811e-05	0.00117423811994858	0.000790659470437332	Vangl2/Mafb/Gas1/Eya4/Col2a1/Tshz1/Ednra/Eya1/Prrx2/Wnt5a	10
GO:0048661	GO:0048661	positive regulation of smooth muscle cell proliferation	9/403	122/28928	0.0737704918032787	5.29536671683684	5.65106209076672	5.51643525731268e-05	0.00119289412163208	0.000803221270434253	Hbegf/Pde4d/Ereg/Egr1/Foxp1/Sulf1/Hmgcr/Fgf2/Tlr4	9
GO:1903019	GO:1903019	negative regulation of glycoprotein metabolic process	4/403	16/28928	0.25	17.9454094292804	8.05868879151964	5.91467427617033e-05	0.0012719666836376	0.00085646385295588	Itm2a/Hbegf/Slc2a10/Abca7	4
GO:0050767	GO:0050767	regulation of neurogenesis	19/403	485/28928	0.0391752577319588	2.81206415799033	4.78352593824693	5.94181619821318e-05	0.0012719666836376	0.00085646385295588	Tnfrsf1b/Arhgef2/Plxnb1/Etv5/Fn1/Lrp1/Sema3f/Ldlr/Notch2/Cxcl12/Tlr2/Fgf2/Lrp8/Dlx1/Hoxb3/Tmem98/Chodl/Mme/Wnt5a	19
GO:0051347	GO:0051347	positive regulation of transferase activity	16/403	364/28928	0.043956043956044	3.15523682273062	4.91844220394557	5.9835573786231e-05	0.00127449772164672	0.000858168097723576	Arrdc4/Vangl2/Ereg/Tgfb2/Adra2a/Abl1/Notch2/Cemip/Arhgef5/Fgf2/Lrp8/Nedd9/Ang4/Higd1a/Tlr4/Wnt5a	16
GO:0030336	GO:0030336	negative regulation of cell migration	15/403	326/28928	0.0460122699386503	3.3028360912786	4.97009878196219	6.07546290040362e-05	0.00128763542068256	0.000867014213333327	Fignl2/Arhgdib/Lrp1/Gadd45a/Sulf1/Cxcl12/Cdh11/Ldlrad4/Fgf2/Emilin1/Klf4/Nedd9/Mmp28/Dpysl3/Pfn2	15
GO:0071675	GO:0071675	regulation of mononuclear cell migration	10/403	154/28928	0.0649350649350649	4.6611453063066	5.41462770312825	6.37790703935395e-05	0.00134504376176474	0.000905669446703467	Abl1/Cxcl12/Emilin1/Nedd9/Cd9/Jam3/Mmp28/Trpv4/Rarres2/Wnt5a	10
GO:0070542	GO:0070542	response to fatty acid	7/403	72/28928	0.0972222222222222	6.97877033360904	6.03742082980097	6.53619306603479e-05	0.00137163460400533	0.000923574078555603	Foxp1/Ldlr/Pid1/Cldn1/Tlr2/Irs1/Tlr4	7
GO:0030111	GO:0030111	regulation of Wnt signaling pathway	15/403	329/28928	0.0455927051671733	3.27271904485357	4.92787485987233	6.73342056768837e-05	0.00140609664795845	0.000946778691793128	Vangl2/Cdh2/Trabd2b/Pbxip1/Egr1/Abl1/Lrp1/Adgra2/Sulf1/Col1a1/Tlr2/Fgf2/Dact3/Fzd7/Wnt5a	15
GO:0071692	GO:0071692	protein localization to extracellular region	18/403	452/28928	0.0398230088495575	2.85856079404466	4.73366904767021	7.52306976701796e-05	0.00155603120324694	0.0010477353666538	Acsl4/Tgfb2/Cacna1c/Sybu/Adra2a/Pde8b/Lrp1/Fbn2/Abca1/Tlr2/Hmgcr/Abat/Ang4/Rab27a/Cnr1/Slc4a8/Irs1/Tlr4	18
GO:0061437	GO:0061437	renal system vasculature development	5/403	32/28928	0.15625	11.2158808933002	6.87263595775009	7.56099669183374e-05	0.00155603120324694	0.0010477353666538	Egr1/Notch2/Acta2/Pkd2/Ednra	5
GO:0061440	GO:0061440	kidney vasculature development	5/403	32/28928	0.15625	11.2158808933002	6.87263595775009	7.56099669183374e-05	0.00155603120324694	0.0010477353666538	Egr1/Notch2/Acta2/Pkd2/Ednra	5
GO:0006066	GO:0006066	alcohol metabolic process	16/403	372/28928	0.043010752688172	3.08738226740308	4.81632924137333	7.71860089155672e-05	0.00157326506210678	0.00105933958345465	Got1/Dhcr7/Nsdhl/Rbp1/Stard4/Lrp1/Ldlr/Abca1/Ipmk/Dhcr24/Fdps/Idi1/Hmgcr/Fdft1/Mvd/Sc5d	16
GO:1902105	GO:1902105	regulation of leukocyte differentiation	16/403	372/28928	0.043010752688172	3.08738226740308	4.81632924137333	7.71860089155672e-05	0.00157326506210678	0.00105933958345465	Rbp1/Mafb/Fgl2/Zfp608/Abl1/Foxp1/Tnfrsf11b/Notch2/Vnn1/Inpp4b/Tmem176b/Nedd9/Pnp/Loxl3/Actb/Cd44	16
GO:0030324	GO:0030324	lung development	13/403	259/28928	0.0501930501930502	3.60293934487483	5.00148593806059	7.83912386006074e-05	0.00159022226875518	0.00107075751973261	Vangl2/Dhcr7/Lox/Fndc3b/Tnc/Foxp1/Mgp/Fgf2/Fgf7/Loxl3/Spry1/Mme/Wnt5a	13
GO:0050866	GO:0050866	negative regulation of cell activation	12/403	224/28928	0.0535714285714286	3.84544487770294	5.0815285461459	7.9348753992623e-05	0.00160201749767097	0.00107869969882713	Enpp3/Fn1/Fgl2/Zfp608/Ldlr/Cd276/Emilin1/Cd9/Cnr1/Loxl3/Tyro3/Cd44	12
GO:0043534	GO:0043534	blood vessel endothelial cell migration	9/403	128/28928	0.0703125	5.04714640198511	5.4544259509187	8.01428238996548e-05	0.00161041712175721	0.00108435548722224	Srpx2/Nr4a1/Abl1/Gadd45a/Cxcl12/Fgf2/Amot/Klf4/Plk2	9
GO:0001558	GO:0001558	regulation of cell growth	18/403	456/28928	0.0394736842105263	2.83348569936006	4.69075073292517	8.40791884347192e-05	0.00168158376869438	0.00113227471452735	Acsl4/Hbegf/Fn1/Tgfb2/Tnc/Abl1/Foxp1/Lrp1/Sema3f/Gas1/Tro/Osgin2/Cxcl12/Fdps/Dact3/Kazald1/Cd44/Wnt5a	18
GO:0030323	GO:0030323	respiratory tube development	13/403	262/28928	0.049618320610687	3.56168431420832	4.95089938807591	8.80258539167543e-05	0.00173749836267514	0.00116992415080054	Vangl2/Dhcr7/Lox/Fndc3b/Tnc/Foxp1/Mgp/Fgf2/Fgf7/Loxl3/Spry1/Mme/Wnt5a	13
GO:1901099	GO:1901099	negative regulation of signal transduction in absence of ligand	5/403	33/28928	0.151515151515152	10.8760057147154	6.74711865010749	8.80985085300074e-05	0.00173749836267514	0.00116992415080054	Gas1/Eya4/Col2a1/Klf4/Eya1	5
GO:2001240	GO:2001240	negative regulation of extrinsic apoptotic signaling pathway in absence of ligand	5/403	33/28928	0.151515151515152	10.8760057147154	6.74711865010749	8.80985085300074e-05	0.00173749836267514	0.00116992415080054	Gas1/Eya4/Col2a1/Klf4/Eya1	5
GO:0042063	GO:0042063	gliogenesis	17/403	417/28928	0.0407673860911271	2.92634973906731	4.7096467647731	8.93767763297647e-05	0.00175458556297142	0.00118142961677715	Tnfrsf1b/Cdh2/Etv5/Fn1/Tgfb2/Abl1/Lrp1/Ldlr/Notch2/Tlr2/Fgf2/Lrp8/Dlx1/Cspg4/Cd9/Tmem98/Tlr4	17
GO:0035265	GO:0035265	organ growth	12/403	227/28928	0.052863436123348	3.79462402028837	5.02434202995385	9.00465508062934e-05	0.00175720429737809	0.00118319291088592	Dusp6/Fbln5/Tgfb2/Cacna1c/Abl1/Foxp1/Sorbs2/Fdps/Agtr2/Fgf2/Fgf7/Foxc1	12
GO:0003279	GO:0003279	cardiac septum development	9/403	130/28928	0.0692307692307692	4.96949799580073	5.39159787898971	9.03351504990146e-05	0.00175720429737809	0.00118319291088592	Vangl2/Tgfb2/Lrp1/Notch2/Nrp2/Smad6/Ndst1/Nfatc1/Wnt5a	9
GO:0032147	GO:0032147	activation of protein kinase activity	7/403	76/28928	0.0921052631578947	6.61146663184015	5.82219321028825	9.24881862226126e-05	0.00179090760594695	0.00120588663854842	Tgfb2/Adra2a/Abl1/Notch2/Ang4/Tlr4/Wnt5a	7
GO:0006874	GO:0006874	intracellular calcium ion homeostasis	15/403	339/28928	0.0442477876106195	3.17617866004963	4.79056026918234	9.39895476653202e-05	0.001811744221965	0.00121991672964038	Pde4d/Tgfb2/Cacna1c/Abl1/Synpo/Nol3/Inpp4b/Cemip/Fgf2/Pkd2/Ednra/Cnr1/Trpv4/Fxyd1/Wnt5a	15
GO:0060419	GO:0060419	heart growth	9/403	131/28928	0.0687022900763359	4.93156289659614	5.360664737784	9.58257258193794e-05	0.00183881798193944	0.00123814652848653	Dusp6/Tgfb2/Abl1/Foxp1/Sorbs2/Fdps/Agtr2/Fgf2/Foxc1	9
GO:1900221	GO:1900221	regulation of amyloid-beta clearance	4/403	18/28928	0.222222222222222	15.9514750482492	7.54201933488001	9.72737527965838e-05	0.00185823402203339	0.00125122009143588	Lrp1/Hmgcr/Ttpa/Abca7	4
GO:0021915	GO:0021915	neural tube development	11/403	195/28928	0.0564102564102564	4.04922058917096	5.0781679147005	9.91461327977105e-05	0.0018855469898136	0.00126961095805339	Vangl2/Gpr161/Tgfb2/Abl1/Cdk20/Gas1/Ipmk/Pkd2/Dzip1l/Adm/Wnt5a	11
GO:0090596	GO:0090596	sensory organ morphogenesis	15/403	341/28928	0.0439882697947214	3.15755004620769	4.76370842281801	0.000100306797622967	0.00189914203499483	0.00127876502232788	Vangl2/Mafb/Gas1/Notch2/Eya4/Fbn2/Hcn1/Col2a1/Fgf2/Col8a1/Tshz1/Ednra/Eya1/Prrx2/Wnt5a	15
GO:0061041	GO:0061041	regulation of wound healing	9/403	132/28928	0.0681818181818182	4.89420257162193	5.33004427652426	0.00010159340380356	0.00191499070886356	0.00128943654105589	Hbegf/Cd109/Adra2a/Plau/Cldn1/Thbd/Fgf2/Emilin1/Cd9	9
GO:0007188	GO:0007188	adenylate cyclase-modulating G protein-coupled receptor signaling pathway	13/403	266/28928	0.0488721804511278	3.50812515158865	4.88459060862029	0.00010245547814663	0.00191502005394914	0.0012894563002252	Gpr161/Pde4d/Aplp1/S1pr3/Adra2a/Pde10a/Ptger1/Abca1/Adgrl1/Adcy7/Ednra/Cnr1/Adm	13
GO:0022612	GO:0022612	gland morphogenesis	10/403	163/28928	0.0613496932515337	4.40378145503813	5.17982008281241	0.000102494031056433	0.00191502005394914	0.0012894563002252	Etv5/Tgfb2/Tnc/Plau/Notch2/Sulf1/Hgf/Fgf7/Cd44/Wnt5a	10
GO:0046189	GO:0046189	phenol-containing compound biosynthetic process	6/403	54/28928	0.111111111111111	7.97573752412462	6.09852669528323	0.000103415266658538	0.0019188902459919	0.00129206224866023	Nr4a2/Tgfb2/Ctns/Agtr2/Cited1/Wnt5a	6
GO:2000146	GO:2000146	negative regulation of cell motility	15/403	342/28928	0.043859649122807	3.1483174437334	4.7503565451231	0.000103602055534774	0.0019188902459919	0.00129206224866023	Fignl2/Arhgdib/Lrp1/Gadd45a/Sulf1/Cxcl12/Cdh11/Ldlrad4/Fgf2/Emilin1/Klf4/Nedd9/Mmp28/Dpysl3/Pfn2	15
GO:0071900	GO:0071900	regulation of protein serine/threonine kinase activity	13/403	268/28928	0.0485074626865672	3.48194511314396	4.85191150843397	0.00011040680283641	0.00203607350685328	0.00137096622341863	Pkia/Vangl2/Adra2a/Abl1/Gadd45a/Cemip/Arhgef5/Hmgcr/Fgf2/Higd1a/Spry1/Tlr4/Wnt5a	13
GO:0097305	GO:0097305	response to alcohol	16/403	384/28928	0.0416666666666667	2.99090157154673	4.66819919696553	0.000111480798078852	0.00204701810265479	0.00137833563867909	Ggh/Eps8/Adra2a/Tnc/Ptger1/Abca1/Npas4/Cldn1/Adcy7/Fgf2/Lrp8/Abat/Tyms/Klf4/Cnr1/Tlr4	16
GO:0002042	GO:0002042	cell migration involved in sprouting angiogenesis	6/403	55/28928	0.109090909090909	7.83072411459508	6.02689365886364	0.000114727836712239	0.00209759907465295	0.00141239374312559	Srpx2/Nr4a1/Abl1/Fgf2/Klf4/Plk2	6
GO:0002053	GO:0002053	positive regulation of mesenchymal cell proliferation	5/403	35/28928	0.142857142857143	10.2545196738745	6.51152902443445	0.000117779138201964	0.00214418431085627	0.00144376136572358	Foxp1/Gas1/Irs1/Prrx2/Wnt5a	5
GO:0007204	GO:0007204	positive regulation of cytosolic calcium ion concentration	11/403	200/28928	0.055	3.94799007444169	4.97255634685534	0.000124055976572102	0.00224884451147726	0.00151423308469868	Cacna2d1/Cacna1c/Abl1/Lrp1/Ptger1/Ackr3/Pkd2/Ednra/Trpv4/Adm/Cxcl1	11
GO:0048660	GO:0048660	regulation of smooth muscle cell proliferation	11/403	201/28928	0.054726368159204	3.9283483327778	4.95184476401271	0.00012962987922927	0.00233992917591818	0.00157556387555647	Hbegf/Pde4d/Ereg/Egr1/Foxp1/Sulf1/Hmgcr/Fgf2/Klf4/Ang4/Tlr4	11
GO:0045471	GO:0045471	response to ethanol	10/403	168/28928	0.0595238095238095	4.27271653078105	5.05661611590902	0.000131525110781196	0.00236412224442149	0.00159185399457587	Ggh/Eps8/Tnc/Cldn1/Adcy7/Fgf2/Abat/Tyms/Cnr1/Tlr4	10
GO:0043542	GO:0043542	endothelial cell migration	12/403	237/28928	0.0506329113924051	3.63451330213274	4.84053227658138	0.000135149857364833	0.0024136833328123	0.00162522537235323	Srpx2/Nr4a1/Abl1/Foxp1/Adgra2/Gadd45a/Cxcl12/Fgf2/Amot/Klf4/Plk2/Wnt5a	12
GO:0097553	GO:0097553	calcium ion transmembrane import into cytosol	11/403	202/28928	0.0544554455445545	3.90890106380365	4.93126624731407	0.000135415567263413	0.0024136833328123	0.00162522537235323	Pde4d/Cacna2d1/Tgfb2/Cacna1c/Abl1/Nol3/Cemip/Fgf2/Pkd2/Ednra/Trpv4	11
GO:0021675	GO:0021675	nerve development	8/403	108/28928	0.0740740740740741	5.31715834941641	5.34261971350726	0.000138536566882391	0.00245902406216245	0.00165575502085314	Mafb/Sema3f/Sulf1/Ackr3/Slc1a3/Nrp2/Ednra/Hoxb3	8
GO:0071621	GO:0071621	granulocyte chemotaxis	9/403	138/28928	0.0652173913043478	4.68141115546445	5.15257627014525	0.000142656233806833	0.0025216413112743	0.001697917611372	Pde4d/Tgfb2/Itga9/Cklf/Ednra/Jam3/Trpv4/Rarres2/Cxcl1	9
GO:0006979	GO:0006979	response to oxidative stress	17/403	434/28928	0.0391705069124424	2.81172313638495	4.52013472688078	0.000144225564458017	0.00253048640705847	0.00170387335291187	Fbln5/Ggt7/Etv5/Nr4a2/Sod3/Sesn3/Net1/Abl1/Foxp1/Fut8/Hgf/Col1a1/Rcan1/Klf4/Ednra/Tlr4/Msrb3	17
GO:0031333	GO:0031333	negative regulation of protein-containing complex assembly	10/403	170/28928	0.0588235294117647	4.22244927747774	5.00867215244992	0.00014493865805687	0.00253048640705847	0.00170387335291187	Arhgef2/Eps8/Fbxl2/Vill/Nol3/Clip3/Tlr2/Jam3/Ssh3/Pfn2	10
GO:0097530	GO:0097530	granulocyte migration	10/403	170/28928	0.0588235294117647	4.22244927747774	5.00867215244992	0.00014493865805687	0.00253048640705847	0.00170387335291187	Pde4d/Tgfb2/Itga9/Tlr2/Cklf/Ednra/Jam3/Trpv4/Rarres2/Cxcl1	10
GO:0003205	GO:0003205	cardiac chamber development	11/403	204/28928	0.053921568627451	3.8705785043546	4.89050207402543	0.000147648396778048	0.00255807778973149	0.00172245168693311	Vangl2/Tgfb2/Lrp1/Notch2/Nrp2/Ednra/Smad6/Ndst1/Nfatc1/Foxc1/Wnt5a	11
GO:0030510	GO:0030510	regulation of BMP signaling pathway	8/403	109/28928	0.073394495412844	5.26837708015571	5.30674194044158	0.000147719985040832	0.00255807778973149	0.00172245168693311	Abl1/Notch2/Sulf1/Dlx1/Smad6/Fst/Wnt5a/Chrdl1	8
GO:0003184	GO:0003184	pulmonary valve morphogenesis	4/403	20/28928	0.2	14.3563275434243	7.10206152144543	0.000150657785830814	0.0025884489383554	0.00174290174376538	Tgfb2/Notch2/Smad6/Nfatc1	4
GO:0018958	GO:0018958	phenol-containing compound metabolic process	9/403	139/28928	0.0647482014388489	4.64773193851866	5.12399173258924	0.000150689046176559	0.0025884489383554	0.00174290174376538	Nr4a2/Tgfb2/Dio2/Ctns/Agtr2/Abat/Ednra/Cited1/Wnt5a	9
GO:0048704	GO:0048704	embryonic skeletal system morphogenesis	8/403	110/28928	0.0727272727272727	5.22048274306339	5.271302594585	0.00015739912954353	0.00269192520870025	0.0018125762771703	Tgfb2/Gas1/Col2a1/Hoxb3/Eya1/Tbx15/Ndst1/Prrx2	8
GO:0007160	GO:0007160	cell-matrix adhesion	12/403	241/28928	0.0497925311203319	3.57418942989817	4.76977454548259	0.000157976831496494	0.00269192520870025	0.0018125762771703	Fn1/Itga9/Itga11/Abl1/Fmn1/Lrp1/Plau/Zyx/Itgb5/Cdh11/Emilin1/Jam3	12
GO:0051209	GO:0051209	release of sequestered calcium ion into cytosol	9/403	140/28928	0.0642857142857143	4.61453385324353	5.09567782426533	0.000159095763040728	0.00270019103806175	0.00181814197645621	Pde4d/Tgfb2/Cacna1c/Abl1/Nol3/Cemip/Fgf2/Pkd2/Ednra	9
GO:0032675	GO:0032675	regulation of interleukin-6 production	10/403	173/28928	0.0578034682080925	4.14922761370645	4.93812194856626	0.000167211617143272	0.00282667257551722	0.00190330683673942	Arhgef2/Ereg/Spon2/Prg4/Hgf/Tlr2/Il1rap/Trpv4/Tlr4/Wnt5a	10
GO:0051283	GO:0051283	negative regulation of sequestering of calcium ion	9/403	141/28928	0.0638297872340425	4.581806662795	5.06762986305869	0.000167889948278308	0.00282692165875728	0.00190347455401868	Pde4d/Tgfb2/Cacna1c/Abl1/Nol3/Cemip/Fgf2/Pkd2/Ednra	9
GO:0007369	GO:0007369	gastrulation	11/403	209/28928	0.0526315789473684	3.77798093248008	4.79081213629918	0.000182408930871525	0.00305929939178227	0.00205994337598386	Vangl2/Fn1/Col12a1/Amot/Col8a1/Klf4/Eya1/Fzd7/Snai1/Foxc1/Wnt5a	11
GO:0009306	GO:0009306	protein secretion	17/403	443/28928	0.0383747178329571	2.75460009298209	4.42347211187938	0.000183765694053601	0.00306996806536604	0.00206712700225413	Acsl4/Tgfb2/Cacna1c/Sybu/Adra2a/Pde8b/Lrp1/Abca1/Tlr2/Hmgcr/Abat/Ang4/Rab27a/Cnr1/Slc4a8/Irs1/Tlr4	17
GO:0051282	GO:0051282	regulation of sequestering of calcium ion	9/403	143/28928	0.0629370629370629	4.51772545072793	5.0123136213304	0.000186696671433482	0.00309765618081538	0.00208577047015614	Pde4d/Tgfb2/Cacna1c/Abl1/Nol3/Cemip/Fgf2/Pkd2/Ednra	9
GO:0030857	GO:0030857	negative regulation of epithelial cell differentiation	6/403	60/28928	0.1	7.17816377171216	5.69400819238215	0.00018687737992243	0.00309765618081538	0.00208577047015614	Tgfb2/S1pr3/Foxp1/Cited1/Fst/Spry1	6
GO:0032755	GO:0032755	positive regulation of interleukin-6 production	8/403	113/28928	0.0707964601769911	5.0818858560794	5.16751992960366	0.000189617620335341	0.00313089559158355	0.00210815183767363	Arhgef2/Ereg/Spon2/Tlr2/Il1rap/Trpv4/Tlr4/Wnt5a	8
GO:0007613	GO:0007613	memory	10/403	176/28928	0.0568181818181818	4.07850214301827	4.86915005473188	0.000192298543565377	0.00316290268566992	0.00212970343920201	Pde4d/Egr1/Ldlr/Ctns/Npas4/Rcan1/Aph1c/Plk2/Cnr1/Abca7	10
GO:0110053	GO:0110053	regulation of actin filament organization	13/403	284/28928	0.0457746478873239	3.28577919127669	4.60116710869561	0.000195563584270452	0.00320423411150818	0.00215753347019021	Cdc42ep3/Eps8/Arhgap28/Abl1/Fmn1/Synpo/Vill/Arhgef10l/Tlr2/Arhgef5/Cgnl1/Ssh3/Pfn2	13
GO:0032271	GO:0032271	regulation of protein polymerization	11/403	211/28928	0.0521327014218009	3.74217068667458	4.75179363948396	0.000198136480002582	0.00322012906193445	0.00216823614869567	Cdc42ep3/Eps8/Arhgap28/Kif21a/Abl1/Fmn1/Vill/Clip3/Tlr2/Ssh3/Pfn2	11
GO:0035592	GO:0035592	establishment of protein localization to extracellular region	17/403	446/28928	0.0381165919282511	2.73607139280508	4.39178593389623	0.000198899357437015	0.00322012906193445	0.00216823614869567	Acsl4/Tgfb2/Cacna1c/Sybu/Adra2a/Pde8b/Lrp1/Abca1/Tlr2/Hmgcr/Abat/Ang4/Rab27a/Cnr1/Slc4a8/Irs1/Tlr4	17
GO:0031069	GO:0031069	hair follicle morphogenesis	5/403	39/28928	0.128205128205128	9.20277406629764	6.09281782711287	0.000199563100181143	0.00322012906193445	0.00216823614869567	Tgfb2/Gorab/Fgf7/Snai1/Fst	5
GO:0030856	GO:0030856	regulation of epithelial cell differentiation	10/403	177/28928	0.0564971751412429	4.05545975802947	4.84649889869264	0.000201333397545457	0.00322012906193445	0.00216823614869567	Cd109/Tgfb2/S1pr3/Foxp1/Fgf2/Fat4/Cited1/Fst/Foxc1/Spry1	10
GO:2001236	GO:2001236	regulation of extrinsic apoptotic signaling pathway	10/403	177/28928	0.0564971751412429	4.05545975802947	4.84649889869264	0.000201333397545457	0.00322012906193445	0.00216823614869567	Tgfb2/Nol3/Gas1/Eya4/Col2a1/Hgf/Agtr2/Klf4/Eya1/Tlr4	10
GO:0010595	GO:0010595	positive regulation of endothelial cell migration	8/403	114/28928	0.0701754385964912	5.03730790997344	5.13374055340089	0.000201489143132582	0.00322012906193445	0.00216823614869567	Srpx2/Abl1/Foxp1/Adgra2/Fgf2/Amot/Plk2/Wnt5a	8
GO:0070373	GO:0070373	negative regulation of ERK1 and ERK2 cascade	7/403	86/28928	0.0813953488372093	5.84269144209129	5.34582493051224	0.000201824990501526	0.00322012906193445	0.00216823614869567	Dusp6/Rps6ka6/Abl1/Emilin1/Klf4/Spry1/Tlr4	7
GO:0050918	GO:0050918	positive chemotaxis	6/403	61/28928	0.0983606557377049	7.06048895578245	5.63200653235409	0.000204856215509831	0.00325629655996971	0.0021925891094434	Lrp1/Hgf/Cxcl12/Fgf2/Fgf7/Wnt5a	6
GO:0051208	GO:0051208	sequestering of calcium ion	9/403	145/28928	0.0620689655172414	4.45541199623513	4.9580077724985	0.000207224543504121	0.00328169723170095	0.0022096923539375	Pde4d/Tgfb2/Cacna1c/Abl1/Nol3/Cemip/Fgf2/Pkd2/Ednra	9
GO:0055074	GO:0055074	calcium ion homeostasis	15/403	365/28928	0.0410958904109589	2.94993031714198	4.45610082010518	0.000210358378643962	0.00331898775193806	0.00223480148851772	Pde4d/Tgfb2/Cacna1c/Abl1/Synpo/Nol3/Inpp4b/Cemip/Fgf2/Pkd2/Ednra/Cnr1/Trpv4/Fxyd1/Wnt5a	15
GO:0003151	GO:0003151	outflow tract morphogenesis	7/403	87/28928	0.0804597701149425	5.77553406919369	5.30234291408363	0.000216892356348933	0.00340945180090943	0.00229571439522565	Vangl2/Tgfb2/Nrp2/Ednra/Eya1/Smad6/Foxc1	7
GO:0048846	GO:0048846	axon extension involved in axon guidance	4/403	22/28928	0.181818181818182	13.0512068576585	6.72108327965001	0.000222507413237059	0.00345942182624041	0.00232936112589699	Sema3f/Cxcl12/Nrp2/Wnt5a	4
GO:0090050	GO:0090050	positive regulation of cell migration involved in sprouting angiogenesis	4/403	22/28928	0.181818181818182	13.0512068576585	6.72108327965001	0.000222507413237059	0.00345942182624041	0.00232936112589699	Srpx2/Abl1/Fgf2/Plk2	4
GO:1902284	GO:1902284	neuron projection extension involved in neuron projection guidance	4/403	22/28928	0.181818181818182	13.0512068576585	6.72108327965001	0.000222507413237059	0.00345942182624041	0.00232936112589699	Sema3f/Cxcl12/Nrp2/Wnt5a	4
GO:0090049	GO:0090049	regulation of cell migration involved in sprouting angiogenesis	5/403	40/28928	0.125	8.9727047146402	5.99747341691474	0.000225484826747918	0.00349296495253139	0.00235194699670077	Srpx2/Abl1/Fgf2/Klf4/Plk2	5
GO:0032642	GO:0032642	regulation of chemokine production	8/403	117/28928	0.0683760683760684	4.90814616869207	5.03472735673727	0.000240816582270272	0.00370823264348914	0.00249689497245068	Egr1/Foxp1/Lrp1/Tlr2/Klf4/Trpv4/Tlr4/Wnt5a	8
GO:0010594	GO:0010594	regulation of endothelial cell migration	10/403	181/28928	0.0552486187845304	3.96583633796252	4.75753069736934	0.00024112216954143	0.00370823264348914	0.00249689497245068	Srpx2/Abl1/Foxp1/Adgra2/Gadd45a/Fgf2/Amot/Klf4/Plk2/Wnt5a	10
GO:0009880	GO:0009880	embryonic pattern specification	7/403	89/28928	0.0786516853932584	5.6457467867399	5.21737237451325	0.000249747575588311	0.00382706716548995	0.00257691080453672	Sema3f/Nrp2/Ednra/Smad6/Cited1/Wnt5a/Chrdl1	7
GO:0032635	GO:0032635	interleukin-6 production	10/403	182/28928	0.0549450549450549	3.94404602841327	4.73568681351416	0.000252038085328077	0.00383457944106289	0.00258196910721432	Arhgef2/Ereg/Spon2/Prg4/Hgf/Tlr2/Il1rap/Trpv4/Tlr4/Wnt5a	10
GO:0043409	GO:0043409	negative regulation of MAPK cascade	10/403	182/28928	0.0549450549450549	3.94404602841327	4.73568681351416	0.000252038085328077	0.00383457944106289	0.00258196910721432	Dusp6/Rps6ka6/Abl1/Hmgcr/Emilin1/Klf4/Dok1/Spry1/Tlr4/Abca7	10
GO:0006939	GO:0006939	smooth muscle contraction	8/403	118/28928	0.0677966101694915	4.86655170963536	5.00247113599193	0.000255242583368707	0.00386951389733343	0.00260549181374687	Pde4d/Cald1/Cacna1c/Adra2a/Sulf1/Acta2/Abat/Ednra	8
GO:1903828	GO:1903828	negative regulation of protein localization	12/403	254/28928	0.047244094488189	3.39125847482464	4.54978248389924	0.000256320340078222	0.00387207322245825	0.00260721510531226	Pkia/Trp53inp2/Mfhas1/Adra2a/Pde8b/Nol3/Pid1/Hmgcr/Plk2/Tmem98/Snx33/Irs1	12
GO:0006163	GO:0006163	purine nucleotide metabolic process	17/403	456/28928	0.037280701754386	2.67606982717339	4.28802132080519	0.000257475034804099	0.00387577260871188	0.00260970604367183	Enpp3/Papss2/Pde4d/Slc25a25/Pde7b/Pde8b/Pde10a/Slc25a13/Mthfd2l/Ctns/Kcnab2/Gpd1l/Pid1/Adcy7/Pnp/Pde7a/Nudt16	17
GO:0031345	GO:0031345	negative regulation of cell projection organization	11/403	218/28928	0.0504587155963303	3.62200924260705	4.61888620937561	0.000262544143082187	0.0039381621462328	0.00265171530726078	Lrp1/Sema3f/Xylt1/Runx1t1/Arhgap24/Cspg4/Rap1gap/Trpv4/Dpysl3/Pfn2/Wnt5a	11
GO:0060541	GO:0060541	respiratory system development	13/403	293/28928	0.0443686006825939	3.18485082021359	4.46784810495071	0.000264620828188513	0.00395538501081778	0.00266331212119556	Vangl2/Dhcr7/Lox/Fndc3b/Tnc/Foxp1/Mgp/Fgf2/Fgf7/Loxl3/Spry1/Mme/Wnt5a	13
GO:0021545	GO:0021545	cranial nerve development	6/403	64/28928	0.09375	6.72952853598015	5.45408635848219	0.000267087818299043	0.00396443939356767	0.00266940878365997	Mafb/Sema3f/Ackr3/Slc1a3/Nrp2/Hoxb3	6
GO:0060324	GO:0060324	face development	6/403	64/28928	0.09375	6.72952853598015	5.45408635848219	0.000267087818299043	0.00396443939356767	0.00266940878365997	Tgfb2/Col1a1/Ednra/Hoxb3/Csrnp1/Wnt5a	6
GO:0001892	GO:0001892	embryonic placenta development	8/403	119/28928	0.0672268907563025	4.82565631711742	4.9705761912898	0.000270368071235164	0.00399229915802324	0.00268816782940779	Vash2/Nsdhl/Nrk/Ttpa/Pkd2/Cited1/Snai1/Adm	8
GO:1903706	GO:1903706	regulation of hemopoiesis	17/403	458/28928	0.037117903930131	2.66438393273159	4.26760204328259	0.000270839074335379	0.00399229915802324	0.00268816782940779	Lox/Rbp1/Mafb/Fgl2/Zfp608/Abl1/Foxp1/Tnfrsf11b/Notch2/Vnn1/Inpp4b/Tmem176b/Nedd9/Pnp/Loxl3/Actb/Cd44	17
GO:0009100	GO:0009100	glycoprotein metabolic process	15/403	374/28928	0.0401069518716578	2.87894268918937	4.34717628054499	0.000272796225929481	0.00399718281249945	0.0026914561808898	Itm2a/Vangl2/Hbegf/St3gal1/Chst3/Dse/B4galt1/Fut8/Gfpt2/Xylt1/Slc2a10/Sulf1/Col2a1/Ndst1/Abca7	15
GO:0022408	GO:0022408	negative regulation of cell-cell adhesion	11/403	219/28928	0.0502283105022831	3.60547038761798	4.60034667492261	0.000273046994938343	0.00399718281249945	0.0026914561808898	Fgl2/Zfp608/Abl1/Cxcl12/Cd276/Akna/Klf4/Cd9/Loxl3/Trpv4/Cd44	11
GO:0043277	GO:0043277	apoptotic cell clearance	5/403	42/28928	0.119047619047619	8.54543306156209	5.8164300126934	0.000284932187837219	0.0041472268549909	0.00279248657767487	Lrp1/C3/Megf10/Tyro3/Abca7	5
GO:0002685	GO:0002685	regulation of leukocyte migration	12/403	257/28928	0.046692607003891	3.35167180002124	4.50104388170247	0.000285243537209468	0.0041472268549909	0.00279248657767487	Abl1/Cxcl12/Tlr2/Emilin1/Nedd9/Cd9/Ednra/Jam3/Mmp28/Trpv4/Rarres2/Wnt5a	12
GO:0043616	GO:0043616	keratinocyte proliferation	6/403	65/28928	0.0923076923076923	6.6259973277343	5.39730374357121	0.000290834488562037	0.00421413238528666	0.00283753663204995	Ereg/Cd109/Notch2/Fgf7/Nfatc1/Fst	6
GO:0048736	GO:0048736	appendage development	11/403	221/28928	0.0497737556561086	3.57284169632732	4.56359075814684	0.000295118843847785	0.00424731849591744	0.00285988211054485	Tgfb2/Cacna1c/Fmn1/Gas1/Notch2/Fbn2/Sulf1/Col2a1/Sik3/Prrx2/Wnt5a	11
GO:0060173	GO:0060173	limb development	11/403	221/28928	0.0497737556561086	3.57284169632732	4.56359075814684	0.000295118843847785	0.00424731849591744	0.00285988211054485	Tgfb2/Cacna1c/Fmn1/Gas1/Notch2/Fbn2/Sulf1/Col2a1/Sik3/Prrx2/Wnt5a	11
GO:0043490	GO:0043490	malate-aspartate shuttle	3/403	10/28928	0.3	21.5344913151365	7.71953634901417	0.000299444158847411	0.00425904823915133	0.00286778019562327	Got1/Slc25a13/Slc1a3	3
GO:0060054	GO:0060054	positive regulation of epithelial cell proliferation involved in wound healing	3/403	10/28928	0.3	21.5344913151365	7.71953634901417	0.000299444158847411	0.00425904823915133	0.00286778019562327	B4galt1/Cldn1/Fzd7	3
GO:0071772	GO:0071772	response to BMP	10/403	186/28928	0.0537634408602151	3.85922783425385	4.64984136753232	0.000299932974588122	0.00425904823915133	0.00286778019562327	Egr1/Abl1/Notch2/Sulf1/Col2a1/Dlx1/Smad6/Fst/Wnt5a/Chrdl1	10
GO:0071773	GO:0071773	cellular response to BMP stimulus	10/403	186/28928	0.0537634408602151	3.85922783425385	4.64984136753232	0.000299932974588122	0.00425904823915133	0.00286778019562327	Egr1/Abl1/Notch2/Sulf1/Col2a1/Dlx1/Smad6/Fst/Wnt5a/Chrdl1	10
GO:0055017	GO:0055017	cardiac muscle tissue growth	8/403	121/28928	0.0661157024793388	4.7458934027849	4.90784092364522	0.000302820130677033	0.00428575998898392	0.00288576623918487	Tgfb2/Abl1/Foxp1/Sorbs2/Fdps/Agtr2/Fgf2/Foxc1	8
GO:0019229	GO:0019229	regulation of vasoconstriction	7/403	92/28928	0.0760869565217391	5.46164634804186	5.09463344806718	0.000306428707314968	0.00432247116940981	0.00291048528209581	Cacna1c/Itga9/Adra2a/Abl1/Hmgcr/Smad6/Adm	7
GO:1904018	GO:1904018	positive regulation of vasculature development	10/403	187/28928	0.053475935828877	3.83859025225249	4.62875258193771	0.000313026955530778	0.00440097303815549	0.00296334359500215	Vash2/Abl1/Hgf/Cxcl12/C3/Fgf2/Emilin1/Klf4/Adm/Wnt5a	10
GO:0030166	GO:0030166	proteoglycan biosynthetic process	6/403	66/28928	0.0909090909090909	6.52560342882924	5.34170454892648	0.00031620620235993	0.00443104744096481	0.00298359384151943	Vangl2/Chst3/Dse/Xylt1/Slc2a10/Ndst1	6
GO:0071398	GO:0071398	cellular response to fatty acid	5/403	43/28928	0.116279069767442	8.34670206013042	5.73035943614028	0.000318769318900043	0.00443776894939275	0.00298811969041148	Foxp1/Ldlr/Pid1/Cldn1/Irs1	5
GO:0072210	GO:0072210	metanephric nephron development	5/403	43/28928	0.116279069767442	8.34670206013042	5.73035943614028	0.000318769318900043	0.00443776894939275	0.00298811969041148	Egr1/Fmn1/Agtr2/Pkd2/Cited1	5
GO:0043010	GO:0043010	camera-type eye development	16/403	423/28928	0.0378250591016548	2.7151446890637	4.22378514266494	0.000330917237090716	0.00459188087949984	0.00309188915162764	Slc25a25/Tgfb2/Cacna1c/Cdk20/Gas1/Notch2/Ctns/Fbn2/Hcn1/C3/Fgf2/Col8a1/Klf4/Dlx1/Foxc1/Spry1	16
GO:0050708	GO:0050708	regulation of protein secretion	14/403	341/28928	0.0410557184750733	2.94704670979385	4.29893286942192	0.000342470134190647	0.00473676224562389	0.00318944332081173	Acsl4/Tgfb2/Cacna1c/Sybu/Adra2a/Pde8b/Lrp1/Tlr2/Hmgcr/Abat/Ang4/Cnr1/Irs1/Tlr4	14
GO:0033627	GO:0033627	cell adhesion mediated by integrin	7/403	94/28928	0.074468085106383	5.34544110659416	5.01575993898808	0.000349636161301903	0.00480467757143905	0.00323517330916022	Tgfb2/Itga9/Itga11/Plau/Itgb5/Emilin1/Jam3	7
GO:0060395	GO:0060395	SMAD protein signal transduction	7/403	94/28928	0.074468085106383	5.34544110659416	5.01575993898808	0.000349636161301903	0.00480467757143905	0.00323517330916022	Tgfb2/Lrp1/Ldlrad4/Emilin1/Smad6/Cited1/Pmepa1	7
GO:0010464	GO:0010464	regulation of mesenchymal cell proliferation	5/403	44/28928	0.113636363636364	8.15700428603654	5.64703320847784	0.000355562871725549	0.00487041104035639	0.00327943416974825	Foxp1/Gas1/Irs1/Prrx2/Wnt5a	5
GO:0001666	GO:0001666	response to hypoxia	14/403	343/28928	0.0408163265306122	2.92986276396415	4.27361881502697	0.000363119952448956	0.00495798396612998	0.0033384003725486	Agtrap/Nr4a2/Sod3/Tgfb2/Egr1/Nol3/Vasn/Plau/Abat/Ang4/Ednra/Trpv4/Higd1a/Adm	14
GO:0141156	GO:0141156	cAMP/PKA signal transduction	4/403	25/28928	0.16	11.4850620347395	6.2339159356416	0.000372293810985854	0.00506700202811419	0.00341180640637785	Pkia/Pde4d/Pde10a/Ednra	4
GO:0044272	GO:0044272	sulfur compound biosynthetic process	9/403	157/28928	0.0573248407643312	4.11487095193691	4.65161541122832	0.000373708163632753	0.00507005343017684	0.00341386103217986	Acsl4/Vangl2/Papss2/Ggt7/Chst3/Dse/Mthfd2l/Xylt1/Ndst1	9
GO:1902106	GO:1902106	negative regulation of leukocyte differentiation	8/403	125/28928	0.064	4.59402481389578	4.78639581229154	0.000377279953246596	0.00510226222485872	0.00343554844643934	Mafb/Fgl2/Zfp608/Tnfrsf11b/Inpp4b/Tmem176b/Loxl3/Cd44	8
GO:0001654	GO:0001654	eye development	17/403	473/28928	0.0359408033826638	2.57988972767667	4.11783978297353	0.000391742121953892	0.00528108050482146	0.00355595363865542	Slc25a25/Tgfb2/Cacna1c/Cdk20/Gas1/Notch2/Ctns/Fbn2/Hcn1/C3/Fgf2/Col8a1/Klf4/Dlx1/Foxc1/Spry1/Chrdl1	17
GO:2000008	GO:2000008	regulation of protein localization to cell surface	5/403	45/28928	0.111111111111111	7.97573752412462	5.56630029309923	0.000395478093314184	0.00531240916789431	0.00357704842661527	Kcnab2/Gpd1l/Plk2/Snx33/Abca7	5
GO:0014855	GO:0014855	striated muscle cell proliferation	7/403	96/28928	0.0729166666666667	5.23407775020678	4.93910722896568	0.000397591018263618	0.00531240916789431	0.00357704842661527	Tgfb2/Abl1/Foxp1/Hgf/Fgf2/Megf10/Foxc1	7
GO:1904659	GO:1904659	D-glucose transmembrane transport	8/403	126/28928	0.0634920634920635	4.55756429949978	4.7568351620016	0.000398049142306957	0.00531240916789431	0.00357704842661527	Clip3/Ctns/Slc2a10/Repin1/Pid1/C3/Ednra/Irs1	8
GO:0008217	GO:0008217	regulation of blood pressure	11/403	229/28928	0.0480349344978166	3.44802626588794	4.4207079703254	0.000399054209794878	0.00531240916789431	0.00357704842661527	Agtrap/Cacna1c/Col1a2/Agtr2/Acta2/Abat/Emilin1/Ednra/Cnr1/Rarres2/Adm	11
GO:1903169	GO:1903169	regulation of calcium ion transmembrane transport	10/403	193/28928	0.0518134715025907	3.71925584026537	4.50520459143905	0.000402020825319056	0.005324811237378	0.00358539921469114	Pde4d/Cacna2d1/Gem/Tgfb2/Cacna1c/Abl1/Nol3/Cemip/Pkd2/Ednra	10
GO:0003170	GO:0003170	heart valve development	6/403	69/28928	0.0869565217391304	6.24188154061927	5.1815835209736	0.000402850963873264	0.005324811237378	0.00358539921469114	Tnfrsf1b/Tgfb2/Notch2/Emilin1/Smad6/Nfatc1	6
GO:0018158	GO:0018158	protein oxidation	3/403	11/28928	0.272727272727273	19.5768102864877	7.32457221755772	0.000407485554785265	0.005324811237378	0.00358539921469114	Trabd2b/Lox/Loxl3	3
GO:0034616	GO:0034616	response to laminar fluid shear stress	3/403	11/28928	0.272727272727273	19.5768102864877	7.32457221755772	0.000407485554785265	0.005324811237378	0.00358539921469114	Abca1/Klf4/Smad6	3
GO:0038130	GO:0038130	ERBB4 signaling pathway	3/403	11/28928	0.272727272727273	19.5768102864877	7.32457221755772	0.000407485554785265	0.005324811237378	0.00358539921469114	Hbegf/Ereg/Btc	3
GO:0048251	GO:0048251	elastic fiber assembly	3/403	11/28928	0.272727272727273	19.5768102864877	7.32457221755772	0.000407485554785265	0.005324811237378	0.00358539921469114	Fbln5/Lox/Emilin1	3
GO:0150063	GO:0150063	visual system development	17/403	476/28928	0.0357142857142857	2.56362991846863	4.08857945784805	0.000420848803952086	0.0054826174459813	0.0036916561750183	Slc25a25/Tgfb2/Cacna1c/Cdk20/Gas1/Notch2/Ctns/Fbn2/Hcn1/C3/Fgf2/Col8a1/Klf4/Dlx1/Foxc1/Spry1/Chrdl1	17
GO:0019216	GO:0019216	regulation of lipid metabolic process	15/403	390/28928	0.0384615384615385	2.76083221988929	4.16130844110259	0.00042365435315902	0.00550234007456533	0.00370493617573277	Acsl4/Dhcr7/Egr1/Adra2a/Stard4/Pde8b/Ldlr/Fdps/C3/Cnr1/Rarres2/Irs1/Snai1/Abca7/Nr1d2	15
GO:0009612	GO:0009612	response to mechanical stimulus	12/403	269/28928	0.0446096654275093	3.20215484239948	4.31305375364321	0.000430268336280129	0.00555908846856544	0.0037431470414729	Got1/Tnc/Gadd45a/Col1a1/Cxcl12/Fgf2/Slc1a3/Pkd2/Ednra/Etv1/Tlr4/Usp53	12
GO:1902230	GO:1902230	negative regulation of intrinsic apoptotic signaling pathway in response to DNA damage	4/403	26/28928	0.153846153846154	11.0433288795572	6.08964259442435	0.000435173706314432	0.00555908846856544	0.0037431470414729	Cxcl12/Ackr3/Snai1/Cd44	4
GO:0000768	GO:0000768	syncytium formation by plasma membrane fusion	6/403	70/28928	0.0857142857142857	6.15271180432471	5.1303046159408	0.000435511424189803	0.00555908846856544	0.0037431470414729	Vash2/Cd109/Cxcl12/Plekho1/Cd9/Cd44	6
GO:0140253	GO:0140253	cell-cell fusion	6/403	70/28928	0.0857142857142857	6.15271180432471	5.1303046159408	0.000435511424189803	0.00555908846856544	0.0037431470414729	Vash2/Cd109/Cxcl12/Plekho1/Cd9/Cd44	6
GO:0007219	GO:0007219	Notch signaling pathway	10/403	195/28928	0.0512820512820513	3.68110962651906	4.46511640697188	0.000435996634026217	0.00555908846856544	0.0037431470414729	Got1/Tgfb2/S1pr3/Sorbs2/Notch2/Aph1c/Dlx1/Fat4/Snai1/Foxc1	10
GO:0010935	GO:0010935	regulation of macrophage cytokine production	5/403	46/28928	0.108695652173913	7.80235192577409	5.48802113383896	0.000438683801214646	0.00555908846856544	0.0037431470414729	Spon2/Tgfb2/Tlr2/Tlr4/Wnt5a	5
GO:1901888	GO:1901888	regulation of cell junction assembly	13/403	309/28928	0.0420711974110032	3.01993945088214	4.24308525564889	0.000439220065106205	0.00555908846856544	0.0037431470414729	Srpx2/Abl1/Fmn1/Lrp1/Adgrl1/Cldn1/Tlr2/Flrt2/Mycbp2/Mark1/Il1rap/Snai1/Wnt5a	13
GO:0001704	GO:0001704	formation of primary germ layer	8/403	128/28928	0.0625	4.4863523573201	4.69863179708202	0.000442378166864714	0.00555908846856544	0.0037431470414729	Fn1/Col12a1/Col8a1/Eya1/Fzd7/Snai1/Foxc1/Wnt5a	8
GO:0008645	GO:0008645	hexose transmembrane transport	8/403	128/28928	0.0625	4.4863523573201	4.69863179708202	0.000442378166864714	0.00555908846856544	0.0037431470414729	Clip3/Ctns/Slc2a10/Repin1/Pid1/C3/Ednra/Irs1	8
GO:0032602	GO:0032602	chemokine production	8/403	128/28928	0.0625	4.4863523573201	4.69863179708202	0.000442378166864714	0.00555908846856544	0.0037431470414729	Egr1/Foxp1/Lrp1/Tlr2/Klf4/Trpv4/Tlr4/Wnt5a	8
GO:1990266	GO:1990266	neutrophil migration	8/403	128/28928	0.0625	4.4863523573201	4.69863179708202	0.000442378166864714	0.00555908846856544	0.0037431470414729	Pde4d/Tgfb2/Itga9/Tlr2/Cklf/Ednra/Jam3/Cxcl1	8
GO:0048864	GO:0048864	stem cell development	7/403	98/28928	0.0714285714285714	5.12725983693726	4.86456400865091	0.000450663954317846	0.0056465542511589	0.00380204110066914	Cdh2/Fn1/Sema3f/Fgf2/Nrp2/Ednra/Foxc1	7
GO:0043535	GO:0043535	regulation of blood vessel endothelial cell migration	7/403	99/28928	0.0707070707070707	5.07546933353385	4.82805081211665	0.000479239912413286	0.00596947961076198	0.00401947910534381	Srpx2/Abl1/Gadd45a/Fgf2/Amot/Klf4/Plk2	7
GO:0051492	GO:0051492	regulation of stress fiber assembly	7/403	99/28928	0.0707070707070707	5.07546933353385	4.82805081211665	0.000479239912413286	0.00596947961076198	0.00401947910534381	Arhgap28/Abl1/Synpo/Arhgef10l/Arhgef5/Cgnl1/Pfn2	7
GO:1903531	GO:1903531	negative regulation of secretion by cell	10/403	198/28928	0.0505050505050505	3.62533523823846	4.40596399999144	0.00049141079595003	0.00610323612462719	0.00410954248569535	Acsl4/Tnfrsf1b/Rab33b/Adra2a/Pde8b/Hmgcr/Agtr2/Abat/Cnr1/Irs1	10
GO:0048880	GO:0048880	sensory system development	17/403	483/28928	0.0351966873706004	2.52647586167923	4.02116535152967	0.000496121605340643	0.0061438315079975	0.00413687691111766	Slc25a25/Tgfb2/Cacna1c/Cdk20/Gas1/Notch2/Ctns/Fbn2/Hcn1/C3/Fgf2/Col8a1/Klf4/Dlx1/Foxc1/Spry1/Chrdl1	17
GO:0003148	GO:0003148	outflow tract septum morphogenesis	4/403	27/28928	0.148148148148148	10.6343166988328	5.95302573106118	0.000505274025940745	0.00623903579857267	0.00420098160393144	Vangl2/Tgfb2/Nrp2/Smad6	4
GO:0006949	GO:0006949	syncytium formation	6/403	72/28928	0.0833333333333333	5.98180314309347	5.03067359804813	0.000507003847847856	0.00624230171049672	0.00420318066743355	Vash2/Cd109/Cxcl12/Plekho1/Cd9/Cd44	6
GO:0030593	GO:0030593	neutrophil chemotaxis	7/403	100/28928	0.07	5.02471464019851	4.79202672162855	0.00050924163239441	0.00625158777342281	0.00420943332902821	Pde4d/Tgfb2/Itga9/Cklf/Ednra/Jam3/Cxcl1	7
GO:0009101	GO:0009101	glycoprotein biosynthetic process	13/403	314/28928	0.0414012738853503	2.97185124306554	4.17581337041265	0.000510693085716229	0.00625158777342281	0.00420943332902821	Itm2a/Vangl2/Hbegf/St3gal1/Chst3/Dse/B4galt1/Fut8/Gfpt2/Xylt1/Slc2a10/Ndst1/Abca7	13
GO:0015749	GO:0015749	monosaccharide transmembrane transport	8/403	131/28928	0.0610687022900763	4.38361146364101	4.61353592364144	0.000516311353440766	0.00628424675902189	0.00423142387406342	Clip3/Ctns/Slc2a10/Repin1/Pid1/C3/Ednra/Irs1	8
GO:1903707	GO:1903707	negative regulation of hemopoiesis	8/403	131/28928	0.0610687022900763	4.38361146364101	4.61353592364144	0.000516311353440766	0.00628424675902189	0.00423142387406342	Mafb/Fgl2/Zfp608/Tnfrsf11b/Inpp4b/Tmem176b/Loxl3/Cd44	8
GO:0051798	GO:0051798	positive regulation of hair follicle development	3/403	12/28928	0.25	17.9454094292804	6.97854648739851	0.000537709534403394	0.00652604734062239	0.00439423746063653	Tgfb2/Fst/Wnt5a	3
GO:0048675	GO:0048675	axon extension	8/403	132/28928	0.0606060606060606	4.35040228588616	4.5857379526365	0.000543067350191553	0.00657062571165563	0.0044242537841022	Fn1/Abl1/Lrp1/Sema3f/Cxcl12/Nrp2/Ednra/Wnt5a	8
GO:0031102	GO:0031102	neuron projection regeneration	6/403	73/28928	0.0821917808219178	5.89986063428397	4.98225570025996	0.000546009742236172	0.00657062571165563	0.0044242537841022	Tnc/Lrp1/Xylt1/Hgf/Klf4/Adm	6
GO:0098900	GO:0098900	regulation of action potential	6/403	73/28928	0.0821917808219178	5.89986063428397	4.98225570025996	0.000546009742236172	0.00657062571165563	0.0044242537841022	Cacna2d1/Cacna1c/Foxp1/Kcnab2/Hcn1/Cnr1	6
GO:0051591	GO:0051591	response to cAMP	7/403	102/28928	0.0686274509803922	4.92619082372403	4.72139888077355	0.000573726592625281	0.00688471911150337	0.00463574489222799	Pde4d/Hcn1/Col1a1/Thbd/Crem/Pkd2/Cited1	7
GO:0033137	GO:0033137	negative regulation of peptidyl-serine phosphorylation	4/403	28/28928	0.142857142857143	10.2545196738745	5.82338323227172	0.000583048124544176	0.0069769241869612	0.00469783009870751	Pde4d/Gadd45a/Gpd1l/Hgf	4
GO:0008347	GO:0008347	glial cell migration	6/403	74/28928	0.0810810810810811	5.82013278787472	4.93472826719304	0.000587307596213305	0.00700820829094868	0.00471889488332966	Fn1/Tgfb2/Lrp1/Lrp8/Cspg4/Cd9	6
GO:1905521	GO:1905521	regulation of macrophage migration	5/403	49/28928	0.102040816326531	7.32465690991037	5.26666058245645	0.000589782786812082	0.00701808567547338	0.00472554570438966	Emilin1/Cd9/Mmp28/Trpv4/Rarres2	5
GO:0035051	GO:0035051	cardiocyte differentiation	10/403	203/28928	0.0492610837438424	3.53604126685328	4.30988528450302	0.000596697488977596	0.00708058858786785	0.00476763130762043	Vangl2/Tgfb2/Foxp1/Sorbs2/Fdps/Agtr2/Ednra/Fzd7/Smad6/Spry1	10
GO:0070588	GO:0070588	calcium ion transmembrane transport	14/403	361/28928	0.038781163434903	2.78377542393269	4.05371165858914	0.000601986927084978	0.00712351197050557	0.00479653326405428	Pde4d/Slc25a25/Cacna2d1/Gem/Tgfb2/Cacna1c/Abl1/Nol3/Cemip/Fgf2/Pkd2/Ednra/Trpv4/Tmem37	14
GO:0002695	GO:0002695	negative regulation of leukocyte activation	10/403	204/28928	0.0490196078431373	3.51870773123145	4.29103240505897	0.000619844349400253	0.00731450672699468	0.00492513734397344	Enpp3/Fn1/Fgl2/Zfp608/Ldlr/Cd276/Cnr1/Loxl3/Tyro3/Cd44	10
GO:0060390	GO:0060390	regulation of SMAD protein signal transduction	6/403	75/28928	0.08	5.74253101736973	4.88806213804214	0.000630988659329873	0.00742544665399243	0.0049998374430762	Tgfb2/Lrp1/Ldlrad4/Emilin1/Smad6/Pmepa1	6
GO:0007043	GO:0007043	cell-cell junction assembly	9/403	169/28928	0.0532544378698225	3.82269076600056	4.37432612806212	0.000637663704152545	0.00748332611484805	0.00503880989942202	Cdh2/Cldn1/Cdh11/Cd9/Jam3/Trpv4/Actb/Snai1/Cdh19	9
GO:0008016	GO:0008016	regulation of heart contraction	10/403	205/28928	0.048780487804878	3.50154330327422	4.27229714492934	0.000643728215895778	0.00750198923832352	0.00505137649479407	Hbegf/Pde4d/Cacna2d1/Tgfb2/Cacna1c/Gpd1l/Agtr2/Ednra/Fxyd1/Adm	10
GO:0001938	GO:0001938	positive regulation of endothelial cell proliferation	7/403	104/28928	0.0673076923076923	4.83145638480626	4.65259045701069	0.000644537103574274	0.00750198923832352	0.00505137649479407	Vash2/Nr4a1/Cxcl12/Fgf2/Ang4/Fgf7/Wnt5a	7
GO:2001237	GO:2001237	negative regulation of extrinsic apoptotic signaling pathway	7/403	104/28928	0.0673076923076923	4.83145638480626	4.65259045701069	0.000644537103574274	0.00750198923832352	0.00505137649479407	Nol3/Gas1/Eya4/Col2a1/Hgf/Klf4/Eya1	7
GO:0048483	GO:0048483	autonomic nervous system development	5/403	50/28928	0.1	7.17816377171216	5.19699449656989	0.000647905354110388	0.00752064525479632	0.00506393830474919	Fn1/Sema3f/Ackr3/Nrp2/Ednra	5
GO:0015740	GO:0015740	C4-dicarboxylate transport	4/403	29/28928	0.137931034482759	9.90091554718918	5.70011563690889	0.000668952495977115	0.00768123351175878	0.00517206852472021	Slc25a13/Slc1a4/Abat/Slc1a3	4
GO:0032148	GO:0032148	activation of protein kinase B activity	4/403	29/28928	0.137931034482759	9.90091554718918	5.70011563690889	0.000668952495977115	0.00768123351175878	0.00517206852472021	Adra2a/Notch2/Ang4/Wnt5a	4
GO:0072567	GO:0072567	chemokine (C-X-C motif) ligand 2 production	4/403	29/28928	0.137931034482759	9.90091554718918	5.70011563690889	0.000668952495977115	0.00768123351175878	0.00517206852472021	Foxp1/Lrp1/Klf4/Tlr4	4
GO:2000341	GO:2000341	regulation of chemokine (C-X-C motif) ligand 2 production	4/403	29/28928	0.137931034482759	9.90091554718918	5.70011563690889	0.000668952495977115	0.00768123351175878	0.00517206852472021	Foxp1/Lrp1/Klf4/Tlr4	4
GO:0008544	GO:0008544	epidermis development	15/403	409/28928	0.0366748166259169	2.63257840038343	3.95239142191249	0.000690916571567635	0.00783813507675482	0.00527771635388112	Vangl2/Nsdhl/Cd109/Tgfb2/Gorab/Mafb/Cldn1/Fgf2/Klf4/Fgf7/Snai1/Fst/Foxc1/Mreg/Wnt5a	15
GO:0035791	GO:0035791	platelet-derived growth factor receptor-beta signaling pathway	3/403	13/28928	0.230769230769231	16.5649933193358	6.67191355595511	0.000691816617103242	0.00783813507675482	0.00527771635388112	Lox/Abl1/Lrp1	3
GO:0036006	GO:0036006	cellular response to macrophage colony-stimulating factor stimulus	3/403	13/28928	0.230769230769231	16.5649933193358	6.67191355595511	0.000691816617103242	0.00783813507675482	0.00527771635388112	Tlr2/Dok1/Tlr4	3
GO:0051549	GO:0051549	positive regulation of keratinocyte migration	3/403	13/28928	0.230769230769231	16.5649933193358	6.67191355595511	0.000691816617103242	0.00783813507675482	0.00527771635388112	Hbegf/Epb41l4b/Fgf7	3
GO:0060601	GO:0060601	lateral sprouting from an epithelium	3/403	13/28928	0.230769230769231	16.5649933193358	6.67191355595511	0.000691816617103242	0.00783813507675482	0.00527771635388112	Vangl2/Sulf1/Wnt5a	3
GO:0030316	GO:0030316	osteoclast differentiation	8/403	137/28928	0.0583941605839416	4.19162847983192	4.45077494814919	0.00069419552671042	0.00784422531508326	0.00528181714445314	Cd109/Mafb/Foxp1/Tnfrsf11b/Notch2/Inpp4b/Nedd9/Nfatc1	8
GO:0048588	GO:0048588	developmental cell growth	12/403	285/28928	0.0421052631578947	3.02238474598407	4.07819843586147	0.000716474889769449	0.00807455828152871	0.00543690914681634	Fn1/Abl1/Foxp1/Lrp1/Sema3f/Sorbs2/Cxcl12/Fdps/Agtr2/Nrp2/Ednra/Wnt5a	12
GO:0071677	GO:0071677	positive regulation of mononuclear cell migration	7/403	106/28928	0.0660377358490566	4.74029683037595	4.5855173315773	0.000722106974987532	0.00808631161699294	0.00544482311744644	Abl1/Cxcl12/Nedd9/Jam3/Trpv4/Rarres2/Wnt5a	7
GO:0030509	GO:0030509	BMP signaling pathway	9/403	172/28928	0.0523255813953488	3.75601592705869	4.3089663576918	0.000723212377012749	0.00808631161699294	0.00544482311744644	Egr1/Abl1/Notch2/Sulf1/Dlx1/Smad6/Fst/Wnt5a/Chrdl1	9
GO:0050731	GO:0050731	positive regulation of peptidyl-tyrosine phosphorylation	9/403	172/28928	0.0523255813953488	3.75601592705869	4.3089663576918	0.000723212377012749	0.00808631161699294	0.00544482311744644	Hbegf/Arhgef2/Ctf1/Abl1/Nedd9/Cspg4/Fgf7/Tlr4/Cd44	9
GO:0019933	GO:0019933	cAMP-mediated signaling	6/403	77/28928	0.0779220779220779	5.59337436756792	4.79720374558214	0.000725873688245448	0.00809482175896756	0.0054505533217659	Pde4d/Pde7b/Pde8b/Pde10a/Pde7a/Adm	6
GO:0014812	GO:0014812	muscle cell migration	8/403	138/28928	0.0579710144927536	4.16125436041285	4.42455447476402	0.000728136406273715	0.00809885402278336	0.00545326839932905	Pde4d/Egr1/Net1/Lrp1/Plau/Plekho1/Megf10/Tlr4	8
GO:0060560	GO:0060560	developmental growth involved in morphogenesis	12/403	286/28928	0.041958041958042	3.01181696715196	4.06407025792895	0.000738682700538103	0.00819476120909458	0.00551784637874542	Vangl2/Fn1/Tnc/Abl1/Fmn1/Lrp1/Sema3f/Cxcl12/Nrp2/Ednra/Spry1/Wnt5a	12
GO:0007350	GO:0007350	blastoderm segmentation	4/403	30/28928	0.133333333333333	9.57088502894955	5.58269366476329	0.000763446001194655	0.0083821648584774	0.00564403242879934	Sema3f/Nrp2/Ednra/Wnt5a	4
GO:0010955	GO:0010955	negative regulation of protein processing	4/403	30/28928	0.133333333333333	9.57088502894955	5.58269366476329	0.000763446001194655	0.0083821648584774	0.00564403242879934	Nol3/Plau/Gas1/Tmem98	4
GO:0072012	GO:0072012	glomerulus vasculature development	4/403	30/28928	0.133333333333333	9.57088502894955	5.58269366476329	0.000763446001194655	0.0083821648584774	0.00564403242879934	Egr1/Notch2/Acta2/Ednra	4
GO:1903318	GO:1903318	negative regulation of protein maturation	4/403	30/28928	0.133333333333333	9.57088502894955	5.58269366476329	0.000763446001194655	0.0083821648584774	0.00564403242879934	Nol3/Plau/Gas1/Tmem98	4
GO:0035850	GO:0035850	epithelial cell differentiation involved in kidney development	5/403	52/28928	0.0961538461538462	6.90208054972323	5.06325362003914	0.00077688815917285	0.00846844785621362	0.00570213007367979	Notch2/Acta2/Ednra/Fat4/Cited1	5
GO:0008542	GO:0008542	visual learning	6/403	78/28928	0.0769230769230769	5.52166443977858	4.75295952984157	0.00077726833609848	0.00846844785621362	0.00570213007367979	Cacna1c/Pde8b/Synpo/Ctns/Hmgcr/Abca7	6
GO:0097192	GO:0097192	extrinsic apoptotic signaling pathway in absence of ligand	6/403	78/28928	0.0769230769230769	5.52166443977858	4.75295952984157	0.00077726833609848	0.00846844785621362	0.00570213007367979	Tgfb2/Gas1/Eya4/Col2a1/Klf4/Eya1	6
GO:0050728	GO:0050728	negative regulation of inflammatory response	9/403	174/28928	0.0517241379310345	3.71284333019594	4.26620379544681	0.000785277883810043	0.00852958835580605	0.00574329831222423	Tnfrsf1b/Enpp3/Mfhas1/Ldlr/Hgf/Cd276/Tyro3/Cd44/Nr1d2	9
GO:0006936	GO:0006936	muscle contraction	13/403	329/28928	0.0395136778115502	2.83635650553976	3.98172184014739	0.000786884559584924	0.00852958835580605	0.00574329831222423	Pde4d/Cacna2d1/Cald1/Cacna1c/Adra2a/Nr4a1/Sulf1/Gpd1l/Acta2/Abat/Ednra/Trpv4/Fxyd1	13
GO:0051897	GO:0051897	positive regulation of phosphatidylinositol 3-kinase/protein kinase B signal transduction	10/403	211/28928	0.04739336492891	3.40197335152235	4.16227981337485	0.000803530778848167	0.00868792161901826	0.00584991015859272	Hbegf/Plxnb1/Fn1/Tgfb2/Mfhas1/Hgf/Cxcl12/Fgf2/Irs1/Tyro3	10
GO:0097191	GO:0097191	extrinsic apoptotic signaling pathway	11/403	250/28928	0.044	3.15839205955335	4.07396508885879	0.000826397743553064	0.00891254275325583	0.00600115616570846	Tnfrsf1b/Tgfb2/Nol3/Gas1/Eya4/Col2a1/Hgf/Agtr2/Klf4/Eya1/Tlr4	11
GO:0010632	GO:0010632	regulation of epithelial cell migration	6/403	79/28928	0.0759493670886076	5.45176995319911	4.70947257342361	0.000831427491578296	0.00892161489703662	0.00600726478735478	Hbegf/Tgfb2/Epb41l4b/Fgf7/Irs1/Pfn2	6
GO:0048146	GO:0048146	positive regulation of fibroblast proliferation	6/403	79/28928	0.0759493670886076	5.45176995319911	4.70947257342361	0.000831427491578296	0.00892161489703662	0.00600726478735478	Fn1/Ereg/Fndc3b/Abl1/Btc/Wnt5a	6
GO:0010934	GO:0010934	macrophage cytokine production	5/403	53/28928	0.0943396226415094	6.77185261482279	4.99900493463568	0.000848125774698574	0.00905517744415019	0.00609719756246831	Spon2/Tgfb2/Tlr2/Tlr4/Wnt5a	5
GO:0044848	GO:0044848	biological phase	5/403	53/28928	0.0943396226415094	6.77185261482279	4.99900493463568	0.000848125774698574	0.00905517744415019	0.00609719756246831	Tgfb2/Gpr149/Nfatc1/Mreg/Wnt5a	5
GO:0030041	GO:0030041	actin filament polymerization	9/403	176/28928	0.0511363636363636	3.67065192871644	4.22406884282045	0.000851613573096463	0.00906968455347733	0.00610696575444174	Cdc42ep3/Eps8/Arhgap28/Abl1/Fmn1/Vill/Tlr2/Ssh3/Pfn2	9
GO:0050769	GO:0050769	positive regulation of neurogenesis	13/403	332/28928	0.0391566265060241	2.81072677808006	3.94421623345131	0.000855014655925716	0.00908319809038291	0.00611606493607448	Tnfrsf1b/Plxnb1/Etv5/Fn1/Lrp1/Notch2/Cxcl12/Tlr2/Fgf2/Lrp8/Chodl/Mme/Wnt5a	13
GO:0003338	GO:0003338	metanephros morphogenesis	4/403	31/28928	0.129032258064516	9.26214680220924	5.47064797278048	0.000866989130099953	0.00911944122031061	0.00614046882267023	Fmn1/Agtr2/Pkd2/Cited1	4
GO:0021602	GO:0021602	cranial nerve morphogenesis	4/403	31/28928	0.129032258064516	9.26214680220924	5.47064797278048	0.000866989130099953	0.00911944122031061	0.00614046882267023	Mafb/Sema3f/Nrp2/Hoxb3	4
GO:0033688	GO:0033688	regulation of osteoblast proliferation	4/403	31/28928	0.129032258064516	9.26214680220924	5.47064797278048	0.000866989130099953	0.00911944122031061	0.00614046882267023	Fbln5/Plxnb1/Abl1/Mn1	4
GO:0060907	GO:0060907	positive regulation of macrophage cytokine production	4/403	31/28928	0.129032258064516	9.26214680220924	5.47064797278048	0.000866989130099953	0.00911944122031061	0.00614046882267023	Spon2/Tlr2/Tlr4/Wnt5a	4
GO:0032490	GO:0032490	detection of molecule of bacterial origin	3/403	14/28928	0.214285714285714	15.3817795108118	6.39755384852761	0.000871423694340344	0.00912104407343948	0.00614154808503152	Nr4a1/Tlr2/Tlr4	3
GO:0070508	GO:0070508	cholesterol import	3/403	14/28928	0.214285714285714	15.3817795108118	6.39755384852761	0.000871423694340344	0.00912104407343948	0.00614154808503152	Stard4/Lrp1/Ldlr	3
GO:0001935	GO:0001935	endothelial cell proliferation	9/403	177/28928	0.0508474576271186	3.64991378222652	4.20323134462549	0.000886450011072408	0.0092537864625779	0.00623092861638863	Vash2/Nr4a1/Sulf1/Cxcl12/Fgf2/Col8a1/Ang4/Fgf7/Wnt5a	9
GO:0038034	GO:0038034	signal transduction in absence of ligand	6/403	80/28928	0.075	5.38362282878412	4.66671966464874	0.000888450390421212	0.0092537864625779	0.00623092861638863	Tgfb2/Gas1/Eya4/Col2a1/Klf4/Eya1	6
GO:0002688	GO:0002688	regulation of leukocyte chemotaxis	8/403	143/28928	0.0559440559440559	4.01575595620261	4.29707061270363	0.000918445489926109	0.00949654802690589	0.00639438926941402	Cxcl12/Nedd9/Ednra/Jam3/Mmp28/Trpv4/Rarres2/Wnt5a	8
GO:0034219	GO:0034219	carbohydrate transmembrane transport	8/403	143/28928	0.0559440559440559	4.01575595620261	4.29707061270363	0.000918445489926109	0.00949654802690589	0.00639438926941402	Clip3/Ctns/Slc2a10/Repin1/Pid1/C3/Ednra/Irs1	8
GO:0046683	GO:0046683	response to organophosphorus	8/403	143/28928	0.0559440559440559	4.01575595620261	4.29707061270363	0.000918445489926109	0.00949654802690589	0.00639438926941402	Pde4d/Hcn1/Col1a1/Thbd/Crem/Tyms/Pkd2/Cited1	8
GO:0048066	GO:0048066	developmental pigmentation	5/403	54/28928	0.0925925925925926	6.64644793677052	4.93639752883952	0.000924116642865924	0.00953205060195844	0.0064182945120674	Ednra/Rab27a/Cited1/Rab32/Mreg	5
GO:1903036	GO:1903036	positive regulation of response to wounding	6/403	81/28928	0.0740740740740741	5.31715834941641	4.62467858809307	0.000948437763132608	0.00975928712788626	0.00657130156251299	Hbegf/Adra2a/Lrp1/Plau/Cldn1/Emilin1	6
GO:0001764	GO:0001764	neuron migration	10/403	216/28928	0.0462962962962963	3.32322396838526	4.07359291693694	0.000960413403424892	0.00985870144238564	0.00663824102557471	Arhgef2/Nr4a2/Igsf10/Cxcl12/Nav1/Flrt2/Nrp2/Mark1/Zswim6/Tyro3	10
GO:0036293	GO:0036293	response to decreased oxygen levels	14/403	379/28928	0.0369393139841689	2.65156445393061	3.84690158684226	0.000962815286444896	0.00985959884676745	0.00663884528229338	Agtrap/Nr4a2/Sod3/Tgfb2/Egr1/Nol3/Vasn/Plau/Abat/Ang4/Ednra/Trpv4/Higd1a/Adm	14
GO:0003156	GO:0003156	regulation of animal organ formation	4/403	32/28928	0.125	8.9727047146402	5.36356068308259	0.000980043296268754	0.00998800105766721	0.00672530340552092	Sulf1/Fgf2/Spry1/Wnt5a	4
GO:0042634	GO:0042634	regulation of hair cycle	4/403	32/28928	0.125	8.9727047146402	5.36356068308259	0.000980043296268754	0.00998800105766721	0.00672530340552092	Tgfb2/Nfatc1/Fst/Wnt5a	4
GO:0002687	GO:0002687	positive regulation of leukocyte migration	9/403	180/28928	0.05	3.58908188585608	4.14161395224707	0.00099796614060494	0.0100979635142224	0.00679934533636178	Abl1/Cxcl12/Tlr2/Nedd9/Ednra/Jam3/Trpv4/Rarres2/Wnt5a	9
GO:0051494	GO:0051494	negative regulation of cytoskeleton organization	9/403	180/28928	0.05	3.58908188585608	4.14161395224707	0.00099796614060494	0.0100979635142224	0.00679934533636178	Arhgef2/Eps8/Arhgap28/Vill/Clip3/Tlr2/Cgnl1/Ssh3/Pfn2	9
GO:0006720	GO:0006720	isoprenoid metabolic process	7/403	112/28928	0.0625	4.4863523573201	4.39394722139838	0.000999938987025729	0.0100979635142224	0.00679934533636178	Rbp1/Fdps/Idi1/Hmgcr/Fdft1/Rarres2/Mvd	7
GO:0030177	GO:0030177	positive regulation of Wnt signaling pathway	8/403	145/28928	0.0551724137931034	3.96036621887567	4.24768992485399	0.00100490904896754	0.0100979635142224	0.00679934533636178	Pbxip1/Abl1/Adgra2/Sulf1/Col1a1/Tlr2/Fgf2/Wnt5a	8
GO:0001941	GO:0001941	postsynaptic membrane organization	5/403	55/28928	0.0909090909090909	6.52560342882924	4.87535782560005	0.00100505552348129	0.0100979635142224	0.00679934533636178	Cdh2/Etv5/Sorbs2/Glrb/Chrdl1	5
GO:0048701	GO:0048701	embryonic cranial skeleton morphogenesis	5/403	55/28928	0.0909090909090909	6.52560342882924	4.87535782560005	0.00100505552348129	0.0100979635142224	0.00679934533636178	Tgfb2/Gas1/Tbx15/Ndst1/Prrx2	5
GO:0051258	GO:0051258	protein polymerization	12/403	297/28928	0.0404040404040404	2.90026819059077	3.91260728364005	0.00102339830141231	0.0102580629741563	0.00690714643058461	Cdc42ep3/Eps8/Arhgap28/Kif21a/Abl1/Fmn1/Vill/Clip3/Tlr2/Ssh3/Trpv4/Pfn2	12
GO:0033135	GO:0033135	regulation of peptidyl-serine phosphorylation	7/403	113/28928	0.0619469026548673	4.44665012406948	4.36333445727628	0.00105345077539207	0.0105098367755743	0.00707667536778849	Pde4d/Gadd45a/Gpd1l/Hgf/Cd44/Pfn2/Wnt5a	7
GO:0110020	GO:0110020	regulation of actomyosin structure organization	7/403	113/28928	0.0619469026548673	4.44665012406948	4.36333445727628	0.00105345077539207	0.0105098367755743	0.00707667536778849	Arhgap28/Abl1/Synpo/Arhgef10l/Arhgef5/Cgnl1/Pfn2	7
GO:1904062	GO:1904062	regulation of monoatomic cation transmembrane transport	13/403	340/28928	0.0382352941176471	2.74459203036053	3.84620873928668	0.00106131594743598	0.0105576163581283	0.00710884718949832	Pde4d/Cacna2d1/Gem/Tgfb2/Cacna1c/Abl1/Nol3/Kcnab2/Gpd1l/Cemip/Pkd2/Ednra/Fxyd1	13
GO:0031331	GO:0031331	positive regulation of cellular catabolic process	11/403	258/28928	0.0426356589147287	3.06045742204782	3.95140045373224	0.00106685233572524	0.0105576163581283	0.00710884718949832	Tnfrsf1b/Sesn3/Adra2a/Trim68/Ldlr/Tlr2/Phka1/Plk2/Snx33/Optn/Irs1	11
GO:2000379	GO:2000379	positive regulation of reactive oxygen species metabolic process	6/403	83/28928	0.072289156626506	5.18903405184011	4.54264772759425	0.00107771610449637	0.0105576163581283	0.00710884718949832	Plau/Gadd45a/Pid1/Rab27a/Tlr4/Cxcl1	6
GO:0036005	GO:0036005	response to macrophage colony-stimulating factor	3/403	15/28928	0.2	14.3563275434243	6.15003385718696	0.00107806645910465	0.0105576163581283	0.00710884718949832	Tlr2/Dok1/Tlr4	3
GO:0051451	GO:0051451	myoblast migration	3/403	15/28928	0.2	14.3563275434243	6.15003385718696	0.00107806645910465	0.0105576163581283	0.00710884718949832	Net1/Plekho1/Megf10	3
GO:0051547	GO:0051547	regulation of keratinocyte migration	3/403	15/28928	0.2	14.3563275434243	6.15003385718696	0.00107806645910465	0.0105576163581283	0.00710884718949832	Hbegf/Epb41l4b/Fgf7	3
GO:0097084	GO:0097084	vascular associated smooth muscle cell development	3/403	15/28928	0.2	14.3563275434243	6.15003385718696	0.00107806645910465	0.0105576163581283	0.00710884718949832	Ednra/Smad6/Adm	3
GO:1902337	GO:1902337	regulation of apoptotic process involved in morphogenesis	3/403	15/28928	0.2	14.3563275434243	6.15003385718696	0.00107806645910465	0.0105576163581283	0.00710884718949832	Tnfrsf1b/Tgfb2/Foxc1	3
GO:0002790	GO:0002790	peptide secretion	13/403	341/28928	0.0381231671554252	2.73654337338	3.83415731602584	0.00108980678759509	0.0105853929062003	0.00712755020246993	Acsl4/Cacna1c/Sybu/Adra2a/Pde8b/Lrp1/Dio2/Abca1/Hmgcr/Abat/Cnr1/Trpv4/Irs1	13
GO:0006816	GO:0006816	calcium ion transport	16/403	473/28928	0.0338266384778013	2.42813150840158	3.72229570051203	0.00109043626078979	0.0105853929062003	0.00712755020246993	Pde4d/Slc25a25/Cacna2d1/Gem/Tgfb2/Cacna1c/Abl1/Nol3/Cxcl12/Cemip/Fgf2/Pkd2/Ednra/Trpv4/Nfatc1/Tmem37	16
GO:0010634	GO:0010634	positive regulation of epithelial cell migration	5/403	56/28928	0.0892857142857143	6.40907479617157	4.8158168303083	0.00109113934315932	0.0105853929062003	0.00712755020246993	Hbegf/Tgfb2/Epb41l4b/Fgf7/Irs1	5
GO:0008643	GO:0008643	carbohydrate transport	8/403	147/28928	0.054421768707483	3.90648368528553	4.19918502951453	0.00109776436643655	0.0105853929062003	0.00712755020246993	Clip3/Ctns/Slc2a10/Repin1/Pid1/C3/Ednra/Irs1	8
GO:0008045	GO:0008045	motor neuron axon guidance	4/403	33/28928	0.121212121212121	8.70080457177231	5.26105833146891	0.00110307016354306	0.0105853929062003	0.00712755020246993	Foxp1/Sema3f/Cxcl12/Mycbp2	4
GO:0015012	GO:0015012	heparan sulfate proteoglycan biosynthetic process	4/403	33/28928	0.121212121212121	8.70080457177231	5.26105833146891	0.00110307016354306	0.0105853929062003	0.00712755020246993	Vangl2/Dse/Xylt1/Ndst1	4
GO:0034405	GO:0034405	response to fluid shear stress	4/403	33/28928	0.121212121212121	8.70080457177231	5.26105833146891	0.00110307016354306	0.0105853929062003	0.00712755020246993	Abca1/Klf4/Pkd2/Smad6	4
GO:0060740	GO:0060740	prostate gland epithelium morphogenesis	4/403	33/28928	0.121212121212121	8.70080457177231	5.26105833146891	0.00110307016354306	0.0105853929062003	0.00712755020246993	Tnc/Sulf1/Cd44/Wnt5a	4
GO:0051048	GO:0051048	negative regulation of secretion	10/403	220/28928	0.0454545454545455	3.26280171441462	4.00449508596652	0.00110326630289975	0.0105853929062003	0.00712755020246993	Acsl4/Tnfrsf1b/Rab33b/Adra2a/Pde8b/Hmgcr/Agtr2/Abat/Cnr1/Irs1	10
GO:0048608	GO:0048608	reproductive structure development	14/403	386/28928	0.0362694300518135	2.60347908818576	3.76969441530258	0.00114545616297401	0.0108986590712687	0.00733848430175614	Pde4d/Ereg/Tgfb2/Tnc/Gpr149/Sulf1/Dhcr24/C3/Fgf7/Tyro3/Fst/Foxc1/Cd44/Wnt5a	14
GO:0030833	GO:0030833	regulation of actin filament polymerization	8/403	148/28928	0.0540540540540541	3.88008852524982	4.17525201303286	0.00114669321527769	0.0108986590712687	0.00733848430175614	Cdc42ep3/Eps8/Arhgap28/Fmn1/Vill/Tlr2/Ssh3/Pfn2	8
GO:0007632	GO:0007632	visual behavior	6/403	84/28928	0.0714285714285714	5.12725983693726	4.50261802100358	0.00114721567219296	0.0108986590712687	0.00733848430175614	Cacna1c/Pde8b/Synpo/Ctns/Hmgcr/Abca7	6
GO:0032272	GO:0032272	negative regulation of protein polymerization	6/403	84/28928	0.0714285714285714	5.12725983693726	4.50261802100358	0.00114721567219296	0.0108986590712687	0.00733848430175614	Eps8/Vill/Clip3/Tlr2/Ssh3/Pfn2	6
GO:0002263	GO:0002263	cell activation involved in immune response	13/403	343/28928	0.0379008746355685	2.72058685225242	3.81018406177746	0.00114870843262902	0.0108986590712687	0.00733848430175614	Itm2a/Enpp3/St3gal1/Fgl2/Abl1/Foxp1/Lrp1/Notch2/Cplx2/Rab27a/Tmem98/Loxl3/Tlr4	13
GO:0001508	GO:0001508	action potential	9/403	184/28928	0.0489130434782609	3.51105836659834	4.06147244599102	0.0011640746787478	0.0109764145001801	0.0073908400081519	Kcna4/Cacna2d1/Cacna1c/Foxp1/Kcnab2/Hcn1/Gpd1l/Cnr1/Usp53	9
GO:0045766	GO:0045766	positive regulation of angiogenesis	9/403	184/28928	0.0489130434782609	3.51105836659834	4.06147244599102	0.0011640746787478	0.0109764145001801	0.0073908400081519	Vash2/Abl1/Hgf/C3/Fgf2/Emilin1/Klf4/Adm/Wnt5a	9
GO:0002027	GO:0002027	regulation of heart rate	7/403	115/28928	0.0608695652173913	4.36931707843349	4.30316459648723	0.00116721027431492	0.0109764145001801	0.0073908400081519	Pde4d/Cacna2d1/Cacna1c/Gpd1l/Agtr2/Ednra/Adm	7
GO:0032231	GO:0032231	regulation of actin filament bundle assembly	7/403	115/28928	0.0608695652173913	4.36931707843349	4.30316459648723	0.00116721027431492	0.0109764145001801	0.0073908400081519	Arhgap28/Abl1/Synpo/Arhgef10l/Arhgef5/Cgnl1/Pfn2	7
GO:0034599	GO:0034599	cellular response to oxidative stress	11/403	261/28928	0.0421455938697318	3.02527975053003	3.906659365181	0.00117073432631009	0.010985304471544	0.00739682596613724	Fbln5/Etv5/Nr4a2/Sod3/Net1/Abl1/Foxp1/Fut8/Hgf/Klf4/Ednra	11
GO:0003179	GO:0003179	heart valve morphogenesis	5/403	57/28928	0.087719298245614	6.29663488746681	4.75770976903761	0.00118256704937766	0.0110719464403271	0.00745516531996329	Tgfb2/Notch2/Emilin1/Smad6/Nfatc1	5
GO:0060411	GO:0060411	cardiac septum morphogenesis	6/403	85/28928	0.0705882352941176	5.06693913297329	4.46322020922494	0.00122009683344196	0.0113857549440253	0.0076664645966071	Vangl2/Tgfb2/Notch2/Nrp2/Smad6/Nfatc1	6
GO:0000302	GO:0000302	response to reactive oxygen species	10/403	223/28928	0.0448430493273543	3.21890752094716	3.95370491360109	0.00122142957967595	0.0113857549440253	0.0076664645966071	Fbln5/Sod3/Sesn3/Net1/Abl1/Foxp1/Hgf/Col1a1/Klf4/Ednra	10
GO:0015813	GO:0015813	L-glutamate transmembrane transport	4/403	34/28928	0.117647058823529	8.44489855495548	5.16280596309737	0.00123653100350962	0.0114763008168867	0.00772743259847199	Slc25a13/Slc1a4/Slc1a3/Ttyh3	4
GO:0060512	GO:0060512	prostate gland morphogenesis	4/403	34/28928	0.117647058823529	8.44489855495548	5.16280596309737	0.00123653100350962	0.0114763008168867	0.00772743259847199	Tnc/Sulf1/Cd44/Wnt5a	4
GO:0007416	GO:0007416	synapse assembly	12/403	304/28928	0.0394736842105263	2.83348569936006	3.81979935855684	0.00124817120859191	0.0115591507578294	0.00778321863481224	Cdh2/Plxnb1/Srpx2/Abl1/Npas4/Adgrl1/Tlr2/Flrt2/Mycbp2/Mark1/Il1rap/Wnt5a	12
GO:0062197	GO:0062197	cellular response to chemical stress	13/403	347/28928	0.037463976945245	2.68922562052617	3.76274754881777	0.00127450453049634	0.0117774171364738	0.00793018574175714	Fbln5/Etv5/Nr4a2/Sod3/Net1/Abl1/Foxp1/Fut8/Hgf/Klf4/Pkd2/Ednra/Trpv4	13
GO:1902895	GO:1902895	positive regulation of miRNA transcription	5/403	58/28928	0.0862068965517241	6.18807221699324	4.70097576114149	0.00127953946441569	0.0117983509056512	0.00794428124978983	Tgfb2/Egr1/Notch2/Klf4/Smad6	5
GO:0061458	GO:0061458	reproductive system development	14/403	391/28928	0.0358056265984655	2.57018651672558	3.71558207562349	0.00129300829478258	0.0118773126113597	0.00799744918852362	Pde4d/Ereg/Tgfb2/Tnc/Gpr149/Sulf1/Dhcr24/C3/Fgf7/Tyro3/Fst/Foxc1/Cd44/Wnt5a	14
GO:0032722	GO:0032722	positive regulation of chemokine production	6/403	86/28928	0.0697674418604651	5.00802123607825	4.42443630821063	0.0012964672216625	0.0118773126113597	0.00799744918852362	Egr1/Lrp1/Tlr2/Trpv4/Tlr4/Wnt5a	6
GO:1904888	GO:1904888	cranial skeletal system development	6/403	86/28928	0.0697674418604651	5.00802123607825	4.42443630821063	0.0012964672216625	0.0118773126113597	0.00799744918852362	Tgfb2/Gas1/Ednra/Tbx15/Ndst1/Prrx2	6
GO:0031032	GO:0031032	actomyosin structure organization	10/403	225/28928	0.0444444444444444	3.19029500964985	3.92032093303601	0.00130579219823653	0.0118773664021033	0.00799748540789018	Arhgap28/Abl1/Synpo/Arhgef10l/Epb41l4b/Zyx/Itgb5/Arhgef5/Cgnl1/Pfn2	10
GO:0030217	GO:0030217	T cell differentiation	13/403	348/28928	0.0373563218390805	2.68149796069707	3.75099295963629	0.00130768537193399	0.0118773664021033	0.00799748540789018	Egr1/Mafb/Fgl2/Zfp608/Abl1/Foxp1/Vnn1/Pnp/Fzd7/Tmem98/Loxl3/Actb/Cd44	13
GO:0042416	GO:0042416	dopamine biosynthetic process	3/403	16/28928	0.1875	13.4590570719603	5.92512467743742	0.00131320177826072	0.0118773664021033	0.00799748540789018	Nr4a2/Tgfb2/Agtr2	3
GO:0048103	GO:0048103	somatic stem cell division	3/403	16/28928	0.1875	13.4590570719603	5.92512467743742	0.00131320177826072	0.0118773664021033	0.00799748540789018	Vangl2/Tgfb2/Fzd7	3
GO:0051044	GO:0051044	positive regulation of membrane protein ectodomain proteolysis	3/403	16/28928	0.1875	13.4590570719603	5.92512467743742	0.00131320177826072	0.0118773664021033	0.00799748540789018	Tnfrsf1b/Adra2a/Snx33	3
GO:1904748	GO:1904748	regulation of apoptotic process involved in development	3/403	16/28928	0.1875	13.4590570719603	5.92512467743742	0.00131320177826072	0.0118773664021033	0.00799748540789018	Tnfrsf1b/Tgfb2/Foxc1	3
GO:0046434	GO:0046434	organophosphate catabolic process	11/403	265/28928	0.0415094339622641	2.97961515052203	3.84799304470494	0.00132206726434261	0.0119322172586855	0.00803441858905804	Enpp3/Pde4d/Pde7b/Pde8b/Pde10a/Ldlr/Vnn1/Gpd1l/Pnp/Pde7a/Nudt16	11
GO:0007596	GO:0007596	blood coagulation	9/403	188/28928	0.0478723404255319	3.43635499709625	3.98352462255863	0.00135184437521827	0.0121751734427692	0.0081980102870141	Papss2/Adra2a/Plau/Thbd/Emilin1/Cd9/Rab27a/Tyro3/Tlr4	9
GO:0007265	GO:0007265	Ras protein signal transduction	7/403	118/28928	0.0593220338983051	4.25823274593094	4.21543961903988	0.00135566002132983	0.012183779938534	0.00820380537002842	Tgfb2/Notch2/Dhcr24/Plk2/Dok1/Rgl3/Spry1	7
GO:0044706	GO:0044706	multi-multicellular organism process	11/403	266/28928	0.0413533834586466	2.96841358980578	3.83349871060293	0.001362309250625	0.0122177629635	0.00822668744144735	Acsl4/Arhgdib/Adra2a/B4galt1/Nrk/Fbn2/Thbd/Adcy7/Il11ra1/Cnr1/Adm	11
GO:0014032	GO:0014032	neural crest cell development	6/403	87/28928	0.0689655172413793	4.95045777359459	4.38624905187673	0.00137643573020425	0.0122926964584279	0.00827714303168171	Cdh2/Fn1/Sema3f/Nrp2/Ednra/Foxc1	6
GO:0070228	GO:0070228	regulation of lymphocyte apoptotic process	6/403	87/28928	0.0689655172413793	4.95045777359459	4.38624905187673	0.00137643573020425	0.0122926964584279	0.00827714303168171	St3gal1/Tgfb2/Foxp1/Pnp/Cd44/Wnt5a	6
GO:0030878	GO:0030878	thyroid gland development	4/403	35/28928	0.114285714285714	8.20361573909961	5.06850216099676	0.00138088608290415	0.012306641659355	0.00828653286922225	Ctns/Ednra/Hoxb3/Rap1gap	4
GO:0032868	GO:0032868	response to insulin	12/403	308/28928	0.038961038961039	2.79668718378396	3.7679437236982	0.00139400169552913	0.0123975933673363	0.00834777413540682	Ggh/Got1/Egr1/Sesn3/Col1a1/Slc39a14/Pid1/Trpv4/Rarres2/Cited1/Irs1/Adm	12
GO:0015833	GO:0015833	peptide transport	13/403	351/28928	0.037037037037037	2.65857917470821	3.71597551042399	0.00141157205549557	0.0125277019925231	0.00843538125268732	Acsl4/Cacna1c/Sybu/Adra2a/Pde8b/Lrp1/Dio2/Abca1/Hmgcr/Abat/Cnr1/Trpv4/Irs1	13
GO:0007517	GO:0007517	muscle organ development	14/403	395/28928	0.0354430379746835	2.54415931149292	3.67289344028489	0.00142221406084895	0.0125959083143795	0.00848130717980828	Vangl2/Tgfb2/Lox/Plagl1/Egr1/Nr4a1/Foxp1/Hmgcr/Rcan1/Megf10/Ednra/Etv1/Foxc1/Nr1d2	14
GO:0001936	GO:0001936	regulation of endothelial cell proliferation	8/403	154/28928	0.051948051948052	3.72891624504528	4.03591342700493	0.00147800858241485	0.0130358520933483	0.00877753816515301	Vash2/Nr4a1/Sulf1/Cxcl12/Fgf2/Ang4/Fgf7/Wnt5a	8
GO:0048144	GO:0048144	fibroblast proliferation	8/403	154/28928	0.051948051948052	3.72891624504528	4.03591342700493	0.00147800858241485	0.0130358520933483	0.00877753816515301	Fn1/Ereg/Fndc3b/Abl1/Btc/Agtr2/Ednra/Wnt5a	8
GO:0048638	GO:0048638	regulation of developmental growth	14/403	397/28928	0.035264483627204	2.53134238800933	3.65174509759101	0.00149075615858827	0.0130686475057949	0.00879962057160638	Dusp6/Fn1/Cacna1c/Abl1/Foxp1/Lrp1/Sema3f/Cxcl12/Fdps/C3/Fgf2/Mycbp2/Foxc1/Wnt5a	14
GO:0034332	GO:0034332	adherens junction organization	5/403	60/28928	0.0833333333333333	5.98180314309347	4.59140109549866	0.00149093020840758	0.0130686475057949	0.00879962057160638	Cdh2/Cdh11/Jam3/Actb/Cdh19	5
GO:0072132	GO:0072132	mesenchyme morphogenesis	5/403	60/28928	0.0833333333333333	5.98180314309347	4.59140109549866	0.00149093020840758	0.0130686475057949	0.00879962057160638	Tgfb2/Acta2/Snai1/Foxc1/Wnt5a	5
GO:0099175	GO:0099175	regulation of postsynapse organization	9/403	191/28928	0.0471204188481675	3.38238083483819	3.92643625071446	0.00150808884143872	0.013191906498006	0.00888261556883283	Cdh2/Sema3f/Flrt2/Lrp8/Nrp2/Mark1/Il1rap/Nedd9/Wnt5a	9
GO:0003176	GO:0003176	aortic valve development	4/403	36/28928	0.111111111111111	7.97573752412462	4.97787483799682	0.00153659408000702	0.0133862797153986	0.00901349449578974	Tnfrsf1b/Emilin1/Smad6/Nfatc1	4
GO:0003401	GO:0003401	axis elongation	4/403	36/28928	0.111111111111111	7.97573752412462	4.97787483799682	0.00153659408000702	0.0133862797153986	0.00901349449578974	Vangl2/Tnc/Spry1/Wnt5a	4
GO:0003206	GO:0003206	cardiac chamber morphogenesis	8/403	155/28928	0.0516129032258065	3.7048587208837	4.0133705239354	0.00153993487790972	0.0133880052650926	0.00901465637444463	Vangl2/Tgfb2/Notch2/Nrp2/Ednra/Smad6/Nfatc1/Foxc1	8
GO:1903532	GO:1903532	positive regulation of secretion by cell	14/403	399/28928	0.0350877192982456	2.51865395498672	3.63072531374274	0.00156203352045009	0.0135082575100428	0.00909562681365619	Acsl4/Stxbp5/Tgfb2/Cacna1c/Sybu/Lrp1/Cxcl12/Tlr2/Abat/Ang4/Rab27a/Slc4a8/Irs1/Tlr4	14
GO:0070482	GO:0070482	response to oxygen levels	15/403	444/28928	0.0337837837837838	2.42505532828114	3.59678200824755	0.00156255585295491	0.0135082575100428	0.00909562681365619	Agtrap/Nr4a2/Sod3/Tgfb2/Egr1/Nol3/Vasn/Plau/Col1a1/Abat/Ang4/Ednra/Trpv4/Higd1a/Adm	15
GO:0007599	GO:0007599	hemostasis	9/403	192/28928	0.046875	3.36476426799007	3.90765942718252	0.00156327956630307	0.0135082575100428	0.00909562681365619	Papss2/Adra2a/Plau/Thbd/Emilin1/Cd9/Rab27a/Tyro3/Tlr4	9
GO:0010454	GO:0010454	negative regulation of cell fate commitment	3/403	17/28928	0.176470588235294	12.6673478324332	5.7194786557366	0.00157821000894211	0.0135333981493025	0.0091125549683344	Fzd7/Loxl3/Glis1	3
GO:0048841	GO:0048841	regulation of axon extension involved in axon guidance	3/403	17/28928	0.176470588235294	12.6673478324332	5.7194786557366	0.00157821000894211	0.0135333981493025	0.0091125549683344	Sema3f/Cxcl12/Wnt5a	3
GO:1902514	GO:1902514	regulation of calcium ion transmembrane transport via high voltage-gated calcium channel	3/403	17/28928	0.176470588235294	12.6673478324332	5.7194786557366	0.00157821000894211	0.0135333981493025	0.0091125549683344	Pde4d/Cacna2d1/Cacna1c	3
GO:1901136	GO:1901136	carbohydrate derivative catabolic process	11/403	271/28928	0.040590405904059	2.91364581139608	3.76202984919997	0.00157889645075196	0.0135333981493025	0.0091125549683344	Pde4d/Pde7b/Pde8b/Pde10a/Gpd1l/Cemip/Fgf2/Pnp/Pde7a/Nudt16/Cd44	11
GO:0098742	GO:0098742	cell-cell adhesion via plasma-membrane adhesion molecules	10/403	231/28928	0.0432900432900433	3.1074302042044	3.82236658274296	0.00158777137755939	0.0135821406996045	0.00914537519308677	Cdh2/Tgfb2/Adgrl1/Cldn1/Cdh11/Il1rap/Klf4/Fat4/Pcdhb14/Cdh19	10
GO:0002065	GO:0002065	columnar/cuboidal epithelial cell differentiation	8/403	156/28928	0.0512820512820513	3.68110962651906	3.99101389371605	0.00160389977745912	0.0135994634537928	0.0091570392665148	Cdh2/Abl1/Foxp1/Fgf2/Tyms/Klf4/Fst/Wnt5a	8
GO:0071902	GO:0071902	positive regulation of protein serine/threonine kinase activity	8/403	156/28928	0.0512820512820513	3.68110962651906	3.99101389371605	0.00160389977745912	0.0135994634537928	0.0091570392665148	Vangl2/Adra2a/Cemip/Arhgef5/Fgf2/Higd1a/Tlr4/Wnt5a	8
GO:0001974	GO:0001974	blood vessel remodeling	5/403	61/28928	0.0819672131147541	5.88374079648537	4.53845560462352	0.00160575824348774	0.0135994634537928	0.0091570392665148	Tgfb2/Lrp1/Nol3/Ednra/Foxc1	5
GO:0030514	GO:0030514	negative regulation of BMP signaling pathway	5/403	61/28928	0.0819672131147541	5.88374079648537	4.53845560462352	0.00160575824348774	0.0135994634537928	0.0091570392665148	Abl1/Dlx1/Smad6/Wnt5a/Chrdl1	5
GO:0043536	GO:0043536	positive regulation of blood vessel endothelial cell migration	5/403	61/28928	0.0819672131147541	5.88374079648537	4.53845560462352	0.00160575824348774	0.0135994634537928	0.0091570392665148	Srpx2/Abl1/Fgf2/Amot/Plk2	5
GO:0050714	GO:0050714	positive regulation of protein secretion	9/403	193/28928	0.0466321243523316	3.34733025623883	3.88900628305683	0.00162008026559033	0.013666419666168	0.0092021234470738	Acsl4/Tgfb2/Cacna1c/Sybu/Lrp1/Tlr2/Abat/Ang4/Tlr4	9
GO:0050817	GO:0050817	coagulation	9/403	193/28928	0.0466321243523316	3.34733025623883	3.88900628305683	0.00162008026559033	0.013666419666168	0.0092021234470738	Papss2/Adra2a/Plau/Thbd/Emilin1/Cd9/Rab27a/Tyro3/Tlr4	9
GO:0050796	GO:0050796	regulation of insulin secretion	10/403	232/28928	0.0431034482758621	3.09403610849662	3.8063513254526	0.00163923727809492	0.01380069328989	0.0092925350172845	Acsl4/Cacna1c/Sybu/Adra2a/Pde8b/Lrp1/Hmgcr/Abat/Cnr1/Irs1	10
GO:0010959	GO:0010959	regulation of metal ion transport	15/403	447/28928	0.0335570469798658	2.40877978916515	3.56788338728442	0.00166796792009785	0.0140148783818873	0.00943675403771752	Pde4d/Cacna2d1/Gem/Tgfb2/Cacna1c/Abl1/Nol3/Kcnab2/Gpd1l/Cxcl12/Cemip/Pkd2/Ednra/Fxyd1/Cxcl1	15
GO:0001958	GO:0001958	endochondral ossification	4/403	37/28928	0.108108108108108	7.76017705049963	4.89067765721218	0.00170411152911977	0.0142064875030337	0.00956577179287545	Col2a1/Col1a1/Sik3/Foxc1	4
GO:0033687	GO:0033687	osteoblast proliferation	4/403	37/28928	0.108108108108108	7.76017705049963	4.89067765721218	0.00170411152911977	0.0142064875030337	0.00956577179287545	Fbln5/Plxnb1/Abl1/Mn1	4
GO:0036075	GO:0036075	replacement ossification	4/403	37/28928	0.108108108108108	7.76017705049963	4.89067765721218	0.00170411152911977	0.0142064875030337	0.00956577179287545	Col2a1/Col1a1/Sik3/Foxc1	4
GO:0051450	GO:0051450	myoblast proliferation	4/403	37/28928	0.108108108108108	7.76017705049963	4.89067765721218	0.00170411152911977	0.0142064875030337	0.00956577179287545	Abl1/Hgf/Megf10/Fgf7	4
GO:0035924	GO:0035924	cellular response to vascular endothelial growth factor stimulus	5/403	62/28928	0.0806451612903226	5.78884175138077	4.48667303212764	0.00172695010961577	0.0143219387442214	0.00964350953249405	Nr4a1/Adgra2/Emilin1/Nrp2/Foxc1	5
GO:0061005	GO:0061005	cell differentiation involved in kidney development	5/403	62/28928	0.0806451612903226	5.78884175138077	4.48667303212764	0.00172695010961577	0.0143219387442214	0.00964350953249405	Notch2/Acta2/Ednra/Fat4/Cited1	5
GO:0001933	GO:0001933	negative regulation of protein phosphorylation	12/403	316/28928	0.0379746835443038	2.72588497659955	3.6666771808619	0.00172804613017132	0.0143219387442214	0.00964350953249405	Pkia/Dusp6/Pde4d/Cd109/Abl1/Gadd45a/Gpd1l/Hgf/Pid1/Hmgcr/Actb/Spry1	12
GO:0010810	GO:0010810	regulation of cell-substrate adhesion	10/403	235/28928	0.0425531914893617	3.05453777519666	3.75881955000414	0.00180180082994147	0.0148753324332377	0.0100161306845992	Fn1/Abl1/Fmn1/Lrp1/Plau/Col1a1/Col8a1/Emilin1/Nedd9/Fzd7	10
GO:0045216	GO:0045216	cell-cell junction organization	10/403	235/28928	0.0425531914893617	3.05453777519666	3.75881955000414	0.00180180082994147	0.0148753324332377	0.0100161306845992	Cdh2/Tgfb2/Cldn1/Cdh11/Cd9/Jam3/Trpv4/Actb/Snai1/Cdh19	10
GO:0010827	GO:0010827	regulation of D-glucose transmembrane transport	6/403	92/28928	0.0652173913043478	4.68141115546445	4.20370395716108	0.00183414416815384	0.0151130641321767	0.0101762045367387	Clip3/Repin1/Pid1/C3/Ednra/Irs1	6
GO:0009150	GO:0009150	purine ribonucleotide metabolic process	13/403	362/28928	0.0359116022099447	2.57779361967564	3.59063416730841	0.00185298785640811	0.0152236625760257	0.010250674702167	Enpp3/Papss2/Pde4d/Slc25a25/Pde7b/Pde8b/Pde10a/Slc25a13/Ctns/Pid1/Adcy7/Pnp/Pde7a	13
GO:0090497	GO:0090497	mesenchymal cell migration	5/403	63/28928	0.0793650793650794	5.69695537437473	4.436008014506	0.001854713820882	0.0152236625760257	0.010250674702167	Cdh2/Fn1/Sema3f/Nrp2/Ednra	5
GO:0032966	GO:0032966	negative regulation of collagen biosynthetic process	3/403	18/28928	0.166666666666667	11.9636062861869	5.53040621902494	0.00187439726017121	0.0152573786405423	0.0102733770188974	Got1/Fn1/Emilin1	3
GO:0051151	GO:0051151	negative regulation of smooth muscle cell differentiation	3/403	18/28928	0.166666666666667	11.9636062861869	5.53040621902494	0.00187439726017121	0.0152573786405423	0.0102733770188974	Ereg/Rcan1/Nfatc1	3
GO:0060712	GO:0060712	spongiotrophoblast layer development	3/403	18/28928	0.166666666666667	11.9636062861869	5.53040621902494	0.00187439726017121	0.0152573786405423	0.0102733770188974	Nrk/Cited1/Adm	3
GO:0061577	GO:0061577	calcium ion transmembrane transport via high voltage-gated calcium channel	3/403	18/28928	0.166666666666667	11.9636062861869	5.53040621902494	0.00187439726017121	0.0152573786405423	0.0102733770188974	Pde4d/Cacna2d1/Cacna1c	3
GO:0010977	GO:0010977	negative regulation of neuron projection development	8/403	160/28928	0.05	3.58908188585608	3.90339352044433	0.00188109418315759	0.0152573786405423	0.0102733770188974	Lrp1/Sema3f/Xylt1/Runx1t1/Cspg4/Trpv4/Dpysl3/Wnt5a	8
GO:0051150	GO:0051150	regulation of smooth muscle cell differentiation	4/403	38/28928	0.105263157894737	7.55596186496017	4.80668697298858	0.00188389229223597	0.0152573786405423	0.0102733770188974	Ereg/Notch2/Rcan1/Nfatc1	4
GO:1902229	GO:1902229	regulation of intrinsic apoptotic signaling pathway in response to DNA damage	4/403	38/28928	0.105263157894737	7.55596186496017	4.80668697298858	0.00188389229223597	0.0152573786405423	0.0102733770188974	Cxcl12/Ackr3/Snai1/Cd44	4
GO:0034614	GO:0034614	cellular response to reactive oxygen species	8/403	161/28928	0.0496894409937888	3.56678945178244	3.88192635082006	0.00195596812794697	0.0158110516604442	0.0106461862551793	Fbln5/Sod3/Net1/Abl1/Foxp1/Hgf/Klf4/Ednra	8
GO:0002274	GO:0002274	myeloid leukocyte activation	11/403	279/28928	0.039426523297491	2.83010041178616	3.65101553601361	0.00198345640486035	0.0160028869028505	0.0107753562664363	Enpp3/Fn1/Mfhas1/Foxp1/Ldlr/Notch2/Tlr2/Cplx2/Cnr1/Tlr4/Wnt5a	11
GO:0090303	GO:0090303	positive regulation of wound healing	5/403	64/28928	0.078125	5.60794044665012	4.38641765599888	0.00198925839737207	0.0160193587387619	0.0107864473840193	Hbegf/Adra2a/Plau/Cldn1/Emilin1	5
GO:0043405	GO:0043405	regulation of MAP kinase activity	8/403	162/28928	0.0493827160493827	3.54477223294428	3.86062910879181	0.0020331706072967	0.0163420882775169	0.0110037535350218	Vangl2/Adra2a/Arhgef5/Hmgcr/Fgf2/Spry1/Tlr4/Wnt5a	8
GO:0032535	GO:0032535	regulation of cellular component size	14/403	411/28928	0.0340632603406326	2.44511661323529	3.5072221978818	0.00205194794822499	0.0164619552908445	0.0110844645830371	Cdc42ep3/Eps8/Arhgap28/Fn1/Abl1/Fmn1/Lrp1/Sema3f/Vill/Cxcl12/Tlr2/Ssh3/Pfn2/Wnt5a	14
GO:0019218	GO:0019218	regulation of steroid metabolic process	7/403	127/28928	0.0551181102362205	3.95646822062875	3.96883173148927	0.00206631991511637	0.0164841251655351	0.0110993924082242	Dhcr7/Egr1/Stard4/Pde8b/Ldlr/Fdps/Snai1	7
GO:0032963	GO:0032963	collagen metabolic process	7/403	127/28928	0.0551181102362205	3.95646822062875	3.96883173148927	0.00206631991511637	0.0164841251655351	0.0110993924082242	Got1/Fn1/Col1a2/Col1a1/Emilin1/Mmp28/Mmp11	7
GO:0048145	GO:0048145	regulation of fibroblast proliferation	7/403	127/28928	0.0551181102362205	3.95646822062875	3.96883173148927	0.00206631991511637	0.0164841251655351	0.0110993924082242	Fn1/Ereg/Fndc3b/Abl1/Btc/Agtr2/Wnt5a	7
GO:0050931	GO:0050931	pigment cell differentiation	4/403	39/28928	0.102564102564103	7.36221925303811	4.72569920512361	0.00207638705704224	0.0165334745102802	0.0111326212109003	Rab27a/Cited1/Rab32/Mreg	4
GO:0002285	GO:0002285	lymphocyte activation involved in immune response	10/403	240/28928	0.0416666666666667	2.99090157154673	3.68126149697556	0.00210153217908233	0.0167024759009155	0.0112464163157882	Itm2a/St3gal1/Fgl2/Abl1/Foxp1/Notch2/Rab27a/Tmem98/Loxl3/Tlr4	10
GO:0014074	GO:0014074	response to purine-containing compound	8/403	163/28928	0.049079754601227	3.52302516403051	3.83949927065452	0.00211275166955977	0.016729223257109	0.0112644263344754	Pde4d/Hcn1/Col1a1/Thbd/Crem/Pkd2/Cited1/Irs1	8
GO:2000377	GO:2000377	regulation of reactive oxygen species metabolic process	8/403	163/28928	0.049079754601227	3.52302516403051	3.83949927065452	0.00211275166955977	0.016729223257109	0.0112644263344754	Fbln5/Plau/Ctns/Gadd45a/Pid1/Rab27a/Tlr4/Cxcl1	8
GO:2000630	GO:2000630	positive regulation of miRNA metabolic process	5/403	65/28928	0.0769230769230769	5.52166443977858	4.33786135796443	0.00213079372310625	0.0168407815592442	0.0113395428092267	Tgfb2/Egr1/Notch2/Klf4/Smad6	5
GO:0033273	GO:0033273	response to vitamin	6/403	95/28928	0.0631578947368421	4.5335771189761	4.10036818408351	0.00215916507553444	0.0170334133736606	0.0114692491829071	Rbp1/Tnc/Abca1/Col1a1/Tyms/Mn1	6
GO:0045667	GO:0045667	regulation of osteoblast differentiation	8/403	164/28928	0.048780487804878	3.50154330327422	3.81853436584282	0.00219476183639218	0.0171568003283979	0.0115523303422002	Fndc3b/Fbn2/Cd276/Fgf2/Cebpd/Smad6/Cited1/Nfatc1	8
GO:0007614	GO:0007614	short-term memory	3/403	19/28928	0.157894736842105	11.3339427974402	5.35571814625822	0.00220299760085297	0.0171568003283979	0.0115523303422002	Npas4/Rcan1/Aph1c	3
GO:0010713	GO:0010713	negative regulation of collagen metabolic process	3/403	19/28928	0.157894736842105	11.3339427974402	5.35571814625822	0.00220299760085297	0.0171568003283979	0.0115523303422002	Got1/Fn1/Emilin1	3
GO:0016322	GO:0016322	neuron remodeling	3/403	19/28928	0.157894736842105	11.3339427974402	5.35571814625822	0.00220299760085297	0.0171568003283979	0.0115523303422002	C3/Cspg4/Ednra	3
GO:0021783	GO:0021783	preganglionic parasympathetic fiber development	3/403	19/28928	0.157894736842105	11.3339427974402	5.35571814625822	0.00220299760085297	0.0171568003283979	0.0115523303422002	Sema3f/Ackr3/Nrp2	3
GO:0030214	GO:0030214	hyaluronan catabolic process	3/403	19/28928	0.157894736842105	11.3339427974402	5.35571814625822	0.00220299760085297	0.0171568003283979	0.0115523303422002	Cemip/Fgf2/Cd44	3
GO:0033604	GO:0033604	negative regulation of catecholamine secretion	3/403	19/28928	0.157894736842105	11.3339427974402	5.35571814625822	0.00220299760085297	0.0171568003283979	0.0115523303422002	Agtr2/Abat/Cnr1	3
GO:1901292	GO:1901292	nucleoside phosphate catabolic process	9/403	202/28928	0.0445544554455446	3.19819177947571	3.72644812920441	0.0022094272498528	0.0171754746065199	0.0115649044484227	Enpp3/Pde4d/Pde7b/Pde8b/Pde10a/Vnn1/Pnp/Pde7a/Nudt16	9
GO:0001841	GO:0001841	neural tube formation	7/403	129/28928	0.0542635658914729	3.89512762806086	3.91710541650664	0.00225747904647405	0.017453326005995	0.0117519924305254	Vangl2/Tgfb2/Abl1/Cdk20/Ipmk/Adm/Wnt5a	7
GO:0030048	GO:0030048	actin filament-based movement	7/403	129/28928	0.0542635658914729	3.89512762806086	3.91710541650664	0.00225747904647405	0.017453326005995	0.0117519924305254	Pde4d/Cacna2d1/Cacna1c/Gpd1l/Acta2/Myo1d/Fxyd1	7
GO:2000106	GO:2000106	regulation of leukocyte apoptotic process	7/403	129/28928	0.0542635658914729	3.89512762806086	3.91710541650664	0.00225747904647405	0.017453326005995	0.0117519924305254	St3gal1/Tgfb2/Foxp1/Cxcl12/Pnp/Cd44/Wnt5a	7
GO:1903035	GO:1903035	negative regulation of response to wounding	6/403	96/28928	0.0625	4.4863523573201	4.06687575114091	0.00227660334601916	0.017453326005995	0.0117519924305254	Cd109/Plau/Xylt1/Thbd/Fgf2/Cd9	6
GO:0006584	GO:0006584	catecholamine metabolic process	5/403	66/28928	0.0757575757575758	5.4380028573577	4.29030066247792	0.00227953040513464	0.017453326005995	0.0117519924305254	Nr4a2/Tgfb2/Agtr2/Abat/Ednra	5
GO:0009712	GO:0009712	catechol-containing compound metabolic process	5/403	66/28928	0.0757575757575758	5.4380028573577	4.29030066247792	0.00227953040513464	0.017453326005995	0.0117519924305254	Nr4a2/Tgfb2/Agtr2/Abat/Ednra	5
GO:0044319	GO:0044319	wound healing, spreading of cells	4/403	40/28928	0.1	7.17816377171216	4.64752857560981	0.00228204286040827	0.017453326005995	0.0117519924305254	Hbegf/Itgb5/Arhgap24/Cd44	4
GO:0060674	GO:0060674	placenta blood vessel development	4/403	40/28928	0.1	7.17816377171216	4.64752857560981	0.00228204286040827	0.017453326005995	0.0117519924305254	Vash2/Nsdhl/Notch2/Pkd2	4
GO:0090505	GO:0090505	epiboly involved in wound healing	4/403	40/28928	0.1	7.17816377171216	4.64752857560981	0.00228204286040827	0.017453326005995	0.0117519924305254	Hbegf/Itgb5/Arhgap24/Cd44	4
GO:0007163	GO:0007163	establishment or maintenance of cell polarity	10/403	243/28928	0.0411522633744856	2.9539768607869	3.63568727755838	0.00229983419719281	0.0175578739785688	0.0118223885820608	Vangl2/Arhgef2/Abl1/BC034090/Ehbp1l1/Amot/Jam3/Actb/Spry1/Wnt5a	10
GO:0051235	GO:0051235	maintenance of location	13/403	372/28928	0.0349462365591398	2.508498092265	3.48063868597042	0.00234778894250623	0.0178919157335895	0.0120473116812531	Pde4d/Tgfb2/Cacna1c/Stard4/Abl1/Nol3/Fbn2/C3/Cemip/Fgf2/Mest/Pkd2/Ednra	13
GO:0008306	GO:0008306	associative learning	7/403	130/28928	0.0538461538461538	3.86516510784501	3.89163015946966	0.00235803126950255	0.0179289282273025	0.0120722336099331	Cacna1c/Pde8b/Abl1/Synpo/Ctns/Hmgcr/Abca7	7
GO:0008154	GO:0008154	actin polymerization or depolymerization	9/403	204/28928	0.0441176470588235	3.16683695810831	3.69156273609252	0.00236106308345462	0.0179289282273025	0.0120722336099331	Cdc42ep3/Eps8/Arhgap28/Abl1/Fmn1/Vill/Tlr2/Ssh3/Pfn2	9
GO:0035050	GO:0035050	embryonic heart tube development	6/403	97/28928	0.0618556701030928	4.44010130209	4.03383973843805	0.00239878836222459	0.0181482634526751	0.0122199204122905	Vangl2/Notch2/Pkd2/Ednra/Foxc1/Wnt5a	6
GO:0048678	GO:0048678	response to axon injury	6/403	97/28928	0.0618556701030928	4.44010130209	4.03383973843805	0.00239878836222459	0.0181482634526751	0.0122199204122905	Tnc/Lrp1/Xylt1/Fgf2/Klf4/Dpysl3	6
GO:0050878	GO:0050878	regulation of body fluid levels	13/403	373/28928	0.0348525469168901	2.50177289630719	3.46983633081755	0.00240272783739642	0.0181482634526751	0.0122199204122905	Papss2/Adra2a/Plau/Ctns/Btc/Thbd/Emilin1/Cd9/Rab27a/Trpv4/Tyro3/Tlr4/Adm	13
GO:0048008	GO:0048008	platelet-derived growth factor receptor signaling pathway	5/403	67/28928	0.0746268656716418	5.35683863560609	4.24369910877558	0.00243567963391122	0.0183321470679537	0.0123437362886518	Lox/Abl1/Lrp1/Cspg4/Csrnp1	5
GO:1903053	GO:1903053	regulation of extracellular matrix organization	5/403	67/28928	0.0746268656716418	5.35683863560609	4.24369910877558	0.00243567963391122	0.0183321470679537	0.0123437362886518	Tnfrsf1b/Tgfb2/Abl1/Slc2a10/Emilin1	5
GO:0048839	GO:0048839	inner ear development	10/403	245/28928	0.0408163265306122	2.92986276396415	3.60569158790629	0.00244019250813553	0.0183337214896955	0.012344796407072	Vangl2/Tgfb2/Mafb/Col2a1/Fgf2/Cebpd/Eya1/Fat4/Prrx2/Wnt5a	10
GO:0051147	GO:0051147	regulation of muscle cell differentiation	8/403	167/28928	0.0479041916167665	3.4386413277663	3.75660531290848	0.00245587911138704	0.0183867223453582	0.0123804839118115	Ereg/Foxp1/Notch2/Fdps/Rcan1/Megf10/Fzd7/Nfatc1	8
GO:0072175	GO:0072175	epithelial tube formation	8/403	167/28928	0.0479041916167665	3.4386413277663	3.75660531290848	0.00245587911138704	0.0183867223453582	0.0123804839118115	Vangl2/Tgfb2/Abl1/Cdk20/Ipmk/Fgf2/Adm/Wnt5a	8
GO:0032743	GO:0032743	positive regulation of interleukin-2 production	4/403	41/28928	0.0975609756097561	7.00308660654845	4.57200515015758	0.00250130263654631	0.0186285825728799	0.0125433376602663	Pde4d/Abl1/Cd276/Pnp	4
GO:0060351	GO:0060351	cartilage development involved in endochondral bone morphogenesis	4/403	41/28928	0.0975609756097561	7.00308660654845	4.57200515015758	0.00250130263654631	0.0186285825728799	0.0125433376602663	Col2a1/Col1a1/Sik3/Trpv4	4
GO:0090504	GO:0090504	epiboly	4/403	41/28928	0.0975609756097561	7.00308660654845	4.57200515015758	0.00250130263654631	0.0186285825728799	0.0125433376602663	Hbegf/Itgb5/Arhgap24/Cd44	4
GO:0060047	GO:0060047	heart contraction	10/403	246/28928	0.040650406504065	2.91795275272852	3.59080760739972	0.00251290435106046	0.0186710711293026	0.0125719468315665	Hbegf/Pde4d/Cacna2d1/Tgfb2/Cacna1c/Gpd1l/Agtr2/Ednra/Fxyd1/Adm	10
GO:0034765	GO:0034765	regulation of monoatomic ion transmembrane transport	13/403	375/28928	0.0346666666666667	2.48843010752688	3.4483362033266	0.00251577343385439	0.0186710711293026	0.0125719468315665	Pde4d/Cacna2d1/Gem/Tgfb2/Cacna1c/Abl1/Nol3/Kcnab2/Gpd1l/Cemip/Pkd2/Ednra/Fxyd1	13
GO:0007612	GO:0007612	learning	9/403	206/28928	0.0436893203883495	3.13609096822376	3.65710482882769	0.00252085420390397	0.0186762415802277	0.0125754282940747	Cacna1c/Pde8b/Abl1/Synpo/Ctns/Npas4/Tlr2/Hmgcr/Abca7	9
GO:0008064	GO:0008064	regulation of actin polymerization or depolymerization	8/403	168/28928	0.0476190476190476	3.41817322462484	3.73627644914894	0.00254812009552383	0.0188454715398116	0.0126893773031843	Cdc42ep3/Eps8/Arhgap28/Fmn1/Vill/Tlr2/Ssh3/Pfn2	8
GO:0030206	GO:0030206	chondroitin sulfate biosynthetic process	3/403	20/28928	0.15	10.7672456575682	5.19361174167011	0.00256517521526864	0.0189059626592464	0.0127301082892133	Chst3/Dse/Xylt1	3
GO:0040037	GO:0040037	negative regulation of fibroblast growth factor receptor signaling pathway	3/403	20/28928	0.15	10.7672456575682	5.19361174167011	0.00256517521526864	0.0189059626592464	0.0127301082892133	Sulf1/Spry1/Wnt5a	3
GO:0030072	GO:0030072	peptide hormone secretion	12/403	332/28928	0.036144578313253	2.59451702592006	3.47325726569131	0.0025943472518927	0.0189935743271063	0.0127891005785433	Acsl4/Cacna1c/Sybu/Adra2a/Pde8b/Lrp1/Dio2/Hmgcr/Abat/Cnr1/Trpv4/Irs1	12
GO:0042593	GO:0042593	glucose homeostasis	12/403	332/28928	0.036144578313253	2.59451702592006	3.47325726569131	0.0025943472518927	0.0189935743271063	0.0127891005785433	Cacna1c/Sybu/Sesn3/Adra2a/Pde8b/Lrp1/Fbn2/Col1a1/Slc39a14/Hmgcr/Cnr1/Trpv4	12
GO:0071695	GO:0071695	anatomical structure maturation	12/403	332/28928	0.036144578313253	2.59451702592006	3.47325726569131	0.0025943472518927	0.0189935743271063	0.0127891005785433	Plxnb1/Nr4a2/Ereg/Tgfb2/Xylt1/C3/Tyms/Cspg4/Ednra/Fat4/Mreg/Wnt5a	12
GO:0030837	GO:0030837	negative regulation of actin filament polymerization	5/403	68/28928	0.0735294117647059	5.27806159684718	4.1980221013133	0.00259945304506186	0.0189935743271063	0.0127891005785433	Eps8/Vill/Tlr2/Ssh3/Pfn2	5
GO:0032233	GO:0032233	positive regulation of actin filament bundle assembly	5/403	68/28928	0.0735294117647059	5.27806159684718	4.1980221013133	0.00259945304506186	0.0189935743271063	0.0127891005785433	Abl1/Synpo/Arhgef10l/Arhgef5/Pfn2	5
GO:0051924	GO:0051924	regulation of calcium ion transport	11/403	289/28928	0.0380622837370242	2.73217306189736	3.51765036910644	0.00260381394531223	0.0189935743271063	0.0127891005785433	Pde4d/Cacna2d1/Gem/Tgfb2/Cacna1c/Abl1/Nol3/Cxcl12/Cemip/Pkd2/Ednra	11
GO:0006937	GO:0006937	regulation of muscle contraction	8/403	169/28928	0.0473372781065089	3.39794734755605	3.71610091423299	0.00264304960565408	0.0191486246940245	0.0128935019251833	Pde4d/Cald1/Cacna1c/Adra2a/Nr4a1/Abat/Trpv4/Fxyd1	8
GO:0007224	GO:0007224	smoothened signaling pathway	8/403	169/28928	0.0473372781065089	3.39794734755605	3.71610091423299	0.00264304960565408	0.0191486246940245	0.0128935019251833	Gpr161/Nsdhl/Gorab/Cdk20/Gas1/Dzip1l/Ndst1/Prrx2	8
GO:0046660	GO:0046660	female sex differentiation	8/403	169/28928	0.0473372781065089	3.39794734755605	3.71610091423299	0.00264304960565408	0.0191486246940245	0.0128935019251833	Pde4d/Ereg/Gpr149/Fgf7/Tyro3/Fst/Foxc1/Wnt5a	8
GO:0050921	GO:0050921	positive regulation of chemotaxis	8/403	169/28928	0.0473372781065089	3.39794734755605	3.71610091423299	0.00264304960565408	0.0191486246940245	0.0128935019251833	Fn1/Cxcl12/Fgf2/Nedd9/Ednra/Trpv4/Rarres2/Wnt5a	8
GO:0033500	GO:0033500	carbohydrate homeostasis	12/403	333/28928	0.036036036036036	2.58672568349988	3.46154763285071	0.00265847997272189	0.0192277159317407	0.0129467570827757	Cacna1c/Sybu/Sesn3/Adra2a/Pde8b/Lrp1/Fbn2/Col1a1/Slc39a14/Hmgcr/Cnr1/Trpv4	12
GO:1901890	GO:1901890	positive regulation of cell junction assembly	7/403	133/28928	0.0526315789473684	3.77798093248008	3.81669919996606	0.00268048870939796	0.0193540371220937	0.0130318139752175	Srpx2/Abl1/Fmn1/Adgrl1/Cldn1/Flrt2/Il1rap	7
GO:0048247	GO:0048247	lymphocyte chemotaxis	4/403	42/28928	0.0952380952380952	6.83634644924967	4.49897313711833	0.002734604789042	0.0196527259531865	0.0132329325975866	Cxcl12/Cklf/Nedd9/Wnt5a	4
GO:0070570	GO:0070570	regulation of neuron projection regeneration	4/403	42/28928	0.0952380952380952	6.83634644924967	4.49897313711833	0.002734604789042	0.0196527259531865	0.0132329325975866	Lrp1/Xylt1/Hgf/Klf4	4
GO:0050680	GO:0050680	negative regulation of epithelial cell proliferation	8/403	170/28928	0.0470588235294118	3.37795942198219	3.69607652780825	0.00274072082863602	0.0196527259531865	0.0132329325975866	Cd109/Tgfb2/B4galt1/Gas1/Sulf1/Rap1gap/Nfatc1/Wnt5a	8
GO:0055001	GO:0055001	muscle cell development	10/403	249/28928	0.0401606425702811	2.88279669546673	3.546602315559	0.00274151968094283	0.0196527259531865	0.0132329325975866	Lox/Foxp1/Sorbs2/Fdps/Agtr2/Rcan1/Megf10/Ednra/Smad6/Adm	10
GO:0007249	GO:0007249	canonical NF-kappaB signal transduction	11/403	291/28928	0.0378006872852234	2.71339524016611	3.49165788899621	0.00274492299111407	0.0196527259531865	0.0132329325975866	Abl1/Trim68/Alpk1/Tspan6/Tlr2/Klf4/Tifa/Ednra/Optn/Tlr4/Wnt5a	11
GO:0061082	GO:0061082	myeloid leukocyte cytokine production	5/403	69/28928	0.072463768115942	5.20156795051606	4.15323678834468	0.00277106258265472	0.0198065882585723	0.0133365339769235	Spon2/Tgfb2/Tlr2/Tlr4/Wnt5a	5
GO:0050810	GO:0050810	regulation of steroid biosynthetic process	6/403	100/28928	0.06	4.30689826302729	3.93735861018764	0.00279502571113217	0.0199444045718979	0.0134293309756417	Dhcr7/Egr1/Stard4/Pde8b/Fdps/Snai1	6
GO:0002573	GO:0002573	myeloid leukocyte differentiation	11/403	292/28928	0.0376712328767123	2.70410279071348	3.4787436840148	0.00281775596737623	0.0200394664791698	0.0134933397963276	Cd109/Rbp1/Mafb/Foxp1/Tnfrsf11b/Notch2/Inpp4b/Tlr2/Nedd9/Nfatc1/Tlr4	11
GO:0007626	GO:0007626	locomotory behavior	11/403	292/28928	0.0376712328767123	2.70410279071348	3.4787436840148	0.00281775596737623	0.0200394664791698	0.0134933397963276	Etv5/Eps8/Nr4a2/Cacna1c/Egr1/Ctns/Cxcl12/Glrb/Rcan1/Aph1c/Abat	11
GO:0030832	GO:0030832	regulation of actin filament length	8/403	171/28928	0.0467836257309941	3.35820527331563	3.67620115352283	0.00284118736460857	0.0201724302887209	0.0135828694185234	Cdc42ep3/Eps8/Arhgap28/Fmn1/Vill/Tlr2/Ssh3/Pfn2	8
GO:0009314	GO:0009314	response to radiation	15/403	474/28928	0.0316455696202532	2.27157081383296	3.31779426901251	0.00291307065896274	0.0206483876991369	0.0139033497603529	Cacna1c/Egr1/Net1/Pde8b/Synpo/Ccdc66/Ctns/Gadd45a/Thbd/Hmgcr/Slc1a3/Pnp/Eya1/Mme/Abca7	15
GO:0042326	GO:0042326	negative regulation of phosphorylation	12/403	337/28928	0.0356083086053412	2.55602270802807	3.41513285045574	0.00292803988026322	0.0206832007157113	0.0139267906968899	Pkia/Dusp6/Pde4d/Cd109/Abl1/Gadd45a/Gpd1l/Hgf/Pid1/Hmgcr/Actb/Spry1	12
GO:0008589	GO:0008589	regulation of smoothened signaling pathway	6/403	101/28928	0.0594059405940594	4.26425570596762	3.90603858533527	0.00293740291854586	0.0206832007157113	0.0139267906968899	Gpr161/Gorab/Cdk20/Gas1/Ndst1/Prrx2	6
GO:0014033	GO:0014033	neural crest cell differentiation	6/403	101/28928	0.0594059405940594	4.26425570596762	3.90603858533527	0.00293740291854586	0.0206832007157113	0.0139267906968899	Cdh2/Fn1/Sema3f/Nrp2/Ednra/Foxc1	6
GO:0034446	GO:0034446	substrate adhesion-dependent cell spreading	6/403	101/28928	0.0594059405940594	4.26425570596762	3.90603858533527	0.00293740291854586	0.0206832007157113	0.0139267906968899	Fn1/Fndc3b/Abl1/Nedd9/Fzd7/Tyro3	6
GO:0060038	GO:0060038	cardiac muscle cell proliferation	5/403	70/28928	0.0714285714285714	5.12725983693726	4.1093119500405	0.0029507203640751	0.0207426877078546	0.0139668455655804	Tgfb2/Abl1/Foxp1/Fgf2/Foxc1	5
GO:0051546	GO:0051546	keratinocyte migration	3/403	21/28928	0.142857142857143	10.2545196738745	5.04258715814841	0.00296202650717408	0.0207878631310734	0.0139972639071349	Hbegf/Epb41l4b/Fgf7	3
GO:0038084	GO:0038084	vascular endothelial growth factor signaling pathway	4/403	43/28928	0.0930232558139535	6.67736164810433	4.42828940473163	0.00298238278597964	0.0207936999480741	0.0140011940594272	Adgra2/Emilin1/Nrp2/Foxc1	4
GO:0046839	GO:0046839	phospholipid dephosphorylation	4/403	43/28928	0.0930232558139535	6.67736164810433	4.42828940473163	0.00298238278597964	0.0207936999480741	0.0140011940594272	Mtmr11/Plpp5/Plppr2/Inpp4b	4
GO:0061081	GO:0061081	positive regulation of myeloid leukocyte cytokine production involved in immune response	4/403	43/28928	0.0930232558139535	6.67736164810433	4.42828940473163	0.00298238278597964	0.0207936999480741	0.0140011940594272	Spon2/Tlr2/Tlr4/Wnt5a	4
GO:1902882	GO:1902882	regulation of response to oxidative stress	4/403	43/28928	0.0930232558139535	6.67736164810433	4.42828940473163	0.00298238278597964	0.0207936999480741	0.0140011940594272	Fbln5/Ggt7/Sesn3/Fut8	4
GO:0009259	GO:0009259	ribonucleotide metabolic process	13/403	383/28928	0.0339425587467363	2.43645245515034	3.36369812845685	0.00301243377050452	0.0209689017358648	0.0141191641290417	Enpp3/Papss2/Pde4d/Slc25a25/Pde7b/Pde8b/Pde10a/Slc25a13/Ctns/Pid1/Adcy7/Pnp/Pde7a	13
GO:0002366	GO:0002366	leukocyte activation involved in immune response	12/403	339/28928	0.0353982300884956	2.5409429280397	3.39217551557837	0.00307090473499237	0.0213307993594342	0.0143628436507186	Itm2a/Enpp3/St3gal1/Fgl2/Abl1/Foxp1/Notch2/Cplx2/Rab27a/Tmem98/Loxl3/Tlr4	12
GO:0010038	GO:0010038	response to metal ion	13/403	384/28928	0.0338541666666667	2.43010752688172	3.35326813940731	0.00307977806960824	0.0213307993594342	0.0143628436507186	Ggh/Sod3/Fn1/Tnfrsf11b/Slc25a13/Hcn1/Cldn1/Adcy7/S100a16/Abat/Pkd2/Nfatc1/Wnt5a	13
GO:0030516	GO:0030516	regulation of axon extension	6/403	102/28928	0.0588235294117647	4.22244927747774	3.87512199358712	0.00308513268891589	0.0213307993594342	0.0143628436507186	Fn1/Abl1/Lrp1/Sema3f/Cxcl12/Wnt5a	6
GO:0043406	GO:0043406	positive regulation of MAP kinase activity	6/403	102/28928	0.0588235294117647	4.22244927747774	3.87512199358712	0.00308513268891589	0.0213307993594342	0.0143628436507186	Vangl2/Adra2a/Arhgef5/Fgf2/Tlr4/Wnt5a	6
GO:0015711	GO:0015711	organic anion transport	15/403	477/28928	0.0314465408805031	2.25728420494093	3.29105602577769	0.00308946084619035	0.0213307993594342	0.0143628436507186	Acsl4/Slc25a25/Rbp1/Slc35b3/Slc25a13/Ctns/Slc2a10/Slc1a4/Slc39a14/Repin1/Agtr2/Abat/Slc1a3/Ttyh3/Slc4a8	15
GO:0051148	GO:0051148	negative regulation of muscle cell differentiation	5/403	71/28928	0.0704225352112676	5.05504490965645	4.06621789527491	0.0031386385465998	0.0215654842072825	0.0145208659413998	Ereg/Foxp1/Rcan1/Fzd7/Nfatc1	5
GO:0060350	GO:0060350	endochondral bone morphogenesis	5/403	71/28928	0.0704225352112676	5.05504490965645	4.06621789527491	0.0031386385465998	0.0215654842072825	0.0145208659413998	Col2a1/Col1a1/Sik3/Trpv4/Foxc1	5
GO:0061045	GO:0061045	negative regulation of wound healing	5/403	71/28928	0.0704225352112676	5.05504490965645	4.06621789527491	0.0031386385465998	0.0215654842072825	0.0145208659413998	Cd109/Plau/Thbd/Fgf2/Cd9	5
GO:0022409	GO:0022409	positive regulation of cell-cell adhesion	12/403	340/28928	0.0352941176470588	2.53346956648664	3.38075833513479	0.00314442627600053	0.0215704604440616	0.0145242166320899	Pde4d/Abl1/Vnn1/Cd276/Megf10/Emilin1/Ephb6/Pnp/Rap1gap/Actb/Cd44/Wnt5a	12
GO:0070252	GO:0070252	actin-mediated cell contraction	6/403	103/28928	0.058252427184466	4.18145462429835	3.84459929663392	0.00323833794371831	0.0220717733504126	0.0148617697998207	Pde4d/Cacna2d1/Cacna1c/Gpd1l/Acta2/Fxyd1	6
GO:0010559	GO:0010559	regulation of glycoprotein biosynthetic process	4/403	44/28928	0.0909090909090909	6.52560342882924	4.35982218431193	0.00324506477740505	0.0220717733504126	0.0148617697998207	Itm2a/Hbegf/Slc2a10/Abca7	4
GO:0045880	GO:0045880	positive regulation of smoothened signaling pathway	4/403	44/28928	0.0909090909090909	6.52560342882924	4.35982218431193	0.00324506477740505	0.0220717733504126	0.0148617697998207	Gorab/Gas1/Ndst1/Prrx2	4
GO:0097178	GO:0097178	ruffle assembly	4/403	44/28928	0.0909090909090909	6.52560342882924	4.35982218431193	0.00324506477740505	0.0220717733504126	0.0148617697998207	Eps8/Arhgap24/Cspg4/Pfn2	4
GO:2000403	GO:2000403	positive regulation of lymphocyte migration	4/403	44/28928	0.0909090909090909	6.52560342882924	4.35982218431193	0.00324506477740505	0.0220717733504126	0.0148617697998207	Abl1/Cxcl12/Nedd9/Wnt5a	4
GO:0034764	GO:0034764	positive regulation of transmembrane transport	10/403	255/28928	0.0392156862745098	2.81496618498516	3.46013828029551	0.00324859199312411	0.0220717733504126	0.0148617697998207	Cacna1c/Abl1/Clip3/Repin1/C3/Cemip/Pkd2/Ednra/Irs1/Fxyd1	10
GO:0030900	GO:0030900	forebrain development	15/403	480/28928	0.03125	2.24317617866005	3.26451616225681	0.00327455623968865	0.0222127541099899	0.0149566975413201	Cdh2/Nr4a2/Aplp1/Cxcl12/Fgf2/Lrp8/Nrp2/Akna/Dlx1/Zswim6/Fat4/Tyro3/Tubb2a/Ndst1/Wnt5a	15
GO:0003014	GO:0003014	renal system process	7/403	138/28928	0.0507246376811594	3.64109756536124	3.6965326793828	0.00329189760562558	0.0222948868043958	0.0150120006281143	Cacna1c/Ctns/Btc/Sulf1/Agtr2/Ednra/Adm	7
GO:0050994	GO:0050994	regulation of lipid catabolic process	5/403	72/28928	0.0694444444444444	4.98483595257789	4.02392636629529	0.0033350291957604	0.0225484311826916	0.0151827217624993	Adra2a/Ldlr/Cnr1/Rarres2/Irs1	5
GO:0003015	GO:0003015	heart process	10/403	256/28928	0.0390625	2.80397022332506	3.44597202702561	0.00333992020569915	0.0225484311826916	0.0151827217624993	Hbegf/Pde4d/Cacna2d1/Tgfb2/Cacna1c/Gpd1l/Agtr2/Ednra/Fxyd1/Adm	10
GO:0001502	GO:0001502	cartilage condensation	3/403	22/28928	0.136363636363636	9.78840514324385	4.90138486217331	0.00339458215358519	0.0226122269486225	0.0152256778935005	Tgfb2/Sulf1/Col2a1	3
GO:0015810	GO:0015810	aspartate transmembrane transport	3/403	22/28928	0.136363636363636	9.78840514324385	4.90138486217331	0.00339458215358519	0.0226122269486225	0.0152256778935005	Slc25a13/Slc1a4/Slc1a3	3
GO:0048486	GO:0048486	parasympathetic nervous system development	3/403	22/28928	0.136363636363636	9.78840514324385	4.90138486217331	0.00339458215358519	0.0226122269486225	0.0152256778935005	Sema3f/Ackr3/Nrp2	3
GO:0051797	GO:0051797	regulation of hair follicle development	3/403	22/28928	0.136363636363636	9.78840514324385	4.90138486217331	0.00339458215358519	0.0226122269486225	0.0152256778935005	Tgfb2/Fst/Wnt5a	3
GO:0060602	GO:0060602	branch elongation of an epithelium	3/403	22/28928	0.136363636363636	9.78840514324385	4.90138486217331	0.00339458215358519	0.0226122269486225	0.0152256778935005	Tnc/Spry1/Wnt5a	3
GO:0090201	GO:0090201	negative regulation of release of cytochrome c from mitochondria	3/403	22/28928	0.136363636363636	9.78840514324385	4.90138486217331	0.00339458215358519	0.0226122269486225	0.0152256778935005	Nol3/Hgf/Higd1a	3
GO:0032651	GO:0032651	regulation of interleukin-1 beta production	6/403	104/28928	0.0576923076923077	4.14124832983394	3.81446127390151	0.00339714207678836	0.0226122269486225	0.0152256778935005	Egr1/S1pr3/Foxp1/Tlr2/Tlr4/Wnt5a	6
GO:0071260	GO:0071260	cellular response to mechanical stimulus	6/403	104/28928	0.0576923076923077	4.14124832983394	3.81446127390151	0.00339714207678836	0.0226122269486225	0.0152256778935005	Got1/Gadd45a/Col1a1/Fgf2/Ednra/Tlr4	6
GO:0099068	GO:0099068	postsynapse assembly	6/403	104/28928	0.0576923076923077	4.14124832983394	3.81446127390151	0.00339714207678836	0.0226122269486225	0.0152256778935005	Cdh2/Abl1/Flrt2/Mark1/Il1rap/Wnt5a	6
GO:0001569	GO:0001569	branching involved in blood vessel morphogenesis	4/403	45/28928	0.0888888888888889	6.3805900192997	4.29344993241171	0.00352307323438952	0.0232370473078025	0.0156463933565016	Vangl2/Abl1/Cxcl12/Ednra	4
GO:0002335	GO:0002335	mature B cell differentiation	4/403	45/28928	0.0888888888888889	6.3805900192997	4.29344993241171	0.00352307323438952	0.0232370473078025	0.0156463933565016	Itm2a/St3gal1/Notch2/Nfatc1	4
GO:0010453	GO:0010453	regulation of cell fate commitment	4/403	45/28928	0.0888888888888889	6.3805900192997	4.29344993241171	0.00352307323438952	0.0232370473078025	0.0156463933565016	Fgf2/Fzd7/Loxl3/Glis1	4
GO:0051281	GO:0051281	positive regulation of release of sequestered calcium ion into cytosol	4/403	45/28928	0.0888888888888889	6.3805900192997	4.29344993241171	0.00352307323438952	0.0232370473078025	0.0156463933565016	Abl1/Cemip/Pkd2/Ednra	4
GO:0051938	GO:0051938	L-glutamate import	4/403	45/28928	0.0888888888888889	6.3805900192997	4.29344993241171	0.00352307323438952	0.0232370473078025	0.0156463933565016	Slc25a13/Slc1a4/Slc1a3/Ttyh3	4
GO:0008652	GO:0008652	amino acid biosynthetic process	5/403	73/28928	0.0684931506849315	4.91655052856997	3.98241045057304	0.00354010415557836	0.0232370473078025	0.0156463933565016	Got1/Mthfd2l/Oat/Abat/Slc1a3	5
GO:0014911	GO:0014911	positive regulation of smooth muscle cell migration	5/403	73/28928	0.0684931506849315	4.91655052856997	3.98241045057304	0.00354010415557836	0.0232370473078025	0.0156463933565016	Pde4d/Egr1/Lrp1/Plau/Tlr4	5
GO:0086003	GO:0086003	cardiac muscle cell contraction	5/403	73/28928	0.0684931506849315	4.91655052856997	3.98241045057304	0.00354010415557836	0.0232370473078025	0.0156463933565016	Pde4d/Cacna2d1/Cacna1c/Gpd1l/Fxyd1	5
GO:0099084	GO:0099084	postsynaptic specialization organization	5/403	73/28928	0.0684931506849315	4.91655052856997	3.98241045057304	0.00354010415557836	0.0232370473078025	0.0156463933565016	Mpp2/Cdh2/Abl1/Il1rap/Wnt5a	5
GO:0042475	GO:0042475	odontogenesis of dentin-containing tooth	6/403	105/28928	0.0571428571428571	4.10180786954981	3.78469900899751	0.00356166890538566	0.0233426300568352	0.0157174862626331	Tnc/Tnfrsf11b/Dlx1/Fst/Foxc1/Adm	6
GO:0050770	GO:0050770	regulation of axonogenesis	8/403	178/28928	0.0449438202247191	3.22614102099423	3.54107514829967	0.00362730669057467	0.023736292629567	0.0159825543403929	Cdh2/Plxnb1/Fn1/Lrp1/Sema3f/Cxcl12/Chodl/Wnt5a	8
GO:0019693	GO:0019693	ribose phosphate metabolic process	13/403	392/28928	0.0331632653061225	2.38051349572087	3.27098487734866	0.00366393010134789	0.0239391752020583	0.0161191629418357	Enpp3/Papss2/Pde4d/Slc25a25/Pde7b/Pde8b/Pde10a/Slc25a13/Ctns/Pid1/Adcy7/Pnp/Pde7a	13
GO:0002040	GO:0002040	sprouting angiogenesis	7/403	141/28928	0.049645390070922	3.56362740439611	3.62708432233907	0.00370660354190349	0.0241809051891407	0.0162819289944177	Srpx2/Nr4a1/Abl1/Adgra2/Fgf2/Klf4/Plk2	7
GO:0043627	GO:0043627	response to estrogen	6/403	106/28928	0.0566037735849057	4.06311156889367	3.7553038768597	0.00373204262120954	0.0242725214753476	0.0163436177465585	Tgfb2/Tnfrsf11b/Rcan1/Smad6/Cited1/Mme	6
GO:0071496	GO:0071496	cellular response to external stimulus	6/403	106/28928	0.0566037735849057	4.06311156889367	3.7553038768597	0.00373204262120954	0.0242725214753476	0.0163436177465585	Got1/Gadd45a/Col1a1/Fgf2/Ednra/Tlr4	6
GO:0007584	GO:0007584	response to nutrient	8/403	179/28928	0.0446927374301676	3.20811788679873	3.52231988152199	0.00375211177100162	0.0243414903537197	0.0163900571321686	Rbp1/Tnc/Tnfrsf11b/Abca1/Col1a1/Tyms/Mn1/Cnr1	8
GO:0099024	GO:0099024	plasma membrane invagination	5/403	74/28928	0.0675675675675676	4.85011065656227	3.94164449920395	0.00375407492074973	0.0243414903537197	0.0163900571321686	Abca1/C3/Megf10/Snx33/Abca7	5
GO:0007616	GO:0007616	long-term memory	4/403	46/28928	0.0869565217391304	6.24188154061927	4.22906032941323	0.00381682460897761	0.0246358679306737	0.0165882728221116	Egr1/Ldlr/Ctns/Npas4	4
GO:0017145	GO:0017145	stem cell division	4/403	46/28928	0.0869565217391304	6.24188154061927	4.22906032941323	0.00381682460897761	0.0246358679306737	0.0165882728221116	Vangl2/Etv5/Tgfb2/Fzd7	4
GO:0044331	GO:0044331	cell-cell adhesion mediated by cadherin	4/403	46/28928	0.0869565217391304	6.24188154061927	4.22906032941323	0.00381682460897761	0.0246358679306737	0.0165882728221116	Cdh2/Cdh11/Cdh19/Wnt5a	4
GO:0044703	GO:0044703	multi-organism reproductive process	10/403	261/28928	0.0383141762452107	2.75025431866366	3.37614960287162	0.0038276505151067	0.024668367918842	0.016610156308091	Acsl4/Arhgdib/Adra2a/Nrk/Fbn2/Thbd/Adcy7/Il11ra1/Cnr1/Adm	10
GO:0030728	GO:0030728	ovulation	3/403	23/28928	0.130434782608696	9.3628223109289	4.76893820192526	0.00386380910931253	0.0246774015077532	0.0166162389692679	Pde4d/Ereg/Gpr149	3
GO:0032482	GO:0032482	Rab protein signal transduction	3/403	23/28928	0.130434782608696	9.3628223109289	4.76893820192526	0.00386380910931253	0.0246774015077532	0.0166162389692679	Rab33b/Rab30/Dennd4a	3
GO:0035313	GO:0035313	wound healing, spreading of epidermal cells	3/403	23/28928	0.130434782608696	9.3628223109289	4.76893820192526	0.00386380910931253	0.0246774015077532	0.0166162389692679	Hbegf/Itgb5/Arhgap24	3
GO:0038128	GO:0038128	ERBB2 signaling pathway	3/403	23/28928	0.130434782608696	9.3628223109289	4.76893820192526	0.00386380910931253	0.0246774015077532	0.0166162389692679	Hbegf/Ereg/Btc	3
GO:0044851	GO:0044851	hair cycle phase	3/403	23/28928	0.130434782608696	9.3628223109289	4.76893820192526	0.00386380910931253	0.0246774015077532	0.0166162389692679	Tgfb2/Mreg/Wnt5a	3
GO:0061179	GO:0061179	negative regulation of insulin secretion involved in cellular response to glucose stimulus	3/403	23/28928	0.130434782608696	9.3628223109289	4.76893820192526	0.00386380910931253	0.0246774015077532	0.0166162389692679	Adra2a/Pde8b/Hmgcr	3
GO:0043087	GO:0043087	regulation of GTPase activity	9/403	220/28928	0.0409090909090909	2.93652154297316	3.42707491924915	0.00389397735427029	0.0248328495945979	0.0167209081159573	Plxnb1/Net1/Arhgef5/Arhgap24/Amot/Nedd9/Rap1gap/Spry1/Wnt5a	9
GO:0072091	GO:0072091	regulation of stem cell proliferation	6/403	107/28928	0.0560747663551402	4.02513856357691	3.7262675315635	0.00390838774139866	0.0248874914474713	0.0167577005669284	Cd109/Fgf2/Nfatc1/Prrx2/Wnt5a/Cxcl1	6
GO:0002064	GO:0002064	epithelial cell development	10/403	262/28928	0.0381679389312977	2.73975716477563	3.36238256787323	0.00393163829864027	0.0249981778391158	0.0168322299509737	Cdh2/Pde4d/S1pr3/B4galt1/Notch2/Cldn1/Acta2/Tyms/Ednra/Wnt5a	10
GO:0010761	GO:0010761	fibroblast migration	5/403	75/28928	0.0666666666666667	4.78544251447477	3.9016040512902	0.00397715251085116	0.0252498803222443	0.0170017108668435	Fndc3b/Itga11/Fut8/Fgf2/Acta2	5
GO:0034341	GO:0034341	response to type II interferon	7/403	143/28928	0.048951048951049	3.51378646167728	3.58182760407685	0.00400435591134702	0.0253847562237177	0.0170925279737165	Zyx/Cldn1/Tlr2/Cited1/Tlr4/Wnt5a/Atl2	7
GO:0035148	GO:0035148	tube formation	8/403	181/28928	0.0441988950276243	3.17266907037001	3.48520235766323	0.00401166327302889	0.025393292040272	0.0170982754657132	Vangl2/Tgfb2/Abl1/Cdk20/Ipmk/Fgf2/Adm/Wnt5a	8
[truncated: 229 more rows]

## Sheet: 9. KEGG_D1_(3UP_10down)
	category	subcategory	ID	Description	GeneRatio	BgRatio	RichFactor	FoldEnrichment	zScore	pvalue	p.adjust	qvalue	geneID	Count
[truncated: 12 more rows]

[truncated: 4 more sheets: 10. GO_D9_(5down_12UP), 11. KEGG_D9_(5down_12UP), 12. GO_D9_(5UP_12down), 13. KEGG_D9_(5UP_12down)]
