# Supplementary material for: IRX3 controls a SUMOylation-dependent differentiation switch in adipocyte precursor cells
Source: Nat Commun. 2025 Aug 6;16:7248. doi: 10.1038/s41467-025-62361-1 (PMC12328774; doi:10.1038/s41467-025-62361-1)
Supplement: Supplementary file 20 — Supplementary Data 17 [file 41467_2025_62361_MOESM20_ESM.xlsx]

## Sheet: Key
Supplementary File 17: ATAC-seq in Irx3-KO vs control ME3 cells
Sheet 1: All Differential ATAC-seq peaks in Irx3-KO vs control ME3 cells on day 0
Sheet 2: Differential ATAC-seq peaks in promoters in Irx3-KO vs control ME3 cells on day 0
Sheet 3: All Differential ATAC-seq peaks in Irx3-KO vs control ME3 cells on day 1
Sheet 4: Differential ATAC-seq peaks in promoters in Irx3-KO vs control ME3 cells on day 1
Sheet 5: All Differential ATAC-seq peaks in Irx3-KO vs control ME3 cells on day 7
Sheet 6: Differential ATAC-seq peaks in promoters in Irx3-KO vs control ME3 cells on day 7

## Sheet: 1. Day0_ATAC_all
geneId	seqnames	start	end	width	strand	D0_Control	D0_Irx3-KO	FC KO/ctr	p.value	FDR	annotation	geneChr	geneStart	geneEnd	geneLength	geneStrand	distanceToTSS	geneName
15284	chr1	184748554	184749228	675	*	7.11074	207.937	29.2426	7.06e-36	3.68e-32	Distal Intergenic	1	184727140	184732619	5480	2	-15935	Hlx
69807	chr4	65930887	65931209	323	*	2.39496	51.9842	21.7057	4e-10	2.72e-08	Intron (ENSMUST00000084496.2/56079, intron 6 of 21)	4	65604986	65616238	11253	1	325901	Trim32
13869	chr1	68617669	68618095	427	*	3.65533	77.7085	21.259	9.21e-14	1.41e-11	Intron (ENSMUST00000119142.7/13869, intron 2 of 27)	1	68032186	69108059	1075874	2	489964	Erbb4
664883	chr12	46870248	46870480	233	*	1.20581	24.9333	20.6776	1.01e-05	0.000188	Distal Intergenic	12	46694517	46818929	124413	2	-51319	Nova1
72605	chr11	93106429	93106676	248	*	1.41421	26.7228	18.8959	4.26e-06	9.14e-05	Intron (ENSMUST00000107859.7/72605, intron 2 of 4)	11	93098028	93601749	503722	1	8401	Car10
27281	chr16	29208430	29210596	2167	*	177.294	3061.45	17.2677	2.4e-43	3.86e-39	Promoter (<=1kb)	16	29209695	29230531	20837	1	0	Plaat1
110886	chr7	57529357	57530670	1314	*	89.2636	1509.65	16.9123	9.51e-13	1.19e-10	Intron (ENSMUST00000085240.10/14402, intron 1 of 9)	7	57407672	57510059	102388	2	-19298	Gabra5
635702	chr3	23703885	23704216	332	*	3.605	60.9688	16.9123	4.98e-12	5.3e-10	Distal Intergenic	3	23798102	25144261	1346160	2	1440045	Naaladl2
26424	chr1	137078887	137080405	1519	*	125.366	2076.59	16.5642	3.2e-07	9.82e-06	Distal Intergenic	1	136842571	136960448	117878	2	-118439	Nr5a2
236366	chr12	19287941	19289594	1654	*	100.427	1509.65	15.0324	1.79e-11	1.67e-09	Exon (ENSMUST00000220644.1/ENSMUST00000220644.1, exon 1 of 1)	12	18514510	18535254	20745	1	773431	5730507C01Rik
21824	chr2	148405728	148409753	4026	*	209.383	3082.75	14.723	7.77e-37	4.75e-33	Promoter (<=1kb)	2	148404466	148408188	3723	2	0	Thbd
13405	chrX	82948566	82949265	700	*	44.9422	652.575	14.5203	7.02e-41	8.88e-37	Promoter (<=1kb)	20	82948870	85206141	2257272	1	0	Dmd
14840	chr6	135251832	135253306	1475	*	173.645	2452.44	14.1232	5.6e-10	3.68e-08	Promoter (1-2kb)	6	135237326	135254351	17026	2	1045	Gsg1
231225	chr5	44422480	44422806	327	*	4.16986	58.4852	14.0257	0.00209	0.0149	Intron (ENSMUST00000199005.1/ENSMUST00000199005.1, intron 2 of 3)	5	44175154	44226626	51473	2	-195854	Tapt1
16847	chr4	101762759	101762953	195	*	2.18859	30.2738	13.8326	3.69e-06	8.09e-05	Intron (ENSMUST00000102777.9/16847, intron 7 of 17)	4	101717404	101815352	97949	1	45355	Lepr
192216	chrX	80459187	80459550	364	*	6.77396	93.0542	13.737	2.21e-14	3.86e-12	Distal Intergenic	20	81070698	81097872	27175	1	-611148	Tmem47
404242	chr7	48044102	48044889	788	*	11.3137	154.343	13.6422	0.00117	0.00948	Distal Intergenic	7	48020971	48027597	6627	2	-16505	Mrgprx1
227885	chr2	50877642	50878335	694	*	25.4572	344.892	13.5479	5.63e-09	2.87e-07	Distal Intergenic	2	50909684	50911849	2166	1	-31349	Gm13498
320624	chr18	27395564	27395798	235	*	3.20428	42.8137	13.3614	4.94e-08	1.92e-06	Distal Intergenic	18	28862850	28998176	135327	1	-1467052	4930474G06Rik
241568	chr2	98378754	98379677	924	*	35.7532	474.413	13.2691	1.08e-13	1.62e-11	Distal Intergenic	2	96318169	97631666	1313498	1	2060585	Lrrc4c
66505	chr13	9985377	9986320	944	*	56.8859	754.826	13.2691	4.09e-36	2.19e-32	Intron (ENSMUST00000187510.6/12671, intron 4 of 4)	13	9684833	9765330	80498	2	-220047	Zmynd11
193813	chr17	87241175	87241809	635	*	12.5533	165.421	13.1775	0.00241	0.0167	Distal Intergenic	17	87254443	87265935	11493	2	24126	Mcfd2
75783	chr5	44900236	44901191	956	*	33.8246	445.722	13.1775	2.98e-10	2.09e-08	Distal Intergenic	5	44966200	44978805	12606	1	-65009	4930431F12Rik
241568	chr2	98378429	98378649	221	*	4	52.7098	13.1775	1.28e-09	7.75e-08	Distal Intergenic	2	96318169	97631666	1313498	1	2060260	Lrrc4c
70886	chr15	18304961	18305769	809	*	23.1029	298.172	12.9063	3.36e-32	1.14e-28	Intron (ENSMUST00000226383.1/70886, intron 4 of 8)	15	18078118	18369627	291510	2	63858	4921515E04Rik
12552	chr8	102740360	102741570	1211	*	64.4452	797.865	12.3805	9.5e-53	2.8e-48	Intron (ENSMUST00000075190.4/12552, intron 1 of 12)	8	102632095	102785642	153548	2	44072	Cdh11
224088	chr16	30439276	30440298	1023	*	48.8403	604.668	12.3805	4.84e-08	1.89e-06	Distal Intergenic	16	30312423	30405975	93553	2	-33301	Atp13a3
105351	chr13	15002301	15002803	503	*	5.54044	68.5935	12.3805	1.24e-11	1.19e-09	Distal Intergenic	13	14630154	14639096	8943	1	372147	AW209491
70886	chr15	17705190	17705478	289	*	8.51496	103.968	12.2101	8.55e-06	0.000164	Distal Intergenic	15	18078118	18369627	291510	2	664149	4921515E04Rik
21898	chr4	66693165	66693724	560	*	10.0561	121.095	12.042	1.19e-16	3.22e-14	Distal Intergenic	4	66827584	66930284	102701	1	-133860	Tlr4
69370	chr5	77832819	77833122	304	*	4.37717	51.9842	11.8762	8.24e-09	4.02e-07	Distal Intergenic	5	77465488	77468851	3364	1	367331	1700017L05Rik
100503582	chr18	66909969	66910750	782	*	39.3966	464.65	11.7942	3.74e-33	1.41e-29	Distal Intergenic	18	66923471	66950023	26553	2	39273	Gm19784
13839	chr5	83961064	83961453	390	*	8.11168	95.0095	11.7127	1.53e-13	2.24e-11	Distal Intergenic	5	84054761	84417382	362622	2	455929	Epha5
56363	chr1	50936581	50936911	331	*	2.94854	34.2968	11.6318	2.11e-06	5.01e-05	Intron (ENSMUST00000114565.7/56363, intron 7 of 9)	1	50909962	51187270	277309	1	26619	Tmeff2
329278	chr1	160152191	160152512	322	*	2.2974	26.3549	11.4716	1.98e-05	0.000333	Promoter (1-2kb)	1	160085029	160153580	68552	2	1068	Tnn
69519	chr9	86614537	86614770	234	*	4.99332	56.8859	11.3924	4.43e-09	2.32e-07	Intron (ENSMUST00000034989.14/17436, intron 7 of 13)	9	86571991	86574899	2909	1	42546	Rwdd2a
12552	chr8	102704551	102705246	696	*	30.0647	342.509	11.3924	1.43e-30	3.97e-27	Intron (ENSMUST00000075190.4/12552, intron 2 of 12)	8	102632095	102785642	153548	2	80396	Cdh11
56458	chr3	52197779	52200001	2223	*	150.123	1675.06	11.1579	8.75e-33	3.1e-29	Exon (ENSMUST00000194488.1/ENSMUST00000194488.1, exon 1 of 2)	3	52268336	52353221	84886	1	-68335	Foxo1
67213	chr9	114716387	114717013	627	*	14.3204	156.498	10.9283	8.26e-20	3.99e-17	Intron (ENSMUST00000047404.6/235661, intron 8 of 12)	9	114731116	114749344	18229	1	-14103	Cmtm6
75409	chr14	112399767	112400015	249	*	9.25351	100.427	10.8528	6.07e-14	9.58e-12	Distal Intergenic	14	111675097	111683141	8045	1	724670	Slitrk5
245684	chrX	158380058	158380270	213	*	5.02805	54.5686	10.8528	7.62e-09	3.75e-07	Distal Intergenic	20	157821436	158043294	221859	2	-336764	Cnksr2
20349	chr5	14025140	14025737	598	*	14.1232	153.277	10.8528	5.35e-22	3.92e-19	Promoter (<=1kb)	5	14025276	14256689	231414	1	0	Sema3e
68792	chrX	133914036	133914830	795	*	23.1029	247.28	10.7034	6.44e-09	3.22e-07	Intron (ENSMUST00000033606.14/68792, intron 3 of 11)	20	133908426	133932446	24021	1	5610	Srpx2
69347	chr3	6844366	6844723	358	*	14.3204	153.277	10.7034	7.58e-07	2.07e-05	Distal Intergenic	3	6615418	6620443	5026	2	-223923	1700008P02Rik
70920	chr5	7291662	7292913	1252	*	72.5046	776.047	10.7034	1.57e-12	1.87e-10	Intron (ENSMUST00000200317.4/207618, intron 1 of 3)	5	7304125	7311491	7367	1	-11212	Tex47
16876	chr1	138831377	138831605	229	*	4.34694	46.5271	10.7034	6.92e-07	1.91e-05	Exon (ENSMUST00000046870.12/16876, exon 7 of 7)	1	138825186	138848577	23392	2	16972	Lhx9
13610	chr13	51408292	51409364	1073	*	41.0696	436.549	10.6295	3.01e-38	2.54e-34	Promoter (<=1kb)	13	51408639	51422797	14159	1	0	S1pr3
329152	chr1	54060645	54061257	613	*	19.0273	199.466	10.4831	1.71e-21	1.13e-18	Intron (ENSMUST00000120904.7/329152, intron 1 of 28)	1	53806876	54195168	388293	2	133911	Hecw2
16826	chr5	44777145	44778359	1215	*	68.5935	714.109	10.4107	1.02e-50	2.26e-46	Intron (ENSMUST00000199534.4/16826, intron 1 of 8)	5	44472132	44799680	327549	2	21321	Ldb2
622645	chr17	68758098	68759477	1380	*	102.537	1060.11	10.3388	2.21e-10	1.6e-08	Intron (ENSMUST00000093007.5/320858, intron 17 of 19)	17	68826623	68843139	16517	1	-67146	Tmem200c
12826	chr8	11375577	11376911	1335	*	162.017	1675.06	10.3388	5.62e-12	5.9e-10	Intron (ENSMUST00000033899.13/12827, intron 4 of 47)	8	11198423	11312826	114404	2	-62751	Col4a1
60367	chrX	137442007	137443066	1060	*	33.5909	344.892	10.2674	0.000725	0.00644	Distal Intergenic	20	137570608	138846946	1276339	1	-127542	Il1rapl2
16826	chr5	44799009	44800367	1359	*	52.7098	537.455	10.1965	2.2e-38	1.95e-34	Promoter (<=1kb)	5	44472132	44799680	327549	2	0	Ldb2
71597	chr8	74639198	74639714	517	*	19.8353	202.251	10.1965	5.39e-21	3.23e-18	Intron (ENSMUST00000127757.7/ENSMUST00000127757.7, intron 6 of 9)	8	74873173	74893506	20334	1	-233459	Isx
74284	chr12	74184698	74185034	337	*	6.27667	63.5579	10.1261	0.000402	0.004	Intron (ENSMUST00000221220.1/238266, intron 2 of 6)	12	74284242	74295945	11704	1	-99208	1700086L19Rik
19374	chr2	100122321	100122534	214	*	2.9897	30.2738	10.1261	9.98e-06	0.000186	Distal Intergenic	2	101624718	101632529	7812	1	-1502184	Rag2
71996	chrX	85017369	85017983	615	*	23.4254	237.207	10.1261	1.57e-21	1.05e-18	Intron (ENSMUST00000114000.7/13405, intron 62 of 78)	20	85249679	85270288	20610	1	-231696	Fthl17a
433597	chr3	59562788	59563128	341	*	4.08405	41.0696	10.0561	6.94e-06	0.000138	Distal Intergenic	3	59729790	59752333	22544	1	-166662	Aadacl2fm2
319901	chr1	111469467	111469925	459	*	11.7127	117.784	10.0561	1.37e-16	3.63e-14	Distal Intergenic	1	111858702	111864918	6217	2	394993	Dsel
70832	chr5	19225166	19228585	3420	*	268.727	2702.35	10.0561	4.76e-46	8.43e-42	Promoter (<=1kb)	5	19202368	19226555	24188	2	0	4921504A21Rik
22173	chr7	87435537	87435716	180	*	4.82323	48.5029	10.0561	4.62e-07	1.35e-05	Intron (ENSMUST00000004770.6/22173, intron 4 of 4)	7	87424771	87493512	68742	2	57796	Tyr
70886	chr15	17598327	17598713	387	*	25.9921	261.379	10.0561	6.28e-29	1.32e-25	Distal Intergenic	15	18078118	18369627	291510	2	770914	4921515E04Rik
102635496	chr2	15526331	15526967	637	*	28.84	288.015	9.98664	4.25e-09	2.24e-07	Promoter (<=1kb)	2	15526479	16255555	729077	1	0	Malrd1
67557	chr9	60742324	60745290	2967	*	181.019	1807.78	9.98664	1.87e-31	6.01e-28	Exon (ENSMUST00000190053.1/ENSMUST00000190053.1, exon 1 of 4)	9	60712989	60738801	25813	1	29335	Larp6
244701	chr9	16172386	16172598	213	*	4.40762	44.0173	9.98664	1.96e-07	6.41e-06	Intron (ENSMUST00000217308.2/270120, intron 3 of 25)	9	15824528	15874556	50029	2	-297830	Mtnr1b
269997	chr7	127363370	127364956	1587	*	50.9143	504.951	9.91766	1.15e-30	3.27e-27	Distal Intergenic	7	127372537	127376050	3514	2	11094	Zfp747
228413	chr2	104848598	104848753	156	*	3.13834	31.125	9.91766	8.4e-06	0.000161	Promoter (1-2kb)	2	104830741	104849876	19136	2	1123	Prrg4
11535	chr7	110627283	110629425	2143	*	41.0696	407.315	9.91766	1.1e-06	2.85e-05	Promoter (<=1kb)	7	110627661	110629820	2160	1	0	Adm
56534	chr13	113660524	113661202	679	*	13.737	136.239	9.91766	4.69e-19	1.97e-16	Promoter (2-3kb)	13	113662896	113663676	781	2	2474	Hspb3
73309	chr12	62401005	62401896	892	*	55.7152	552.565	9.91766	2.04e-38	1.9e-34	Distal Intergenic	12	62687822	62688245	424	1	-285926	Spanxn4
103012	chrX	50549819	50550749	931	*	21.259	210.839	9.91766	4.27e-07	1.26e-05	Distal Intergenic	20	50555744	50635321	79578	2	84572	Firre
69423	chr12	96455383	96455720	338	*	3.81055	37.5307	9.84916	5.84e-06	0.000119	Distal Intergenic	12	96046767	96047120	354	2	-408263	1700019M22Rik
71996	chrX	84942489	84942724	236	*	3.94493	38.8542	9.84916	1.65e-06	4.05e-05	Intron (ENSMUST00000114000.7/13405, intron 60 of 78)	20	85249679	85270288	20610	1	-306955	Fthl17a
70920	chr5	7291298	7291523	226	*	7.11074	70.0348	9.84916	3.46e-10	2.39e-08	Intron (ENSMUST00000200317.4/207618, intron 1 of 3)	5	7304125	7311491	7367	1	-12602	Tex47
12399	chr4	135191107	135192097	991	*	61.8199	604.668	9.78112	2.54e-06	5.87e-05	Distal Intergenic	4	135120652	135177990	57339	1	70455	Runx3
18994	chrX	110814087	110815209	1123	*	30.6965	300.246	9.78112	3.76e-06	8.21e-05	Promoter (<=1kb)	20	110814280	110817207	2928	1	0	Pou3f4
408192	chr1	32497685	32497859	175	*	4.11246	39.9466	9.71356	1.26e-06	3.21e-05	Exon (ENSMUST00000193099.1/ENSMUST00000193099.1, exon 1 of 1)	1	32519563	32520999	1437	2	23140	Gm9839
69309	chr11	70220238	70222018	1781	*	52.7098	512	9.71356	8.35e-11	6.72e-09	Promoter (<=1kb)	11	70216789	70221064	4276	2	0	Slc16a13
69749	chr18	33891247	33891772	526	*	17.6305	171.255	9.71356	6.57e-21	3.88e-18	Exon (ENSMUST00000025234.6/13824, exon 4 of 24)	18	33794892	33795986	1095	1	96355	Epb41l4aos
18074	chr14	19750284	19751960	1677	*	263.197	2538.92	9.64646	1.27e-25	1.73e-22	Promoter (<=1kb)	14	19751265	19811787	60523	1	0	Nid2
241568	chr2	98375147	98376206	1060	*	141.044	1360.57	9.64646	1.59e-26	2.43e-23	Distal Intergenic	2	96318169	97631666	1313498	1	2056978	Lrrc4c
241201	chr1	109477949	109478406	458	*	13.9288	134.364	9.64646	4e-17	1.18e-14	Distal Intergenic	1	109982431	110140157	157727	1	-504025	Cdh7
71996	chrX	84374370	84374852	483	*	16	154.343	9.64646	1.84e-18	7.08e-16	Intron (ENSMUST00000114000.7/13405, intron 48 of 78)	20	85249679	85270288	20610	1	-874827	Fthl17a
227485	chr1	111285769	111286314	546	*	23.5883	227.544	9.64646	5.79e-26	8.41e-23	Distal Intergenic	1	110888326	110977584	89259	2	-308185	Cdh19
102635496	chr2	15480474	15480685	212	*	3.86375	37.2715	9.64646	1.3e-06	3.31e-05	Distal Intergenic	2	15526479	16255555	729077	1	-45794	Malrd1
19374	chr2	99131947	99132367	421	*	20.393	195.361	9.57983	5.21e-23	4.5e-20	Distal Intergenic	2	101624718	101632529	7812	1	-2492351	Rag2
387156	chr9	122655237	122655979	743	*	28.443	272.479	9.57983	1.11e-21	7.71e-19	Intron (ENSMUST00000181682.8/319626, intron 2 of 3)	9	122682876	122682974	99	1	-26897	Mir138-1
16826	chr5	44759100	44759688	589	*	15.6707	149.086	9.51366	6.3e-21	3.75e-18	Intron (ENSMUST00000199534.4/16826, intron 1 of 8)	5	44472132	44799680	327549	2	39992	Ldb2
76365	chr9	87557666	87558266	601	*	15.455	144.007	9.31787	1.82e-19	8.28e-17	Distal Intergenic	9	87702800	87731260	28461	2	172994	Tbx18
75783	chr5	44886305	44887395	1091	*	62.2499	580.037	9.31787	1.16e-33	4.78e-30	Distal Intergenic	5	44966200	44978805	12606	1	-78805	4930431F12Rik
11614	chrX	86201905	86202511	607	*	7.3615	68.5935	9.31787	2.22e-09	1.26e-07	Distal Intergenic	20	86191764	86195947	4184	1	10141	Nr0b1
50791	chr5	19871805	19872465	661	*	15.0324	140.07	9.31787	1.26e-15	2.8e-13	Intron (ENSMUST00000197354.4/50791, intron 2 of 21)	5	19227036	20704792	1477757	1	644769	Magi2
102635744	chr9	96544099	96544317	219	*	3.45815	32	9.25351	1.09e-05	0.0002	Exon (ENSMUST00000034984.7/114713, exon 23 of 24)	9	96486001	96525264	39264	2	-18835	Gm28729
234356	chr8	68556899	68557679	781	*	20.9663	194.012	9.25351	1.26e-21	8.62e-19	5' UTR	8	68356781	68735146	378366	2	177467	Csgalnact1
319405	chr9	81519086	81519627	542	*	18.7654	173.645	9.25351	3.47e-19	1.49e-16	Distal Intergenic	9	81631551	81645156	13606	1	-111924	D430036J16Rik
239857	chr16	68346930	68348084	1155	*	38.8542	359.538	9.25351	1.92e-29	4.54e-26	Distal Intergenic	16	66655421	67620908	965488	2	-726022	Cadm2
404239	chr7	48131916	48132088	173	*	5.6962	52.3457	9.18959	1.46e-08	6.6e-07	Distal Intergenic	7	48167983	48169019	1037	2	36931	Mrgprb5
231225	chr5	44386178	44386390	213	*	7.67411	70.5219	9.18959	3.06e-11	2.69e-09	Distal Intergenic	5	44175154	44226626	51473	2	-159552	Tapt1
12671	chr13	10498987	10499234	248	*	2.71321	24.9333	9.18959	8.6e-05	0.00113	Intron (ENSMUST00000180807.2/ENSMUST00000180807.2, intron 5 of 7)	13	9875486	10360847	485362	2	-138140	Chrm3
18213	chr7	78003217	78003980	764	*	24.9333	227.544	9.12611	3.2e-25	4.08e-22	Distal Intergenic	7	78175959	78578408	402450	2	574428	Ntrk3
19374	chr2	99254127	99254940	814	*	21.259	194.012	9.12611	1.28e-23	1.28e-20	Distal Intergenic	2	101624718	101632529	7812	1	-2369778	Rag2
11819	chr7	70822287	70822946	660	*	16.4498	148.056	9.00047	2.11e-16	5.39e-14	Distal Intergenic	7	70351944	70366735	14792	2	-455552	Nr2f2
71996	chrX	85084126	85085147	1022	*	73.0089	657.114	9.00047	1.26e-09	7.63e-08	Intron (ENSMUST00000114000.7/13405, intron 63 of 78)	20	85249679	85270288	20610	1	-164532	Fthl17a
68404	chr13	36733663	36737373	3711	*	149.086	1332.57	8.9383	2.57e-30	6.8e-27	Promoter (<=1kb)	13	36725361	36735131	9771	2	0	Nrn1
64406	chr2	70474352	70474812	461	*	13.0864	116.162	8.87656	0.000378	0.00381	Promoter (<=1kb)	2	70474923	70477729	2807	1	-111	Sp5
70892	chr3	147080632	147081270	639	*	30.0647	266.871	8.87656	2.46e-29	5.51e-26	Distal Intergenic	3	146852367	146984009	131643	1	228265	Ttll7
78156	chr7	71289117	71289711	595	*	16.4498	146.018	8.87656	2.23e-17	6.97e-15	Intron (ENSMUST00000207237.1/ENSMUST00000207237.1, intron 1 of 3)	7	71909693	71939191	29499	1	-619982	4930441H08Rik
12552	chr8	102458371	102459104	734	*	25.6342	227.544	8.87656	1.57e-05	0.000273	Distal Intergenic	8	102632095	102785642	153548	2	326538	Cdh11
57752	chr7	130660207	130660747	541	*	16.3362	145.009	8.87656	7.78e-20	3.77e-17	Intron (ENSMUST00000207918.1/57752, intron 4 of 6)	7	130577438	130764785	187348	1	82769	Tacc2
69443	chr10	43777378	43778799	1422	*	101.829	897.644	8.81524	1.4e-25	1.88e-22	Distal Intergenic	10	43745809	43765836	20028	1	31569	1700027J07Rik
12552	chr8	102691181	102691780	600	*	26.3549	232.325	8.81524	1.48e-24	1.72e-21	Intron (ENSMUST00000075190.4/12552, intron 2 of 12)	8	102632095	102785642	153548	2	93862	Cdh11
664883	chr12	46938993	46939255	263	*	6.9644	61.3929	8.81524	6.71e-09	3.34e-07	Distal Intergenic	12	46694517	46818929	124413	2	-120064	Nova1
245350	chrX	12936400	12937196	797	*	27.0958	238.856	8.81524	4.19e-23	3.73e-20	Promoter (<=1kb)	20	12936872	12938128	1257	1	0	AA414768
13797	chr19	59457229	59459758	2530	*	122.786	1082.39	8.81524	9.51e-07	2.52e-05	Promoter (<=1kb)	19	59458372	59465357	6986	1	0	Emx2
56811	chr3	131867292	131869231	1940	*	118.603	1038.29	8.75435	8.79e-27	1.38e-23	Intron (ENSMUST00000197726.1/ENSMUST00000197726.1, intron 1 of 3)	3	132085292	132180304	95013	1	-216061	Dkk2
723930	chr6	30737940	30738355	416	*	4.19887	36.7583	8.75435	2.58e-05	0.000415	Promoter (2-3kb)	6	30741299	30741396	98	1	-2944	Mir335
100034363	chrX	136954699	136955021	323	*	7.6211	66.257	8.69388	1.46e-10	1.1e-08	3' UTR	20	136955265	136958025	2761	2	3004	Tmsb15b2
71996	chrX	84790786	84791338	553	*	7.01285	60.9688	8.69388	2.09e-09	1.2e-07	Intron (ENSMUST00000114000.7/13405, intron 57 of 78)	20	85249679	85270288	20610	1	-458341	Fthl17a
24004	chrX	161599940	161600949	1010	*	17.6305	152.219	8.63383	1.15e-06	2.96e-05	Distal Intergenic	20	161717069	161779496	62428	1	-116120	Rai2
72208	chr1	80484527	80484743	217	*	4.75683	41.0696	8.63383	3e-06	6.77e-05	Distal Intergenic	1	80445932	80479867	33936	1	38595	1700016L21Rik
12843	chr6	4407645	4408164	520	*	10.5561	91.1392	8.63383	6.79e-11	5.54e-09	Distal Intergenic	6	4504814	4541544	36731	1	-96650	Col1a2
12395	chr4	14061242	14061483	242	*	3.86375	33.3589	8.63383	1.39e-05	0.000247	Distal Intergenic	4	13743436	13893649	150214	1	317806	Runx1t1
73867	chr12	38500368	38500653	286	*	3.63008	31.3414	8.63383	3.39e-05	0.00052	Intron (ENSMUST00000220990.1/217480, intron 22 of 24)	12	38552808	38614521	61714	2	113868	4930428E07Rik
71996	chrX	84781369	84781877	509	*	25.6342	221.322	8.63383	1.25e-24	1.48e-21	Intron (ENSMUST00000114000.7/13405, intron 56 of 78)	20	85249679	85270288	20610	1	-467802	Fthl17a
72823	chr1	61539031	61540719	1689	*	78.249	675.588	8.63383	3.28e-38	2.64e-34	Distal Intergenic	1	61638824	62642284	1003461	1	-98105	Pard3b
12399	chr4	135152383	135153065	683	*	14.8254	127.116	8.57419	5.02e-06	0.000105	5' UTR	4	135120652	135177990	57339	1	31731	Runx3
14423	chr18	24186785	24186979	195	*	2.53151	21.7057	8.57419	0.000445	0.00435	Distal Intergenic	18	24205344	24286818	81475	1	-18365	Galnt1
217980	chr13	9070810	9071029	220	*	3.73213	32	8.57419	8.75e-06	0.000167	Intron (ENSMUST00000221672.1/ENSMUST00000221672.1, intron 2 of 2)	13	9093881	9174451	80571	1	-22852	Larp4b
67932	chr14	58972192	58972401	210	*	5.9794	51.2685	8.57419	5.37e-08	2.07e-06	Distal Intergenic	14	59133040	59142893	9854	2	170492	1700129C05Rik
67490	chr4	25402152	25403617	1466	*	72.0037	617.374	8.57419	8.06e-39	7.93e-35	Distal Intergenic	4	25248600	25281821	33222	2	-120331	Ufl1
58860	chr14	68591387	68592013	627	*	49.8665	424.612	8.51496	1.46e-05	0.000258	Distal Intergenic	14	68563380	68582095	18716	2	-9292	Adamdec1
12828	chr1	82634326	82634966	641	*	29.8571	252.476	8.45614	1.86e-22	1.48e-19	Intron (ENSMUST00000141994.1/12828, intron 1 of 1)	1	82586921	82722059	135139	1	47405	Col4a3
239857	chr16	68433234	68433705	472	*	25.2813	213.783	8.45614	9.02e-24	9.29e-21	Distal Intergenic	16	66655421	67620908	965488	2	-812326	Cadm2
75783	chr5	44902581	44902893	313	*	6.19026	52.3457	8.45614	4.07e-08	1.62e-06	Distal Intergenic	5	44966200	44978805	12606	1	-63307	4930431F12Rik
12671	chr13	10536415	10536793	379	*	2.71321	22.9433	8.45614	0.000229	0.00253	Intron (ENSMUST00000180807.2/ENSMUST00000180807.2, intron 5 of 7)	13	9875486	10360847	485362	2	-175568	Chrm3
242362	chr4	26156240	26156633	394	*	12.6407	106.891	8.45614	1.17e-14	2.17e-12	Distal Intergenic	4	26324506	26346891	22386	2	190258	Manea
21413	chr18	69521221	69522912	1692	*	104.691	885.286	8.45614	4.8e-34	2.18e-30	5' UTR	18	69343356	69689079	345724	1	177865	Tcf4
239250	chr14	110580396	110580605	210	*	4.25748	35.7532	8.39773	3.35e-06	7.44e-05	Distal Intergenic	14	110748580	110755149	6570	2	174544	Slitrk6
27281	chr16	29218740	29219215	476	*	20.393	170.072	8.33973	1.58e-21	1.06e-18	Intron (ENSMUST00000089824.10/27281, intron 2 of 3)	16	29209695	29230531	20837	1	9045	Plaat1
18511	chr12	56680994	56681901	908	*	20.8215	173.645	8.33973	2.46e-22	1.89e-19	Distal Intergenic	12	56691767	56712822	21056	1	-9866	Pax9
13549	chr7	28208562	28209473	912	*	14.2215	117.784	8.28212	9.54e-05	0.00123	Distal Intergenic	7	28179469	28187294	7826	1	29093	Dyrk1b
50791	chr5	19736676	19737025	350	*	11.7942	97.6806	8.28212	1.72e-13	2.48e-11	Intron (ENSMUST00000197354.4/50791, intron 2 of 21)	5	19227036	20704792	1477757	1	509640	Magi2
241514	chr2	81549030	81549599	570	*	34.7755	288.015	8.28212	6.78e-28	1.23e-24	Distal Intergenic	2	82053222	82259879	206658	1	-503623	Zfp804a
214812	chr9	65812905	65813119	215	*	3.29436	27.0958	8.22491	8e-05	0.00106	Intron (ENSMUST00000159109.1/214812, intron 1 of 9)	9	65692391	65827564	135174	2	14445	Zfp609
71816	chr13	105307754	105308097	344	*	12.6407	103.968	8.22491	4.35e-12	4.71e-10	Distal Intergenic	13	105130001	105294815	164815	2	-12939	Rnf180
545641	chr4	81969772	81971369	1598	*	83.2859	680.287	8.1681	2.12e-08	9.19e-07	Distal Intergenic	4	82065431	82102808	37378	1	-94062	Gm5860
69794	chr8	103230565	103231873	1309	*	77.1717	630.346	8.1681	9.88e-34	4.27e-30	Distal Intergenic	8	103343878	103347534	3657	2	115661	1600027J07Rik
56847	chr7	66427179	66427778	600	*	26.7228	218.275	8.1681	1.09e-20	6.15e-18	Promoter (<=1kb)	7	66390890	66427517	36628	2	0	Aldh1a3
14634	chr13	15079247	15079511	265	*	4.50023	36.5044	8.11168	8.28e-06	0.000159	Distal Intergenic	13	15463235	15730026	266792	1	-383724	Gli3
13405	chrX	82966726	82967058	333	*	11.5514	93.7015	8.11168	1.66e-11	1.56e-09	Intron (ENSMUST00000127295.7/13405, intron 1 of 6)	20	82948870	85206141	2257272	1	17856	Dmd
56532	chr14	55787873	55789155	1283	*	36.5044	296.112	8.11168	2.35e-29	5.4e-26	Promoter (<=1kb)	14	55784995	55788865	3871	2	0	Ripk3
19374	chr2	99283973	99284214	242	*	4.59479	37.2715	8.11168	7.85e-06	0.000153	Distal Intergenic	2	101624718	101632529	7812	1	-2340504	Rag2
102465171	chr2	42128100	42128359	260	*	9.44794	76.6386	8.11168	7.52e-10	4.81e-08	Intron (ENSMUST00000052550.12/94217, intron 2 of 90)	2	42447439	42447568	130	2	319209	Mir6336
16997	chr12	84879612	84880809	1198	*	66.7178	537.455	8.05564	2.85e-33	1.12e-29	Exon (ENSMUST00000220643.1/100303738, exon 1 of 1)	12	84783212	84876532	93321	2	-3080	Ltbp2
19784	chr3	23298547	23299378	832	*	52.7098	424.612	8.05564	7.56e-33	2.73e-29	Distal Intergenic	3	22251374	22251663	290	1	1047173	Rprl2
16517	chr11	110889916	110891026	1111	*	12.9063	103.968	8.05564	0.000472	0.00455	Distal Intergenic	11	110968033	111027968	59936	1	-77007	Kcnj16
20192	chr2	113058255	113058656	402	*	11.7127	94.3532	8.05564	1.22e-12	1.47e-10	Intron (ENSMUST00000208151.1/20192, intron 1 of 101)	2	112631355	113217096	585742	2	158440	Ryr3
333605	chrX	168265484	168265870	387	*	17.8766	144.007	8.05564	1.77e-15	3.82e-13	Intron (ENSMUST00000112147.8/333605, intron 3 of 19)	20	167471309	168577231	1105923	2	311361	Frmpd4
664883	chr12	46801126	46801630	505	*	12.8171	102.537	8	4.11e-13	5.48e-11	Intron (ENSMUST00000021438.7/664883, intron 2 of 4)	12	46694517	46818929	124413	2	17299	Nova1
74694	chr10	121297141	121297800	660	*	25.2813	202.251	8	1.61e-21	1.07e-18	Intron (ENSMUST00000064107.6/74694, intron 5 of 11)	10	121263820	121351278	87459	2	53478	Tbc1d30
214345	chr9	77484559	77485503	945	*	31.125	249	8	3.08e-22	2.32e-19	Intron (ENSMUST00000183873.7/214345, intron 2 of 13)	9	77430823	77544870	114048	2	59367	Lrrc1
102465171	chr2	41998373	41998807	435	*	17.0299	136.239	8	9.21e-06	0.000174	Intron (ENSMUST00000052550.12/94217, intron 2 of 90)	2	42447439	42447568	130	2	448761	Mir6336
268878	chr16	29373957	29374892	936	*	36.5044	292.036	8	2.96e-08	1.23e-06	Intron (ENSMUST00000075806.10/268878, intron 1 of 29)	16	29231851	29378732	146882	2	3840	Atp13a5
19876	chr16	72662797	72664170	1374	*	103.968	826.001	7.94474	4.33e-28	8.24e-25	5' UTR	16	72308306	73046095	737790	1	354491	Robo1
381175	chr18	69938128	69939441	1314	*	252.476	2005.85	7.94474	9.02e-09	4.34e-07	5' UTR	18	69925426	69969484	44059	1	12702	Ccdc68
30949	chr7	123327955	123328247	293	*	8.33973	66.257	7.94474	7.39e-10	4.73e-08	Intron (ENSMUST00000207010.1/70497, intron 2 of 19)	7	123369784	123430358	60575	1	-41537	Lcmt1
69974	chr2	116070876	116072746	1871	*	55.7152	442.643	7.94474	1.65e-27	2.81e-24	Intron (ENSMUST00000152412.1/108168785, intron 2 of 4)	2	116075165	116076096	932	2	3350	2810405F15Rik
102640655	chr6	16506566	16506782	217	*	6.40856	50.9143	7.94474	0.00411	0.0252	Distal Intergenic	6	16777524	16788820	11297	1	-270742	Gm36669
218739	chr14	13689887	13691018	1132	*	56.8859	448.822	7.88986	1.01e-25	1.39e-22	Distal Intergenic	14	13670876	13683148	12273	1	19011	Sntn
319901	chr1	111496752	111497281	530	*	16	126.238	7.88986	0.00315	0.0206	Distal Intergenic	1	111858702	111864918	6217	2	367637	Dsel
22379	chr15	99381171	99381605	435	*	37.014	292.036	7.88986	5.62e-08	2.15e-06	Distal Intergenic	15	99317225	99370482	53258	2	-10689	Fmnl3
12552	chr8	102817853	102818223	371	*	11.7127	92.4115	7.88986	1.75e-11	1.64e-09	Distal Intergenic	8	102632095	102785642	153548	2	-32211	Cdh11
68591	chr18	24653303	24654422	1120	*	61.8199	487.751	7.88986	3.07e-25	3.97e-22	Promoter (<=1kb)	18	24653691	24701575	47885	1	0	Mocos
243905	chr7	30008800	30011098	2299	*	249	1964.57	7.88986	9.62e-22	6.79e-19	Intron (ENSMUST00000148442.7/243905, intron 6 of 9)	7	29983955	30028282	44328	1	24845	Zfp568
15478	chr11	64627048	64627729	682	*	56.493	445.722	7.88986	2.02e-22	1.59e-19	Distal Intergenic	11	64435332	64522841	87510	1	191716	Hs3st3a1
107376	chr19	60160906	60161373	468	*	7.72749	60.9688	7.88986	3.24e-08	1.33e-06	Exon (ENSMUST00000065383.10/107376, exon 5 of 5)	19	60144675	60162591	17917	1	16231	E330013P04Rik
227485	chr1	111164825	111165286	462	*	14.0257	110.661	7.88986	3.79e-11	3.28e-09	Distal Intergenic	1	110888326	110977584	89259	2	-187241	Cdh19
75013	chrX	53727107	53727648	542	*	22.3159	176.069	7.88986	1.05e-20	5.99e-18	Promoter (2-3kb)	20	53724826	53738441	13616	1	2281	Ct55
218739	chr14	13691169	13691457	289	*	6.32033	49.5221	7.83536	5.55e-07	1.58e-05	Distal Intergenic	14	13670876	13683148	12273	1	20293	Sntn
14229	chr17	28467701	28468270	570	*	14.5203	113.772	7.83536	3.16e-15	6.47e-13	Intron (ENSMUST00000079413.10/14229, intron 1 of 10)	17	28399094	28517524	118431	2	49254	Fkbp5
213234	chr3	75009744	75010042	299	*	18.7654	147.033	7.83536	0.000161	0.00189	Distal Intergenic	3	75037907	75165034	127128	2	154992	Zbbx
404242	chr7	48077273	48077850	578	*	49.18	385.343	7.83536	5.27e-06	0.000109	Distal Intergenic	7	48020971	48027597	6627	2	-49676	Mrgprx1
320449	chr1	186567104	186567752	649	*	31.779	249	7.83536	1.57e-24	1.82e-21	Distal Intergenic	1	186511838	186558681	46844	2	-8423	A730004F24Rik
72605	chr11	93185283	93186576	1294	*	140.07	1097.5	7.83536	1.09e-08	5.13e-07	Exon (ENSMUST00000092780.8/72605, exon 2 of 2)	11	93098028	93601749	503722	1	87255	Car10
16826	chr5	44876592	44877823	1232	*	75.0614	588.134	7.83536	6.54e-37	4.14e-33	Exon (ENSMUST00000199745.1/ENSMUST00000199745.1, exon 3 of 3)	5	44472132	44799680	327549	2	-76912	Ldb2
78043	chr17	4319250	4319581	332	*	7.06162	54.9482	7.78124	8.68e-08	3.15e-06	Distal Intergenic	17	4119446	4122113	2668	2	-197137	4930548J01Rik
225326	chr18	30625203	30625584	382	*	11.3924	88.647	7.78124	9.24e-10	5.78e-08	Distal Intergenic	18	30272747	30348126	75380	1	352456	Pik3c3
73230	chr9	23464821	23466079	1259	*	131.599	1024	7.78124	6.45e-37	4.14e-33	Intron (ENSMUST00000071982.6/73230, intron 13 of 14)	9	23223076	23485200	262125	1	241745	Bmper
13869	chr1	68832193	68832418	226	*	3.75809	29.2426	7.78124	0.000148	0.00176	Intron (ENSMUST00000119142.7/13869, intron 1 of 27)	1	68032186	69108059	1075874	2	275641	Erbb4
100861615	chr14	6108541	6109083	543	*	64.8934	501.463	7.72749	8.86e-25	1.07e-21	5' UTR	14	6259747	6287250	27504	2	178167	Gm3411
109323	chr5	43436999	43438215	1217	*	99.0442	765.363	7.72749	3.65e-28	7.1e-25	Distal Intergenic	5	43515538	43618803	103266	1	-77323	C1qtnf7
110596	chr13	98192357	98193156	800	*	78.249	604.668	7.72749	8.66e-10	5.45e-08	Intron (ENSMUST00000109426.2/110596, intron 1 of 35)	13	97899469	98206439	306971	2	13283	Arhgef28
17927	chr7	46337443	46338048	606	*	34.7755	268.727	7.72749	1.05e-24	1.26e-21	Distal Intergenic	7	46376474	46379099	2626	1	-38426	Myod1
320683	chr7	127636992	127637372	381	*	15.1369	116.162	7.67411	8.97e-12	8.97e-10	Distal Intergenic	7	127607031	127615797	8767	2	-21195	Zfp629
69974	chr2	116075945	116076334	390	*	15.2422	116.97	7.67411	4.3e-13	5.72e-11	Promoter (<=1kb)	2	116075165	116076096	932	2	0	2810405F15Rik
319903	chr14	85208587	85209122	536	*	16	122.786	7.67411	7.55e-14	1.17e-11	Distal Intergenic	14	84458639	84476424	17786	2	-732163	9630013A20Rik
19017	chr5	51391126	51391683	558	*	36.2523	278.204	7.67411	1.17e-23	1.18e-20	Distal Intergenic	5	51454250	51567726	113477	2	176043	Ppargc1a
100041774	chr14	3333590	3333750	161	*	7.11074	54.5686	7.67411	7.96e-07	2.16e-05	Intron (ENSMUST00000177786.7/ENSMUST00000177786.7, intron 1 of 6)	14	3395093	3642943	247851	1	-61343	Gm10413
100041724	chr14	46034218	46034815	598	*	27.4741	210.839	7.67411	0.000187	0.00214	Distal Intergenic	14	46379414	46383608	4195	1	-344599	Gm15217
67857	chr2	40619411	40619689	279	*	8.39773	64	7.6211	1.98e-09	1.14e-07	Intron (ENSMUST00000052550.12/94217, intron 86 of 90)	2	39194354	39226451	32098	2	-1392960	Ppp6c
11982	chr7	58407647	58408710	1064	*	83.8652	639.145	7.6211	9.31e-28	1.62e-24	Distal Intergenic	7	58658246	58829420	171175	1	-249536	Atp10a
102465181	chr1	84145657	84146056	400	*	8.11168	61.8199	7.6211	6.31e-08	2.38e-06	Intron (ENSMUST00000168574.8/98496, intron 2 of 2)	1	84218849	84218961	113	2	72905	Mir6353
73283	chr3	85368195	85369664	1470	*	130.69	989.119	7.56846	4.56e-30	1.19e-26	Intron (ENSMUST00000154148.7/99889, intron 3 of 9)	3	85317519	85332030	14512	1	50676	1700036G14Rik
56363	chr1	50350771	50351019	249	*	8.9383	67.6492	7.56846	1.66e-09	9.75e-08	Distal Intergenic	1	50909962	51187270	277309	1	-558943	Tmeff2
70227	chr7	39941151	39941451	301	*	12.2101	92.4115	7.56846	7.43e-12	7.6e-10	Intron (ENSMUST00000211126.1/ENSMUST00000211126.1, intron 1 of 5)	7	39517766	39540420	22655	1	423385	Zfp619
78043	chr17	4173769	4174594	826	*	61.8199	467.882	7.56846	1.31e-32	4.55e-29	Distal Intergenic	17	4119446	4122113	2668	2	-51656	4930548J01Rik
72208	chr1	80483067	80483908	842	*	63.1189	474.413	7.51618	1.66e-06	4.06e-05	Distal Intergenic	1	80445932	80479867	33936	1	37135	1700016L21Rik
20422	chr6	6429303	6430022	720	*	16.9123	127.116	7.51618	6.41e-15	1.26e-12	Distal Intergenic	6	6557294	6578658	21365	2	148636	Sem1
210940	chr1	26909422	26911252	1831	*	150.123	1128.35	7.51618	8.69e-31	2.61e-27	Distal Intergenic	1	26681814	26687460	5647	2	-221962	4931408C20Rik
102465171	chr2	42282927	42283294	368	*	9.91766	74.5429	7.51618	0.00281	0.0188	Intron (ENSMUST00000052550.12/94217, intron 2 of 90)	2	42447439	42447568	130	2	164274	Mir6336
78134	chrX	106926674	106927125	452	*	35.7532	266.871	7.46426	1.44e-07	4.9e-06	Intron (ENSMUST00000060576.7/78134, intron 2 of 2)	20	106920625	106933900	13276	1	6049	Lpar4
228677	chr2	139181133	139181436	304	*	10.4107	77.7085	7.46426	0.00071	0.00634	Distal Intergenic	2	139493913	139637674	143762	1	-312477	Sptlc3
16600	chr4	55775606	55776949	1344	*	144.007	1074.91	7.46426	3.32e-08	1.36e-06	Distal Intergenic	4	55527143	55532466	5324	2	-243140	Klf4
69794	chr8	103087103	103087430	328	*	6.23332	46.5271	7.46426	2.06e-06	4.91e-05	Distal Intergenic	8	103343878	103347534	3657	2	260104	1600027J07Rik
27281	chr16	29195130	29195486	357	*	9.00047	67.1819	7.46426	8.04e-07	2.18e-05	Distal Intergenic	16	29209695	29230531	20837	1	-14209	Plaat1
26424	chr1	137145449	137146043	595	*	34.0598	254.232	7.46426	2.12e-25	2.78e-22	Distal Intergenic	1	136842571	136960448	117878	2	-185001	Nr5a2
108837	chr9	85597068	85597437	370	*	4.46915	33.3589	7.46426	3.62e-05	0.00055	Distal Intergenic	9	85687360	85749334	61975	2	151897	Ibtk
239250	chr14	111033015	111033397	383	*	10.3388	77.1717	7.46426	2.97e-11	2.63e-09	Distal Intergenic	14	110748580	110755149	6570	2	-277866	Slitrk6
20649	chr15	55849823	55850240	418	*	8.69388	64.8934	7.46426	6.62e-09	3.31e-07	Intron (ENSMUST00000039769.12/20649, intron 1 of 6)	15	55636388	55906949	270562	2	56709	Sntb1
100504255	chr11	45274184	45275064	881	*	43.1115	319.573	7.4127	9.97e-26	1.38e-22	Exon (ENSMUST00000195753.1/ENSMUST00000195753.1, exon 2 of 2)	11	45102866	45116928	14063	2	-157256	Gm12159
19374	chr2	100073490	100075567	2078	*	183.546	1360.57	7.4127	3.98e-36	2.19e-32	Distal Intergenic	2	101624718	101632529	7812	1	-1549151	Rag2
65099	chr9	82528096	82529097	1002	*	54.1917	401.707	7.4127	2.35e-31	7.43e-28	Distal Intergenic	9	82829540	82847687	18148	1	-300443	Irak1bp1
69794	chr8	103180378	103181288	911	*	35.7532	265.028	7.4127	3.15e-25	4.04e-22	Distal Intergenic	8	103343878	103347534	3657	2	166246	1600027J07Rik
14229	chr17	28470024	28472445	2422	*	140.07	1038.29	7.4127	8.29e-27	1.31e-23	Intron (ENSMUST00000079413.10/14229, intron 1 of 10)	17	28399094	28517524	118431	2	45079	Fkbp5
100040322	chr13	107059449	107059829	381	*	4.22807	31.3414	7.4127	3.67e-05	0.000557	Distal Intergenic	13	107022553	107055497	32945	1	36896	3830408C21Rik
19374	chr2	100077000	100078198	1199	*	56.8859	418.766	7.3615	1.89e-22	1.5e-19	Distal Intergenic	2	101624718	101632529	7812	1	-1546520	Rag2
211896	chr2	104731857	104733044	1188	*	53.8174	396.177	7.3615	2.67e-27	4.5e-24	Intron (ENSMUST00000028595.7/211896, intron 1 of 8)	2	104721784	104742878	21095	2	9834	Depdc7
791318	chr18	5748636	5749074	439	*	17.2677	127.116	7.3615	2.14e-15	4.54e-13	3' UTR	18	5491503	5593505	102003	2	-155131	Gm10125
71996	chrX	84771976	84772853	878	*	45.8866	337.794	7.3615	2.29e-20	1.22e-17	Exon (ENSMUST00000156107.1/13405, exon 1 of 8)	20	85249679	85270288	20610	1	-476826	Fthl17a
723888	chrX	66970513	66970851	339	*	8.33973	61.3929	7.3615	3.17e-09	1.72e-07	Exon (ENSMUST00000120916.1/ENSMUST00000120916.1, exon 1 of 1)	20	66839052	66839125	74	2	-131388	Mir465
329152	chr1	54048781	54049343	563	*	18.7654	138.141	7.3615	1.2e-15	2.67e-13	Intron (ENSMUST00000120904.7/329152, intron 1 of 28)	1	53806876	54195168	388293	2	145825	Hecw2
102633975	chr4	67768626	67769321	696	*	28.2465	207.937	7.3615	2.73e-19	1.21e-16	Distal Intergenic	4	68312657	68321961	9305	2	552640	Gm12911
240725	chr1	12691744	12693987	2244	*	151.167	1112.82	7.3615	5.43e-28	1e-24	Promoter (<=1kb)	1	12692277	12861192	168916	1	0	Sulf1
74309	chr11	3863654	3864254	601	*	15.6707	114.563	7.31065	0.000499	0.00476	Promoter (<=1kb)	11	3703731	3863903	160173	2	0	Osbp2
70683	chr10	88851587	88852089	503	*	19.6983	144.007	7.31065	0.000425	0.00419	Distal Intergenic	10	88746607	88826804	80198	2	-24783	Utp20
667742	chr18	63214254	63214482	229	*	6.32033	46.2057	7.31065	1.89e-07	6.22e-06	Intron (ENSMUST00000047480.12/667742, intron 3 of 53)	18	63010213	63387183	376971	2	172701	Piezo2
69642	chr9	77232145	77232923	779	*	12.042	88.0347	7.31065	3.97e-12	4.35e-10	Intron (ENSMUST00000185144.7/69642, intron 2 of 10)	9	77102081	77347916	245836	2	114993	Mlip
236690	chrX	13461392	13462230	839	*	25.1067	183.546	7.31065	2.38e-17	7.37e-15	Distal Intergenic	20	13466110	13489313	23204	1	-3880	Nyx
675812	chr5	110109952	110110469	518	*	17.8766	130.69	7.31065	4.09e-15	8.24e-13	Promoter (<=1kb)	5	110110092	110129794	19703	1	0	Zfp605
75033	chr9	82027543	82028304	762	*	31.779	232.325	7.31065	6.44e-21	3.82e-18	Intron (ENSMUST00000189832.6/75033, intron 4 of 4)	9	81863670	82206007	342338	1	163873	Mei4
12552	chr8	102782606	102785773	3168	*	159.786	1168.14	7.31065	7.28e-25	8.89e-22	Promoter (<=1kb)	8	102632095	102785642	153548	2	0	Cdh11
12395	chr4	14040895	14041170	276	*	7.56846	54.9482	7.26015	2.94e-07	9.12e-06	Distal Intergenic	4	13743436	13893649	150214	1	297459	Runx1t1
69794	chr8	103221221	103222427	1207	*	49.8665	362.039	7.26015	1.96e-25	2.59e-22	Distal Intergenic	8	103343878	103347534	3657	2	125107	1600027J07Rik
100038575	chr9	79237942	79238907	966	*	39.3966	286.026	7.26015	9.28e-23	7.61e-20	Exon (ENSMUST00000190463.1/ENSMUST00000190463.1, exon 1 of 1)	9	79444037	79519302	75266	2	280395	Gm10635
18313	chr1	172960892	172961065	174	*	4.65893	33.8246	7.26015	1.01e-05	0.000188	Distal Intergenic	1	172956768	172957817	1050	1	4124	Olfr16
434205	chr7	82056666	82057353	688	*	49.5221	359.538	7.26015	1.09e-05	0.0002	Distal Intergenic	7	82070387	82081758	11372	1	-13034	Gm20744
333605	chrX	168286325	168286700	376	*	13.2691	96.3358	7.26015	9.89e-13	1.23e-10	Intron (ENSMUST00000112147.8/333605, intron 3 of 19)	20	167471309	168577231	1105923	2	290531	Frmpd4
100504255	chr11	45200690	45201762	1073	*	50.5626	367.093	7.26015	1.79e-21	1.17e-18	Intron (ENSMUST00000146372.1/ENSMUST00000146372.1, intron 1 of 1)	11	45102866	45116928	14063	2	-83762	Gm12159
72736	chr12	70511966	70512432	467	*	41.9326	304.437	7.26015	1.21e-21	8.39e-19	Distal Intergenic	12	70453095	70468040	14946	1	58871	Tmx1
75033	chr9	81951299	81952095	797	*	8.39773	60.5477	7.21	0.0031	0.0203	Intron (ENSMUST00000057067.9/75033, intron 3 of 4)	9	81863670	82206007	342338	1	87629	Mei4
245578	chrX	120290218	120290477	260	*	5.42642	39.1245	7.21	3.33e-05	0.000513	Promoter (<=1kb)	20	120290259	120910619	620361	1	0	Pcdh11x
76965	chr14	109443057	109443378	322	*	9.12611	65.7993	7.21	2.02e-08	8.79e-07	Distal Intergenic	14	108908800	108914158	5359	2	-528899	Slitrk1
383348	chr18	40553367	40553920	554	*	38.5859	278.204	7.21	1.37e-23	1.37e-20	Distal Intergenic	18	40257023	40531630	274608	1	296344	Kctd16
69351	chr11	32846755	32847882	1128	*	64.4452	464.65	7.21	2.61e-24	2.84e-21	Distal Intergenic	11	32818529	32824605	6077	2	-22150	Smim23
69983	chr3	71712937	71713366	430	*	13.737	98.36	7.1602	0.00742	0.0396	Distal Intergenic	3	72888557	72967863	79307	2	1254497	Sis
72780	chr10	29665737	29666149	413	*	13.9288	99.7331	7.1602	0.000195	0.00222	Distal Intergenic	10	29452416	29535867	83452	2	-129870	Rspo3
71996	chrX	85311942	85312257	316	*	10.2674	73.5167	7.1602	9.89e-08	3.53e-06	Distal Intergenic	20	85249679	85270288	20610	1	62263	Fthl17a
68770	chr5	20134737	20135167	431	*	12.3805	88.647	7.1602	0.00215	0.0153	Intron (ENSMUST00000197354.4/50791, intron 3 of 21)	5	20758663	20882124	123462	2	746957	Phtf2
109254	chr13	41820445	41821443	999	*	71.0124	508.463	7.1602	6.8e-30	1.7e-26	Intron (ENSMUST00000072012.9/109254, intron 2 of 6)	13	41763148	41847684	84537	2	26241	Adtrp
16891	chr18	74889783	74890997	1215	*	56.493	404.501	7.1602	7.62e-26	1.07e-22	Distal Intergenic	18	74939322	74961263	21942	2	70266	Lipg
21384	chr3	99257549	99257829	281	*	3.34035	23.7524	7.11074	0.000569	0.0053	Intron (ENSMUST00000151606.7/21384, intron 1 of 2)	3	99240381	99354259	113879	1	17168	Tbx15
622645	chr17	68759936	68760456	521	*	19.5622	139.102	7.11074	7.51e-14	1.17e-11	Intron (ENSMUST00000093007.5/320858, intron 17 of 19)	17	68826623	68843139	16517	1	-66167	Tmem200c
102465169	chr2	56716086	56716707	622	*	10.4107	74.028	7.11074	1.36e-09	8.17e-08	Distal Intergenic	2	56785811	56785907	97	1	-69104	Mir195b
15551	chr9	81720116	81720801	686	*	166.572	1184.45	7.11074	8.59e-24	8.95e-21	Distal Intergenic	9	81628291	81633828	5538	2	-86288	Htr1b
619318	chr3	121658627	121658902	276	*	6.49802	46.2057	7.11074	5.31e-07	1.52e-05	Distal Intergenic	3	121670762	121682982	12221	1	-11860	4930432M17Rik
102466156	chr7	57662139	57662498	360	*	8.75435	62.2499	7.11074	6.43e-08	2.42e-06	Intron (ENSMUST00000085240.10/14402, intron 4 of 9)	7	57581061	57581162	102	1	81078	Mir6389
21960	chr1	159686492	159686812	321	*	9.91766	70.5219	7.11074	6.39e-10	4.15e-08	Intron (ENSMUST00000192069.5/21960, intron 1 of 22)	1	159523769	159931729	407961	1	162723	Tnr
69794	chr8	103239838	103240815	978	*	32	227.544	7.11074	5.07e-21	3.07e-18	Distal Intergenic	8	103343878	103347534	3657	2	106719	1600027J07Rik
20822	chr1	143773836	143774630	795	*	45.8866	326.288	7.11074	3.45e-21	2.16e-18	Promoter (2-3kb)	1	143750790	143777068	26279	2	2438	Ro60
664883	chr12	46745520	46746664	1145	*	35.0174	249	7.11074	5.87e-24	6.23e-21	Intron (ENSMUST00000021438.7/664883, intron 2 of 4)	12	46694517	46818929	124413	2	72265	Nova1
70753	chr6	77391777	77392009	233	*	8.33973	59.3016	7.11074	2.14e-08	9.25e-07	Intron (ENSMUST00000160894.7/12386, intron 8 of 19)	6	77380260	77382459	2200	2	-9318	6330415B21Rik
664883	chr12	46931000	46931626	627	*	41.0696	292.036	7.11074	7.67e-22	5.5e-19	Distal Intergenic	12	46694517	46818929	124413	2	-112071	Nova1
17288	chr18	21078919	21079727	809	*	32	225.972	7.06162	2.4e-20	1.26e-17	Intron (ENSMUST00000234367.1/17288, intron 5 of 6)	18	21061923	21100199	38277	1	16996	Mep1b
103012	chrX	50726163	50726548	386	*	9.12611	64.4452	7.06162	0.00892	0.0455	Distal Intergenic	20	50555744	50635321	79578	2	-90842	Firre
100502841	chr18	77978736	77979686	951	*	200.854	1418.35	7.06162	3.45e-21	2.16e-18	Exon (ENSMUST00000044622.6/100502841, exon 17 of 44)	18	77938465	78035013	96549	1	40271	Epg5
16401	chr2	79213711	79214583	873	*	43.7133	308.687	7.06162	1.65e-22	1.32e-19	Distal Intergenic	2	79255426	79333123	77698	1	-40843	Itga4
225115	chr18	4990021	4990513	493	*	23.1029	163.144	7.06162	7.69e-16	1.76e-13	Intron (ENSMUST00000126977.7/225115, intron 1 of 37)	18	4920540	5119299	198760	1	69481	Svil
235534	chr9	96878424	96879724	1301	*	120.259	843.357	7.01285	5.4e-24	5.76e-21	Intron (ENSMUST00000112951.8/235534, intron 1 of 6)	9	96823336	96892669	69334	2	12945	Pxylp1
74442	chr3	131524898	131525063	166	*	2.75108	19.2929	7.01285	0.0031	0.0203	Distal Intergenic	3	131318985	131491411	172427	2	-33487	Sgms2
329851	chr4	57175054	57175997	944	*	70.5219	494.559	7.01285	7.86e-21	4.59e-18	Promoter (2-3kb)	4	57172071	57176554	4484	1	2983	Gm12530
225207	chr18	13968422	13969344	923	*	88.647	621.668	7.01285	6.24e-26	8.98e-23	Intron (ENSMUST00000025288.8/225207, intron 2 of 7)	18	13687013	13972787	285775	2	3443	Zfp521
75409	chr14	112658805	112659170	366	*	11.6318	81.5719	7.01285	1.78e-08	7.85e-07	Distal Intergenic	14	111675097	111683141	8045	1	983708	Slitrk5
320355	chr16	75465301	75466095	795	*	20.6776	145.009	7.01285	1.17e-14	2.17e-12	Distal Intergenic	16	75540514	75586061	45548	2	119966	Lipi
320739	chr3	120415997	120417584	1588	*	195.361	1360.57	6.9644	6.2e-23	5.23e-20	Distal Intergenic	3	120604109	120886733	282625	2	469149	6530403H02Rik
69347	chr3	6809953	6810274	322	*	16.3362	113.772	6.9644	5.38e-13	7.06e-11	Distal Intergenic	3	6615418	6620443	5026	2	-189510	1700008P02Rik
102638854	chr10	45276495	45277355	861	*	81.5719	564.175	6.9163	5.09e-28	9.48e-25	Intron (ENSMUST00000175658.1/78977, intron 2 of 2)	10	45287311	45289424	2114	2	12069	Gm15934
11982	chr7	58436786	58437484	699	*	57.2816	396.177	6.9163	5.84e-08	2.23e-06	Distal Intergenic	7	58658246	58829420	171175	1	-220762	Atp10a
71058	chr8	103535035	103535509	475	*	38.5859	266.871	6.9163	1.38e-18	5.38e-16	Intron (ENSMUST00000210549.1/ENSMUST00000210549.1, intron 1 of 1)	8	103603782	103680384	76603	1	-68273	4933400L20Rik
70892	chr3	147183560	147184121	562	*	33.1285	229.126	6.9163	2.3e-22	1.78e-19	Distal Intergenic	3	146852367	146984009	131643	1	331193	Ttll7
12161	chr13	38341371	38341697	327	*	3.36359	23.2636	6.9163	0.0014	0.0109	Distal Intergenic	13	38345107	38500302	155196	1	-3410	Bmp6
75253	chr9	84863276	84863858	583	*	33.8246	233.941	6.9163	5.27e-21	3.17e-18	Distal Intergenic	9	84774398	84857691	83294	1	88878	4930554C24Rik
619371	chr19	9444701	9445118	418	*	12.4666	86.2229	6.9163	1.47e-10	1.11e-08	Distal Intergenic	19	9557792	9559183	1392	2	114065	Stxbp3-ps
100504255	chr11	45348362	45348643	282	*	12.8171	88.647	6.9163	1.04e-11	1.02e-09	Distal Intergenic	11	45102866	45116928	14063	2	-231434	Gm12159
50791	chr5	19607708	19607932	225	*	8.22491	56.8859	6.9163	1.58e-08	7.07e-07	Intron (ENSMUST00000197354.4/50791, intron 1 of 21)	5	19227036	20704792	1477757	1	380672	Magi2
72605	chr11	93283234	93283779	546	*	21.259	147.033	6.9163	3.43e-16	8.43e-14	Intron (ENSMUST00000107859.7/72605, intron 3 of 4)	11	93098028	93601749	503722	1	185206	Car10
71996	chrX	85181660	85182392	733	*	49.5221	342.509	6.9163	4.14e-27	6.93e-24	Intron (ENSMUST00000114000.7/13405, intron 76 of 78)	20	85249679	85270288	20610	1	-67287	Fthl17a
50997	chr11	102071520	102071937	418	*	21.5557	148.056	6.86852	1.19e-12	1.45e-10	Intron (ENSMUST00000017458.10/50997, intron 3 of 12)	11	102057015	102088515	31501	2	16578	Mpp2
102465171	chr2	42526947	42527157	211	*	6.19026	42.5179	6.86852	2.57e-06	5.93e-05	Intron (ENSMUST00000052550.12/94217, intron 1 of 90)	2	42447439	42447568	130	2	-79379	Mir6336
621976	chr13	41705197	41706250	1054	*	109.896	754.826	6.86852	2.23e-09	1.26e-07	Distal Intergenic	13	41605907	41641355	35449	1	99290	Tmem170b
230824	chr4	135544936	135545629	694	*	17.8766	122.786	6.86852	6.21e-12	6.45e-10	Intron (ENSMUST00000105855.1/230824, intron 15 of 15)	4	135541888	135573630	31743	2	28001	Grhl3
735279	chr6	36463887	36464660	774	*	100.427	689.784	6.86852	3.72e-36	2.12e-32	Intron (ENSMUST00000172278.7/243764, intron 2 of 2)	6	36421742	36421825	84	1	42145	Mir490
93714	chr18	37706929	37707567	639	*	19.2929	132.514	6.86852	3.05e-12	3.42e-10	Promoter (<=1kb)	18	37707039	37841873	134835	1	0	Pcdhga6
75409	chr14	112297621	112297981	361	*	12.5533	85.6274	6.82108	5.38e-11	4.5e-09	Distal Intergenic	14	111675097	111683141	8045	1	622524	Slitrk5
94253	chr13	14498484	14499541	1058	*	119.428	814.629	6.82108	4.58e-21	2.79e-18	Intron (ENSMUST00000110516.2/94253, intron 1 of 28)	13	14226438	14523228	296791	2	23687	Hecw1
76965	chr14	108867827	108868314	488	*	37.2715	254.232	6.82108	1.94e-20	1.05e-17	Distal Intergenic	14	108908800	108914158	5359	2	45844	Slitrk1
75409	chr14	112313374	112314237	864	*	40.7859	278.204	6.82108	2.08e-24	2.33e-21	Distal Intergenic	14	111675097	111683141	8045	1	638277	Slitrk5
71816	chr13	105267447	105267878	432	*	16.6795	113.772	6.82108	1.57e-14	2.82e-12	Intron (ENSMUST00000226044.1/71816, intron 2 of 7)	13	105130001	105294815	164815	2	26937	Rnf180
217692	chr12	82326503	82326756	254	*	4.19887	28.6408	6.82108	0.000365	0.0037	Intron (ENSMUST00000166429.8/217692, intron 3 of 22)	12	82169320	82451786	282467	1	157183	Sipa1l1
77127	chr3	15126701	15127001	301	*	9.51366	64.8934	6.82108	3.51e-09	1.89e-07	Distal Intergenic	3	14971201	15002727	31527	1	155500	A930001A20Rik
17084	chr13	37214425	37215434	1010	*	36.5044	249	6.82108	2.48e-17	7.63e-15	Distal Intergenic	13	37345208	37419036	73829	1	-129774	Ly86
20452	chr1	95666818	95668181	1364	*	76.1093	519.147	6.82108	1.37e-25	1.85e-22	Promoter (<=1kb)	1	95587682	95667571	79890	2	0	St8sia4
26424	chr1	137083500	137083892	393	*	13.2691	89.8845	6.77396	1.56e-11	1.47e-09	Distal Intergenic	1	136842571	136960448	117878	2	-123052	Nr5a2
18783	chr1	148903005	148903522	518	*	7.26015	49.18	6.77396	0.0097	0.0485	Distal Intergenic	1	149829618	149961290	131673	2	1057768	Pla2g4a
229389	chr3	70206152	70206372	221	*	5.1337	34.7755	6.77396	1.94e-05	0.000327	Distal Intergenic	3	70007613	70028708	21096	1	198539	Otol1
241201	chr1	109889591	109889861	271	*	3.63008	24.59	6.77396	0.000496	0.00474	Distal Intergenic	1	109982431	110140157	157727	1	-92570	Cdh7
102465207	chr14	105676477	105676697	221	*	3.83706	25.9921	6.77396	0.000242	0.00265	Distal Intergenic	14	105623642	105623770	129	2	-52707	Mir6390
402734	chr1	151227499	151227971	473	*	45.5696	308.687	6.77396	6.87e-27	1.11e-23	Distal Intergenic	1	151138034	151142345	4312	1	89465	C730036E19Rik
14009	chr12	39066365	39066626	262	*	4.75683	32.2226	6.77396	8.34e-05	0.0011	Intron (ENSMUST00000222945.1/ENSMUST00000222945.1, intron 3 of 3)	12	38779380	38870484	91105	1	286985	Etv1
75739	chr18	7582485	7582799	315	*	6.58873	44.6318	6.77396	1.03e-06	2.69e-05	Intron (ENSMUST00000115869.3/75739, intron 1 of 16)	18	7347959	7626866	278908	2	44067	Mpp7
70832	chr5	19130618	19130913	296	*	8.22491	55.7152	6.77396	8.22e-07	2.22e-05	Distal Intergenic	5	19202368	19226555	24188	2	95642	4921504A21Rik
66282	chr8	66275076	66276045	970	*	62.6829	421.679	6.72717	6.43e-29	1.34e-25	Intron (ENSMUST00000152320.7/72925, intron 4 of 8)	8	66473118	66486530	13413	2	210485	Tma16
723860	chr8	38237714	38238021	308	*	9.00047	60.5477	6.72717	4.2e-08	1.66e-06	Intron (ENSMUST00000135764.7/244431, intron 1 of 9)	8	38252133	38252202	70	2	14181	Mir383
229877	chr3	139121327	139121861	535	*	29.8571	200.854	6.72717	1.46e-21	9.85e-19	Distal Intergenic	3	138925902	139075201	149300	2	-46126	Rap1gds1
13869	chr1	68787560	68787977	418	*	8	53.8174	6.72717	1.23e-07	4.28e-06	Intron (ENSMUST00000119142.7/13869, intron 1 of 27)	1	68032186	69108059	1075874	2	320082	Erbb4
12399	chr4	135153453	135153873	421	*	10.8528	73.0089	6.72717	3.39e-10	2.36e-08	Exon (ENSMUST00000140642.1/12399, exon 1 of 2)	4	135120652	135177990	57339	1	32801	Runx3
72823	chr1	61851112	61851667	556	*	28.0514	188.706	6.72717	7.17e-21	4.21e-18	Exon (ENSMUST00000138535.7/ENSMUST00000138535.7, exon 1 of 5)	1	61638824	62642284	1003461	1	212288	Pard3b
19012	chr13	112751413	112752107	695	*	20.8215	140.07	6.72717	7.8e-16	1.78e-13	Distal Intergenic	13	112800792	112867894	67103	1	-48685	Plpp1
100126203	chr6	117544407	117544997	591	*	91.7731	617.374	6.72717	5.25e-27	8.61e-24	Distal Intergenic	6	117495235	117500077	4843	1	49172	6820426E19Rik
319405	chr9	81624906	81626602	1697	*	151.167	1016.93	6.72717	9.55e-31	2.82e-27	Downstream (1-2kb)	9	81631551	81645156	13606	1	-4949	D430036J16Rik
16795	chr8	73923208	73923474	267	*	19.4271	130.69	6.72717	2.33e-11	2.11e-09	Distal Intergenic	8	72814599	73353540	538942	2	-569668	Large1
72432	chr18	43961529	43962412	884	*	82.1393	552.565	6.72717	1.58e-23	1.55e-20	Promoter (<=1kb)	18	43963235	44022501	59267	1	-823	Spink5
320355	chr16	75173467	75173735	269	*	8.69388	58.0812	6.6807	0.006	0.0337	Distal Intergenic	16	75540514	75586061	45548	2	412326	Lipi
67543	chr17	9653654	9654359	706	*	23.9176	159.786	6.6807	1.54e-16	4.04e-14	Distal Intergenic	17	9666495	9669717	3223	2	15358	Pabpc6
11778	chr7	79906719	79907183	465	*	6.19026	41.3553	6.6807	1.44e-06	3.61e-05	Intron (ENSMUST00000075657.7/11778, intron 4 of 5)	7	79875325	79920649	45325	2	13466	Ap3s2
69423	chr12	95962705	95963444	740	*	16	106.891	6.6807	2e-10	1.47e-08	Distal Intergenic	12	96046767	96047120	354	2	83676	1700019M22Rik
238217	chr12	66471365	66471581	217	*	7.67411	51.2685	6.6807	3.24e-07	9.93e-06	3' UTR	12	66283379	66284401	1023	2	-186964	Rpl10l
78221	chr16	71608143	71608671	529	*	33.1285	219.793	6.63456	4.09e-19	1.73e-16	Distal Intergenic	16	71249884	71267176	17293	1	358259	4930567J20Rik
71198	chr2	19664175	19664527	353	*	26.9087	178.527	6.63456	2.07e-05	0.000345	Distal Intergenic	2	19657752	19660583	2832	1	6423	Otud1
241201	chr1	109892428	109892934	507	*	82.7106	548.748	6.63456	1.03e-06	2.69e-05	Distal Intergenic	1	109982431	110140157	157727	1	-89497	Cdh7
102466635	chr13	28544444	28544961	518	*	41.0696	272.479	6.63456	1.47e-17	4.75e-15	Intron (ENSMUST00000148885.7/72518, intron 7 of 7)	13	28710781	28710873	93	2	165912	Mir6368
64929	chr14	103488764	103489709	946	*	155.417	1031.12	6.63456	6.01e-22	4.38e-19	Intron (ENSMUST00000227693.1/ENSMUST00000227693.1, intron 1 of 2)	14	103513342	103612797	99456	1	-23633	Scel
78718	chr1	73235124	73235725	602	*	36.5044	242.191	6.63456	1.58e-19	7.27e-17	Distal Intergenic	1	73398968	73430790	31823	1	-163243	D530049I02Rik
67356	chr2	116704699	116705200	502	*	27.2843	179.769	6.58873	1.93e-15	4.13e-13	Distal Intergenic	2	116878691	116892494	13804	1	-173491	Tmco5
13205	chrX	13346985	13347910	926	*	31.3414	206.5	6.58873	4.79e-18	1.7e-15	Distal Intergenic	20	13280970	13294052	13083	1	66015	Ddx3x
74264	chrX	163761234	163761427	194	*	7.46426	49.18	6.58873	1.91e-06	4.6e-05	Promoter (<=1kb)	20	163760139	163761329	1191	2	0	Rnf138rt1
70358	chr5	6375497	6376613	1117	*	32.8996	216.767	6.58873	4.74e-15	9.43e-13	Distal Intergenic	5	5736317	5749326	13010	2	-626171	Steap1
68792	chrX	133912681	133913904	1224	*	35.0174	230.72	6.58873	1.98e-05	0.000332	Intron (ENSMUST00000033606.14/68792, intron 3 of 11)	20	133908426	133932446	24021	1	4255	Srpx2
76643	chrX	104760306	104760765	460	*	15.3482	101.125	6.58873	2.1e-10	1.53e-08	Distal Intergenic	20	104816776	104842455	25680	1	-56011	1700121L16Rik
102465181	chr1	84261272	84261694	423	*	9.44794	62.2499	6.58873	4.61e-08	1.81e-06	Intron (ENSMUST00000168574.8/98496, intron 1 of 2)	1	84218849	84218961	113	2	-42311	Mir6353
71069	chr8	47287911	47289669	1759	*	89.2636	588.134	6.58873	3.83e-23	3.46e-20	5' UTR	8	47180048	47413837	233790	2	124168	Stox2
735279	chr6	36541151	36541776	626	*	50.2134	330.842	6.58873	6.84e-19	2.82e-16	Distal Intergenic	6	36421742	36421825	84	1	119409	Mir490
69457	chr16	57048238	57048798	561	*	38.5859	252.476	6.54322	1.57e-20	8.72e-18	Intron (ENSMUST00000067173.7/69457, intron 3 of 6)	16	57036967	57071372	34406	2	22574	Tmem45a2
13405	chrX	82949831	82950165	335	*	9.00047	58.892	6.54322	1.31e-06	3.32e-05	Promoter (<=1kb)	20	82948870	85206141	2257272	1	961	Dmd
12638	chr6	18307988	18308610	623	*	30.2738	198.088	6.54322	1.09e-18	4.31e-16	Intron (ENSMUST00000115405.8/12638, intron 24 of 27)	6	18170687	18322768	152082	1	137301	Cftr
100038575	chr9	79324844	79325014	171	*	3.75809	24.59	6.54322	0.00121	0.00971	Distal Intergenic	9	79444037	79519302	75266	2	194288	Gm10635
13850	chr14	66124255	66124740	486	*	12.7286	83.2859	6.54322	2.69e-09	1.49e-07	Promoter (<=1kb)	14	66084374	66124500	40127	2	0	Ephx2
74662	chr4	10265438	10266609	1172	*	165.421	1082.39	6.54322	8.64e-08	3.14e-06	Distal Intergenic	4	9915965	9917635	1671	2	-347803	4930448K20Rik
16795	chr8	73921173	73921563	391	*	11.7942	77.1717	6.54322	1.39e-07	4.76e-06	Distal Intergenic	8	72814599	73353540	538942	2	-567633	Large1
72823	chr1	61542120	61542498	379	*	12.6407	82.1393	6.49802	1.21e-09	7.39e-08	Distal Intergenic	1	61638824	62642284	1003461	1	-96326	Pard3b
16773	chr10	27735709	27735981	273	*	3.78423	24.59	6.49802	0.00047	0.00454	Distal Intergenic	10	26980036	27619758	639723	2	-115951	Lama2
432825	chr14	19585374	19585748	375	*	41.0696	266.871	6.49802	8.3e-20	4e-17	Distal Intergenic	14	19594139	19602581	8443	2	16833	Gm5458
387236	chr9	41805497	41806284	788	*	28.443	184.823	6.49802	0.00164	0.0124	Exon (ENSMUST00000215885.1/ENSMUST00000215885.1, exon 1 of 3)	9	41581926	41582002	77	1	223571	Mir125b-1
66732	chr14	95145416	95145666	251	*	4.65893	30.2738	6.49802	0.000239	0.00262	Distal Intergenic	14	95881254	95882780	1527	1	-735588	Spertl
228421	chr2	109277967	109278370	404	*	6.06287	39.3966	6.49802	3.74e-05	0.000565	Promoter (2-3kb)	2	109280738	109341747	61010	1	-2368	Kif18a
70892	chr3	147794938	147795537	600	*	67.1819	436.549	6.49802	9.48e-19	3.8e-16	Distal Intergenic	3	146852367	146984009	131643	1	942571	Ttll7
14119	chr18	58209032	58210669	1638	*	71.5064	464.65	6.49802	3.01e-08	1.24e-06	Promoter (<=1kb)	18	58008623	58210487	201865	2	0	Fbn2
63859	chr9	80763075	80764124	1050	*	82.7106	533.742	6.45313	3.15e-06	7.07e-05	Distal Intergenic	9	80313330	80465481	152152	2	-297594	Impg1
108168785	chr2	116036114	116036655	542	*	2.94854	19.0273	6.45313	0.00305	0.0201	Intron (ENSMUST00000028639.12/17536, intron 7 of 11)	2	116067225	116085911	18687	1	-30570	G630016G05Rik
11535	chr7	110695490	110696414	925	*	38.0546	245.572	6.45313	4.65e-22	3.46e-19	Intron (ENSMUST00000210822.1/ENSMUST00000210822.1, intron 1 of 3)	7	110627661	110629820	2160	1	67829	Adm
241201	chr1	109668709	109669373	665	*	49.8665	321.795	6.45313	1.51e-22	1.21e-19	Distal Intergenic	1	109982431	110140157	157727	1	-313058	Cdh7
664883	chr12	46781477	46781900	424	*	32.8996	212.306	6.45313	1.04e-05	0.000194	Intron (ENSMUST00000021438.7/664883, intron 2 of 4)	12	46694517	46818929	124413	2	37029	Nova1
75545	chrX	62444452	62444893	442	*	32.6724	210.839	6.45313	6.34e-05	0.000875	Distal Intergenic	20	62510539	62527011	16473	2	82118	Tslrn1
225266	chr18	21845454	21845750	297	*	7.51618	48.5029	6.45313	5.93e-06	0.000121	Intron (ENSMUST00000234736.1/70950, intron 22 of 23)	18	21550377	21654718	104342	2	-190736	Klhl14
67356	chr2	116718287	116719106	820	*	47.5048	306.555	6.45313	3.5e-19	1.5e-16	Distal Intergenic	2	116878691	116892494	13804	1	-159585	Tmco5
228432	chr2	110929104	110929675	572	*	61.8199	396.177	6.40856	1.64e-06	4.03e-05	Intron (ENSMUST00000099623.9/228432, intron 1 of 26)	2	110655201	110950923	295723	2	21248	Ano3
213439	chrX	107306529	107306775	247	*	6.86852	44.0173	6.40856	2.36e-05	0.000385	Distal Intergenic	20	107255878	107296769	40892	1	50651	Gpr174
14198	chr14	11163559	11163828	270	*	11.5514	74.028	6.40856	1.8e-08	7.96e-07	Promoter (1-2kb)	14	9550092	11162035	1611944	2	-1524	Fhit
77580	chr6	52176988	52177608	621	*	21.7057	139.102	6.40856	3.78e-14	6.27e-12	Promoter (<=1kb)	6	52177498	52180851	3354	1	0	5730596B20Rik
26424	chr1	137197865	137198253	389	*	4.19887	26.9087	6.40856	0.000199	0.00226	Distal Intergenic	1	136842571	136960448	117878	2	-237417	Nr5a2
70753	chr6	77323057	77323586	530	*	33.1285	212.306	6.40856	6.1e-20	3.01e-17	Intron (ENSMUST00000160894.7/12386, intron 8 of 19)	6	77380260	77382459	2200	2	58873	6330415B21Rik
16543	chr6	15715043	15715610	568	*	9.51366	60.9688	6.40856	1.7e-08	7.54e-07	Distal Intergenic	6	15720661	15802169	81509	1	-5051	Mdfic
208440	chr13	9494469	9495426	958	*	21.4068	137.187	6.40856	7.13e-16	1.65e-13	Exon (ENSMUST00000169960.9/208440, exon 3 of 36)	13	9276528	9668928	392401	1	217941	Dip2c
228116	chr2	82571567	82572851	1285	*	159.786	1024	6.40856	6.91e-28	1.24e-24	Distal Intergenic	2	82375372	82392202	16831	2	-179365	A130030D18Rik
252838	chr4	6946251	6946459	209	*	3.18215	20.393	6.40856	0.000771	0.00677	Intron (ENSMUST00000039987.3/252838, intron 1 of 8)	4	6686353	6991557	305205	2	45098	Tox
108652	chr13	39225647	39226151	505	*	18.8959	121.095	6.40856	7.66e-13	9.71e-11	Distal Intergenic	13	38932136	38960875	28740	2	-264772	Slc35b3
75409	chr14	111886969	111887398	430	*	23.2636	149.086	6.40856	1.21e-14	2.23e-12	Distal Intergenic	14	111675097	111683141	8045	1	211872	Slitrk5
68792	chrX	133911285	133912477	1193	*	110.661	704.277	6.36429	9.42e-28	1.62e-24	Promoter (2-3kb)	20	133908426	133932446	24021	1	2859	Srpx2
245670	chrX	153139700	153140152	453	*	16.2234	103.25	6.36429	4.03e-11	3.46e-09	Promoter (<=1kb)	20	153139981	153171943	31963	1	0	Rragb
213234	chr3	74854584	74855385	802	*	84.4485	537.455	6.36429	7.26e-19	2.97e-16	Distal Intergenic	3	75037907	75165034	127128	2	309649	Zbbx
258729	chr7	108037356	108037975	620	*	38.5859	245.572	6.36429	0.000343	0.00353	Distal Intergenic	7	108029965	108033989	4025	2	-3367	Olfr478
333605	chrX	168430915	168431581	667	*	15.455	98.36	6.36429	2.2e-09	1.25e-07	Intron (ENSMUST00000112147.8/333605, intron 3 of 19)	20	167471309	168577231	1105923	2	145650	Frmpd4
64833	chr15	20207118	20207914	797	*	40.7859	259.574	6.36429	1.24e-16	3.31e-14	Distal Intergenic	15	20665214	20666750	1537	2	458836	Acot10
735266	chr6	27620798	27621102	305	*	11.0809	70.5219	6.36429	0.00292	0.0194	Intron (ENSMUST00000115323.7/14823, intron 6 of 10)	6	27936655	27936750	96	2	315648	Mir592
225326	chr18	30663384	30663866	483	*	10.3388	65.7993	6.36429	1.25e-06	3.19e-05	Distal Intergenic	18	30272747	30348126	75380	1	390637	Pik3c3
67102	chr16	78719806	78720277	472	*	17.7531	112.986	6.36429	0.000134	0.00162	Distal Intergenic	16	78540338	78576708	36371	2	-143098	D16Ertd472e
26944	chr9	76951705	76952207	503	*	10.8528	69.0706	6.36429	1.05e-07	3.72e-06	3' UTR	9	76951693	77045794	94102	2	93587	Tinag
18761	chr2	11012427	11012861	435	*	24.4201	155.417	6.36429	2.03e-15	4.32e-13	Distal Intergenic	2	11172108	11301222	129115	1	-159247	Prkcq
319216	chr5	56435099	56435538	440	*	14.42	91.7731	6.36429	2.88e-10	2.03e-08	Intron (ENSMUST00000197497.1/ENSMUST00000197497.1, intron 1 of 1)	5	57570082	57717920	147839	2	1282382	4932441J04Rik
100038575	chr9	79238964	79239589	626	*	22.0087	139.102	6.32033	2.13e-12	2.46e-10	Exon (ENSMUST00000190463.1/ENSMUST00000190463.1, exon 1 of 1)	9	79444037	79519302	75266	2	279713	Gm10635
320624	chr18	27593795	27594396	602	*	30.2738	191.341	6.32033	1.66e-18	6.41e-16	Distal Intergenic	18	28862850	28998176	135327	1	-1268454	4930474G06Rik
16175	chr2	129330035	129331949	1915	*	433.534	2740.08	6.32033	8.77e-18	2.96e-15	Distal Intergenic	2	129299610	129309972	10363	2	-20063	Il1a
75088	chr14	115471786	115474091	2306	*	128	809.002	6.32033	1.12e-33	4.74e-30	Intron (ENSMUST00000176912.7/103978, intron 5 of 7)	14	115396551	115409552	13002	2	-62234	4930505G20Rik
56079	chr4	66610221	66610372	152	*	3.63008	22.9433	6.32033	0.00116	0.00937	Distal Intergenic	4	65380803	66404611	1023809	2	-205610	Astn2
18514	chr1	168415878	168416446	569	*	19.6983	124.5	6.32033	3.02e-12	3.39e-10	Intron (ENSMUST00000188912.6/18514, intron 2 of 7)	1	168119364	168432270	312907	2	15824	Pbx1
102632246	chr4	19724771	19725616	846	*	55.3304	349.706	6.32033	6.86e-20	3.36e-17	Distal Intergenic	4	19716732	19720199	3468	2	-4572	Gm12354
16160	chr11	44232491	44233409	919	*	133.436	837.532	6.27667	2.68e-22	2.03e-19	Distal Intergenic	11	44400063	44414033	13971	1	-166654	Il12b
75088	chr14	115869828	115869976	149	*	4.62675	29.0406	6.27667	0.000256	0.00277	Intron (ENSMUST00000176912.7/103978, intron 7 of 7)	14	115396551	115409552	13002	2	-460276	4930505G20Rik
65099	chr9	82505370	82505831	462	*	25.1067	157.586	6.27667	1.14e-12	1.4e-10	Distal Intergenic	9	82829540	82847687	18148	1	-323709	Irak1bp1
233733	chr7	111718742	111719357	616	*	65.7993	413.001	6.27667	2.28e-07	7.32e-06	Intron (ENSMUST00000049430.14/233733, intron 1 of 10)	7	111471661	111779977	308317	2	60620	Galnt18
72208	chr1	80495899	80497629	1731	*	62.6829	393.44	6.27667	8.49e-29	1.71e-25	Distal Intergenic	1	80445932	80479867	33936	1	49967	1700016L21Rik
271786	chr2	54280192	54280622	431	*	17.7531	111.43	6.27667	0.000152	0.00181	Distal Intergenic	2	54436317	55118309	681993	1	-155695	Galnt13
19266	chr4	78466361	78466976	616	*	52.7098	330.842	6.27667	8.03e-22	5.74e-19	Distal Intergenic	4	75941238	78211961	2270724	2	-254400	Ptprd
238217	chr12	66483674	66484170	497	*	28.6408	178.527	6.23332	5.85e-17	1.68e-14	Exon (ENSMUST00000222736.1/ENSMUST00000222736.1, exon 1 of 1)	12	66283379	66284401	1023	2	-199273	Rpl10l
76627	chr14	100846758	100847563	806	*	68.1197	424.612	6.23332	9.99e-24	1.02e-20	Distal Intergenic	14	101197690	101200330	2641	2	352767	Prr30
368203	chr10	108630952	108631135	184	*	4.65893	29.0406	6.23332	0.000333	0.00344	Intron (ENSMUST00000105276.7/20979, intron 8 of 11)	10	108698764	108700160	1397	2	69025	Gm5136
545641	chr4	81915952	81916288	337	*	23.4254	146.018	6.23332	4.81e-14	7.76e-12	Distal Intergenic	4	82065431	82102808	37378	1	-149143	Gm5860
58861	chrX	106622364	106622817	454	*	15.5625	97.0059	6.23332	0.00605	0.0339	Intron (ENSMUST00000101296.8/331493, intron 1 of 6)	20	106574346	106603679	29334	2	-18685	Cysltr1
72061	chr13	62977187	62977528	342	*	7.94474	49.5221	6.23332	1.02e-06	2.66e-05	Intron (ENSMUST00000222181.1/72061, intron 1 of 1)	13	62964893	63326096	361204	1	12294	Aopep
76965	chr14	108860792	108861250	459	*	11.8762	74.028	6.23332	1.15e-07	4.05e-06	Distal Intergenic	14	108908800	108914158	5359	2	52908	Slitrk1
268890	chr16	41036006	41036315	310	*	11.0043	68.5935	6.23332	3.53e-09	1.9e-07	Intron (ENSMUST00000187695.6/268890, intron 2 of 8)	16	39984361	42181679	2197319	1	1051645	Lsamp
217558	chr12	51185201	51186569	1369	*	70.5219	439.586	6.23332	4.3e-08	1.69e-06	Distal Intergenic	12	51348061	51376986	28926	1	-161492	G2e3
18769	chr2	163697780	163698771	992	*	79.3413	494.559	6.23332	3.3e-25	4.18e-22	Intron (ENSMUST00000147385.7/18769, intron 1 of 2)	2	163658386	163726158	67773	1	39394	Pkig
16997	chr12	84878474	84878880	407	*	19.0273	118.603	6.23332	7.38e-13	9.41e-11	Promoter (1-2kb)	12	84783212	84876532	93321	2	-1942	Ltbp2
16371	chr13	71956340	71957794	1455	*	40.7859	252.476	6.19026	2.18e-19	9.76e-17	Exon (ENSMUST00000222586.1/ENSMUST00000222586.1, exon 1 of 8)	13	71957921	71963723	5803	2	5929	Irx1
23966	chr7	94689778	94689989	212	*	4.11246	25.4572	6.19026	0.000647	0.00588	Intron (ENSMUST00000206579.1/ENSMUST00000206579.1, intron 2 of 2)	7	96171246	96911093	739848	1	-1481257	Tenm4
75783	chr5	44915828	44916080	253	*	9.71356	60.1295	6.19026	2.99e-07	9.27e-06	Distal Intergenic	5	44966200	44978805	12606	1	-50120	4930431F12Rik
26875	chr5	14320283	14320636	354	*	11.6318	72.0037	6.19026	8.89e-09	4.29e-07	Distal Intergenic	5	14514918	14863459	348542	1	-194282	Pclo
16431	chrX	107402604	107403589	986	*	30.4844	188.706	6.19026	9.74e-18	3.25e-15	Promoter (<=1kb)	20	107397099	107403376	6278	2	0	Itm2a
11800	chr2	94848943	94849386	444	*	37.5307	232.325	6.19026	0.00155	0.0118	Distal Intergenic	2	94411682	94438136	26455	2	-410807	Api5
18175	chr19	56388648	56389660	1013	*	150.123	929.3	6.19026	1.55e-07	5.26e-06	Promoter (<=1kb)	19	56320035	56390037	70003	2	377	Nrap
384864	chr8	109370037	109370438	402	*	13.3614	82.1393	6.1475	3.06e-09	1.67e-07	Distal Intergenic	8	109340691	109340864	174	2	-29173	Gm1943
107003	chr18	45993933	45994254	322	*	17.2677	106.153	6.1475	9.15e-11	7.27e-09	Intron (ENSMUST00000237850.1/107003, intron 2 of 3)	18	45683487	46045260	361774	2	51006	A330093E20Rik
18491	chr4	65084586	65085336	751	*	32	196.72	6.1475	3.96e-13	5.3e-11	Distal Intergenic	4	65124174	65357509	233336	1	-38838	Pappa
209550	chr12	11518438	11518779	342	*	3.07375	18.8959	6.1475	0.00239	0.0166	Distal Intergenic	12	11456079	11462928	6850	1	62359	Rad51ap2
319387	chr5	79631235	79631455	221	*	6.1475	37.7918	6.1475	0.000202	0.00228	Distal Intergenic	5	81020138	81825133	804996	1	-1388683	Adgrl3
56277	chr16	56869802	56871268	1467	*	26.9087	165.421	6.1475	0.000183	0.0021	Intron (ENSMUST00000023435.5/56277, intron 1 of 5)	16	56805161	56886166	81006	2	14898	Tmem45a
100316784	chr1	160259922	160260376	455	*	5.85634	36.0019	6.1475	2.3e-05	0.000377	Intron (ENSMUST00000028052.11/29809, intron 2 of 8)	1	160295864	160295972	109	2	35596	Mir1927
12395	chr4	13999217	13999959	743	*	9.12611	56.1028	6.1475	3.27e-07	1e-05	Distal Intergenic	4	13743436	13893649	150214	1	255781	Runx1t1
12843	chr6	4504667	4508024	3358	*	227.544	1398.83	6.1475	5.93e-08	2.25e-06	Promoter (<=1kb)	6	4504814	4541544	36731	1	0	Col1a2
18028	chr4	82608890	82609955	1066	*	58.0812	357.054	6.1475	6.97e-26	9.88e-23	Intron (ENSMUST00000155821.1/18028, intron 1 of 1)	4	82290173	82705750	415578	2	95795	Nfib
244579	chr8	90521441	90521775	335	*	19.4271	119.428	6.1475	8e-13	1.01e-10	Distal Intergenic	8	90247040	90348343	101304	2	-173098	Tox3
245566	chrX	105546113	105546740	628	*	33.3589	205.074	6.1475	1.17e-15	2.6e-13	Distal Intergenic	20	105499772	105500639	868	1	46341	Cypt2
20315	chr6	117219335	117219626	292	*	8.1681	49.8665	6.10504	1.42e-06	3.56e-05	Distal Intergenic	6	117168535	117181367	12833	1	50800	Cxcl12
213436	chrX	106804342	106804845	504	*	26.3549	160.898	6.10504	7.47e-12	7.63e-10	Distal Intergenic	20	106837082	106840644	3563	2	35799	Rtl3
102465890	chr12	94280582	94281415	834	*	37.2715	227.544	6.10504	9.46e-21	5.46e-18	Distal Intergenic	12	93927338	93927464	127	1	353244	Mir8099-1
69388	chrX	102933936	102934385	450	*	15.5625	95.0095	6.10504	0.00146	0.0113	Distal Intergenic	20	102928372	102929094	723	1	5564	1700018G05Rik
17130	chr9	63989179	63989494	316	*	5.73582	35.0174	6.10504	2.03e-05	0.00034	Exon (ENSMUST00000144323.2/17130, exon 4 of 5)	9	63953076	64022059	68984	2	32565	Smad6
244144	chr7	97262496	97263080	585	*	8.28212	50.5626	6.10504	8.07e-07	2.19e-05	Intron (ENSMUST00000004622.6/14389, intron 2 of 9)	7	97309380	97332020	22641	2	68940	Usp35
26401	chr13	111797064	111797507	444	*	23.5883	144.007	6.10504	5.95e-11	4.93e-09	Intron (ENSMUST00000109267.8/26401, intron 1 of 19)	13	111746428	111808993	62566	2	11486	Map3k1
268878	chr16	29327949	29328286	338	*	15.5625	95.0095	6.10504	2.68e-11	2.39e-09	Intron (ENSMUST00000075806.10/268878, intron 8 of 29)	16	29231851	29378732	146882	2	50446	Atp13a5
76627	chr14	101287672	101288237	566	*	43.4113	265.028	6.10504	1.55e-21	1.05e-18	Distal Intergenic	14	101197690	101200330	2641	2	-87342	Prr30
210293	chr1	80606187	80606494	308	*	4.28709	26.1729	6.10504	0.000581	0.00539	Exon (ENSMUST00000077946.11/210293, exon 6 of 56)	1	80501073	80758527	257455	2	152033	Dock10
15551	chr9	81632432	81634858	2427	*	200.854	1226.22	6.10504	4.06e-22	3.04e-19	Promoter (<=1kb)	9	81628291	81633828	5538	2	0	Htr1b
433281	chr1	27591267	27591568	302	*	6.77396	41.0696	6.06287	1.62e-05	0.000281	Distal Intergenic	1	27884046	27902396	18351	1	-292478	Gm5524
20724	chr1	106881606	106882071	466	*	16.5642	100.427	6.06287	1.29e-11	1.23e-09	3' UTR	1	106861173	106883348	22176	1	20433	Serpinb5
12552	chr8	102852486	102853093	608	*	13.1775	79.8932	6.06287	2.52e-08	1.07e-06	Distal Intergenic	8	102632095	102785642	153548	2	-66844	Cdh11
108652	chr13	39411965	39412167	203	*	3.41054	20.6776	6.06287	0.00249	0.0171	Distal Intergenic	13	38932136	38960875	28740	2	-451090	Slc35b3
73425	chr6	143744773	143745031	259	*	4.82323	29.2426	6.06287	0.000214	0.00239	Distal Intergenic	6	143593353	143651288	57936	2	-93485	1700060C16Rik
192216	chrX	80802180	80802681	502	*	18.3792	111.43	6.06287	7.1e-11	5.78e-09	Distal Intergenic	20	81070698	81097872	27175	1	-268017	Tmem47
23836	chr1	103435387	103435998	612	*	18.0009	109.137	6.06287	5.14e-13	6.75e-11	Distal Intergenic	1	104768529	104995481	226953	1	-1332531	Cdh20
102466156	chr7	57590505	57591618	1114	*	48.1679	292.036	6.06287	2.78e-23	2.61e-20	5' UTR	7	57581061	57581162	102	1	9444	Mir6389
16168	chr8	81877121	81877831	711	*	51.6251	312.996	6.06287	4e-06	8.66e-05	Intron (ENSMUST00000213285.1/234515, intron 10 of 24)	8	82331632	82403222	71591	2	525391	Il15
16773	chr10	27701903	27703773	1871	*	81.0084	491.143	6.06287	1.09e-30	3.16e-27	Distal Intergenic	10	26980036	27619758	639723	2	-82145	Lama2
74939	chr13	47636839	47637235	397	*	12.9063	77.7085	6.02099	7.47e-09	3.68e-07	Distal Intergenic	13	47667550	47668392	843	1	-30315	4930471G24Rik
432555	chr11	48918365	48919583	1219	*	67.1819	404.501	6.02099	5.64e-23	4.83e-20	Intron (ENSMUST00000094476.8/620913, intron 1 of 2)	11	48887422	48902214	14793	2	-16151	Gm5431
11682	chr17	72471458	72472438	981	*	84.4485	508.463	6.02099	2.19e-23	2.1e-20	Intron (ENSMUST00000086639.5/11682, intron 1 of 28)	17	71868972	72604627	735656	2	132189	Alk
15220	chr13	31408647	31409133	487	*	15.8895	95.6704	6.02099	1.5e-08	6.74e-07	Exon (ENSMUST00000221171.1/ENSMUST00000221171.1, exon 1 of 7)	13	31556134	31560976	4843	1	-147001	Foxq1
73867	chr12	38500854	38501349	496	*	20.1122	121.095	6.02099	4.32e-12	4.68e-10	Intron (ENSMUST00000220990.1/217480, intron 22 of 24)	12	38552808	38614521	61714	2	113172	4930428E07Rik
319239	chr9	23902767	23903385	619	*	34.0598	205.074	6.02099	7.4e-16	1.7e-13	Distal Intergenic	9	24097996	24316398	218403	1	-194611	Npsr1
328190	chr13	15864835	15865480	646	*	54.1917	326.288	6.02099	2.63e-18	9.97e-16	Intron (ENSMUST00000220672.1/100503142, intron 3 of 3)	13	15807243	15827537	20295	1	57592	A530046M15Rik
110094	chrX	160462996	160463193	198	*	6.86852	41.0696	5.9794	8.25e-06	0.000159	Intron (ENSMUST00000112408.8/237175, intron 6 of 27)	20	160502166	160598878	96713	1	-38973	Phka2
63859	chr9	80705198	80705702	505	*	36.0019	215.269	5.9794	5.45e-13	7.13e-11	Distal Intergenic	9	80313330	80465481	152152	2	-239717	Impg1
60596	chr3	82194408	82194869	462	*	14.9285	89.2636	5.9794	1.86e-08	8.16e-07	Distal Intergenic	3	82092427	82145789	53363	2	-48619	Gucy1a1
16826	chr5	44864766	44865345	580	*	25.4572	152.219	5.9794	2.57e-14	4.42e-12	Exon (ENSMUST00000199745.1/ENSMUST00000199745.1, exon 1 of 3)	5	44472132	44799680	327549	2	-65086	Ldb2
69347	chr3	6633900	6635276	1377	*	32	191.341	5.9794	4.18e-16	1.01e-13	Distal Intergenic	3	6615418	6620443	5026	2	-13457	1700008P02Rik
260301	chr1	92703120	92704841	1722	*	427.565	2556.58	5.9794	2.66e-19	1.18e-16	Distal Intergenic	1	92644218	92648841	4624	2	-54279	Otos
269023	chr18	55150700	55151720	1021	*	154.343	922.88	5.9794	6.29e-20	3.09e-17	Distal Intergenic	18	54888048	54992555	104508	2	-158145	Zfp608
66209	chr4	59747341	59748797	1457	*	67.6492	404.501	5.9794	1.77e-26	2.68e-23	Intron (ENSMUST00000070150.10/230259, intron 3 of 3)	4	59769637	59801589	31953	2	52792	Inip
269023	chr18	55302831	55303439	609	*	13.8326	82.7106	5.9794	0.0013	0.0103	Distal Intergenic	18	54888048	54992555	104508	2	-310276	Zfp608
15551	chr9	81721391	81722173	783	*	38.5859	230.72	5.9794	2.85e-06	6.47e-05	Distal Intergenic	9	81628291	81633828	5538	2	-87563	Htr1b
100504255	chr11	45206712	45207456	745	*	32.2226	192.672	5.9794	1.14e-13	1.71e-11	Intron (ENSMUST00000146372.1/ENSMUST00000146372.1, intron 1 of 1)	11	45102866	45116928	14063	2	-89784	Gm12159
19876	chr16	72503827	72505162	1336	*	43.7133	261.379	5.9794	2.07e-18	7.93e-16	Intron (ENSMUST00000231580.1/19876, intron 1 of 1)	16	72308306	73046095	737790	1	195521	Robo1
12395	chr4	14102211	14102808	598	*	31.5594	188.706	5.9794	7.07e-17	2.01e-14	Distal Intergenic	4	13743436	13893649	150214	1	358775	Runx1t1
329093	chr1	10700519	10701706	1188	*	82.1393	491.143	5.9794	3.65e-23	3.31e-20	Intron (ENSMUST00000153695.7/329093, intron 1 of 9)	1	10324720	10719945	395226	2	18239	Cpa6
71067	chr10	117933530	117933728	199	*	3.45815	20.5348	5.93809	0.00232	0.0162	Intron (ENSMUST00000217950.1/71067, intron 2 of 3)	10	117925459	117948292	22834	1	8071	4933411E08Rik
101056138	chr6	6290922	6291391	470	*	15.7797	93.7015	5.93809	0.00131	0.0104	Intron (ENSMUST00000176283.7/101056138, intron 1 of 4)	6	6248659	6378675	130017	1	42263	Gm20619
16518	chr11	111439086	111439441	356	*	11.9588	71.0124	5.93809	5.51e-09	2.82e-07	Distal Intergenic	11	111066164	111076821	10658	1	372922	Kcnj2
80837	chr12	75351861	75352198	338	*	20.8215	123.64	5.93809	1.54e-10	1.16e-08	Intron (ENSMUST00000118602.7/80837, intron 1 of 4)	12	75308322	75401456	93135	1	43539	Rhoj
225326	chr18	30666848	30667397	550	*	60.1295	357.054	5.93809	1.53e-19	7.07e-17	Distal Intergenic	18	30272747	30348126	75380	1	394101	Pik3c3
232679	chr6	30359207	30360638	1432	*	212.306	1260.69	5.93809	2.56e-21	1.65e-18	Distal Intergenic	6	30366380	30391028	24649	2	30390	Zc3hc1
239857	chr16	68557107	68557532	426	*	5.20537	30.91	5.93809	0.000488	0.00468	Distal Intergenic	16	66655421	67620908	965488	2	-936199	Cadm2
320253	chr18	56830838	56831290	453	*	10.6295	63.1189	5.93809	1.24e-07	4.32e-06	Intron (ENSMUST00000102912.7/320253, intron 1 of 4)	18	56761716	56925548	163833	2	94258	Marchf3
99890	chr3	110700148	110700625	478	*	26.3549	156.498	5.93809	5.61e-16	1.31e-13	Distal Intergenic	3	110246109	110250998	4890	2	-449150	Prmt6
71342	chr3	38094161	38095369	1209	*	54.1917	321.795	5.93809	7.26e-17	2.05e-14	Exon (ENSMUST00000199198.1/ENSMUST00000199198.1, exon 2 of 2)	3	38203151	38208119	4969	2	112750	5430434I15Rik
244484	chr8	54818693	54818960	268	*	20.6776	122.786	5.93809	0.000633	0.00578	Intron (ENSMUST00000176866.7/244484, intron 2 of 4)	8	54629055	54887150	258096	2	68190	Wdr17
215654	chr15	21209818	21210137	320	*	14.5203	86.2229	5.93809	4.66e-10	3.11e-08	Intron (ENSMUST00000227496.1/215654, intron 2 of 12)	15	21110125	21589533	479409	1	99693	Cdh12
319710	chr12	70783996	70784659	664	*	46.8507	278.204	5.93809	3.27e-18	1.21e-15	Intron (ENSMUST00000222338.1/ENSMUST00000222338.1, intron 1 of 2)	12	70825514	70902234	76721	1	-40855	Frmd6
320772	chr12	67321045	67321337	293	*	14.1232	83.8652	5.93809	9.39e-09	4.49e-07	Distal Intergenic	12	66466060	67222549	756490	2	-98496	Mdga2
26424	chr1	137360526	137361221	696	*	25.8125	153.277	5.93809	2.63e-13	3.65e-11	Distal Intergenic	1	136842571	136960448	117878	2	-400078	Nr5a2
14370	chr18	9186531	9187100	570	*	31.5594	187.403	5.93809	0.00259	0.0177	Distal Intergenic	18	9212163	9218136	5974	1	-25063	Fzd8
71715	chr2	159334607	159335098	492	*	22.3159	132.514	5.93809	1.65e-14	2.97e-12	Distal Intergenic	2	158794807	158858214	63408	1	539800	Dhx35
12832	chr1	45538220	45538877	658	*	48.1679	284.05	5.89708	1.54e-23	1.52e-20	Distal Intergenic	1	45374321	45503282	128962	2	-34938	Col5a2
58861	chrX	106662183	106662531	349	*	11.7127	69.0706	5.89708	1.56e-07	5.27e-06	Intron (ENSMUST00000101296.8/331493, intron 2 of 6)	20	106574346	106603679	29334	2	-58504	Cysltr1
329278	chr1	160148967	160150191	1225	*	73.5167	433.534	5.89708	6.8e-19	2.81e-16	Intron (ENSMUST00000039178.11/329278, intron 1 of 21)	1	160085029	160153580	68552	2	3389	Tnn
13179	chr10	97467915	97468251	337	*	4.28709	25.2813	5.89708	0.00374	0.0235	Distal Intergenic	10	97479609	97518143	38535	1	-11358	Dcn
19876	chr16	72426470	72427258	789	*	23.2636	137.187	5.89708	5.1e-12	5.4e-10	Intron (ENSMUST00000231580.1/19876, intron 1 of 1)	16	72308306	73046095	737790	1	118164	Robo1
26564	chr13	53285419	53286411	993	*	51.9842	306.555	5.89708	4.6e-21	2.8e-18	Promoter (<=1kb)	13	53109312	53286124	176813	2	0	Ror2
70892	chr3	147036889	147037418	530	*	35.7532	210.839	5.89708	1.08e-17	3.58e-15	Distal Intergenic	3	146852367	146984009	131643	1	184522	Ttll7
100043213	chrX	105393205	105394182	978	*	49.18	290.018	5.89708	2.41e-15	5.06e-13	Promoter (1-2kb)	20	105348282	105391776	43495	2	-1429	5330434G04Rik
68770	chr5	20446049	20447553	1505	*	98.36	580.037	5.89708	9.3e-22	6.59e-19	Intron (ENSMUST00000197354.4/50791, intron 9 of 21)	5	20758663	20882124	123462	2	434571	Phtf2
16911	chr3	144166210	144167117	908	*	93.7015	552.565	5.89708	3.29e-07	1.01e-05	Distal Intergenic	3	144188530	144205220	16691	2	38103	Lmo4
621976	chr13	41662124	41663360	1237	*	128	749.612	5.85634	6.13e-23	5.19e-20	Distal Intergenic	13	41605907	41641355	35449	1	56217	Tmem170b
16826	chr5	44681193	44681981	789	*	41.9326	245.572	5.85634	4.99e-05	0.000718	Exon (ENSMUST00000200033.1/ENSMUST00000200033.1, exon 1 of 1)	5	44472132	44799680	327549	2	117699	Ldb2
368203	chr10	108738155	108738659	505	*	20.1122	117.784	5.85634	8.7e-12	8.75e-10	Intron (ENSMUST00000105276.7/20979, intron 4 of 11)	10	108698764	108700160	1397	2	-37995	Gm5136
74574	chr18	46836860	46837118	259	*	5.20537	30.4844	5.85634	9.58e-05	0.00123	Distal Intergenic	18	46850038	46907242	57205	1	-12920	Lvrn
71816	chr13	105332430	105332809	380	*	9.44794	55.3304	5.85634	9.2e-07	2.45e-05	Distal Intergenic	13	105130001	105294815	164815	2	-37615	Rnf180
171170	chrX	51431650	51432437	788	*	33.5909	196.72	5.85634	2.38e-14	4.12e-12	Intron (ENSMUST00000088172.11/50786, intron 3 of 4)	20	51117269	51206532	89264	2	-225118	Mbnl3
100503019	chr9	74482656	74483052	397	*	8.51496	49.8665	5.85634	7.94e-06	0.000154	Distal Intergenic	9	74847983	74891476	43494	1	-364931	Gm16551
16401	chr2	79255189	79256218	1030	*	58.4852	342.509	5.85634	7.94e-23	6.64e-20	Promoter (<=1kb)	2	79255426	79333123	77698	1	0	Itga4
11548	chr11	44024419	44024727	309	*	7.6211	44.6318	5.85634	7.93e-05	0.00106	Intron (ENSMUST00000148504.1/ENSMUST00000148504.1, intron 3 of 6)	11	43774606	43901210	126605	2	-123209	Adra1b
68994	chr19	19750068	19750659	592	*	11.7942	69.0706	5.85634	3.05e-07	9.42e-06	Distal Intergenic	19	20324856	20444883	120028	1	-574197	1500015L24Rik
78772	chr1	183438823	183439574	752	*	37.7918	221.322	5.85634	2.75e-20	1.43e-17	Distal Intergenic	1	183418462	183436808	18347	1	20361	Hhipl2
24088	chr3	83840923	83841889	967	*	54.1917	315.173	5.81589	4.45e-23	3.87e-20	Promoter (<=1kb)	3	83836272	83841767	5496	2	0	Tlr2
75409	chr14	111674314	111676662	2349	*	312.996	1820.35	5.81589	1.55e-17	5e-15	Promoter (<=1kb)	14	111675097	111683141	8045	1	0	Slitrk5
18213	chr7	77999620	78000359	740	*	28.2465	164.279	5.81589	9.52e-15	1.79e-12	Distal Intergenic	7	78175959	78578408	402450	2	578049	Ntrk3
12395	chr4	13961726	13962087	362	*	6.32033	36.7583	5.81589	4.18e-05	0.00062	Intron (ENSMUST00000130582.1/ENSMUST00000130582.1, intron 2 of 2)	4	13743436	13893649	150214	1	218290	Runx1t1
433653	chr3	132643416	132644559	1144	*	26.3549	153.277	5.81589	1.06e-15	2.37e-13	Exon (ENSMUST00000212804.1/433653, exon 3 of 3)	3	132629820	132645351	15532	1	13596	Gimd1
69347	chr3	6984862	6985455	594	*	19.1597	111.43	5.81589	0.00105	0.00868	Distal Intergenic	3	6615418	6620443	5026	2	-364419	1700008P02Rik
102465171	chr2	42007551	42008062	512	*	32	186.108	5.81589	9.83e-17	2.7e-14	Intron (ENSMUST00000052550.12/94217, intron 2 of 90)	2	42447439	42447568	130	2	439506	Mir6336
19219	chr15	5354525	5354793	269	*	4.28709	24.9333	5.81589	0.000665	0.00601	Distal Intergenic	15	5206661	5244187	37527	2	-110338	Ptger4
102635575	chr4	82136600	82137275	676	*	47.8352	278.204	5.81589	8.83e-17	2.45e-14	Distal Intergenic	4	82033312	82065890	32579	2	-70710	Gm11264
75033	chr9	82010822	82011512	691	*	49.8665	290.018	5.81589	1.85e-19	8.36e-17	Intron (ENSMUST00000057067.9/75033, intron 4 of 4)	9	81863670	82206007	342338	1	147152	Mei4
12156	chr2	133551792	133553569	1778	*	199.466	1160.07	5.81589	2.01e-23	1.95e-20	Promoter (<=1kb)	2	133552159	133562885	10727	1	0	Bmp2
78194	chr9	42180060	42180838	779	*	58.0812	337.794	5.81589	6.18e-18	2.14e-15	Intron (ENSMUST00000213343.1/78194, intron 4 of 4)	9	42176592	42209231	32640	2	28393	4930546K05Rik
68187	chr1	24107353	24108763	1411	*	115.36	666.287	5.77572	4.01e-19	1.7e-16	Distal Intergenic	1	24011093	24100341	89249	2	-7012	Fam135a
216725	chr11	50672719	50675572	2854	*	349.706	2019.8	5.77572	9.87e-22	6.93e-19	Intron (ENSMUST00000142118.2/216725, intron 3 of 20)	11	50602084	50807573	205490	1	70635	Adamts2
75106	chrX	103273682	103274626	945	*	54.5686	315.173	5.77572	1.21e-22	9.75e-20	Intron (ENSMUST00000127012.8/75106, intron 1 of 3)	20	103182971	103311782	128812	2	37156	4930519F16Rik
108155	chrX	101643735	101643965	231	*	5.85634	33.8246	5.77572	0.000173	0.00201	Exon (ENSMUST00000119299.7/108155, exon 4 of 23)	20	101640060	101684351	44292	1	3675	Ogt
219249	chr14	87595044	87595282	239	*	7.83536	45.2548	5.77572	2.02e-06	4.82e-05	Distal Intergenic	14	87416639	87545504	128866	1	178405	Tdrd3
218739	chr14	13681359	13681872	514	*	30.0647	173.645	5.77572	0.00408	0.0251	Intron (ENSMUST00000061045.2/218739, intron 3 of 3)	14	13670876	13683148	12273	1	10483	Sntn
11933	chr9	96369615	96369919	305	*	9.18959	53.0765	5.77572	2.4e-06	5.59e-05	Distal Intergenic	9	96332655	96364442	31788	2	-5173	Atp1b3
102465171	chr2	42103900	42104392	493	*	19.5622	112.986	5.77572	2.18e-09	1.24e-07	Intron (ENSMUST00000052550.12/94217, intron 2 of 90)	2	42447439	42447568	130	2	343176	Mir6336
383348	chr18	40874036	40874320	285	*	4.31691	24.9333	5.77572	0.000334	0.00344	Distal Intergenic	18	40257023	40531630	274608	1	617013	Kctd16
243078	chr5	83646223	83646454	232	*	8.45614	48.8403	5.77572	9.36e-07	2.48e-05	Distal Intergenic	5	83278145	83355195	77051	2	-291028	Tecrl
664883	chr12	46781081	46781314	234	*	10.2674	59.3016	5.77572	2e-07	6.53e-06	Intron (ENSMUST00000021438.7/664883, intron 2 of 4)	12	46694517	46818929	124413	2	37615	Nova1
545809	chr5	131536887	131539070	2184	*	200.854	1160.07	5.77572	2.3e-22	1.78e-19	5' UTR	5	131391600	131414718	23119	2	-122169	Gm29681
246317	chr18	85851773	85852446	674	*	35.5062	205.074	5.77572	6.72e-17	1.91e-14	Distal Intergenic	18	86394952	86506718	111767	1	-542506	Neto1
217410	chr12	16046057	16046787	731	*	69.0706	396.177	5.73582	5.47e-17	1.58e-14	Distal Intergenic	12	15791727	15816922	25196	2	-229135	Trib2
12521	chr2	93461417	93464165	2749	*	989.119	5673.41	5.73582	7.56e-17	2.12e-14	Promoter (<=1kb)	2	93419111	93463140	44030	2	0	Cd82
245525	chrX	96457482	96457828	347	*	3.89062	22.3159	5.73582	0.00192	0.014	Promoter (1-2kb)	20	96306178	96456294	150117	2	-1188	Hsf3
16492	chr2	107331275	107331659	385	*	6.36429	36.5044	5.73582	0.000224	0.00248	Distal Intergenic	2	107290639	107298502	7864	1	40636	Kcna4
109254	chr13	41846574	41846873	300	*	12.3805	71.0124	5.73582	6.42e-08	2.42e-06	Promoter (<=1kb)	13	41763148	41847684	84537	2	811	Adtrp
66279	chr9	37225702	37225846	145	*	3.20428	18.3792	5.73582	0.00906	0.0461	Downstream (1-2kb)	9	37208223	37224700	16478	1	17479	Tmem218
75590	chrX	73639019	73640534	1516	*	145.009	831.746	5.73582	3.93e-06	8.55e-05	Promoter (<=1kb)	20	73639419	73643514	4096	1	0	Dusp9
68337	chr12	113139276	113143641	4366	*	657.114	3769.09	5.73582	2.61e-21	1.67e-18	Promoter (<=1kb)	12	113140236	113145506	5271	1	0	Crip2
216343	chr10	115104210	115104727	518	*	15.455	88.647	5.73582	0.00576	0.0326	Intron (ENSMUST00000006949.8/216343, intron 8 of 10)	10	115078641	115185022	106382	2	80295	Tph2
72432	chr18	43933704	43934230	527	*	22.3159	128	5.73582	3.86e-13	5.19e-11	Exon (ENSMUST00000236394.1/ENSMUST00000236394.1, exon 2 of 2)	18	43963235	44022501	59267	1	-29005	Spink5
12040	chr9	84194558	84195203	646	*	76.6386	439.586	5.73582	4.13e-17	1.22e-14	Distal Intergenic	9	83925145	84124240	199096	1	269413	Bckdhb
791381	chr7	96864759	96866167	1409	*	137.187	786.88	5.73582	3.55e-18	1.3e-15	Intron (ENSMUST00000107162.7/23966, intron 25 of 32)	7	96791433	96801549	10117	2	-63210	Gm15413
12626	chr13	81958357	81959099	743	*	100.427	576.03	5.73582	3.08e-20	1.58e-17	Distal Intergenic	13	81783077	81797155	14079	1	175280	Cetn3
72605	chr11	93273576	93274322	747	*	62.6829	359.538	5.73582	1.61e-24	1.85e-21	Intron (ENSMUST00000107859.7/72605, intron 3 of 4)	11	93098028	93601749	503722	1	175548	Car10
20723	chr13	33013246	33013723	478	*	25.9921	149.086	5.73582	4.08e-11	3.5e-09	Intron (ENSMUST00000063191.13/20723, intron 6 of 7)	13	33003250	33017957	14708	1	9996	Serpinb9
70892	chr3	147249445	147249770	326	*	11.3137	64.8934	5.73582	5.79e-07	1.65e-05	Distal Intergenic	3	146852367	146984009	131643	1	397078	Ttll7
627110	chr12	11673263	11673786	524	*	47.5048	272.479	5.73582	1.41e-18	5.46e-16	Distal Intergenic	12	11881325	11882663	1339	2	208877	Tubb2a-ps2
102633941	chr16	95415184	95416696	1513	*	266.871	1530.73	5.73582	9.21e-23	7.59e-20	Intron (ENSMUST00000233881.1/13876, intron 2 of 10)	16	95183639	95355676	172038	2	-59508	Gm31641
15228	chr12	49318797	49319533	737	*	28.0514	159.786	5.6962	2.18e-15	4.63e-13	Distal Intergenic	12	49382660	49386861	4202	1	-63127	Foxg1
225443	chr18	43809270	43810237	968	*	66.7178	380.038	5.6962	1.19e-19	5.63e-17	Distal Intergenic	18	43777196	43792878	15683	2	-16392	Gm94
268878	chr16	29344293	29344916	624	*	35.261	200.854	5.6962	7.75e-06	0.000151	Intron (ENSMUST00000075806.10/268878, intron 5 of 29)	16	29231851	29378732	146882	2	33816	Atp13a5
380660	chr10	107171578	107172497	920	*	47.1766	268.727	5.6962	4.3e-17	1.27e-14	Distal Intergenic	10	106933517	107123668	190152	2	-47910	Acss3
105243940	chr1	62334183	62334490	308	*	8.81524	50.2134	5.6962	3.45e-06	7.64e-05	Intron (ENSMUST00000075374.9/72823, intron 16 of 22)	1	62131195	62136109	4915	2	-198074	Pard3bos2
268902	chr16	74764589	74764862	274	*	9.06307	51.6251	5.6962	1.19e-06	3.05e-05	Distal Intergenic	16	73891839	74411825	519987	2	-352764	Robo2
66755	chr1	23146315	23146838	524	*	21.7057	123.64	5.6962	7.57e-13	9.62e-11	Intron (ENSMUST00000191045.1/ENSMUST00000191045.1, intron 3 of 3)	1	23100473	23102253	1781	2	-44062	Ppp1r14bl
108030	chr10	107231392	107231947	556	*	37.7918	215.269	5.6962	1.45e-19	6.75e-17	Distal Intergenic	10	107271686	107421474	149789	1	-39739	Lin7a
13614	chr13	42258454	42258772	319	*	9.38268	53.4456	5.6962	1.52e-06	3.77e-05	Distal Intergenic	13	42301476	42307990	6515	1	-42704	Edn1
12552	chr8	103056008	103056343	336	*	12.3805	70.5219	5.6962	2.1e-08	9.12e-07	Distal Intergenic	8	102632095	102785642	153548	2	-270366	Cdh11
269437	chr3	63806874	63807435	562	*	21.8566	124.5	5.6962	4.74e-11	4e-09	Intron (ENSMUST00000160638.9/269437, intron 1 of 23)	3	63696234	63899472	203239	2	92037	Plch1
433586	chr3	52179593	52182243	2651	*	176.069	995.999	5.65685	1.25e-21	8.6e-19	Exon (ENSMUST00000193192.1/ENSMUST00000193192.1, exon 1 of 2)	3	51685907	52105076	419170	2	-74517	Maml3
71096	chr1	9153349	9154388	1040	*	55.7152	315.173	5.65685	3.26e-22	2.45e-19	Intron (ENSMUST00000132064.7/71096, intron 2 of 19)	1	8361475	9299878	938404	2	145490	Sntg1
319752	chr7	61535219	61535437	219	*	4.99332	28.2465	5.65685	0.000474	0.00457	Exon (ENSMUST00000209115.1/319752, exon 3 of 5)	7	61529871	61615327	85457	2	79890	B230209E15Rik
68021	chr13	34050196	34050905	710	*	56.8859	321.795	5.65685	1.72e-05	0.000295	3' UTR	13	34037597	34074074	36478	1	12599	Bphl
18708	chr13	101579474	101579865	392	*	15.8895	89.8845	5.65685	0.00246	0.017	Distal Intergenic	13	101680563	101768217	87655	2	188352	Pik3r1
218461	chr13	95192516	95192872	357	*	7.06162	39.9466	5.65685	1.48e-05	0.000261	Intron (ENSMUST00000162412.7/218461, intron 1 of 19)	13	95024454	95250336	225883	2	57464	Pde8b
404239	chr7	48137581	48138687	1107	*	50.2134	284.05	5.65685	1.27e-21	8.66e-19	Distal Intergenic	7	48167983	48169019	1037	2	30332	Mrgprb5
102638611	chr12	52381199	52382306	1108	*	74.028	418.766	5.65685	5.23e-06	0.000109	Distal Intergenic	12	52475739	52480609	4871	2	98303	Gm35135
75444	chr18	57541870	57542642	773	*	12.2101	69.0706	5.65685	6.87e-08	2.57e-06	Intron (ENSMUST00000079738.9/75444, intron 2 of 6)	18	57533780	57731065	197286	1	8090	Ccdc192
100316804	chr13	71519638	71520134	497	*	32.8996	186.108	5.65685	4.8e-18	1.7e-15	Intron (ENSMUST00000221719.1/ENSMUST00000221719.1, intron 1 of 1)	13	71107089	71107209	121	1	412549	Mir466f-4
21898	chr4	67129730	67129933	204	*	3.89062	22.0087	5.65685	0.00228	0.016	Distal Intergenic	4	66827584	66930284	102701	1	302146	Tlr4
66660	chr9	70534616	70534895	280	*	4.16986	23.5883	5.65685	0.00194	0.0141	Distal Intergenic	9	70542754	70592234	49481	1	-7859	Sltm
21898	chr4	67292056	67292450	395	*	33.1285	187.403	5.65685	0.000134	0.00163	Distal Intergenic	4	66827584	66930284	102701	1	464472	Tlr4
319239	chr9	23669266	23669748	483	*	10.1261	57.2816	5.65685	4.94e-07	1.43e-05	Distal Intergenic	9	24097996	24316398	218403	1	-428248	Npsr1
231997	chr6	54602811	54603460	650	*	34.5353	195.361	5.65685	2.53e-14	4.35e-12	5' UTR	6	54577604	54597308	19705	2	-5503	Fkbp14
15551	chr9	81688654	81689212	559	*	47.5048	268.727	5.65685	1.11e-17	3.67e-15	Distal Intergenic	9	81628291	81633828	5538	2	-54826	Htr1b
19108	chrX	77810557	77811260	704	*	51.9842	294.067	5.65685	5.22e-20	2.62e-17	Distal Intergenic	20	77761411	77796278	34868	2	-14279	Prkx
387166	chr6	51171635	51174086	2452	*	121.095	680.287	5.61778	5.99e-05	0.000834	Distal Intergenic	6	51269812	51269910	99	2	95824	Mir148a
101786	chr7	115170034	115170853	820	*	56.1028	315.173	5.61778	7.55e-23	6.34e-20	Distal Intergenic	7	114948650	114983960	35311	1	221384	A730082K24Rik
71996	chrX	85212171	85212529	359	*	14.6213	82.1393	5.61778	1.69e-07	5.65e-06	Distal Intergenic	20	85249679	85270288	20610	1	-37150	Fthl17a
18676	chr13	48782619	48783147	529	*	22.6274	127.116	5.61778	4.65e-14	7.53e-12	Distal Intergenic	13	48801750	48871119	69370	2	87972	Phf2
18736	chr16	65351195	65351468	274	*	11.0043	61.8199	5.61778	2.36e-06	5.51e-05	Distal Intergenic	16	65520511	65535005	14495	1	-169043	Pou1f1
170461	chr18	70371812	70372219	408	*	15.2422	85.6274	5.61778	2.76e-09	1.52e-07	Distal Intergenic	18	70472454	70501066	28613	1	-100235	Stard6
171170	chrX	51406934	51407729	796	*	34.0598	191.341	5.61778	5.29e-18	1.87e-15	Intron (ENSMUST00000088172.11/50786, intron 4 of 4)	20	51117269	51206532	89264	2	-200402	Mbnl3
76965	chr14	108877886	108878768	883	*	44.0173	247.28	5.61778	3.94e-20	2e-17	Distal Intergenic	14	108908800	108914158	5359	2	35390	Slitrk1
98303	chr1	65148026	65148337	312	*	3.86375	21.7057	5.61778	0.00208	0.0149	Distal Intergenic	1	65100619	65123214	22596	2	-24812	D630023F18Rik
14380	chr5	61112919	61113158	240	*	4.34694	24.4201	5.61778	0.00148	0.0114	Distal Intergenic	5	61808816	61811163	2348	1	-695658	G6pd2
22074	chr6	41257455	41258082	628	*	37.014	207.937	5.61778	6.33e-17	1.81e-14	Distal Intergenic	6	41302269	41305532	3264	1	-44187	Try4
407786	chrX	106229469	106230390	922	*	67.6492	380.038	5.61778	4.11e-23	3.68e-20	Distal Intergenic	20	106206883	106221158	14276	2	-8311	Taf9b
214254	chr14	73782407	73782629	223	*	4.65893	26.1729	5.61778	0.00115	0.00935	Intron (ENSMUST00000226696.1/ENSMUST00000226696.1, intron 2 of 3)	14	73518877	73548242	29366	2	-234165	Nudt15
18441	chr3	60916299	60916664	366	*	10.1965	57.2816	5.61778	2.76e-06	6.31e-05	Distal Intergenic	3	61002795	61008982	6188	1	-86131	P2ry1
75747	chr9	14157926	14158955	1030	*	159.786	897.644	5.61778	1.12e-06	2.91e-05	Distal Intergenic	9	14275067	14333101	58035	1	-116112	Sesn3
319752	chr7	61415210	61415736	527	*	32.2226	181.019	5.61778	3.92e-12	4.29e-10	Distal Intergenic	7	61529871	61615327	85457	2	199591	B230209E15Rik
75415	chr18	6111637	6112372	736	*	65.7993	369.646	5.61778	9.91e-17	2.71e-14	5' UTR	18	6024427	6136098	111672	2	23726	Arhgap12
225207	chr18	13659002	13659221	220	*	4.08405	22.9433	5.61778	0.0012	0.00967	Distal Intergenic	18	13687013	13972787	285775	2	313566	Zfp521
21333	chr6	7578152	7578482	331	*	21.7057	121.938	5.61778	0.00294	0.0195	Distal Intergenic	6	7554879	7562977	8099	1	23273	Tac1
100038575	chr9	79198249	79198917	669	*	5.89708	33.1285	5.61778	7.92e-05	0.00106	Intron (ENSMUST00000216797.1/ENSMUST00000216797.1, intron 1 of 1)	9	79444037	79519302	75266	2	320385	Gm10635
73144	chr9	41375963	41376635	673	*	27.8576	156.498	5.61778	7.47e-15	1.44e-12	Exon (ENSMUST00000233800.1/73144, exon 1 of 4)	9	41327077	41716994	389918	1	48886	Mir100hg
19374	chr2	101138262	101138571	310	*	23.5883	132.514	5.61778	2.01e-14	3.53e-12	Distal Intergenic	2	101624718	101632529	7812	1	-486147	Rag2
258530	chr11	58849550	58850481	932	*	83.2859	467.882	5.61778	2.12e-22	1.66e-19	Intron (ENSMUST00000139337.2/ENSMUST00000139337.2, intron 2 of 4)	11	58841116	58842042	927	1	8434	Olfr311
225207	chr18	13558844	13559560	717	*	17.1484	95.6704	5.57897	0.000698	0.00624	Intron (ENSMUST00000234018.1/ENSMUST00000234018.1, intron 2 of 5)	18	13687013	13972787	285775	2	413227	Zfp521
75423	chr2	52492883	52493536	654	*	34.2968	191.341	5.57897	9.67e-16	2.18e-13	Intron (ENSMUST00000178799.7/12298, intron 2 of 13)	2	52397951	52424901	26951	2	-67982	Arl5a
735274	chr2	81199948	81200877	930	*	69.551	388.023	5.57897	6.99e-20	3.41e-17	Distal Intergenic	2	80628705	80628790	86	2	-571158	Mir684-1
52662	chr18	67991186	67991467	282	*	4.95883	27.6652	5.57897	0.000699	0.00625	Intron (ENSMUST00000063775.4/52662, intron 1 of 5)	18	67933257	68268630	335374	1	57929	Ldlrad4
387164	chr11	43384993	43386023	1031	*	125.366	699.413	5.57897	9.44e-27	1.47e-23	Exon (ENSMUST00000153791.1/ENSMUST00000153791.1, exon 1 of 2)	11	43374397	43374461	65	2	-10532	Mir146
17084	chr13	37462134	37462361	228	*	5.61778	31.3414	5.57897	0.000114	0.00143	Distal Intergenic	13	37345208	37419036	73829	1	116926	Ly86
11982	chr7	58500504	58500763	260	*	7.83536	43.4113	5.54044	6.97e-06	0.000138	Distal Intergenic	7	58658246	58829420	171175	1	-157483	Atp10a
320712	chr16	56489682	56491432	1751	*	88.0347	487.751	5.54044	3.8e-16	9.23e-14	Intron (ENSMUST00000231337.1/320712, intron 1 of 10)	16	56477878	56690135	212258	1	11804	Abi3bp
664883	chr12	46195738	46196394	657	*	13.1775	73.0089	5.54044	0.00318	0.0207	Distal Intergenic	12	46694517	46818929	124413	2	622535	Nova1
16826	chr5	44568165	44568708	544	*	39.3966	218.275	5.54044	1.99e-13	2.82e-11	Intron (ENSMUST00000199534.4/16826, intron 2 of 8)	5	44472132	44799680	327549	2	230972	Ldb2
635702	chr3	23869089	23869573	485	*	29.2426	162.017	5.54044	0.00928	0.0469	Intron (ENSMUST00000203414.1/635702, intron 12 of 13)	3	23798102	25144261	1346160	2	1274688	Naaladl2
100316784	chr1	160437354	160437840	487	*	24.0839	133.436	5.54044	3.95e-10	2.69e-08	Intron (ENSMUST00000194105.1/ENSMUST00000194105.1, intron 4 of 4)	1	160295864	160295972	109	2	-141382	Mir1927
100628568	chr3	150222398	150223060	663	*	30.6965	170.072	5.54044	1.77e-16	4.59e-14	Distal Intergenic	3	151023792	151023862	71	2	800802	Mir3963
76421	chr5	107526700	107527034	335	*	8.22491	45.5696	5.54044	3.04e-05	0.000476	Intron (ENSMUST00000143074.1/76421, intron 1 of 3)	5	107507621	107580596	72976	1	19079	1700028K03Rik
102465171	chr2	42207381	42207942	562	*	17.5087	97.0059	5.54044	8.95e-10	5.61e-08	Intron (ENSMUST00000052550.12/94217, intron 2 of 90)	2	42447439	42447568	130	2	239626	Mir6336
319239	chr9	24242382	24242877	496	*	24.59	136.239	5.54044	0.00189	0.0138	Intron (ENSMUST00000133787.7/319239, intron 3 of 5)	9	24097996	24316398	218403	1	144386	Npsr1
109323	chr5	43561578	43562201	624	*	95.0095	526.394	5.54044	1.62e-19	7.44e-17	Intron (ENSMUST00000076939.9/109323, intron 1 of 2)	5	43515538	43618803	103266	1	46040	C1qtnf7
54354	chr1	131235453	131236805	1353	*	145.009	797.865	5.50217	1.49e-26	2.29e-23	Intron (ENSMUST00000027688.14/54354, intron 1 of 5)	1	131176410	131245258	68849	2	8453	Rassf5
319239	chr9	24223903	24224143	241	*	10.2674	56.493	5.50217	1.17e-05	0.000214	Intron (ENSMUST00000133787.7/319239, intron 3 of 5)	9	24097996	24316398	218403	1	125907	Npsr1
628779	chr7	123780549	123781190	642	*	36.2523	199.466	5.50217	2.6e-14	4.45e-12	Distal Intergenic	7	123982869	124398989	416121	1	-201679	Hs3st4
212225	chr1	45989330	45989743	414	*	20.2521	111.43	5.50217	0.00383	0.0239	Distal Intergenic	1	46020072	46030469	10398	2	40726	Stk-ps2
223272	chr14	123700953	123701316	364	*	21.8566	120.259	5.50217	1.19e-12	1.45e-10	Intron (ENSMUST00000049681.13/223272, intron 2 of 10)	14	123659971	123975618	315648	1	40982	Itgbl1
225207	chr18	13941438	13942015	578	*	30.91	170.072	5.50217	4.92e-13	6.48e-11	Intron (ENSMUST00000025288.8/225207, intron 2 of 7)	18	13687013	13972787	285775	2	30772	Zfp521
245857	chr19	4268465	4269438	974	*	51.6251	284.05	5.50217	1.53e-16	4.02e-14	Promoter (<=1kb)	19	4261668	4269180	7513	2	0	Ssh3
102465181	chr1	83896567	83897169	603	*	116.97	643.591	5.50217	1.51e-16	3.98e-14	Intron (ENSMUST00000189405.6/ENSMUST00000189405.6, intron 1 of 4)	1	84218849	84218961	113	2	321792	Mir6353
17960	chr8	67204949	67205204	256	*	5.9794	32.8996	5.50217	0.000121	0.0015	Distal Intergenic	8	67490758	67492104	1347	1	-285554	Nat1
328263	chr13	60011889	60012904	1016	*	18.1261	99.7331	5.50217	2.63e-10	1.87e-08	Distal Intergenic	13	60029711	60116669	86959	1	-16807	A530065N20Rik
229357	chr3	62823560	62824451	892	*	49.8665	274.374	5.50217	4.98e-21	3.02e-18	Distal Intergenic	3	62529077	62605140	76064	2	-218420	Gpr149
101056136	chr14	42543367	42543679	313	*	5.09824	28.0514	5.50217	0.000719	0.0064	Exon (ENSMUST00000224774.1/ENSMUST00000224774.1, exon 1 of 1)	14	42254659	42260048	5390	2	-283319	Gm17026
99633	chr3	149038785	149039334	550	*	22.0087	121.095	5.50217	6.93e-13	8.86e-11	Distal Intergenic	3	148815583	148990555	174973	2	-48230	Adgrl2
93728	chrX	119926929	119927613	685	*	71.0124	390.722	5.50217	2.92e-21	1.86e-18	Promoter (<=1kb)	20	119927196	119930165	2970	1	0	Pabpc5
328354	chr14	13195992	13196674	683	*	79.3413	436.549	5.50217	1.51e-05	0.000265	Intron (ENSMUST00000060526.10/328354, intron 2 of 3)	14	13157388	13284638	127251	2	87964	Gm5087
11783	chr10	90834208	90835130	923	*	79.8932	439.586	5.50217	3.75e-20	1.91e-17	Intron (ENSMUST00000183156.7/77531, intron 17 of 25)	10	90989311	91082770	93460	2	247640	Apaf1
320355	chr16	75104974	75105180	207	*	5.85634	32	5.46416	0.0001	0.00128	Distal Intergenic	16	75540514	75586061	45548	2	480881	Lipi
68469	chr7	115547243	115547596	354	*	9.51366	51.9842	5.46416	9.68e-07	2.56e-05	Intron (ENSMUST00000206034.1/20679, intron 10 of 15)	7	116031979	116032550	572	1	-484383	Sox6os
217294	chr11	112023769	112024764	996	*	32	174.853	5.46416	2.14e-16	5.46e-14	Distal Intergenic	11	112663927	112781976	118050	2	757212	BC006965
140488	chr6	49227012	49227489	478	*	16	87.4266	5.46416	0.00265	0.018	Distal Intergenic	6	49085223	49214957	129735	2	-12055	Igf2bp3
627110	chr12	11670173	11670402	230	*	6.1475	33.5909	5.46416	0.000514	0.00488	Distal Intergenic	12	11881325	11882663	1339	2	212261	Tubb2a-ps2
319859	chr9	96732000	96732613	614	*	17.6305	96.3358	5.46416	2.75e-10	1.95e-08	5' UTR	9	96729851	96752727	22877	2	20114	E030011O05Rik
19374	chr2	99694984	99695206	223	*	4.95883	27.0958	5.46416	0.00112	0.00916	Distal Intergenic	2	101624718	101632529	7812	1	-1929512	Rag2
625662	chr13	96742933	96743290	358	*	6.40856	35.0174	5.46416	0.000131	0.0016	Distal Intergenic	13	96748272	96910039	161768	1	-4982	Ankrd31
76965	chr14	108976928	108977432	505	*	66.257	362.039	5.46416	1.7e-05	0.000292	Distal Intergenic	14	108908800	108914158	5359	2	-62770	Slitrk1
13522	chr14	68642954	68643180	227	*	9.31787	50.9143	5.46416	8.77e-06	0.000167	Intron (ENSMUST00000111072.7/13522, intron 5 of 22)	14	68606027	68655842	49816	2	12662	Adam28
735252	chr1	137472869	137474321	1453	*	41.6429	227.544	5.46416	1.7e-14	3.03e-12	Distal Intergenic	1	137966455	137966541	87	1	-492134	Mir181a-1
19374	chr2	99799853	99800865	1013	*	65.7993	359.538	5.46416	1.15e-20	6.47e-18	Distal Intergenic	2	101624718	101632529	7812	1	-1823853	Rag2
246709	chr1	144188695	144190590	1896	*	67.1819	367.093	5.46416	1.9e-24	2.16e-21	Distal Intergenic	1	144138654	144177372	38719	2	-11323	Rgs13
14634	chr13	15094872	15095164	293	*	15.455	84.4485	5.46416	1.06e-07	3.76e-06	Distal Intergenic	13	15463235	15730026	266792	1	-368071	Gli3
100041085	chr10	39959424	39960818	1395	*	225.972	1234.75	5.46416	2.8e-17	8.54e-15	Promoter (<=1kb)	10	39946912	39960184	13273	2	0	Mfsd4b3-ps
225207	chr18	13879544	13880911	1368	*	112.986	617.374	5.46416	4.67e-22	3.46e-19	Intron (ENSMUST00000025288.8/225207, intron 3 of 7)	18	13687013	13972787	285775	2	91876	Zfp521
14119	chr18	58313322	58313707	386	*	9.51366	51.6251	5.42642	6.95e-07	1.92e-05	Distal Intergenic	18	58008623	58210487	201865	2	-102835	Fbn2
59044	chr11	50036912	50037481	570	*	18.507	100.427	5.42642	1.55e-09	9.21e-08	Intron (ENSMUST00000054684.13/59044, intron 1 of 7)	11	50025346	50125719	100374	1	11566	Rnf130
99890	chr3	110395226	110395651	426	*	21.4068	116.162	5.42642	7.07e-10	4.55e-08	Distal Intergenic	3	110246109	110250998	4890	2	-144228	Prmt6
74050	chr13	52024216	52026236	2021	*	781.445	4240.45	5.42642	1e-15	2.25e-13	Distal Intergenic	13	52096741	52124158	27418	1	-70505	4921525O09Rik
406219	chr15	101437272	101438288	1017	*	69.0706	374.806	5.42642	3.95e-18	1.44e-15	Promoter (<=1kb)	15	101431038	101438804	7767	2	516	Krt87
23984	chr17	8479433	8480445	1013	*	93.0542	504.951	5.42642	1.3e-18	5.09e-16	Distal Intergenic	17	8525372	8986648	461277	1	-44927	Pde10a
72630	chr2	131126429	131127905	1477	*	125.366	680.287	5.42642	4.04e-21	2.49e-18	Promoter (<=1kb)	2	131127280	131146321	19042	1	0	Hspa12b
27411	chr18	78488611	78489281	671	*	24.0839	130.69	5.42642	9.57e-10	5.96e-08	Intron (ENSMUST00000237674.1/27411, intron 2 of 21)	18	78146148	78596942	450795	2	107661	Slc14a2
18012	chr2	79389838	79390360	523	*	46.8507	254.232	5.42642	6.45e-17	1.84e-14	Intron (ENSMUST00000099974.9/228094, intron 2 of 12)	2	79452521	79456751	4231	2	66391	Neurod1
26878	chr1	142694968	142695577	610	*	12.1257	65.7993	5.42642	8.37e-07	2.26e-05	Distal Intergenic	1	143640664	143654614	13951	1	-945087	B3galt2
235505	chr9	78865658	78866159	502	*	33.3589	181.019	5.42642	1.87e-14	3.3e-12	Distal Intergenic	9	78615546	78716253	100708	1	250112	Cd109
241568	chr2	98476607	98477260	654	*	46.2057	250.732	5.42642	8.36e-18	2.84e-15	Distal Intergenic	2	96318169	97631666	1313498	1	2158438	Lrrc4c
258477	chr16	59193047	59193292	246	*	7.26015	39.3966	5.42642	1.16e-05	0.000212	Distal Intergenic	16	59185556	59186481	926	2	-6566	Olfr197
85030	chr4	152126419	152126809	391	*	6.6807	36.2523	5.42642	0.00015	0.00178	Exon (ENSMUST00000207676.1/56226, exon 12 of 12)	4	152115934	152120119	4186	1	10485	Tnfrsf25
100124458	chr4	35980304	35981703	1400	*	85.0359	461.44	5.42642	1.92e-24	2.17e-21	Intron (ENSMUST00000098151.8/242384, intron 2 of 2)	4	36645373	36645453	81	2	663750	Mir876
68404	chr13	36578166	36579634	1469	*	43.7133	237.207	5.42642	0.000247	0.0027	Intron (ENSMUST00000224916.1/69955, intron 6 of 7)	13	36725361	36735131	9771	2	155497	Nrn1
13717	chr5	134778969	134779642	674	*	50.2134	272.479	5.42642	3.62e-19	1.55e-16	Intron (ENSMUST00000200700.1/ENSMUST00000200700.1, intron 2 of 4)	5	134702593	134747323	44731	2	-31646	Eln
207615	chr13	8542559	8543268	710	*	63.1189	342.509	5.42642	8.72e-24	9.04e-21	Intron (ENSMUST00000064473.12/94191, intron 1 of 9)	13	8802968	8871909	68942	2	328641	Wdr37
71715	chr2	159133294	159134654	1361	*	144.007	781.445	5.42642	5.01e-28	9.44e-25	Distal Intergenic	2	158794807	158858214	63408	1	338487	Dhx35
79555	chr13	24791337	24791751	415	*	16.2234	87.4266	5.38893	1.09e-08	5.11e-07	Distal Intergenic	13	24801657	24816197	14541	1	-9906	BC005537
19263	chr10	116301274	116301750	477	*	13.9288	75.0614	5.38893	3.34e-08	1.36e-06	5' UTR	10	116275523	116389535	114013	1	25751	Ptprb
235130	chr9	30794731	30795159	429	*	17.3878	93.7015	5.38893	6.04e-09	3.05e-07	Distal Intergenic	9	30899155	30922452	23298	2	127293	Adamts15
328329	chr13	103229208	103229487	280	*	3.97237	21.4068	5.38893	0.00255	0.0175	Intron (ENSMUST00000166726.7/328329, intron 1 of 26)	13	102732486	103334497	602012	2	105010	Mast4
102465171	chr2	41955954	41956180	227	*	9.64646	51.9842	5.38893	9.02e-07	2.41e-05	Intron (ENSMUST00000052550.12/94217, intron 3 of 90)	2	42447439	42447568	130	2	491388	Mir6336
213436	chrX	106830434	106830931	498	*	24.2515	130.69	5.38893	1e-13	1.52e-11	Distal Intergenic	20	106837082	106840644	3563	2	9713	Rtl3
71057	chr5	59847531	59848190	660	*	38.8542	209.383	5.38893	3.1e-18	1.16e-15	Distal Intergenic	5	59963119	59986004	22886	2	137814	4933402J10Rik
110651	chrX	159156994	159157431	438	*	13.4543	72.5046	5.38893	2.92e-07	9.08e-06	Distal Intergenic	20	159210307	159368244	157938	1	-52876	Rps6ka3
100039727	chr6	147784336	147784615	280	*	12.5533	67.6492	5.38893	2.48e-08	1.05e-06	Distal Intergenic	6	147690241	147702374	12134	1	94095	1700049E15Rik
63958	chr4	149416834	149417223	390	*	15.6707	84.4485	5.38893	0.00252	0.0173	Intron (ENSMUST00000103212.9/63958, intron 1 of 26)	4	149328416	149426749	98334	2	9526	Ube4b
19876	chr16	72705840	72706111	272	*	7.94474	42.8137	5.38893	5.92e-05	0.000825	Intron (ENSMUST00000231580.1/19876, intron 1 of 1)	16	72308306	73046095	737790	1	397534	Robo1
224405	chr16	85472522	85473059	538	*	7.94474	42.8137	5.38893	3.33e-05	0.000513	Intron (ENSMUST00000175700.7/224405, intron 2 of 2)	16	85421533	85553397	131865	2	80338	Cyyr1
14673	chr5	140803811	140804341	531	*	22.6274	121.938	5.38893	2.66e-11	2.37e-09	Intron (ENSMUST00000000153.8/14673, intron 1 of 3)	5	140758408	140830431	72024	2	26090	Gna12
23893	chr1	175032721	175033146	426	*	40.2244	216.767	5.38893	1.04e-13	1.58e-11	Distal Intergenic	1	174833785	174921819	88035	2	-110902	Grem2
217517	chr12	45902853	45903163	311	*	7.3615	39.6706	5.38893	6.31e-05	0.000872	Distal Intergenic	12	44852484	45074709	222226	2	-828144	Stxbp6
635702	chr3	24076995	24077435	441	*	12.6407	68.1197	5.38893	3.5e-07	1.06e-05	Intron (ENSMUST00000203414.1/635702, intron 9 of 13)	3	23798102	25144261	1346160	2	1066826	Naaladl2
102636183	chr7	112535199	112535965	767	*	62.6829	335.461	5.35171	2.57e-17	7.88e-15	Promoter (<=1kb)	7	112526972	112535683	8712	2	0	Parvaos
68083	chr13	40956584	40956798	215	*	4.56305	24.4201	5.35171	0.000927	0.00787	Exon (ENSMUST00000153685.1/102633880, exon 5 of 5)	13	41001023	41013015	11993	1	-44225	Pak1ip1
102633436	chr4	64306814	64307374	561	*	23.5883	126.238	5.35171	5.99e-13	7.76e-11	Distal Intergenic	4	64254053	64276603	22551	2	-30211	Gm11217
102633975	chr4	67689862	67690364	503	*	36.7583	196.72	5.35171	1.55e-14	2.79e-12	Distal Intergenic	4	68312657	68321961	9305	2	631597	Gm12911
11982	chr7	58395996	58396240	245	*	7.11074	38.0546	5.35171	4.91e-05	0.000708	Distal Intergenic	7	58658246	58829420	171175	1	-262006	Atp10a
69807	chr4	65488448	65488675	228	*	3.55537	19.0273	5.35171	0.00415	0.0254	Intron (ENSMUST00000084496.2/56079, intron 18 of 21)	4	65604986	65616238	11253	1	-116311	Trim32
100316816	chr2	138901778	138902106	329	*	12.6407	67.6492	5.35171	7.46e-08	2.76e-06	Distal Intergenic	2	138819929	138820007	79	1	81849	Mir1952
105243940	chr1	62175048	62175410	363	*	20.8215	111.43	5.35171	2.54e-12	2.89e-10	Intron (ENSMUST00000075374.9/72823, intron 10 of 22)	1	62131195	62136109	4915	2	-38939	Pard3bos2
102465181	chr1	84141329	84142037	709	*	32.2226	172.446	5.35171	3.42e-13	4.67e-11	Intron (ENSMUST00000168574.8/98496, intron 2 of 2)	1	84218849	84218961	113	2	76924	Mir6353
207667	chr9	63090078	63092925	2848	*	163.144	873.098	5.35171	5.03e-22	3.71e-19	Distal Intergenic	9	63138170	63148961	10792	2	56036	Skor1
330086	chr5	55691496	55691816	321	*	4.92458	26.3549	5.35171	0.00199	0.0144	Distal Intergenic	5	54349991	54358543	8553	1	1341505	Gm10440
27999	chr6	22347234	22348426	1193	*	65.3448	349.706	5.35171	1.5e-23	1.48e-20	Intron (ENSMUST00000165576.7/27999, intron 1 of 9)	6	22306520	22356243	49724	2	7817	Fam3c
20297	chr1	83119335	83120803	1469	*	233.941	1251.98	5.35171	1.22e-19	5.77e-17	Promoter (2-3kb)	1	83116766	83119167	2402	1	2569	Ccl20
622645	chr17	68805855	68806345	491	*	19.9733	106.153	5.31474	2.56e-09	1.42e-07	Distal Intergenic	17	68826623	68843139	16517	1	-20278	Tmem200c
21898	chr4	67524435	67525040	606	*	31.3414	166.572	5.31474	5.25e-14	8.38e-12	Distal Intergenic	4	66827584	66930284	102701	1	696851	Tlr4
319596	chr1	108863895	108864355	461	*	37.014	196.72	5.31474	1.93e-17	6.09e-15	Distal Intergenic	1	107917259	108028337	111079	1	946636	D830032E09Rik
56874	chr5	29137546	29137795	250	*	14.1232	75.0614	5.31474	2.72e-07	8.53e-06	Distal Intergenic	5	29195992	29225524	29533	1	-58197	Rnf32
74718	chr3	10887906	10888734	829	*	33.8246	179.769	5.31474	6.42e-16	1.49e-13	Distal Intergenic	3	10417817	10440102	22286	2	-447804	Snx16
76965	chr14	109214589	109215384	796	*	112.206	596.344	5.31474	2.8e-26	4.17e-23	Distal Intergenic	14	108908800	108914158	5359	2	-300431	Slitrk1
215654	chr15	21165818	21166255	438	*	17.5087	93.0542	5.31474	0.000993	0.0083	Intron (ENSMUST00000227496.1/215654, intron 2 of 12)	15	21110125	21589533	479409	1	55693	Cdh12
241514	chr2	81351159	81351782	624	*	25.9921	138.141	5.31474	0.000631	0.00576	Distal Intergenic	2	82053222	82259879	206658	1	-701440	Zfp804a
22065	chr3	36714792	36715063	272	*	9.25351	49.18	5.31474	1.95e-05	0.000328	Distal Intergenic	3	36620482	36690167	69686	2	-24625	Trpc3
70886	chr15	18497681	18497895	215	*	11.3137	60.1295	5.31474	3.74e-06	8.17e-05	Distal Intergenic	15	18078118	18369627	291510	2	-128054	4921515E04Rik
22255	chr5	139585331	139585689	359	*	14.2215	75.5835	5.31474	1.99e-07	6.49e-06	Distal Intergenic	5	139543494	139548179	4686	1	41837	Uncx
23888	chr14	116290606	116291016	411	*	14.9285	79.3413	5.31474	1.69e-08	7.53e-07	Intron (ENSMUST00000176912.7/103978, intron 7 of 7)	14	116925315	117976544	1051230	1	-634299	Gpc6
66747	chrX	169861165	169861759	595	*	35.7532	190.019	5.31474	3.39e-12	3.76e-10	Intron (ENSMUST00000112107.7/17318, intron 2 of 9)	20	169776257	169779635	3379	2	-81530	4933400A11Rik
66209	chr4	59749821	59750392	572	*	7.94474	42.2243	5.31474	0.000392	0.00392	Intron (ENSMUST00000070150.10/230259, intron 3 of 3)	4	59769637	59801589	31953	2	51197	Inip
63859	chr9	80386607	80386790	184	*	5.20537	27.6652	5.31474	0.000245	0.00268	Intron (ENSMUST00000085289.11/63859, intron 7 of 15)	9	80313330	80465481	152152	2	78691	Impg1
225266	chr18	21845087	21845271	185	*	7.26015	38.5859	5.31474	2.83e-05	0.000449	Intron (ENSMUST00000234736.1/70950, intron 22 of 23)	18	21550377	21654718	104342	2	-190369	Klhl14
16416	chr11	104610973	104612144	1172	*	82.7106	439.586	5.31474	8.61e-07	2.31e-05	Promoter (2-3kb)	11	104608000	104670476	62477	1	2973	Itgb3
629147	chr18	57459878	57460294	417	*	11.7127	62.2499	5.31474	8.23e-07	2.22e-05	Intron (ENSMUST00000130696.7/75084, intron 2 of 3)	18	57468516	57478133	9618	1	-8222	Ctxn3
73409	chr6	35362443	35362953	511	*	26.5382	141.044	5.31474	3.1e-14	5.24e-12	Distal Intergenic	6	35330846	35336825	5980	1	31597	1700065J11Rik
22441	chrX	53797401	53797908	508	*	30.6965	163.144	5.31474	1.19e-12	1.45e-10	Promoter (<=1kb)	20	53777118	53797706	20589	2	0	Xlr
68770	chr5	20646937	20647522	586	*	39.1245	206.5	5.27803	1.86e-17	5.89e-15	Intron (ENSMUST00000197354.4/50791, intron 20 of 21)	5	20758663	20882124	123462	2	234602	Phtf2
73454	chr1	96128780	96129693	914	*	28.84	152.219	5.27803	0.000667	0.00602	Distal Intergenic	1	95990659	96021758	31100	2	-107022	1700063A18Rik
100037258	chr14	118959418	118960225	808	*	40.7859	215.269	5.27803	1.54e-05	0.000269	Intron (ENSMUST00000022734.8/100037258, intron 3 of 11)	14	118937976	118981697	43722	1	21442	Dnajc3
78772	chr1	183510816	183511470	655	*	28.84	152.219	5.27803	1.38e-13	2.04e-11	Distal Intergenic	1	183418462	183436808	18347	1	92354	Hhipl2
12173	chr7	81992168	81992574	407	*	17.6305	93.0542	5.27803	0.00513	0.0299	Promoter (<=1kb)	7	81966653	81992307	25655	2	0	Bnc1
545363	chr1	138747526	138748079	554	*	71.0124	374.806	5.27803	1.73e-06	4.22e-05	Distal Intergenic	1	138640095	138682077	41983	2	-65449	Gm5833
69146	chr15	75862083	75863013	931	*	37.014	195.361	5.27803	1.68e-14	3e-12	Promoter (<=1kb)	15	75862327	75867408	5082	1	0	Gsdmd
102465148	chr14	117754568	117755093	526	*	56.1028	296.112	5.27803	5.88e-20	2.92e-17	Intron (ENSMUST00000088483.9/23888, intron 5 of 9)	14	117953743	117953847	105	2	198754	Mir6239
66505	chr13	9983327	9983924	598	*	25.6342	135.298	5.27803	6.88e-11	5.61e-09	Intron (ENSMUST00000187510.6/12671, intron 4 of 4)	13	9684833	9765330	80498	2	-217997	Zmynd11
19091	chr19	31762594	31763072	479	*	38.3193	202.251	5.27803	8.85e-15	1.68e-12	Promoter (1-2kb)	19	30564489	31765033	1200545	2	1961	Prkg1
74916	chr18	57502592	57503085	494	*	23.5883	124.5	5.27803	0.00282	0.0189	Intron (ENSMUST00000130696.7/75084, intron 2 of 3)	18	57504422	57533752	29331	2	30667	1700066O22Rik
17380	chr3	63051231	63051574	344	*	12.4666	65.7993	5.27803	2.25e-07	7.26e-06	Distal Intergenic	3	63241537	63386030	144494	1	-189963	Mme
208820	chr4	12779637	12780546	910	*	21.5557	113.772	5.27803	3.31e-11	2.9e-09	Distal Intergenic	4	12906838	12983553	76716	1	-126292	Triqk
102635012	chr14	82990983	82991500	518	*	33.5909	177.294	5.27803	2.22e-13	3.13e-11	Distal Intergenic	14	84046431	84075290	28860	2	1083790	Gm32455
380660	chr10	107143812	107144396	585	*	34.5353	182.278	5.27803	1.29e-14	2.36e-12	Distal Intergenic	10	106933517	107123668	190152	2	-20144	Acss3
75409	chr14	112738399	112738697	299	*	16.6795	88.0347	5.27803	6.36e-10	4.13e-08	Distal Intergenic	14	111675097	111683141	8045	1	1063302	Slitrk5
52428	chr7	35348988	35349693	706	*	58.892	310.834	5.27803	3.67e-16	8.96e-14	Intron (ENSMUST00000032705.12/52428, intron 1 of 14)	7	35334170	35392289	58120	1	14818	Rhpn2
225152	chr18	9286972	9287498	527	*	28.2465	149.086	5.27803	2.68e-10	1.9e-08	Distal Intergenic	18	9278607	9282809	4203	2	-4163	Gjd4
19679	chr5	124240341	124242032	1692	*	508.463	2665.15	5.24157	3.62e-17	1.09e-14	Intron (ENSMUST00000162812.7/19679, intron 1 of 24)	5	124118690	124249760	131071	2	7728	Pitpnm2
226414	chr1	128471972	128473172	1201	*	192.672	1009.9	5.24157	2.42e-23	2.28e-20	Distal Intergenic	1	128363707	128417368	53662	2	-54604	Dars
73754	chr8	26439047	26439215	169	*	8.05564	42.2243	5.24157	2.35e-05	0.000383	Exon (ENSMUST00000210430.1/ENSMUST00000210430.1, exon 1 of 2)	8	26158141	26164151	6011	1	280906	Thap1
68469	chr7	115754272	115754642	371	*	19.9733	104.691	5.24157	7.11e-11	5.79e-09	Intron (ENSMUST00000206034.1/20679, intron 4 of 15)	7	116031979	116032550	572	1	-277337	Sox6os
269180	chr1	37320863	37321676	814	*	72.5046	380.038	5.24157	9.35e-18	3.14e-15	Intron (ENSMUST00000146676.1/269180, intron 1 of 1)	1	37299865	37410736	110872	1	20998	Inpp4a
225207	chr18	13849830	13851300	1471	*	240.518	1260.69	5.24157	2.35e-24	2.59e-21	Intron (ENSMUST00000025288.8/225207, intron 3 of 7)	18	13687013	13972787	285775	2	121487	Zfp521
75247	chr16	83420778	83421011	234	*	4.19887	22.0087	5.24157	0.0021	0.015	Distal Intergenic	16	84371143	84375505	4363	1	-950132	4930553E22Rik
621809	chr3	143952893	143953098	206	*	4.95883	25.9921	5.24157	0.00171	0.0128	Intron (ENSMUST00000196668.1/ENSMUST00000196668.1, intron 1 of 1)	3	143670892	143712210	41319	2	-240683	Gm6260
17318	chrX	169670369	169670756	388	*	7.4127	38.8542	5.24157	0.00021	0.00236	Distal Intergenic	20	169685199	170005736	320538	1	-14443	Mid1
105245	chr13	38547633	38548188	556	*	25.6342	134.364	5.24157	5.73e-13	7.45e-11	Distal Intergenic	13	38500079	38528824	28746	2	-18809	Txndc5
217480	chr12	37836942	37837402	461	*	40.5042	212.306	5.24157	3.5e-15	7.09e-13	Intron (ENSMUST00000222337.1/217480, intron 1 of 1)	12	37817726	38634239	816514	1	19216	Dgkb
723967	chr13	83732178	83733013	836	*	32.8996	172.446	5.24157	4.87e-16	1.15e-13	Exon (ENSMUST00000131907.8/320203, exon 2 of 4)	13	83738814	83738885	72	1	-5801	Mir9-2
231326	chr5	76857109	76859045	1937	*	73.5167	385.343	5.24157	1.37e-23	1.37e-20	Exon (ENSMUST00000238963.1/320827, exon 9 of 12)	5	76873659	76905514	31856	2	46469	Aasdh
229389	chr3	69976267	69976594	328	*	11.6318	60.9688	5.24157	6.54e-07	1.82e-05	Distal Intergenic	3	70007613	70028708	21096	1	-31019	Otol1
12671	chr13	10109664	10110185	522	*	16.4498	86.2229	5.24157	1.21e-08	5.61e-07	Intron (ENSMUST00000187510.6/12671, intron 3 of 4)	13	9875486	10360847	485362	2	250662	Chrm3
214290	chr13	59853324	59854025	702	*	43.4113	227.544	5.24157	4.14e-16	1e-13	Distal Intergenic	13	59758935	59823147	64213	2	-30177	Tut7
211961	chr18	22523515	22523781	267	*	7.78124	40.7859	5.24157	3.38e-05	0.00052	Exon (ENSMUST00000120223.7/211961, exon 14 of 14)	18	22344883	22530227	185345	1	178632	Asxl3
27281	chr16	29174522	29175456	935	*	63.1189	330.842	5.24157	2.96e-19	1.3e-16	Distal Intergenic	16	29209695	29230531	20837	1	-34239	Plaat1
19876	chr16	72287463	72288103	641	*	28.0514	146.018	5.20537	1.1e-12	1.36e-10	Distal Intergenic	16	72308306	73046095	737790	1	-20203	Robo1
435350	chr13	33835160	33835495	336	*	9.64646	50.2134	5.20537	8.5e-05	0.00112	Intron (ENSMUST00000110275.7/435350, intron 6 of 7)	13	33832345	33843408	11064	2	7913	Serpinb6e
102465171	chr2	42284261	42284604	344	*	16.4498	85.6274	5.20537	3.51e-07	1.06e-05	Intron (ENSMUST00000052550.12/94217, intron 2 of 90)	2	42447439	42447568	130	2	162964	Mir6336
105559	chr14	120306229	120306592	364	*	11.5514	60.1295	5.20537	2.12e-07	6.88e-06	5' UTR	14	120275669	120431697	156029	1	30560	Mbnl2
12593	chr13	35511797	35512762	966	*	29.6508	154.343	5.20537	1.08e-12	1.33e-10	Distal Intergenic	13	35659833	35874063	214231	1	-147071	Cdyl
18313	chr1	172960432	172960793	362	*	41.3553	215.269	5.20537	2.48e-15	5.19e-13	Distal Intergenic	1	172956768	172957817	1050	1	3664	Olfr16
326623	chr4	63798033	63798512	480	*	33.1285	172.446	5.20537	2.02e-14	3.54e-12	Distal Intergenic	4	63727084	63745113	18030	2	-52920	Tnfsf15
235505	chr9	78857725	78858031	307	*	5.31474	27.6652	5.20537	0.00108	0.00888	Distal Intergenic	9	78615546	78716253	100708	1	242179	Cd109
22367	chr12	106168660	106169057	398	*	29.446	153.277	5.20537	0.000128	0.00156	Distal Intergenic	12	106010228	106077426	67199	1	158432	Vrk1
258051	chr17	37167582	37167794	213	*	10.1261	52.7098	5.20537	1.51e-05	0.000265	Distal Intergenic	17	37151007	37152051	1045	2	-15531	Olfr93
108030	chr10	107323076	107323404	329	*	12.9063	67.1819	5.20537	2.73e-07	8.54e-06	Intron (ENSMUST00000020057.15/108030, intron 1 of 5)	10	107271686	107421474	149789	1	51390	Lin7a
78329	chr7	90095646	90096255	610	*	26.1729	136.239	5.20537	3.86e-09	2.06e-07	Distal Intergenic	7	90124822	90129984	5163	2	33729	2310010J17Rik
268996	chr18	14472826	14473128	303	*	29.0406	151.167	5.20537	2.87e-13	3.97e-11	Distal Intergenic	18	14624198	14682914	58717	2	209786	Ss18
66311	chr10	29894699	29895382	684	*	82.1393	427.565	5.20537	1.55e-17	5e-15	Distal Intergenic	10	30194569	30200560	5992	2	305178	Cenpw
102636890	chr4	37978591	37979564	974	*	85.6274	445.722	5.20537	4.54e-20	2.3e-17	Distal Intergenic	4	37249403	37332515	83113	1	729188	Gm12374
12395	chr4	14040373	14040803	431	*	18.2522	95.0095	5.20537	7.4e-09	3.65e-07	Distal Intergenic	4	13743436	13893649	150214	1	296937	Runx1t1
229285	chr3	55115541	55116294	754	*	112.986	588.134	5.20537	7.74e-20	3.76e-17	5' UTR	3	55112108	55137322	25215	1	3433	Spg20
229357	chr3	62570365	62570929	565	*	22.7848	117.784	5.16941	4.1e-12	4.47e-10	Intron (ENSMUST00000058535.5/229357, intron 3 of 3)	3	62529077	62605140	76064	2	34211	Gpr149
77920	chr13	29202372	29203225	854	*	62.6829	324.034	5.16941	1.13e-18	4.44e-16	Intron (ENSMUST00000140278.7/68916, intron 15 of 16)	13	29014399	29040336	25938	1	187973	A330102I10Rik
626942	chr17	17741592	17741909	318	*	14.6213	75.5835	5.16941	3.3e-08	1.35e-06	Distal Intergenic	17	17703747	17735156	31410	1	37845	Vmn2r90
723815	chr9	111977651	111978004	354	*	12.8171	66.257	5.16941	6.96e-07	1.92e-05	Distal Intergenic	9	112118636	112118711	76	2	140707	Mir128-2
102466987	chr1	34132886	34133240	355	*	19.1597	99.0442	5.16941	3.44e-07	1.05e-05	Intron (ENSMUST00000183034.4/13518, intron 8 of 102)	1	34117359	34117431	73	1	15527	Mir6896
110789	chr13	81610232	81610762	531	*	17.5087	90.5097	5.16941	3.71e-08	1.49e-06	Intron (ENSMUST00000095585.10/110789, intron 1 of 89)	13	81095068	81633154	538087	2	22392	Adgrv1
232680	chr6	30548005	30548295	291	*	16.4498	85.0359	5.16941	4.97e-09	2.57e-07	Intron (ENSMUST00000096066.4/232680, intron 5 of 10)	6	30541582	30564476	22895	1	6423	Cpa2
208820	chr4	12541445	12542110	666	*	21.7057	112.206	5.16941	2.34e-10	1.69e-08	Distal Intergenic	4	12906838	12983553	76716	1	-364728	Triqk
17202	chr18	66762991	66763767	777	*	22.6274	116.97	5.16941	5.13e-11	4.31e-09	Intron (ENSMUST00000237489.1/ENSMUST00000237489.1, intron 1 of 2)	18	66857704	66860506	2803	2	96739	Mc4r
269023	chr18	55295905	55297047	1143	*	67.1819	347.291	5.16941	2.09e-20	1.12e-17	Distal Intergenic	18	54888048	54992555	104508	2	-303350	Zfp608
72293	chr13	73847013	73847818	806	*	58.0812	300.246	5.16941	8.03e-06	0.000155	Promoter (<=1kb)	13	73818534	73847631	29098	2	0	Nkd2
13840	chr16	60174933	60175452	520	*	15.7797	81.5719	5.16941	9.54e-09	4.55e-07	Intron (ENSMUST00000068860.12/13840, intron 5 of 17)	16	59653483	60605531	952049	2	430079	Epha6
208820	chr4	13206264	13207434	1171	*	107.635	556.408	5.16941	6.45e-26	9.21e-23	Distal Intergenic	4	12906838	12983553	76716	1	299426	Triqk
69332	chr3	92142529	92143082	554	*	30.6965	158.683	5.16941	7.87e-14	1.22e-11	Promoter (<=1kb)	3	92102578	92142744	40167	2	0	Lelp1
269109	chr1	124805021	124805615	595	*	74.5429	382.681	5.1337	3.85e-19	1.64e-16	Intron (ENSMUST00000239072.1/269109, intron 1 of 25)	1	123321471	124846039	1524569	2	40424	Dpp10
66867	chr9	56494969	56496071	1103	*	38.3193	196.72	5.1337	1.09e-13	1.65e-11	3' UTR	9	56418609	56496936	78328	1	76360	Hmg20a
402734	chr1	151226798	151227151	354	*	14.3204	73.5167	5.1337	0.00617	0.0344	Distal Intergenic	1	151138034	151142345	4312	1	88764	C730036E19Rik
75547	chr7	75645724	75646008	285	*	7.56846	38.8542	5.1337	8.9e-05	0.00116	Intron (ENSMUST00000166315.6/75547, intron 8 of 36)	7	75455534	75754609	299076	1	190190	Akap13
21426	chr6	16883535	16883874	340	*	9.51366	48.8403	5.1337	2.11e-05	0.000351	Intron (ENSMUST00000031533.10/21426, intron 1 of 6)	6	16833373	16898441	65069	2	14567	Tfec
29876	chr4	135236570	135237277	708	*	268.727	1379.57	5.1337	1.43e-14	2.61e-12	Intron (ENSMUST00000037099.8/29876, intron 2 of 5)	4	135213969	135272814	58846	2	35537	Clic4
64833	chr15	20223456	20224189	734	*	56.8859	292.036	5.1337	1.34e-16	3.57e-14	Distal Intergenic	15	20665214	20666750	1537	2	442561	Acot10
546723	chr19	30490799	30491683	885	*	96.3358	494.559	5.1337	1.07e-17	3.53e-15	Exon (ENSMUST00000236809.1/ENSMUST00000236809.1, exon 1 of 1)	19	30538928	30539545	618	2	47862	Ppp1r2-ps3
244867	chr9	51571781	51572762	982	*	96.3358	494.559	5.1337	7.23e-19	2.97e-16	Distal Intergenic	9	51765337	51853856	88520	1	-192575	Arhgap20
28015	chr9	71455675	71456040	366	*	14.1232	72.5046	5.1337	7e-08	2.61e-06	Distal Intergenic	9	71478437	71485935	7499	2	29895	Polr2m
70892	chr3	147166305	147167459	1155	*	122.786	630.346	5.1337	1.63e-17	5.24e-15	Distal Intergenic	3	146852367	146984009	131643	1	313938	Ttll7
13610	chr13	51409818	51412344	2527	*	86.8227	445.722	5.1337	2.96e-23	2.76e-20	Promoter (1-2kb)	13	51408639	51422797	14159	1	1179	S1pr3
67448	chr2	16759792	16760223	432	*	9.91766	50.9143	5.1337	2.04e-05	0.000341	Distal Intergenic	2	16356304	16755839	399536	1	403488	Plxdc2
16371	chr13	71575955	71576735	781	*	34.5353	177.294	5.1337	1.26e-12	1.52e-10	Intron (ENSMUST00000221719.1/ENSMUST00000221719.1, intron 1 of 1)	13	71957921	71963723	5803	2	386988	Irx1
74647	chr10	121247005	121247342	338	*	16.7955	86.2229	5.1337	1.49e-08	6.73e-07	Distal Intergenic	10	121199141	121202649	3509	2	-44356	4930432O09Rik
329639	chr3	52676529	52678105	1577	*	302.334	1552.09	5.1337	1.84e-17	5.86e-15	Distal Intergenic	3	52739716	52776656	36941	1	-61611	Gm2447
240168	chr17	75407132	75408379	1248	*	152.219	781.445	5.1337	1.77e-17	5.64e-15	Distal Intergenic	17	75435896	75529054	93159	1	-27517	Rasgrp3
23966	chr7	96136242	96136933	692	*	39.9466	205.074	5.1337	5.11e-17	1.48e-14	Distal Intergenic	7	96171246	96911093	739848	1	-34313	Tenm4
67328	chr18	4249692	4250012	321	*	11.3924	58.0812	5.09824	3.12e-06	7.01e-05	Distal Intergenic	18	4165832	4182232	16401	1	83860	Lyzl1
216742	chr11	54413080	54413669	590	*	38.5859	196.72	5.09824	1.67e-13	2.41e-11	Intron (ENSMUST00000143919.1/74847, intron 11 of 12)	11	54438199	54518235	80037	1	-24530	Fnip1
545732	chr5	12079869	12080597	729	*	138.141	704.277	5.09824	8.95e-17	2.48e-14	Distal Intergenic	5	11918043	11922821	4779	1	161826	4933402N22Rik
170771	chr1	32172385	32173172	788	*	62.2499	317.365	5.09824	1.14e-19	5.41e-17	Promoter (<=1kb)	1	32172714	32658568	485855	1	0	Khdrbs2
320739	chr3	120436793	120437190	398	*	26.3549	134.364	5.09824	1.21e-12	1.47e-10	Distal Intergenic	3	120604109	120886733	282625	2	449543	6530403H02Rik
11820	chr16	85247234	85247701	468	*	42.8137	218.275	5.09824	2.1e-15	4.47e-13	Distal Intergenic	16	84949685	85173766	224082	2	-73468	App
330908	chr9	28149107	28149403	297	*	5.73582	29.2426	5.09824	0.000273	0.00293	Intron (ENSMUST00000115243.8/330908, intron 1 of 7)	9	27790947	28925410	1134464	1	358160	Opcml
100504101	chr12	60675660	60676175	516	*	35.7532	182.278	5.09824	2.64e-14	4.52e-12	Distal Intergenic	12	61499660	61521820	22161	2	845645	Gm20063
18750	chr11	108356680	108356868	189	*	7.26015	37.014	5.09824	4.63e-05	0.000674	Intron (ENSMUST00000133383.7/11818, intron 1 of 2)	11	107933387	108343928	410542	2	-12752	Prkca
15369	chr16	4754086	4754916	831	*	15.7797	80.4489	5.09824	4.75e-09	2.47e-07	Intron (ENSMUST00000154117.1/15369, intron 1 of 1)	16	4726361	4766742	40382	1	27725	Hmox2
83996	chr9	7387889	7388549	661	*	28.0514	143.013	5.09824	1.57e-12	1.87e-10	Promoter (<=1kb)	9	7368239	7388047	19809	2	0	Mmp1b
100043424	chr2	128357411	128357925	515	*	46.5271	237.207	5.09824	0.00394	0.0244	Intron (ENSMUST00000225087.1/100043424, intron 1 of 6)	2	128178319	128502765	324447	2	144840	Morrbid
227485	chr1	111057926	111058692	767	*	81.5719	415.873	5.09824	9.32e-05	0.0012	Distal Intergenic	1	110888326	110977584	89259	2	-80342	Cdh19
15551	chr9	81635187	81635505	319	*	9.91766	50.5626	5.09824	5.66e-06	0.000116	Promoter (1-2kb)	9	81628291	81633828	5538	2	-1359	Htr1b
58861	chrX	106690469	106690795	327	*	9.78112	49.8665	5.09824	4.47e-06	9.53e-05	Intron (ENSMUST00000101296.8/331493, intron 4 of 6)	20	106574346	106603679	29334	2	-86790	Cysltr1
70845	chr2	132455889	132456358	470	*	18.1261	92.4115	5.09824	2.71e-07	8.51e-06	Distal Intergenic	2	132424741	132452499	27759	1	31148	4921508D12Rik
68344	chr13	98551077	98552256	1180	*	109.137	556.408	5.09824	2.81e-17	8.57e-15	Distal Intergenic	13	98634978	98637410	2433	2	85154	Tmem174
77579	chr11	68647118	68647609	492	*	25.4572	129.787	5.09824	0.000246	0.00268	Distal Intergenic	11	68691559	68816632	125074	1	-43950	Myh10
319752	chr7	61481112	61481376	265	*	12.7286	64.8934	5.09824	1.36e-06	3.43e-05	Distal Intergenic	7	61529871	61615327	85457	2	133951	B230209E15Rik
67951	chr18	67387289	67387574	286	*	12.7286	64.8934	5.09824	4.05e-07	1.21e-05	Distal Intergenic	18	67390717	67402749	12033	1	-3143	Tubb6
19876	chr16	72366727	72367165	439	*	19.4271	99.0442	5.09824	1.74e-09	1.01e-07	Intron (ENSMUST00000231580.1/19876, intron 1 of 1)	16	72308306	73046095	737790	1	58421	Robo1
23893	chr1	174844502	174845362	861	*	40.2244	205.074	5.09824	2.04e-17	6.41e-15	Intron (ENSMUST00000055294.3/23893, intron 1 of 1)	1	174833785	174921819	88035	2	76457	Grem2
18761	chr2	11013041	11013702	662	*	73.0089	372.217	5.09824	1.46e-19	6.77e-17	Distal Intergenic	2	11172108	11301222	129115	1	-158406	Prkcq
14544	chr19	21460739	21462636	1898	*	224.411	1136.2	5.06303	7.53e-19	3.07e-16	Intron (ENSMUST00000087600.9/14544, intron 1 of 13)	19	21391307	21473445	82139	2	10809	Gda
67932	chr14	58968660	58968933	274	*	9.38268	47.5048	5.06303	2.3e-05	0.000377	Distal Intergenic	14	59133040	59142893	9854	2	173960	1700129C05Rik
68770	chr5	20634857	20635505	649	*	38.5859	195.361	5.06303	1.86e-11	1.73e-09	Intron (ENSMUST00000197354.4/50791, intron 20 of 21)	5	20758663	20882124	123462	2	246619	Phtf2
108150	chr8	57663869	57664685	817	*	36.0019	182.278	5.06303	2.76e-12	3.11e-10	Distal Intergenic	8	57523828	57653032	129205	2	-10837	Galnt7
13396	chr6	6806124	6806401	278	*	12.042	60.9688	5.06303	8.17e-07	2.21e-05	Distal Intergenic	6	6863334	6868568	5235	1	-56933	Dlx6
108645	chr11	40453038	40453408	371	*	12.042	60.9688	5.06303	5.63e-07	1.6e-05	Distal Intergenic	11	40679314	40695203	15890	2	241795	Mat2b
14198	chr14	11162892	11163398	507	*	26.3549	133.436	5.06303	2.72e-09	1.5e-07	Promoter (<=1kb)	14	9550092	11162035	1611944	2	-857	Fhit
11861	chr12	39424746	39425182	437	*	21.5557	109.137	5.06303	6.39e-10	4.15e-08	Distal Intergenic	12	40005447	40038025	32579	2	612843	Arl4a
320265	chr6	96009679	96010117	439	*	26.3549	133.436	5.06303	5.66e-11	4.71e-09	Distal Intergenic	6	96113154	96657198	544045	1	-103037	Tafa1
15478	chr11	64463759	64464466	708	*	34.5353	174.853	5.06303	2.66e-14	4.53e-12	Intron (ENSMUST00000058652.5/15478, intron 1 of 1)	11	64435332	64522841	87510	1	28427	Hs3st3a1
18441	chr3	60976850	60977266	417	*	12.1257	61.3929	5.06303	1.22e-06	3.13e-05	Distal Intergenic	3	61002795	61008982	6188	1	-25529	P2ry1
94217	chr2	42639010	42639278	269	*	16	81.0084	5.06303	1.85e-08	8.14e-07	Intron (ENSMUST00000052550.12/94217, intron 1 of 90)	2	40595246	42653624	2058379	2	14346	Lrp1b
71597	chr8	74731972	74732321	350	*	23.1029	116.97	5.06303	2.48e-11	2.23e-09	Intron (ENSMUST00000127757.7/ENSMUST00000127757.7, intron 5 of 9)	8	74873173	74893506	20334	1	-140852	Isx
102633975	chr4	68604477	68604704	228	*	6.1475	31.125	5.06303	0.000219	0.00244	Distal Intergenic	4	68312657	68321961	9305	2	-282516	Gm12911
102465171	chr2	42511183	42511546	364	*	18.7654	95.0095	5.06303	5.46e-10	3.6e-08	Intron (ENSMUST00000052550.12/94217, intron 1 of 90)	2	42447439	42447568	130	2	-63615	Mir6336
13684	chr3	138515550	138516586	1037	*	257.781	1305.15	5.06303	3.39e-15	6.9e-13	Distal Intergenic	3	138526179	138559696	33518	1	-9593	Eif4e
21898	chr4	67210143	67210948	806	*	91.1392	461.44	5.06303	2.15e-24	2.4e-21	Distal Intergenic	4	66827584	66930284	102701	1	382559	Tlr4
231225	chr5	44414289	44414935	647	*	32.6724	164.279	5.02805	4.48e-15	8.97e-13	Intron (ENSMUST00000199005.1/ENSMUST00000199005.1, intron 2 of 3)	5	44175154	44226626	51473	2	-187663	Tapt1
117167	chr5	7891898	7892637	740	*	17.8766	89.8845	5.02805	5.65e-08	2.16e-06	Intron (ENSMUST00000198825.1/ENSMUST00000198825.1, intron 2 of 5)	5	7960457	7982213	21757	1	-67820	Steap4
225326	chr18	30774299	30774655	357	*	23.9176	120.259	5.02805	2.38e-09	1.34e-07	Distal Intergenic	18	30272747	30348126	75380	1	501552	Pik3c3
56363	chr1	50935074	50935607	534	*	48.8403	245.572	5.02805	9.06e-06	0.000172	Intron (ENSMUST00000114565.7/56363, intron 7 of 9)	1	50909962	51187270	277309	1	25112	Tmeff2
12828	chr1	82612133	82613713	1581	*	125.366	630.346	5.02805	4.07e-19	1.72e-16	Intron (ENSMUST00000141994.1/12828, intron 1 of 1)	1	82586921	82722059	135139	1	25212	Col4a3
240725	chr1	12800091	12801287	1197	*	240.518	1209.34	5.02805	3.3e-19	1.43e-16	Intron (ENSMUST00000177608.7/240725, intron 5 of 21)	1	12692277	12861192	168916	1	107814	Sulf1
12944	chr1	172710848	172712547	1700	*	86.2229	433.534	5.02805	1.66e-20	9.17e-18	Intron (ENSMUST00000194251.1/12944, intron 1 of 1)	1	172698055	172833031	134977	1	12793	Crp
408192	chr1	32443564	32444508	945	*	83.2859	418.766	5.02805	4.33e-21	2.65e-18	Intron (ENSMUST00000027226.11/170771, intron 4 of 8)	1	32519563	32520999	1437	2	76491	Gm9839
72137	chr2	59828616	59830011	1396	*	177.294	891.444	5.02805	1.11e-22	9e-20	Intron (ENSMUST00000112568.7/66860, intron 19 of 26)	2	59852364	59882591	30228	2	52580	Wdsub1
12338	chrX	143846866	143848857	1992	*	73.5167	369.646	5.02805	4.23e-23	3.74e-20	Distal Intergenic	20	143802231	143827414	25184	2	-19452	Capn6
103012	chrX	50715603	50716073	471	*	28.443	143.013	5.02805	5.65e-11	4.7e-09	Distal Intergenic	20	50555744	50635321	79578	2	-80282	Firre
11819	chr7	71091670	71091974	305	*	9.25351	46.5271	5.02805	3.07e-05	0.00048	Intron (ENSMUST00000208671.1/ENSMUST00000208671.1, intron 5 of 5)	7	70351944	70366735	14792	2	-724935	Nr2f2
242050	chr3	59359922	59360551	630	*	9.12611	45.8866	5.02805	8.26e-06	0.000159	Distal Intergenic	3	59316735	59344394	27660	2	-15528	Igsf10
12626	chr13	81965437	81965717	281	*	10.7779	54.1917	5.02805	3.21e-06	7.19e-05	Distal Intergenic	13	81783077	81797155	14079	1	182360	Cetn3
381498	chr3	157329239	157329693	455	*	40.2244	202.251	5.02805	3.55e-16	8.67e-14	Distal Intergenic	3	157527515	157534090	6576	2	204397	4930592C13Rik
78106	chr5	46757838	46758411	574	*	51.9842	261.379	5.02805	1.94e-19	8.77e-17	Distal Intergenic	5	45926818	45932409	5592	2	-825429	4930405L22Rik
99890	chr3	110645985	110646374	390	*	16.6795	83.8652	5.02805	6.79e-09	3.38e-07	Distal Intergenic	3	110246109	110250998	4890	2	-394987	Prmt6
78600	chr6	136926839	136929404	2566	*	199.466	995.999	4.99332	7.08e-18	2.43e-15	Intron (ENSMUST00000204627.2/78600, intron 2 of 4)	6	136923832	136968865	45034	1	3007	Pde6h
102465181	chr1	84217834	84219293	1460	*	141.044	704.277	4.99332	1.69e-21	1.12e-18	Promoter (<=1kb)	1	84218849	84218961	113	2	0	Mir6353
101056138	chr6	6307023	6308825	1803	*	96.3358	481.036	4.99332	1.87e-25	2.49e-22	Intron (ENSMUST00000176283.7/101056138, intron 1 of 4)	6	6248659	6378675	130017	1	58364	Gm20619
73867	chr12	38501640	38502415	776	*	24.0839	120.259	4.99332	8.34e-12	8.44e-10	Intron (ENSMUST00000220990.1/217480, intron 22 of 24)	12	38552808	38614521	61714	2	112106	4930428E07Rik
381339	chr1	40945674	40946080	407	*	29.2426	146.018	4.99332	4.55e-13	6.02e-11	Distal Intergenic	1	40805601	40856887	51287	1	140073	Tmem182
20219	chr1	172870073	172870744	672	*	46.8507	233.941	4.99332	1.52e-14	2.75e-12	Distal Intergenic	1	172893961	172895041	1081	2	24297	Apcs
108073	chr6	110133677	110133870	194	*	7.1602	35.7532	4.99332	5.14e-05	0.000734	Distal Intergenic	6	110645581	111567230	921650	1	-511711	Grm7
170748	chr9	15434288	15434655	368	*	20.393	101.829	4.99332	6.77e-11	5.53e-09	Distal Intergenic	9	15493432	15545260	51829	1	-58777	Smco4
68428	chr1	120254642	120254816	175	*	5.6962	28.443	4.99332	0.000481	0.00463	Intron (ENSMUST00000140490.7/68428, intron 1 of 4)	1	120190757	120272705	81949	2	17889	Steap3
20422	chr6	6697353	6698197	845	*	200.854	1002.93	4.99332	1.69e-17	5.41e-15	Distal Intergenic	6	6557294	6578658	21365	2	-118695	Sem1
67916	chr4	105580884	105582047	1164	*	200.854	1002.93	4.99332	8.63e-20	4.14e-17	Distal Intergenic	4	105157347	105232764	75418	1	423537	Plpp3
70892	chr3	147882969	147884254	1286	*	61.8199	308.687	4.99332	9.74e-05	0.00125	Distal Intergenic	3	146852367	146984009	131643	1	1030602	Ttll7
99586	chr3	119067316	119067599	284	*	9.18959	45.8866	4.99332	7.27e-05	0.000981	Intron (ENSMUST00000039177.11/99586, intron 14 of 22)	3	118562129	119432924	870796	1	505187	Dpyd
269023	chr18	54852811	54853793	983	*	124.5	621.668	4.99332	1.21e-05	0.000219	Distal Intergenic	18	54888048	54992555	104508	2	138762	Zfp608
70686	chr6	134803690	134804160	471	*	12.9063	64.4452	4.99332	1.8e-06	4.36e-05	Distal Intergenic	6	134715468	134792625	77158	2	-11065	Dusp16
102633436	chr4	64640810	64641503	694	*	97.0059	484.382	4.99332	1.08e-06	2.8e-05	Distal Intergenic	4	64254053	64276603	22551	2	-364207	Gm11217
22138	chr2	77034208	77034415	208	*	11.3924	56.8859	4.99332	1.04e-06	2.71e-05	Intron (ENSMUST00000049544.13/545428, intron 17 of 22)	2	76703980	76982547	278568	2	-51661	Ttn
66505	chr13	9907194	9907646	453	*	18.1261	90.5097	4.99332	1.66e-07	5.57e-06	Intron (ENSMUST00000187510.6/12671, intron 4 of 4)	13	9684833	9765330	80498	2	-141864	Zmynd11
56277	chr16	56871392	56871802	411	*	18.507	92.4115	4.99332	1.28e-07	4.43e-06	Intron (ENSMUST00000023435.5/56277, intron 1 of 5)	16	56805161	56886166	81006	2	14364	Tmem45a
75479	chr7	111189728	111190100	373	*	14.9285	74.5429	4.99332	8.39e-07	2.26e-05	Distal Intergenic	7	111083064	111122684	39621	2	-67044	1700012D14Rik
635702	chr3	23719192	23719574	383	*	14.0257	70.0348	4.99332	4.74e-07	1.38e-05	Distal Intergenic	3	23798102	25144261	1346160	2	1424687	Naaladl2
229357	chr3	62815316	62815621	306	*	17.2677	86.2229	4.99332	3.85e-08	1.54e-06	Distal Intergenic	3	62529077	62605140	76064	2	-210176	Gpr149
68083	chr13	40955576	40956407	832	*	36.7583	183.546	4.99332	6.5e-13	8.36e-11	Intron (ENSMUST00000110191.9/14538, intron 2 of 2)	13	41001023	41013015	11993	1	-44616	Pak1ip1
76411	chr12	86104202	86104835	634	*	46.2057	230.72	4.99332	8.08e-15	1.55e-12	Intron (ENSMUST00000054565.7/76411, intron 2 of 7)	12	86082541	86162459	79919	1	21661	Ift43
69732	chr12	23010325	23010495	171	*	13.3614	66.7178	4.99332	1.34e-07	4.61e-06	Promoter (<=1kb)	12	22953995	23010284	56290	2	-41	2410018L13Rik
93737	chr18	80057156	80057760	605	*	41.0696	205.074	4.99332	2.27e-17	7.08e-15	Intron (ENSMUST00000070219.8/93737, intron 1 of 2)	18	80046890	80119639	72750	1	10266	Pard6g
71715	chr2	159335580	159336125	546	*	28.6408	142.025	4.95883	2.72e-11	2.42e-09	Distal Intergenic	2	158794807	158858214	63408	1	540773	Dhx35
242620	chr4	110050761	110051355	595	*	36.0019	178.527	4.95883	0.000394	0.00394	Distal Intergenic	4	109978053	109983687	5635	1	72708	Dmrta2
71715	chr2	159298230	159298822	593	*	21.4068	106.153	4.95883	3.62e-08	1.46e-06	Distal Intergenic	2	158794807	158858214	63408	1	503423	Dhx35
78215	chr16	76079175	76080647	1473	*	44.3235	219.793	4.95883	3.27e-18	1.21e-15	Distal Intergenic	16	76122613	76156086	33474	1	-41966	4930578N18Rik
18783	chr1	149528140	149528351	212	*	13.9288	69.0706	4.95883	5.28e-08	2.04e-06	Distal Intergenic	1	149829618	149961290	131673	2	432939	Pla2g4a
665268	chr9	58198015	58198667	653	*	25.8125	128	4.95883	3.9e-11	3.36e-09	Exon (ENSMUST00000163200.2/320563, exon 2 of 2)	9	58202897	58208808	5912	1	-4230	1600029O15Rik
74279	chrX	52063305	52063494	190	*	5.54044	27.4741	4.95883	0.00101	0.0084	Intron (ENSMUST00000033450.2/14735, intron 3 of 8)	20	51968695	51972772	4078	2	-90533	Magea14
13627	chr9	78503261	78503863	603	*	29.0406	144.007	4.95883	1.68e-12	1.98e-10	Distal Intergenic	9	78478449	78489151	10703	2	-14110	Eef1a1
224405	chr16	85422776	85423737	962	*	66.257	328.557	4.95883	3.32e-21	2.09e-18	Intron (ENSMUST00000175700.7/224405, intron 2 of 2)	16	85421533	85553397	131865	2	129660	Cyyr1
269132	chr1	152497345	152498112	768	*	99.7331	494.559	4.95883	1.66e-22	1.32e-19	Intron (ENSMUST00000127586.7/269132, intron 7 of 13)	1	152399830	152510695	110866	1	97515	Colgalt2
621809	chr3	143596880	143597523	644	*	116.97	580.037	4.95883	1.67e-24	1.91e-21	Distal Intergenic	3	143670892	143712210	41319	2	114687	Gm6260
74173	chr12	3110420	3111241	822	*	113.772	560.278	4.92458	2.89e-17	8.79e-15	Distal Intergenic	12	3235504	3250377	14874	1	-124263	Rab10os
23888	chr14	117145954	117146589	636	*	32.4467	159.786	4.92458	6.72e-13	8.63e-11	Intron (ENSMUST00000123239.1/23888, intron 1 of 3)	14	116925315	117976544	1051230	1	220639	Gpc6
19274	chr17	67480530	67480760	231	*	7.4127	36.5044	4.92458	0.000227	0.00251	Distal Intergenic	17	66666947	67354457	687511	2	-126073	Ptprm
54418	chr1	174648958	174649871	914	*	110.661	544.958	4.92458	4.08e-06	8.8e-05	Intron (ENSMUST00000030039.12/54418, intron 7 of 17)	1	174501825	174822729	320905	1	147133	Fmn2
16826	chr5	44710088	44710405	318	*	14.1232	69.551	4.92458	4.84e-07	1.4e-05	Intron (ENSMUST00000199534.4/16826, intron 1 of 8)	5	44472132	44799680	327549	2	89275	Ldb2
320178	chr6	53995533	53995946	414	*	14.8254	73.0089	4.92458	2.11e-07	6.84e-06	Exon (ENSMUST00000204478.2/320178, exon 2 of 4)	6	53978691	54018030	39340	1	16842	4921529L05Rik
670727	chr7	96510258	96510789	532	*	15.7797	77.7085	4.92458	9.79e-08	3.5e-06	Intron (ENSMUST00000107162.7/23966, intron 4 of 32)	7	96339483	96341964	2482	2	-168294	Gm15412
67448	chr2	16240910	16241528	619	*	27.4741	135.298	4.92458	3.13e-09	1.7e-07	Intron (ENSMUST00000146205.2/102635496, intron 37 of 38)	2	16356304	16755839	399536	1	-114776	Plxdc2
16449	chr2	137654086	137654987	902	*	221.322	1089.92	4.92458	1.92e-15	4.12e-13	Distal Intergenic	2	137081456	137116644	35189	2	-537442	Jag1
16007	chr3	145691131	145693743	2613	*	154.343	760.076	4.92458	9.51e-17	2.62e-14	Distal Intergenic	3	145646976	145649981	3006	2	-41150	Ccn1
18578	chr4	102102111	102102827	717	*	47.8352	235.568	4.92458	8.23e-17	2.29e-14	Intron (ENSMUST00000106911.7/18578, intron 1 of 16)	4	102087543	102607259	519717	1	14568	Pde4b
22411	chr7	98970392	98971273	882	*	93.0542	458.253	4.92458	2.03e-20	1.1e-17	Intron (ENSMUST00000037968.9/78610, intron 12 of 14)	7	98835112	98855195	20084	1	135280	Wnt11
213436	chrX	106871567	106872206	640	*	9.06307	44.6318	4.92458	0.000103	0.0013	Distal Intergenic	20	106837082	106840644	3563	2	-30923	Rtl3
67867	chr7	67535979	67536411	433	*	18.8959	93.0542	4.92458	4.88e-10	3.25e-08	Intron (ENSMUST00000053950.9/67867, intron 7 of 9)	7	67513410	67645268	131859	2	108857	Lrrc28
70892	chr3	147157000	147157314	315	*	11.5514	56.8859	4.92458	6.62e-06	0.000132	Distal Intergenic	3	146852367	146984009	131643	1	304633	Ttll7
16371	chr13	71939111	71939465	355	*	11.5514	56.8859	4.92458	1.49e-06	3.7e-05	Intron (ENSMUST00000222586.1/ENSMUST00000222586.1, intron 1 of 7)	13	71957921	71963723	5803	2	24258	Irx1
105083	chr13	115054735	115055180	446	*	26.7228	131.599	4.92458	1.07e-11	1.05e-09	Intron (ENSMUST00000061673.8/109700, intron 1 of 28)	13	115088355	115101921	13567	2	46741	Pelo
67557	chr9	60709746	60710051	306	*	5.54044	27.2843	4.92458	0.000732	0.00649	Promoter (2-3kb)	9	60712989	60738801	25813	1	-2938	Larp6
77569	chr5	66848653	66849848	1196	*	67.1819	330.842	4.92458	6.15e-19	2.55e-16	Intron (ENSMUST00000201852.3/77569, intron 1 of 7)	5	66745827	67057158	311332	1	102826	Limch1
83679	chr3	97800078	97801449	1372	*	209.383	1031.12	4.92458	3.2e-21	2.02e-18	Intron (ENSMUST00000168438.8/83679, intron 4 of 45)	3	97689824	97888707	198884	2	87258	Pde4dip
319646	chr10	70877433	70878427	995	*	108.383	530.056	4.89056	2.23e-15	4.72e-13	Intron (ENSMUST00000058942.5/ENSMUST00000058942.5, intron 3 of 6)	10	70570909	70655965	85057	2	-221468	D630013N20Rik
52401	chr5	45372947	45373483	537	*	24.0839	117.784	4.89056	9.63e-11	7.62e-09	Intron (ENSMUST00000197016.4/52401, intron 1 of 5)	5	45009171	45424402	415232	2	50919	D5Ertd615e
102465225	chr5	41929736	41930197	462	*	28.443	139.102	4.89056	1.54e-12	1.83e-10	Distal Intergenic	5	41891342	41891423	82	1	38394	Mir6414
67543	chr17	9645117	9645841	725	*	32.6724	159.786	4.89056	1.63e-14	2.93e-12	Distal Intergenic	17	9666495	9669717	3223	2	23876	Pabpc6
19876	chr16	72615037	72615223	187	*	8.39773	41.0696	4.89056	0.000141	0.0017	Intron (ENSMUST00000231580.1/19876, intron 1 of 1)	16	72308306	73046095	737790	1	306731	Robo1
72033	chr3	58338991	58339348	358	*	25.1067	122.786	4.89056	6.86e-12	7.08e-10	Distal Intergenic	3	58414715	58466783	52069	1	-75367	Tsc22d2
225326	chr18	30556478	30556638	161	*	11.3924	55.7152	4.89056	0.000107	0.00135	Distal Intergenic	18	30272747	30348126	75380	1	283731	Pik3c3
68183	chr3	103198660	103199212	553	*	19.0273	93.0542	4.89056	1.39e-07	4.75e-06	Exon (ENSMUST00000090704.4/ENSMUST00000090704.4, exon 1 of 5)	3	103171655	103179166	7512	1	27005	Bcas2
238880	chr13	111304113	111304623	511	*	34.2968	167.73	4.89056	1.99e-11	1.84e-09	Distal Intergenic	13	111255013	111257749	2737	1	49100	Actbl2
75946	chr2	124430417	124431247	831	*	78.7932	385.343	4.89056	1.4e-15	3.06e-13	Intron (ENSMUST00000103241.7/214968, intron 4 of 20)	2	124217679	124222331	4653	2	-208086	4930583P06Rik
268902	chr16	74388960	74389617	658	*	82.7106	404.501	4.89056	1.48e-19	6.85e-17	Intron (ENSMUST00000117785.8/268902, intron 1 of 27)	16	73891839	74411825	519987	2	22208	Robo2
101056138	chr6	6371393	6373126	1734	*	206.5	1009.9	4.89056	3.99e-23	3.59e-20	Intron (ENSMUST00000175814.7/101056138, intron 3 of 3)	6	6248659	6378675	130017	1	122734	Gm20619
64103	chrX	133858212	133858716	505	*	13.8326	67.6492	4.89056	8.08e-06	0.000156	Intron (ENSMUST00000033602.8/64103, intron 2 of 6)	20	133850980	133865577	14598	1	7232	Tnmd
225207	chr18	13562646	13563129	484	*	16.9123	82.7106	4.89056	3.68e-07	1.11e-05	Intron (ENSMUST00000234018.1/ENSMUST00000234018.1, intron 2 of 5)	18	13687013	13972787	285775	2	409658	Zfp521
55983	chr6	101362323	101362681	359	*	27.8576	136.239	4.89056	3.7e-11	3.2e-09	Intron (ENSMUST00000075994.10/55983, intron 1 of 9)	6	101149609	101377897	228289	2	15216	Pdzrn3
108655	chr6	99134821	99136631	1811	*	151.167	739.292	4.89056	2.26e-24	2.5e-21	Intron (ENSMUST00000113326.8/108655, intron 3 of 17)	6	98925338	99632376	707039	2	495745	Foxp1
16826	chr5	44635339	44635948	610	*	28.6408	139.102	4.85678	6.66e-11	5.46e-09	Intron (ENSMUST00000199534.4/16826, intron 2 of 8)	5	44472132	44799680	327549	2	163732	Ldb2
13522	chr14	68718301	68719343	1043	*	137.187	666.287	4.85678	6.57e-19	2.72e-16	Distal Intergenic	14	68606027	68655842	49816	2	-62459	Adam28
69352	chr4	15045990	15046946	957	*	93.0542	451.944	4.85678	3.06e-23	2.83e-20	Intron (ENSMUST00000041606.13/69352, intron 5 of 12)	4	14952245	15149794	197550	2	102848	Necab1
13839	chr5	84415981	84417829	1849	*	149.086	724.077	4.85678	6.13e-24	6.46e-21	Promoter (<=1kb)	5	84054761	84417382	362622	2	0	Epha5
227485	chr1	111372886	111373428	543	*	36.7583	178.527	4.85678	3.28e-14	5.52e-12	Distal Intergenic	1	110888326	110977584	89259	2	-395302	Cdh19
242248	chr3	136129221	136130181	961	*	24.9333	121.095	4.85678	1.32e-09	7.98e-08	Exon (ENSMUST00000198354.1/ENSMUST00000198354.1, exon 3 of 4)	3	136053363	136326066	272704	2	195885	Bank1
108030	chr10	107205206	107205777	572	*	29.0406	141.044	4.85678	2.37e-12	2.72e-10	Exon (ENSMUST00000220167.1/ENSMUST00000220167.1, exon 1 of 4)	10	107271686	107421474	149789	1	-65909	Lin7a
21787	chr16	56597410	56598927	1518	*	38.8542	188.706	4.85678	1.71e-14	3.04e-12	Intron (ENSMUST00000231832.1/320712, intron 10 of 26)	16	56690332	56717450	27119	2	118523	Tfg
77433	chr18	54440252	54440759	508	*	23.4254	113.772	4.85678	1.6e-08	7.18e-07	Intron (ENSMUST00000181269.2/77433, intron 1 of 2)	18	54422295	54453294	31000	1	17957	Redrum
74925	chr6	146674495	146675796	1302	*	501.463	2435.5	4.85678	4.29e-14	7e-12	Distal Intergenic	6	146657218	146665403	8186	1	17277	4930479D17Rik
102632813	chr1	157519864	157520480	617	*	54.1917	263.197	4.85678	4.3e-13	5.72e-11	Intron (ENSMUST00000086130.8/89867, intron 2 of 27)	1	157497931	157511721	13791	2	-8143	Gm15486
14427	chr18	82390873	82391350	478	*	18.6357	89.8845	4.82323	3.27e-08	1.34e-06	Downstream (1-2kb)	18	82392380	82406777	14398	2	15427	Galr1
234663	chr8	104449429	104449719	291	*	12.3805	59.7141	4.82323	5.98e-07	1.69e-05	Intron (ENSMUST00000064576.7/320022, intron 18 of 19)	8	104417680	104443047	25368	2	-6382	Dync1li2
11471	chr4	56410545	56411899	1355	*	110.661	533.742	4.82323	3.54e-17	1.07e-14	Distal Intergenic	4	56740005	56741443	1439	2	329544	Actl7b
22598	chr13	73683663	73684123	461	*	10.2674	49.5221	4.82323	4.75e-05	0.000689	Exon (ENSMUST00000022048.5/74338, exon 10 of 12)	13	73661752	73678023	16272	2	-5640	Slc6a18
64929	chr14	103463597	103464984	1388	*	83.2859	401.707	4.82323	4.7e-05	0.000683	Exon (ENSMUST00000227693.1/ENSMUST00000227693.1, exon 1 of 3)	14	103513342	103612797	99456	1	-48358	Scel
78610	chr7	99143122	99143929	808	*	70.0348	337.794	4.82323	4.46e-06	9.51e-05	Promoter (1-2kb)	7	98885021	99141141	256121	2	-1981	Uvrag
269437	chr3	63776862	63777419	558	*	32.2226	155.417	4.82323	3.72e-14	6.18e-12	Intron (ENSMUST00000160638.9/269437, intron 3 of 23)	3	63696234	63899472	203239	2	122053	Plch1
242466	chr4	54525976	54526576	601	*	41.6429	200.854	4.82323	2.67e-14	4.55e-12	Distal Intergenic	4	54945048	55083563	138516	1	-418472	Zfp462
229389	chr3	70026353	70027349	997	*	109.896	530.056	4.82323	9.48e-18	3.17e-15	Exon (ENSMUST00000053013.5/229389, exon 4 of 5)	3	70007613	70028708	21096	1	18740	Otol1
12626	chr13	82066623	82067523	901	*	124.5	600.491	4.82323	3.98e-21	2.46e-18	Distal Intergenic	13	81783077	81797155	14079	1	283546	Cetn3
67932	chr14	58969074	58969802	729	*	82.1393	396.177	4.82323	7.46e-22	5.37e-19	Distal Intergenic	14	59133040	59142893	9854	2	173091	1700129C05Rik
14119	chr18	58338654	58339078	425	*	5.27803	25.4572	4.82323	0.00346	0.0221	Distal Intergenic	18	58008623	58210487	201865	2	-128167	Fbn2
54214	chr9	118518617	118519676	1060	*	53.0765	256	4.82323	2.71e-16	6.8e-14	Exon (ENSMUST00000212461.1/54214, exon 2 of 12)	9	118506267	118582519	76253	1	12350	Golga4
14009	chr12	39338373	39338845	473	*	14.0257	67.6492	4.82323	3.64e-06	7.99e-05	Distal Intergenic	12	38779380	38870484	91105	1	558993	Etv1
15557	chr16	65197223	65197781	559	*	22.9433	110.661	4.82323	2.08e-10	1.52e-08	Distal Intergenic	16	64924729	65105854	181126	2	-91369	Htr1f
20541	chr17	81898870	81899388	519	*	28.443	137.187	4.82323	6.29e-11	5.18e-09	Distal Intergenic	17	81373105	81738377	365273	2	-160493	Slc8a1
102466677	chr5	31650001	31651213	1213	*	33.5909	162.017	4.82323	2.41e-13	3.37e-11	3' UTR	5	31667231	31667340	110	2	16127	Mir3473e
74100	chr9	112560050	112560729	680	*	48.1679	232.325	4.82323	2.48e-17	7.63e-15	Distal Intergenic	9	112065091	112235938	170848	2	-324112	Arpp21
320840	chr3	156742651	156743740	1090	*	51.9842	250.732	4.82323	1.87e-17	5.94e-15	Intron (ENSMUST00000074015.10/320840, intron 1 of 6)	3	156561794	157316445	754652	1	180857	Negr1
71227	chr1	83151824	83152117	294	*	14.5203	70.0348	4.82323	1.62e-07	5.45e-06	Distal Intergenic	1	83159752	83210574	50823	1	-7635	Daw1
20452	chr1	95519423	95519847	425	*	16.7955	81.0084	4.82323	8.59e-08	3.13e-06	Distal Intergenic	1	95587682	95667571	79890	2	147724	St8sia4
228413	chr2	104849263	104850331	1069	*	38.8542	187.403	4.82323	3.68e-14	6.14e-12	Promoter (<=1kb)	2	104830741	104849876	19136	2	0	Prrg4
215999	chr10	59539237	59540400	1164	*	89.2636	430.539	4.82323	2.66e-20	1.39e-17	Intron (ENSMUST00000020312.12/215999, intron 1 of 7)	10	59446984	59616692	169709	2	76292	Mcu
664883	chr12	46327650	46328268	619	*	43.7133	210.839	4.82323	1.41e-12	1.68e-10	Distal Intergenic	12	46694517	46818929	124413	2	490661	Nova1
72179	chr9	114015804	114017211	1408	*	357.054	1722.16	4.82323	2.09e-16	5.34e-14	Intron (ENSMUST00000117537.7/72179, intron 2 of 15)	9	113963637	114046191	82555	2	28980	Fbxl2
74227	chr8	120416158	120417700	1543	*	221.322	1060.11	4.78991	3.06e-16	7.6e-14	Intron (ENSMUST00000127664.1/108148, intron 1 of 15)	8	120536892	120537726	835	2	120026	1700016A09Rik
15557	chr16	65069696	65070200	505	*	31.3414	150.123	4.78991	1e-11	9.86e-10	Intron (ENSMUST00000063076.5/15557, intron 2 of 2)	16	64924729	65105854	181126	2	35654	Htr1f
320253	chr18	56899241	56900437	1197	*	156.498	749.612	4.78991	1.51e-15	3.31e-13	Intron (ENSMUST00000102912.7/320253, intron 1 of 4)	18	56761716	56925548	163833	2	25111	Marchf3
12552	chr8	102780652	102782349	1698	*	55.7152	266.871	4.78991	5.44e-19	2.27e-16	Exon (ENSMUST00000210042.1/ENSMUST00000210042.1, exon 1 of 1)	8	102632095	102785642	153548	2	3293	Cdh11
80979	chr5	22041610	22042198	589	*	21.5557	103.25	4.78991	1.24e-10	9.55e-09	Intron (ENSMUST00000161356.7/19699, intron 17 of 64)	5	21810655	21865604	54950	2	-176006	Slc26a5
269019	chr18	43235519	43236273	755	*	51.2685	245.572	4.78991	1.05e-17	3.47e-15	Intron (ENSMUST00000045477.5/269019, intron 2 of 12)	18	43207583	43318682	111100	1	27936	Stk32a
107895	chr1	127408448	127409413	966	*	36.2523	173.645	4.78991	1.82e-14	3.22e-12	Intron (ENSMUST00000038361.10/107895, intron 11 of 17)	1	127205015	127488336	283322	1	203433	Mgat5
233246	chr7	51477147	51477759	613	*	53.4456	256	4.78991	1.08e-16	2.94e-14	Distal Intergenic	7	51511029	51598709	87681	1	-33270	Ano5
67263	chr13	107939908	107940241	334	*	9.91766	47.5048	4.78991	6e-05	0.000834	Distal Intergenic	13	107724617	107890064	165448	2	-49844	Zswim6
76142	chr10	3383283	3383655	373	*	16.5642	79.3413	4.78991	7.48e-07	2.05e-05	Intron (ENSMUST00000043374.6/76142, intron 1 of 3)	10	3366057	3464975	98919	1	17226	Ppp1r14c
67569	chr10	101550503	101551259	757	*	46.5271	222.861	4.78991	2e-16	5.12e-14	Distal Intergenic	10	101681487	102391469	709983	1	-130228	Mgat4c
56847	chr7	66416967	66417190	224	*	7.01285	33.5909	4.78991	0.000329	0.00341	Intron (ENSMUST00000015278.14/56847, intron 3 of 12)	7	66390890	66427517	36628	2	10327	Aldh1a3
12362	chr9	5162577	5162971	395	*	9.44794	45.2548	4.78991	8.68e-05	0.00114	Distal Intergenic	9	5298508	5307290	8783	1	-135537	Casp1
16523	chr6	142571181	142571653	473	*	12.9063	61.8199	4.78991	1.22e-05	0.000221	Promoter (<=1kb)	6	142564837	142571614	6778	2	0	Kcnj8
235067	chr9	24641298	24641701	404	*	10.4107	49.8665	4.78991	4.77e-06	0.000101	Intron (ENSMUST00000133010.3/320752, intron 12 of 21)	9	24625196	24625824	629	1	16102	Cypt4
208154	chr16	45257629	45257960	332	*	14.3204	68.5935	4.78991	1.69e-06	4.13e-05	Exon (ENSMUST00000231703.1/ENSMUST00000231703.1, exon 2 of 2)	16	45224315	45252892	28578	1	33314	Btla
67490	chr4	25503134	25503525	392	*	15.455	74.028	4.78991	1.1e-06	2.84e-05	Distal Intergenic	4	25248600	25281821	33222	2	-221313	Ufl1
94275	chrX	94558333	94559031	699	*	14.8254	71.0124	4.78991	1.46e-07	4.98e-06	Distal Intergenic	20	94535474	94542143	6670	2	-16190	Maged1
74988	chr4	19985232	19985767	536	*	23.9176	114.563	4.78991	6.74e-09	3.36e-07	Promoter (<=1kb)	4	19979445	19985388	5944	2	0	4930480G23Rik
210933	chr1	25757837	25758464	628	*	37.5307	179.769	4.78991	8.81e-15	1.68e-12	Exon (ENSMUST00000195723.1/ENSMUST00000195723.1, exon 1 of 1)	1	25067476	25829707	762232	2	71243	Adgrb3
66895	chr13	34675808	34677719	1912	*	252.476	1209.34	4.78991	2.46e-15	5.17e-13	Distal Intergenic	13	34627834	34653486	25653	2	-22322	Pxdc1
239405	chr15	43167306	43168004	699	*	57.2816	274.374	4.78991	4.21e-16	1.01e-13	Promoter (2-3kb)	15	43020794	43170826	150033	2	2822	Rspo2
50778	chr1	144330091	144331017	927	*	121.938	584.071	4.78991	1.55e-17	5.01e-15	Distal Intergenic	1	144242296	144249242	6947	2	-80849	Rgs1
22193	chr2	79038483	79039036	554	*	50.2134	240.518	4.78991	4.54e-18	1.62e-15	Exon (ENSMUST00000118363.1/ENSMUST00000118363.1, exon 1 of 1)	2	78868124	78921293	53170	1	170359	Ube2e3
18201	chr4	6688691	6688922	232	*	7.11074	34.0598	4.78991	0.0011	0.00898	Exon (ENSMUST00000039987.3/252838, exon 8 of 9)	4	6396207	6454271	58065	2	-234420	Nsmaf
474332	chr1	162149616	162150204	589	*	39.1245	187.403	4.78991	0.000388	0.00389	Intron (ENSMUST00000159763.7/103967, intron 3 of 8)	1	162217623	162225550	7928	1	-67419	Dnm3os
213109	chr1	30405491	30406228	738	*	22.3159	106.891	4.78991	0.00594	0.0334	Distal Intergenic	1	30802339	30873921	71583	2	467693	Phf3
72003	chr14	13361222	13361763	542	*	44.0173	210.839	4.78991	9.49e-14	1.45e-11	Intron (ENSMUST00000070323.11/72003, intron 2 of 5)	14	13284780	13616340	331561	1	76442	Synpr
244871	chr9	52313560	52314195	636	*	41.3553	198.088	4.78991	1.41e-15	3.08e-13	Distal Intergenic	9	52111344	52168572	57229	2	-144988	Zc3h12c
16891	chr18	74880111	74880429	319	*	9.78112	46.8507	4.78991	3.35e-05	0.000515	Distal Intergenic	18	74939322	74961263	21942	2	80834	Lipg
74087	chr4	19837880	19839022	1143	*	54.9482	263.197	4.78991	9.79e-18	3.27e-15	Intron (ENSMUST00000035890.7/74087, intron 2 of 3)	4	19818725	19842218	23494	1	19155	Slc7a13
382543	chr11	89678358	89679094	737	*	78.7932	374.806	4.75683	2.5e-18	9.49e-16	Intron (ENSMUST00000238273.2/382543, intron 3 of 21)	11	89390223	89841266	451044	2	162172	Ankfn1
667438	chr10	98494446	98494678	233	*	3.73213	17.7531	4.75683	0.0083	0.0431	Distal Intergenic	10	98299927	98351874	51948	2	-142572	Gm8633
56709	chr10	59899023	59900540	1518	*	187.403	891.444	4.75683	3.72e-16	9.07e-14	3' UTR	10	59879556	59899302	19747	1	19467	Dnajb12
56297	chr16	59929214	59929891	678	*	28.443	135.298	4.75683	0.00548	0.0315	Intron (ENSMUST00000068860.12/13840, intron 10 of 17)	16	59612949	59639391	26443	2	-289823	Arl6
19374	chr2	99752136	99752838	703	*	29.2426	139.102	4.75683	7.11e-10	4.57e-08	Distal Intergenic	2	101624718	101632529	7812	1	-1871880	Rag2
100038577	chr13	41874330	41874721	392	*	34.0598	162.017	4.75683	1.11e-12	1.36e-10	Intron (ENSMUST00000221285.1/100038577, intron 1 of 6)	13	41865915	41913092	47178	1	8415	Gm10790
214112	chr11	46165766	46166810	1045	*	48.1679	229.126	4.75683	2.76e-14	4.7e-12	Promoter (<=1kb)	11	46148155	46166508	18354	2	0	Nipal4
218461	chr13	95228837	95229138	302	*	7.06162	33.5909	4.75683	0.00107	0.00882	Intron (ENSMUST00000162412.7/218461, intron 1 of 19)	13	95024454	95250336	225883	2	21198	Pde8b
211586	chr9	96258546	96258831	286	*	8.1681	38.8542	4.75683	0.000127	0.00156	5' UTR	9	96196275	96323646	127372	1	62271	Tfdp2
723959	chr18	10787566	10788101	536	*	22.9433	109.137	4.75683	5.14e-11	4.32e-09	Promoter (2-3kb)	18	10785481	10785552	72	2	-2014	Mir1a-2
66225	chr10	120305925	120306328	404	*	7.56846	36.0019	4.75683	0.000234	0.00257	Distal Intergenic	10	120227070	120232582	5513	1	78855	Llph
74982	chr14	114911780	114913129	1350	*	63.5579	302.334	4.75683	7.06e-05	0.00096	Distal Intergenic	14	114940227	114945948	5722	2	32819	1700100I10Rik
239318	chr15	4533416	4534471	1056	*	51.6251	245.572	4.75683	2.41e-05	0.000392	Intron (ENSMUST00000061925.4/239318, intron 2 of 2)	15	4375491	4575553	200063	1	157925	Plcxd3
224419	chr16	87533962	87534290	329	*	19.0273	90.5097	4.75683	5.81e-08	2.22e-06	Distal Intergenic	16	87553330	87595336	42007	1	-19040	Map3k7cl
76886	chr9	70160111	70160560	450	*	24.2515	115.36	4.75683	3.34e-09	1.81e-07	Distal Intergenic	9	70088511	70142560	54050	2	-17551	Fam81a
100126203	chr6	117462267	117462549	283	*	18.7654	89.2636	4.75683	2.45e-09	1.37e-07	Distal Intergenic	6	117495235	117500077	4843	1	-32686	6820426E19Rik
16597	chr14	99956820	99957332	513	*	22.1618	105.42	4.75683	1.34e-09	8.09e-08	Intron (ENSMUST00000228216.1/16597, intron 5 of 7)	14	99870632	100284679	414048	2	327347	Klf12
23964	chr11	36966021	36967056	1036	*	27.2843	129.787	4.75683	2.93e-11	2.6e-09	Intron (ENSMUST00000102801.7/23964, intron 2 of 30)	11	36006656	37235882	1229227	2	268826	Tenm2
77442	chr12	11202127	11203030	904	*	35.5062	168.897	4.75683	4.34e-13	5.75e-11	Promoter (1-2kb)	12	11185993	11204502	18510	2	1472	9530020I12Rik
229791	chr3	117357296	117357860	565	*	42.5179	202.251	4.75683	7.22e-14	1.12e-11	Intron (ENSMUST00000061071.12/229791, intron 1 of 6)	3	117319139	117360876	41738	2	3016	Plppr4
226778	chr1	185047613	185048545	933	*	65.7993	312.996	4.75683	2.92e-18	1.1e-15	Distal Intergenic	1	184896789	184999570	102782	2	-48043	Mark1
68404	chr13	36520126	36521120	995	*	240.518	1144.1	4.75683	9.26e-21	5.38e-18	Intron (ENSMUST00000021857.12/69955, intron 6 of 6)	13	36725361	36735131	9771	2	214011	Nrn1
270096	chr8	113501311	113501882	572	*	19.2929	91.7731	4.75683	1.11e-07	3.91e-06	Distal Intergenic	8	113635587	113645179	9593	1	-133705	Mon1b
211961	chr18	22529480	22530207	728	*	19.0273	89.8845	4.72397	3.13e-08	1.29e-06	3' UTR	18	22344883	22530227	185345	1	184597	Asxl3
333605	chrX	168266063	168266426	364	*	17.6305	83.2859	4.72397	4.46e-09	2.33e-07	Intron (ENSMUST00000112147.8/333605, intron 3 of 19)	20	167471309	168577231	1105923	2	310805	Frmpd4
11739	chr8	46216836	46217318	483	*	24.9333	117.784	4.72397	1.55e-10	1.16e-08	Distal Intergenic	8	46206797	46211284	4488	2	-5552	Slc25a4
67102	chr16	78737830	78738350	521	*	44.3235	209.383	4.72397	6.1e-11	5.04e-09	Distal Intergenic	16	78540338	78576708	36371	2	-161122	D16Ertd472e
100503007	chr18	57434204	57434941	738	*	108.383	512	4.72397	2.64e-15	5.5e-13	Exon (ENSMUST00000130696.7/75084, exon 3 of 4)	18	57405415	57416150	10736	1	28789	Gm19500
67503	chr1	33672289	33674182	1894	*	572.051	2702.35	4.72397	7.69e-16	1.76e-13	Promoter (2-3kb)	1	33669824	33670712	889	1	2465	1700001G17Rik
64929	chr14	103576887	103577660	774	*	68.5935	324.034	4.72397	1.86e-16	4.8e-14	Intron (ENSMUST00000227322.1/64929, intron 16 of 29)	14	103513342	103612797	99456	1	63545	Scel
404239	chr7	48132211	48132638	428	*	13.0864	61.8199	4.72397	3.41e-07	1.04e-05	Distal Intergenic	7	48167983	48169019	1037	2	36381	Mrgprb5
12405	chr18	86600635	86601446	812	*	39.3966	186.108	4.72397	4.44e-12	4.79e-10	Distal Intergenic	18	86711110	86718283	7174	1	-109664	Cbln2
320365	chr5	150251445	150252100	656	*	49.8665	235.568	4.72397	9.81e-18	3.27e-15	Intron (ENSMUST00000200960.3/320365, intron 2 of 4)	5	150118645	150497753	379109	1	132800	Fry
72826	chr9	13981928	13983597	1670	*	54.5686	257.781	4.72397	9.52e-19	3.8e-16	Distal Intergenic	9	13827716	13854987	27272	1	154212	Fam76b
98376	chr1	163525606	163526759	1154	*	133.436	630.346	4.72397	3.55e-21	2.21e-18	Distal Intergenic	1	163384908	163403669	18762	2	-121937	Gorab
228880	chr2	165901527	165901933	407	*	8	37.7918	4.72397	0.000752	0.00663	Promoter (2-3kb)	2	165784152	165899016	114865	2	-2511	Zmynd8
67932	chr14	58822554	58823470	917	*	64	302.334	4.72397	9.72e-17	2.67e-14	Distal Intergenic	14	59133040	59142893	9854	2	319423	1700129C05Rik
12040	chr9	84106441	84106864	424	*	13.2691	62.6829	4.72397	1.44e-06	3.61e-05	Intron (ENSMUST00000190637.6/12040, intron 9 of 10)	9	83925145	84124240	199096	1	181296	Bckdhb
229389	chr3	70543798	70544212	415	*	16	75.5835	4.72397	6.75e-08	2.53e-06	Distal Intergenic	3	70007613	70028708	21096	1	536185	Otol1
72181	chr4	116038394	116038788	395	*	18.0009	85.0359	4.72397	3.46e-08	1.4e-06	Intron (ENSMUST00000030475.2/72181, intron 4 of 5)	4	116032842	116053876	21035	2	15088	Nsun4
23859	chr7	90724965	90725333	369	*	19.6983	93.0542	4.72397	3.23e-08	1.32e-06	Intron (ENSMUST00000231777.2/23859, intron 3 of 27)	7	90477231	92449247	1972017	1	247734	Dlg2
69974	chr2	116348561	116348907	347	*	21.5557	101.829	4.72397	2.78e-10	1.97e-08	Distal Intergenic	2	116075165	116076096	932	2	-272465	2810405F15Rik
71062	chr11	63055574	63056093	520	*	53.0765	250.732	4.72397	7.05e-12	7.25e-10	Distal Intergenic	11	63061654	63094964	33311	1	-5561	Tekt3
14388	chr8	80813973	80814516	544	*	41.3553	195.361	4.72397	9e-14	1.38e-11	Intron (ENSMUST00000210676.1/14388, intron 1 of 10)	8	80764438	80880519	116082	2	66003	Gab1
72361	chr8	104961322	104962147	826	*	40.7859	192.672	4.72397	4.49e-14	7.29e-12	Promoter (<=1kb)	8	104961718	104969537	7820	1	0	Ces2g
69794	chr8	103431204	103431443	240	*	3.94493	18.6357	4.72397	0.00617	0.0344	Distal Intergenic	8	103343878	103347534	3657	2	-83670	1600027J07Rik
18491	chr4	64823245	64823615	371	*	17.5087	82.7106	4.72397	2.19e-08	9.46e-07	Distal Intergenic	4	65124174	65357509	233336	1	-300559	Pappa
100038493	chr2	60986080	60986301	222	*	7.21	34.0598	4.72397	0.00105	0.00866	Distal Intergenic	2	60964376	60975151	10776	2	-10929	Gm13582
216238	chr10	95794796	95795094	299	*	7.01285	33.1285	4.72397	0.000757	0.00667	Exon (ENSMUST00000187483.6/ENSMUST00000187483.6, exon 6 of 6)	10	95940650	96045518	104869	1	-145556	Eea1
320975	chr2	117010036	117010748	713	*	92.4115	436.549	4.72397	4.23e-06	9.09e-05	Distal Intergenic	2	116900152	116912791	12640	1	109884	D330050G23Rik
13176	chr18	71708893	71709360	468	*	18.7654	88.647	4.72397	1.06e-07	3.74e-06	Intron (ENSMUST00000114943.10/13176, intron 5 of 28)	18	71253634	72351069	1097436	2	641709	Dcc
241263	chr2	21505553	21506084	532	*	26.5382	125.366	4.72397	5.46e-10	3.6e-08	Intron (ENSMUST00000055946.7/241263, intron 2 of 10)	2	21367542	21830547	463006	1	138011	Gpr158
72701	chr4	62941977	62942758	782	*	102.537	484.382	4.72397	3.66e-18	1.33e-15	Distal Intergenic	4	62965573	63139708	174136	1	-22815	Zfp618
13522	chr14	68670979	68672104	1126	*	139.102	657.114	4.72397	5.49e-18	1.92e-15	Distal Intergenic	14	68606027	68655842	49816	2	-15137	Adam28
12829	chr1	82577822	82578867	1046	*	76.1093	359.538	4.72397	3.53e-20	1.81e-17	Intron (ENSMUST00000087050.6/12829, intron 1 of 47)	1	82448423	82586849	138427	2	7982	Col4a4
269061	chr19	10508757	10509690	934	*	30.6965	145.009	4.72397	6.42e-09	3.21e-07	Intron (ENSMUST00000025570.7/66072, intron 3 of 3)	19	10525266	10547653	22388	1	-15576	Cpsf7
18027	chr4	97600772	97601987	1216	*	96.3358	451.944	4.69134	6.72e-18	2.32e-15	Intron (ENSMUST00000146447.7/319865, intron 3 of 5)	4	97772734	98118874	346141	1	-170747	Nfia
320566	chr3	81565538	81566062	525	*	22.6274	106.153	4.69134	7.88e-11	6.38e-09	Distal Intergenic	3	81802025	81805161	3137	1	-235963	A830029E22Rik
207157	chr6	101997685	101997989	305	*	30.2738	142.025	4.69134	2.71e-12	3.07e-10	Distal Intergenic	6	101774249	101801982	27734	1	223436	Gm9871
102632813	chr1	157672419	157672851	433	*	30.0647	141.044	4.69134	0.00171	0.0128	Distal Intergenic	1	157497931	157511721	13791	2	-160698	Gm15486
225207	chr18	13560085	13561327	1243	*	144.007	675.588	4.69134	1.72e-19	7.84e-17	Intron (ENSMUST00000234018.1/ENSMUST00000234018.1, intron 2 of 5)	18	13687013	13972787	285775	2	411460	Zfp521
70157	chr18	57623386	57624075	690	*	110.661	519.147	4.69134	0.000147	0.00176	Intron (ENSMUST00000079738.9/75444, intron 5 of 6)	18	57632079	57638585	6507	2	14510	2210409D07Rik
23859	chr7	90658427	90659023	597	*	14.8254	69.551	4.69134	4.11e-06	8.86e-05	Intron (ENSMUST00000231777.2/23859, intron 3 of 27)	7	90477231	92449247	1972017	1	181196	Dlg2
102465207	chr14	105709763	105710116	354	*	13.4543	63.1189	4.69134	1.16e-06	3e-05	Distal Intergenic	14	105623642	105623770	129	2	-85993	Mir6390
68404	chr13	36516209	36516913	705	*	150.123	704.277	4.69134	1.87e-16	4.82e-14	Intron (ENSMUST00000021857.12/69955, intron 6 of 6)	13	36725361	36735131	9771	2	218218	Nrn1
211586	chr9	96259847	96260104	258	*	18.3792	86.2229	4.69134	2.63e-07	8.27e-06	Intron (ENSMUST00000165120.8/211586, intron 3 of 9)	9	96196275	96323646	127372	1	63572	Tfdp2
108161	chr13	34787475	34787967	493	*	23.2636	109.137	4.69134	4.58e-10	3.06e-08	Exon (ENSMUST00000221289.1/ENSMUST00000221289.1, exon 2 of 4)	13	34734850	34747623	12774	1	52625	Fam50b
100503019	chr9	74526082	74526589	508	*	23.2636	109.137	4.69134	4.28e-10	2.88e-08	Distal Intergenic	9	74847983	74891476	43494	1	-321394	Gm16551
225207	chr18	13565129	13565860	732	*	37.7918	177.294	4.69134	5.46e-12	5.74e-10	Intron (ENSMUST00000234018.1/ENSMUST00000234018.1, intron 2 of 5)	18	13687013	13972787	285775	2	406927	Zfp521
76609	chr18	49805734	49806031	298	*	14.2215	66.7178	4.69134	4.17e-07	1.24e-05	Exon (ENSMUST00000186872.1/76609, exon 4 of 5)	18	49803326	49817958	14633	2	11927	1700065O20Rik
75253	chr9	84466828	84467268	441	*	23.7524	111.43	4.69134	1.52e-09	9.01e-08	Distal Intergenic	9	84774398	84857691	83294	1	-307130	4930554C24Rik
100039691	chr13	97344363	97344546	184	*	8.45614	39.6706	4.69134	0.000142	0.0017	Distal Intergenic	13	97434970	97497007	62038	1	-90424	Lncenc1
17960	chr8	67205504	67205952	449	*	17.3878	81.5719	4.69134	6.57e-07	1.83e-05	Distal Intergenic	8	67490758	67492104	1347	1	-284806	Nat1
68135	chr15	51709562	51710841	1280	*	133.436	625.992	4.69134	9.97e-19	3.97e-16	Distal Intergenic	15	51786558	51865523	78966	2	154682	Eif3h
19762	chr18	30836101	30836625	525	*	17.8766	83.8652	4.69134	1.06e-07	3.76e-06	Distal Intergenic	18	30973489	31317290	343802	2	480665	Rit2
268902	chr16	74467134	74467829	696	*	47.1766	219.793	4.65893	3.77e-17	1.13e-14	Distal Intergenic	16	73891839	74411825	519987	2	-55309	Robo2
23925	chr6	41700067	41700905	839	*	129.787	604.668	4.65893	1.24e-17	4.05e-15	Intron (ENSMUST00000031899.13/23925, intron 6 of 18)	6	41686330	41704339	18010	2	3434	Kel
381126	chr18	21428596	21429614	1019	*	143.013	666.287	4.65893	2.87e-20	1.48e-17	Distal Intergenic	18	21127201	21300138	172938	2	-128458	Garem1
12702	chr11	117948873	117950414	1542	*	522.758	2435.5	4.65893	2.27e-16	5.77e-14	Distal Intergenic	11	117966079	117969186	3108	2	18772	Socs3
319487	chr16	24886087	24886706	620	*	20.9663	97.6806	4.65893	2.4e-07	7.65e-06	Intron (ENSMUST00000038053.13/210126, intron 9 of 12)	16	25059639	25069058	9420	1	-172933	A230028O05Rik
80721	chr1	83020499	83021162	664	*	29.8571	139.102	4.65893	5.61e-13	7.3e-11	Intron (ENSMUST00000045560.14/80721, intron 4 of 6)	1	83012523	83038448	25926	2	17286	Slc19a3
13869	chr1	68743278	68743772	495	*	38.3193	178.527	4.65893	4.87e-14	7.84e-12	Intron (ENSMUST00000119142.7/13869, intron 1 of 27)	1	68032186	69108059	1075874	2	364287	Erbb4
217951	chr12	119960779	119961122	344	*	16.7955	78.249	4.65893	5.94e-08	2.25e-06	Intron (ENSMUST00000058644.14/217951, intron 1 of 3)	12	119945957	120021246	75290	1	14822	Tmem196
72780	chr10	29604102	29604384	283	*	18.7654	87.4266	4.65893	5.82e-09	2.95e-07	Intron (ENSMUST00000215560.1/ENSMUST00000215560.1, intron 1 of 1)	10	29452416	29535867	83452	2	-68235	Rspo3
66307	chr18	58741883	58742629	747	*	47.8352	222.861	4.65893	1.86e-15	4e-13	Distal Intergenic	18	58659466	58680368	20903	1	82417	Isoc1
83925	chr15	50989343	50989912	570	*	64.4452	300.246	4.65893	1.52e-18	5.88e-16	Distal Intergenic	15	50654752	50890463	235712	2	-98880	Trps1
791381	chr7	96790307	96790865	559	*	20.5348	95.6704	4.65893	0.00814	0.0425	Intron (ENSMUST00000107162.7/23966, intron 16 of 32)	7	96791433	96801549	10117	2	10684	Gm15413
210293	chr1	80607620	80607887	268	*	6.45313	30.0647	4.65893	0.000293	0.0031	Intron (ENSMUST00000077946.11/210293, intron 4 of 55)	1	80501073	80758527	257455	2	150640	Dock10
12558	chr18	16780027	16780323	297	*	15.1369	70.5219	4.65893	6.54e-07	1.82e-05	Intron (ENSMUST00000025166.13/12558, intron 1 of 15)	18	16588877	16809246	220370	2	28923	Cdh2
77341	chr1	61423169	61423670	502	*	20.8215	97.0059	4.65893	8.26e-10	5.22e-08	Distal Intergenic	1	61378432	61395904	17473	1	44737	9530026F06Rik
21415	chr6	72740471	72741499	1029	*	39.3966	183.546	4.65893	3.52e-13	4.8e-11	Intron (ENSMUST00000069536.11/21415, intron 3 of 11)	6	72626378	72789254	162877	2	47755	Tcf7l1
74123	chr17	47973568	47977120	3553	*	369.646	1722.16	4.65893	4.08e-18	1.48e-15	Distal Intergenic	17	47867133	47924645	57513	2	-48923	Foxp4
75033	chr9	81956805	81957107	303	*	18.0009	83.8652	4.65893	2.37e-07	7.56e-06	Intron (ENSMUST00000057067.9/75033, intron 3 of 4)	9	81863670	82206007	342338	1	93135	Mei4
17536	chr2	116068952	116069904	953	*	22.6274	105.42	4.65893	2.47e-10	1.76e-08	Promoter (1-2kb)	2	115863064	116067444	204381	2	-1508	Meis2
98682	chr1	52734180	52734622	443	*	35.0174	163.144	4.65893	1.18e-10	9.15e-09	Distal Intergenic	1	52656286	52727462	71177	2	-6718	Mfsd6
258740	chr9	39515567	39516137	571	*	23.7524	110.661	4.65893	1.14e-10	8.85e-09	5' UTR	9	39510783	39511718	936	2	-3849	Olfr957
14544	chr19	21482131	21482514	384	*	44.0173	205.074	4.65893	3.13e-12	3.5e-10	Distal Intergenic	19	21391307	21473445	82139	2	-8686	Gda
72605	chr11	93037702	93038385	684	*	75.0614	349.706	4.65893	6.3e-14	9.92e-12	Distal Intergenic	11	93098028	93601749	503722	1	-59643	Car10
80859	chr16	55715113	55715914	802	*	63.1189	294.067	4.65893	7.87e-15	1.51e-12	Distal Intergenic	16	55811375	55838899	27525	2	122985	Nfkbiz
227867	chr2	49433109	49434001	893	*	81.5719	377.413	4.62675	3.83e-17	1.15e-14	Distal Intergenic	2	49451486	49551948	100463	1	-17485	Epc2
73680	chr4	129406477	129406814	338	*	10.2674	47.5048	4.62675	8.41e-05	0.00111	Distal Intergenic	4	129353628	129378116	24489	2	-28361	Zbtb8a
381413	chr2	118372675	118373611	937	*	118.603	548.748	4.62675	1.02e-14	1.91e-12	Promoter (<=1kb)	2	118277110	118373419	96310	2	0	Gpr176
26424	chr1	137446141	137447166	1026	*	274.374	1269.46	4.62675	1.64e-15	3.55e-13	Distal Intergenic	1	136842571	136960448	117878	2	-485693	Nr5a2
70227	chr7	39942294	39942766	473	*	129.787	600.491	4.62675	1.42e-19	6.61e-17	Intron (ENSMUST00000211126.1/ENSMUST00000211126.1, intron 1 of 5)	7	39517766	39540420	22655	1	424528	Zfp619
19762	chr18	30996137	30996667	531	*	42.5179	196.72	4.62675	6.25e-12	6.48e-10	Intron (ENSMUST00000082070.12/19762, intron 3 of 3)	18	30973489	31317290	343802	2	320623	Rit2
330554	chr7	64360079	64361173	1095	*	306.555	1418.35	4.62675	8.99e-16	2.03e-13	Intron (ENSMUST00000163289.6/330554, intron 8 of 13)	7	64346758	64374095	27338	2	12922	Fan1
21887	chr9	61404981	61405601	621	*	21.5557	99.7331	4.62675	0.00432	0.0262	Exon (ENSMUST00000159140.1/21887, exon 1 of 11)	9	61372366	61418497	46132	1	32615	Tle3
19418	chr13	92148956	92149216	261	*	9.51366	44.0173	4.62675	1.95e-05	0.000328	Distal Intergenic	13	91880400	92131656	251257	2	-17300	Rasgrf2
16822	chr11	34042927	34043341	415	*	24.761	114.563	4.62675	9.5e-10	5.92e-08	Intron (ENSMUST00000141450.1/76874, intron 4 of 4)	11	34046920	34092295	45376	1	-3579	Lcp2
320365	chr5	150276580	150277010	431	*	27.8576	128.89	4.62675	4.6e-12	4.94e-10	Intron (ENSMUST00000200960.3/320365, intron 2 of 4)	5	150118645	150497753	379109	1	157935	Fry
56878	chr2	60899397	60899576	180	*	6.9163	32	4.62675	0.000935	0.00792	Intron (ENSMUST00000028347.12/56878, intron 1 of 13)	2	60750193	60963192	213000	2	63616	Rbms1
27494	chrX	145542078	145542379	302	*	7.06162	32.6724	4.62675	0.000335	0.00346	Distal Intergenic	20	145446425	145505181	58757	2	-36897	Amot
12839	chr1	24230445	24230950	506	*	14.5203	67.1819	4.62675	6.49e-06	0.00013	Exon (ENSMUST00000054588.14/12839, exon 30 of 38)	1	24177610	24252684	75075	1	52835	Col9a1
382090	chr9	87402156	87402584	429	*	17.2677	79.8932	4.62675	1.44e-08	6.52e-07	Distal Intergenic	9	87189577	87255536	65960	2	-146620	Cep162
18383	chr15	54296688	54297062	375	*	35.7532	165.421	4.62675	1.57e-09	9.31e-08	Distal Intergenic	15	54250619	54278484	27866	2	-18204	Tnfrsf11b
735252	chr1	137466963	137467359	397	*	33.1285	153.277	4.62675	7.28e-10	4.67e-08	Distal Intergenic	1	137966455	137966541	87	1	-499096	Mir181a-1
245684	chrX	158391394	158391968	575	*	28.443	131.599	4.62675	2.61e-11	2.33e-09	Distal Intergenic	20	157821436	158043294	221859	2	-348100	Cnksr2
207618	chr5	7342002	7343222	1221	*	51.9842	240.518	4.62675	2.08e-11	1.9e-09	Promoter (1-2kb)	5	6769010	7344756	575747	2	1534	Zfp804b
16175	chr2	129319917	129320670	754	*	148.056	685.019	4.62675	1.08e-14	2.02e-12	Distal Intergenic	2	129299610	129309972	10363	2	-9945	Il1a
105351	chr13	14930033	14931307	1275	*	148.056	685.019	4.62675	1.15e-15	2.57e-13	Distal Intergenic	13	14630154	14639096	8943	1	299879	AW209491
12223	chr5	91402373	91403239	867	*	66.257	306.555	4.62675	2.85e-16	7.15e-14	Promoter (<=1kb)	5	91357261	91402994	45734	2	0	Btc
50791	chr5	19402289	19402645	357	*	11.7942	54.5686	4.62675	1.3e-05	0.000234	Intron (ENSMUST00000197354.4/50791, intron 1 of 21)	5	19227036	20704792	1477757	1	175253	Magi2
20840	chr9	111731749	111732188	440	*	28.2465	130.69	4.62675	1.89e-09	1.09e-07	Distal Intergenic	9	111561437	111690348	128912	2	-41401	Stac
56068	chrX	143031699	143032318	620	*	49.18	227.544	4.62675	1.04e-12	1.28e-10	Distal Intergenic	20	142851146	142966728	115583	2	-64971	Ammecr1
330086	chr5	55586727	55587838	1112	*	227.544	1052.79	4.62675	2.51e-16	6.38e-14	Distal Intergenic	5	54349991	54358543	8553	1	1236736	Gm10440
72413	chr3	31965079	31965782	704	*	83.2859	385.343	4.62675	3.25e-17	9.83e-15	Intron (ENSMUST00000119310.7/72413, intron 1 of 4)	3	31902507	32200180	297674	1	62572	Kcnmb2
14544	chr19	21457167	21458219	1053	*	113.772	526.394	4.62675	9.38e-21	5.43e-18	Intron (ENSMUST00000087600.9/14544, intron 1 of 13)	19	21391307	21473445	82139	2	15226	Gda
71145	chr14	65691141	65692231	1091	*	76.6386	352.139	4.59479	5.33e-20	2.67e-17	Intron (ENSMUST00000022610.14/71145, intron 3 of 8)	14	65666403	65764826	98424	1	24738	Scara5
320873	chr15	18994036	18994735	700	*	39.6706	182.278	4.59479	1.45e-13	2.12e-11	Intron (ENSMUST00000166873.8/320873, intron 8 of 11)	15	18818947	19014236	195290	1	175089	Cdh10
18030	chr13	53053242	53053685	444	*	20.2521	93.0542	4.59479	0.00328	0.0212	Distal Intergenic	13	52967209	52981073	13865	2	-72169	Nfil3
269328	chr2	110719782	110720339	558	*	26.9087	123.64	4.59479	0.000821	0.00713	Promoter (1-2kb)	2	110721340	110739527	18188	1	-1001	Muc15
70898	chr14	103694421	103694641	221	*	11.0043	50.5626	4.59479	2.03e-05	0.000339	Exon (ENSMUST00000160117.1/70898, exon 3 of 3)	14	103692983	103699442	6460	2	4801	Slain1os
18783	chr1	148793351	148794002	652	*	59.3016	272.479	4.59479	6.84e-14	1.07e-11	Distal Intergenic	1	149829618	149961290	131673	2	1167288	Pla2g4a
21951	chr8	35159962	35160855	894	*	104.691	481.036	4.59479	6.02e-14	9.51e-12	Distal Intergenic	8	34826460	34965690	139231	2	-194272	Tnks
239250	chr14	110618260	110619069	810	*	77.7085	357.054	4.59479	2.02e-15	4.3e-13	Distal Intergenic	14	110748580	110755149	6570	2	136080	Slitrk6
330941	chr9	52538891	52540281	1391	*	274.374	1260.69	4.59479	4.89e-17	1.43e-14	Distal Intergenic	9	52673042	52679780	6739	2	139499	AI593442
100316819	chr8	124045467	124046609	1143	*	149.086	685.019	4.59479	2.7e-18	1.02e-15	Intron (ENSMUST00000127664.1/108148, intron 1 of 15)	8	124022641	124022722	82	1	22826	Mir1967
269437	chr3	63805491	63806179	689	*	74.5429	342.509	4.59479	7.78e-19	3.15e-16	Intron (ENSMUST00000160638.9/269437, intron 1 of 23)	3	63696234	63899472	203239	2	93293	Plch1
27278	chr5	38898313	38899983	1671	*	111.43	512	4.59479	4.01e-19	1.7e-16	Distal Intergenic	5	38706462	38876812	170351	2	-21501	Clnk
241516	chr2	82699592	82700100	509	*	41.6429	191.341	4.59479	0.000155	0.00183	Distal Intergenic	2	82943634	83008937	65304	1	-243534	Fsip2
16431	chrX	107419889	107420358	470	*	19.2929	88.647	4.59479	2.68e-06	6.15e-05	Distal Intergenic	20	107397099	107403376	6278	2	-16513	Itm2a
74243	chr2	136832684	136833706	1023	*	91.1392	418.766	4.59479	1.62e-14	2.92e-12	Distal Intergenic	2	136891218	137071950	180733	1	-57512	Slx4ip
234356	chr8	68622924	68623171	248	*	5.54044	25.4572	4.59479	0.00217	0.0154	Intron (ENSMUST00000078350.12/234356, intron 2 of 9)	8	68356781	68735146	378366	2	111975	Csgalnact1
17084	chr13	37204961	37205618	658	*	34.0598	156.498	4.59479	2.46e-13	3.44e-11	Distal Intergenic	13	37345208	37419036	73829	1	-139590	Ly86
12064	chr2	109669642	109669934	293	*	24.761	113.772	4.59479	3.53e-10	2.44e-08	Distal Intergenic	2	109674700	109727007	52308	1	-4766	Bdnf
60322	chrX	20066630	20066855	226	*	4.40762	20.2521	4.59479	0.00392	0.0243	Intron (ENSMUST00000044138.7/60322, intron 1 of 1)	20	20059560	20097521	37962	1	7070	Chst7
60322	chrX	20061722	20062443	722	*	41.0696	188.706	4.59479	5.21e-13	6.85e-11	Promoter (2-3kb)	20	20059560	20097521	37962	1	2162	Chst7
26951	chr9	49034456	49035358	903	*	100.427	461.44	4.59479	9.03e-15	1.71e-12	Intron (ENSMUST00000213874.1/235323, intron 18 of 23)	9	49055613	49078775	23163	1	-20255	Zw10
53867	chr9	20814335	20815529	1195	*	151.167	694.581	4.59479	3.01e-16	7.52e-14	Promoter (<=1kb)	9	20770050	20815067	45018	2	0	Col5a3
217517	chr12	45879241	45880388	1148	*	127.116	584.071	4.59479	1.09e-18	4.31e-16	Distal Intergenic	12	44852484	45074709	222226	2	-804532	Stxbp6
27411	chr18	78846192	78846587	396	*	6.36429	29.0406	4.56305	0.000732	0.0065	Intron (ENSMUST00000025430.10/240427, intron 4 of 5)	18	78146148	78596942	450795	2	-249250	Slc14a2
328263	chr13	60035346	60036111	766	*	52.7098	240.518	4.56305	7.86e-15	1.51e-12	Intron (ENSMUST00000225266.1/328263, intron 1 of 2)	13	60029711	60116669	86959	1	5635	A530065N20Rik
76627	chr14	101339066	101339406	341	*	5.1337	23.4254	4.56305	0.00204	0.0147	Distal Intergenic	14	101197690	101200330	2641	2	-138736	Prr30
50765	chr5	137583744	137584221	478	*	15.2422	69.551	4.56305	3.72e-06	8.15e-05	Exon (ENSMUST00000198866.4/50765, exon 18 of 19)	5	137569840	137587481	17642	1	13904	Tfr2
545007	chr14	4110527	4110771	245	*	17.5087	79.8932	4.56305	8.65e-08	3.14e-06	5' UTR	14	4023941	4041370	17430	1	86586	Gm5796
12395	chr4	13569894	13570372	479	*	25.6342	116.97	4.56305	0.00481	0.0285	Distal Intergenic	4	13743436	13893649	150214	1	-173064	Runx1t1
67878	chr5	67231978	67232151	174	*	5.09824	23.2636	4.56305	0.00393	0.0244	Distal Intergenic	5	67260565	67291461	30897	1	-28414	Tmem33
70839	chr3	59247761	59248757	997	*	27.2843	124.5	4.56305	1.31e-09	7.94e-08	Exon (ENSMUST00000199659.4/329650, exon 24 of 44)	3	59216272	59262871	46600	2	14114	P2ry12
751561	chr16	74090575	74090955	381	*	27.4741	125.366	4.56305	1.19e-10	9.23e-09	Intron (ENSMUST00000117785.8/268902, intron 2 of 27)	16	74341990	74342067	78	2	251112	Mir691
74644	chr18	21605185	21606473	1289	*	37.014	168.897	4.56305	1.04e-10	8.16e-09	Intron (ENSMUST00000049105.10/225266, intron 2 of 7)	18	21651448	21656105	4658	1	-44975	4930426D05Rik
55983	chr6	101376987	101378144	1158	*	53.4456	243.875	4.56305	6.19e-13	7.99e-11	Promoter (<=1kb)	6	101149609	101377897	228289	2	0	Pdzrn3
70884	chr7	89787699	89788270	572	*	56.8859	259.574	4.56305	1.1e-13	1.66e-11	Intron (ENSMUST00000159504.7/109264, intron 5 of 6)	7	89866148	89903629	37482	2	115359	Ccdc81
77318	chr13	112335281	112336222	942	*	68.5935	312.996	4.56305	5.23e-14	8.37e-12	Exon (ENSMUST00000056047.13/77318, exon 5 of 6)	13	112288451	112384002	95552	1	46830	Ankrd55
102466884	chr10	122690493	122691439	947	*	45.5696	207.937	4.56305	3.3e-15	6.72e-13	Intron (ENSMUST00000162853.7/319468, intron 1 of 5)	10	122679315	122679415	101	1	11178	Mir8104
76088	chr19	25078203	25078920	718	*	52.3457	238.856	4.56305	3.33e-16	8.21e-14	Exon (ENSMUST00000025831.7/76088, exon 5 of 48)	19	24999534	25202432	202899	1	78669	Dock8
14137	chr14	63164201	63165935	1735	*	172.446	786.88	4.56305	1.15e-16	3.12e-14	5' UTR	14	63145150	63179578	34429	2	13643	Fdft1
11745	chr5	96595797	96597039	1243	*	98.36	448.822	4.56305	6.23e-22	4.52e-19	Exon (ENSMUST00000036019.4/231470, exon 16 of 74)	5	96793339	96845966	52628	1	-196300	Anxa3
76132	chr4	22106908	22108238	1331	*	126.238	576.03	4.56305	3.39e-23	3.12e-20	Distal Intergenic	4	21931329	21996839	65511	1	175579	Faxc
319903	chr14	85118750	85119093	344	*	4.95883	22.6274	4.56305	0.00397	0.0246	Distal Intergenic	14	84458639	84476424	17786	2	-642326	9630013A20Rik
102466795	chr7	28567302	28567769	468	*	23.4254	106.891	4.56305	0.00333	0.0215	Intron (ENSMUST00000040531.8/233033, intron 1 of 12)	7	28560925	28560984	60	2	-6318	Mir7049
73624	chr4	10385724	10385961	238	*	5.89708	26.9087	4.56305	0.00111	0.00909	Distal Intergenic	4	10479962	10797811	317850	2	411850	1700123O12Rik
83925	chr15	50987078	50987621	544	*	60.1295	274.374	4.56305	0.000698	0.00625	Distal Intergenic	15	50654752	50890463	235712	2	-96615	Trps1
99633	chr3	148631801	148632367	567	*	15.455	70.5219	4.56305	2.17e-06	5.13e-05	Distal Intergenic	3	148815583	148990555	174973	2	358188	Adgrl2
108679	chr1	90486250	90486812	563	*	39.9466	182.278	4.56305	6.67e-12	6.89e-10	Distal Intergenic	1	90602981	90613341	10361	1	-116169	Cops8
218865	chr14	30217940	30218747	808	*	57.2816	261.379	4.56305	1.61e-16	4.19e-14	Intron (ENSMUST00000112250.5/12289, intron 3 of 46)	14	30009023	30040527	31505	1	208917	Chdh
18783	chr1	148920369	148920690	322	*	5.9794	27.2843	4.56305	0.00112	0.00912	Distal Intergenic	1	149829618	149961290	131673	2	1040600	Pla2g4a
328957	chr18	54600916	54601125	210	*	7.72749	35.261	4.56305	0.000203	0.0023	Distal Intergenic	18	54611744	54639870	28127	1	-10619	9330117O12Rik
329496	chr2	118052262	118052628	367	*	13.3614	60.9688	4.56305	1.34e-06	3.38e-05	Intron (ENSMUST00000148587.7/329496, intron 4 of 9)	2	117857291	118111202	253912	2	58574	Gm13986
66895	chr13	34688248	34688680	433	*	14.9285	68.1197	4.56305	4.13e-07	1.23e-05	Distal Intergenic	13	34627834	34653486	25653	2	-34762	Pxdc1
15450	chr9	71054387	71055368	982	*	29.8571	136.239	4.56305	4.68e-11	3.95e-09	Distal Intergenic	9	70798128	70952226	154099	2	-102161	Lipc
68770	chr5	20256263	20257148	886	*	31.779	145.009	4.56305	3.58e-11	3.11e-09	Intron (ENSMUST00000197354.4/50791, intron 6 of 21)	5	20758663	20882124	123462	2	624976	Phtf2
100038575	chr9	79479037	79479628	592	*	63.5579	290.018	4.56305	9.53e-12	9.46e-10	Intron (ENSMUST00000217201.1/100038575, intron 1 of 2)	9	79444037	79519302	75266	2	39674	Gm10635
11833	chr7	123442059	123442534	476	*	45.5696	206.5	4.53154	1.99e-13	2.83e-11	Distal Intergenic	7	123462291	123468004	5714	1	-19757	Aqp8
670727	chr7	96531329	96531734	406	*	25.6342	116.162	4.53154	4.18e-10	2.82e-08	Intron (ENSMUST00000107162.7/23966, intron 4 of 32)	7	96339483	96341964	2482	2	-189365	Gm15412
20660	chr9	41925554	41926100	547	*	38.5859	174.853	4.53154	1.26e-10	9.65e-09	Distal Intergenic	9	41964720	42124297	159578	2	198197	Sorl1
100503197	chr1	88586980	88588495	1516	*	73.5167	333.144	4.53154	8.43e-12	8.51e-10	Distal Intergenic	1	88551517	88562167	10651	1	35463	Gm19589
224291	chr16	64569373	64569883	511	*	56.8859	257.781	4.53154	1.94e-13	2.77e-11	Intron (ENSMUST00000209382.2/224291, intron 1 of 2)	16	64477810	64602408	124599	2	32525	Csnka2ip
14048	chr1	14512296	14513205	910	*	62.2499	282.088	4.53154	4.66e-15	9.28e-13	Distal Intergenic	1	14168954	14310235	141282	2	-202061	Eya1
240239	chr18	42554199	42555491	1293	*	132.514	600.491	4.53154	2.34e-15	4.92e-13	Intron (ENSMUST00000237602.1/56070, intron 14 of 21)	18	42577881	42579652	1772	2	24161	Gpr151
192287	chr9	97145203	97146205	1003	*	58.4852	265.028	4.53154	1.85e-16	4.79e-14	Distal Intergenic	9	97074961	97111157	36197	2	-34046	Slc25a36
240427	chr18	79201317	79201612	296	*	9.64646	43.7133	4.53154	0.000758	0.00667	Intron (ENSMUST00000236903.1/ENSMUST00000236903.1, intron 1 of 3)	18	78750380	79109391	359012	2	-91926	Setbp1
14268	chr1	71744827	71745152	326	*	8.39773	38.0546	4.53154	0.000103	0.00131	Distal Intergenic	1	71585520	71653200	67681	2	-91627	Fn1
18187	chr1	62713090	62713344	255	*	12.996	58.892	4.53154	2.89e-05	0.000457	Intron (ENSMUST00000126344.1/18187, intron 1 of 2)	1	62703285	62818695	115411	1	9805	Nrp2
735252	chr1	137571254	137571591	338	*	15.3482	69.551	4.53154	1.75e-05	0.000299	Distal Intergenic	1	137966455	137966541	87	1	-394864	Mir181a-1
20494	chr8	5847968	5848228	261	*	11.8762	53.8174	4.53154	8.56e-06	0.000164	Distal Intergenic	8	5083219	5105351	22133	2	-742617	Slc10a2
235130	chr9	30793407	30793827	421	*	19.1597	86.8227	4.53154	7.15e-07	1.97e-05	Distal Intergenic	9	30899155	30922452	23298	2	128625	Adamts15
72826	chr9	13921174	13921553	380	*	16.6795	75.5835	4.53154	5.53e-08	2.12e-06	Distal Intergenic	9	13827716	13854987	27272	1	93458	Fam76b
241263	chr2	21649425	21649915	491	*	24.761	112.206	4.53154	1.99e-09	1.15e-07	Intron (ENSMUST00000055946.7/241263, intron 5 of 10)	2	21367542	21830547	463006	1	281883	Gpr158
77433	chr18	54369904	54370155	252	*	9.31787	42.2243	4.53154	2.61e-05	0.00042	Distal Intergenic	18	54422295	54453294	31000	1	-52140	Redrum
100169	chr4	132428006	132428265	260	*	6.6807	30.2738	4.53154	0.000924	0.00784	Distal Intergenic	4	132355923	132422489	66567	2	-5517	Phactr4
321018	chr12	104066193	104066654	462	*	11.6318	52.7098	4.53154	1.9e-05	0.00032	Distal Intergenic	12	104080649	104086724	6076	1	-13995	Serpina4-ps1
16997	chr12	84879052	84879480	429	*	13.0864	59.3016	4.53154	7.46e-06	0.000146	Promoter (2-3kb)	12	84783212	84876532	93321	2	-2520	Ltbp2
12405	chr18	86802579	86803056	478	*	13.4543	60.9688	4.53154	6.95e-06	0.000138	Distal Intergenic	18	86711110	86718283	7174	1	91469	Cbln2
102465171	chr2	42510604	42511096	493	*	16.3362	74.028	4.53154	5.04e-08	1.95e-06	Intron (ENSMUST00000052550.12/94217, intron 1 of 90)	2	42447439	42447568	130	2	-63036	Mir6336
74013	chr1	55231286	55231880	595	*	25.8125	116.97	4.53154	8.39e-11	6.74e-09	Intron (ENSMUST00000181563.1/ENSMUST00000181563.1, intron 2 of 2)	1	55170159	55226782	56624	2	-4504	Rftn2
26374	chr1	159162939	159164305	1367	*	52.3457	237.207	4.53154	3.22e-14	5.42e-12	Intron (ENSMUST00000195279.1/ENSMUST00000195279.1, intron 3 of 4)	1	159232320	159347640	115321	1	-68015	Cop1
71597	chr8	74870146	74871226	1081	*	152.219	689.784	4.53154	1.69e-17	5.42e-15	Promoter (1-2kb)	8	74873173	74893506	20334	1	-1947	Isx
66286	chr18	65789015	65789280	266	*	11.7942	53.4456	4.53154	7.63e-06	0.000149	Distal Intergenic	18	65800515	65817684	17170	1	-11235	Sec11c
75750	chr5	103576630	103577150	521	*	13.8326	62.6829	4.53154	6.03e-06	0.000123	Intron (ENSMUST00000048957.10/19249, intron 37 of 47)	5	103605711	103629403	23693	2	52253	Slc10a6
66664	chr16	21932611	21933142	532	*	29.0406	131.599	4.53154	2.26e-10	1.63e-08	3' UTR	16	21934326	21947552	13227	2	14410	Tmem41a
81006	chr4	24942200	24943362	1163	*	96.3358	436.549	4.53154	8.01e-15	1.54e-12	Distal Intergenic	4	24966407	25009233	42827	1	-23045	Gpr63
59289	chr9	121880621	121882773	2153	*	792.353	3590.58	4.53154	2.19e-15	4.63e-13	Distal Intergenic	9	121898355	121911074	12720	1	-15582	Ackr2
67655	chr18	80475427	80477054	1628	*	170.072	770.686	4.53154	1.08e-21	7.55e-19	Exon (ENSMUST00000235737.1/ENSMUST00000235737.1, exon 2 of 2)	18	80407959	80469695	61737	2	-5732	Ctdp1
94253	chr13	14424279	14424757	479	*	25.4572	115.36	4.53154	0.00178	0.0132	Intron (ENSMUST00000110516.2/94253, intron 2 of 28)	13	14226438	14523228	296791	2	98471	Hecw1
236537	chr4	90003820	90004594	775	*	62.2499	280.139	4.50023	7.36e-15	1.43e-12	Distal Intergenic	4	90218820	90225702	6883	1	-214226	Zfp352
17130	chr9	63997254	63998876	1623	*	158.683	714.109	4.50023	1.23e-16	3.31e-14	Intron (ENSMUST00000041029.5/17130, intron 3 of 3)	9	63953076	64022059	68984	2	23183	Smad6
239250	chr14	110376153	110376613	461	*	8.33973	37.5307	4.50023	0.000176	0.00204	Distal Intergenic	14	110748580	110755149	6570	2	378536	Slitrk6
319983	chr13	81051671	81052350	680	*	17.6305	79.3413	4.50023	1.81e-06	4.39e-05	Intron (ENSMUST00000181043.7/319983, intron 1 of 2)	13	80962888	81126424	163537	1	88783	9330111N05Rik
75209	chr13	96056606	96056982	377	*	17.3878	78.249	4.50023	7.87e-07	2.14e-05	Intron (ENSMUST00000161263.7/75209, intron 2 of 12)	13	95954594	96132577	177984	2	75595	Sv2c
751538	chr12	69758769	69758948	180	*	4.99332	22.4711	4.50023	0.00429	0.0261	Intron (ENSMUST00000021377.4/71091, intron 4 of 9)	12	69763835	69763944	110	2	4996	Mir681
272411	chr7	98191854	98192138	285	*	10.0561	45.2548	4.50023	3.24e-05	0.000502	Downstream (<1kb)	7	98192417	98199481	7065	2	7343	B3gnt6
67217	chr12	72082403	72083333	931	*	54.9482	247.28	4.50023	1.3e-13	1.92e-11	Promoter (2-3kb)	12	72073428	72085439	12012	2	2106	L3hypdh
23959	chr9	88227547	88228947	1401	*	121.095	544.958	4.50023	2.32e-19	1.04e-16	Distal Intergenic	9	88327197	88372092	44896	1	-98250	Nt5e
54607	chr18	88256390	88256937	548	*	88.647	398.932	4.50023	2.33e-20	1.23e-17	Distal Intergenic	18	88668695	88927481	258787	2	670544	Socs6
69857	chr16	93153025	93153719	695	*	95.0095	427.565	4.50023	2.13e-20	1.13e-17	Distal Intergenic	16	93342504	93366668	24165	2	212949	1810053B23Rik
268902	chr16	74907091	74907227	137	*	5.16941	23.2636	4.50023	0.00234	0.0163	Distal Intergenic	16	73891839	74411825	519987	2	-495266	Robo2
102634634	chr17	90698012	90698446	435	*	22.6274	101.829	4.50023	0.00961	0.0481	Intron (ENSMUST00000072671.13/18189, intron 6 of 20)	17	90792766	90794006	1241	2	95560	Gm20491
70950	chr18	22193197	22193484	288	*	8.05564	36.2523	4.50023	0.00155	0.0118	Distal Intergenic	18	21810893	22171442	360550	2	-21755	Ccdc178
20720	chr1	79895026	79895367	342	*	14.0257	63.1189	4.50023	3.04e-05	0.000476	Distal Intergenic	1	79794197	79861180	66984	2	-33846	Serpine2
329872	chr4	83080926	83081224	299	*	10.6295	47.8352	4.50023	1.81e-05	0.000308	Distal Intergenic	4	82897920	83052339	154420	2	-28587	Frem1
545886	chr6	133756900	133757054	155	*	11.7942	53.0765	4.50023	9e-06	0.000171	Distal Intergenic	6	133763999	133767404	3406	2	10350	Gm5886
20660	chr9	41974337	41974640	304	*	17.5087	78.7932	4.50023	2.36e-06	5.52e-05	Exon (ENSMUST00000134560.1/20660, exon 1 of 2)	9	41964720	42124297	159578	2	149657	Sorl1
70358	chr5	6338503	6338794	292	*	23.1029	103.968	4.50023	7.8e-07	2.12e-05	Distal Intergenic	5	5736317	5749326	13010	2	-589177	Steap1
17389	chr4	17646743	17647231	489	*	24.4201	109.896	4.50023	4.37e-07	1.29e-05	Distal Intergenic	4	17852893	18119145	266253	1	-205662	Mmp16
227485	chr1	111139961	111140288	328	*	20.393	91.7731	4.50023	1.25e-07	4.33e-06	Distal Intergenic	1	110888326	110977584	89259	2	-162377	Cdh19
12671	chr13	10537760	10538052	293	*	25.4572	114.563	4.50023	1.8e-10	1.33e-08	Intron (ENSMUST00000180807.2/ENSMUST00000180807.2, intron 5 of 7)	13	9875486	10360847	485362	2	-176913	Chrm3
23888	chr14	116978996	116980259	1264	*	36.2523	163.144	4.50023	1.64e-12	1.93e-10	Intron (ENSMUST00000123239.1/23888, intron 1 of 3)	14	116925315	117976544	1051230	1	53681	Gpc6
329851	chr4	57229878	57230479	602	*	46.2057	207.937	4.50023	4.17e-14	6.82e-12	Intron (ENSMUST00000075637.10/545622, intron 14 of 25)	4	57172071	57176554	4484	1	57807	Gm12530
22141	chr7	108950471	108950754	284	*	10.4107	46.8507	4.50023	6.49e-05	0.000893	Promoter (<=1kb)	7	108950338	109034460	84123	1	133	Tub
75879	chr3	79572481	79572695	215	*	9.06307	40.7859	4.50023	0.000778	0.00682	Exon (ENSMUST00000091023.1/75879, exon 2 of 2)	3	79568192	79572580	4389	1	4289	4930589L23Rik
100038577	chr13	41873665	41874116	452	*	9.06307	40.7859	4.50023	0.000231	0.00254	Intron (ENSMUST00000221285.1/100038577, intron 1 of 6)	13	41865915	41913092	47178	1	7750	Gm10790
74519	chr4	96591068	96592128	1061	*	69.0706	310.834	4.50023	0.000153	0.00181	Promoter (<=1kb)	4	96568429	96591578	23150	2	0	Cyp2j9
242248	chr3	136154517	136155008	492	*	26.5382	119.428	4.50023	1.17e-07	4.11e-06	Intron (ENSMUST00000198354.1/ENSMUST00000198354.1, intron 3 of 3)	3	136053363	136326066	272704	2	171058	Bank1
23888	chr14	116771124	116771547	424	*	45.5696	205.074	4.50023	4.71e-14	7.63e-12	Distal Intergenic	14	116925315	117976544	1051230	1	-153768	Gpc6
74425	chr14	74315191	74315670	480	*	85.6274	385.343	4.50023	1.68e-19	7.67e-17	Intron (ENSMUST00000226557.1/ENSMUST00000226557.1, intron 2 of 4)	14	74355527	74369741	14215	1	-39857	4933402J15Rik
216616	chr11	28852661	28853962	1302	*	112.986	508.463	4.50023	1.77e-20	9.73e-18	Promoter (<=1kb)	11	28853204	28926743	73540	1	0	Efemp1
329251	chr1	134949781	134950505	725	*	66.7178	298.172	4.46915	8.22e-14	1.27e-11	Intron (ENSMUST00000045665.12/329251, intron 1 of 23)	1	134754658	134955942	201285	2	5437	Ppp1r12b
102633436	chr4	64575755	64577053	1299	*	237.207	1060.11	4.46915	1.76e-17	5.62e-15	Distal Intergenic	4	64254053	64276603	22551	2	-299152	Gm11217
59010	chr2	123138459	123139109	651	*	23.7524	106.153	4.46915	1e-09	6.19e-08	Distal Intergenic	2	122765237	122809569	44333	1	373222	Sqor
14783	chr11	12036499	12037830	1332	*	42.8137	191.341	4.46915	3.44e-13	4.69e-11	Promoter (<=1kb)	11	11930508	12038683	108176	2	853	Grb10
71057	chr5	60024564	60025247	684	*	77.1717	344.892	4.46915	4.74e-16	1.12e-13	Exon (ENSMUST00000196560.1/ENSMUST00000196560.1, exon 1 of 1)	5	59963119	59986004	22886	2	-38560	4933402J10Rik
14677	chr5	18217923	18218283	361	*	11.0809	49.5221	4.46915	2.75e-05	0.000438	Distal Intergenic	5	18265135	18360355	95221	2	142072	Gnai1
23959	chr9	88083041	88083555	515	*	14.723	65.7993	4.46915	1.13e-05	0.000208	Distal Intergenic	9	88327197	88372092	44896	1	-243642	Nt5e
70950	chr18	22176762	22177174	413	*	20.2521	90.5097	4.46915	1.97e-06	4.73e-05	Distal Intergenic	18	21810893	22171442	360550	2	-5320	Ccdc178
14107	chr8	44349492	44349783	292	*	19.5622	87.4266	4.46915	2.6e-08	1.09e-06	Distal Intergenic	8	44935447	45052257	116811	1	-585664	Fat1
382253	chrX	161035690	161036166	477	*	30.91	138.141	4.46915	6.67e-11	5.46e-09	Distal Intergenic	20	160771923	160994704	222782	2	-40986	Cdkl5
27062	chr14	12715955	12716858	904	*	35.261	157.586	4.46915	6.17e-11	5.09e-09	Intron (ENSMUST00000224882.1/27062, intron 1 of 28)	14	12372563	12823079	450517	2	106221	Cadps
75209	chr13	96106139	96106793	655	*	33.8246	151.167	4.46915	4.65e-11	3.93e-09	Intron (ENSMUST00000161263.7/75209, intron 1 of 12)	13	95954594	96132577	177984	2	25784	Sv2c
213109	chr1	30590236	30591130	895	*	64.4452	288.015	4.46915	1.85e-13	2.65e-11	Distal Intergenic	1	30802339	30873921	71583	2	282791	Phf3
435755	chr3	129429054	129429877	824	*	66.257	296.112	4.46915	1.64e-13	2.37e-11	Distal Intergenic	3	129433673	129434715	1043	1	-3796	Pou5f1-rs4
14629	chr9	77737151	77738127	977	*	191.341	855.13	4.46915	5.24e-14	8.37e-12	Distal Intergenic	9	77754535	77794485	39951	1	-16408	Gclc
241568	chr2	95475530	95476527	998	*	179.769	803.414	4.46915	1.04e-14	1.95e-12	Distal Intergenic	2	96318169	97631666	1313498	1	-841642	Lrrc4c
100039186	chr9	83304555	83305403	849	*	85.0359	380.038	4.46915	6.29e-15	1.23e-12	Distal Intergenic	9	83431547	83454573	23027	1	-126144	Gm2087
338367	chr11	80734275	80735564	1290	*	168.897	754.826	4.46915	6.04e-21	3.6e-18	Intron (ENSMUST00000041065.13/338367, intron 1 of 21)	11	80482126	80780025	297900	2	44461	Myo1d
72661	chr14	76555294	76555753	460	*	15.8895	71.0124	4.46915	4.07e-06	8.8e-05	Promoter (1-2kb)	14	76532814	76556889	24076	2	1136	Serp2
69310	chr17	10766958	10767403	446	*	23.4254	104.691	4.46915	5.58e-09	2.85e-07	Intron (ENSMUST00000041463.6/69310, intron 2 of 4)	17	10403012	10840311	437300	2	72908	Pacrg
73895	chr14	45004779	45007329	2551	*	477.713	2134.97	4.46915	9.02e-15	1.71e-12	Exon (ENSMUST00000168000.1/ENSMUST00000168000.1, exon 1 of 5)	14	44955215	44989699	34485	2	-15080	4930431P03Rik
240427	chr18	79300368	79300860	493	*	41.3553	184.823	4.46915	0.000347	0.00356	Distal Intergenic	18	78750380	79109391	359012	2	-190977	Setbp1
18573	chr2	80144611	80144848	238	*	10.7779	48.1679	4.46915	2.53e-05	0.000409	Distal Intergenic	2	79834453	80129458	295006	2	-15153	Pde1a
71777	chr6	21904121	21904421	301	*	16.4498	73.5167	4.46915	1.32e-06	3.33e-05	Distal Intergenic	6	21949571	21976038	26468	1	-45150	Ing3
102635575	chr4	82167138	82167659	522	*	22.3159	99.7331	4.46915	8.09e-10	5.12e-08	Distal Intergenic	4	82033312	82065890	32579	2	-101248	Gm11264
71715	chr2	159297532	159298121	590	*	34.5353	154.343	4.46915	5.68e-12	5.95e-10	Distal Intergenic	2	158794807	158858214	63408	1	502725	Dhx35
328837	chr17	51477390	51478189	800	*	64	286.026	4.46915	7.57e-13	9.62e-11	Distal Intergenic	17	51425209	51435838	10630	2	-41552	C330011F03Rik
23966	chr7	94818058	94818673	616	*	54.1917	242.191	4.46915	2.97e-17	9.01e-15	Distal Intergenic	7	96171246	96911093	739848	1	-1352573	Tenm4
50873	chr17	11245013	11245471	459	*	18.7654	83.8652	4.46915	0.00796	0.0418	Intron (ENSMUST00000066658.12/50873, intron 3 of 6)	17	10840384	12063361	1222978	1	404629	Prkn
65103	chr2	53535003	53535780	778	*	51.6251	230.72	4.46915	4.25e-16	1.02e-13	Distal Intergenic	2	53191726	53219220	27495	1	343277	Arl6ip6
213109	chr1	30594919	30595699	781	*	73.0089	326.288	4.46915	7.78e-19	3.15e-16	Distal Intergenic	1	30802339	30873921	71583	2	278222	Phf3
20666	chr12	27604030	27604699	670	*	57.68	256	4.43828	5.1e-14	8.17e-12	Intron (ENSMUST00000220893.1/ENSMUST00000220893.1, intron 3 of 3)	12	27334264	27342574	8311	2	-261456	Sox11
19876	chr16	72896761	72897658	898	*	67.1819	298.172	4.43828	5.54e-19	2.3e-16	Intron (ENSMUST00000232205.1/19876, intron 2 of 28)	16	72308306	73046095	737790	1	588455	Robo1
54353	chr6	51967407	51967860	454	*	40.5042	179.769	4.43828	7.67e-10	4.89e-08	Intron (ENSMUST00000204778.2/54353, intron 4 of 12)	6	51857422	52012549	155128	2	44689	Skap2
18130	chr14	62779285	62779703	419	*	11.1579	49.5221	4.43828	0.000139	0.00168	Exon (ENSMUST00000226895.1/ENSMUST00000226895.1, exon 1 of 1)	14	62676330	62761169	84840	2	-18116	Ints6
77920	chr13	29185645	29185884	240	*	9.38268	41.6429	4.43828	6.77e-05	0.000925	Distal Intergenic	13	29014399	29040336	25938	1	171246	A330102I10Rik
20677	chr13	28980483	28980752	270	*	11.7127	51.9842	4.43828	2.78e-05	0.000442	Distal Intergenic	13	28948919	28953713	4795	2	-26770	Sox4
270120	chr9	16282832	16283416	585	*	30.2738	134.364	4.43828	6.72e-11	5.49e-09	Intron (ENSMUST00000217308.2/270120, intron 2 of 25)	9	15910189	16501285	591097	2	217869	Fat3
19743	chr17	40827965	40828183	219	*	9.31787	41.3553	4.43828	4.74e-05	0.000688	Intron (ENSMUST00000024721.7/19743, intron 1 of 9)	17	40811126	40840754	29629	1	16839	Rhag
54376	chr7	122584489	122585296	808	*	40.2244	178.527	4.43828	1.01e-11	9.96e-10	Intron (ENSMUST00000143692.7/18751, intron 12 of 17)	7	122670492	122769393	98902	1	-85196	Cacng3
27278	chr5	38904378	38905274	897	*	40.2244	178.527	4.43828	8.55e-12	8.63e-10	Distal Intergenic	5	38706462	38876812	170351	2	-27566	Clnk
75545	chrX	62477711	62478135	425	*	18.7654	83.2859	4.43828	1.73e-08	7.67e-07	Distal Intergenic	20	62510539	62527011	16473	2	48876	Tslrn1
65099	chr9	82584188	82584905	718	*	29.0406	128.89	4.43828	1.36e-09	8.18e-08	Distal Intergenic	9	82829540	82847687	18148	1	-244635	Irak1bp1
20855	chr14	68954575	68955069	495	*	67.6492	300.246	4.43828	8.68e-13	1.09e-10	Distal Intergenic	14	69029238	69041804	12567	1	-74169	Stc1
70350	chr15	24944049	24944670	622	*	114.563	508.463	4.43828	6.44e-16	1.5e-13	Distal Intergenic	15	25363277	25413764	50488	2	469094	Basp1
12814	chr3	113910213	113911043	831	*	118.603	526.394	4.43828	7e-06	0.000139	Distal Intergenic	3	114030540	114220718	190179	1	-119497	Col11a1
18845	chr1	194424796	194425384	589	*	20.5348	91.1392	4.43828	1.15e-07	4.05e-06	Distal Intergenic	1	194619825	194816869	197045	1	-194441	Plxna2
215654	chr15	20902543	20902904	362	*	26.5382	117.784	4.43828	3.31e-08	1.35e-06	Intron (ENSMUST00000228652.1/ENSMUST00000228652.1, intron 2 of 3)	15	21110125	21589533	479409	1	-207221	Cdh12
71057	chr5	59521049	59521611	563	*	26.5382	117.784	4.43828	8.51e-11	6.82e-09	Distal Intergenic	5	59963119	59986004	22886	2	464393	4933402J10Rik
18169	chr18	44298151	44299070	920	*	41.6429	184.823	4.43828	9.79e-14	1.49e-11	Distal Intergenic	18	44270127	44277700	7574	1	28024	Npy6r
70337	chr10	3465892	3466672	781	*	55.3304	245.572	4.43828	1.6e-15	3.49e-13	Distal Intergenic	10	3540240	3554877	14638	1	-73568	Iyd
66873	chr6	53858847	53859580	734	*	73.5167	326.288	4.43828	4.29e-18	1.55e-15	Exon (ENSMUST00000204648.1/ENSMUST00000204648.1, exon 4 of 5)	6	53815468	53820830	5363	2	-38017	Tril
233424	chr7	83443572	83444453	882	*	42.2243	187.403	4.43828	1.94e-10	1.43e-08	Distal Intergenic	7	83584927	83625614	40688	1	-140474	Tmc3
100038575	chr9	79456230	79457004	775	*	33.5909	149.086	4.43828	0.00531	0.0307	Intron (ENSMUST00000217201.1/100038575, intron 1 of 2)	9	79444037	79519302	75266	2	62298	Gm10635
12047	chr9	88731874	88732105	232	*	12.996	57.68	4.43828	1e-05	0.000187	Promoter (<=1kb)	9	88723285	88731914	8630	2	0	Bcl2a1d
319626	chr9	122521413	122521921	509	*	18.3792	81.5719	4.43828	2.72e-08	1.14e-06	Distal Intergenic	9	122572499	122679596	107098	1	-50578	9530059O14Rik
100526531	chr7	61685139	61685649	511	*	51.9842	230.72	4.43828	1.11e-14	2.08e-12	Promoter (<=1kb)	7	61685272	61685351	80	2	0	Mir344d-2
72007	chr3	27743324	27744279	956	*	20.393	89.8845	4.40762	2.61e-06	6.01e-05	Distal Intergenic	3	27416162	27711307	295146	2	-32017	Fndc3b
320355	chr16	75546626	75547287	662	*	28.84	127.116	4.40762	2.01e-10	1.47e-08	Intron (ENSMUST00000062721.10/320355, intron 10 of 10)	16	75540514	75586061	45548	2	38774	Lipi
74841	chr8	81068439	81068937	499	*	17.6305	77.7085	4.40762	1.03e-07	3.66e-06	Intron (ENSMUST00000210771.1/ENSMUST00000210771.1, intron 3 of 3)	8	80980733	81014928	34196	2	-53511	Usp38
670727	chr7	96571033	96571421	389	*	11.3924	50.2134	4.40762	0.00024	0.00263	Intron (ENSMUST00000107162.7/23966, intron 6 of 32)	7	96339483	96341964	2482	2	-229069	Gm15412
71134	chr1	72049822	72050217	396	*	8.63383	38.0546	4.40762	0.000198	0.00224	Distal Intergenic	1	71958998	72005195	46198	2	-44627	4933417E11Rik
67483	chr19	23562106	23562379	274	*	16.1113	71.0124	4.40762	6.96e-06	0.000138	Intron (ENSMUST00000035849.4/67483, intron 5 of 5)	19	23558753	23652812	94060	2	90433	1700028P14Rik
269023	chr18	55409075	55409879	805	*	20.2521	89.2636	4.40762	3.57e-07	1.08e-05	Distal Intergenic	18	54888048	54992555	104508	2	-416520	Zfp608
243659	chr6	131343617	131343974	358	*	25.6342	112.986	4.40762	9.37e-09	4.49e-07	Intron (ENSMUST00000135859.1/243659, intron 1 of 3)	6	131299142	131353597	54456	2	9623	Styk1
217480	chr12	37797225	37797877	653	*	28.6408	126.238	4.40762	2.53e-10	1.8e-08	Distal Intergenic	12	37817726	38634239	816514	1	-19849	Dgkb
18163	chr15	30555840	30556202	363	*	28.6408	126.238	4.40762	6.17e-11	5.09e-09	Intron (ENSMUST00000081728.6/18163, intron 3 of 22)	15	30172593	31029341	856749	1	383247	Ctnnd2
74473	chr17	84106583	84107409	827	*	34.2968	151.167	4.40762	1.48e-11	1.4e-09	Distal Intergenic	17	84078660	84089875	11216	1	27923	4933433H22Rik
69562	chr13	17859453	17860071	619	*	57.2816	252.476	4.40762	7.33e-12	7.51e-10	Distal Intergenic	13	17710315	17805097	94783	2	-54356	Cdk13
233424	chr7	83466963	83467344	382	*	35.261	155.417	4.40762	5.44e-12	5.72e-10	Distal Intergenic	7	83584927	83625614	40688	1	-117583	Tmc3
68054	chr12	104041304	104042116	813	*	57.2816	252.476	4.40762	3.49e-15	7.07e-13	Promoter (2-3kb)	12	104028769	104044443	15675	2	2327	Serpina12
215114	chr5	135529330	135530715	1386	*	227.544	1002.93	4.40762	2.61e-16	6.58e-14	Intron (ENSMUST00000060311.11/215114, intron 1 of 30)	5	135406531	135545120	138590	2	14405	Hip1
14348	chr4	25541644	25541939	296	*	10.1261	44.6318	4.40762	0.000555	0.00519	Exon (ENSMUST00000117829.1/ENSMUST00000117829.1, exon 1 of 1)	4	25609332	25800244	190913	2	258305	Fut9
107022	chr18	56048186	56048394	209	*	11.4716	50.5626	4.40762	2.67e-05	0.000428	Distal Intergenic	18	56400337	56503792	103456	1	-351943	Gramd3
76965	chr14	108169092	108169394	303	*	11.7942	51.9842	4.40762	1.87e-05	0.000317	Distal Intergenic	14	108908800	108914158	5359	2	744764	Slitrk1
72605	chr11	93003863	93004121	259	*	16.4498	72.5046	4.40762	5.38e-06	0.000111	Distal Intergenic	11	93098028	93601749	503722	1	-93907	Car10
22360	chr13	25396409	25396820	412	*	15.0324	66.257	4.40762	1.42e-06	3.56e-05	Distal Intergenic	13	25252040	25270082	18043	2	-126327	Nrsn1
24052	chr11	47525165	47525487	323	*	14.9285	65.7993	4.40762	6.15e-07	1.73e-05	Intron (ENSMUST00000109220.7/24052, intron 1 of 6)	11	46896253	47637469	741217	2	111982	Sgcd
72249	chr6	5977575	5977952	378	*	24.761	109.137	4.40762	4.53e-10	3.03e-08	Promoter (<=1kb)	6	5963909	5977393	13485	2	-182	1700019G24Rik
102465614	chr4	120978294	120978483	190	*	7.01285	30.91	4.40762	0.00417	0.0255	Intron (ENSMUST00000043200.7/69780, intron 4 of 9)	4	120973259	120973322	64	2	-4972	Mir7015
70918	chr5	66436814	66437093	280	*	12.996	57.2816	4.40762	5.46e-05	0.000773	Intron (ENSMUST00000162366.7/11787, intron 5 of 15)	5	66259897	66298026	38130	1	176917	Nsun7
66158	chrX	53645883	53646445	563	*	17.5087	77.1717	4.40762	6.31e-06	0.000127	Promoter (2-3kb)	20	53642488	53643682	1195	2	-2201	Rtl8a
64406	chr2	70475032	70475359	328	*	15.3482	67.6492	4.40762	3.27e-07	1e-05	Promoter (<=1kb)	2	70474923	70477729	2807	1	109	Sp5
71683	chr18	32535730	32536296	567	*	29.8571	131.599	4.40762	1.2e-10	9.29e-09	Intron (ENSMUST00000174459.1/71683, intron 1 of 2)	18	32528322	32560034	31713	2	23738	Gypc
100316816	chr2	138761520	138761775	256	*	8.45614	37.2715	4.40762	0.00133	0.0105	Distal Intergenic	2	138819929	138820007	79	1	-58154	Mir1952
76965	chr14	109434141	109434568	428	*	17.3878	76.6386	4.40762	1.31e-07	4.51e-06	Distal Intergenic	14	108908800	108914158	5359	2	-519983	Slitrk1
245038	chr9	111387369	111387928	560	*	37.014	163.144	4.40762	1.24e-09	7.53e-08	Intron (ENSMUST00000078626.7/320429, intron 18 of 21)	9	111439081	111489118	50038	1	-51153	Dclk3
100040882	chr3	40335450	40336522	1073	*	44.9422	198.088	4.40762	3.91e-14	6.46e-12	Distal Intergenic	3	40504867	40522912	18046	2	186390	1700017G19Rik
13642	chr8	7919157	7920062	906	*	62.6829	276.282	4.40762	2.85e-15	5.9e-13	Distal Intergenic	8	8617434	8661242	43809	2	741180	Efnb2
102688	chr9	113624137	113624820	684	*	84.4485	372.217	4.40762	1.98e-16	5.08e-14	Distal Intergenic	9	113496746	113611735	114990	2	-12402	AU023762
16420	chr2	60789590	60789980	391	*	9.25351	40.7859	4.40762	0.000493	0.00472	Intron (ENSMUST00000028347.12/56878, intron 4 of 13)	2	60598292	60722643	124352	2	-66947	Itgb6
71777	chr6	21912583	21912824	242	*	12.9063	56.8859	4.40762	2.67e-05	0.000428	Distal Intergenic	6	21949571	21976038	26468	1	-36747	Ing3
12405	chr18	86675262	86675522	261	*	14.723	64.8934	4.40762	6.18e-06	0.000125	Distal Intergenic	18	86711110	86718283	7174	1	-35588	Cbln2
15450	chr9	71001679	71002119	441	*	15.1369	66.7178	4.40762	3.96e-06	8.6e-05	Distal Intergenic	9	70798128	70952226	154099	2	-49453	Lipc
66505	chr13	9929992	9930335	344	*	15.455	68.1197	4.40762	1.39e-06	3.49e-05	Intron (ENSMUST00000187510.6/12671, intron 4 of 4)	13	9684833	9765330	80498	2	-164662	Zmynd11
19736	chr1	169703891	169704144	254	*	25.8125	113.772	4.40762	3.91e-09	2.08e-07	Distal Intergenic	1	169741477	169747642	6166	2	43498	Rgs4
66205	chr2	60282978	60284697	1720	*	78.7932	347.291	4.40762	1.72e-14	3.07e-12	Promoter (<=1kb)	2	60251993	60284488	32496	2	0	Cd302
102466635	chr13	28690238	28691236	999	*	83.2859	367.093	4.40762	7.92e-16	1.81e-13	Intron (ENSMUST00000148885.7/72518, intron 3 of 7)	13	28710781	28710873	93	2	19637	Mir6368
69393	chr14	124003337	124003810	474	*	40.7859	178.527	4.37717	1.73e-10	1.28e-08	Intron (ENSMUST00000190088.1/69393, intron 2 of 3)	14	123987635	124015684	28050	1	15702	1700024B18Rik
100504255	chr11	45285198	45285447	250	*	7.01285	30.6965	4.37717	0.00215	0.0152	Intron (ENSMUST00000195753.1/ENSMUST00000195753.1, intron 1 of 1)	11	45102866	45116928	14063	2	-168270	Gm12159
207278	chr7	101088623	101089152	530	*	56.493	247.28	4.37717	0.00153	0.0117	Distal Intergenic	7	101092863	101284405	191543	1	-3711	Fchsd2
70194	chr9	112190580	112190777	198	*	7.46426	32.6724	4.37717	0.000371	0.00375	Intron (ENSMUST00000159432.7/74100, intron 1 of 17)	9	112227579	112228242	664	1	-36802	2310075C17Rik
81004	chr3	21562953	21563243	291	*	10.9283	47.8352	4.37717	0.00012	0.00148	Distal Intergenic	3	22076652	22216594	139943	1	-513409	Tbl1xr1
16371	chr13	72080951	72081300	350	*	10.1965	44.6318	4.37717	7.25e-05	0.00098	Distal Intergenic	13	71957921	71963723	5803	2	-117228	Irx1
70676	chr1	44540780	44541072	293	*	12.042	52.7098	4.37717	5.03e-05	0.000722	Distal Intergenic	1	44551511	44796838	245328	1	-10439	Gulp1
170828	chrX	57106983	57107331	349	*	13.8326	60.5477	4.37717	1.37e-06	3.45e-05	Distal Intergenic	20	57088106	57106540	18435	1	18877	Vgll1
16162	chr6	67336269	67336673	405	*	23.9176	104.691	4.37717	2.79e-07	8.72e-06	Intron (ENSMUST00000117441.7/16162, intron 2 of 9)	6	67291318	67376188	84871	2	39515	Il12rb2
16431	chrX	107329820	107330277	458	*	26.1729	114.563	4.37717	1.72e-09	1.01e-07	Distal Intergenic	20	107397099	107403376	6278	2	73099	Itm2a
13526	chr8	40655467	40656021	555	*	33.8246	148.056	4.37717	1.93e-10	1.42e-08	Distal Intergenic	8	40675077	40682199	7123	1	-19056	Adam24
227885	chr2	50687199	50687603	405	*	33.8246	148.056	4.37717	4.47e-12	4.83e-10	Distal Intergenic	2	50909684	50911849	2166	1	-222081	Gm13498
18003	chr13	41532288	41533351	1064	*	245.572	1074.91	4.37717	2.73e-13	3.79e-11	Intron (ENSMUST00000224440.1/ENSMUST00000224440.1, intron 2 of 2)	13	41309581	41487362	177782	2	-44926	Nedd9
18003	chr13	41386403	41387352	950	*	116.97	512	4.37717	4.46e-14	7.27e-12	Intron (ENSMUST00000021794.13/18003, intron 2 of 7)	13	41309581	41487362	177782	2	100010	Nedd9
69540	chr7	43782291	43783111	821	*	66.7178	292.036	4.37717	2.64e-15	5.5e-13	Promoter (1-2kb)	7	43781035	43785410	4376	1	1256	Klk10
13143	chr9	66157773	66158693	921	*	77.1717	337.794	4.37717	1.68e-16	4.36e-14	Promoter (<=1kb)	9	66158223	66272242	114020	1	0	Dapk2
17288	chr18	21138197	21138391	195	*	4.92458	21.5557	4.37717	0.00674	0.0368	Intron (ENSMUST00000049260.6/381126, intron 4 of 5)	18	21061923	21100199	38277	1	76274	Mep1b
99633	chr3	148783440	148783620	181	*	7.56846	33.1285	4.37717	0.00152	0.0116	Distal Intergenic	3	148815583	148990555	174973	2	206935	Adgrl2
69794	chr8	103281741	103282134	394	*	8.9383	39.1245	4.37717	9.8e-05	0.00126	Intron (ENSMUST00000209324.1/ENSMUST00000209324.1, intron 2 of 3)	8	103343878	103347534	3657	2	65400	1600027J07Rik
58861	chrX	106717198	106717618	421	*	9.25351	40.5042	4.37717	8.48e-05	0.00112	Distal Intergenic	20	106574346	106603679	29334	2	-113519	Cysltr1
19055	chr3	136725103	136725614	512	*	11.0809	48.5029	4.37717	1.65e-05	0.000286	Intron (ENSMUST00000124206.1/19055, intron 1 of 2)	3	136670124	136937727	267604	1	54979	Ppp3ca
108168785	chr2	116055799	116056522	724	*	23.7524	103.968	4.37717	6.24e-08	2.36e-06	Intron (ENSMUST00000028639.12/17536, intron 6 of 11)	2	116067225	116085911	18687	1	-10703	G630016G05Rik
17470	chr16	45405651	45406308	658	*	26.7228	116.97	4.37717	3.94e-09	2.09e-07	Promoter (2-3kb)	16	45382135	45409053	26919	2	2745	Cd200
24004	chrX	161582045	161582420	376	*	28.443	124.5	4.37717	1.9e-09	1.09e-07	Distal Intergenic	20	161717069	161779496	62428	1	-134649	Rai2
319405	chr9	81481622	81482140	519	*	15.2422	66.7178	4.37717	1.17e-06	3.02e-05	Distal Intergenic	9	81631551	81645156	13606	1	-149411	D430036J16Rik
213439	chrX	107289704	107290190	487	*	15.3482	67.1819	4.37717	9.47e-07	2.51e-05	Intron (ENSMUST00000101294.8/213439, intron 4 of 4)	20	107255878	107296769	40892	1	33826	Gpr174
102636262	chr18	75353459	75353975	517	*	30.2738	132.514	4.37717	3.31e-08	1.35e-06	Distal Intergenic	18	75365332	75367088	1757	2	13113	Gm20544
20856	chr11	31381559	31382989	1431	*	604.668	2646.74	4.37717	2.22e-13	3.13e-11	Distal Intergenic	11	31357307	31370074	12768	2	-11485	Stc2
242050	chr3	59468590	59470416	1827	*	89.2636	390.722	4.37717	5.43e-18	1.91e-15	Exon (ENSMUST00000195330.1/ENSMUST00000195330.1, exon 3 of 3)	3	59316735	59344394	27660	2	-124196	Igsf10
24112	chr6	90078177	90079880	1704	*	93.7015	410.148	4.37717	3.72e-17	1.12e-14	5' UTR	6	90072086	90073018	933	2	-5159	Vmn1r49
228913	chr2	170218341	170219336	996	*	182.278	792.353	4.34694	8.37e-18	2.84e-15	Distal Intergenic	2	170108643	170148103	39461	2	-70238	Zfp217
52323	chr5	24111945	24112865	921	*	163.144	709.176	4.34694	5.77e-13	7.5e-11	Intron (ENSMUST00000030841.9/52323, intron 1 of 10)	5	24100605	24160792	60188	1	11340	Klhl7
23888	chr14	116974622	116976054	1433	*	153.277	666.287	4.34694	1.95e-18	7.49e-16	Intron (ENSMUST00000123239.1/23888, intron 1 of 3)	14	116925315	117976544	1051230	1	49307	Gpc6
75033	chr9	81883386	81883668	283	*	9.98664	43.4113	4.34694	9.45e-05	0.00122	Intron (ENSMUST00000057067.9/75033, intron 1 of 4)	9	81863670	82206007	342338	1	19716	Mei4
23893	chr1	174919951	174920266	316	*	11.0043	47.8352	4.34694	4.1e-05	0.00061	Promoter (1-2kb)	1	174833785	174921819	88035	2	1553	Grem2
216233	chr10	95385042	95385471	430	*	14.5203	63.1189	4.34694	1.04e-05	0.000194	3' UTR	10	95411490	95417180	5691	2	31709	Socs2
68099	chr4	12501094	12501484	391	*	19.1597	83.2859	4.34694	2.46e-06	5.71e-05	Distal Intergenic	4	12153409	12172015	18607	2	-329079	Cibar1
319533	chr16	72260691	72261298	608	*	18.0009	78.249	4.34694	4.17e-07	1.24e-05	Distal Intergenic	16	72226383	72234327	7945	2	-26364	8030451O07Rik
214305	chr12	108306250	108306774	525	*	23.1029	100.427	4.34694	4.13e-07	1.23e-05	Promoter (<=1kb)	12	108306270	108330869	24600	1	0	Hhipl1
100036537	chr9	49608106	49608543	438	*	22.6274	98.36	4.34694	9.42e-08	3.38e-06	Intron (ENSMUST00000193547.5/17967, intron 1 of 17)	9	49518288	49572591	54304	1	89818	Gm11149
225998	chr19	19317457	19317888	432	*	35.0174	152.219	4.34694	1.11e-10	8.68e-09	Exon (ENSMUST00000237424.1/ENSMUST00000237424.1, exon 4 of 5)	19	18930605	19111196	180592	2	-206261	Rorb
75910	chr1	141465830	141466463	634	*	42.8137	186.108	4.34694	3.95e-12	4.33e-10	Distal Intergenic	1	140570176	140656404	86229	2	-809426	4930590L20Rik
225207	chr18	13954996	13955697	702	*	48.1679	209.383	4.34694	2.46e-14	4.26e-12	Intron (ENSMUST00000025288.8/225207, intron 2 of 7)	18	13687013	13972787	285775	2	17090	Zfp521
16642	chr6	129667557	129667835	279	*	7.31065	31.779	4.34694	0.00113	0.0092	Intron (ENSMUST00000032270.12/16641, intron 6 of 6)	6	129647496	129660689	13194	2	-6868	Klrc2
225326	chr18	30629610	30629784	175	*	6.19026	26.9087	4.34694	0.00163	0.0123	Distal Intergenic	18	30272747	30348126	75380	1	356863	Pik3c3
330908	chr9	27855035	27855767	733	*	6.23332	27.0958	4.34694	0.00127	0.0101	Intron (ENSMUST00000115243.8/330908, intron 1 of 7)	9	27790947	28925410	1134464	1	64088	Opcml
192136	chr13	16877972	16878517	546	*	49.18	213.783	4.34694	0.000209	0.00235	Intron (ENSMUST00000068545.5/192136, intron 13 of 13)	13	16857472	17694769	837298	2	816252	Sugct
14388	chr8	80868847	80869612	766	*	38.0546	165.421	4.34694	1.83e-09	1.06e-07	Intron (ENSMUST00000210676.1/14388, intron 1 of 10)	8	80764438	80880519	116082	2	10907	Gab1
11471	chr4	56364344	56365125	782	*	47.1766	205.074	4.34694	1.22e-11	1.18e-09	Distal Intergenic	4	56740005	56741443	1439	2	376318	Actl7b
70561	chr14	45235813	45236500	688	*	57.2816	249	4.34694	4.43e-12	4.78e-10	Intron (ENSMUST00000146150.2/70713, intron 1 of 6)	14	45133465	45220328	86864	2	-15485	Txndc16
108073	chr6	109814834	109815320	487	*	35.261	153.277	4.34694	8.44e-13	1.06e-10	Distal Intergenic	6	110645581	111567230	921650	1	-830261	Grm7
546723	chr19	30450680	30451372	693	*	47.1766	205.074	4.34694	1.63e-14	2.92e-12	Distal Intergenic	19	30538928	30539545	618	2	88173	Ppp1r2-ps3
223332	chr15	8940371	8941570	1200	*	69.0706	300.246	4.34694	3.22e-18	1.19e-15	Distal Intergenic	15	8967949	9067335	99387	1	-26379	Ranbp3l
735252	chr1	137927953	137928338	386	*	23.4254	101.829	4.34694	0.00314	0.0205	Exon (ENSMUST00000191963.1/ENSMUST00000191963.1, exon 1 of 1)	1	137966455	137966541	87	1	-38117	Mir181a-1
224419	chr16	87585784	87586435	652	*	13.8326	60.1295	4.34694	9.89e-06	0.000185	Intron (ENSMUST00000026700.7/224419, intron 4 of 4)	16	87553330	87595336	42007	1	32454	Map3k7cl
241568	chr2	98556302	98557453	1152	*	77.7085	337.794	4.34694	1.24e-13	1.85e-11	Distal Intergenic	2	96318169	97631666	1313498	1	2238133	Lrrc4c
19419	chr2	117299626	117300859	1234	*	54.9482	238.856	4.34694	1.01e-13	1.54e-11	Exon (ENSMUST00000102534.10/19419, exon 5 of 17)	2	117279993	117343001	63009	2	42142	Rasgrp1
621809	chr3	143542688	143543496	809	*	101.125	439.586	4.34694	1.2e-19	5.68e-17	Distal Intergenic	3	143670892	143712210	41319	2	168714	Gm6260
66659	chr3	97157965	97159556	1592	*	42.2243	183.546	4.34694	1.45e-11	1.38e-09	Promoter (<=1kb)	3	97158777	97176574	17798	1	0	Acp6
20689	chr18	81321787	81322402	616	*	29.8571	129.787	4.34694	0.00122	0.0098	Intron (ENSMUST00000236674.1/ENSMUST00000236674.1, intron 3 of 4)	18	80966376	80986771	20396	2	-335016	Sall3
26875	chr5	14336288	14336722	435	*	21.259	92.4115	4.34694	8.55e-09	4.15e-07	Distal Intergenic	5	14514918	14863459	348542	1	-178196	Pclo
213391	chr6	116693813	116695052	1240	*	200.854	873.098	4.34694	3.98e-14	6.55e-12	3' UTR	6	116633008	116673952	40945	2	-19861	Rassf4
13522	chr14	68776030	68776783	754	*	75.0614	326.288	4.34694	1.49e-14	2.71e-12	Distal Intergenic	14	68606027	68655842	49816	2	-120188	Adam28
215654	chr15	21077567	21078470	904	*	106.153	461.44	4.34694	5.1e-22	3.75e-19	Intron (ENSMUST00000226407.1/ENSMUST00000226407.1, intron 3 of 3)	15	21110125	21589533	479409	1	-31655	Cdh12
21787	chr16	56602486	56602711	226	*	11.0043	47.5048	4.31691	0.000217	0.00243	Intron (ENSMUST00000231832.1/320712, intron 10 of 26)	16	56690332	56717450	27119	2	114739	Tfg
77920	chr13	29164988	29165444	457	*	12.042	51.9842	4.31691	3e-05	0.000471	Distal Intergenic	13	29014399	29040336	25938	1	150589	A330102I10Rik
216831	chr11	65191042	65191244	203	*	13.0864	56.493	4.31691	6.15e-06	0.000124	Intron (ENSMUST00000102635.9/214384, intron 9 of 12)	11	65002039	65162961	160923	2	-28081	Arhgap44
14634	chr13	15052683	15053423	741	*	19.2929	83.2859	4.31691	2.59e-07	8.18e-06	Distal Intergenic	13	15463235	15730026	266792	1	-409812	Gli3
751561	chr16	74061440	74062458	1019	*	24.9333	107.635	4.31691	2.56e-08	1.08e-06	Exon (ENSMUST00000231944.1/ENSMUST00000231944.1, exon 1 of 1)	16	74341990	74342067	78	2	279609	Mir691
382543	chr11	89676995	89677488	494	*	36.0019	155.417	4.31691	1.37e-11	1.31e-09	Intron (ENSMUST00000238273.2/382543, intron 3 of 21)	11	89390223	89841266	451044	2	163778	Ankfn1
70358	chr5	5848604	5849684	1081	*	47.8352	206.5	4.31691	6.45e-15	1.26e-12	Distal Intergenic	5	5736317	5749326	13010	2	-99278	Steap1
64929	chr14	103567794	103569012	1219	*	66.7178	288.015	4.31691	1.26e-15	2.79e-13	Intron (ENSMUST00000227322.1/64929, intron 11 of 29)	14	103513342	103612797	99456	1	54452	Scel
330578	chr7	83221995	83223014	1020	*	165.421	714.109	4.31691	3.53e-18	1.3e-15	Distal Intergenic	7	83061783	83179429	117647	1	160212	A530021J07Rik
225609	chr18	62220118	62220534	417	*	5.20537	22.4711	4.31691	0.00368	0.0232	Distal Intergenic	18	62180126	62184405	4280	1	39992	Gm9949
12828	chr1	82631561	82631846	286	*	13.8326	59.7141	4.31691	3.52e-05	0.000537	Intron (ENSMUST00000141994.1/12828, intron 1 of 1)	1	82586921	82722059	135139	1	44640	Col4a3
403395	chr8	114387061	114387417	357	*	18.1261	78.249	4.31691	7.8e-08	2.87e-06	Distal Intergenic	8	114418086	114425846	7761	1	-30669	Clec3a
14181	chr5	43989098	43989303	206	*	8.63383	37.2715	4.31691	0.000155	0.00184	Distal Intergenic	5	43978858	43981779	2922	2	-7319	Fgfbp1
102466635	chr13	28718844	28719060	217	*	12.8171	55.3304	4.31691	6.96e-06	0.000138	Intron (ENSMUST00000148885.7/72518, intron 3 of 7)	13	28710781	28710873	93	2	-7971	Mir6368
15112	chr2	134294716	134295095	380	*	15.5625	67.1819	4.31691	2.05e-06	4.9e-05	Distal Intergenic	2	134497361	134554368	57008	2	259273	Hao1
78639	chr16	51160526	51160993	468	*	20.9663	90.5097	4.31691	2.53e-08	1.07e-06	Distal Intergenic	16	50783409	50784091	683	1	377117	1700116B05Rik
102632488	chr12	103325398	103325791	394	*	33.1285	143.013	4.31691	3.47e-09	1.87e-07	Exon (ENSMUST00000021617.13/65256, exon 8 of 10)	12	103312367	103314769	2403	2	-10629	Gm29508
23966	chr7	95555866	95556352	487	*	32.6724	141.044	4.31691	9.77e-10	6.07e-08	Distal Intergenic	7	96171246	96911093	739848	1	-614894	Tenm4
70892	chr3	146871879	146872400	522	*	32	138.141	4.31691	8.07e-10	5.11e-08	Intron (ENSMUST00000038090.11/70892, intron 1 of 14)	3	146852367	146984009	131643	1	19512	Ttll7
219249	chr14	87635440	87635768	329	*	6.06287	26.1729	4.31691	0.00411	0.0252	Distal Intergenic	14	87416639	87545504	128866	1	218801	Tdrd3
12565	chr15	17545871	17546147	277	*	6.58873	28.443	4.31691	0.00293	0.0195	Distal Intergenic	15	16728756	16857094	128339	1	817115	Cdh9
77119	chr9	33661355	33661665	311	*	16.7955	72.5046	4.31691	2.29e-07	7.36e-06	Distal Intergenic	9	34042369	34059019	16651	1	-380704	7630403G23Rik
100126203	chr6	117605621	117606005	385	*	21.4068	92.4115	4.31691	9.09e-09	4.36e-07	Intron (ENSMUST00000205216.1/ENSMUST00000205216.1, intron 1 of 1)	6	117495235	117500077	4843	1	110386	6820426E19Rik
330941	chr9	52576442	52576840	399	*	28.0514	121.095	4.31691	3.37e-10	2.34e-08	Distal Intergenic	9	52673042	52679780	6739	2	102940	AI593442
225182	chr18	11636535	11636891	357	*	36.5044	157.586	4.31691	3.37e-11	2.94e-09	Intron (ENSMUST00000115861.8/225182, intron 1 of 18)	18	11633276	11745221	111946	1	3259	Rbbp8
227867	chr2	49377878	49378305	428	*	60.9688	263.197	4.31691	1.01e-11	9.97e-10	Distal Intergenic	2	49451486	49551948	100463	1	-73181	Epc2
140488	chr6	49217352	49218524	1173	*	421.679	1820.35	4.31691	1.82e-12	2.12e-10	Promoter (2-3kb)	6	49085223	49214957	129735	2	-2395	Igf2bp3
381305	chr1	160864798	160865634	837	*	85.0359	367.093	4.31691	5.19e-14	8.31e-12	Distal Intergenic	1	160906418	160974978	68561	1	-40784	Rc3h1
68792	chrX	133907877	133909312	1436	*	101.125	436.549	4.31691	6.71e-16	1.56e-13	Promoter (<=1kb)	20	133908426	133932446	24021	1	0	Srpx2
75569	chr5	112018553	112019703	1151	*	243.875	1052.79	4.31691	2.77e-18	1.04e-15	Distal Intergenic	5	112206763	112210004	3242	1	-187060	1700028D13Rik
381290	chr1	133799381	133802071	2691	*	191.341	826.001	4.31691	1.39e-18	5.41e-16	Promoter (<=1kb)	1	133699457	133801041	101585	2	0	Atp2b4
69794	chr8	103234054	103236008	1955	*	144.007	621.668	4.31691	2.01e-20	1.09e-17	Distal Intergenic	8	103343878	103347534	3657	2	111526	1600027J07Rik
17084	chr13	37374743	37375234	492	*	13.737	59.3016	4.31691	2.51e-05	0.000406	Exon (ENSMUST00000021860.6/17084, exon 2 of 5)	13	37345208	37419036	73829	1	29535	Ly86
11994	chr10	73558096	73558529	434	*	35.5062	153.277	4.31691	1.08e-11	1.05e-09	Intron (ENSMUST00000123398.8/11994, intron 2 of 13)	10	73099342	74649737	1550396	1	458754	Pcdh15
224065	chr16	27354287	27354889	603	*	39.9466	172.446	4.31691	5.78e-12	6.04e-10	Intron (ENSMUST00000070531.7/224065, intron 4 of 4)	16	27353322	27370239	16918	2	15350	Uts2b
232146	chr6	82127707	82128462	756	*	86.2229	372.217	4.31691	5.39e-18	1.89e-15	Distal Intergenic	6	82041043	82093099	52057	1	86664	Eva1a
18789	chr12	105842928	105844857	1930	*	128.89	556.408	4.31691	3.64e-18	1.33e-15	Distal Intergenic	12	105784694	105838944	54251	1	58234	Papola
19762	chr18	31066487	31067442	956	*	80.4489	347.291	4.31691	7.97e-19	3.22e-16	Intron (ENSMUST00000082070.12/19762, intron 3 of 3)	18	30973489	31317290	343802	2	249848	Rit2
102633035	chr9	101501084	101501434	351	*	17.2677	74.5429	4.31691	1.71e-07	5.72e-06	Distal Intergenic	9	101342194	101348017	5824	1	158890	Gm28979
208890	chr4	14556764	14557487	724	*	57.68	247.28	4.28709	6.33e-14	9.93e-12	Intron (ENSMUST00000042221.13/208890, intron 5 of 18)	4	14502430	14621805	119376	2	64318	Slc26a7
109082	chr13	50417340	50418353	1014	*	92.4115	396.177	4.28709	5.61e-17	1.61e-14	Promoter (<=1kb)	13	50417864	50433780	15917	1	0	Fbxw17
207618	chr5	7343937	7345393	1457	*	156.498	670.921	4.28709	2.31e-22	1.78e-19	Promoter (<=1kb)	5	6769010	7344756	575747	2	0	Zfp804b
100502942	chr13	93036996	93037423	428	*	8.05564	34.5353	4.28709	0.00132	0.0104	Distal Intergenic	13	93073304	93074757	1454	1	-35881	Gm4814
224405	chr16	85373137	85373633	497	*	24.761	106.153	4.28709	5.27e-09	2.7e-07	Distal Intergenic	16	85421533	85553397	131865	2	179764	Cyyr1
27281	chr16	29165955	29166555	601	*	26.3549	112.986	4.28709	4.72e-09	2.46e-07	Distal Intergenic	16	29209695	29230531	20837	1	-43140	Plaat1
170711	chr7	63522453	63522921	469	*	24.0839	103.25	4.28709	1.52e-09	9.01e-08	Intron (ENSMUST00000058476.13/170711, intron 1 of 13)	7	63444751	63759028	314278	1	77702	Otud7a
23971	chr3	131798867	131799520	654	*	32.4467	139.102	4.28709	9.96e-10	6.17e-08	Intron (ENSMUST00000197726.1/ENSMUST00000197726.1, intron 1 of 3)	3	131564768	131643671	78904	1	234099	Papss1
74591	chr1	71397689	71398470	782	*	36.2523	155.417	4.28709	8.03e-10	5.1e-08	Intron (ENSMUST00000087268.6/74591, intron 2 of 52)	1	71242276	71414910	172635	2	16440	Abca12
629024	chrX	21386511	21386947	437	*	35.0174	150.123	4.28709	3.13e-11	2.75e-09	Distal Intergenic	20	21312210	21334727	22518	2	-51784	Gm6938
66732	chr14	94898427	94899180	754	*	28.6408	122.786	4.28709	1e-10	7.87e-09	Distal Intergenic	14	95881254	95882780	1527	1	-982074	Spertl
78242	chr18	44103513	44103869	357	*	6.82108	29.2426	4.28709	0.00415	0.0254	Promoter (<=1kb)	18	44104407	44108543	4137	1	-538	Spink12
239250	chr14	110556506	110556784	279	*	13.737	58.892	4.28709	2.9e-05	0.000458	Exon (ENSMUST00000227481.1/ENSMUST00000227481.1, exon 1 of 1)	14	110748580	110755149	6570	2	198365	Slitrk6
18505	chr1	77886684	77886955	272	*	14.8254	63.5579	4.28709	1.34e-06	3.38e-05	Distal Intergenic	1	78101267	78197134	95868	2	310179	Pax3
71760	chr3	130374426	130375231	806	*	27.2843	116.97	4.28709	4.33e-09	2.27e-07	Intron (ENSMUST00000143830.2/77018, intron 2 of 19)	3	130617448	130637521	20074	1	-242217	Etnppl
75958	chr13	38810170	38810798	629	*	44.3235	190.019	4.28709	9.13e-10	5.71e-08	Intron (ENSMUST00000224240.1/ENSMUST00000224240.1, intron 3 of 3)	13	38960619	38966605	5987	1	-149821	5033403F01Rik
70549	chr9	67609244	67609765	522	*	50.2134	215.269	4.28709	2.14e-11	1.96e-09	Distal Intergenic	9	67217087	67559703	342617	2	-49541	Tln2
72265	chr1	13531560	13532485	926	*	65.7993	282.088	4.28709	1.01e-11	9.94e-10	Distal Intergenic	1	13564698	13589910	25213	2	57425	Tram1
326623	chr4	63725925	63726399	475	*	50.2134	215.269	4.28709	2.04e-12	2.36e-10	Downstream (<1kb)	4	63727084	63745113	18030	2	18714	Tnfsf15
23959	chr9	88327276	88327945	670	*	49.8665	213.783	4.28709	1.7e-12	2e-10	Promoter (<=1kb)	9	88327197	88372092	44896	1	79	Nt5e
73344	chr6	146961035	146962099	1065	*	86.2229	369.646	4.28709	5.27e-15	1.04e-12	Intron (ENSMUST00000016631.13/67533, intron 2 of 26)	6	146950329	146954422	4094	2	-6613	1700034J05Rik
70546	chr8	40410504	40410818	315	*	5.09824	21.8566	4.28709	0.00854	0.0441	Distal Intergenic	8	40423815	40510266	86452	1	-12997	Zdhhc2
70909	chr2	19578635	19578892	258	*	5.9794	25.6342	4.28709	0.00495	0.0291	Distal Intergenic	2	19462837	19553914	91078	2	-24721	4921504E06Rik
100009664	chr11	45732470	45732877	408	*	29.8571	128	4.28709	1.02e-09	6.28e-08	Distal Intergenic	11	45808087	45841171	33085	1	-75210	F630206G17Rik
12020	chr5	41766766	41767010	245	*	4.89056	20.9663	4.28709	0.01	0.0496	Promoter (2-3kb)	5	41761483	41764501	3019	2	-2265	Nkx3-2
102465213	chr4	108082956	108083649	694	*	33.3589	143.013	4.28709	0.00359	0.0228	Intron (ENSMUST00000044248.13/242608, intron 1 of 11)	4	108087357	108087449	93	1	-3708	Mir6397
13043	chr7	144510938	144511751	814	*	15.6707	67.1819	4.28709	7.41e-05	0.000998	Intron (ENSMUST00000168134.9/233977, intron 11 of 30)	7	144435733	144471009	35277	2	-39929	Cttn
23794	chr16	86015320	86015862	543	*	32	137.187	4.28709	1.91e-08	8.37e-07	Exon (ENSMUST00000232085.1/ENSMUST00000232085.1, exon 1 of 1)	16	85856173	85901828	45656	2	-113492	Adamts5
71057	chr5	60183180	60183721	542	*	27.8576	119.428	4.28709	1.39e-08	6.34e-07	Distal Intergenic	5	59963119	59986004	22886	2	-197176	4933402J10Rik
17263	chr12	109540698	109541330	633	*	24.4201	104.691	4.28709	1.3e-08	5.98e-07	Promoter (<=1kb)	12	109541001	109571726	30726	1	0	Meg3
353025	chr10	112123486	112124217	732	*	31.5594	135.298	4.28709	4.52e-10	3.02e-08	Distal Intergenic	10	112163621	112216555	52935	1	-39404	Caps2
12832	chr1	45580418	45581082	665	*	54.1917	232.325	4.28709	5.27e-11	4.42e-09	Distal Intergenic	1	45374321	45503282	128962	2	-77136	Col5a2
13511	chr18	20570435	20570717	283	*	13.2691	56.8859	4.28709	0.000105	0.00133	Intron (ENSMUST00000059787.14/13511, intron 1 of 14)	18	20558074	20604521	46448	1	12361	Dsg2
17118	chr10	37443374	37443705	332	*	13.4543	57.68	4.28709	1.01e-05	0.000189	Distal Intergenic	10	37133375	37138920	5546	2	-304454	Marcks
235106	chr9	28919142	28919580	439	*	19.5622	83.8652	4.28709	6.91e-06	0.000137	Intron (ENSMUST00000115243.8/330908, intron 7 of 7)	9	28994750	29963141	968392	2	1043561	Ntm
100303738	chr12	84873616	84877671	4056	*	374.806	1606.83	4.28709	7.61e-13	9.66e-11	Promoter (<=1kb)	12	84875769	84879755	3987	1	0	D030025P21Rik
102465651	chr8	105956402	105957158	757	*	79.8932	342.509	4.28709	2.97e-13	4.1e-11	Intron (ENSMUST00000116429.8/20498, intron 3 of 23)	8	105951637	105951699	63	2	-4703	Mir7074
224796	chr17	44215284	44215955	672	*	284.05	1217.75	4.28709	8.34e-14	1.29e-11	Intron (ENSMUST00000024755.6/224796, intron 1 of 5)	17	44188584	44280172	91589	1	26700	Clic5
23893	chr1	174918261	174919281	1021	*	127.116	544.958	4.28709	1.29e-15	2.86e-13	Promoter (2-3kb)	1	174833785	174921819	88035	2	2538	Grem2
71207	chr10	95677426	95679007	1582	*	101.829	436.549	4.28709	1.25e-20	7.02e-18	Distal Intergenic	10	95547007	95564146	17140	2	-113280	Nudt4
66588	chr4	114963537	114963926	390	*	19.0273	81.5719	4.28709	9.7e-07	2.56e-05	Intron (ENSMUST00000030491.8/66588, intron 3 of 5)	4	114959336	114987241	27906	2	23315	Cmpk1
109314	chr3	92111555	92112264	710	*	146.018	625.992	4.28709	7.81e-15	1.5e-12	Intron (ENSMUST00000197811.1/69332, intron 1 of 5)	3	92122204	92123947	1744	2	11683	Prr9
78473	chr11	96602727	96603511	785	*	165.421	704.277	4.25748	5.09e-15	1.01e-12	Intron (ENSMUST00000103154.10/78473, intron 4 of 12)	11	96464593	96759130	294538	1	138134	Skap1
227960	chr2	62837340	62837608	269	*	13.6422	58.0812	4.25748	2.47e-06	5.73e-05	Intron (ENSMUST00000075052.9/170738, intron 5 of 15)	2	62664285	62694109	29825	1	173055	Gca
73094	chr4	102545174	102545899	726	*	53.0765	225.972	4.25748	1.07e-13	1.62e-11	Intron (ENSMUST00000106911.7/18578, intron 7 of 16)	4	102741297	102973628	232332	1	-195398	Sgip1
102637682	chr18	5073589	5073808	220	*	7.1602	30.4844	4.25748	0.00365	0.023	Intron (ENSMUST00000126977.7/225115, intron 16 of 37)	18	5162839	5165731	2893	2	91923	Gm26682
20315	chr6	117279040	117280215	1176	*	68.1197	290.018	4.25748	0.00268	0.0181	Distal Intergenic	6	117168535	117181367	12833	1	110505	Cxcl12
751561	chr16	74158924	74159392	469	*	37.014	157.586	4.25748	9.96e-11	7.83e-09	Intron (ENSMUST00000117785.8/268902, intron 2 of 27)	16	74341990	74342067	78	2	182675	Mir691
73455	chr1	192841185	192841613	429	*	26.5382	112.986	4.25748	0.00952	0.0478	Promoter (<=1kb)	1	192841661	192842740	1080	1	-48	1700065J18Rik
269019	chr18	43204148	43204350	203	*	8.05564	34.2968	4.25748	0.000549	0.00515	Distal Intergenic	18	43207583	43318682	111100	1	-3233	Stk32a
73674	chr1	45765580	45766581	1002	*	50.2134	213.783	4.25748	0.000462	0.00448	Distal Intergenic	1	45795166	45823619	28454	1	-28585	Wdr75
72693	chrX	36241524	36241754	231	*	9.91766	42.2243	4.25748	0.00044	0.00431	Distal Intergenic	20	36195904	36199158	3255	1	45620	Zcchc12
54418	chr1	174600128	174600393	266	*	11.3924	48.5029	4.25748	0.000369	0.00374	Intron (ENSMUST00000030039.12/54418, intron 4 of 17)	1	174501825	174822729	320905	1	98303	Fmn2
14048	chr1	14418770	14419162	393	*	10.9283	46.5271	4.25748	0.000123	0.00151	Distal Intergenic	1	14168954	14310235	141282	2	-108535	Eya1
102465148	chr14	117938489	117938869	381	*	23.4254	99.7331	4.25748	3.04e-07	9.39e-06	Intron (ENSMUST00000088483.9/23888, intron 7 of 9)	14	117953743	117953847	105	2	14978	Mir6239
670727	chr7	96562879	96563260	382	*	19.5622	83.2859	4.25748	8.25e-08	3.02e-06	Intron (ENSMUST00000107162.7/23966, intron 6 of 32)	7	96339483	96341964	2482	2	-220915	Gm15412
235431	chr9	62555259	62555790	532	*	63.1189	268.727	4.25748	8.88e-11	7.08e-09	Distal Intergenic	9	62419492	62537044	117553	2	-18215	Coro2b
72432	chr18	43967789	43968435	647	*	39.9466	170.072	4.25748	2.28e-11	2.07e-09	Intron (ENSMUST00000069245.7/72432, intron 3 of 31)	18	43963235	44022501	59267	1	4554	Spink5
594843	chr15	56571072	56571462	391	*	56.8859	242.191	4.25748	2.46e-13	3.44e-11	Distal Intergenic	15	56689944	56778399	88456	1	-118482	Has2os
20613	chr2	167590233	167591095	863	*	112.206	477.713	4.25748	9.58e-14	1.46e-11	Intron (ENSMUST00000127006.1/ENSMUST00000127006.1, intron 2 of 3)	2	167538195	167542814	4620	1	52038	Snai1
75612	chr10	121419958	121420716	759	*	81.0084	344.892	4.25748	4e-14	6.56e-12	Intron (ENSMUST00000026902.8/192678, intron 1 of 4)	10	121365090	121397249	32160	1	54868	Gns
68299	chr11	76120187	76120925	739	*	84.4485	359.538	4.25748	1.56e-14	2.82e-12	Intron (ENSMUST00000056601.10/68299, intron 8 of 21)	11	76046226	76179647	133422	2	58722	Vps53
64929	chr14	103446541	103447119	579	*	99.7331	424.612	4.25748	6.42e-15	1.26e-12	Intron (ENSMUST00000228080.1/ENSMUST00000228080.1, intron 3 of 3)	14	103513342	103612797	99456	1	-66223	Scel
78194	chr9	42187440	42188541	1102	*	213.783	910.175	4.25748	3.51e-16	8.61e-14	Intron (ENSMUST00000213343.1/78194, intron 2 of 4)	9	42176592	42209231	32640	2	20690	4930546K05Rik
329941	chr4	126300205	126302494	2290	*	250.732	1067.48	4.25748	1.33e-16	3.55e-14	5' UTR	4	126286793	126314330	27538	1	13412	Col8a2
15478	chr11	64540299	64540496	198	*	4.65893	19.8353	4.25748	0.00766	0.0406	Distal Intergenic	11	64435332	64522841	87510	1	104967	Hs3st3a1
74717	chr1	187177792	187178047	256	*	10.1261	43.1115	4.25748	0.00051	0.00486	Intron (ENSMUST00000183819.7/74717, intron 4 of 10)	1	187044648	187215465	170818	2	37418	Spata17
75253	chr9	84441229	84441839	611	*	26.7228	113.772	4.25748	1.9e-07	6.24e-06	Distal Intergenic	9	84774398	84857691	83294	1	-332559	4930554C24Rik
100504026	chr7	68280250	68280766	517	*	26.7228	113.772	4.25748	7.38e-08	2.73e-06	Intron (ENSMUST00000125685.8/434197, intron 1 of 8)	7	68266339	68276594	10256	2	-3656	Gm16157
108013	chr18	26468165	26468589	425	*	29.2426	124.5	4.25748	1.59e-08	7.14e-07	Distal Intergenic	18	25477632	25754157	276526	2	-714008	Celf4
12626	chr13	82000835	82001134	300	*	22.3159	95.0095	4.25748	1.39e-08	6.35e-07	Distal Intergenic	13	81783077	81797155	14079	1	217758	Cetn3
70556	chr4	149765115	149765595	481	*	40.2244	171.255	4.25748	2.35e-09	1.32e-07	Intron (ENSMUST00000105686.2/70556, intron 1 of 6)	4	149744036	149774277	30242	2	8682	Slc25a33
14245	chr12	16431004	16431616	613	*	24.761	105.42	4.25748	1.24e-09	7.52e-08	Distal Intergenic	12	16535669	16646966	111298	2	215350	Lpin1
66482	chr13	30981725	30981984	260	*	24.4201	103.968	4.25748	1.93e-07	6.34e-06	Distal Intergenic	13	30813919	30974093	160175	2	-7632	Exoc2
70882	chr2	19160164	19161469	1306	*	147.033	625.992	4.25748	6.9e-16	1.6e-13	Distal Intergenic	2	19199302	19310241	110940	1	-37833	Armc3
76487	chr13	35993558	35995415	1858	*	87.4266	372.217	4.25748	3.49e-16	8.56e-14	Intron (ENSMUST00000053265.7/380840, intron 2 of 2)	13	35958839	35970388	11550	1	34719	Ppp1r3g
102633941	chr16	95421225	95422366	1142	*	70.0348	296.112	4.22807	2.87e-15	5.92e-13	Intron (ENSMUST00000233881.1/13876, intron 2 of 10)	16	95183639	95355676	172038	2	-65549	Gm31641
50791	chr5	19969366	19969710	345	*	20.2521	85.6274	4.22807	3.11e-06	6.98e-05	Intron (ENSMUST00000197354.4/50791, intron 2 of 21)	5	19227036	20704792	1477757	1	742330	Magi2
12558	chr18	16704657	16705222	566	*	66.7178	282.088	4.22807	5.77e-11	4.8e-09	Intron (ENSMUST00000025166.13/12558, intron 2 of 15)	18	16588877	16809246	220370	2	104024	Cdh2
11518	chr5	34565228	34566734	1507	*	268.727	1136.2	4.22807	2.52e-13	3.51e-11	Distal Intergenic	5	34573664	34632308	58645	1	-6930	Add1
93692	chr13	75785800	75786853	1054	*	62.6829	265.028	4.22807	2.45e-13	3.43e-11	Distal Intergenic	13	75839868	75850154	10287	1	-53015	Glrx
102465963	chrX	106284188	106285035	848	*	88.647	374.806	4.22807	1.01e-13	1.54e-11	Exon (ENSMUST00000117862.1/ENSMUST00000117862.1, exon 1 of 1)	20	106309826	106309935	110	1	-24791	Mir6382
107022	chr18	56034942	56035575	634	*	89.2636	377.413	4.22807	4.29e-15	8.6e-13	Distal Intergenic	18	56400337	56503792	103456	1	-364762	Gramd3
29862	chr6	120134623	120136009	1387	*	235.568	995.999	4.22807	7.78e-19	3.15e-16	Intron (ENSMUST00000112711.8/29862, intron 1 of 3)	6	120093350	120200339	106990	1	41273	Ninj2
27281	chr16	29181756	29182471	716	*	28.84	121.938	4.22807	0.00337	0.0217	Distal Intergenic	16	29209695	29230531	20837	1	-27224	Plaat1
20501	chr3	104618850	104619178	329	*	8.9383	37.7918	4.22807	0.000823	0.00714	Distal Intergenic	3	104638668	104658462	19795	1	-19490	Slc16a1
242291	chr4	4833929	4834267	339	*	8.05564	34.0598	4.22807	0.000676	0.00609	Distal Intergenic	4	4762484	4793355	30872	2	-40574	Bpnt2
21898	chr4	67205897	67206311	415	*	10.6295	44.9422	4.22807	0.000449	0.00438	Distal Intergenic	4	66827584	66930284	102701	1	378313	Tlr4
215772	chr10	10191151	10191497	347	*	14.9285	63.1189	4.22807	2e-06	4.79e-05	Intron (ENSMUST00000219328.1/ENSMUST00000219328.1, intron 5 of 5)	10	10335703	10472326	136624	2	280829	Adgb
235339	chr9	50668166	50668442	277	*	15.5625	65.7993	4.22807	1.73e-06	4.22e-05	Intron (ENSMUST00000034566.14/330938, intron 18 of 19)	9	50634633	50659780	25148	2	-8386	Dlat
329416	chr2	69135889	69136383	495	*	19.1597	81.0084	4.22807	1.44e-06	3.59e-05	Promoter (<=1kb)	2	69135800	69189330	53531	1	89	Nostrin
723892	chr9	41459172	41459614	443	*	30.4844	128.89	4.22807	1.64e-07	5.51e-06	Intron (ENSMUST00000233562.1/73144, intron 4 of 6)	9	41531425	41531504	80	1	-71811	Mir100
16398	chr13	114918094	114918686	593	*	33.5909	142.025	4.22807	4.44e-08	1.75e-06	Intron (ENSMUST00000056117.9/16398, intron 1 of 29)	13	114833081	114932100	99020	2	13414	Itga2
71597	chr8	74475574	74476058	485	*	25.4572	107.635	4.22807	1.51e-09	8.96e-08	Distal Intergenic	8	74873173	74893506	20334	1	-397115	Isx
14264	chr1	134020825	134021409	585	*	29.8571	126.238	4.22807	3.12e-10	2.19e-08	Distal Intergenic	1	134037254	134048277	11024	1	-15845	Fmod
242259	chr3	153973280	153973805	526	*	32	135.298	4.22807	2.39e-11	2.16e-09	Promoter (<=1kb)	3	153973436	154271722	298287	1	0	Slc44a5
791381	chr7	96872207	96872712	506	*	48.1679	203.657	4.22807	1.16e-11	1.13e-09	Intron (ENSMUST00000107162.7/23966, intron 26 of 32)	7	96791433	96801549	10117	2	-70658	Gm15413
320769	chr2	80268201	80268329	129	*	5.06303	21.4068	4.22807	0.00412	0.0253	Distal Intergenic	2	80292472	80295356	2885	1	-24143	Prdx6b
23888	chr14	117123070	117123305	236	*	6.63456	28.0514	4.22807	0.00789	0.0415	Intron (ENSMUST00000123239.1/23888, intron 1 of 3)	14	116925315	117976544	1051230	1	197755	Gpc6
16518	chr11	111411192	111411477	286	*	7.4127	31.3414	4.22807	0.000623	0.0057	Distal Intergenic	11	111066164	111076821	10658	1	345028	Kcnj2
75409	chr14	112248191	112248485	295	*	8.51496	36.0019	4.22807	0.00039	0.0039	Distal Intergenic	14	111675097	111683141	8045	1	573094	Slitrk5
70920	chr5	6786578	6786822	245	*	9.12611	38.5859	4.22807	0.000161	0.0019	Intron (ENSMUST00000200317.4/207618, intron 2 of 3)	5	7304125	7311491	7367	1	-517303	Tex47
15478	chr11	64562873	64563063	191	*	8.81524	37.2715	4.22807	0.000153	0.00181	Distal Intergenic	11	64435332	64522841	87510	1	127541	Hs3st3a1
23859	chr7	90630573	90630895	323	*	17.8766	75.5835	4.22807	5.39e-06	0.000111	Intron (ENSMUST00000231777.2/23859, intron 3 of 27)	7	90477231	92449247	1972017	1	153342	Dlg2
218820	chr14	21944826	21945435	610	*	19.8353	83.8652	4.22807	1.24e-07	4.29e-06	Intron (ENSMUST00000193294.1/ENSMUST00000193294.1, intron 2 of 3)	14	21983959	21989601	5643	2	44166	Zfp503
74437	chrX	62214902	62215407	506	*	34.2968	145.009	4.22807	4.74e-08	1.85e-06	Distal Intergenic	20	62283499	62292078	8580	1	-68092	Magec2
69423	chr12	96235596	96236552	957	*	103.968	439.586	4.22807	8.42e-16	1.91e-13	Distal Intergenic	12	96046767	96047120	354	2	-188476	1700019M22Rik
66873	chr6	53801324	53802688	1365	*	225.972	955.426	4.22807	1.63e-16	4.24e-14	Distal Intergenic	6	53815468	53820830	5363	2	18142	Tril
11682	chr17	72275171	72276230	1060	*	335.461	1418.35	4.22807	6.67e-17	1.9e-14	Intron (ENSMUST00000086639.5/11682, intron 3 of 28)	17	71868972	72604627	735656	2	328397	Alk
210356	chr1	126656130	126656975	846	*	67.6492	286.026	4.22807	1.25e-17	4.1e-15	Intron (ENSMUST00000094609.9/210356, intron 2 of 12)	1	125913620	126830799	917180	2	173824	Nckap5
69794	chr8	103238606	103238936	331	*	12.1257	51.2685	4.22807	2.94e-05	0.000463	Distal Intergenic	8	103343878	103347534	3657	2	108598	1600027J07Rik
73724	chr7	64425291	64426138	848	*	48.5029	205.074	4.22807	3.5e-11	3.04e-09	Distal Intergenic	7	64392607	64412125	19519	1	32684	Mcee
69794	chr8	103301767	103302230	464	*	21.7057	91.7731	4.22807	5.19e-07	1.49e-05	Intron (ENSMUST00000209324.1/ENSMUST00000209324.1, intron 2 of 3)	8	103343878	103347534	3657	2	45304	1600027J07Rik
18432	chr11	72459153	72459818	666	*	39.6706	166.572	4.19887	6.5e-11	5.34e-09	Intron (ENSMUST00000045303.9/216892, intron 3 of 12)	11	72441355	72451768	10414	1	17798	Mybbp1a
100885842	chr12	44082506	44083093	588	*	46.8507	196.72	4.19887	5.46e-11	4.55e-09	Distal Intergenic	12	44210313	44210373	61	1	-127220	Mir5627
77920	chr13	29134227	29135087	861	*	18.1261	76.1093	4.19887	3.81e-05	0.000574	Distal Intergenic	13	29014399	29040336	25938	1	119828	A330102I10Rik
102633975	chr4	67677662	67677973	312	*	11.3137	47.5048	4.19887	2.49e-05	0.000403	Distal Intergenic	4	68312657	68321961	9305	2	643988	Gm12911
14634	chr13	15368433	15368746	314	*	18.1261	76.1093	4.19887	9.06e-07	2.42e-05	Distal Intergenic	13	15463235	15730026	266792	1	-94489	Gli3
20603	chrX	157518970	157519333	364	*	20.8215	87.4266	4.19887	1.78e-07	5.91e-06	Distal Intergenic	20	157443855	157492287	48433	2	-26683	Sms
448987	chr15	26887184	26888008	825	*	26.9087	112.986	4.19887	1.11e-09	6.84e-08	Intron (ENSMUST00000059204.10/448987, intron 1 of 3)	15	26540459	26895580	355122	2	7572	Fbxl7
75409	chr14	112058649	112059125	477	*	27.2843	114.563	4.19887	4.32e-10	2.91e-08	Distal Intergenic	14	111675097	111683141	8045	1	383552	Slitrk5
70611	chr12	59969789	59971143	1355	*	49.8665	209.383	4.19887	9.51e-11	7.53e-09	Distal Intergenic	12	59200655	59219725	19071	2	-750064	Fbxo33
545732	chr5	12111908	12112496	589	*	31.3414	131.599	4.19887	5.35e-11	4.48e-09	Distal Intergenic	5	11918043	11922821	4779	1	193865	4933402N22Rik
14489	chr6	35770225	35770756	532	*	39.3966	165.421	4.19887	1.21e-11	1.17e-09	Distal Intergenic	6	35508906	35539888	30983	2	-230337	Mtpn
105243940	chr1	61991251	61992750	1500	*	86.2229	362.039	4.19887	4.8e-13	6.34e-11	Intron (ENSMUST00000138768.7/72823, intron 2 of 4)	1	62131195	62136109	4915	2	143359	Pard3bos2
13448	chr6	83006006	83006874	869	*	68.5935	288.015	4.19887	2.62e-13	3.64e-11	Exon (ENSMUST00000113980.3/110958, exon 7 of 10)	6	83030934	83033471	2538	2	26597	Dok1
27999	chr6	22567596	22568339	744	*	227.544	955.426	4.19887	5.19e-14	8.31e-12	Distal Intergenic	6	22306520	22356243	49724	2	-211353	Fam3c
239857	chr16	67485015	67485830	816	*	67.1819	282.088	4.19887	3.03e-15	6.22e-13	Intron (ENSMUST00000114292.7/239857, intron 1 of 9)	16	66655421	67620908	965488	2	135078	Cadm2
74968	chr12	107755219	107756786	1568	*	225.972	948.826	4.19887	7.35e-16	1.7e-13	Intron (ENSMUST00000134448.1/ENSMUST00000134448.1, intron 1 of 1)	12	107723740	107735496	11757	2	-19723	4930465M20Rik
16170	chr7	83744103	83746955	2853	*	203.657	855.13	4.19887	1.17e-21	8.12e-19	Promoter (<=1kb)	7	83642825	83745726	102902	2	0	Il16
100124437	chr14	44938460	44939007	548	*	80.4489	337.794	4.19887	4.6e-16	1.09e-13	Intron (ENSMUST00000099718.9/ENSMUST00000099718.9, intron 2 of 3)	14	44947443	44947511	69	2	8504	Mir327
71715	chr2	159339260	159339987	728	*	73.5167	308.687	4.19887	4.12e-18	1.49e-15	Distal Intergenic	2	158794807	158858214	63408	1	544453	Dhx35
74255	chr4	40783911	40785421	1511	*	143.013	600.491	4.19887	6.26e-20	3.08e-17	Distal Intergenic	4	40736542	40757923	21382	2	-25988	Smu1
107869	chr3	157885557	157885888	332	*	8.63383	36.2523	4.19887	0.000415	0.00411	Distal Intergenic	3	157894248	157925077	30830	2	39189	Cth
57263	chr16	48818535	48818930	396	*	13.6422	57.2816	4.19887	7.54e-06	0.000147	Promoter (1-2kb)	16	48816856	48818892	2037	1	1679	Retnlb
319239	chr9	23752536	23752793	258	*	13.9288	58.4852	4.19887	3.35e-06	7.44e-05	Distal Intergenic	9	24097996	24316398	218403	1	-345203	Npsr1
77038	chr2	91278887	91279283	397	*	22.6274	95.0095	4.19887	1.07e-06	2.79e-05	Exon (ENSMUST00000064652.13/228356, exon 8 of 9)	2	91264974	91276931	11958	1	13913	Arfgap2
70909	chr2	19601609	19602120	512	*	23.7524	99.7331	4.19887	1.06e-07	3.74e-06	Distal Intergenic	2	19462837	19553914	91078	2	-47695	4921504E06Rik
21384	chr3	99249936	99250513	578	*	22.6274	95.0095	4.19887	3.16e-08	1.3e-06	Intron (ENSMUST00000151606.7/21384, intron 1 of 2)	3	99240381	99354259	113879	1	9555	Tbx15
18074	chr14	19733439	19733912	474	*	25.4572	106.891	4.19887	3.03e-08	1.25e-06	Distal Intergenic	14	19751265	19811787	60523	1	-17353	Nid2
192193	chr6	108896016	108896397	382	*	24.761	103.968	4.19887	2.29e-08	9.83e-07	Distal Intergenic	6	108828641	108859356	30716	1	67375	Edem1
76626	chr11	88715983	88716863	881	*	41.3553	173.645	4.19887	2.14e-09	1.22e-07	Promoter (1-2kb)	11	88339382	88718513	379132	2	1650	Msi2
76965	chr14	109457650	109458013	364	*	32.6724	137.187	4.19887	6.35e-10	4.13e-08	Distal Intergenic	14	108908800	108914158	5359	2	-543492	Slitrk1
16600	chr4	55477945	55478709	765	*	46.2057	194.012	4.19887	3.78e-11	3.27e-09	Distal Intergenic	4	55527143	55532466	5324	2	53757	Klf4
100503142	chr13	16228351	16228890	540	*	41.9326	176.069	4.19887	2.27e-13	3.19e-11	Distal Intergenic	13	15813548	16023423	209876	2	-204928	B230303A05Rik
13078	chr17	79740395	79740588	194	*	6.6807	28.0514	4.19887	0.00428	0.026	Intron (ENSMUST00000234743.1/ENSMUST00000234743.1, intron 1 of 2)	17	79701537	79715061	13525	2	-25334	Cyp1b1
56710	chr4	69072400	69072686	287	*	10.1965	42.8137	4.19887	0.000639	0.00582	Distal Intergenic	4	68761514	68954397	192884	2	-118003	Brinp1
16600	chr4	55850878	55851127	250	*	9.98664	41.9326	4.19887	8.3e-05	0.0011	Distal Intergenic	4	55527143	55532466	5324	2	-318412	Klf4
75543	chr13	35208234	35208680	447	*	23.1029	97.0059	4.19887	4.01e-06	8.68e-05	Intron (ENSMUST00000221688.1/75543, intron 2 of 5)	13	35184370	35212048	27679	2	3368	1700019C18Rik
329851	chr4	57181498	57181912	415	*	24.4201	102.537	4.19887	1.99e-08	8.71e-07	Distal Intergenic	4	57172071	57176554	4484	1	9427	Gm12530
227753	chr2	35254838	35255392	555	*	165.421	694.581	4.19887	6.74e-05	0.000921	Promoter (<=1kb)	2	35256380	35307892	51513	1	-988	Gsn
14107	chr8	44483681	44484086	406	*	22.4711	94.3532	4.19887	9.01e-09	4.34e-07	Distal Intergenic	8	44935447	45052257	116811	1	-451361	Fat1
102465890	chr12	94507916	94508525	610	*	30.91	129.787	4.19887	8.6e-09	4.17e-07	Distal Intergenic	12	93927338	93927464	127	1	580578	Mir8099-1
242443	chr4	50322309	50322668	360	*	35.5062	149.086	4.19887	5.71e-10	3.74e-08	Distal Intergenic	4	49661611	49845744	184134	2	-476565	Grin3a
102637349	chr10	84048569	84049307	739	*	102.537	430.539	4.19887	4.38e-15	8.78e-13	Intron (ENSMUST00000216477.1/102637349, intron 3 of 4)	10	84036560	84100697	64138	2	51390	Gm34184
320265	chr6	96116076	96117270	1195	*	71.5064	300.246	4.19887	1.83e-15	3.94e-13	Promoter (2-3kb)	6	96113154	96657198	544045	1	2922	Tafa1
387314	chr6	148467943	148468549	607	*	87.4266	367.093	4.19887	1.42e-16	3.74e-14	Distal Intergenic	6	148232430	148444389	211960	2	-23554	Tmtc1
57440	chr17	73804187	73805526	1340	*	265.028	1112.82	4.19887	3.06e-17	9.28e-15	Promoter (<=1kb)	17	73804841	73832094	27254	1	0	Ehd3
108052	chr18	78337458	78337840	383	*	16.3362	68.5935	4.19887	2.78e-05	0.000443	Intron (ENSMUST00000237674.1/27411, intron 2 of 21)	18	78100091	78142119	42029	2	-195339	Slc14a1
70762	chr3	86756390	86756814	425	*	16.3362	68.5935	4.19887	3.46e-06	7.64e-05	Intron (ENSMUST00000194759.5/80877, intron 52 of 54)	3	86786151	86920852	134702	2	164038	Dclk2
223513	chr15	41869493	41870139	647	*	90.5097	377.413	4.16986	1.15e-13	1.71e-11	Promoter (<=1kb)	15	41864076	41869720	5645	2	0	Abra
56195	chr3	119325449	119326214	766	*	75.5835	315.173	4.16986	1e-14	1.88e-12	Intron (ENSMUST00000039177.11/99586, intron 20 of 22)	3	119718742	119784466	65725	2	458252	Ptbp2
74051	chr5	5688143	5689619	1477	*	95.0095	396.177	4.16986	7.72e-17	2.16e-14	Intron (ENSMUST00000115426.8/74051, intron 1 of 5)	5	5664829	5694578	29750	2	4959	Steap2
54637	chrX	7733661	7734446	786	*	38.3193	159.786	4.16986	1.92e-12	2.23e-10	Exon (ENSMUST00000033490.12/54648, exon 10 of 10)	20	7726983	7731064	4082	1	6678	Praf2
67543	chr17	9657686	9658017	332	*	13.2691	55.3304	4.16986	1.86e-05	0.000315	Distal Intergenic	17	9666495	9669717	3223	2	11700	Pabpc6
75381	chr1	95722418	95722856	439	*	13.9288	58.0812	4.16986	9.37e-06	0.000177	Distal Intergenic	1	95701184	95716518	15335	2	-5900	4930598F16Rik
328354	chr14	13242804	13243123	320	*	26.3549	109.896	4.16986	1.6e-07	5.4e-06	Intron (ENSMUST00000060526.10/328354, intron 2 of 3)	14	13157388	13284638	127251	2	41515	Gm5087
16911	chr3	144089632	144090181	550	*	33.3589	139.102	4.16986	1.58e-10	1.18e-08	Distal Intergenic	3	144188530	144205220	16691	2	115039	Lmo4
74662	chr4	10171224	10171812	589	*	35.0174	146.018	4.16986	8.43e-11	6.77e-09	Distal Intergenic	4	9915965	9917635	1671	2	-253589	4930448K20Rik
66222	chr13	32828916	32829664	749	*	52.7098	219.793	4.16986	2.71e-14	4.61e-12	Distal Intergenic	13	32842092	32851185	9094	2	21521	Serpinb1a
56040	chr9	61698017	61698212	196	*	6.23332	25.9921	4.16986	0.00419	0.0256	Distal Intergenic	9	61913284	61914542	1259	2	216330	Rplp1
16371	chr13	71611769	71612105	337	*	11.8762	49.5221	4.16986	0.000289	0.00307	Intron (ENSMUST00000221719.1/ENSMUST00000221719.1, intron 1 of 1)	13	71957921	71963723	5803	2	351618	Irx1
110821	chr14	122537973	122538298	326	*	13.4543	56.1028	4.16986	0.000238	0.00261	Intron (ENSMUST00000148172.1/110821, intron 1 of 4)	14	122534324	122891100	356777	1	3649	Pcca
56363	chr1	50537561	50537809	249	*	10.1965	42.5179	4.16986	9.45e-05	0.00122	Distal Intergenic	1	50909962	51187270	277309	1	-372153	Tmeff2
252866	chr8	44147028	44147399	372	*	11.7942	49.18	4.16986	1.91e-05	0.000323	Distal Intergenic	8	43650309	43710049	59741	2	-436979	Adam34
60344	chr2	64421703	64422095	393	*	13.4543	56.1028	4.16986	6.44e-06	0.000129	Distal Intergenic	2	63971507	64098038	126532	2	-323665	Fign
15112	chr2	134252815	134253057	243	*	14.8254	61.8199	4.16986	5.58e-06	0.000115	Distal Intergenic	2	134497361	134554368	57008	2	301311	Hao1
664883	chr12	47219144	47220524	1381	*	20.5348	85.6274	4.16986	2.12e-06	5.04e-05	Distal Intergenic	12	46694517	46818929	124413	2	-400215	Nova1
11800	chr2	95119509	95120007	499	*	20.2521	84.4485	4.16986	1.58e-07	5.34e-06	Distal Intergenic	2	94411682	94438136	26455	2	-681373	Api5
107022	chr18	55786949	55787374	426	*	22.1618	92.4115	4.16986	1.54e-07	5.22e-06	Distal Intergenic	18	56400337	56503792	103456	1	-612963	Gramd3
217294	chr11	112218995	112219688	694	*	22.7848	95.0095	4.16986	1.69e-08	7.51e-07	Distal Intergenic	11	112663927	112781976	118050	2	562288	BC006965
69794	chr8	103339966	103340954	989	*	110.661	461.44	4.16986	2.66e-12	3.02e-10	Exon (ENSMUST00000209324.1/ENSMUST00000209324.1, exon 4 of 4)	8	103343878	103347534	3657	2	6580	1600027J07Rik
70892	chr3	147852936	147853803	868	*	105.42	439.586	4.16986	1.02e-12	1.26e-10	Distal Intergenic	3	146852367	146984009	131643	1	1000569	Ttll7
381126	chr18	21203861	21204405	545	*	45.5696	190.019	4.16986	6.39e-14	1e-11	Intron (ENSMUST00000049260.6/381126, intron 2 of 5)	18	21127201	21300138	172938	2	95733	Garem1
116847	chr1	133940455	133942443	1989	*	382.681	1595.73	4.16986	3.38e-14	5.68e-12	Distal Intergenic	1	133910304	133921414	11111	2	-19041	Prelp
105243940	chr1	62085847	62086947	1101	*	121.938	508.463	4.16986	1.37e-15	3e-13	Intron (ENSMUST00000075374.9/72823, intron 4 of 22)	1	62131195	62136109	4915	2	49162	Pard3bos2
320072	chr3	143246005	143246805	801	*	56.8859	237.207	4.16986	1.29e-15	2.85e-13	Promoter (2-3kb)	3	143243055	143259884	16830	1	2950	A830019L24Rik
56277	chr16	56852708	56853616	909	*	85.0359	354.588	4.16986	1.73e-16	4.5e-14	Intron (ENSMUST00000023435.5/56277, intron 1 of 5)	16	56805161	56886166	81006	2	32550	Tmem45a
76627	chr14	101351475	101352948	1474	*	158.683	661.685	4.16986	2.81e-18	1.06e-15	Distal Intergenic	14	101197690	101200330	2641	2	-151145	Prr30
218138	chr13	32498063	32498822	760	*	92.4115	385.343	4.16986	3.41e-19	1.47e-16	Distal Intergenic	13	31819579	32338740	519162	2	-159323	Gmds
16068	chr7	102032796	102033007	212	*	5.65685	23.5883	4.16986	0.00485	0.0286	Intron (ENSMUST00000096639.11/75212, intron 4 of 8)	7	102014885	102018690	3806	2	-14106	Il18bp
64075	chr12	81019301	81019547	247	*	6.63456	27.6652	4.16986	0.00184	0.0135	Distal Intergenic	12	81026808	81186414	159607	1	-7261	Smoc1
269437	chr3	63860453	63860702	250	*	16.9123	70.5219	4.16986	5.66e-05	0.000796	Intron (ENSMUST00000177143.7/269437, intron 2 of 22)	3	63696234	63899472	203239	2	38770	Plch1
64697	chr19	12693533	12694047	515	*	20.6776	86.2229	4.16986	3.02e-06	6.81e-05	Promoter (1-2kb)	19	12695786	12719902	24117	1	-1739	Keg1
74693	chr3	73566503	73567021	519	*	29.8571	124.5	4.16986	2.51e-07	7.95e-06	Intron (ENSMUST00000192642.1/626082, intron 4 of 4)	3	73351206	73481651	130446	2	-84852	4930509J09Rik
17156	chr3	100731476	100732234	759	*	23.1029	96.3358	4.16986	4.95e-08	1.92e-06	Distal Intergenic	3	100562208	100685503	123296	2	-45973	Man1a2
18783	chr1	149806684	149807340	657	*	26.7228	111.43	4.16986	1.64e-08	7.31e-07	Distal Intergenic	1	149829618	149961290	131673	2	153950	Pla2g4a
68196	chr8	119159795	119160175	381	*	43.4113	181.019	4.16986	1.28e-12	1.54e-10	Intron (ENSMUST00000117160.1/12554, intron 7 of 13)	8	119344488	119348922	4435	1	-184313	Hsbp1
19255	chr18	67737165	67737636	472	*	16	66.7178	4.16986	1.16e-06	2.98e-05	Distal Intergenic	18	67665511	67724595	59085	2	-12570	Ptpn2
71227	chr1	83159560	83160173	614	*	36.7583	153.277	4.16986	8.25e-12	8.37e-10	Promoter (<=1kb)	1	83159752	83210574	50823	1	0	Daw1
105245	chr13	38551956	38552579	624	*	82.1393	342.509	4.16986	7.7e-05	0.00103	Distal Intergenic	13	38500079	38528824	28746	2	-23132	Txndc5
27273	chr6	5495775	5497222	1448	*	199.466	831.746	4.16986	6.96e-14	1.09e-11	Promoter (<=1kb)	6	5483351	5496309	12959	2	0	Pdk4
103149	chr10	75378321	75379236	916	*	106.153	442.643	4.16986	5.46e-14	8.68e-12	Intron (ENSMUST00000145890.7/68778, intron 6 of 8)	10	75401115	75441679	40565	1	-21879	Upb1
23871	chr9	32699296	32700999	1704	*	166.572	694.581	4.16986	4.98e-15	9.88e-13	Intron (ENSMUST00000183879.1/23871, intron 3 of 3)	9	32636221	32757820	121600	1	63075	Ets1
382075	chr9	56854256	56854695	440	*	17.8766	74.5429	4.16986	3.47e-07	1.05e-05	Intron (ENSMUST00000215694.1/382075, intron 1 of 5)	9	56848659	56864679	16021	2	9984	Odf3l1
102633941	chr16	95398379	95399560	1182	*	300.246	1251.98	4.16986	5.57e-16	1.31e-13	Intron (ENSMUST00000233881.1/13876, intron 3 of 10)	16	95183639	95355676	172038	2	-42703	Gm31641
75471	chr4	39672264	39672957	694	*	36.2523	150.123	4.14106	7.9e-10	5.02e-08	Distal Intergenic	4	39450295	39451776	1482	1	221969	1700009N14Rik
71678	chr1	183307195	183308206	1012	*	67.6492	280.139	4.14106	1.15e-12	1.4e-10	Intron (ENSMUST00000109166.7/108909, intron 4 of 9)	1	183276352	183297269	20918	2	-9926	Brox
12402	chr9	44212083	44212838	756	*	136.239	564.175	4.14106	1.22e-16	3.27e-14	Intron (ENSMUST00000206720.1/12402, intron 1 of 15)	9	44142976	44234049	91074	2	21211	Cbl
276891	chr11	46803835	46805058	1224	*	160.898	666.287	4.14106	3.85e-17	1.15e-14	Distal Intergenic	11	46810800	46844332	33533	1	-5742	Timd4
69794	chr8	103259581	103261651	2071	*	205.074	849.223	4.14106	9.8e-19	3.91e-16	Distal Intergenic	8	103343878	103347534	3657	2	85883	1600027J07Rik
75084	chr18	57552154	57553027	874	*	129.787	537.455	4.14106	3.62e-21	2.25e-18	Promoter (<=1kb)	18	57373455	57552397	178943	2	0	4930511M06Rik
30935	chr1	156676223	156676502	280	*	7.06162	29.2426	4.14106	0.00587	0.0331	Promoter (1-2kb)	1	156653617	156674356	20740	2	-1867	Tor3a
71096	chr1	9157196	9157401	206	*	6.40856	26.5382	4.14106	0.003	0.0198	Intron (ENSMUST00000132064.7/71096, intron 2 of 19)	1	8361475	9299878	938404	2	142477	Sntg1
57756	chr4	25199642	25200464	823	*	21.7057	89.8845	4.14106	2.65e-07	8.34e-06	3' UTR	4	25199908	25242876	42969	2	42412	Fhl5
225326	chr18	30628903	30629366	464	*	42.8137	177.294	4.14106	1.33e-08	6.1e-07	Distal Intergenic	18	30272747	30348126	75380	1	356156	Pik3c3
18074	chr14	19752213	19752690	478	*	29.6508	122.786	4.14106	9.7e-09	4.62e-07	Promoter (<=1kb)	14	19751265	19811787	60523	1	948	Nid2
67255	chr6	116628465	116629259	795	*	42.2243	174.853	4.14106	9e-11	7.17e-09	Promoter (<=1kb)	6	116624016	116628999	4984	2	0	Zfp422
269132	chr1	152472231	152472579	349	*	11.5514	47.8352	4.14106	0.00023	0.00254	Intron (ENSMUST00000127586.7/269132, intron 3 of 13)	1	152399830	152510695	110866	1	72401	Colgalt2
72605	chr11	93461005	93461306	302	*	13.2691	54.9482	4.14106	4.39e-05	0.000645	Intron (ENSMUST00000107861.7/72605, intron 4 of 4)	11	93098028	93601749	503722	1	362977	Car10
276891	chr11	46846763	46847018	256	*	14.5203	60.1295	4.14106	2.4e-06	5.59e-05	Distal Intergenic	11	46810800	46844332	33533	1	35963	Timd4
78931	chr18	68969383	68969646	264	*	14.9285	61.8199	4.14106	1.79e-06	4.35e-05	Distal Intergenic	18	68889487	68951528	62042	2	-17855	4930546C10Rik
210530	chr16	26099252	26099827	576	*	43.4113	179.769	4.14106	4.57e-12	4.91e-10	Intron (ENSMUST00000039990.5/210530, intron 1 of 14)	16	25959288	26105784	146497	2	5957	P3h2
56079	chr4	66425588	66426335	748	*	67.1819	278.204	4.14106	0.000172	0.002	Distal Intergenic	4	65380803	66404611	1023809	2	-20977	Astn2
207521	chr19	12509885	12510418	534	*	21.8566	90.5097	4.14106	3.14e-06	7.05e-05	Distal Intergenic	19	12466338	12501454	35117	2	-8431	Dtx4
18736	chr16	65386655	65387266	612	*	22.4711	93.0542	4.14106	1.23e-08	5.7e-07	Distal Intergenic	16	65520511	65535005	14495	1	-133245	Pou1f1
11856	chrX	168904748	168905328	581	*	26.9087	111.43	4.14106	5.8e-09	2.94e-07	Intron (ENSMUST00000033721.12/11856, intron 1 of 12)	20	168795099	169304435	509337	1	109649	Arhgap6
72432	chr18	43907454	43908523	1070	*	57.2816	237.207	4.14106	8.12e-15	1.55e-12	Intron (ENSMUST00000236394.1/ENSMUST00000236394.1, intron 1 of 1)	18	43963235	44022501	59267	1	-54712	Spink5
211896	chr2	104773818	104774077	260	*	6.9163	28.6408	4.14106	0.00353	0.0225	Intron (ENSMUST00000117237.1/99003, intron 7 of 11)	2	104721784	104742878	21095	2	-30940	Depdc7
69347	chr3	6826605	6826839	235	*	6.6807	27.6652	4.14106	0.00163	0.0123	Distal Intergenic	3	6615418	6620443	5026	2	-206162	1700008P02Rik
67932	chr14	58787072	58787439	368	*	9.44794	39.1245	4.14106	0.000883	0.00756	Distal Intergenic	14	59133040	59142893	9854	2	355454	1700129C05Rik
105559	chr14	120366817	120367241	425	*	7.31065	30.2738	4.14106	0.000867	0.00745	Intron (ENSMUST00000088419.12/105559, intron 2 of 8)	14	120275669	120431697	156029	1	91148	Mbnl2
19289	chr9	65136293	65136657	365	*	12.295	50.9143	4.14106	0.000297	0.00313	3' UTR	9	65141189	65185872	44684	1	-4532	Igdcc3
102465181	chr1	83857632	83857958	327	*	16.3362	67.6492	4.14106	2.39e-05	0.000389	Intron (ENSMUST00000189405.6/ENSMUST00000189405.6, intron 2 of 4)	1	84218849	84218961	113	2	361003	Mir6353
14348	chr4	26045067	26045648	582	*	19.9733	82.7106	4.14106	7.73e-06	0.000151	Distal Intergenic	4	25609332	25800244	190913	2	-244823	Fut9
13869	chr1	68142418	68142856	439	*	19.0273	78.7932	4.14106	4.4e-07	1.3e-05	Intron (ENSMUST00000119142.7/13869, intron 20 of 27)	1	68032186	69108059	1075874	2	965203	Erbb4
109254	chr13	41800943	41801649	707	*	24.59	101.829	4.14106	2.16e-08	9.31e-07	Exon (ENSMUST00000154159.1/ENSMUST00000154159.1, exon 1 of 2)	13	41763148	41847684	84537	2	46035	Adtrp
73009	chr18	76067051	76067891	841	*	94.3532	390.722	4.14106	7.9e-13	9.99e-11	Intron (ENSMUST00000058997.14/207259, intron 3 of 4)	18	76091557	76098471	6915	2	30580	2900057B20Rik
15285	chr5	29492086	29492758	673	*	93.0542	385.343	4.14106	4.42e-17	1.3e-14	Distal Intergenic	5	29473034	29478470	5437	2	-13616	Mnx1
319752	chr7	61414611	61415074	464	*	27.8576	115.36	4.14106	0.00473	0.0281	Distal Intergenic	7	61529871	61615327	85457	2	200253	B230209E15Rik
319849	chr6	32329899	32330957	1059	*	75.0614	310.834	4.14106	1.32e-15	2.92e-13	Intron (ENSMUST00000115096.3/243743, intron 3 of 31)	6	32511073	32515576	4504	1	-180116	Plxna4os1
791074	chr16	93380820	93383333	2514	*	265.028	1097.5	4.14106	1.19e-16	3.2e-14	Distal Intergenic	16	93369720	93369816	97	1	11100	Mir802
72780	chr10	29603504	29603806	303	*	15.8895	65.3448	4.11246	1.13e-05	0.000207	Intron (ENSMUST00000215560.1/ENSMUST00000215560.1, intron 1 of 1)	10	29452416	29535867	83452	2	-67637	Rspo3
329780	chr3	156210850	156211207	358	*	24.9333	102.537	4.11246	6.27e-08	2.37e-06	Distal Intergenic	3	155976354	156008592	32239	1	234496	9330178D15Rik
19784	chr3	22745081	22745702	622	*	44.3235	182.278	4.11246	2.38e-09	1.34e-07	Distal Intergenic	3	22251374	22251663	290	1	493707	Rprl2
18708	chr13	101524158	101524612	455	*	60.1295	247.28	4.11246	2.16e-10	1.57e-08	Distal Intergenic	13	101680563	101768217	87655	2	243605	Pik3r1
20840	chr9	111699984	111700543	560	*	40.5042	166.572	4.11246	8.09e-11	6.52e-09	Distal Intergenic	9	111561437	111690348	128912	2	-9636	Stac
13134	chr14	98246360	98246952	593	*	53.4456	219.793	4.11246	3.36e-11	2.93e-09	Distal Intergenic	14	97786853	98169765	382913	2	-76595	Dach1
320078	chr1	170643848	170645025	1178	*	218.275	897.644	4.11246	1e-16	2.73e-14	Promoter (<=1kb)	1	170644532	170682789	38258	1	0	Olfml2b
12562	chr8	103969988	103971816	1829	*	369.646	1520.15	4.11246	7.63e-17	2.14e-14	Distal Intergenic	8	104101625	104144511	42887	1	-129809	Cdh5
229937	chr3	145552698	145552958	261	*	5.02805	20.6776	4.11246	0.00961	0.0481	Distal Intergenic	3	145576205	145604795	28591	1	-23247	Znhit6
622301	chrX	37671575	37671903	329	*	9.98664	41.0696	4.11246	0.000237	0.0026	Promoter (1-2kb)	20	37668989	37673277	4289	2	1374	Rhox2h
110886	chr7	57538623	57538949	327	*	12.5533	51.6251	4.11246	0.000129	0.00158	Intron (ENSMUST00000085240.10/14402, intron 1 of 9)	7	57407672	57510059	102388	2	-28564	Gabra5
12338	chrX	143823467	143823682	216	*	12.042	49.5221	4.11246	2.13e-05	0.000353	Intron (ENSMUST00000087316.5/12338, intron 1 of 12)	20	143802231	143827414	25184	2	3732	Capn6
225326	chr18	30754421	30755524	1104	*	153.277	630.346	4.11246	3.05e-15	6.25e-13	Distal Intergenic	18	30272747	30348126	75380	1	481674	Pik3c3
75239	chr7	113166899	113168057	1159	*	103.968	427.565	4.11246	6.72e-17	1.91e-14	Distal Intergenic	7	113100168	113142023	41856	2	-24876	4930543E12Rik
68016	chr4	48660553	48661516	964	*	101.829	418.766	4.11246	7.96e-18	2.71e-15	Promoter (1-2kb)	4	48663514	48673502	9989	1	-1998	Cavin4
68770	chr5	20087193	20087406	214	*	5.35171	22.0087	4.11246	0.00509	0.0297	Intron (ENSMUST00000197354.4/50791, intron 3 of 21)	5	20758663	20882124	123462	2	794718	Phtf2
241568	chr2	97778012	97778282	271	*	5.20537	21.4068	4.11246	0.00489	0.0288	Distal Intergenic	2	96318169	97631666	1313498	1	1459843	Lrrc4c
78252	chr9	48258135	48258325	191	*	8.57419	35.261	4.11246	0.00157	0.0119	Intron (ENSMUST00000216998.1/244853, intron 2 of 8)	9	48318006	48353454	35449	2	95129	Nxpe2
16000	chr10	87876642	87876873	232	*	7.88986	32.4467	4.11246	0.00144	0.0111	Intron (ENSMUST00000122386.7/16000, intron 3 of 4)	10	87858265	87937042	78778	1	18377	Igf1
433882	chr5	42566078	42566254	177	*	6.77396	27.8576	4.11246	0.000979	0.00821	Distal Intergenic	5	42067960	42216798	148839	1	498118	Gm16223
73872	chr4	5486919	5487602	684	*	22.6274	93.0542	4.11246	6.89e-07	1.91e-05	Distal Intergenic	4	5632328	5642284	9957	1	-144726	4930423M02Rik
100503019	chr9	74721904	74722249	346	*	20.9663	86.2229	4.11246	7.3e-08	2.71e-06	Distal Intergenic	9	74847983	74891476	43494	1	-125734	Gm16551
213436	chrX	106845941	106847532	1592	*	49.5221	203.657	4.11246	5.05e-09	2.61e-07	Distal Intergenic	20	106837082	106840644	3563	2	-5297	Rtl3
210757	chr10	28694876	28695283	408	*	34.5353	142.025	4.11246	2.54e-10	1.81e-08	Intron (ENSMUST00000060409.12/210757, intron 1 of 4)	10	28668360	28883818	215459	1	26516	Themis
102639396	chr10	100700646	100701099	454	*	8.11168	33.3589	4.11246	0.00152	0.0116	Distal Intergenic	10	100707535	100741635	34101	2	40536	Gm35722
18213	chr7	78045233	78045668	436	*	9.38268	38.5859	4.11246	0.000398	0.00397	Distal Intergenic	7	78175959	78578408	402450	2	532740	Ntrk3
74284	chr12	74238773	74239128	356	*	15.0324	61.8199	4.11246	6.2e-05	0.00086	Intron (ENSMUST00000221220.1/238266, intron 6 of 6)	12	74284242	74295945	11704	1	-45114	1700086L19Rik
330908	chr9	27834961	27835558	598	*	11.7127	48.1679	4.11246	3.17e-05	0.000494	Intron (ENSMUST00000115243.8/330908, intron 1 of 7)	9	27790947	28925410	1134464	1	44014	Opcml
78110	chr16	69764526	69764833	308	*	15.0324	61.8199	4.11246	3.1e-05	0.000483	Distal Intergenic	16	69796135	69800381	4247	2	35548	4930428D20Rik
723967	chr13	83739820	83740378	559	*	15.6707	64.4452	4.11246	8.34e-06	0.00016	Promoter (1-2kb)	13	83738814	83738885	72	1	1006	Mir9-2
71435	chr2	20679442	20679833	392	*	17.0299	70.0348	4.11246	1.67e-06	4.09e-05	Intron (ENSMUST00000114610.7/208618, intron 5 of 7)	2	20847919	20968881	120963	2	289048	Arhgap21
319981	chr6	50940698	50940948	251	*	16	65.7993	4.11246	1.27e-06	3.24e-05	Distal Intergenic	6	50776115	50815033	38919	1	164583	C530044C16Rik
11515	chr16	4423434	4423989	556	*	43.4113	178.527	4.11246	7.86e-10	5e-08	Promoter (2-3kb)	16	4287529	4420498	132970	2	-2936	Adcy9
628324	chr3	90552304	90552629	326	*	8.33973	34.2968	4.11246	0.000645	0.00586	Distal Intergenic	3	90560363	90591531	31169	1	-7734	S100a2
212943	chr9	85496903	85497523	621	*	22.4711	92.4115	4.11246	1.11e-06	2.88e-05	Distal Intergenic	9	85320439	85327348	6910	2	-169555	Tent5a
14247	chr9	32518374	32519822	1449	*	219.793	903.888	4.11246	3.13e-13	4.31e-11	Intron (ENSMUST00000016231.13/14247, intron 1 of 8)	9	32422204	32542861	120658	2	23039	Fli1
73363	chr1	184260729	184261776	1048	*	95.0095	390.722	4.11246	2.93e-13	4.05e-11	Distal Intergenic	1	184033030	184034301	1272	2	-226428	1700056E22Rik
71062	chr11	63058253	63059240	988	*	79.8932	328.557	4.11246	1.68e-15	3.63e-13	Promoter (2-3kb)	11	63061654	63094964	33311	1	-2414	Tekt3
56187	chr14	55724127	55725350	1224	*	164.279	675.588	4.11246	2.3e-17	7.14e-15	Promoter (1-2kb)	14	55715416	55722263	6848	2	-1864	Rabggta
14261	chr1	162880087	162880267	181	*	4.95883	20.393	4.11246	0.00594	0.0334	Intron (ENSMUST00000045902.12/55990, intron 7 of 8)	1	162829561	162866610	37050	2	-13477	Fmo1
56336	chr2	167294835	167295200	366	*	13.8326	56.8859	4.11246	2.68e-05	0.00043	Distal Intergenic	2	167298444	167349183	50740	2	53983	B4galt5
231225	chr5	44401431	44401729	299	*	13.8326	56.8859	4.11246	5.21e-06	0.000108	Distal Intergenic	5	44175154	44226626	51473	2	-174805	Tapt1
11489	chr7	134061654	134062186	533	*	29.0406	119.428	4.11246	3.23e-08	1.32e-06	Intron (ENSMUST00000067680.10/11489, intron 3 of 22)	7	133883199	134232146	348948	2	169960	Adam12
102636207	chr12	43470703	43471437	735	*	58.0812	238.856	4.11246	1.92e-10	1.41e-08	Distal Intergenic	12	42966884	43034217	67334	2	-436486	Gm33340
14660	chr1	52158493	52159343	851	*	76.1093	312.996	4.11246	5.8e-11	4.82e-09	3' UTR	1	52163448	52233232	69785	2	73889	Gls
330450	chr6	147975520	147976370	851	*	63.5579	261.379	4.11246	9.85e-12	9.73e-10	Distal Intergenic	6	148047259	148182758	135500	1	-70889	Far2
100526516	chr10	101755591	101756633	1043	*	148.056	608.874	4.11246	6.37e-14	9.99e-12	Intron (ENSMUST00000146230.7/67569, intron 1 of 2)	10	101772692	101772772	81	1	-16059	Mir3059
56506	chr9	54548488	54550002	1515	*	112.986	464.65	4.11246	2.26e-19	1.01e-16	Exon (ENSMUST00000041901.6/56506, exon 3 of 6)	9	54544794	54560218	15425	2	10216	Cib2
103554	chr11	30733274	30733933	660	*	31.5594	129.787	4.11246	1.69e-07	5.65e-06	Distal Intergenic	11	30771726	30880361	108636	1	-37793	Psme4
101056138	chr6	6309658	6311335	1678	*	439.586	1795.29	4.08405	1.24e-12	1.5e-10	Intron (ENSMUST00000176283.7/101056138, intron 1 of 4)	6	6248659	6378675	130017	1	60999	Gm20619
72789	chr3	66574132	66574915	784	*	24.0839	98.36	4.08405	0.00983	0.0489	Distal Intergenic	3	66053558	66296837	243280	2	-277295	Veph1
77422	chr18	56973947	56974266	320	*	9.18959	37.5307	4.08405	0.00238	0.0166	Promoter (1-2kb)	18	56955833	56975368	19536	2	1102	C330018D20Rik
75877	chr10	38136013	38136654	642	*	20.1122	82.1393	4.08405	4.43e-07	1.3e-05	Distal Intergenic	10	38175780	38181903	6124	1	-39126	4930591E09Rik
105245	chr13	38545154	38545807	654	*	22.0087	89.8845	4.08405	2.74e-08	1.14e-06	Distal Intergenic	13	38500079	38528824	28746	2	-16330	Txndc5
75084	chr18	57550916	57551649	734	*	31.125	127.116	4.08405	4.23e-10	2.85e-08	Promoter (<=1kb)	18	57373455	57552397	178943	2	748	4930511M06Rik
69347	chr3	6805461	6806598	1138	*	50.5626	206.5	4.08405	4.82e-14	7.77e-12	Distal Intergenic	3	6615418	6620443	5026	2	-185018	1700008P02Rik
215114	chr5	135505400	135505752	353	*	17.6305	72.0037	4.08405	1e-06	2.63e-05	Intron (ENSMUST00000060311.11/215114, intron 1 of 30)	5	135406531	135545120	138590	2	39368	Hip1
791361	chr12	14584007	14584388	382	*	6.82108	27.8576	4.08405	0.00462	0.0276	Distal Intergenic	12	14261534	14285725	24192	1	322473	Gm16497
73181	chr14	55813108	55813321	214	*	7.72749	31.5594	4.08405	0.000563	0.00525	Distal Intergenic	14	55823144	55833943	10800	1	-9823	Nfatc4
60344	chr2	64248109	64248318	210	*	8.45614	34.5353	4.08405	0.000547	0.00513	Distal Intergenic	2	63971507	64098038	126532	2	-150071	Fign
56277	chr16	56884780	56885256	477	*	13.2691	54.1917	4.08405	0.000117	0.00145	Promoter (<=1kb)	16	56805161	56886166	81006	2	910	Tmem45a
67319	chr9	57202302	57202554	253	*	11.6318	47.5048	4.08405	6.59e-05	0.000905	Distal Intergenic	9	57175275	57186108	10834	1	27027	1700041C23Rik
239318	chr15	4498076	4498392	317	*	18.1261	74.028	4.08405	1.05e-05	0.000194	Intron (ENSMUST00000130332.1/239318, intron 2 of 2)	15	4375491	4575553	200063	1	122585	Plcxd3
12161	chr13	38297772	38298146	375	*	21.8566	89.2636	4.08405	4.93e-06	0.000104	Distal Intergenic	13	38345107	38500302	155196	1	-46961	Bmp6
225471	chr18	46595614	46595968	355	*	23.9176	97.6806	4.08405	1.64e-07	5.51e-06	Promoter (1-2kb)	18	46557291	46597314	40024	2	1346	Ticam2
67355	chr14	61327596	61328465	870	*	58.892	240.518	4.08405	8.76e-11	7e-09	Distal Intergenic	14	61292980	61318146	25167	2	-9450	1700109G14Rik
225207	chr18	13788908	13790575	1668	*	53.8174	219.793	4.08405	2.3e-11	2.08e-09	Intron (ENSMUST00000025288.8/225207, intron 5 of 7)	18	13687013	13972787	285775	2	182212	Zfp521
381498	chr3	157358742	157359293	552	*	45.5696	186.108	4.08405	7.39e-12	7.57e-10	Distal Intergenic	3	157527515	157534090	6576	2	174797	4930592C13Rik
17470	chr16	45408378	45409364	987	*	93.7015	382.681	4.08405	3.88e-14	6.42e-12	Promoter (<=1kb)	16	45382135	45409053	26919	2	0	Cd200
102465635	chr7	31017087	31018277	1191	*	190.019	776.047	4.08405	2.54e-14	4.37e-12	Distal Intergenic	7	31040258	31040317	60	2	22040	Mir7050
71458	chrX	12132575	12136202	3628	*	369.646	1509.65	4.08405	1.98e-15	4.22e-13	Exon (ENSMUST00000209776.1/71458, exon 4 of 5)	20	12036740	12160355	123616	2	24153	Bcor
68318	chr9	66876558	66877733	1176	*	99.0442	404.501	4.08405	1.36e-15	2.98e-13	Intron (ENSMUST00000041139.8/235442, intron 1 of 7)	9	66814994	66834726	19733	2	-41832	Aph1c
70935	chr5	17116084	17116624	541	*	123.64	504.951	4.08405	1.32e-16	3.52e-14	Distal Intergenic	5	17476098	17480936	4839	1	-359474	Speer4f1
242443	chr4	50403193	50404656	1464	*	156.498	639.145	4.08405	2.06e-17	6.44e-15	Distal Intergenic	4	49661611	49845744	184134	2	-557449	Grin3a
225207	chr18	13620748	13621939	1192	*	119.428	487.751	4.08405	2.92e-19	1.29e-16	Distal Intergenic	18	13687013	13972787	285775	2	350848	Zfp521
69726	chr1	179107291	179107522	232	*	6.58873	26.9087	4.08405	0.00245	0.0169	Intron (ENSMUST00000128302.7/69726, intron 5 of 11)	1	178951960	179518041	566082	2	410519	Smyd3
30951	chr11	119037557	119037767	211	*	9.44794	38.5859	4.08405	0.00255	0.0174	3' UTR	11	119036305	119040969	4665	2	3202	Cbx8
74071	chr6	145585159	145585484	326	*	11.7942	48.1679	4.08405	8.86e-05	0.00116	Intron (ENSMUST00000148739.7/74071, intron 1 of 10)	6	145365134	145614273	249140	2	28789	Lmntd1
102466638	chr3	137785290	137785597	308	*	11.8762	48.5029	4.08405	1.91e-05	0.000322	Promoter (1-2kb)	3	137783535	137783615	81	2	-1675	Mir6380
77531	chr10	90329816	90330117	302	*	14.9285	60.9688	4.08405	1.26e-05	0.000226	Intron (ENSMUST00000183156.7/77531, intron 11 of 25)	10	89873509	90973300	1099792	1	456307	Anks1b
100504026	chr7	68277054	68277426	373	*	15.2422	62.2499	4.08405	5.97e-06	0.000122	Promoter (<=1kb)	7	68266339	68276594	10256	2	-460	Gm16157
232878	chr7	12903479	12904167	689	*	43.4113	177.294	4.08405	4.34e-08	1.71e-06	5' UTR	7	12897815	12909083	11269	1	5664	Zscan22
66815	chr3	129964582	129965169	588	*	32	130.69	4.08405	4.79e-09	2.49e-07	Intron (ENSMUST00000029624.14/66815, intron 1 of 7)	3	129914960	129970206	55247	2	5037	Mcub
70784	chr9	65398273	65398773	501	*	34.5353	141.044	4.08405	4.62e-09	2.41e-07	Promoter (<=1kb)	9	65398506	65414853	16348	1	0	Rasl12
81004	chr3	21761782	21762320	539	*	27.8576	113.772	4.08405	4.01e-09	2.13e-07	Intron (ENSMUST00000191725.1/ENSMUST00000191725.1, intron 2 of 2)	3	22076652	22216594	139943	1	-314332	Tbl1xr1
171281	chr12	84046862	84047426	565	*	37.5307	153.277	4.08405	2.68e-09	1.49e-07	3' UTR	12	84038935	84060402	21468	1	7927	Acot3
242523	chr4	89691192	89691749	558	*	36.5044	149.086	4.08405	1.3e-10	9.94e-09	Exon (ENSMUST00000131576.1/242523, exon 2 of 2)	4	89679436	89694772	15337	1	11756	Dmrta1
12843	chr6	4416444	4417786	1343	*	127.116	519.147	4.08405	8.66e-12	8.73e-10	Distal Intergenic	6	4504814	4541544	36731	1	-87028	Col1a2
75769	chr3	117501750	117503077	1328	*	50.2134	205.074	4.08405	7.56e-13	9.61e-11	Distal Intergenic	3	117574836	117689507	114672	1	-71759	Plppr5
69784	chr10	83861063	83862260	1198	*	257.781	1052.79	4.08405	2.01e-13	2.85e-11	Distal Intergenic	10	83722865	83762762	39898	1	138198	1500009L16Rik
67872	chr7	130574199	130575059	861	*	71.0124	290.018	4.08405	3.51e-14	5.88e-12	Promoter (1-2kb)	7	130532526	130573118	40593	2	-1081	Nsmce4a
320203	chr13	83720819	83721969	1151	*	106.153	433.534	4.08405	2.15e-16	5.47e-14	Promoter (<=1kb)	13	83721381	83872680	151300	1	0	C130071C03Rik
11304	chr3	122077947	122078961	1015	*	245.572	995.999	4.05584	1.57e-13	2.28e-11	Intron (ENSMUST00000013995.12/11304, intron 6 of 49)	3	122044443	122180123	135681	1	33504	Abca4
16150	chr8	22726976	22727253	278	*	24.2515	98.36	4.05584	6.8e-08	2.55e-06	Distal Intergenic	8	22659212	22706589	47378	2	-20387	Ikbkb
68203	chr13	52338952	52339869	918	*	207.937	843.357	4.05584	3.43e-12	3.8e-10	Distal Intergenic	13	52504380	52531279	26900	2	191410	Diras2
98388	chr1	38897414	38898314	901	*	78.7932	319.573	4.05584	1.69e-14	3.03e-12	Promoter (<=1kb)	1	38863867	38898161	34295	2	0	Chst10
225207	chr18	14028080	14030241	2162	*	349.706	1418.35	4.05584	2.86e-15	5.91e-13	Distal Intergenic	18	13687013	13972787	285775	2	-55293	Zfp521
331003	chr9	92762450	92762760	311	*	8.63383	35.0174	4.05584	0.00314	0.0205	Intron (ENSMUST00000188610.1/331003, intron 1 of 4)	9	92717456	92795711	78256	1	44994	4933400C23Rik
268902	chr16	74628474	74628679	206	*	15.5625	63.1189	4.05584	1.89e-05	0.000319	Distal Intergenic	16	73891839	74411825	519987	2	-216649	Robo2
238988	chr14	27837647	27837978	332	*	24.0839	97.6806	4.05584	4.13e-08	1.64e-06	Intron (ENSMUST00000210135.1/238988, intron 4 of 19)	14	27622428	28478537	856110	1	215219	Erc2
11489	chr7	134028357	134028932	576	*	40.7859	165.421	4.05584	1.44e-08	6.54e-07	Intron (ENSMUST00000067680.10/11489, intron 3 of 22)	7	133883199	134232146	348948	2	203214	Adam12
73205	chr4	35567328	35568010	683	*	26.3549	106.891	4.05584	9.21e-09	4.42e-07	Distal Intergenic	4	35191285	35226175	34891	2	-341153	C9orf72
102465890	chr12	94509566	94510275	710	*	51.2685	207.937	4.05584	1.5e-13	2.2e-11	Distal Intergenic	12	93927338	93927464	127	1	582228	Mir8099-1
75739	chr18	7615953	7616294	342	*	5.06303	20.5348	4.05584	0.00509	0.0297	Intron (ENSMUST00000115869.3/75739, intron 1 of 16)	18	7347959	7626866	278908	2	10572	Mpp7
333605	chrX	167984809	167985249	441	*	32.4467	131.599	4.05584	3.11e-09	1.69e-07	Intron (ENSMUST00000112147.8/333605, intron 3 of 19)	20	167471309	168577231	1105923	2	591982	Frmpd4
70917	chr13	113547893	113548067	175	*	6.19026	25.1067	4.05584	0.00275	0.0185	Intron (ENSMUST00000225395.1/ENSMUST00000225395.1, intron 1 of 5)	13	113446288	113502844	56557	2	-45049	4921509O07Rik
269152	chr1	178999721	179000589	869	*	196.72	797.865	4.05584	7.91e-05	0.00105	Intron (ENSMUST00000128302.7/69726, intron 10 of 11)	1	178529125	178939200	410076	1	470596	Kif26b
20541	chr17	81669632	81670545	914	*	46.5271	188.706	4.05584	1.3e-11	1.24e-09	5' UTR	17	81373105	81738377	365273	2	67832	Slc8a1
70178	chr7	84227659	84229509	1851	*	53.4456	216.767	4.05584	8.87e-14	1.36e-11	Intron (ENSMUST00000207963.1/ENSMUST00000207963.1, intron 2 of 2)	7	84109356	84151893	42538	2	-75766	Abhd17c
70568	chr4	19441290	19442274	985	*	200.854	814.629	4.05584	4.63e-14	7.51e-12	Intron (ENSMUST00000102999.1/30952, intron 13 of 17)	4	19519254	19570108	50855	2	127834	Cpne3
407821	chr11	5432420	5432652	233	*	7.01285	28.443	4.05584	0.00283	0.019	Intron (ENSMUST00000109867.7/407821, intron 1 of 8)	11	5276324	5444847	168524	2	12195	Znrf3
240476	chr18	84600595	84600977	383	*	10.9283	44.3235	4.05584	0.000304	0.00319	Distal Intergenic	18	84128027	84589725	461699	2	-10870	Zfp407
67102	chr16	78732716	78732951	236	*	12.996	52.7098	4.05584	0.000152	0.0018	Distal Intergenic	16	78540338	78576708	36371	2	-156008	D16Ertd472e
50799	chr6	6230912	6231439	528	*	76.1093	308.687	4.05584	6.1e-05	0.000846	Distal Intergenic	6	6041218	6217173	175956	2	-13739	Slc25a13
66732	chr14	95290607	95291320	714	*	12.4666	50.5626	4.05584	3.27e-05	0.000506	Distal Intergenic	14	95881254	95882780	1527	1	-589934	Spertl
211556	chr3	127848100	127848404	305	*	17.8766	72.5046	4.05584	2.55e-05	0.000412	Distal Intergenic	3	127807007	127837523	30517	2	-10577	Ap1ar
240216	chr18	36699542	36699930	389	*	16.5642	67.1819	4.05584	2.27e-06	5.33e-05	Distal Intergenic	18	36684923	36695925	11003	2	-3617	E230025N22Rik
330188	chr5	122145087	122146923	1837	*	81.5719	330.842	4.05584	1.63e-10	1.22e-08	Distal Intergenic	5	122108040	122138957	30918	2	-6130	Ccdc63
14284	chr5	32159259	32161617	2359	*	448.822	1820.35	4.05584	1.99e-11	1.83e-09	Distal Intergenic	5	32135801	32157842	22042	1	23458	Fosl2
233274	chr7	55638416	55638794	379	*	58.0812	235.568	4.05584	7.78e-12	7.91e-10	Distal Intergenic	7	55768178	55778925	10748	1	-129384	Siglech
435350	chr13	33823396	33823973	578	*	60.5477	245.572	4.05584	1.65e-12	1.95e-10	Distal Intergenic	13	33832345	33843408	11064	2	19435	Serpinb6e
16449	chr2	137598012	137598698	687	*	141.044	572.051	4.05584	8.64e-13	1.08e-10	Distal Intergenic	2	137081456	137116644	35189	2	-481368	Jag1
12829	chr1	82586484	82587588	1105	*	117.784	477.713	4.05584	2.17e-13	3.06e-11	Promoter (<=1kb)	1	82448423	82586849	138427	2	0	Col4a4
735279	chr6	36516827	36517685	859	*	76.6386	310.834	4.05584	1.18e-14	2.2e-12	Intron (ENSMUST00000172278.7/243764, intron 2 of 2)	6	36421742	36421825	84	1	95085	Mir490
53603	chr18	32817677	32819062	1386	*	71.0124	288.015	4.05584	5.79e-16	1.35e-13	Promoter (2-3kb)	18	32815383	32819797	4415	1	2294	Tslp
226791	chr1	185886759	185887458	700	*	157.586	639.145	4.05584	2.64e-18	1e-15	Distal Intergenic	1	186087731	186117310	29580	2	229852	Lyplal1
235130	chr9	30896539	30897412	874	*	128	519.147	4.05584	7.62e-16	1.75e-13	Downstream (1-2kb)	9	30899155	30922452	23298	2	25040	Adamts15
212390	chr4	24792388	24792910	523	*	17.7531	72.0037	4.05584	1.17e-05	0.000213	Exon (ENSMUST00000142373.1/ENSMUST00000142373.1, exon 1 of 2)	4	24612554	24851124	238571	2	58214	Klhl32
68770	chr5	20377348	20378398	1051	*	50.5626	205.074	4.05584	9.9e-10	6.14e-08	Intron (ENSMUST00000197354.4/50791, intron 7 of 21)	5	20758663	20882124	123462	2	503726	Phtf2
56187	chr14	55729501	55731081	1581	*	319.573	1296.13	4.05584	5.61e-17	1.61e-14	Distal Intergenic	14	55715416	55722263	6848	2	-7238	Rabggta
228482	chr2	113885695	113886907	1213	*	82.7106	333.144	4.02782	0.00291	0.0194	Distal Intergenic	2	113831492	113848661	17170	2	-37034	Arhgap11a
54608	chr7	79287918	79288256	339	*	14.42	58.0812	4.02782	1.46e-05	0.000258	Intron (ENSMUST00000037315.12/54608, intron 1 of 10)	7	79273199	79365508	92310	1	14719	Abhd2
26424	chr1	137198716	137199215	500	*	15.7797	63.5579	4.02782	2.33e-06	5.45e-05	Distal Intergenic	1	136842571	136960448	117878	2	-238268	Nr5a2
21983	chr9	86135646	86135959	314	*	24.9333	100.427	4.02782	2.93e-08	1.22e-06	Distal Intergenic	9	85842380	85847040	4661	1	293266	Tpbg
278255	chrX	19687527	19688085	559	*	49.8665	200.854	4.02782	1.1e-10	8.61e-09	Distal Intergenic	20	19479420	19481319	1900	2	-206208	Tex13c3
72007	chr3	27772622	27773605	984	*	165.421	666.287	4.02782	2.77e-13	3.84e-11	Distal Intergenic	3	27416162	27711307	295146	2	-61315	Fndc3b
14089	chr2	62573453	62575537	2085	*	145.009	584.071	4.02782	1.55e-20	8.61e-18	Promoter (<=1kb)	2	62500943	62574075	73133	2	0	Fap
12563	chr15	13590875	13591424	550	*	62.6829	252.476	4.02782	2.49e-13	3.48e-11	Distal Intergenic	15	13028701	13173675	144975	2	-417200	Cdh6
664883	chr12	46818187	46820171	1985	*	300.246	1209.34	4.02782	5.42e-14	8.63e-12	Promoter (<=1kb)	12	46694517	46818929	124413	2	0	Nova1
69794	chr8	103292757	103293438	682	*	80.4489	324.034	4.02782	3.81e-15	7.72e-13	Intron (ENSMUST00000209324.1/ENSMUST00000209324.1, intron 2 of 3)	8	103343878	103347534	3657	2	54096	1600027J07Rik
50791	chr5	19970112	19970644	533	*	110.661	445.722	4.02782	1.22e-15	2.72e-13	Intron (ENSMUST00000197354.4/50791, intron 2 of 21)	5	19227036	20704792	1477757	1	743076	Magi2
791381	chr7	96574826	96575865	1040	*	119.428	481.036	4.02782	1.42e-19	6.61e-17	Intron (ENSMUST00000107162.7/23966, intron 6 of 32)	7	96791433	96801549	10117	2	225684	Gm15413
269630	chr5	23200826	23201175	350	*	6.36429	25.6342	4.02782	0.00624	0.0347	Exon (ENSMUST00000199085.1/ENSMUST00000199085.1, exon 5 of 5)	5	23431810	23434269	2460	2	233094	5031425E22Rik
100503142	chr13	16774489	16775041	553	*	8.75435	35.261	4.02782	0.000679	0.00611	Distal Intergenic	13	15813548	16023423	209876	2	-751066	B230303A05Rik
16600	chr4	55645707	55646100	394	*	18.8959	76.1093	4.02782	3.25e-05	0.000503	Distal Intergenic	4	55527143	55532466	5324	2	-113241	Klf4
319239	chr9	24184995	24185245	251	*	12.8171	51.6251	4.02782	1.39e-05	0.000247	Intron (ENSMUST00000133787.7/319239, intron 3 of 5)	9	24097996	24316398	218403	1	86999	Npsr1
102465192	chr6	20270760	20271512	753	*	38.3193	154.343	4.02782	6.24e-11	5.14e-09	Distal Intergenic	6	19555342	19555461	120	1	715418	Mir6370
19876	chr16	72641217	72641778	562	*	31.779	128	4.02782	0.00798	0.0419	Intron (ENSMUST00000231580.1/19876, intron 1 of 1)	16	72308306	73046095	737790	1	332911	Robo1
75295	chr12	93592562	93593103	542	*	10.4107	41.9326	4.02782	0.00111	0.00907	Distal Intergenic	12	93416458	93444823	28366	2	-147739	4930559C10Rik
14945	chr13	113265129	113265513	385	*	18.0009	72.5046	4.02782	1.32e-05	0.000236	Distal Intergenic	13	113171608	113225908	54301	2	-39221	Gzmk
19699	chr5	22195519	22195877	359	*	21.259	85.6274	4.02782	5.73e-06	0.000117	Intron (ENSMUST00000161356.7/19699, intron 3 of 64)	5	21884454	22344702	460249	2	148825	Reln
629024	chrX	21393270	21393816	547	*	21.1121	85.0359	4.02782	4.61e-07	1.35e-05	Distal Intergenic	20	21312210	21334727	22518	2	-58543	Gm6938
23888	chr14	116719561	116720052	492	*	32.6724	131.599	4.02782	1.66e-09	9.74e-08	Distal Intergenic	14	116925315	117976544	1051230	1	-205263	Gpc6
434510	chr9	102774438	102774710	273	*	5.65685	22.7848	4.02782	0.00852	0.044	Intron (ENSMUST00000217446.1/ENSMUST00000217446.1, intron 1 of 4)	9	102739648	102756685	17038	1	34790	Gm5627
664883	chr12	47157765	47157993	229	*	6.1475	24.761	4.02782	0.00269	0.0182	Distal Intergenic	12	46694517	46818929	124413	2	-338836	Nova1
73094	chr4	102547227	102547827	601	*	6.49802	26.1729	4.02782	0.0017	0.0127	Intron (ENSMUST00000106911.7/18578, intron 7 of 16)	4	102741297	102973628	232332	1	-193470	Sgip1
18383	chr15	54242414	54243156	743	*	57.2816	230.72	4.02782	0.000138	0.00167	Distal Intergenic	15	54250619	54278484	27866	2	35328	Tnfrsf11b
19765	chr17	65870168	65870579	412	*	10.1261	40.7859	4.02782	0.000103	0.0013	Intron (ENSMUST00000024905.10/19765, intron 1 of 9)	17	65848418	65885798	37381	2	15219	Ralbp1
57329	chr2	143178888	143179319	432	*	18.7654	75.5835	4.02782	1.1e-05	0.000202	Distal Intergenic	2	143078473	143081713	3241	1	100415	Otor
16782	chr1	153145823	153146237	415	*	19.0273	76.6386	4.02782	1.3e-06	3.29e-05	Intron (ENSMUST00000185356.6/16782, intron 7 of 22)	1	153122756	153186447	63692	2	40210	Lamc2
622645	chr17	68805066	68805570	505	*	25.1067	101.125	4.02782	1.04e-08	4.91e-07	Distal Intergenic	17	68826623	68843139	16517	1	-21053	Tmem200c
234214	chr8	45650837	45651422	586	*	42.5179	171.255	4.02782	1.79e-11	1.67e-09	Intron (ENSMUST00000067065.13/234214, intron 1 of 25)	8	45507788	45827906	320119	1	143049	Sorbs2
74376	chr5	112922878	112923608	731	*	68.5935	276.282	4.02782	3.12e-13	4.3e-11	Intron (ENSMUST00000065167.8/320129, intron 17 of 20)	5	112688876	112896362	207487	2	-26516	Myo18b
241639	chr2	133113593	133114546	954	*	97.0059	390.722	4.02782	3.9e-16	9.45e-14	Distal Intergenic	2	132904389	132945906	41518	2	-167687	Fermt1
78506	chr8	40284157	40285123	967	*	150.123	604.668	4.02782	2.52e-17	7.74e-15	Intron (ENSMUST00000034014.13/80857, intron 1 of 2)	8	40307458	40386308	78851	1	-22335	Micu3
75783	chr5	44922207	44923133	927	*	43.7133	176.069	4.02782	4.88e-09	2.53e-07	Distal Intergenic	5	44966200	44978805	12606	1	-43067	4930431F12Rik
19270	chr14	11883171	11883982	812	*	91.1392	367.093	4.02782	3.83e-17	1.15e-14	Intron (ENSMUST00000022264.12/19270, intron 2 of 29)	14	11553532	12242041	688510	1	329639	Ptprg
330917	chr9	32793041	32793800	760	*	94.3532	377.413	4	3.15e-15	6.45e-13	Distal Intergenic	9	32904937	32928966	24030	2	135166	Gm27162
13839	chr5	84240322	84240658	337	*	6.63456	26.5382	4	0.00325	0.021	Intron (ENSMUST00000053733.14/13839, intron 3 of 15)	5	84054761	84417382	362622	2	176724	Epha5
18741	chr3	129204238	129205187	950	*	57.2816	229.126	4	0.00608	0.034	Exon (ENSMUST00000174661.8/18741, exon 3 of 5)	3	129199878	129219591	19714	1	4360	Pitx2
214133	chr3	133673107	133673424	318	*	11.3137	45.2548	4	0.000304	0.00319	Distal Intergenic	3	133463679	133545139	81461	2	-127968	Tet2
233781	chr7	117264353	117264641	289	*	13.5479	54.1917	4	0.000265	0.00285	Intron (ENSMUST00000206031.1/ENSMUST00000206031.1, intron 1 of 3)	7	117380979	117673580	292602	1	-116338	Xylt1
102640608	chr7	72016424	72016721	298	*	14.1232	56.493	4	0.000171	0.00199	Intron (ENSMUST00000205268.1/75451, intron 2 of 2)	7	71947520	71962018	14499	2	-54406	Gm36633
12593	chr13	35677846	35678059	214	*	9.71356	38.8542	4	0.000135	0.00164	Intron (ENSMUST00000075220.13/12593, intron 2 of 9)	13	35659833	35874063	214231	1	18013	Cdyl
102633867	chr10	91764082	91764713	632	*	13.2691	53.0765	4	0.000102	0.0013	Distal Intergenic	10	91888829	91953580	64752	1	-124116	Gm31592
100532	chr5	63992083	63992733	651	*	79.3413	317.365	4	9.86e-05	0.00126	Distal Intergenic	5	63908897	63968897	60001	2	-23186	Rell1
269959	chr7	82401164	82401492	329	*	16.5642	66.257	4	7.25e-05	0.00098	Intron (ENSMUST00000173287.7/269959, intron 3 of 29)	7	82335694	82614450	278757	1	65470	Adamtsl3
102637682	chr18	5061224	5061521	298	*	16.3362	65.3448	4	4.68e-05	0.00068	Intron (ENSMUST00000126977.7/225115, intron 13 of 37)	18	5162839	5165731	2893	2	104210	Gm26682
216238	chr10	95780930	95781200	271	*	15.455	61.8199	4	3.84e-05	0.000578	Intron (ENSMUST00000187483.6/ENSMUST00000187483.6, intron 3 of 5)	10	95940650	96045518	104869	1	-159450	Eea1
18514	chr1	168374911	168375344	434	*	25.6342	102.537	4	7.14e-07	1.97e-05	Intron (ENSMUST00000188912.6/18514, intron 2 of 7)	1	168119364	168432270	312907	2	56926	Pbx1
108148	chr8	119948286	119948601	316	*	29.0406	116.162	4	1.66e-07	5.56e-06	Exon (ENSMUST00000144458.7/22224, exon 7 of 14)	8	119910841	124345724	4434884	1	37445	Galnt2
71816	chr13	105328840	105329815	976	*	20.5348	82.1393	4	1.55e-07	5.24e-06	Distal Intergenic	13	105130001	105294815	164815	2	-34025	Rnf180
269959	chr7	82411090	82411577	488	*	24.2515	97.0059	4	2.15e-08	9.27e-07	Intron (ENSMUST00000173287.7/269959, intron 3 of 29)	7	82335694	82614450	278757	1	75396	Adamtsl3
72061	chr13	63098707	63099460	754	*	47.1766	188.706	4	2.98e-09	1.64e-07	Intron (ENSMUST00000091560.10/72061, intron 4 of 14)	13	62964893	63326096	361204	1	133814	Aopep
19726	chr19	28113446	28114013	568	*	57.68	230.72	4	2.82e-10	1.99e-08	Distal Intergenic	19	27761721	28011166	249446	2	-102280	Rfx3
11800	chr2	94732356	94732945	590	*	47.8352	191.341	4	2.27e-12	2.61e-10	Distal Intergenic	2	94411682	94438136	26455	2	-294220	Api5
102465187	chr18	69167721	69169277	1557	*	337.794	1351.18	4	1.19e-12	1.45e-10	Distal Intergenic	18	69022199	69022273	75	2	-145448	Mir145b
18491	chr4	65195498	65196542	1045	*	135.298	541.193	4	6.53e-14	1.02e-11	Intron (ENSMUST00000084501.3/18491, intron 5 of 21)	4	65124174	65357509	233336	1	71324	Pappa
19374	chr2	100032632	100033861	1230	*	310.834	1243.34	4	1.52e-14	2.75e-12	Distal Intergenic	2	101624718	101632529	7812	1	-1590857	Rag2
56363	chr1	50939792	50941631	1840	*	194.012	776.047	4	4.56e-16	1.08e-13	Intron (ENSMUST00000114565.7/56363, intron 8 of 9)	1	50909962	51187270	277309	1	29830	Tmeff2
72780	chr10	29691406	29692506	1101	*	162.017	648.067	4	2.59e-16	6.53e-14	Distal Intergenic	10	29452416	29535867	83452	2	-155539	Rspo3
67857	chr2	39346572	39347990	1419	*	120.259	481.036	4	2.53e-16	6.4e-14	Distal Intergenic	2	39194354	39226451	32098	2	-120121	Ppp6c
242819	chr5	8542353	8543452	1100	*	137.187	548.748	4	1e-16	2.73e-14	Intron (ENSMUST00000047485.14/242819, intron 6 of 9)	5	8490334	8622952	132619	2	79500	Rundc3b
12563	chr15	14593534	14593853	320	*	18.1261	72.5046	4	1.44e-06	3.61e-05	Distal Intergenic	15	13028701	13173675	144975	2	-1419859	Cdh6
18744	chrX	99556336	99556986	651	*	32	128	4	5.38e-10	3.56e-08	Distal Intergenic	20	99465734	99471273	5540	2	-85063	Pja1
69347	chr3	6812105	6812747	643	*	21.7057	86.8227	4	5.05e-06	0.000106	Distal Intergenic	3	6615418	6620443	5026	2	-191662	1700008P02Rik
100038566	chr9	57057614	57057851	238	*	8.51496	34.0598	4	0.00416	0.0254	Exon (ENSMUST00000034832.7/56294, exon 11 of 13)	9	57056630	57071966	15337	2	14115	Gm10658
68203	chr13	52518386	52518627	242	*	8.22491	32.8996	4	0.000867	0.00745	Intron (ENSMUST00000057442.7/68203, intron 1 of 1)	13	52504380	52531279	26900	2	12652	Diras2
67997	chr1	136409771	136410034	264	*	13.9288	55.7152	4	0.000146	0.00175	Downstream (1-2kb)	1	136415271	136440158	24888	1	-5237	Ddx59
54376	chr7	122611471	122611729	259	*	14.0257	56.1028	4	8.2e-05	0.00109	Intron (ENSMUST00000143692.7/18751, intron 16 of 17)	7	122670492	122769393	98902	1	-58763	Cacng3
12395	chr4	14101398	14101707	310	*	15.6707	62.6829	4	1.87e-05	0.000317	Distal Intergenic	4	13743436	13893649	150214	1	357962	Runx1t1
19775	chr1	155362551	155363098	548	*	26.7228	106.891	4	5.55e-08	2.13e-06	Intron (ENSMUST00000027741.11/19775, intron 2 of 14)	1	155275701	155417415	141715	2	54317	Xpr1
56195	chr3	119974361	119974955	595	*	41.9326	167.73	4	2.64e-11	2.35e-09	Distal Intergenic	3	119718742	119784466	65725	2	-189895	Ptbp2
69857	chr16	93324723	93325411	689	*	53.0765	212.306	4	6.69e-13	8.6e-11	Distal Intergenic	16	93342504	93366668	24165	2	41257	1810053B23Rik
71934	chr3	14642510	14642697	188	*	6.23332	24.9333	4	0.0024	0.0166	Promoter (<=1kb)	3	14641727	14663002	21276	1	783	Car13
16573	chr18	6248162	6248738	577	*	48.1679	192.672	4	0.000303	0.00318	Intron (ENSMUST00000234972.1/ENSMUST00000234972.1, intron 1 of 2)	18	6201002	6241523	40522	2	-6639	Kif5b
68511	chr12	27998239	27998653	415	*	19.6983	78.7932	4	1.58e-06	3.89e-05	Intron (ENSMUST00000222553.1/ENSMUST00000222553.1, intron 1 of 1)	12	28437795	28552399	114605	2	553746	Dcdc2c
140488	chr6	49212168	49212540	373	*	19.6983	78.7932	4	3.73e-07	1.12e-05	Promoter (2-3kb)	6	49085223	49214957	129735	2	2417	Igf2bp3
100042194	chr2	35582511	35583050	540	*	24.4201	97.6806	4	1.06e-08	4.99e-07	5' UTR	2	35549538	35558702	9165	2	-23809	Gm13446
17927	chr7	46341479	46342063	585	*	30.4844	121.938	4	3.06e-09	1.67e-07	Distal Intergenic	7	46376474	46379099	2626	1	-34411	Myod1
100040298	chr7	94666832	94667239	408	*	33.1285	132.514	4	1.26e-09	7.64e-08	Intron (ENSMUST00000206579.1/ENSMUST00000206579.1, intron 2 of 2)	7	93178983	93184176	5194	2	-1482656	Gm15501
18390	chr10	6849739	6850310	572	*	63.5579	254.232	4	4.86e-16	1.15e-13	3' UTR	10	6758506	7038198	279693	1	91233	Oprm1
107350	chr19	11044801	11045804	1004	*	116.162	464.65	4	1.34e-12	1.61e-10	Downstream (1-2kb)	19	11047612	11055808	8197	2	10004	AW112010
58250	chr10	83093417	83096472	3056	*	576.03	2304.12	4	1.18e-13	1.76e-11	Intron (ENSMUST00000040110.7/58250, intron 2 of 2)	10	82985498	83195900	210403	1	107919	Chst11
67557	chr9	60734011	60734973	963	*	98.36	393.44	4	1.67e-14	2.99e-12	Intron (ENSMUST00000038407.5/67557, intron 2 of 2)	9	60712989	60738801	25813	1	21022	Larp6
73246	chr5	90687790	90688570	781	*	116.162	464.65	4	1.25e-14	2.3e-12	Distal Intergenic	5	90603076	90640657	37582	2	-47133	Rassf6
108645	chr11	40599770	40600985	1216	*	86.8227	347.291	4	7.48e-18	2.56e-15	Distal Intergenic	11	40679314	40695203	15890	2	94218	Mat2b
100628621	chr13	83046536	83047435	900	*	128.89	515.561	4	2.56e-16	6.46e-14	Distal Intergenic	13	82698275	82698333	59	2	-348203	Mir3961
219249	chr14	87903043	87903952	910	*	20.6776	82.1393	3.97237	2.75e-05	0.000439	Distal Intergenic	14	87416639	87545504	128866	1	486404	Tdrd3
320739	chr3	120701496	120701932	437	*	18.6357	74.028	3.97237	1.7e-05	0.000292	Intron (ENSMUST00000182124.7/320739, intron 3 of 11)	3	120604109	120886733	282625	2	184801	6530403H02Rik
14645	chr1	154042758	154043380	623	*	27.6652	109.896	3.97237	1.65e-07	5.53e-06	Intron (ENSMUST00000185465.6/ENSMUST00000185465.6, intron 2 of 2)	1	153899944	153909723	9780	1	142814	Glul
26374	chr1	159170841	159171677	837	*	25.9921	103.25	3.97237	3.48e-08	1.41e-06	Distal Intergenic	1	159232320	159347640	115321	1	-60643	Cop1
218461	chr13	95229895	95230674	780	*	49.5221	196.72	3.97237	1.29e-11	1.24e-09	Intron (ENSMUST00000162412.7/218461, intron 1 of 19)	13	95024454	95250336	225883	2	19662	Pde8b
70920	chr5	6786976	6787724	749	*	44.0173	174.853	3.97237	1.8e-12	2.11e-10	Intron (ENSMUST00000200317.4/207618, intron 2 of 3)	5	7304125	7311491	7367	1	-516401	Tex47
13132	chr15	6123756	6123974	219	*	12.996	51.6251	3.97237	1.43e-05	0.000253	Distal Intergenic	15	6299788	6440712	140925	1	-175814	Dab2
621976	chr13	41612092	41612474	383	*	16	63.5579	3.97237	1.22e-05	0.00022	Intron (ENSMUST00000221694.1/621976, intron 1 of 1)	13	41605907	41641355	35449	1	6185	Tmem170b
69729	chr11	97606100	97606686	587	*	32.2226	128	3.97237	2.28e-08	9.79e-07	Intron (ENSMUST00000131687.1/69729, intron 1 of 3)	11	97598511	97622893	24383	1	7589	2410003L11Rik
56195	chr3	119850884	119851299	416	*	32.2226	128	3.97237	1.65e-09	9.69e-08	Distal Intergenic	3	119718742	119784466	65725	2	-66418	Ptbp2
245684	chrX	158484887	158485114	228	*	6.72717	26.7228	3.97237	0.0063	0.0349	Distal Intergenic	20	157821436	158043294	221859	2	-441593	Cnksr2
320226	chr4	83710817	83711108	292	*	7.3615	29.2426	3.97237	0.00232	0.0162	Intron (ENSMUST00000053414.12/320226, intron 21 of 25)	4	83525545	83864670	339126	1	185272	Ccdc171
11783	chr10	90649778	90650201	424	*	27.4741	109.137	3.97237	8.39e-08	3.06e-06	Intron (ENSMUST00000183156.7/77531, intron 16 of 25)	10	90989311	91082770	93460	2	432569	Apaf1
232599	chr6	17130924	17131353	430	*	30.91	122.786	3.97237	2.23e-08	9.59e-07	Intron (ENSMUST00000140709.1/232599, intron 1 of 1)	6	17065010	17171833	106824	2	40480	Gm4876
15893	chr6	8671024	8671680	657	*	67.6492	268.727	3.97237	1.72e-14	3.06e-12	Intron (ENSMUST00000156695.7/15893, intron 6 of 10)	6	8630527	8778488	147962	2	106808	Ica1
74150	chr1	125568076	125568459	384	*	6.45313	25.6342	3.97237	0.00955	0.0479	Intron (ENSMUST00000190037.6/74150, intron 4 of 4)	1	125560595	125595820	35226	1	7481	Slc35f5
18201	chr4	6577376	6577824	449	*	8.28212	32.8996	3.97237	0.000708	0.00632	Distal Intergenic	4	6396207	6454271	58065	2	-123105	Nsmaf
328957	chr18	54542793	54543079	287	*	9.64646	38.3193	3.97237	0.000689	0.00618	Distal Intergenic	18	54611744	54639870	28127	1	-68665	9330117O12Rik
70874	chr10	120694602	120694909	308	*	8.81524	35.0174	3.97237	0.000392	0.00392	Intron (ENSMUST00000219150.1/ENSMUST00000219150.1, intron 1 of 2)	10	120765732	120778886	13155	1	-70823	4921513I03Rik
83679	chr3	97894663	97895000	338	*	10.4831	41.6429	3.97237	0.00023	0.00254	Intron (ENSMUST00000127317.1/ENSMUST00000127317.1, intron 1 of 1)	3	97689824	97888707	198884	2	-5956	Pde4dip
23859	chr7	90643460	90643767	308	*	18.1261	72.0037	3.97237	5e-05	0.000718	Intron (ENSMUST00000231777.2/23859, intron 3 of 27)	7	90477231	92449247	1972017	1	166229	Dlg2
71367	chr18	15920777	15921203	427	*	28.2465	112.206	3.97237	9.08e-09	4.36e-07	Distal Intergenic	18	15451924	15760157	308234	2	-160620	Chst9
244954	chr9	86748774	86749905	1132	*	44.9422	178.527	3.97237	2.4e-09	1.35e-07	Intron (ENSMUST00000179574.1/244954, intron 1 of 2)	9	86743649	86758443	14795	1	5125	Prss35
74145	chr13	37117169	37117812	644	*	48.8403	194.012	3.97237	1.04e-10	8.19e-09	Distal Intergenic	13	36867178	37050244	183067	2	-66925	F13a1
102465214	chr4	123563849	123564805	957	*	93.0542	369.646	3.97237	4.39e-12	4.75e-10	5' UTR	4	123616420	123616521	102	1	-51615	Mir6398
269023	chr18	55647640	55648383	744	*	89.2636	354.588	3.97237	3.26e-13	4.47e-11	Distal Intergenic	18	54888048	54992555	104508	2	-655085	Zfp608
100740	chr5	31567823	31568590	768	*	160.898	639.145	3.97237	9.72e-14	1.48e-11	Promoter (2-3kb)	5	31569595	31571397	1803	2	2807	AI839979
72432	chr18	43884372	43884951	580	*	92.4115	367.093	3.97237	1.42e-14	2.6e-12	Intron (ENSMUST00000236394.1/ENSMUST00000236394.1, intron 1 of 1)	18	43963235	44022501	59267	1	-78284	Spink5
244701	chr9	16166877	16168773	1897	*	109.137	433.534	3.97237	4.44e-18	1.59e-15	Intron (ENSMUST00000217308.2/270120, intron 3 of 25)	9	15824528	15874556	50029	2	-292321	Mtnr1b
69347	chr3	6835103	6835455	353	*	12.7286	50.5626	3.97237	0.000685	0.00615	Distal Intergenic	3	6615418	6620443	5026	2	-214660	1700008P02Rik
17986	chrX	17007137	17007410	274	*	13.1775	52.3457	3.97237	0.000679	0.0061	Distal Intergenic	20	16885521	16911774	26254	2	-95363	Ndp
72076	chr18	46426278	46426489	212	*	9.38268	37.2715	3.97237	0.000219	0.00244	Intron (ENSMUST00000237993.1/ENSMUST00000237993.1, intron 1 of 1)	18	46465215	46465790	576	2	39301	Mospd4
234353	chr8	68189029	68189343	315	*	9.38268	37.2715	3.97237	0.000215	0.0024	Intron (ENSMUST00000212960.1/234353, intron 1 of 16)	8	67689082	68206057	516976	2	16714	Psd3
70789	chr2	43339853	43340124	272	*	13.4543	53.4456	3.97237	2.84e-05	0.00045	Distal Intergenic	2	43555329	43682715	127387	1	-215205	Kynu
13136	chr1	130485966	130486408	443	*	25.6342	101.829	3.97237	1.4e-08	6.38e-07	Intron (ENSMUST00000125681.1/ENSMUST00000125681.1, intron 1 of 4)	1	130439027	130462744	23718	2	-23222	Cd55
16401	chr2	79227356	79228586	1231	*	49.18	195.361	3.97237	2.54e-11	2.27e-09	Distal Intergenic	2	79255426	79333123	77698	1	-26840	Itga4
18491	chr4	65203618	65204202	585	*	71.5064	284.05	3.97237	1.61e-11	1.52e-09	Intron (ENSMUST00000084501.3/18491, intron 6 of 21)	4	65124174	65357509	233336	1	79444	Pappa
75409	chr14	111553714	111554774	1061	*	388.023	1541.37	3.97237	1.39e-12	1.67e-10	Distal Intergenic	14	111675097	111683141	8045	1	-120323	Slitrk5
66825	chr4	138941826	138942593	768	*	60.1295	238.856	3.97237	2.03e-13	2.88e-11	Distal Intergenic	4	138967112	138968360	1249	1	-24519	Rnf186
207181	chr9	117330848	117332171	1324	*	72.0037	286.026	3.97237	3.03e-16	7.56e-14	Intron (ENSMUST00000164018.8/207181, intron 2 of 14)	9	116572746	117629913	1057168	2	297742	Rbms3
78110	chr16	69473279	69473619	341	*	6.10504	24.2515	3.97237	0.00383	0.0239	Distal Intergenic	16	69796135	69800381	4247	2	326762	4930428D20Rik
238564	chr13	32755344	32755642	299	*	18.2522	72.5046	3.97237	2.36e-06	5.52e-05	Intron (ENSMUST00000057428.12/238564, intron 1 of 11)	13	32700827	32783954	83128	2	28312	Mylk4
71602	chr9	70202844	70203049	206	*	8.33973	33.1285	3.97237	0.000713	0.00636	Distal Intergenic	9	70207350	70399766	192417	1	-4301	Myo1e
12021	chr1	70962901	70963336	436	*	21.7057	86.2229	3.97237	1.22e-07	4.25e-06	Distal Intergenic	1	71027498	71103146	75649	2	139810	Bard1
383348	chr18	40557480	40557839	360	*	42.2243	167.73	3.97237	2.49e-08	1.05e-06	Distal Intergenic	18	40257023	40531630	274608	1	300457	Kctd16
237107	chrX	151031109	151031704	596	*	34.5353	137.187	3.97237	4.08e-08	1.62e-06	Distal Intergenic	20	150983141	151017322	34182	2	-13787	Gnl3l
380702	chr11	66433248	66433785	538	*	34.5353	137.187	3.97237	1.17e-10	9.09e-09	Intron (ENSMUST00000123454.7/380702, intron 2 of 5)	11	66211725	66525964	314240	2	92179	Shisa6
52250	chr6	71707606	71708369	764	*	47.5048	188.706	3.97237	1.37e-13	2.03e-11	Promoter (<=1kb)	6	71707561	71810710	103150	1	45	Reep1
210962	chr1	29097226	29097854	629	*	39.9466	158.683	3.97237	3.27e-08	1.34e-06	Distal Intergenic	1	28776117	28780252	4136	2	-316974	Gm597
53375	chr2	75078378	75078647	270	*	17.6305	69.551	3.94493	1.47e-05	0.000258	Distal Intergenic	2	74825803	74878431	52629	1	252575	Mtx2
73230	chr9	23156902	23157590	689	*	52.3457	206.5	3.94493	7.09e-10	4.56e-08	Distal Intergenic	9	23223076	23485200	262125	1	-65486	Bmper
229357	chr3	62605745	62606426	682	*	67.1819	265.028	3.94493	1.76e-12	2.06e-10	Promoter (<=1kb)	3	62529077	62605140	76064	2	-605	Gpr149
53374	chr10	60218401	60219954	1554	*	268.727	1060.11	3.94493	8.67e-14	1.34e-11	Promoter (<=1kb)	10	60181532	60219260	37729	2	0	Chst3
225131	chr18	8280554	8281640	1087	*	126.238	497.999	3.94493	3.53e-14	5.91e-12	Distal Intergenic	18	7868832	7929028	60197	1	411722	Wac
15977	chr4	88537263	88537925	663	*	39.3966	155.417	3.94493	1.26e-10	9.71e-09	Distal Intergenic	4	88522025	88522774	750	2	-14489	Ifnb1
381822	chr6	134943519	134944704	1186	*	121.095	477.713	3.94493	4.03e-15	8.14e-13	Exon (ENSMUST00000184991.7/381822, exon 2 of 3)	6	134929092	134956798	27707	1	14427	Lockd
71436	chr2	141579728	141580174	447	*	19.0273	75.0614	3.94493	1.65e-05	0.000285	Intron (ENSMUST00000110067.7/72899, intron 6 of 16)	2	140650914	140671469	20556	2	-908259	Flrt3
108797	chr7	82895411	82895964	554	*	17.1484	67.6492	3.94493	9.67e-06	0.000182	Distal Intergenic	7	82867333	82871515	4183	1	28078	Mex3b
56079	chr4	66055790	66055981	192	*	6.77396	26.7228	3.94493	0.0033	0.0213	Intron (ENSMUST00000084496.2/56079, intron 4 of 21)	4	65380803	66404611	1023809	2	348630	Astn2
67135	chr2	154169267	154169631	365	*	10.5561	41.6429	3.94493	0.000207	0.00233	Distal Intergenic	2	154162607	154168450	5844	1	6660	Bpifa5
331003	chr9	92809590	92809835	246	*	11.4716	45.2548	3.94493	0.000919	0.00781	Distal Intergenic	9	92717456	92795711	78256	1	92134	4933400C23Rik
23794	chr16	86159481	86159848	368	*	10.1261	39.9466	3.94493	0.000493	0.00472	Distal Intergenic	16	85856173	85901828	45656	2	-257653	Adamts5
70886	chr15	18127949	18128227	279	*	13.9288	54.9482	3.94493	6.48e-05	0.000892	Intron (ENSMUST00000183117.2/70886, intron 5 of 7)	15	18078118	18369627	291510	2	241400	4921515E04Rik
211612	chrX	155898569	155899010	442	*	14.0257	55.3304	3.94493	5.65e-05	0.000795	Intron (ENSMUST00000112542.1/ENSMUST00000112542.1, intron 2 of 6)	20	155573455	155623814	50360	2	-274755	Ptchd1
244885	chr9	54518902	54519282	381	*	24.761	97.6806	3.94493	8.95e-08	3.24e-06	Distal Intergenic	9	54534146	54545020	10875	1	-14864	Sh2d7
216616	chr11	28815080	28815775	696	*	23.7524	93.7015	3.94493	4e-08	1.6e-06	Exon (ENSMUST00000138164.1/ENSMUST00000138164.1, exon 4 of 4)	11	28853204	28926743	73540	1	-37429	Efemp1
102466635	chr13	28603894	28604556	663	*	42.8137	168.897	3.94493	1.54e-11	1.45e-09	Intron (ENSMUST00000148885.7/72518, intron 6 of 7)	13	28710781	28710873	93	2	106317	Mir6368
19227	chr6	147336011	147336654	644	*	52.7098	207.937	3.94493	8.25e-13	1.04e-10	Distal Intergenic	6	147252101	147264183	12083	2	-71828	Pthlh
71760	chr3	130561281	130561597	317	*	6.06287	23.9176	3.94493	0.00463	0.0276	Intron (ENSMUST00000080335.10/77018, intron 25 of 37)	3	130617448	130637521	20074	1	-55851	Etnppl
102465204	chr12	15768557	15768853	297	*	21.5557	85.0359	3.94493	7.71e-06	0.00015	Distal Intergenic	12	15800994	15801101	108	2	32248	Mir6387
75088	chr14	115785455	115786050	596	*	21.5557	85.0359	3.94493	2.26e-06	5.31e-05	Intron (ENSMUST00000176912.7/103978, intron 6 of 7)	14	115396551	115409552	13002	2	-375903	4930505G20Rik
414068	chr4	32520630	32521088	459	*	27.0958	106.891	3.94493	9.15e-07	2.44e-05	Intron (ENSMUST00000108180.8/12014, intron 4 of 6)	4	32559680	32571708	12029	2	50620	Bach2os
621809	chr3	143709294	143709826	533	*	44.0173	173.645	3.94493	6.97e-09	3.45e-07	Promoter (2-3kb)	3	143670892	143712210	41319	2	2384	Gm6260
101056149	chr13	34512237	34513298	1062	*	32	126.238	3.94493	1.19e-09	7.24e-08	Distal Intergenic	13	34652923	34666774	13852	1	-139625	Gm15908
12562	chr8	103913899	103914565	667	*	45.2548	178.527	3.94493	1.96e-11	1.81e-09	Distal Intergenic	8	104101625	104144511	42887	1	-187060	Cdh5
225058	chr17	88274379	88274634	256	*	8.69388	34.2968	3.94493	0.00234	0.0163	Intron (ENSMUST00000234514.1/ENSMUST00000234514.1, intron 1 of 1)	17	88125512	88131006	5495	1	148867	Gm4832
72685	chr4	101550341	101550532	192	*	8.9383	35.261	3.94493	0.00105	0.00866	5' UTR	4	101496631	101642799	146169	1	53710	Dnajc6
[truncated: 33,838 more rows]

## Sheet: 2. Day0_ATAC_promoters
geneId	seqnames	start	end	width	strand	D0_Ctr	D0_Irx3-KO	FC KO/ctr	p.value	FDR	annotation	geneChr	geneStart	geneEnd	geneLength	geneStrand	distanceToTSS	geneName
27281	chr16	29208430	29210596	2167	*	177.294	3061.45	17.2677	2.4e-43	3.86e-39	Promoter (<=1kb)	16	29209695	29230531	20837	1	0	Plaat1
21824	chr2	148405728	148409753	4026	*	209.383	3082.75	14.723	7.77e-37	4.75e-33	Promoter (<=1kb)	2	148404466	148408188	3723	2	0	Thbd
13405	chrX	82948566	82949265	700	*	44.9422	652.575	14.5203	7.02e-41	8.88e-37	Promoter (<=1kb)	20	82948870	85206141	2257272	1	0	Dmd
14840	chr6	135251832	135253306	1475	*	173.645	2452.44	14.1232	5.6e-10	3.68e-08	Promoter (1-2kb)	6	135237326	135254351	17026	2	1045	Gsg1
329278	chr1	160152191	160152512	322	*	2.2974	26.3549	11.4716	1.98e-05	0.000333	Promoter (1-2kb)	1	160085029	160153580	68552	2	1068	Tnn
20349	chr5	14025140	14025737	598	*	14.1232	153.277	10.8528	5.35e-22	3.92e-19	Promoter (<=1kb)	5	14025276	14256689	231414	1	0	Sema3e
13610	chr13	51408292	51409364	1073	*	41.0696	436.549	10.6295	3.01e-38	2.54e-34	Promoter (<=1kb)	13	51408639	51422797	14159	1	0	S1pr3
16826	chr5	44799009	44800367	1359	*	52.7098	537.455	10.1965	2.2e-38	1.95e-34	Promoter (<=1kb)	5	44472132	44799680	327549	2	0	Ldb2
70832	chr5	19225166	19228585	3420	*	268.727	2702.35	10.0561	4.76e-46	8.43e-42	Promoter (<=1kb)	5	19202368	19226555	24188	2	0	4921504A21Rik
102635496	chr2	15526331	15526967	637	*	28.84	288.015	9.98664	4.25e-09	2.24e-07	Promoter (<=1kb)	2	15526479	16255555	729077	1	0	Malrd1
228413	chr2	104848598	104848753	156	*	3.13834	31.125	9.91766	8.4e-06	0.000161	Promoter (1-2kb)	2	104830741	104849876	19136	2	1123	Prrg4
11535	chr7	110627283	110629425	2143	*	41.0696	407.315	9.91766	1.1e-06	2.85e-05	Promoter (<=1kb)	7	110627661	110629820	2160	1	0	Adm
56534	chr13	113660524	113661202	679	*	13.737	136.239	9.91766	4.69e-19	1.97e-16	Promoter (2-3kb)	13	113662896	113663676	781	2	2474	Hspb3
18994	chrX	110814087	110815209	1123	*	30.6965	300.246	9.78112	3.76e-06	8.21e-05	Promoter (<=1kb)	20	110814280	110817207	2928	1	0	Pou3f4
69309	chr11	70220238	70222018	1781	*	52.7098	512	9.71356	8.35e-11	6.72e-09	Promoter (<=1kb)	11	70216789	70221064	4276	2	0	Slc16a13
18074	chr14	19750284	19751960	1677	*	263.197	2538.92	9.64646	1.27e-25	1.73e-22	Promoter (<=1kb)	14	19751265	19811787	60523	1	0	Nid2
68404	chr13	36733663	36737373	3711	*	149.086	1332.57	8.9383	2.57e-30	6.8e-27	Promoter (<=1kb)	13	36725361	36735131	9771	2	0	Nrn1
64406	chr2	70474352	70474812	461	*	13.0864	116.162	8.87656	0.000378	0.00381	Promoter (<=1kb)	2	70474923	70477729	2807	1	-111	Sp5
245350	chrX	12936400	12937196	797	*	27.0958	238.856	8.81524	4.19e-23	3.73e-20	Promoter (<=1kb)	20	12936872	12938128	1257	1	0	AA414768
13797	chr19	59457229	59459758	2530	*	122.786	1082.39	8.81524	9.51e-07	2.52e-05	Promoter (<=1kb)	19	59458372	59465357	6986	1	0	Emx2
723930	chr6	30737940	30738355	416	*	4.19887	36.7583	8.75435	2.58e-05	0.000415	Promoter (2-3kb)	6	30741299	30741396	98	1	-2944	Mir335
56847	chr7	66427179	66427778	600	*	26.7228	218.275	8.1681	1.09e-20	6.15e-18	Promoter (<=1kb)	7	66390890	66427517	36628	2	0	Aldh1a3
56532	chr14	55787873	55789155	1283	*	36.5044	296.112	8.11168	2.35e-29	5.4e-26	Promoter (<=1kb)	14	55784995	55788865	3871	2	0	Ripk3
68591	chr18	24653303	24654422	1120	*	61.8199	487.751	7.88986	3.07e-25	3.97e-22	Promoter (<=1kb)	18	24653691	24701575	47885	1	0	Mocos
75013	chrX	53727107	53727648	542	*	22.3159	176.069	7.88986	1.05e-20	5.99e-18	Promoter (2-3kb)	20	53724826	53738441	13616	1	2281	Ct55
69974	chr2	116075945	116076334	390	*	15.2422	116.97	7.67411	4.3e-13	5.72e-11	Promoter (<=1kb)	2	116075165	116076096	932	2	0	2810405F15Rik
240725	chr1	12691744	12693987	2244	*	151.167	1112.82	7.3615	5.43e-28	1e-24	Promoter (<=1kb)	1	12692277	12861192	168916	1	0	Sulf1
74309	chr11	3863654	3864254	601	*	15.6707	114.563	7.31065	0.000499	0.00476	Promoter (<=1kb)	11	3703731	3863903	160173	2	0	Osbp2
12552	chr8	102782606	102785773	3168	*	159.786	1168.14	7.31065	7.28e-25	8.89e-22	Promoter (<=1kb)	8	102632095	102785642	153548	2	0	Cdh11
675812	chr5	110109952	110110469	518	*	17.8766	130.69	7.31065	4.09e-15	8.24e-13	Promoter (<=1kb)	5	110110092	110129794	19703	1	0	Zfp605
245578	chrX	120290218	120290477	260	*	5.42642	39.1245	7.21	3.33e-05	0.000513	Promoter (<=1kb)	20	120290259	120910619	620361	1	0	Pcdh11x
20822	chr1	143773836	143774630	795	*	45.8866	326.288	7.11074	3.45e-21	2.16e-18	Promoter (2-3kb)	1	143750790	143777068	26279	2	2438	Ro60
329851	chr4	57175054	57175997	944	*	70.5219	494.559	7.01285	7.86e-21	4.59e-18	Promoter (2-3kb)	4	57172071	57176554	4484	1	2983	Gm12530
93714	chr18	37706929	37707567	639	*	19.2929	132.514	6.86852	3.05e-12	3.42e-10	Promoter (<=1kb)	18	37707039	37841873	134835	1	0	Pcdhga6
20452	chr1	95666818	95668181	1364	*	76.1093	519.147	6.82108	1.37e-25	1.85e-22	Promoter (<=1kb)	1	95587682	95667571	79890	2	0	St8sia4
72432	chr18	43961529	43962412	884	*	82.1393	552.565	6.72717	1.58e-23	1.55e-20	Promoter (<=1kb)	18	43963235	44022501	59267	1	-823	Spink5
74264	chrX	163761234	163761427	194	*	7.46426	49.18	6.58873	1.91e-06	4.6e-05	Promoter (<=1kb)	20	163760139	163761329	1191	2	0	Rnf138rt1
13405	chrX	82949831	82950165	335	*	9.00047	58.892	6.54322	1.31e-06	3.32e-05	Promoter (<=1kb)	20	82948870	85206141	2257272	1	961	Dmd
13850	chr14	66124255	66124740	486	*	12.7286	83.2859	6.54322	2.69e-09	1.49e-07	Promoter (<=1kb)	14	66084374	66124500	40127	2	0	Ephx2
228421	chr2	109277967	109278370	404	*	6.06287	39.3966	6.49802	3.74e-05	0.000565	Promoter (2-3kb)	2	109280738	109341747	61010	1	-2368	Kif18a
14119	chr18	58209032	58210669	1638	*	71.5064	464.65	6.49802	3.01e-08	1.24e-06	Promoter (<=1kb)	18	58008623	58210487	201865	2	0	Fbn2
77580	chr6	52176988	52177608	621	*	21.7057	139.102	6.40856	3.78e-14	6.27e-12	Promoter (<=1kb)	6	52177498	52180851	3354	1	0	5730596B20Rik
14198	chr14	11163559	11163828	270	*	11.5514	74.028	6.40856	1.8e-08	7.96e-07	Promoter (1-2kb)	14	9550092	11162035	1611944	2	-1524	Fhit
68792	chrX	133911285	133912477	1193	*	110.661	704.277	6.36429	9.42e-28	1.62e-24	Promoter (2-3kb)	20	133908426	133932446	24021	1	2859	Srpx2
245670	chrX	153139700	153140152	453	*	16.2234	103.25	6.36429	4.03e-11	3.46e-09	Promoter (<=1kb)	20	153139981	153171943	31963	1	0	Rragb
16997	chr12	84878474	84878880	407	*	19.0273	118.603	6.23332	7.38e-13	9.41e-11	Promoter (1-2kb)	12	84783212	84876532	93321	2	-1942	Ltbp2
16431	chrX	107402604	107403589	986	*	30.4844	188.706	6.19026	9.74e-18	3.25e-15	Promoter (<=1kb)	20	107397099	107403376	6278	2	0	Itm2a
18175	chr19	56388648	56389660	1013	*	150.123	929.3	6.19026	1.55e-07	5.26e-06	Promoter (<=1kb)	19	56320035	56390037	70003	2	377	Nrap
12843	chr6	4504667	4508024	3358	*	227.544	1398.83	6.1475	5.93e-08	2.25e-06	Promoter (<=1kb)	6	4504814	4541544	36731	1	0	Col1a2
15551	chr9	81632432	81634858	2427	*	200.854	1226.22	6.10504	4.06e-22	3.04e-19	Promoter (<=1kb)	9	81628291	81633828	5538	2	0	Htr1b
26564	chr13	53285419	53286411	993	*	51.9842	306.555	5.89708	4.6e-21	2.8e-18	Promoter (<=1kb)	13	53109312	53286124	176813	2	0	Ror2
100043213	chrX	105393205	105394182	978	*	49.18	290.018	5.89708	2.41e-15	5.06e-13	Promoter (1-2kb)	20	105348282	105391776	43495	2	-1429	5330434G04Rik
16401	chr2	79255189	79256218	1030	*	58.4852	342.509	5.85634	7.94e-23	6.64e-20	Promoter (<=1kb)	2	79255426	79333123	77698	1	0	Itga4
24088	chr3	83840923	83841889	967	*	54.1917	315.173	5.81589	4.45e-23	3.87e-20	Promoter (<=1kb)	3	83836272	83841767	5496	2	0	Tlr2
75409	chr14	111674314	111676662	2349	*	312.996	1820.35	5.81589	1.55e-17	5e-15	Promoter (<=1kb)	14	111675097	111683141	8045	1	0	Slitrk5
12156	chr2	133551792	133553569	1778	*	199.466	1160.07	5.81589	2.01e-23	1.95e-20	Promoter (<=1kb)	2	133552159	133562885	10727	1	0	Bmp2
12521	chr2	93461417	93464165	2749	*	989.119	5673.41	5.73582	7.56e-17	2.12e-14	Promoter (<=1kb)	2	93419111	93463140	44030	2	0	Cd82
109254	chr13	41846574	41846873	300	*	12.3805	71.0124	5.73582	6.42e-08	2.42e-06	Promoter (<=1kb)	13	41763148	41847684	84537	2	811	Adtrp
245525	chrX	96457482	96457828	347	*	3.89062	22.3159	5.73582	0.00192	0.014	Promoter (1-2kb)	20	96306178	96456294	150117	2	-1188	Hsf3
68337	chr12	113139276	113143641	4366	*	657.114	3769.09	5.73582	2.61e-21	1.67e-18	Promoter (<=1kb)	12	113140236	113145506	5271	1	0	Crip2
75590	chrX	73639019	73640534	1516	*	145.009	831.746	5.73582	3.93e-06	8.55e-05	Promoter (<=1kb)	20	73639419	73643514	4096	1	0	Dusp9
245857	chr19	4268465	4269438	974	*	51.6251	284.05	5.50217	1.53e-16	4.02e-14	Promoter (<=1kb)	19	4261668	4269180	7513	2	0	Ssh3
93728	chrX	119926929	119927613	685	*	71.0124	390.722	5.50217	2.92e-21	1.86e-18	Promoter (<=1kb)	20	119927196	119930165	2970	1	0	Pabpc5
100041085	chr10	39959424	39960818	1395	*	225.972	1234.75	5.46416	2.8e-17	8.54e-15	Promoter (<=1kb)	10	39946912	39960184	13273	2	0	Mfsd4b3-ps
406219	chr15	101437272	101438288	1017	*	69.0706	374.806	5.42642	3.95e-18	1.44e-15	Promoter (<=1kb)	15	101431038	101438804	7767	2	516	Krt87
72630	chr2	131126429	131127905	1477	*	125.366	680.287	5.42642	4.04e-21	2.49e-18	Promoter (<=1kb)	2	131127280	131146321	19042	1	0	Hspa12b
102636183	chr7	112535199	112535965	767	*	62.6829	335.461	5.35171	2.57e-17	7.88e-15	Promoter (<=1kb)	7	112526972	112535683	8712	2	0	Parvaos
20297	chr1	83119335	83120803	1469	*	233.941	1251.98	5.35171	1.22e-19	5.77e-17	Promoter (2-3kb)	1	83116766	83119167	2402	1	2569	Ccl20
16416	chr11	104610973	104612144	1172	*	82.7106	439.586	5.31474	8.61e-07	2.31e-05	Promoter (2-3kb)	11	104608000	104670476	62477	1	2973	Itgb3
22441	chrX	53797401	53797908	508	*	30.6965	163.144	5.31474	1.19e-12	1.45e-10	Promoter (<=1kb)	20	53777118	53797706	20589	2	0	Xlr
12173	chr7	81992168	81992574	407	*	17.6305	93.0542	5.27803	0.00513	0.0299	Promoter (<=1kb)	7	81966653	81992307	25655	2	0	Bnc1
69146	chr15	75862083	75863013	931	*	37.014	195.361	5.27803	1.68e-14	3e-12	Promoter (<=1kb)	15	75862327	75867408	5082	1	0	Gsdmd
19091	chr19	31762594	31763072	479	*	38.3193	202.251	5.27803	8.85e-15	1.68e-12	Promoter (1-2kb)	19	30564489	31765033	1200545	2	1961	Prkg1
72293	chr13	73847013	73847818	806	*	58.0812	300.246	5.16941	8.03e-06	0.000155	Promoter (<=1kb)	13	73818534	73847631	29098	2	0	Nkd2
69332	chr3	92142529	92143082	554	*	30.6965	158.683	5.16941	7.87e-14	1.22e-11	Promoter (<=1kb)	3	92102578	92142744	40167	2	0	Lelp1
13610	chr13	51409818	51412344	2527	*	86.8227	445.722	5.1337	2.96e-23	2.76e-20	Promoter (1-2kb)	13	51408639	51422797	14159	1	1179	S1pr3
170771	chr1	32172385	32173172	788	*	62.2499	317.365	5.09824	1.14e-19	5.41e-17	Promoter (<=1kb)	1	32172714	32658568	485855	1	0	Khdrbs2
83996	chr9	7387889	7388549	661	*	28.0514	143.013	5.09824	1.57e-12	1.87e-10	Promoter (<=1kb)	9	7368239	7388047	19809	2	0	Mmp1b
15551	chr9	81635187	81635505	319	*	9.91766	50.5626	5.09824	5.66e-06	0.000116	Promoter (1-2kb)	9	81628291	81633828	5538	2	-1359	Htr1b
14198	chr14	11162892	11163398	507	*	26.3549	133.436	5.06303	2.72e-09	1.5e-07	Promoter (<=1kb)	14	9550092	11162035	1611944	2	-857	Fhit
102465181	chr1	84217834	84219293	1460	*	141.044	704.277	4.99332	1.69e-21	1.12e-18	Promoter (<=1kb)	1	84218849	84218961	113	2	0	Mir6353
69732	chr12	23010325	23010495	171	*	13.3614	66.7178	4.99332	1.34e-07	4.61e-06	Promoter (<=1kb)	12	22953995	23010284	56290	2	-41	2410018L13Rik
67557	chr9	60709746	60710051	306	*	5.54044	27.2843	4.92458	0.000732	0.00649	Promoter (2-3kb)	9	60712989	60738801	25813	1	-2938	Larp6
13839	chr5	84415981	84417829	1849	*	149.086	724.077	4.85678	6.13e-24	6.46e-21	Promoter (<=1kb)	5	84054761	84417382	362622	2	0	Epha5
78610	chr7	99143122	99143929	808	*	70.0348	337.794	4.82323	4.46e-06	9.51e-05	Promoter (1-2kb)	7	98885021	99141141	256121	2	-1981	Uvrag
228413	chr2	104849263	104850331	1069	*	38.8542	187.403	4.82323	3.68e-14	6.14e-12	Promoter (<=1kb)	2	104830741	104849876	19136	2	0	Prrg4
16523	chr6	142571181	142571653	473	*	12.9063	61.8199	4.78991	1.22e-05	0.000221	Promoter (<=1kb)	6	142564837	142571614	6778	2	0	Kcnj8
239405	chr15	43167306	43168004	699	*	57.2816	274.374	4.78991	4.21e-16	1.01e-13	Promoter (2-3kb)	15	43020794	43170826	150033	2	2822	Rspo2
74988	chr4	19985232	19985767	536	*	23.9176	114.563	4.78991	6.74e-09	3.36e-07	Promoter (<=1kb)	4	19979445	19985388	5944	2	0	4930480G23Rik
214112	chr11	46165766	46166810	1045	*	48.1679	229.126	4.75683	2.76e-14	4.7e-12	Promoter (<=1kb)	11	46148155	46166508	18354	2	0	Nipal4
723959	chr18	10787566	10788101	536	*	22.9433	109.137	4.75683	5.14e-11	4.32e-09	Promoter (2-3kb)	18	10785481	10785552	72	2	-2014	Mir1a-2
77442	chr12	11202127	11203030	904	*	35.5062	168.897	4.75683	4.34e-13	5.75e-11	Promoter (1-2kb)	12	11185993	11204502	18510	2	1472	9530020I12Rik
67503	chr1	33672289	33674182	1894	*	572.051	2702.35	4.72397	7.69e-16	1.76e-13	Promoter (2-3kb)	1	33669824	33670712	889	1	2465	1700001G17Rik
228880	chr2	165901527	165901933	407	*	8	37.7918	4.72397	0.000752	0.00663	Promoter (2-3kb)	2	165784152	165899016	114865	2	-2511	Zmynd8
72361	chr8	104961322	104962147	826	*	40.7859	192.672	4.72397	4.49e-14	7.29e-12	Promoter (<=1kb)	8	104961718	104969537	7820	1	0	Ces2g
17536	chr2	116068952	116069904	953	*	22.6274	105.42	4.65893	2.47e-10	1.76e-08	Promoter (1-2kb)	2	115863064	116067444	204381	2	-1508	Meis2
381413	chr2	118372675	118373611	937	*	118.603	548.748	4.62675	1.02e-14	1.91e-12	Promoter (<=1kb)	2	118277110	118373419	96310	2	0	Gpr176
207618	chr5	7342002	7343222	1221	*	51.9842	240.518	4.62675	2.08e-11	1.9e-09	Promoter (1-2kb)	5	6769010	7344756	575747	2	1534	Zfp804b
12223	chr5	91402373	91403239	867	*	66.257	306.555	4.62675	2.85e-16	7.15e-14	Promoter (<=1kb)	5	91357261	91402994	45734	2	0	Btc
269328	chr2	110719782	110720339	558	*	26.9087	123.64	4.59479	0.000821	0.00713	Promoter (1-2kb)	2	110721340	110739527	18188	1	-1001	Muc15
60322	chrX	20061722	20062443	722	*	41.0696	188.706	4.59479	5.21e-13	6.85e-11	Promoter (2-3kb)	20	20059560	20097521	37962	1	2162	Chst7
53867	chr9	20814335	20815529	1195	*	151.167	694.581	4.59479	3.01e-16	7.52e-14	Promoter (<=1kb)	9	20770050	20815067	45018	2	0	Col5a3
55983	chr6	101376987	101378144	1158	*	53.4456	243.875	4.56305	6.19e-13	7.99e-11	Promoter (<=1kb)	6	101149609	101377897	228289	2	0	Pdzrn3
16997	chr12	84879052	84879480	429	*	13.0864	59.3016	4.53154	7.46e-06	0.000146	Promoter (2-3kb)	12	84783212	84876532	93321	2	-2520	Ltbp2
71597	chr8	74870146	74871226	1081	*	152.219	689.784	4.53154	1.69e-17	5.42e-15	Promoter (1-2kb)	8	74873173	74893506	20334	1	-1947	Isx
67217	chr12	72082403	72083333	931	*	54.9482	247.28	4.50023	1.3e-13	1.92e-11	Promoter (2-3kb)	12	72073428	72085439	12012	2	2106	L3hypdh
22141	chr7	108950471	108950754	284	*	10.4107	46.8507	4.50023	6.49e-05	0.000893	Promoter (<=1kb)	7	108950338	109034460	84123	1	133	Tub
216616	chr11	28852661	28853962	1302	*	112.986	508.463	4.50023	1.77e-20	9.73e-18	Promoter (<=1kb)	11	28853204	28926743	73540	1	0	Efemp1
74519	chr4	96591068	96592128	1061	*	69.0706	310.834	4.50023	0.000153	0.00181	Promoter (<=1kb)	4	96568429	96591578	23150	2	0	Cyp2j9
14783	chr11	12036499	12037830	1332	*	42.8137	191.341	4.46915	3.44e-13	4.69e-11	Promoter (<=1kb)	11	11930508	12038683	108176	2	853	Grb10
72661	chr14	76555294	76555753	460	*	15.8895	71.0124	4.46915	4.07e-06	8.8e-05	Promoter (1-2kb)	14	76532814	76556889	24076	2	1136	Serp2
100526531	chr7	61685139	61685649	511	*	51.9842	230.72	4.43828	1.11e-14	2.08e-12	Promoter (<=1kb)	7	61685272	61685351	80	2	0	Mir344d-2
12047	chr9	88731874	88732105	232	*	12.996	57.68	4.43828	1e-05	0.000187	Promoter (<=1kb)	9	88723285	88731914	8630	2	0	Bcl2a1d
68054	chr12	104041304	104042116	813	*	57.2816	252.476	4.40762	3.49e-15	7.07e-13	Promoter (2-3kb)	12	104028769	104044443	15675	2	2327	Serpina12
72249	chr6	5977575	5977952	378	*	24.761	109.137	4.40762	4.53e-10	3.03e-08	Promoter (<=1kb)	6	5963909	5977393	13485	2	-182	1700019G24Rik
64406	chr2	70475032	70475359	328	*	15.3482	67.6492	4.40762	3.27e-07	1e-05	Promoter (<=1kb)	2	70474923	70477729	2807	1	109	Sp5
66158	chrX	53645883	53646445	563	*	17.5087	77.1717	4.40762	6.31e-06	0.000127	Promoter (2-3kb)	20	53642488	53643682	1195	2	-2201	Rtl8a
66205	chr2	60282978	60284697	1720	*	78.7932	347.291	4.40762	1.72e-14	3.07e-12	Promoter (<=1kb)	2	60251993	60284488	32496	2	0	Cd302
69540	chr7	43782291	43783111	821	*	66.7178	292.036	4.37717	2.64e-15	5.5e-13	Promoter (1-2kb)	7	43781035	43785410	4376	1	1256	Klk10
13143	chr9	66157773	66158693	921	*	77.1717	337.794	4.37717	1.68e-16	4.36e-14	Promoter (<=1kb)	9	66158223	66272242	114020	1	0	Dapk2
17470	chr16	45405651	45406308	658	*	26.7228	116.97	4.37717	3.94e-09	2.09e-07	Promoter (2-3kb)	16	45382135	45409053	26919	2	2745	Cd200
214305	chr12	108306250	108306774	525	*	23.1029	100.427	4.34694	4.13e-07	1.23e-05	Promoter (<=1kb)	12	108306270	108330869	24600	1	0	Hhipl1
23893	chr1	174919951	174920266	316	*	11.0043	47.8352	4.34694	4.1e-05	0.00061	Promoter (1-2kb)	1	174833785	174921819	88035	2	1553	Grem2
66659	chr3	97157965	97159556	1592	*	42.2243	183.546	4.34694	1.45e-11	1.38e-09	Promoter (<=1kb)	3	97158777	97176574	17798	1	0	Acp6
140488	chr6	49217352	49218524	1173	*	421.679	1820.35	4.31691	1.82e-12	2.12e-10	Promoter (2-3kb)	6	49085223	49214957	129735	2	-2395	Igf2bp3
381290	chr1	133799381	133802071	2691	*	191.341	826.001	4.31691	1.39e-18	5.41e-16	Promoter (<=1kb)	1	133699457	133801041	101585	2	0	Atp2b4
68792	chrX	133907877	133909312	1436	*	101.125	436.549	4.31691	6.71e-16	1.56e-13	Promoter (<=1kb)	20	133908426	133932446	24021	1	0	Srpx2
109082	chr13	50417340	50418353	1014	*	92.4115	396.177	4.28709	5.61e-17	1.61e-14	Promoter (<=1kb)	13	50417864	50433780	15917	1	0	Fbxw17
207618	chr5	7343937	7345393	1457	*	156.498	670.921	4.28709	2.31e-22	1.78e-19	Promoter (<=1kb)	5	6769010	7344756	575747	2	0	Zfp804b
23959	chr9	88327276	88327945	670	*	49.8665	213.783	4.28709	1.7e-12	2e-10	Promoter (<=1kb)	9	88327197	88372092	44896	1	79	Nt5e
78242	chr18	44103513	44103869	357	*	6.82108	29.2426	4.28709	0.00415	0.0254	Promoter (<=1kb)	18	44104407	44108543	4137	1	-538	Spink12
12020	chr5	41766766	41767010	245	*	4.89056	20.9663	4.28709	0.01	0.0496	Promoter (2-3kb)	5	41761483	41764501	3019	2	-2265	Nkx3-2
17263	chr12	109540698	109541330	633	*	24.4201	104.691	4.28709	1.3e-08	5.98e-07	Promoter (<=1kb)	12	109541001	109571726	30726	1	0	Meg3
100303738	chr12	84873616	84877671	4056	*	374.806	1606.83	4.28709	7.61e-13	9.66e-11	Promoter (<=1kb)	12	84875769	84879755	3987	1	0	D030025P21Rik
23893	chr1	174918261	174919281	1021	*	127.116	544.958	4.28709	1.29e-15	2.86e-13	Promoter (2-3kb)	1	174833785	174921819	88035	2	2538	Grem2
73455	chr1	192841185	192841613	429	*	26.5382	112.986	4.25748	0.00952	0.0478	Promoter (<=1kb)	1	192841661	192842740	1080	1	-48	1700065J18Rik
329416	chr2	69135889	69136383	495	*	19.1597	81.0084	4.22807	1.44e-06	3.59e-05	Promoter (<=1kb)	2	69135800	69189330	53531	1	89	Nostrin
242259	chr3	153973280	153973805	526	*	32	135.298	4.22807	2.39e-11	2.16e-09	Promoter (<=1kb)	3	153973436	154271722	298287	1	0	Slc44a5
16170	chr7	83744103	83746955	2853	*	203.657	855.13	4.19887	1.17e-21	8.12e-19	Promoter (<=1kb)	7	83642825	83745726	102902	2	0	Il16
57263	chr16	48818535	48818930	396	*	13.6422	57.2816	4.19887	7.54e-06	0.000147	Promoter (1-2kb)	16	48816856	48818892	2037	1	1679	Retnlb
76626	chr11	88715983	88716863	881	*	41.3553	173.645	4.19887	2.14e-09	1.22e-07	Promoter (1-2kb)	11	88339382	88718513	379132	2	1650	Msi2
320265	chr6	96116076	96117270	1195	*	71.5064	300.246	4.19887	1.83e-15	3.94e-13	Promoter (2-3kb)	6	96113154	96657198	544045	1	2922	Tafa1
227753	chr2	35254838	35255392	555	*	165.421	694.581	4.19887	6.74e-05	0.000921	Promoter (<=1kb)	2	35256380	35307892	51513	1	-988	Gsn
57440	chr17	73804187	73805526	1340	*	265.028	1112.82	4.19887	3.06e-17	9.28e-15	Promoter (<=1kb)	17	73804841	73832094	27254	1	0	Ehd3
223513	chr15	41869493	41870139	647	*	90.5097	377.413	4.16986	1.15e-13	1.71e-11	Promoter (<=1kb)	15	41864076	41869720	5645	2	0	Abra
320072	chr3	143246005	143246805	801	*	56.8859	237.207	4.16986	1.29e-15	2.85e-13	Promoter (2-3kb)	3	143243055	143259884	16830	1	2950	A830019L24Rik
64697	chr19	12693533	12694047	515	*	20.6776	86.2229	4.16986	3.02e-06	6.81e-05	Promoter (1-2kb)	19	12695786	12719902	24117	1	-1739	Keg1
71227	chr1	83159560	83160173	614	*	36.7583	153.277	4.16986	8.25e-12	8.37e-10	Promoter (<=1kb)	1	83159752	83210574	50823	1	0	Daw1
27273	chr6	5495775	5497222	1448	*	199.466	831.746	4.16986	6.96e-14	1.09e-11	Promoter (<=1kb)	6	5483351	5496309	12959	2	0	Pdk4
75084	chr18	57552154	57553027	874	*	129.787	537.455	4.14106	3.62e-21	2.25e-18	Promoter (<=1kb)	18	57373455	57552397	178943	2	0	4930511M06Rik
18074	chr14	19752213	19752690	478	*	29.6508	122.786	4.14106	9.7e-09	4.62e-07	Promoter (<=1kb)	14	19751265	19811787	60523	1	948	Nid2
30935	chr1	156676223	156676502	280	*	7.06162	29.2426	4.14106	0.00587	0.0331	Promoter (1-2kb)	1	156653617	156674356	20740	2	-1867	Tor3a
67255	chr6	116628465	116629259	795	*	42.2243	174.853	4.14106	9e-11	7.17e-09	Promoter (<=1kb)	6	116624016	116628999	4984	2	0	Zfp422
320078	chr1	170643848	170645025	1178	*	218.275	897.644	4.11246	1e-16	2.73e-14	Promoter (<=1kb)	1	170644532	170682789	38258	1	0	Olfml2b
622301	chrX	37671575	37671903	329	*	9.98664	41.0696	4.11246	0.000237	0.0026	Promoter (1-2kb)	20	37668989	37673277	4289	2	1374	Rhox2h
68016	chr4	48660553	48661516	964	*	101.829	418.766	4.11246	7.96e-18	2.71e-15	Promoter (1-2kb)	4	48663514	48673502	9989	1	-1998	Cavin4
11515	chr16	4423434	4423989	556	*	43.4113	178.527	4.11246	7.86e-10	5e-08	Promoter (2-3kb)	16	4287529	4420498	132970	2	-2936	Adcy9
723967	chr13	83739820	83740378	559	*	15.6707	64.4452	4.11246	8.34e-06	0.00016	Promoter (1-2kb)	13	83738814	83738885	72	1	1006	Mir9-2
56187	chr14	55724127	55725350	1224	*	164.279	675.588	4.11246	2.3e-17	7.14e-15	Promoter (1-2kb)	14	55715416	55722263	6848	2	-1864	Rabggta
71062	chr11	63058253	63059240	988	*	79.8932	328.557	4.11246	1.68e-15	3.63e-13	Promoter (2-3kb)	11	63061654	63094964	33311	1	-2414	Tekt3
75084	chr18	57550916	57551649	734	*	31.125	127.116	4.08405	4.23e-10	2.85e-08	Promoter (<=1kb)	18	57373455	57552397	178943	2	748	4930511M06Rik
77422	chr18	56973947	56974266	320	*	9.18959	37.5307	4.08405	0.00238	0.0166	Promoter (1-2kb)	18	56955833	56975368	19536	2	1102	C330018D20Rik
17470	chr16	45408378	45409364	987	*	93.7015	382.681	4.08405	3.88e-14	6.42e-12	Promoter (<=1kb)	16	45382135	45409053	26919	2	0	Cd200
225471	chr18	46595614	46595968	355	*	23.9176	97.6806	4.08405	1.64e-07	5.51e-06	Promoter (1-2kb)	18	46557291	46597314	40024	2	1346	Ticam2
56277	chr16	56884780	56885256	477	*	13.2691	54.1917	4.08405	0.000117	0.00145	Promoter (<=1kb)	16	56805161	56886166	81006	2	910	Tmem45a
102466638	chr3	137785290	137785597	308	*	11.8762	48.5029	4.08405	1.91e-05	0.000322	Promoter (1-2kb)	3	137783535	137783615	81	2	-1675	Mir6380
70784	chr9	65398273	65398773	501	*	34.5353	141.044	4.08405	4.62e-09	2.41e-07	Promoter (<=1kb)	9	65398506	65414853	16348	1	0	Rasl12
100504026	chr7	68277054	68277426	373	*	15.2422	62.2499	4.08405	5.97e-06	0.000122	Promoter (<=1kb)	7	68266339	68276594	10256	2	-460	Gm16157
320203	chr13	83720819	83721969	1151	*	106.153	433.534	4.08405	2.15e-16	5.47e-14	Promoter (<=1kb)	13	83721381	83872680	151300	1	0	C130071C03Rik
67872	chr7	130574199	130575059	861	*	71.0124	290.018	4.08405	3.51e-14	5.88e-12	Promoter (1-2kb)	7	130532526	130573118	40593	2	-1081	Nsmce4a
98388	chr1	38897414	38898314	901	*	78.7932	319.573	4.05584	1.69e-14	3.03e-12	Promoter (<=1kb)	1	38863867	38898161	34295	2	0	Chst10
53603	chr18	32817677	32819062	1386	*	71.0124	288.015	4.05584	5.79e-16	1.35e-13	Promoter (2-3kb)	18	32815383	32819797	4415	1	2294	Tslp
12829	chr1	82586484	82587588	1105	*	117.784	477.713	4.05584	2.17e-13	3.06e-11	Promoter (<=1kb)	1	82448423	82586849	138427	2	0	Col4a4
14089	chr2	62573453	62575537	2085	*	145.009	584.071	4.02782	1.55e-20	8.61e-18	Promoter (<=1kb)	2	62500943	62574075	73133	2	0	Fap
664883	chr12	46818187	46820171	1985	*	300.246	1209.34	4.02782	5.42e-14	8.63e-12	Promoter (<=1kb)	12	46694517	46818929	124413	2	0	Nova1
140488	chr6	49212168	49212540	373	*	19.6983	78.7932	4	3.73e-07	1.12e-05	Promoter (2-3kb)	6	49085223	49214957	129735	2	2417	Igf2bp3
71934	chr3	14642510	14642697	188	*	6.23332	24.9333	4	0.0024	0.0166	Promoter (<=1kb)	3	14641727	14663002	21276	1	783	Car13
100740	chr5	31567823	31568590	768	*	160.898	639.145	3.97237	9.72e-14	1.48e-11	Promoter (2-3kb)	5	31569595	31571397	1803	2	2807	AI839979
52250	chr6	71707606	71708369	764	*	47.5048	188.706	3.97237	1.37e-13	2.03e-11	Promoter (<=1kb)	6	71707561	71810710	103150	1	45	Reep1
229357	chr3	62605745	62606426	682	*	67.1819	265.028	3.94493	1.76e-12	2.06e-10	Promoter (<=1kb)	3	62529077	62605140	76064	2	-605	Gpr149
53374	chr10	60218401	60219954	1554	*	268.727	1060.11	3.94493	8.67e-14	1.34e-11	Promoter (<=1kb)	10	60181532	60219260	37729	2	0	Chst3
621809	chr3	143709294	143709826	533	*	44.0173	173.645	3.94493	6.97e-09	3.45e-07	Promoter (2-3kb)	3	143670892	143712210	41319	2	2384	Gm6260
231532	chr5	102478722	102479300	579	*	28.2465	111.43	3.94493	5.55e-08	2.13e-06	Promoter (2-3kb)	5	102481391	102897937	416547	1	-2091	Arhgap24
64929	chr14	103513159	103513416	258	*	21.4068	84.4485	3.94493	2.45e-06	5.69e-05	Promoter (<=1kb)	14	103513342	103612797	99456	1	0	Scel
100034363	chrX	136955129	136955478	350	*	20.393	79.8932	3.91768	2.26e-07	7.26e-06	Promoter (2-3kb)	20	136955265	136958025	2761	2	2547	Tmsb15b2
74013	chr1	55227401	55228856	1456	*	198.088	776.047	3.91768	3.25e-18	1.2e-15	Promoter (<=1kb)	1	55170159	55226782	56624	2	-619	Rftn2
23893	chr1	174919542	174919840	299	*	13.5479	53.0765	3.91768	4.09e-05	0.000609	Promoter (1-2kb)	1	174833785	174921819	88035	2	1979	Grem2
240479	chr18	84719867	84720440	574	*	33.5909	131.599	3.91768	8.98e-09	4.32e-07	Promoter (<=1kb)	18	84720019	84740436	20418	1	0	Dipk1c
387164	chr11	43376615	43377705	1091	*	79.8932	312.996	3.91768	4.8e-14	7.75e-12	Promoter (2-3kb)	11	43374397	43374461	65	2	-2154	Mir146
13019	chr7	127712397	127713451	1055	*	100.427	393.44	3.91768	3.47e-11	3.02e-09	Promoter (<=1kb)	7	127712736	127718192	5457	1	0	Ctf1
140488	chr6	49213129	49216171	3043	*	544.958	2120.22	3.89062	6.68e-13	8.58e-11	Promoter (<=1kb)	6	49085223	49214957	129735	2	0	Igf2bp3
24088	chr3	83844619	83845698	1080	*	292.036	1136.2	3.89062	1.9e-13	2.72e-11	Promoter (2-3kb)	3	83836272	83841767	5496	2	-2852	Tlr2
17354	chr2	18053694	18054920	1227	*	57.2816	222.861	3.89062	1.23e-11	1.19e-09	Promoter (<=1kb)	2	18055237	18212388	157152	1	-317	Mllt10
58804	chr7	4164188	4164923	736	*	99.0442	385.343	3.89062	6.05e-13	7.83e-11	Promoter (<=1kb)	7	4151260	4164860	13601	2	0	Cdc42ep5
68187	chr1	24102100	24103187	1088	*	141.044	548.748	3.89062	7.79e-13	9.87e-11	Promoter (1-2kb)	1	24011093	24100341	89249	2	-1759	Fam135a
223332	chr15	8968703	8970782	2080	*	80.4489	312.996	3.89062	1.44e-14	2.63e-12	Promoter (<=1kb)	15	8967949	9067335	99387	1	754	Ranbp3l
277154	chr14	55852351	55856083	3733	*	268.727	1045.52	3.89062	2.69e-16	6.76e-14	Promoter (<=1kb)	14	55854010	55874736	20727	1	0	Nynrin
319781	chrX	153037363	153037750	388	*	18.3792	71.0124	3.86375	1.23e-05	0.000223	Promoter (<=1kb)	20	153037629	153072915	35287	1	0	9530051G07Rik
24053	chr14	61258384	61258796	413	*	19.8353	76.6386	3.86375	1.15e-06	2.96e-05	Promoter (<=1kb)	14	61219115	61258490	39376	2	0	Sgcg
23888	chr14	116924849	116929488	4640	*	1370.04	5293.48	3.86375	3.8e-13	5.13e-11	Promoter (<=1kb)	14	116925315	117976544	1051230	1	0	Gpc6
268902	chr16	74411070	74413329	2260	*	491.143	1884.54	3.83706	3.32e-13	4.55e-11	Promoter (<=1kb)	16	73891839	74411825	519987	2	0	Robo2
654453	chr8	20889263	20890035	773	*	91.7731	352.139	3.83706	1.83e-15	3.94e-13	Promoter (2-3kb)	8	20892669	20897723	5055	1	-2634	Defb33
403183	chr1	44218792	44219646	855	*	146.018	560.278	3.83706	1.75e-11	1.64e-09	Promoter (<=1kb)	1	44204070	44218961	14892	2	0	Mettl21e
216616	chr11	28852149	28852401	253	*	10.5561	40.5042	3.83706	0.000239	0.00262	Promoter (<=1kb)	11	28853204	28926743	73540	1	-803	Efemp1
233529	chr7	97453078	97453975	898	*	22.0087	84.4485	3.83706	2.2e-06	5.2e-05	Promoter (1-2kb)	7	97451323	97459557	8235	1	1755	Kctd14
231532	chr5	102480985	102482660	1676	*	357.054	1370.04	3.83706	2.54e-16	6.43e-14	Promoter (<=1kb)	5	102481391	102897937	416547	1	0	Arhgap24
12155	chrX	6317344	6318162	819	*	128.89	494.559	3.83706	4.43e-16	1.06e-13	Promoter (2-3kb)	20	6314107	6320721	6615	2	2559	Bmp15
406221	chr11	99539540	99540491	952	*	64.8934	247.28	3.81055	6.58e-11	5.41e-09	Promoter (2-3kb)	11	99537485	99543158	5674	2	2667	Krt40
93714	chr18	37707676	37707907	232	*	6.77396	25.8125	3.81055	0.00343	0.022	Promoter (<=1kb)	18	37707039	37841873	134835	1	637	Pcdhga6
435653	chr1	170911960	170913907	1948	*	448.822	1710.26	3.81055	1.67e-15	3.61e-13	Promoter (<=1kb)	1	170907273	170912941	5669	2	0	Fcrlb
20616	chr9	86879437	86881036	1600	*	235.568	897.644	3.81055	1.79e-12	2.09e-10	Promoter (<=1kb)	9	86765923	86880654	114732	2	0	Snap91
23893	chr1	174921446	174922084	639	*	104.691	398.932	3.81055	7.31e-17	2.06e-14	Promoter (<=1kb)	1	174833785	174921819	88035	2	0	Grem2
71071	chr13	15802201	15802722	522	*	28.0514	106.153	3.78423	1.25e-07	4.35e-06	Promoter (<=1kb)	13	15781664	15802630	20967	2	0	4933412O06Rik
74403	chr1	89686546	89687342	797	*	133.436	504.951	3.78423	2.05e-11	1.88e-09	Promoter (2-3kb)	1	89650529	89683908	33380	2	-2638	4933400F21Rik
57752	chr7	130576103	130578015	1913	*	140.07	530.056	3.78423	2.35e-17	7.27e-15	Promoter (<=1kb)	7	130577438	130764785	187348	1	0	Tacc2
73649	chr2	71118288	71118980	693	*	21.7057	82.1393	3.78423	3.13e-05	0.000488	Promoter (<=1kb)	2	71117923	71142926	25004	1	365	Cybrd1
228576	chr2	127729805	127730101	297	*	8.75435	33.1285	3.78423	0.000906	0.00772	Promoter (<=1kb)	2	127704386	127729932	25547	2	0	Mall
102636262	chr18	75362343	75365227	2885	*	613.109	2320.15	3.78423	1.77e-13	2.55e-11	Promoter (1-2kb)	18	75365332	75367088	1757	2	1861	Gm20544
73181	chr14	55821983	55824634	2652	*	652.575	2452.44	3.75809	5.38e-11	4.5e-09	Promoter (<=1kb)	14	55823144	55833943	10800	1	0	Nfatc4
118453	chr11	83465554	83467906	2353	*	256	962.071	3.75809	4.47e-14	7.27e-12	Promoter (2-3kb)	11	83440768	83463071	22304	2	-2483	Mmp28
18426	chr19	5560807	5561196	390	*	19.1597	72.0037	3.75809	2.33e-05	0.000381	Promoter (<=1kb)	19	5549136	5560646	11511	2	-161	Ovol1
73230	chr9	23219527	23220147	621	*	124.5	467.882	3.75809	8.07e-16	1.84e-13	Promoter (2-3kb)	9	23223076	23485200	262125	1	-2929	Bmper
77574	chr6	42709290	42710353	1064	*	174.853	657.114	3.75809	1.97e-13	2.8e-11	Promoter (<=1kb)	6	42668002	42710088	42087	2	0	Tcaf1
72432	chr18	43963105	43963453	349	*	20.8215	77.7085	3.73213	1.41e-06	3.55e-05	Promoter (<=1kb)	18	43963235	44022501	59267	1	0	Spink5
212712	chr1	56977186	56977617	432	*	12.996	48.5029	3.73213	0.000259	0.0028	Promoter (1-2kb)	1	56793981	56978650	184670	2	1033	Satb2
108062	chrX	134056965	134057311	347	*	15.455	57.68	3.73213	1.64e-05	0.000284	Promoter (1-2kb)	20	134059187	134086819	27633	1	-1876	Cstf2
268860	chr16	8513118	8513665	548	*	57.68	213.783	3.70635	1.12e-12	1.38e-10	Promoter (<=1kb)	16	8513429	8621568	108140	1	0	Abat
100502819	chr9	72409243	72410211	969	*	144.007	533.742	3.70635	4.12e-12	4.49e-10	Promoter (<=1kb)	9	72361735	72409945	48211	2	0	BC065403
108672	chrX	104670519	104671116	598	*	50.9143	188.706	3.70635	1.15e-10	8.9e-09	Promoter (<=1kb)	20	104536969	104671064	134096	2	0	Zdhhc15
72565	chr9	60793227	60793624	398	*	26.7228	99.0442	3.70635	4.06e-08	1.62e-06	Promoter (<=1kb)	9	60794542	60880370	85829	1	-918	Uaca
328370	chr14	30650616	30651720	1105	*	266.871	989.119	3.70635	7.7e-14	1.19e-11	Promoter (2-3kb)	14	30654360	30691317	36958	1	-2640	Rft1
208727	chr1	92195750	92196297	548	*	76.1093	280.139	3.68075	1.55e-13	2.26e-11	Promoter (<=1kb)	1	91928779	92195699	266921	2	-51	Hdac4
621852	chrX	37579740	37579915	176	*	12.2101	44.9422	3.68075	0.000227	0.00251	Promoter (1-2kb)	20	37580992	37585496	4505	1	-1077	Rhox3f
280408	chr11	75508704	75511613	2910	*	630.346	2320.15	3.68075	1.61e-09	9.51e-08	Promoter (<=1kb)	11	75510094	75513168	3075	1	0	Rilp
76299	chr4	48277691	48278104	414	*	10.7034	39.3966	3.68075	0.000313	0.00327	Promoter (1-2kb)	4	48193323	48279558	86236	2	1454	Erp44
80982	chr7	84086060	84087047	988	*	166.572	613.109	3.68075	8.91e-18	3e-15	Promoter (<=1kb)	7	83932857	84086502	153646	2	0	Cemip
14538	chr13	40859143	40860574	1432	*	393.44	1438.15	3.65533	4.77e-17	1.39e-14	Promoter (<=1kb)	13	40859754	40960892	101139	1	0	Gcnt2
244958	chr9	87144154	87144434	281	*	20.2521	74.028	3.65533	1.55e-05	0.000271	Promoter (<=1kb)	9	87144306	87184045	39740	1	0	Mrap2
12405	chr18	86710442	86711002	561	*	53.4456	195.361	3.65533	8.47e-09	4.12e-07	Promoter (<=1kb)	18	86711110	86718283	7174	1	-108	Cbln2
320873	chr15	18820249	18821781	1533	*	139.102	508.463	3.65533	1.12e-14	2.09e-12	Promoter (1-2kb)	15	18818947	19014236	195290	1	1302	Cdh10
20333	chr3	97897917	97898964	1048	*	103.25	374.806	3.63008	3.67e-12	4.05e-10	Promoter (2-3kb)	3	97901190	97923276	22087	1	-2226	Sec22b
93837	chrX	113297910	113298396	487	*	25.8125	93.7015	3.63008	1.74e-07	5.79e-06	Promoter (<=1kb)	20	113297510	113836386	538877	1	400	Dach2
319293	chr13	19730819	19731170	352	*	6.9163	25.1067	3.63008	0.0072	0.0386	Promoter (1-2kb)	13	19727426	19732951	5526	2	1781	Gpr141b
258740	chr9	39509902	39510264	363	*	10.8528	39.3966	3.63008	0.00535	0.0309	Promoter (1-2kb)	9	39510783	39511718	936	2	1454	Olfr957
12752	chr7	126587663	126588370	708	*	21.259	77.1717	3.63008	1.84e-06	4.45e-05	Promoter (1-2kb)	7	126571207	126585817	14611	2	-1846	Cln3
74013	chr1	55225316	55227276	1961	*	203.657	739.292	3.63008	2.59e-11	2.31e-09	Promoter (<=1kb)	1	55170159	55226782	56624	2	0	Rftn2
11752	chr14	34084704	34088706	4003	*	1488.87	5330.3	3.5801	4.18e-11	3.58e-09	Promoter (<=1kb)	14	34085981	34100571	14591	1	0	Anxa8
408193	chrX	100431853	100433118	1266	*	187.403	666.287	3.55537	2.98e-16	7.44e-14	Promoter (2-3kb)	20	100429013	100429885	873	1	2840	Otud6a
71227	chr1	83159012	83159389	378	*	25.2813	89.8845	3.55537	2.46e-06	5.71e-05	Promoter (<=1kb)	1	83159752	83210574	50823	1	-363	Daw1
224794	chr17	44105269	44106114	846	*	79.3413	282.088	3.55537	5.93e-13	7.69e-11	Promoter (<=1kb)	17	44096308	44105809	9502	2	0	Enpp4
73095	chr8	70210027	70211471	1445	*	263.197	935.763	3.55537	5.79e-12	6.05e-10	Promoter (<=1kb)	8	70184340	70212305	27966	2	834	Slc25a42
69080	chr1	75434144	75434339	196	*	9.38268	33.3589	3.55537	0.00167	0.0125	Promoter (1-2kb)	1	75435930	75443179	7250	1	-1591	Gmppa
75581	chr5	69541678	69541856	179	*	19.0273	67.6492	3.55537	7.4e-05	0.000997	Promoter (<=1kb)	5	69516671	69542648	25978	2	792	Yipf7
213208	chr9	100488947	100489426	480	*	19.2929	68.5935	3.55537	0.000158	0.00186	Promoter (2-3kb)	9	100457719	100486788	29070	2	-2159	Il20rb
72753	chr1	162003591	162006993	3403	*	910.175	3236.01	3.55537	2.63e-14	4.51e-12	Promoter (<=1kb)	1	162004969	162016494	11526	1	0	2810442N19Rik
71907	chr12	104014578	104014843	266	*	16.6795	58.892	3.53081	3.4e-05	0.000522	Promoter (<=1kb)	12	103994743	104013755	19013	2	-823	Serpina9
66385	chr1	93341766	93342046	281	*	14.2215	50.2134	3.53081	0.000361	0.00368	Promoter (<=1kb)	1	93342854	93373489	30636	1	-808	Ppp1r7
213438	chrX	107148680	107149052	373	*	25.2813	89.2636	3.53081	8.94e-07	2.39e-05	Promoter (<=1kb)	20	107148927	107173661	24735	1	0	P2ry10b
24136	chr2	45116964	45117621	658	*	42.2243	149.086	3.53081	4.06e-09	2.15e-07	Promoter (<=1kb)	2	44983632	45117395	133764	2	0	Zeb2
78609	chr2	148782936	148783237	302	*	30.2738	106.153	3.50642	6.71e-06	0.000134	Promoter (<=1kb)	2	148782009	148785937	3929	1	927	Cstdc1
100038556	chr6	84422795	84423956	1162	*	439.586	1541.37	3.50642	4.09e-13	5.46e-11	Promoter (<=1kb)	6	84412942	84423838	10897	2	0	Gm10445
11766	chr14	55105392	55106833	1442	*	90.5097	317.365	3.50642	1.97e-13	2.8e-11	Promoter (<=1kb)	14	55098575	55106593	8019	2	0	Ap1g2
414124	chr12	70227257	70227933	677	*	33.5909	117.784	3.50642	8.2e-07	2.22e-05	Promoter (<=1kb)	12	70227841	70234165	6325	1	0	F730035M05Rik
68312	chr3	107931279	107932202	924	*	87.4266	306.555	3.50642	1.13e-11	1.1e-09	Promoter (<=1kb)	3	107926334	107931817	5484	2	0	Gstm7
69642	chr9	77349390	77349605	216	*	8.9383	31.3414	3.50642	0.00306	0.0201	Promoter (1-2kb)	9	77102081	77347916	245836	2	-1474	Mlip
12490	chr1	194941263	194942486	1224	*	80.4489	280.139	3.4822	1.98e-11	1.83e-09	Promoter (2-3kb)	1	194938819	194961279	22461	1	2444	Cd34
72607	chr3	32817121	32818881	1761	*	182.278	634.73	3.4822	1.62e-13	2.34e-11	Promoter (<=1kb)	3	32817546	32938071	120526	1	0	Usp13
12487	chr1	60718289	60718918	630	*	48.1679	167.73	3.4822	6.05e-11	5e-09	Promoter (1-2kb)	1	60716800	60773359	56560	1	1489	Cd28
108052	chr18	78144514	78145371	858	*	284.05	989.119	3.4822	1.04e-11	1.02e-09	Promoter (2-3kb)	18	78100091	78142119	42029	2	-2395	Slc14a1
18074	chr14	19747705	19749057	1353	*	77.1717	266.871	3.45815	4.66e-10	3.11e-08	Promoter (2-3kb)	14	19751265	19811787	60523	1	-2208	Nid2
245671	chrX	153238065	153238496	432	*	22.6274	78.249	3.45815	1.12e-05	0.000205	Promoter (<=1kb)	20	153237466	153396132	158667	1	599	Klf8
75141	chr8	75212731	75213604	874	*	77.1717	265.028	3.43426	3.45e-11	3.01e-09	Promoter (<=1kb)	8	75213944	75224113	10170	1	-340	Rasd2
56277	chr16	56885705	56887137	1433	*	221.322	760.076	3.43426	1.11e-15	2.48e-13	Promoter (<=1kb)	16	56805161	56886166	81006	2	0	Tmem45a
100417675	chr7	14622300	14623357	1058	*	51.9842	178.527	3.43426	1.52e-09	9.03e-08	Promoter (<=1kb)	7	14530652	14622479	91828	2	0	Nlrp5-ps
67664	chr18	20944650	20944975	326	*	8.9383	30.6965	3.43426	0.00188	0.0137	Promoter (<=1kb)	18	20944625	20983862	39238	1	25	Rnf125
434778	chrX	52791006	52791355	350	*	18.2522	62.6829	3.43426	2.82e-05	0.000448	Promoter (<=1kb)	20	52791200	52799468	8269	1	0	Ccdc160
21826	chr17	14693690	14694974	1285	*	294.067	1002.93	3.41054	3.41e-09	1.84e-07	Promoter (<=1kb)	17	14665500	14694235	28736	2	0	Thbs2
103964	chr6	41314605	41315003	399	*	17.5087	59.7141	3.41054	0.000577	0.00536	Promoter (1-2kb)	6	41311233	41316841	5609	2	1838	Try5
14348	chr4	25799052	25800473	1422	*	56.8859	194.012	3.41054	1.41e-08	6.42e-07	Promoter (<=1kb)	4	25609332	25800244	190913	2	0	Fut9
20315	chr6	117168339	117169466	1128	*	82.7106	282.088	3.41054	2.7e-08	1.13e-06	Promoter (<=1kb)	6	117168535	117181367	12833	1	0	Cxcl12
11988	chr8	40861496	40862904	1409	*	63.1189	215.269	3.41054	3.23e-09	1.75e-07	Promoter (<=1kb)	8	40862396	40922308	59913	1	0	Slc7a2
75451	chr7	71960349	71961308	960	*	103.25	352.139	3.41054	1.32e-11	1.26e-09	Promoter (<=1kb)	7	71961173	72027317	66145	1	0	1700011C11Rik
208869	chr9	107231262	107232152	891	*	70.0348	238.856	3.41054	7.16e-11	5.82e-09	Promoter (<=1kb)	9	106892825	107231909	339085	2	0	Dock3
14130	chr1	170978646	170979071	426	*	39.9466	136.239	3.41054	7.21e-07	1.98e-05	Promoter (2-3kb)	1	170958617	170976547	17931	2	-2099	Fcgr2b
30805	chr11	54026936	54029821	2886	*	576.03	1964.57	3.41054	1.1e-10	8.6e-09	Promoter (<=1kb)	11	53983123	54028090	44968	2	0	Slc22a4
72823	chr1	61638400	61640176	1777	*	294.067	995.999	3.38698	1.21e-12	1.47e-10	Promoter (<=1kb)	1	61638824	62642284	1003461	1	0	Pard3b
50799	chr6	6216424	6217539	1116	*	187.403	634.73	3.38698	3.34e-13	4.57e-11	Promoter (<=1kb)	6	6041218	6217173	175956	2	0	Slc25a13
69496	chr14	41070681	41071801	1121	*	187.403	634.73	3.38698	1.85e-13	2.65e-11	Promoter (1-2kb)	14	41072911	41092197	19287	1	-1110	Dydc1
234911	chr9	7571064	7571984	921	*	19.9733	67.6492	3.38698	7.17e-05	0.000971	Promoter (<=1kb)	9	7571396	7581885	10490	1	0	Mmp27
21987	chr10	31445313	31446109	797	*	83.2859	282.088	3.38698	3.02e-09	1.65e-07	Promoter (<=1kb)	10	31332376	31445958	113583	2	0	Tpd52l1
258381	chr6	40573173	40574286	1114	*	113.772	385.343	3.38698	3.69e-14	6.15e-12	Promoter (1-2kb)	6	40571357	40572417	1061	1	1816	Olfr460
29876	chr4	135269079	135271041	1963	*	385.343	1305.15	3.38698	4.41e-09	2.31e-07	Promoter (1-2kb)	4	135213969	135272814	58846	2	1773	Clic4
259144	chr6	42489762	42490434	673	*	141.044	474.413	3.36359	8.99e-10	5.64e-08	Promoter (2-3kb)	6	42486163	42487214	1052	2	-2548	Olfr456
16832	chr6	142507229	142508427	1199	*	125.366	421.679	3.36359	3.95e-11	3.4e-09	Promoter (<=1kb)	6	142490249	142507957	17709	2	0	Ldhb
73390	chr10	56106620	56107360	741	*	23.5883	79.3413	3.36359	3.05e-06	6.86e-05	Promoter (<=1kb)	10	56106917	56116880	9964	1	0	Msl3l2
433022	chr16	46008128	46008522	395	*	21.4068	72.0037	3.36359	9.16e-05	0.00119	Promoter (1-2kb)	16	45959263	46010218	50956	2	1696	Plcxd2
76965	chr14	108913703	108914256	554	*	26.9087	90.5097	3.36359	1.36e-05	0.000243	Promoter (<=1kb)	14	108908800	108914158	5359	2	0	Slitrk1
100124478	chrX	66807201	66807889	689	*	37.5307	126.238	3.36359	2.25e-08	9.66e-07	Promoter (2-3kb)	20	66810428	66810504	77	2	2615	Mir871
13614	chr13	42300495	42301779	1285	*	109.896	369.646	3.36359	4.42e-09	2.32e-07	Promoter (<=1kb)	13	42301476	42307990	6515	1	0	Edn1
13824	chr18	34006155	34007598	1444	*	110.661	372.217	3.36359	1e-08	4.76e-07	Promoter (<=1kb)	18	33796327	34006966	210640	2	0	Epb41l4a
271970	chr3	126365967	126366400	434	*	20.2521	68.1197	3.36359	1.61e-05	0.00028	Promoter (2-3kb)	3	126363684	126440375	76692	1	2283	Arsj
387155	chr3	118433678	118434025	348	*	23.4254	78.7932	3.36359	0.000139	0.00168	Promoter (<=1kb)	3	118433857	118433929	73	1	0	Mir137
99543	chr3	103734271	103735623	1353	*	259.574	873.098	3.36359	3.91e-10	2.67e-08	Promoter (2-3kb)	3	103731665	103738001	6337	2	2378	Olfml3
102465204	chr12	15798264	15799003	740	*	38.0546	127.116	3.34035	1.78e-07	5.89e-06	Promoter (2-3kb)	12	15800994	15801101	108	2	2098	Mir6387
76311	chr6	13873076	13873646	571	*	80.4489	268.727	3.34035	1.09e-08	5.14e-07	Promoter (1-2kb)	6	13871526	14044385	172860	1	1550	1110019D14Rik
327768	chr10	73089561	73090057	497	*	51.6251	172.446	3.34035	3.27e-09	1.77e-07	Promoter (2-3kb)	10	72973303	73086705	113403	2	-2856	A330049N07Rik
26386	chr8	105269637	105270093	457	*	19.2929	64	3.31728	0.000543	0.00511	Promoter (<=1kb)	8	105269801	105275845	6045	1	0	Hsf4
24055	chr5	34527939	34528213	275	*	24.9333	82.7106	3.31728	1.79e-05	0.000306	Promoter (2-3kb)	5	34525838	34563641	37804	1	2101	Sh3bp2
329851	chr4	57171126	57172496	1371	*	337.794	1120.56	3.31728	5.54e-14	8.8e-12	Promoter (<=1kb)	4	57172071	57176554	4484	1	0	Gm12530
117167	chr5	7959930	7960740	811	*	73.5167	243.875	3.31728	4.03e-11	3.46e-09	Promoter (<=1kb)	5	7960457	7982213	21757	1	0	Steap4
56213	chr7	130935502	130936895	1394	*	86.8227	288.015	3.31728	1.64e-10	1.22e-08	Promoter (<=1kb)	7	130936111	130985660	49550	1	0	Htra1
236727	chrX	20291625	20292004	380	*	23.2636	77.1717	3.31728	1.14e-05	0.000209	Promoter (<=1kb)	20	20105754	20291807	186054	2	0	Slc9a7
228966	chr2	178412568	178413104	537	*	55.3304	183.546	3.31728	5.2e-10	3.44e-08	Promoter (1-2kb)	2	178411206	178414472	3267	2	1368	Ppp1r3d
94190	chrX	98889991	98891358	1368	*	230.72	760.076	3.29436	4.27e-13	5.68e-11	Promoter (<=1kb)	20	98554277	98891025	336749	2	0	Ophn1
17235	chr3	92586813	92587062	250	*	14.8254	48.8403	3.29436	0.000372	0.00377	Promoter (1-2kb)	3	92583867	92588997	5131	2	1935	Smcp
17750	chr8	94170912	94175263	4352	*	749.612	2469.49	3.29436	9.87e-11	7.77e-09	Promoter (<=1kb)	8	94172664	94173568	905	1	0	Mt2
319752	chr7	61612803	61613815	1013	*	106.153	349.706	3.29436	2.01e-11	1.85e-09	Promoter (1-2kb)	7	61529871	61615327	85457	2	1512	B230209E15Rik
16332	chr7	101833809	101835305	1497	*	342.509	1120.56	3.27161	4.56e-09	2.38e-07	Promoter (2-3kb)	7	101822632	101838229	15598	2	2924	Inppl1
241035	chr1	20620708	20620921	214	*	17.1484	56.1028	3.27161	0.000316	0.00329	Promoter (2-3kb)	1	20057779	20618064	560286	2	-2644	Pkhd1
215708	chr3	152339943	152340576	634	*	41.9326	137.187	3.27161	3.13e-08	1.29e-06	Promoter (<=1kb)	3	152273849	152340407	66559	2	0	Miga1
94217	chr2	42652381	42653515	1135	*	41.3553	135.298	3.27161	6.49e-07	1.81e-05	Promoter (<=1kb)	2	40595246	42653624	2058379	2	109	Lrp1b
17392	chr9	7445383	7446097	715	*	19.4271	63.5579	3.27161	4.2e-05	0.000622	Promoter (<=1kb)	9	7445822	7455975	10154	1	0	Mmp3
50875	chr9	75561335	75561605	271	*	29.2426	95.6704	3.27161	2.89e-06	6.54e-05	Promoter (1-2kb)	9	75497707	75559657	61951	2	-1678	Tmod3
76438	chr17	50189170	50189904	735	*	36.7583	120.259	3.27161	0.00657	0.036	Promoter (<=1kb)	17	49992257	50190674	198418	2	770	Rftn1
27412	chr7	62462239	62462951	713	*	45.2548	148.056	3.27161	2.45e-06	5.7e-05	Promoter (1-2kb)	7	62461871	62464510	2640	2	1559	Peg12
64103	chrX	133853685	133854347	663	*	20.393	66.7178	3.27161	3.52e-05	0.000537	Promoter (2-3kb)	20	133850980	133865577	14598	1	2705	Tnmd
19699	chr5	22344725	22344980	256	*	17.6305	57.68	3.27161	0.000753	0.00664	Promoter (<=1kb)	5	21884454	22344702	460249	2	-23	Reln
100503613	chr6	112290920	112291376	457	*	26.9087	88.0347	3.27161	2.25e-05	0.00037	Promoter (2-3kb)	6	112285857	112288837	2981	2	-2083	5031434C07Rik
30938	chr13	49321985	49322563	579	*	82.7106	268.727	3.24901	1.8e-12	2.11e-10	Promoter (1-2kb)	13	49261554	49320311	58758	2	-1674	Fgd3
19221	chr3	101111928	101112750	823	*	133.436	433.534	3.24901	3.17e-11	2.78e-09	Promoter (1-2kb)	3	101040232	101110278	70047	2	-1650	Ptgfrn
21834	chr14	17660087	17661460	1374	*	124.5	404.501	3.24901	8.1e-14	1.25e-11	Promoter (<=1kb)	14	17660261	18038090	377830	1	0	Thrb
17918	chr9	75073299	75074056	758	*	37.2715	121.095	3.24901	6.34e-07	1.77e-05	Promoter (2-3kb)	9	75071015	75223688	152674	1	2284	Myo5a
212307	chr18	23754270	23754843	574	*	48.1679	156.498	3.24901	4.34e-08	1.71e-06	Promoter (1-2kb)	18	23752333	23893861	141529	1	1937	Mapre2
94112	chr16	17730086	17730425	340	*	14.8254	48.1679	3.24901	0.00243	0.0168	Promoter (2-3kb)	16	17651208	17732891	81684	2	2466	Med15
67118	chr16	13673521	13673720	200	*	11.7942	38.3193	3.24901	0.00241	0.0167	Promoter (1-2kb)	16	13671858	13703612	31755	1	1663	Bfar
56496	chrX	133899843	133900589	747	*	48.8403	158.683	3.24901	5.71e-09	2.9e-07	Promoter (1-2kb)	20	133891068	133898429	7362	2	-1414	Tspan6
77940	chr2	18036783	18037951	1169	*	120.259	390.722	3.24901	1.5e-14	2.72e-12	Promoter (<=1kb)	2	18025193	18037737	12545	2	0	A930004D18Rik
12040	chr9	83921958	83922781	824	*	129.787	418.766	3.22657	3.49e-10	2.41e-08	Promoter (2-3kb)	9	83925145	84124240	199096	1	-2364	Bckdhb
16160	chr11	44398804	44399261	458	*	36.0019	116.162	3.22657	3.13e-06	7.03e-05	Promoter (<=1kb)	11	44400063	44414033	13971	1	-802	Il12b
19155	chr11	97282205	97282482	278	*	9.57983	30.91	3.22657	0.00558	0.0318	Promoter (1-2kb)	11	97205842	97280638	74797	2	-1567	Npepps
320203	chr13	83722965	83723442	478	*	10.9283	35.261	3.22657	0.00408	0.0251	Promoter (1-2kb)	13	83721381	83872680	151300	1	1584	C130071C03Rik
16371	chr13	71958577	71960883	2307	*	212.306	685.019	3.22657	3.07e-12	3.44e-10	Promoter (2-3kb)	13	71957921	71963723	5803	2	2840	Irx1
19276	chr12	116485521	116486021	501	*	40.5042	130.69	3.22657	1.64e-08	7.33e-07	Promoter (<=1kb)	12	116485720	117276849	791130	1	0	Ptprn2
629303	chr11	83522102	83522371	270	*	15.455	49.8665	3.22657	0.00151	0.0116	Promoter (<=1kb)	11	83511736	83522175	10440	2	0	Heatr9
12767	chr1	128592338	128592750	413	*	20.8215	67.1819	3.22657	3.05e-05	0.000477	Promoter (<=1kb)	1	128588199	128592293	4095	2	-45	Cxcr4
192167	chr3	26331284	26331920	637	*	25.6342	82.7106	3.22657	2e-05	0.000336	Promoter (<=1kb)	3	25426215	26332460	906246	2	540	Nlgn1
216616	chr11	28854212	28855818	1607	*	85.6274	276.282	3.22657	8.05e-11	6.5e-09	Promoter (1-2kb)	11	28853204	28926743	73540	1	1008	Efemp1
50997	chr11	102086026	102089943	3918	*	689.784	2225.63	3.22657	2.21e-10	1.6e-08	Promoter (<=1kb)	11	102057015	102088515	31501	2	0	Mpp2
259277	chr7	43797332	43797659	328	*	20.393	65.3448	3.20428	0.0001	0.00128	Promoter (<=1kb)	7	43797577	43803826	6250	1	0	Klk8
72208	chr1	80447173	80448423	1251	*	88.647	284.05	3.20428	8.5e-08	3.1e-06	Promoter (1-2kb)	1	80445932	80479867	33936	1	1241	1700016L21Rik
22065	chr3	36688764	36689230	467	*	12.5533	40.2244	3.20428	0.00118	0.00955	Promoter (<=1kb)	3	36620482	36690167	69686	2	937	Trpc3
100042150	chr18	36195869	36196319	451	*	28.6408	91.7731	3.20428	9.94e-06	0.000186	Promoter (1-2kb)	18	36017652	36197380	179729	2	1061	Nrg2
14858	chr9	78357815	78358830	1016	*	61.8199	198.088	3.20428	6.94e-08	2.59e-06	Promoter (2-3kb)	9	78331018	78355788	24771	2	-2027	Gsta2
19260	chr3	103858240	103858836	597	*	27.4741	88.0347	3.20428	2.56e-05	0.000413	Promoter (<=1kb)	3	103859795	103912247	52453	1	-959	Ptpn22
20639	chr2	143065809	143066562	754	*	56.493	181.019	3.20428	8.12e-09	3.97e-07	Promoter (2-3kb)	2	143063039	143072853	9815	1	2770	Snrpb2
231148	chr5	35754813	35755847	1035	*	227.544	729.114	3.20428	2.08e-10	1.52e-08	Promoter (2-3kb)	5	35757880	35884973	127094	1	-2033	Ablim2
574428	chr11	70459576	70459799	224	*	16.3362	52.3457	3.20428	0.000381	0.00383	Promoter (<=1kb)	11	70459433	70466202	6770	1	143	Zmynd15
270757	chr10	86010621	86012242	1622	*	68.1197	216.767	3.18215	3.45e-10	2.39e-08	Promoter (<=1kb)	10	85959340	86011895	52556	2	0	Bpifc
77422	chr18	56977806	56978601	796	*	78.7932	250.732	3.18215	0.00193	0.014	Promoter (2-3kb)	18	56955833	56975368	19536	2	-2438	C330018D20Rik
27412	chr7	62461251	62461582	332	*	20.8215	66.257	3.18215	0.00012	0.00148	Promoter (2-3kb)	7	62461871	62464510	2640	2	2928	Peg12
18198	chr4	58288572	58289626	1055	*	256	814.629	3.18215	5.51e-11	4.59e-09	Promoter (2-3kb)	4	58285960	58374303	88344	1	2612	Musk
14194	chr1	175623529	175623944	416	*	16.3362	51.9842	3.18215	0.000172	0.002	Promoter (1-2kb)	1	175600374	175625635	25262	2	1691	Fh1
56715	chr5	130169164	130169479	316	*	27.8576	88.647	3.18215	9.59e-06	0.00018	Promoter (2-3kb)	5	130171798	130214342	42545	1	-2319	Rabgef1
16364	chr13	30749003	30749819	817	*	33.1285	105.42	3.18215	2.39e-05	0.000388	Promoter (<=1kb)	13	30749226	30766976	17751	1	0	Irf4
233271	chr7	54835548	54835849	302	*	19.5622	62.2499	3.18215	9.37e-05	0.00121	Promoter (<=1kb)	7	54835498	55268885	433388	1	50	Luzp2
66964	chr6	142389774	142390289	516	*	95.6704	304.437	3.18215	2.43e-08	1.03e-06	Promoter (2-3kb)	6	142387221	142403858	16638	1	2553	Golt1b
69496	chr14	41072552	41073370	819	*	82.1393	261.379	3.18215	3.11e-07	9.57e-06	Promoter (<=1kb)	14	41072911	41092197	19287	1	0	Dydc1
319888	chr18	65694732	65696351	1620	*	968.763	3061.45	3.16017	9.64e-10	6e-08	Promoter (1-2kb)	18	65698268	65751601	53334	1	-1917	Oacyl
64379	chr8	92673542	92673965	424	*	19.1597	60.5477	3.16017	0.000223	0.00247	Promoter (<=1kb)	8	92674288	92680956	6669	1	-323	Irx6
22413	chr6	18031431	18032059	629	*	30.2738	95.6704	3.16017	1.43e-06	3.58e-05	Promoter (<=1kb)	6	17988940	18030585	41646	2	-846	Wnt2
102465780	chr2	164356255	164357254	1000	*	34.2968	108.383	3.16017	9.7e-07	2.56e-05	Promoter (1-2kb)	2	164354313	164354383	71	2	-1872	Mir7678
243219	chr5	113220368	113221499	1132	*	37.014	116.97	3.16017	7.32e-06	0.000144	Promoter (<=1kb)	5	113086323	113221236	134914	2	0	2900026A02Rik
50523	chr14	57759029	57761581	2553	*	948.826	2998.45	3.16017	3.96e-10	2.69e-08	Promoter (<=1kb)	14	57642077	57758388	116312	2	-641	Lats2
217030	chr11	83962146	83962468	323	*	22.4711	71.0124	3.16017	8.76e-05	0.00115	Promoter (1-2kb)	11	83964428	84044578	80151	1	-1960	Synrg
66413	chr14	14118912	14119086	175	*	9.44794	29.8571	3.16017	0.00789	0.0415	Promoter (1-2kb)	14	14112174	14120984	8811	2	1898	Psmd6
242662	chr4	120857236	120857505	270	*	14.5203	45.8866	3.16017	0.000654	0.00593	Promoter (2-3kb)	4	120854816	120896579	41764	1	2420	Rims3
17449	chr11	21574445	21575481	1037	*	58.0812	183.546	3.16017	3.66e-09	1.96e-07	Promoter (2-3kb)	11	21556692	21572367	15676	2	-2078	Mdh1
242285	chr4	4019149	4020722	1574	*	90.5097	284.05	3.13834	1.9e-10	1.4e-08	Promoter (<=1kb)	4	3995936	4019663	23728	2	0	Sdr16c5
628053	chrX	70547040	70547667	628	*	27.6652	86.8227	3.13834	0.000129	0.00158	Promoter (1-2kb)	20	70545558	70546385	828	1	1482	Gm14725
14169	chr14	124677383	124677730	348	*	20.9663	65.7993	3.13834	0.000105	0.00133	Promoter (<=1kb)	14	123977907	124677127	699221	2	-256	Fgf14
103098	chr10	103367422	103369413	1992	*	152.219	477.713	3.13834	6.39e-10	4.15e-08	Promoter (<=1kb)	10	103367808	103419377	51570	1	0	Slc6a15
213053	chr14	70353980	70355690	1711	*	173.645	544.958	3.13834	9.72e-11	7.67e-09	Promoter (2-3kb)	14	70303469	70351425	47957	2	-2555	Slc39a14
241230	chr2	13793397	13793790	394	*	19.9733	62.6829	3.13834	0.000428	0.00422	Promoter (<=1kb)	2	13651021	13794064	143044	2	274	St8sia6
381917	chr7	120097708	120098739	1032	*	174.853	548.748	3.13834	1.43e-10	1.08e-08	Promoter (2-3kb)	7	119922671	120095280	172610	2	-2428	Dnah3
213438	chrX	107150045	107150339	295	*	18.2522	57.2816	3.13834	0.000113	0.00141	Promoter (1-2kb)	20	107148927	107173661	24735	1	1118	P2ry10b
21826	chr17	14693054	14693576	523	*	20.393	63.5579	3.11666	0.000104	0.00132	Promoter (<=1kb)	17	14665500	14694235	28736	2	659	Thbs2
73078	chr5	21735121	21736153	1033	*	121.938	380.038	3.11666	9.05e-11	7.2e-09	Promoter (<=1kb)	5	21737141	21757152	20012	1	-988	Pmpcb
12977	chr3	107763336	107763946	611	*	55.7152	173.645	3.11666	3.36e-07	1.02e-05	Promoter (2-3kb)	3	107741048	107760469	19422	2	-2867	Csf1
69334	chr15	67227331	67228398	1068	*	349.706	1089.92	3.11666	6.44e-12	6.67e-10	Promoter (<=1kb)	15	67226769	67377094	150326	1	562	1700012I11Rik
216558	chr11	21374188	21374682	495	*	35.7532	111.43	3.11666	4.7e-06	9.93e-05	Promoter (2-3kb)	11	21321138	21371201	50064	2	-2987	Ugp2
619310	chr9	22187984	22188587	604	*	44.0173	137.187	3.11666	7.38e-07	2.02e-05	Promoter (<=1kb)	9	22188090	22202123	14034	1	0	Zfp872
69387	chr7	100514561	100514937	377	*	22.0087	68.5935	3.11666	0.00043	0.00424	Promoter (<=1kb)	7	100501716	100514960	13245	2	23	Dnajb13
213696	chr2	122312777	122312976	200	*	10.6295	33.1285	3.11666	0.00706	0.0381	Promoter (<=1kb)	2	122302191	122313730	11540	2	754	Duoxa1
13113	chr5	137921272	137921811	540	*	69.551	216.767	3.11666	1.18e-08	5.5e-07	Promoter (<=1kb)	5	137892932	137921619	28688	2	0	Cyp3a13
30923	chr4	114925022	114925834	813	*	46.5271	145.009	3.11666	2.77e-08	1.16e-06	Promoter (<=1kb)	4	114925147	114926013	867	2	179	Foxe3
64655	chr9	98600154	98600741	588	*	46.5271	145.009	3.11666	1.14e-08	5.34e-07	Promoter (<=1kb)	9	98588730	98601660	12931	2	919	Mrps22
110809	chr11	88049366	88049930	565	*	33.8246	105.42	3.11666	5.98e-05	0.000833	Promoter (1-2kb)	11	88047373	88053755	6383	1	1993	Srsf1
329278	chr1	160153520	160153886	367	*	9.31787	28.84	3.09513	0.00688	0.0373	Promoter (<=1kb)	1	160085029	160153580	68552	2	0	Tnn
69354	chr15	97054819	97055286	468	*	20.1122	62.2499	3.09513	4.81e-05	0.000696	Promoter (<=1kb)	15	96994820	97055956	61137	2	670	Slc38a4
70626	chr11	26210044	26210658	615	*	34.0598	105.42	3.09513	8.02e-06	0.000155	Promoter (<=1kb)	11	25602763	26210763	608001	2	105	5730522E02Rik
70317	chr11	120465358	120466292	935	*	83.8652	257.781	3.07375	1.65e-08	7.37e-07	Promoter (1-2kb)	11	120464866	120467607	2742	2	1315	Arl16
76142	chr10	3366018	3366894	877	*	62.2499	191.341	3.07375	4.18e-08	1.65e-06	Promoter (<=1kb)	10	3366057	3464975	98919	1	0	Ppp1r14c
234959	chr9	15278462	15278709	248	*	21.259	65.3448	3.07375	0.000644	0.00586	Promoter (1-2kb)	9	15260351	15279931	19581	2	1222	Med17
70560	chr3	99142621	99142951	331	*	14.5203	44.6318	3.07375	0.00373	0.0235	Promoter (1-2kb)	3	99141068	99239186	98119	1	1553	Wars2
18441	chr3	61002203	61003573	1371	*	173.645	533.742	3.07375	1.62e-10	1.21e-08	Promoter (<=1kb)	3	61002795	61008982	6188	1	0	P2ry1
27206	chrX	138914024	138914531	508	*	50.2134	154.343	3.07375	5.63e-08	2.15e-06	Promoter (<=1kb)	20	138914430	139010532	96103	1	0	Nrk
13124	chr9	121913828	121914938	1111	*	247.28	760.076	3.07375	2.31e-10	1.66e-08	Promoter (1-2kb)	9	121914356	121916305	1950	2	1367	Cyp8b1
16187	chr11	54264646	54265016	371	*	14.8254	45.5696	3.07375	0.000502	0.00479	Promoter (2-3kb)	11	54265303	54267277	1975	2	2261	Il3
68813	chr14	67935475	67935872	398	*	17.2677	53.0765	3.07375	0.000764	0.00672	Promoter (2-3kb)	14	67752135	67933442	181308	2	-2033	Dock5
14544	chr19	21476365	21477352	988	*	143.013	439.586	3.07375	2.07e-09	1.19e-07	Promoter (2-3kb)	19	21391307	21473445	82139	2	-2920	Gda
107146	chr19	12633017	12633501	485	*	31.5594	97.0059	3.07375	2.8e-06	6.39e-05	Promoter (<=1kb)	19	12633308	12653911	20604	1	0	Glyat
11670	chr11	61207230	61209184	1955	*	439.586	1341.84	3.05252	4.44e-11	3.77e-09	Promoter (<=1kb)	11	61207537	61218421	10885	1	0	Aldh3a1
66222	chr13	32850070	32851386	1317	*	54.1917	165.421	3.05252	6.49e-09	3.25e-07	Promoter (<=1kb)	13	32842092	32851185	9094	2	0	Serpinb1a
18218	chr7	142093254	142093711	458	*	28.84	88.0347	3.05252	1.71e-05	0.000294	Promoter (2-3kb)	7	142079490	142095843	16354	2	2132	Dusp8
100503496	chr11	109441224	109442167	944	*	56.493	172.446	3.05252	4.15e-09	2.19e-07	Promoter (1-2kb)	11	109440156	109452813	12658	1	1068	Gm45916
19418	chr13	92131424	92132061	638	*	42.5179	129.787	3.05252	2.05e-05	0.000342	Promoter (<=1kb)	13	91880400	92131656	251257	2	0	Rasgrf2
75581	chr5	69542513	69542938	426	*	26.7228	81.5719	3.05252	0.000113	0.00141	Promoter (<=1kb)	5	69516671	69542648	25978	2	0	Yipf7
76768	chr1	87098488	87099084	597	*	51.2685	155.417	3.03143	7.89e-08	2.9e-06	Promoter (2-3kb)	1	87098002	87101606	3605	2	2522	Alpi
56496	chrX	133897868	133898561	694	*	70.0348	212.306	3.03143	2.48e-08	1.05e-06	Promoter (<=1kb)	20	133891068	133898429	7362	2	0	Tspan6
320873	chr15	18818533	18819008	476	*	32.8996	99.7331	3.03143	8.03e-05	0.00107	Promoter (<=1kb)	15	18818947	19014236	195290	1	0	Cdh10
76792	chr5	118246721	118247917	1197	*	106.891	324.034	3.03143	3.15e-08	1.29e-06	Promoter (1-2kb)	5	118245227	118266093	20867	1	1494	Spring1
320091	chr10	89344232	89345540	1309	*	118.603	359.538	3.03143	3.6e-11	3.12e-09	Promoter (<=1kb)	10	88948994	89344645	395652	2	0	Ano4
319478	chr3	134235051	134235363	313	*	16.7955	50.9143	3.03143	0.000938	0.00793	Promoter (1-2kb)	3	134236484	134262161	25678	1	-1121	Cxxc4
233733	chr7	111779644	111780334	691	*	68.5935	206.5	3.01049	4.13e-09	2.18e-07	Promoter (<=1kb)	7	111471661	111779977	308317	2	0	Galnt18
67199	chr18	36457345	36458029	685	*	64.4452	194.012	3.01049	3.49e-07	1.06e-05	Promoter (2-3kb)	18	36403676	36454524	50849	2	-2821	Pfdn1
243822	chr7	4772292	4772608	317	*	16.9123	50.9143	3.01049	0.00152	0.0117	Promoter (<=1kb)	7	4753226	4771302	18077	2	-990	Fam71e2
12789	chrX	71994589	71995098	510	*	14.0257	42.2243	3.01049	0.00218	0.0154	Promoter (2-3kb)	20	71991849	72010218	18370	1	2740	Cnga2
100885845	chr9	54707080	54709145	2066	*	196.72	592.224	3.01049	4.97e-10	3.3e-08	Promoter (<=1kb)	9	54708313	54708381	69	1	0	Mir5710
194744	chrX	36740950	36741608	659	*	17.8766	53.8174	3.01049	0.000374	0.00378	Promoter (2-3kb)	20	36743659	36777202	33544	1	-2051	Slc25a43
243025	chr5	65094923	65095354	432	*	32	96.3358	3.01049	3.86e-05	0.00058	Promoter (2-3kb)	5	65054346	65092132	37787	2	-2791	Tmem156
70194	chr9	112225168	112225398	231	*	13.1775	39.6706	3.01049	0.00132	0.0104	Promoter (2-3kb)	9	112227579	112228242	664	1	-2181	2310075C17Rik
67606	chr2	110362157	110363432	1276	*	146.018	439.586	3.01049	1.23e-10	9.49e-09	Promoter (<=1kb)	2	110360917	110363183	2267	2	0	Fibin
72511	chr3	45375671	45378980	3310	*	290.018	867.067	2.9897	1.25e-10	9.6e-09	Promoter (<=1kb)	3	45280437	45378260	97824	2	0	2610316D01Rik
329152	chr1	54194154	54195256	1103	*	90.5097	270.597	2.9897	2.67e-09	1.48e-07	Promoter (<=1kb)	1	53806876	54195168	388293	2	0	Hecw2
18407	chr4	63354214	63354613	400	*	13.3614	39.9466	2.9897	0.00114	0.00924	Promoter (1-2kb)	4	63356162	63359511	3350	1	-1549	Orm3
71145	chr14	65664161	65664527	367	*	30.2738	90.5097	2.9897	7.74e-05	0.00104	Promoter (1-2kb)	14	65666403	65764826	98424	1	-1876	Scara5
81500	chr18	35496656	35497127	472	*	51.9842	155.417	2.9897	1.33e-07	4.57e-06	Promoter (2-3kb)	18	35266396	35499780	233385	2	2653	Sil1
269328	chr2	110722187	110722614	428	*	57.2816	171.255	2.9897	3.16e-08	1.3e-06	Promoter (<=1kb)	2	110721340	110739527	18188	1	847	Muc15
68032	chr2	112369782	112370252	471	*	29.0406	86.8227	2.9897	0.000126	0.00155	Promoter (1-2kb)	2	112363011	112368027	5017	2	-1755	Emc4
69635	chr13	60601727	60602247	521	*	19.2929	57.68	2.9897	0.000483	0.00464	Promoter (<=1kb)	13	60601947	60763191	161245	1	0	Dapk1
634882	chrX	150826547	150827152	606	*	51.2685	152.219	2.96905	5e-07	1.44e-05	Promoter (<=1kb)	20	150826972	150857053	30082	1	0	Itih5l-ps
12305	chr17	35705908	35706144	237	*	13.4543	39.9466	2.96905	0.00279	0.0187	Promoter (1-2kb)	17	35681567	35704621	23055	2	-1287	Ddr1
57814	chr1	78818916	78820611	1696	*	151.167	448.822	2.96905	1.05e-11	1.03e-09	Promoter (2-3kb)	1	78816758	78820028	3271	1	2158	Kcne4
83997	chr14	26531496	26532500	1005	*	60.5477	179.769	2.96905	4.06e-07	1.21e-05	Promoter (2-3kb)	14	26413168	26534931	121764	2	2431	Slmap
320492	chr1	11413743	11414571	829	*	164.279	487.751	2.96905	1.52e-11	1.44e-09	Promoter (<=1kb)	1	11414105	11975901	561797	1	0	A830018L16Rik
83431	chr11	68871591	68872549	959	*	125.366	372.217	2.96905	6.14e-12	6.39e-10	Promoter (<=1kb)	11	68821434	68871858	50425	2	0	Ndel1
66089	chr11	51637642	51638385	744	*	39.3966	116.162	2.94854	2.51e-05	0.000406	Promoter (1-2kb)	11	51623671	51635896	12226	2	-1746	Rmnd5b
240873	chr1	161491568	161492242	675	*	128	377.413	2.94854	1.44e-09	8.62e-08	Promoter (2-3kb)	1	161494655	161505290	10636	1	-2413	Tnfsf18
75712	chr1	21219354	21219815	462	*	27.0958	79.8932	2.94854	1.32e-05	0.000237	Promoter (<=1kb)	1	21218575	21230167	11593	1	779	Tmem14a
230752	chr4	126147546	126151222	3677	*	962.071	2836.7	2.94854	3.52e-08	1.43e-06	Promoter (<=1kb)	4	126147744	126149875	2132	1	0	Eva1b
21380	chr16	18590323	18590674	352	*	18.0009	53.0765	2.94854	0.000991	0.00829	Promoter (<=1kb)	16	18580979	18590671	9693	2	0	Tbx1
387218	chr9	119029487	119030107	621	*	94.3532	278.204	2.94854	4.29e-08	1.69e-06	Promoter (1-2kb)	9	119031796	119031885	90	1	-1689	Mir26a-1
387225	chr1	23270940	23271971	1032	*	144.007	421.679	2.92817	1.69e-09	9.91e-08	Promoter (<=1kb)	1	23272269	23272339	71	1	-298	Mir30a
101631	chr7	139251095	139252805	1711	*	202.251	592.224	2.92817	4.18e-09	2.21e-07	Promoter (2-3kb)	7	139248482	139267975	19494	1	2613	Pwwp2b
13447	chr11	75796005	75796281	277	*	14.9285	43.7133	2.92817	0.00203	0.0146	Promoter (<=1kb)	11	75768966	75796049	27084	2	0	Doc2b
385317	chrX	9850839	9851481	643	*	26.3549	77.1717	2.92817	7.13e-05	0.000967	Promoter (1-2kb)	20	9849703	9850255	553	1	1136	H2al3
194744	chrX	36740413	36740742	330	*	19.1597	56.1028	2.92817	0.000216	0.00241	Promoter (2-3kb)	20	36743659	36777202	33544	1	-2917	Slc25a43
12363	chr9	5308042	5309797	1756	*	148.056	433.534	2.92817	7.47e-12	7.63e-10	Promoter (<=1kb)	9	5308828	5336783	27956	1	0	Casp4
18530	chr14	79771131	79771470	340	*	28.6408	83.8652	2.92817	0.000372	0.00377	Promoter (<=1kb)	14	79766775	79771312	4538	2	0	Pcdh8
78120	chr19	57272507	57274004	1498	*	548.748	1606.83	2.92817	2.7e-08	1.13e-06	Promoter (<=1kb)	19	57273960	57277052	3093	1	0	4930449E18Rik
81877	chr17	34662560	34662915	356	*	11.6318	34.0598	2.92817	0.00533	0.0308	Promoter (2-3kb)	17	34660457	34719815	59359	1	2103	Tnxb
12350	chr3	14862687	14862956	270	*	17.8766	52.3457	2.92817	0.000558	0.00522	Promoter (<=1kb)	3	14863512	14872523	9012	1	-556	Car3
20911	chr8	3630522	3631836	1315	*	93.7015	274.374	2.92817	3.24e-10	2.26e-08	Promoter (<=1kb)	8	3630955	3643644	12690	1	0	Stxbp2
14048	chr1	14309519	14310393	875	*	157.586	461.44	2.92817	5.03e-10	3.34e-08	Promoter (<=1kb)	1	14168954	14310235	141282	2	0	Eya1
75095	chr5	39604082	39604480	399	*	27.8576	81.5719	2.92817	1.48e-05	0.000261	Promoter (<=1kb)	5	39461749	39603574	141826	2	-508	4930513D17Rik
12816	chr9	79716381	79719324	2944	*	749.612	2194.99	2.92817	2.09e-08	9.08e-07	Promoter (<=1kb)	9	79598991	79718831	119841	2	0	Col12a1
235180	chr9	36824080	36825016	937	*	118.603	344.892	2.90795	1.77e-09	1.03e-07	Promoter (2-3kb)	9	36821864	36878924	57061	1	2216	Fez1
13136	chr1	130462266	130463273	1008	*	124.5	362.039	2.90795	1.64e-10	1.22e-08	Promoter (<=1kb)	1	130439027	130462744	23718	2	0	Cd55
213208	chr9	100488068	100488799	732	*	67.1819	195.361	2.90795	2.15e-08	9.27e-07	Promoter (1-2kb)	9	100457719	100486788	29070	2	-1280	Il20rb
18400	chr7	143473558	143473871	314	*	15.455	44.9422	2.90795	0.00761	0.0403	Promoter (<=1kb)	7	143473736	143499334	25599	1	0	Slc22a18
67430	chr11	3894581	3895902	1322	*	249	724.077	2.90795	2.46e-08	1.05e-06	Promoter (<=1kb)	11	3886088	3895098	9011	2	0	4921536K21Rik
75088	chr14	115411397	115412165	769	*	144.007	418.766	2.90795	6.03e-10	3.93e-08	Promoter (1-2kb)	14	115396551	115409552	13002	2	-1845	4930505G20Rik
19739	chr11	109297824	109298354	531	*	42.2243	122.786	2.90795	7.91e-07	2.15e-05	Promoter (<=1kb)	11	109225355	109298129	72775	2	0	Rgs9
20556	chr11	83066584	83067006	423	*	21.5557	62.6829	2.90795	0.000607	0.00558	Promoter (1-2kb)	11	83065112	83070678	5567	1	1472	Slfn2
170459	chr18	33212736	33213124	389	*	21.4068	62.2499	2.90795	0.000178	0.00205	Promoter (<=1kb)	18	33199355	33213862	14508	2	738	Stard4
18985	chr9	51215126	51216098	973	*	304.437	885.286	2.90795	1.55e-12	1.84e-10	Promoter (1-2kb)	9	51213708	51240080	26373	1	1418	Pou2af1
381560	chr4	132731571	132733007	1437	*	292.036	843.357	2.88786	1.5e-09	8.93e-08	Promoter (<=1kb)	4	132724897	132732546	7650	2	0	Xkr8
18689	chr9	13428041	13428624	584	*	30.2738	87.4266	2.88786	1.86e-05	0.000315	Promoter (2-3kb)	9	13431361	13432751	1391	1	-2737	Phxr4
17927	chr7	46379068	46379367	300	*	28.443	82.1393	2.88786	5.35e-05	0.000759	Promoter (2-3kb)	7	46376474	46379099	2626	1	2594	Myod1
20028	chr1	150320745	150321078	334	*	22.1618	64	2.88786	0.000114	0.00142	Promoter (1-2kb)	1	150319417	150333906	14490	1	1328	Pdc
20866	chr7	102269695	102270291	597	*	32.2226	93.0542	2.88786	3.1e-05	0.000484	Promoter (1-2kb)	7	102267806	102437319	169514	1	1889	Stim1
227721	chr2	32095306	32096431	1126	*	84.4485	243.875	2.88786	1.72e-07	5.74e-06	Promoter (<=1kb)	2	32095528	32110820	15293	1	0	Plpp7
72535	chr4	45798948	45799153	206	*	10.1261	29.2426	2.88786	0.0083	0.0431	Promoter (<=1kb)	4	45799022	45804604	5583	1	0	Aldh1b1
319581	chr8	18949875	18951999	2125	*	484.382	1398.83	2.88786	4.86e-12	5.19e-10	Promoter (<=1kb)	8	18932729	18950975	18247	2	0	Xkr5
12444	chr6	127154509	127155117	609	*	17.8766	51.6251	2.88786	0.00449	0.027	Promoter (2-3kb)	6	127125162	127152193	27032	2	-2316	Ccnd2
218914	chr14	34675515	34675905	391	*	20.5348	59.3016	2.88786	0.000192	0.00219	Promoter (1-2kb)	14	34673928	34747983	74056	1	1587	Wapl
53412	chr19	36736102	36737512	1411	*	207.937	596.344	2.86791	7.44e-10	4.77e-08	Promoter (<=1kb)	19	36731731	36736653	4923	2	0	Ppp1r3c
68039	chr7	80904869	80905418	550	*	38.3193	109.896	2.86791	3.84e-06	8.38e-05	Promoter (<=1kb)	7	80902227	80905076	2850	2	0	Nmb
100045066	chr1	51593910	51594592	683	*	51.2685	147.033	2.86791	4.7e-08	1.84e-06	Promoter (2-3kb)	1	51507086	51596718	89633	2	2126	Gm17767
239250	chr14	110754622	110755442	821	*	89.2636	256	2.86791	5.68e-09	2.89e-07	Promoter (<=1kb)	14	110748580	110755149	6570	2	0	Slitrk6
243996	chr7	50598023	50598369	347	*	32.2226	92.4115	2.86791	9.28e-05	0.0012	Promoter (<=1kb)	7	50599190	50600530	1341	1	-821	4933405O20Rik
328263	chr13	60032486	60033628	1143	*	83.2859	238.856	2.86791	2.58e-09	1.43e-07	Promoter (2-3kb)	13	60029711	60116669	86959	1	2775	A530065N20Rik
353237	chr18	37143702	37144230	529	*	36.5044	104.691	2.86791	1.41e-05	0.00025	Promoter (<=1kb)	18	37143503	37187657	44155	1	199	Pcdhac2
74563	chr11	49901305	49902394	1090	*	154.343	442.643	2.86791	2.34e-11	2.12e-09	Promoter (<=1kb)	11	49901835	49980994	79160	1	0	Rasgef1c
403183	chr1	44216346	44217008	663	*	11.9588	34.2968	2.86791	0.00558	0.0319	Promoter (1-2kb)	1	44204070	44218961	14892	2	1953	Mettl21e
213819	chr6	4599990	4602054	2065	*	212.306	608.874	2.86791	1.73e-09	1.01e-07	Promoter (<=1kb)	6	4600839	4643355	42517	1	0	Casd1
100503033	chr18	57791527	57792119	593	*	47.5048	136.239	2.86791	6.17e-06	0.000125	Promoter (<=1kb)	18	57688646	57792360	103715	2	241	Gm19519
320692	chr9	88599290	88599575	286	*	59.7141	171.255	2.86791	6.89e-07	1.91e-05	Promoter (<=1kb)	9	88595325	88599516	4192	2	0	9430037G07Rik
13813	chr9	118478519	118479373	855	*	78.249	224.411	2.86791	0.00427	0.026	Promoter (<=1kb)	9	118478212	118486132	7921	1	307	Eomes
213002	chr7	141016598	141017017	420	*	30.0647	85.6274	2.8481	7.21e-05	0.000975	Promoter (<=1kb)	7	141015699	141017924	2226	2	907	Ifitm6
16658	chr2	160366433	160368316	1884	*	282.088	803.414	2.8481	2.21e-11	2.02e-09	Promoter (<=1kb)	2	160363703	160367065	3363	2	0	Mafb
56404	chr9	65906718	65907017	300	*	12.5533	35.7532	2.8481	0.00714	0.0384	Promoter (1-2kb)	9	65828930	65908794	79865	2	1777	Trip4
70097	chr10	8884433	8884798	366	*	16.1113	45.8866	2.8481	0.00311	0.0204	Promoter (1-2kb)	10	8722219	8886070	163852	2	1272	Sash1
102103	chr8	41130763	41131712	950	*	218.275	621.668	2.8481	9.66e-12	9.56e-10	Promoter (2-3kb)	8	40990914	41133726	142813	2	2014	Mtus1
404194	chr9	76211280	76211925	646	*	51.6251	147.033	2.8481	1.01e-05	0.000189	Promoter (1-2kb)	9	76164102	76213657	49556	2	1732	Gfral
70598	chr9	80012876	80013222	347	*	39.6706	112.206	2.82843	1.88e-06	4.54e-05	Promoter (<=1kb)	9	79805094	80012851	207758	2	-25	Filip1
100316832	chr3	134239084	134241312	2229	*	238.856	675.588	2.82843	5.09e-09	2.62e-07	Promoter (<=1kb)	3	134240505	134240583	79	2	0	Mir1895
18772	chr1	135918925	135919475	551	*	82.7106	233.941	2.82843	9.9e-07	2.61e-05	Promoter (<=1kb)	1	135871395	135919207	47813	2	0	Pkp1
270162	chr9	53977807	53978189	383	*	30.91	87.4266	2.82843	7.92e-05	0.00105	Promoter (2-3kb)	9	53911457	53975301	63845	2	-2506	Elmod1
76574	chr4	122959965	122961377	1413	*	87.4266	247.28	2.82843	2.93e-07	9.11e-06	Promoter (<=1kb)	4	122946850	122961188	14339	2	0	Mfsd2a
767814	chr2	132598767	132599941	1175	*	26.9087	76.1093	2.82843	0.000152	0.0018	Promoter (<=1kb)	2	132598195	132653068	54874	1	572	AU019990
19417	chr9	89906374	89907369	996	*	130.69	369.646	2.82843	1.32e-09	7.98e-08	Promoter (2-3kb)	9	89909908	90026977	117070	1	-2539	Rasgrf1
208618	chr2	19909455	19910269	815	*	47.5048	134.364	2.82843	4.7e-07	1.37e-05	Promoter (<=1kb)	2	19909780	20810713	900934	1	0	Etl4
64817	chr4	58205674	58206981	1308	*	55.3304	156.498	2.82843	5.42e-06	0.000112	Promoter (<=1kb)	4	58042442	58206859	164418	2	0	Svep1
70821	chr6	50593239	50594109	871	*	55.3304	156.498	2.82843	1.41e-05	0.00025	Promoter (2-3kb)	6	50573302	50596632	23331	2	2523	4921507P07Rik
235312	chr9	44106714	44108222	1509	*	196.72	556.408	2.82843	5.57e-10	3.66e-08	Promoter (<=1kb)	9	44107245	44109187	1943	1	0	C1qtnf5
100316712	chr8	105612361	105614567	2207	*	308.687	867.067	2.80889	9.04e-09	4.34e-07	Promoter (<=1kb)	8	105615466	105615573	108	1	-899	Mir1966
13421	chr14	7997006	7997899	894	*	55.3304	155.417	2.80889	1.37e-06	3.45e-05	Promoter (2-3kb)	14	7964533	7994573	30041	2	-2433	Dnase1l3
20657	chr5	52365811	52366363	553	*	70.5219	198.088	2.80889	2.4e-06	5.6e-05	Promoter (2-3kb)	5	52363791	52371418	7628	1	2020	Sod3
269700	chr5	121221382	121221870	489	*	43.1115	121.095	2.80889	2.76e-06	6.29e-05	Promoter (1-2kb)	5	121220219	121368577	148359	1	1163	Hectd4
11745	chr5	96795788	96796126	339	*	33.5909	94.3532	2.80889	1.82e-05	0.000309	Promoter (2-3kb)	5	96793339	96845966	52628	1	2449	Anxa3
74724	chr12	69790444	69791034	591	*	81.5719	227.544	2.78949	2.83e-07	8.83e-06	Promoter (<=1kb)	12	69790335	69840479	50145	1	109	4930512B01Rik
224796	chr17	44188339	44189103	765	*	81.5719	227.544	2.78949	8.03e-10	5.09e-08	Promoter (<=1kb)	17	44188584	44280172	91589	1	0	Clic5
233315	chr7	64289356	64289694	339	*	16.1113	44.9422	2.78949	0.00804	0.0421	Promoter (1-2kb)	7	64287653	64340806	53154	1	1703	Mtmr10
225888	chr19	3764757	3766301	1545	*	504.951	1408.55	2.78949	3.47e-09	1.87e-07	Promoter (1-2kb)	19	3767421	3818303	50883	1	-1120	Kmt5b
226252	chr19	57358354	57359125	772	*	70.0348	195.361	2.78949	3.94e-06	8.56e-05	Promoter (1-2kb)	19	57360680	57389586	28907	1	-1555	Fam160b1
11736	chr11	72688310	72688892	583	*	31.3414	87.4266	2.78949	6.24e-05	0.000864	Promoter (1-2kb)	11	72690006	72772146	82141	1	-1114	Ankfy1
242620	chr4	109977630	109978630	1001	*	50.5626	141.044	2.78949	2.18e-07	7.05e-06	Promoter (<=1kb)	4	109978053	109983687	5635	1	0	Dmrta2
26896	chrX	12759262	12759882	621	*	51.2685	143.013	2.78949	5.34e-06	0.000111	Promoter (2-3kb)	20	12675369	12762073	86705	2	2191	Med14
20530	chr4	62265371	62265814	444	*	25.2813	70.5219	2.78949	0.000236	0.00259	Promoter (2-3kb)	4	62262562	62298411	35850	1	2809	Slc31a2
16514	chr7	46100554	46100964	411	*	32.4467	90.5097	2.78949	5.99e-05	0.000834	Promoter (<=1kb)	7	46097096	46100764	3669	2	0	Kcnj11
235130	chr9	30922350	30922897	548	*	36.2523	101.125	2.78949	4.11e-05	0.000611	Promoter (<=1kb)	9	30899155	30922452	23298	2	0	Adamts15
74978	chr10	103235904	103236422	519	*	27.6652	77.1717	2.78949	5.24e-05	0.000746	Promoter (<=1kb)	10	103046031	103236322	190292	2	0	Lrriq1
240411	chr18	77279236	77279497	262	*	19.4271	54.1917	2.78949	0.0016	0.0121	Promoter (2-3kb)	18	77281958	77442930	160973	1	-2461	Loxhd1
54445	chr19	3934981	3935631	651	*	60.1295	167.73	2.78949	3.69e-06	8.08e-05	Promoter (<=1kb)	19	3935186	3949340	14155	1	0	Unc93b1
225743	chr18	77565056	77565463	408	*	24.59	68.5935	2.78949	0.000769	0.00675	Promoter (<=1kb)	18	77456110	77565161	109052	2	0	Rnf165
67342	chr10	116421038	116421388	351	*	15.8895	44.3235	2.78949	0.00489	0.0288	Promoter (2-3kb)	10	116418052	116421237	3186	1	2986	Kcnmb4os1
319750	chr17	10454429	10454820	392	*	34.5353	96.3358	2.78949	1.61e-05	0.00028	Promoter (1-2kb)	17	10456216	10493057	36842	1	-1396	A230009B12Rik
14395	chr5	71095189	71096631	1443	*	145.009	401.707	2.77022	1.77e-11	1.65e-09	Promoter (<=1kb)	5	70957597	71095849	138253	2	0	Gabra2
102465573	chr14	69690803	69694206	3404	*	724.077	2005.85	2.77022	2.57e-08	1.08e-06	Promoter (<=1kb)	14	69692248	69692320	73	1	0	Mir6950
24117	chr10	121031880	121032082	203	*	17.6305	48.8403	2.77022	0.00721	0.0387	Promoter (1-2kb)	10	121033960	121100650	66691	1	-1878	Wif1
380669	chr10	45485733	45486734	1002	*	54.5686	151.167	2.77022	1.88e-07	6.19e-06	Promoter (<=1kb)	10	45376620	45486395	109776	2	0	Lin28b
67860	chr3	90539001	90539407	407	*	18.1261	50.2134	2.77022	0.00174	0.0129	Promoter (1-2kb)	3	90537254	90543151	5898	1	1747	S100a16
74895	chr1	164274525	164274931	407	*	26.1729	72.5046	2.77022	0.000735	0.00652	Promoter (<=1kb)	1	164275585	164287847	12263	1	-654	Ccdc181
76710	chr5	36460417	36462315	1899	*	826.001	2288.2	2.77022	2.55e-08	1.08e-06	Promoter (2-3kb)	5	36447611	36464853	17243	2	2538	2210406O10Rik
72843	chr10	85915164	85915451	288	*	14.6213	40.5042	2.77022	0.00317	0.0207	Promoter (1-2kb)	10	85891966	85917142	25177	2	1691	Prdm4
80890	chr3	84304351	84304934	584	*	32	88.647	2.77022	0.0001	0.00128	Promoter (<=1kb)	3	84160439	84305446	145008	2	512	Trim2
93892	chr18	37513494	37514093	600	*	51.6251	143.013	2.77022	1.15e-06	2.96e-05	Promoter (<=1kb)	18	37513621	37518325	4705	1	0	Pcdhb21
108811	chr14	77036105	77037182	1078	*	352.139	975.501	2.77022	3.89e-08	1.56e-06	Promoter (<=1kb)	14	77036772	77112257	75486	1	0	Ccdc122
69563	chr10	70204446	70205503	1058	*	67.6492	187.403	2.77022	5.51e-07	1.57e-05	Promoter (<=1kb)	10	70204664	70219711	15048	1	0	Mrln
66758	chr18	52613243	52614217	975	*	38.5859	106.153	2.75108	2.01e-05	0.000337	Promoter (1-2kb)	18	52615915	52639830	23916	1	-1698	Zfp474
12405	chr18	86711154	86712264	1111	*	89.2636	245.572	2.75108	5.6e-09	2.86e-07	Promoter (<=1kb)	18	86711110	86718283	7174	1	44	Cbln2
23829	chr11	102948298	102949023	726	*	56.493	155.417	2.75108	1.41e-05	0.00025	Promoter (1-2kb)	11	102939264	102946688	7425	2	-1610	C1ql1
330958	chr9	62240081	62241153	1073	*	176.069	484.382	2.75108	1.56e-07	5.27e-06	Promoter (2-3kb)	9	62242596	62244100	1505	2	2947	A730043L09Rik
66290	chr4	63540989	63542820	1832	*	128.89	354.588	2.75108	2.51e-09	1.4e-07	Promoter (1-2kb)	4	63544772	63550750	5979	1	-1952	Atp6v1g1
751532	chrX	53046028	53046786	759	*	81.5719	224.411	2.75108	3.3e-06	7.34e-05	Promoter (1-2kb)	20	53047997	53048078	82	2	1292	Mir450b
75533	chr18	34578821	34579361	541	*	30.0647	82.7106	2.75108	0.000298	0.00315	Promoter (<=1kb)	18	34562634	34579115	16482	2	0	Nme5
387217	chr13	63297114	63297675	562	*	36.7583	101.125	2.75108	0.000107	0.00135	Promoter (2-3kb)	13	63300484	63300557	74	1	-2809	Mir23b
12365	chr10	78716023	78716784	762	*	106.153	292.036	2.75108	2.92e-07	9.08e-06	Promoter (1-2kb)	10	78711991	78718294	6304	2	1510	Casp14
320176	chr19	28675283	28676135	853	*	126.238	347.291	2.75108	0.00348	0.0222	Promoter (2-3kb)	19	28678224	28720027	41804	1	-2089	D930032P07Rik
111368	chr2	131912168	131913185	1018	*	92.4115	252.476	2.73208	5.25e-07	1.51e-05	Promoter (2-3kb)	2	131909957	131956130	46174	1	2211	Prn
225341	chr18	31922138	31922467	330	*	16.1113	44.0173	2.73208	0.00926	0.0468	Promoter (<=1kb)	18	31922290	31958619	36330	1	0	Lims2
80285	chr16	35936970	35937276	307	*	19.8353	54.1917	2.73208	0.000961	0.00809	Promoter (1-2kb)	16	35938470	35972605	34136	1	-1194	Parp9
328019	chr11	103218197	103218737	541	*	22.9433	62.6829	2.73208	0.00265	0.018	Promoter (<=1kb)	11	103208127	103218432	10306	2	0	Spata32
102636183	chr7	112533527	112534490	964	*	83.2859	227.544	2.73208	8.8e-08	3.19e-06	Promoter (1-2kb)	7	112526972	112535683	8712	2	1193	Parvaos
18438	chr5	122704521	122705295	775	*	77.1717	210.839	2.73208	4.17e-08	1.65e-06	Promoter (2-3kb)	5	122707544	122729738	22195	1	-2249	P2rx4
228432	chr2	110949470	110950733	1264	*	342.509	935.763	2.73208	2.64e-08	1.11e-06	Promoter (<=1kb)	2	110655201	110950923	295723	2	190	Ano3
14313	chr13	114456244	114457938	1695	*	240.518	657.114	2.73208	4.66e-08	1.82e-06	Promoter (1-2kb)	13	114452290	114458951	6662	2	1013	Fst
20448	chr2	32585210	32585959	750	*	128	349.706	2.73208	3.51e-06	7.76e-05	Promoter (1-2kb)	2	32587095	32599698	12604	1	-1136	St6galnac4
23795	chr12	35995895	35996119	225	*	23.7524	64.8934	2.73208	0.00123	0.00983	Promoter (2-3kb)	12	35992907	36004087	11181	1	2988	Agr2
67874	chr2	54086113	54087053	941	*	179.769	491.143	2.73208	5.85e-08	2.23e-06	Promoter (<=1kb)	2	54084093	54085552	1460	2	-561	Rprm
16891	chr18	74963059	74963756	698	*	21.4068	58.0812	2.71321	0.0021	0.015	Promoter (1-2kb)	18	74939322	74961263	21942	2	-1796	Lipg
16492	chr2	107291127	107291538	412	*	17.6305	47.8352	2.71321	0.00602	0.0338	Promoter (<=1kb)	2	107290639	107298502	7864	1	488	Kcna4
20358	chr18	47370269	47370675	407	*	28.6408	77.7085	2.71321	0.00014	0.00168	Promoter (1-2kb)	18	47235598	47368870	133273	2	-1399	Sema6a
212090	chr5	20884123	20884546	424	*	28.0514	76.1093	2.71321	0.00101	0.00844	Promoter (1-2kb)	5	20882191	20886870	4680	1	1932	Tmem60
320615	chr9	86468357	86468917	561	*	17.6305	47.8352	2.71321	0.00923	0.0467	Promoter (1-2kb)	9	86467154	86555923	88770	1	1203	Dop1a
75785	chr16	20096063	20096258	196	*	14.723	39.9466	2.71321	0.0101	0.0499	Promoter (1-2kb)	16	20097542	20129221	31680	1	-1284	Klhl24
11857	chr6	136938293	136939237	945	*	413.001	1120.56	2.71321	1.81e-08	8e-07	Promoter (2-3kb)	6	136923655	136941899	18245	2	2662	Arhgdib
319172	chr13	23749094	23750215	1122	*	445.722	1209.34	2.71321	9.71e-07	2.56e-05	Promoter (<=1kb)	13	23751126	23751598	473	1	-911	H2ac4
170442	chr2	110314391	110314968	578	*	45.8866	124.5	2.71321	8.56e-06	0.000164	Promoter (<=1kb)	2	110262697	110314560	51864	2	0	Bbox1
629147	chr18	57465237	57465746	510	*	27.8576	75.5835	2.71321	0.000179	0.00207	Promoter (2-3kb)	18	57468516	57478133	9618	1	-2770	Ctxn3
21802	chr6	86192919	86193489	571	*	36.7583	99.7331	2.71321	4.32e-05	0.000636	Promoter (1-2kb)	6	86195223	86275719	80497	1	-1734	Tgfa
18689	chr9	13433021	13433463	443	*	34.7755	94.3532	2.71321	0.000138	0.00167	Promoter (1-2kb)	9	13431361	13432751	1391	1	1660	Phxr4
19214	chr14	44856498	44857009	512	*	28.2465	76.6386	2.71321	0.00027	0.00289	Promoter (2-3kb)	14	44851235	44859375	8141	2	2366	Ptgdr
67448	chr2	16355577	16358228	2652	*	385.343	1045.52	2.71321	8.76e-08	3.18e-06	Promoter (<=1kb)	2	16356304	16755839	399536	1	0	Plxdc2
68292	chr9	115306113	115307975	1863	*	164.279	445.722	2.71321	1.5e-11	1.42e-09	Promoter (2-3kb)	9	115242581	115310421	67841	2	2446	Stt3b
67336	chr6	112210054	112211255	1202	*	797.865	2164.77	2.71321	5.04e-08	1.95e-06	Promoter (<=1kb)	6	112210708	112212519	1812	1	0	1700054K19Rik
16621	chr8	45311304	45312172	869	*	77.7085	210.839	2.71321	3.02e-07	9.35e-06	Promoter (2-3kb)	8	45266689	45308466	41778	2	-2838	Klkb1
100040769	chr7	98697576	98699891	2316	*	261.379	704.277	2.69447	1.57e-07	5.32e-06	Promoter (2-3kb)	7	98699225	98702888	3664	2	2997	Gm15506
19063	chr4	122838041	122838894	854	*	110.661	298.172	2.69447	5.36e-08	2.06e-06	Promoter (1-2kb)	4	122836242	122859175	22934	1	1799	Ppt1
70003	chr10	82811838	82812401	564	*	118.603	319.573	2.69447	6.52e-08	2.45e-06	Promoter (<=1kb)	10	82812123	82824242	12120	1	0	1700028I16Rik
224860	chr17	50512301	50513085	785	*	38.0546	102.537	2.69447	0.000107	0.00135	Promoter (2-3kb)	17	50509403	50688484	179082	1	2898	Plcl2
236193	chr8	71881585	71882397	813	*	79.3413	213.783	2.69447	3.09e-07	9.51e-06	Promoter (<=1kb)	8	71882019	71895727	13709	1	0	Zfp709
108735	chr1	165192163	165192398	236	*	24.59	66.257	2.69447	0.000434	0.00427	Promoter (2-3kb)	1	165174337	165194438	20102	2	2040	Sft2d2
216725	chr11	50601539	50603812	2274	*	237.207	639.145	2.69447	2.98e-07	9.23e-06	Promoter (<=1kb)	11	50602084	50807573	205490	1	0	Adamts2
24099	chr8	10007431	10007882	452	*	18.2522	49.18	2.69447	0.00248	0.0171	Promoter (<=1kb)	8	10006467	10039072	32606	1	964	Tnfsf13b
243937	chr7	37770351	37770756	406	*	38.5859	103.968	2.69447	6.22e-06	0.000126	Promoter (2-3kb)	7	37318024	37773641	455618	2	2885	Zfp536
22238	chr5	87142994	87143445	452	*	31.5594	85.0359	2.69447	0.000219	0.00244	Promoter (2-3kb)	5	87124960	87140318	15359	2	-2676	Ugt2b5
67703	chr9	34485604	34486337	734	*	40.2244	108.383	2.69447	3.96e-05	0.000593	Promoter (<=1kb)	9	34486125	35036716	550592	1	0	Kirrel3
26950	chr12	11436313	11437062	750	*	66.7178	178.527	2.67586	1.87e-06	4.51e-05	Promoter (<=1kb)	12	11325242	11436613	111372	2	0	Vsnl1
66714	chr8	85429110	85430040	931	*	188.706	504.951	2.67586	7.93e-09	3.88e-07	Promoter (2-3kb)	8	85408759	85432833	24075	2	2793	4921524J17Rik
76886	chr9	70139523	70140189	667	*	56.1028	150.123	2.67586	5.85e-06	0.000119	Promoter (2-3kb)	9	70088511	70142560	54050	2	2371	Fam81a
319466	chr13	19503144	19503594	451	*	36.2523	97.0059	2.67586	4.24e-05	0.000627	Promoter (<=1kb)	13	19462847	19504367	41521	2	773	9330199G10Rik
15478	chr11	64434638	64436761	2124	*	600.491	1606.83	2.67586	8.37e-10	5.29e-08	Promoter (<=1kb)	11	64435332	64522841	87510	1	0	Hs3st3a1
15562	chr18	62325935	62326452	518	*	62.6829	167.73	2.67586	5.74e-07	1.63e-05	Promoter (1-2kb)	18	62324204	62496577	172374	1	1731	Htr4
626904	chr6	25930952	25932074	1123	*	286.026	765.363	2.67586	2.26e-09	1.28e-07	Promoter (<=1kb)	6	25931426	25977227	45802	1	0	Gm20756
622124	chr3	52930271	52930811	541	*	26.5382	71.0124	2.67586	0.0019	0.0139	Promoter (2-3kb)	3	52906756	52927666	20911	2	-2605	Gm20750
219149	chr14	63605846	63607489	1644	*	128	342.509	2.67586	1.67e-08	7.45e-07	Promoter (<=1kb)	14	63606503	63820809	214307	1	0	Xkr6
20623	chr9	122119684	122120521	838	*	64.8934	172.446	2.65737	2.2e-07	7.1e-06	Promoter (2-3kb)	9	122117266	122169702	52437	1	2418	Snrk
71529	chr4	142238800	142239797	998	*	81.0084	215.269	2.65737	1.7e-07	5.68e-06	Promoter (<=1kb)	4	142102390	142239401	137012	2	0	Kazn
66943	chr18	80251019	80251279	261	*	34.2968	91.1392	2.65737	0.000185	0.00212	Promoter (2-3kb)	18	80253292	80292725	39434	1	-2013	Slc66a2
105247126	chr4	46535770	46536357	588	*	53.0765	141.044	2.65737	1.24e-06	3.17e-05	Promoter (<=1kb)	4	46535901	46539802	3902	1	0	Gm16731
21380	chr16	18588078	18588258	181	*	17.6305	46.8507	2.65737	0.00606	0.0339	Promoter (2-3kb)	16	18580979	18590671	9693	2	2413	Tbx1
75409	chr14	111673033	111673240	208	*	15.1369	40.2244	2.65737	0.00385	0.024	Promoter (1-2kb)	14	111675097	111683141	8045	1	-1857	Slitrk5
70055	chr3	136450480	136452348	1869	*	584.071	1552.09	2.65737	4.16e-08	1.65e-06	Promoter (1-2kb)	3	136435270	136449349	14080	2	-1131	1700030L20Rik
170740	chr11	62731220	62732267	1048	*	229.126	608.874	2.65737	8.06e-09	3.94e-07	Promoter (<=1kb)	11	62700356	62731885	31530	2	0	Zfp287
67726	chr11	57517015	57517406	392	*	29.0406	77.1717	2.65737	0.000608	0.00559	Promoter (1-2kb)	11	57482993	57518617	35625	2	1211	Fam114a2
66760	chr6	144672455	144672931	477	*	29.6508	78.249	2.63902	0.000322	0.00335	Promoter (<=1kb)	6	144672868	144693834	20967	1	0	Sox5os3
69974	chr2	116077449	116078234	786	*	52.7098	139.102	2.63902	1.44e-06	3.61e-05	Promoter (1-2kb)	2	116075165	116076096	932	2	-1353	2810405F15Rik
100040792	chr11	102578425	102579175	751	*	52.3457	138.141	2.63902	8.93e-07	2.39e-05	Promoter (<=1kb)	11	102576398	102579461	3064	2	286	Gm11627
11910	chr1	191215844	191217685	1842	*	604.668	1595.73	2.63902	3.78e-08	1.52e-06	Promoter (<=1kb)	1	191170296	191218039	47744	2	354	Atf3
14853	chrX	94635879	94636610	732	*	106.891	282.088	2.63902	1.86e-06	4.5e-05	Promoter (<=1kb)	20	94636069	94638559	2491	1	0	Gspt2
66967	chr1	151757076	151757447	372	*	19.8353	52.3457	2.63902	0.00232	0.0162	Promoter (1-2kb)	1	151755371	151822051	66681	1	1705	Edem3
72674	chr1	134417712	134420824	3113	*	377.413	995.999	2.63902	7.78e-08	2.86e-06	Promoter (2-3kb)	1	134415378	134433351	17974	1	2334	Adipor1
434764	chrX	37572635	37573099	465	*	55.7152	147.033	2.63902	1.85e-05	0.000314	Promoter (1-2kb)	20	37571405	37576163	4759	1	1230	Rhox2f
69195	chr12	113187451	113188220	770	*	32.8996	86.8227	2.63902	0.000214	0.0024	Promoter (1-2kb)	12	113185930	113189523	3594	1	1521	Tmem121
19335	chr1	33717712	33718077	366	*	50.5626	133.436	2.63902	2.25e-05	0.000371	Promoter (1-2kb)	1	33719887	33742564	22678	1	-1810	Rab23
75409	chr14	111677097	111677293	197	*	19.9733	52.7098	2.63902	0.000822	0.00713	Promoter (1-2kb)	14	111675097	111683141	8045	1	2000	Slitrk5
13395	chr6	6881579	6882156	578	*	36.7583	97.0059	2.63902	2.5e-05	0.000405	Promoter (<=1kb)	6	6877805	6882085	4281	2	0	Dlx5
100504267	chr17	29080683	29081054	372	*	18.2522	48.1679	2.63902	0.00262	0.0178	Promoter (1-2kb)	17	29057430	29079179	21750	2	-1504	Trp53cor1
213819	chr6	4597666	4598159	494	*	21.7057	57.2816	2.63902	0.00219	0.0155	Promoter (2-3kb)	6	4600839	4643355	42517	1	-2680	Casd1
109676	chr3	127497941	127499513	1573	*	247.28	652.575	2.63902	1.28e-07	4.41e-06	Promoter (<=1kb)	3	126921612	127499350	577739	2	0	Ank2
269019	chr18	43208984	43209280	297	*	19.4271	51.2685	2.63902	0.00217	0.0154	Promoter (1-2kb)	18	43207583	43318682	111100	1	1401	Stk32a
16548	chr5	30920659	30922299	1641	*	205.074	537.455	2.62079	5.45e-08	2.1e-06	Promoter (<=1kb)	5	30921431	30931248	9818	1	0	Khk
12395	chr4	13742705	13743979	1275	*	439.586	1152.06	2.62079	4e-08	1.59e-06	Promoter (<=1kb)	4	13743436	13893649	150214	1	0	Runx1t1
58522	chr5	31116183	31117426	1244	*	436.549	1144.1	2.62079	3.19e-08	1.31e-06	Promoter (<=1kb)	5	31116712	31137630	20919	1	0	Trim54
80883	chr3	110141513	110143181	1669	*	153.277	401.707	2.62079	7.14e-10	4.59e-08	Promoter (<=1kb)	3	109780040	110144011	363972	2	830	Ntng1
100043132	chr14	71248196	71249013	818	*	76.6386	200.854	2.62079	1.14e-07	4.01e-06	Promoter (2-3kb)	14	71251273	71271051	19779	1	-2260	Gm4251
94062	chr9	105053976	105054513	538	*	16.5642	43.4113	2.62079	0.00397	0.0246	Promoter (<=1kb)	9	105053239	105079888	26650	1	737	Mrpl3
213393	chr6	116649594	116650862	1269	*	148.056	388.023	2.62079	3.03e-09	1.66e-07	Promoter (<=1kb)	6	116650609	116652794	2186	1	0	Depp1
100504728	chr2	117811392	117812561	1170	*	257.781	675.588	2.62079	1.38e-06	3.48e-05	Promoter (<=1kb)	2	117806678	117812813	6136	2	252	Gm13985
109212	chr11	72039640	72040382	743	*	63.5579	166.572	2.62079	2.04e-05	0.000341	Promoter (1-2kb)	11	72042032	72047370	5339	1	-1650	Pimreg
13591	chr11	44619841	44620965	1125	*	73.0089	191.341	2.62079	9.99e-08	3.56e-06	Promoter (2-3kb)	11	44617317	45008091	390775	1	2524	Ebf1
18828	chr9	92273212	92273766	555	*	141.044	369.646	2.62079	6.52e-06	0.000131	Promoter (1-2kb)	9	92275602	92297752	22151	1	-1836	Plscr2
13110	chr4	96555994	96556392	399	*	26.5382	69.551	2.62079	0.00148	0.0114	Promoter (2-3kb)	4	96516138	96553661	37524	2	-2333	Cyp2j6
78923	chr18	59174364	59176331	1968	*	576.03	1509.65	2.62079	4.65e-08	1.82e-06	Promoter (<=1kb)	18	59175401	59535999	360599	1	0	Chsy3
18783	chr1	149962732	149963331	600	*	73.5167	192.672	2.62079	9.38e-07	2.49e-05	Promoter (1-2kb)	1	149829618	149961290	131673	2	-1442	Pla2g4a
330474	chr7	16403237	16403917	681	*	46.2057	121.095	2.62079	0.000127	0.00155	Promoter (2-3kb)	7	16400910	16437696	36787	1	2327	Zc3h4
242509	chr4	84675481	84676012	532	*	33.5909	88.0347	2.62079	0.000309	0.00323	Promoter (<=1kb)	4	84275095	84675275	400181	2	-206	Bnc2
67968	chr9	78378412	78378837	426	*	31.125	81.5719	2.62079	0.00128	0.0101	Promoter (<=1kb)	9	78376109	78378725	2617	2	0	Ooep
83554	chr10	79778897	79781196	2300	*	564.175	1478.58	2.62079	2.26e-07	7.26e-06	Promoter (1-2kb)	10	79777272	79782630	5359	1	1625	Fstl3
403185	chr8	13703288	13704960	1673	*	304.437	792.353	2.60268	1.28e-07	4.43e-06	Promoter (<=1kb)	8	13705889	13743414	37526	1	-929	Cfap97d2
12837	chr16	57750509	57752095	1587	*	113.772	296.112	2.60268	3.13e-09	1.7e-07	Promoter (2-3kb)	16	57624258	57754737	130480	2	2642	Col8a1
15432	chr2	74672795	74673276	482	*	30.0647	78.249	2.60268	0.000302	0.00318	Promoter (1-2kb)	2	74675013	74677705	2693	1	-1737	Hoxd12
239857	chr16	67619745	67621677	1933	*	734.185	1910.85	2.60268	3.17e-07	9.75e-06	Promoter (<=1kb)	16	66655421	67620908	965488	2	0	Cadm2
27878	chr1	166380966	166382051	1086	*	56.8859	148.056	2.60268	2.43e-05	0.000394	Promoter (1-2kb)	1	166379097	166393621	14525	1	1869	Tada1
76478	chr8	71275719	71276715	997	*	249	648.067	2.60268	1.47e-07	5.01e-06	Promoter (2-3kb)	8	71248561	71272934	24374	2	-2785	Haus8
237353	chr10	58810155	58810770	616	*	83.8652	218.275	2.60268	3.27e-07	9.99e-06	Promoter (2-3kb)	10	58813359	59138916	325558	1	-2589	Sh3rf3
19091	chr19	31764024	31764697	674	*	37.2715	97.0059	2.60268	3.51e-05	0.000537	Promoter (<=1kb)	19	30564489	31765033	1200545	2	336	Prkg1
58869	chr3	33142933	33143441	509	*	27.8576	72.5046	2.60268	0.00239	0.0166	Promoter (<=1kb)	3	32949408	33143247	193840	2	0	Pex5l
71909	chr7	30661681	30662030	350	*	26.7228	69.551	2.60268	0.000374	0.00378	Promoter (2-3kb)	7	30641001	30664994	23994	2	2964	Haus5
93885	chr18	37449719	37450145	427	*	29.2426	76.1093	2.60268	0.000144	0.00173	Promoter (2-3kb)	18	37447656	37456350	8695	1	2063	Pcdhb14
723967	chr13	83737840	83738253	414	*	14.2215	37.014	2.60268	0.00554	0.0317	Promoter (<=1kb)	13	83738814	83738885	72	1	-561	Mir9-2
434510	chr9	102736838	102737890	1053	*	195.361	508.463	2.60268	7.65e-08	2.82e-06	Promoter (1-2kb)	9	102739648	102756685	17038	1	-1758	Gm5627
21957	chr7	142497655	142498141	487	*	44.3235	115.36	2.60268	0.000128	0.00157	Promoter (<=1kb)	7	142498836	142516009	17174	1	-695	Tnnt3
432555	chr11	48898619	48900095	1477	*	254.232	661.685	2.60268	1.67e-08	7.44e-07	Promoter (2-3kb)	11	48887422	48902214	14793	2	2119	Gm5431
102634473	chr1	31093992	31094535	544	*	35.261	91.7731	2.60268	0.000604	0.00556	Promoter (1-2kb)	1	31019188	31096454	77267	2	1919	Gm29669
24063	chr3	37639642	37641245	1604	*	198.088	515.561	2.60268	2.83e-07	8.82e-06	Promoter (<=1kb)	3	37639947	37644598	4652	1	0	Spry1
74847	chr11	54368832	54369968	1137	*	501.463	1305.15	2.60268	7.28e-07	2e-05	Promoter (<=1kb)	11	54370652	54426790	56139	1	-684	Meikin
[truncated: 3,264 more rows]

## Sheet: 3. Day1_ATAC-all
geneId	seqnames	start	end	width	strand	D1_control	D1_Irx3-KO	FC KO/ctr	p.value	FDR	annotation	geneChr	geneStart	geneEnd	geneLength	geneStrand	distanceToTSS	geneName
[truncated: 92,649 more rows]

[truncated: 3 more sheets: 4. Day1_ATAC_promoters, 5. Day7_ATAC-all, 6. Day7_ATAC_promoters]
