# Supplementary material for: IRX3 controls a SUMOylation-dependent differentiation switch in adipocyte precursor cells
Source: Nat Commun. 2025 Aug 6;16:7248. doi: 10.1038/s41467-025-62361-1 (PMC12328774; doi:10.1038/s41467-025-62361-1)
Supplement: Supplementary file 22 — Supplementary Data 19 [file 41467_2025_62361_MOESM22_ESM.xlsx]

## Sheet: Key
Supplementary File 19: Overlap between RNA-seq and ATAC-seq in Irx3-KO vs ctr cells
Sheet 1:Overlap between RNA-seq and ATAC-seq in Irx3-KO vs ctr cells on day 1
Sheet 1:Overlap between RNA-seq and ATAC-seq in Irx3-KO vs ctr cells on day 7

## Sheet: ATAC_vs_RNA_Irx3-KO ME3_D1
ATACseq vs Q81-Irx3-RNAseq D1
	ensembl_gene_id	external_gene_name	mRNA FoldChange	mRNA log2FoldChange	mRNA pvalue	mRNA padj	uniqueID	geneId	ATAC log2Foldchange_Peak	ATAC fold change	p.value	FDR	combinedID	class
1	ENSMUSG00000074743	Thbd	2046.24	10.9988	1e-100	1e-100	chr2|148404832|148405300	21824	1.47	2.77022	1.28e-06	6.34e-06	Thbd_chr2|148404832|148405300	both up (829)
2	ENSMUSG00000074743	Thbd	2046.24	10.9988	1e-100	1e-100	chr2|148405728|148409753	21824	4.15	17.7531	2.07e-236	4.16e-232	Thbd_chr2|148405728|148409753	both up (829)
3	ENSMUSG00000029661	Col1a2	1616.25	10.6584	1e-100	1e-100	chr6|4504667|4508024	12843	2.48	5.57897	1.88e-130	3.53e-127	Col1a2_chr6|4504667|4508024	both up (829)
4	ENSMUSG00000043969	Emx2	1533.44	10.5826	2.82266e-23	2.08065e-22	chr19|59457229|59459758	13797	4	16	1.26e-184	1.23e-180	Emx2_chr19|59457229|59459758	both up (829)
5	ENSMUSG00000035357	Pdzrn3	1351.34	10.4002	1.25907e-22	9.05646e-22	chr6|101374614|101375258	55983	1.83	3.55537	3.91e-09	2.79e-08	Pdzrn3_chr6|101374614|101375258	both up (829)
6	ENSMUSG00000035357	Pdzrn3	1351.34	10.4002	1.25907e-22	9.05646e-22	chr6|101376987|101378144	55983	3.71	13.0864	1.6e-76	5.38e-74	Pdzrn3_chr6|101376987|101378144	both up (829)
7	ENSMUSG00000035357	Pdzrn3	1351.34	10.4002	1.25907e-22	9.05646e-22	chr6|101378246|101378529	55983	4.53	23.1029	3.12e-12	3.24e-11	Pdzrn3_chr6|101378246|101378529	both up (829)
8	ENSMUSG00000021464	Ror2	948.886	9.89009	1.64984e-29	1.52523e-28	chr13|53285419|53286411	26564	2.96	7.78124	1.2e-58	2.06e-56	Ror2_chr13|53285419|53286411	both up (829)
9	ENSMUSG00000021587	Pcsk1	825.227	9.68865	1.68735e-19	1.05004e-18	chr13|75086466|75086894	18548	-1.97	-3.91768	8.15e-10	6.36e-09	Pcsk1_chr13|75086466|75086894	uRNA dPeak (163)
10	ENSMUSG00000022221	Ripk3	710.936	9.47358	1.81623e-211	1.64438e-209	chr14|55787873|55789155	56532	3.57	11.8762	3.8e-77	1.31e-74	Ripk3_chr14|55787873|55789155	both up (829)
11	ENSMUSG00000033214	Slitrk5	693.387	9.43752	2.15907e-36	2.44347e-35	chr14|111673033|111673240	75409	1.28	2.42839	0.000157	0.000529	Slitrk5_chr14|111673033|111673240	both up (829)
12	ENSMUSG00000033214	Slitrk5	693.387	9.43752	2.15907e-36	2.44347e-35	chr14|111677097|111677293	75409	2.11	4.31691	9.76e-06	4.14e-05	Slitrk5_chr14|111677097|111677293	both up (829)
13	ENSMUSG00000033214	Slitrk5	693.387	9.43752	2.15907e-36	2.44347e-35	chr14|111674314|111676662	75409	2.34	5.06303	1.64e-113	1.88e-110	Slitrk5_chr14|111674314|111676662	both up (829)
14	ENSMUSG00000045103	Dmd	663.096	9.37307	3.9688e-18	2.31419e-17	chrX|82948566|82949265	13405	3.95	15.455	2.08e-08	1.35e-07	Dmd_chrX|82948566|82949265	both up (829)
15	ENSMUSG00000045103	Dmd	663.096	9.37307	3.9688e-18	2.31419e-17	chrX|82949831|82950165	13405	5.16	35.7532	2.56e-08	1.63e-07	Dmd_chrX|82949831|82950165	both up (829)
16	ENSMUSG00000031673	Cdh11	646.816	9.33721	1e-100	1e-100	chr8|102782606|102785773	12552	4.05	16.5642	2.77e-66	6.35e-64	Cdh11_chr8|102782606|102785773	both up (829)
17	ENSMUSG00000022575	Gsdmd	428.177	8.74206	6.30621e-52	9.88289e-51	chr15|75862083|75863013	69146	2.07	4.19887	6.3e-22	1.55e-20	Gsdmd_chr15|75862083|75863013	both up (829)
18	ENSMUSG00000028093	Acp6	411.854	8.68599	7.61674e-23	5.51444e-22	chr3|97157965|97159556	66659	3.76	13.5479	1.25e-88	6.49e-86	Acp6_chr3|97157965|97159556	both up (829)
19	ENSMUSG00000041658	Rragb	383.742	8.58399	7.18788e-15	3.53641e-14	chrX|153139700|153140152	245670	2.87	7.31065	5.03e-17	8.29e-16	Rragb_chrX|153139700|153140152	both up (829)
20	ENSMUSG00000063531	Sema3e	329.201	8.36283	3.52956e-21	2.39996e-20	chr5|14027651|14027880	20349	-1.56	-2.94854	4.35e-05	0.000164	Sema3e_chr5|14027651|14027880	uRNA dPeak (163)
21	ENSMUSG00000063531	Sema3e	329.201	8.36283	3.52956e-21	2.39996e-20	chr5|14025140|14025737	20349	3.08	8.45614	3.29e-09	2.36e-08	Sema3e_chr5|14025140|14025737	both up (829)
22	ENSMUSG00000051900	Abca16	315.797	8.30285	7.85649e-14	3.63862e-13	chr7|120409474|120410049	233810	3.29	9.78112	3.13e-35	1.81e-33	Abca16_chr7|120409474|120410049	both up (829)
23	ENSMUSG00000021069	Pygl	313.856	8.29396	3.43342e-24	2.62976e-23	chr12|70233493|70233874	110095	1.06	2.08493	5.58e-05	0.000206	Pygl_chr12|70233493|70233874	both up (829)
24	ENSMUSG00000020176	Grb10	254.426	7.9911	1e-100	1e-100	chr11|12036499|12037830	14783	2.92	7.56846	1.07e-35	6.29e-34	Grb10_chr11|12036499|12037830	both up (829)
25	ENSMUSG00000021047	Nova1	254.295	7.99036	2.60896e-73	5.96197e-72	chr12|46818187|46820171	664883	1.83	3.55537	8.35e-52	1.09e-49	Nova1_chr12|46818187|46820171	both up (829)
26	ENSMUSG00000048489	Depp1	207.373	7.69609	5.20248e-18	3.02295e-17	chr6|116649594|116650862	213393	1.9	3.73213	8.25e-45	7.65e-43	Depp1_chr6|116649594|116650862	both up (829)
27	ENSMUSG00000092094	Zfp804b	195.577	7.61159	9.83857e-18	5.63814e-17	chr5|7343937|7345393	207618	2.44	5.42642	8.06e-87	3.96e-84	Zfp804b_chr5|7343937|7345393	both up (829)
28	ENSMUSG00000092094	Zfp804b	195.577	7.61159	9.83857e-18	5.63814e-17	chr5|7342002|7343222	207618	3.97	15.6707	8.48e-90	4.56e-87	Zfp804b_chr5|7342002|7343222	both up (829)
29	ENSMUSG00000063683	Glyat	193.166	7.59369	5.7704e-29	5.22724e-28	chr19|12633017|12633501	107146	1.25	2.37841	5.57e-05	0.000205	Glyat_chr19|12633017|12633501	both up (829)
30	ENSMUSG00000097626	4921504A21Rik	190.507	7.5737	1.82368e-11	7.25321e-11	chr5|19225166|19228585	70832	4.45	21.8566	4e-278	1.2e-273	4921504A21Rik_chr5|19225166|19228585	both up (829)
31	ENSMUSG00000019906	Lin7a	187.584	7.55139	7.90644e-11	3.03347e-10	chr10|107271828|107272768	108030	2.78	6.86852	4.45e-37	2.83e-35	Lin7a_chr10|107271828|107272768	both up (829)
32	ENSMUSG00000050212	Eva1b	140.587	7.13532	2.77082e-138	1.37378e-136	chr4|126147546|126151222	230752	1.24	2.36199	6.02e-34	3.23e-32	Eva1b_chr4|126147546|126151222	both up (829)
33	ENSMUSG00000055373	Fut9	139.601	7.12517	7.74841e-75	1.82834e-73	chr4|25799052|25800473	14348	2.47	5.54044	1.65e-39	1.18e-37	Fut9_chr4|25799052|25800473	both up (829)
34	ENSMUSG00000017002	Slpi	123.559	6.94906	1.60335e-127	7.19952e-126	chr2|164386875|164387244	20568	1.02	2.02792	0.00429	0.0104	Slpi_chr2|164386875|164387244	both up (829)
35	ENSMUSG00000017002	Slpi	123.559	6.94906	1.60335e-127	7.19952e-126	chr2|164389473|164390081	20568	1.12	2.17347	8.55e-11	7.51e-10	Slpi_chr2|164389473|164390081	both up (829)
36	ENSMUSG00000056854	Pou3f4	123.259	6.94555	3.84301e-17	2.1426e-16	chrX|110814087|110815209	18994	3.78	13.737	4.27e-51	5.39e-49	Pou3f4_chrX|110814087|110815209	both up (829)
37	ENSMUSG00000020010	Vnn3	121.734	6.92759	1.25507e-42	1.63601e-41	chr10|23851865|23852416	26464	1.12	2.17347	1.11e-07	6.46e-07	Vnn3_chr10|23851865|23852416	both up (829)
38	ENSMUSG00000020010	Vnn3	121.734	6.92759	1.25507e-42	1.63601e-41	chr10|23850993|23851764	26464	1.19	2.28153	1.46e-14	1.94e-13	Vnn3_chr10|23850993|23851764	both up (829)
39	ENSMUSG00000030708	Dnajb13	111.805	6.80484	2.31774e-32	2.34433e-31	chr7|100514561|100514937	69387	1.51	2.8481	1.15e-06	5.71e-06	Dnajb13_chr7|100514561|100514937	both up (829)
40	ENSMUSG00000022321	Cdh10	107.193	6.74407	2.92724e-16	1.55649e-15	chr15|18818533|18819008	320873	1.8	3.4822	1.04e-11	1.02e-10	Cdh10_chr15|18818533|18819008	both up (829)
41	ENSMUSG00000022321	Cdh10	107.193	6.74407	2.92724e-16	1.55649e-15	chr15|18820249|18821781	320873	1.92	3.78423	5.57e-48	6.03e-46	Cdh10_chr15|18820249|18821781	both up (829)
42	ENSMUSG00000028655	Mfsd2a	103.556	6.69427	2.67277e-08	8.46658e-08	chr4|122959965|122961377	76574	1.79	3.45815	4.83e-37	3.06e-35	Mfsd2a_chr4|122959965|122961377	both up (829)
43	ENSMUSG00000036334	Igsf10	99.1136	6.63101	1e-100	1e-100	chr3|59343999|59344709	242050	0.86	1.81504	1.09e-05	4.58e-05	Igsf10_chr3|59343999|59344709	both up (829)
44	ENSMUSG00000047686	Rtl3	98.2777	6.61879	1.70097e-89	4.95392e-88	chrX|106839694|106839919	213436	1.46	2.75108	5e-05	0.000186	Rtl3_chrX|106839694|106839919	both up (829)
45	ENSMUSG00000047686	Rtl3	98.2777	6.61879	1.70097e-89	4.95392e-88	chrX|106840482|106840816	213436	1.52	2.86791	4.06e-06	1.84e-05	Rtl3_chrX|106840482|106840816	both up (829)
46	ENSMUSG00000039706	Ldb2	97.005	6.59999	4.54492e-26	3.72791e-25	chr5|44798415|44798907	16826	3.54	11.6318	2.77e-14	3.57e-13	Ldb2_chr5|44798415|44798907	both up (829)
47	ENSMUSG00000039706	Ldb2	97.005	6.59999	4.54492e-26	3.72791e-25	chr5|44799009|44800367	16826	4.02	16.2234	2.25e-114	2.87e-111	Ldb2_chr5|44799009|44800367	both up (829)
48	ENSMUSG00000003665	Has1	96.9844	6.59968	2.71591e-15	1.36401e-14	chr17|17854868|17856013	15116	0.73	1.65864	5.08e-07	2.68e-06	Has1_chr17|17854868|17856013	both up (829)
49	ENSMUSG00000003665	Has1	96.9844	6.59968	2.71591e-15	1.36401e-14	chr17|17856368|17857998	15116	1.61	3.05252	2.54e-53	3.52e-51	Has1_chr17|17856368|17857998	both up (829)
50	ENSMUSG00000027171	Prrg4	89.78	6.48832	1.19094e-90	3.54918e-89	chr2|104851572|104852136	228413	-1.16	-2.23457	2.31e-08	1.48e-07	Prrg4_chr2|104851572|104852136	uRNA dPeak (163)
51	ENSMUSG00000027171	Prrg4	89.78	6.48832	1.19094e-90	3.54918e-89	chr2|104848139|104848434	228413	1.51	2.8481	9.78e-05	0.000344	Prrg4_chr2|104848139|104848434	both up (829)
52	ENSMUSG00000027171	Prrg4	89.78	6.48832	1.19094e-90	3.54918e-89	chr2|104847670|104848015	228413	1.64	3.11666	3.19e-15	4.49e-14	Prrg4_chr2|104847670|104848015	both up (829)
53	ENSMUSG00000027171	Prrg4	89.78	6.48832	1.19094e-90	3.54918e-89	chr2|104848598|104848753	228413	1.98	3.94493	3.21e-05	0.000124	Prrg4_chr2|104848598|104848753	both up (829)
54	ENSMUSG00000027171	Prrg4	89.78	6.48832	1.19094e-90	3.54918e-89	chr2|104849263|104850331	228413	2.62	6.1475	7.54e-43	6.37e-41	Prrg4_chr2|104849263|104850331	both up (829)
55	ENSMUSG00000058624	Gda	87.8213	6.4565	1e-100	1e-100	chr19|21476365|21477352	14544	0.57	1.48452	4.98e-07	2.63e-06	Gda_chr19|21476365|21477352	both up (829)
56	ENSMUSG00000058624	Gda	87.8213	6.4565	1e-100	1e-100	chr19|21470217|21471741	14544	1.47	2.77022	5.28e-08	3.22e-07	Gda_chr19|21470217|21471741	both up (829)
57	ENSMUSG00000058624	Gda	87.8213	6.4565	1e-100	1e-100	chr19|21471869|21472980	14544	1.75	3.36359	1.95e-50	2.39e-48	Gda_chr19|21471869|21472980	both up (829)
58	ENSMUSG00000024647	Cbln2	87.6435	6.45358	5.51311e-32	5.50947e-31	chr18|86712937|86713292	12405	0.94	1.91853	0.00201	0.0053	Cbln2_chr18|86712937|86713292	both up (829)
59	ENSMUSG00000024647	Cbln2	87.6435	6.45358	5.51311e-32	5.50947e-31	chr18|86710442|86711002	12405	1.84	3.5801	2.49e-33	1.28e-31	Cbln2_chr18|86710442|86711002	both up (829)
60	ENSMUSG00000024647	Cbln2	87.6435	6.45358	5.51311e-32	5.50947e-31	chr18|86711154|86712264	12405	1.99	3.97237	3.47e-35	1.99e-33	Cbln2_chr18|86711154|86712264	both up (829)
61	ENSMUSG00000059857	Ntng1	84.1718	6.39526	1.92557e-17	1.08887e-16	chr3|110141513|110143181	80883	0.94	1.91853	2.05e-14	2.68e-13	Ntng1_chr3|110141513|110143181	both up (829)
62	ENSMUSG00000059857	Ntng1	84.1718	6.39526	1.92557e-17	1.08887e-16	chr3|110143526|110144082	80883	1.73	3.31728	1.79e-11	1.7e-10	Ntng1_chr3|110143526|110144082	both up (829)
63	ENSMUSG00000043613	Mmp3	82.6452	6.36886	8.93894e-21	5.97328e-20	chr9|7445383|7446097	17392	3.8	13.9288	9.67e-64	2.04e-61	Mmp3_chr9|7445383|7446097	both up (829)
64	ENSMUSG00000040569	Slc26a7	82.2031	6.36112	1.06333e-14	5.16594e-14	chr4|14621813|14622208	208890	1.24	2.36199	0.000488	0.00148	Slc26a7_chr4|14621813|14622208	both up (829)
65	ENSMUSG00000022112	Gpc5	80.5784	6.33232	1.93807e-07	5.72859e-07	chr14|115091843|115092980	103978	1.45	2.73208	1.76e-28	6.78e-27	Gpc5_chr14|115091843|115092980	both up (829)
66	ENSMUSG00000039616	Mocos	80.0776	6.32333	4.20951e-24	3.20504e-23	chr18|24651373|24651647	68591	0.87	1.82766	0.00592	0.0138	Mocos_chr18|24651373|24651647	both up (829)
67	ENSMUSG00000039616	Mocos	80.0776	6.32333	4.20951e-24	3.20504e-23	chr18|24651943|24652630	68591	1.12	2.17347	1.31e-05	5.43e-05	Mocos_chr18|24651943|24652630	both up (829)
68	ENSMUSG00000039616	Mocos	80.0776	6.32333	4.20951e-24	3.20504e-23	chr18|24653303|24654422	68591	3.35	10.1965	3.41e-125	5.55e-122	Mocos_chr18|24653303|24654422	both up (829)
69	ENSMUSG00000033906	Zdhhc15	77.8196	6.28206	9.17996e-87	2.58326e-85	chrX|104670519|104671116	108672	1.8	3.4822	2.97e-20	6.36e-19	Zdhhc15_chrX|104670519|104671116	both up (829)
70	ENSMUSG00000069707	Taar4	76.6341	6.25991	1.51768e-07	4.52191e-07	chr10|23959140|23959370	209513	-1.53	-2.88786	0.000125	0.000428	Taar4_chr10|23959140|23959370	uRNA dPeak (163)
71	ENSMUSG00000026692	Fmo4	70.3432	6.13634	1.33896e-06	3.62046e-06	chr1|162813954|162814428	226564	1	2	0.00135	0.00371	Fmo4_chr1|162813954|162814428	both up (829)
72	ENSMUSG00000041301	Cftr	68.4315	6.09659	1.53893e-11	6.14797e-11	chr6|18169317|18169928	12638	0.7	1.6245	5.42e-05	0.0002	Cftr_chr6|18169317|18169928	both up (829)
73	ENSMUSG00000041301	Cftr	68.4315	6.09659	1.53893e-11	6.14797e-11	chr6|18170351|18170794	12638	0.8	1.7411	0.00358	0.00884	Cftr_chr6|18170351|18170794	both up (829)
74	ENSMUSG00000041301	Cftr	68.4315	6.09659	1.53893e-11	6.14797e-11	chr6|18171601|18171976	12638	1.12	2.17347	3.96e-06	1.8e-05	Cftr_chr6|18171601|18171976	both up (829)
75	ENSMUSG00000043441	Gpr149	65.7329	6.03854	1.47761e-21	1.01801e-20	chr3|62603478|62604319	229357	1.3	2.46229	2.44e-12	2.57e-11	Gpr149_chr3|62603478|62604319	both up (829)
76	ENSMUSG00000043441	Gpr149	65.7329	6.03854	1.47761e-21	1.01801e-20	chr3|62605745|62606426	229357	1.69	3.22657	9.36e-14	1.14e-12	Gpr149_chr3|62605745|62606426	both up (829)
77	ENSMUSG00000006356	Crip2	63.1835	5.98148	1e-100	1e-100	chr12|113139276|113143641	68337	2.26	4.78991	2.82e-132	5.66e-129	Crip2_chr12|113139276|113143641	both up (829)
78	ENSMUSG00000009633	G0s2	60.8583	5.92738	1e-100	1e-100	chr1|193272249|193273575	14373	1.23	2.34567	8.07e-12	7.98e-11	G0s2_chr1|193272249|193273575	both up (829)
79	ENSMUSG00000056900	Usp13	59.7591	5.90109	5.34167e-60	9.69357e-59	chr3|32817121|32818881	72607	2.01	4.02782	2.02e-59	3.56e-57	Usp13_chr3|32817121|32818881	both up (829)
80	ENSMUSG00000036192	Rorb	57.3277	5.84116	1e-100	1e-100	chr19|19109518|19112123	225998	1.36	2.56685	4.31e-43	3.69e-41	Rorb_chr19|19109518|19112123	both up (829)
81	ENSMUSG00000036192	Rorb	57.3277	5.84116	1e-100	1e-100	chr19|19107839|19108204	225998	2.01	4.02782	4.02e-09	2.86e-08	Rorb_chr19|19107839|19108204	both up (829)
82	ENSMUSG00000036192	Rorb	57.3277	5.84116	1e-100	1e-100	chr19|19108316|19109444	225998	2.15	4.43828	2.36e-23	6.45e-22	Rorb_chr19|19108316|19109444	both up (829)
83	ENSMUSG00000067276	Capn6	56.8182	5.82828	6.00815e-74	1.38628e-72	chrX|143827285|143827784	12338	1.59	3.01049	2.06e-07	1.15e-06	Capn6_chrX|143827285|143827784	both up (829)
84	ENSMUSG00000063297	Luzp2	55.6998	5.7996	1.16599e-23	8.71041e-23	chr7|54835548|54835849	233271	2.07	4.19887	6.48e-11	5.76e-10	Luzp2_chr7|54835548|54835849	both up (829)
85	ENSMUSG00000040327	Cul9	54.8927	5.77854	2.98299e-90	8.82657e-89	chr17|46548715|46549104	78309	-0.66	-1.58008	0.00721	0.0165	Cul9_chr17|46548715|46549104	uRNA dPeak (163)
86	ENSMUSG00000040327	Cul9	54.8927	5.77854	2.98299e-90	8.82657e-89	chr17|46546252|46546502	78309	2.17	4.50023	4.57e-08	2.81e-07	Cul9_chr17|46546252|46546502	both up (829)
87	ENSMUSG00000038305	Spats2l	54.2541	5.76166	2.01616e-10	7.51392e-10	chr1|57774416|57775432	67198	0.8	1.7411	1.2e-07	6.95e-07	Spats2l_chr1|57774416|57775432	both up (829)
88	ENSMUSG00000063887	Nlgn1	54.0076	5.75509	3.6939e-17	2.06153e-16	chr3|26331284|26331920	192167	1.98	3.94493	2.73e-10	2.25e-09	Nlgn1_chr3|26331284|26331920	both up (829)
89	ENSMUSG00000031239	Itm2a	53.3718	5.73801	1e-100	1e-100	chrX|107402604|107403589	16431	3	8	4.98e-37	3.16e-35	Itm2a_chrX|107402604|107403589	both up (829)
90	ENSMUSG00000047238	Mageh1	51.6497	5.69069	9.31217e-49	1.37163e-47	chrX|153037363|153037750	75625	2.75	6.72717	2.1e-16	3.28e-15	Mageh1_chrX|153037363|153037750	both up (829)
91	ENSMUSG00000031253	Srpx2	50.7969	5.66667	1e-100	1e-100	chrX|133907877|133909312	68792	2.3	4.92458	2e-64	4.36e-62	Srpx2_chrX|133907877|133909312	both up (829)
92	ENSMUSG00000031253	Srpx2	50.7969	5.66667	1e-100	1e-100	chrX|133910103|133910374	68792	2.35	5.09824	5.06e-09	3.55e-08	Srpx2_chrX|133910103|133910374	both up (829)
93	ENSMUSG00000031253	Srpx2	50.7969	5.66667	1e-100	1e-100	chrX|133910835|133911163	68792	2.67	6.36429	4.85e-09	3.41e-08	Srpx2_chrX|133910835|133911163	both up (829)
94	ENSMUSG00000031253	Srpx2	50.7969	5.66667	1e-100	1e-100	chrX|133911285|133912477	68792	2.8	6.9644	7.33e-98	5.07e-95	Srpx2_chrX|133911285|133912477	both up (829)
95	ENSMUSG00000022754	Tmem45a	50.5651	5.66007	9.61169e-197	7.6613e-195	chr16|56885705|56887137	56277	1.98	3.94493	1.47e-70	3.96e-68	Tmem45a_chr16|56885705|56887137	both up (829)
96	ENSMUSG00000022754	Tmem45a	50.5651	5.66007	9.61169e-197	7.6613e-195	chr16|56884780|56885256	56277	2.83	7.11074	1.53e-24	4.53e-23	Tmem45a_chr16|56884780|56885256	both up (829)
97	ENSMUSG00000019894	Slc6a15	49.5712	5.63143	9.975e-10	3.54315e-09	chr10|103367422|103369413	103098	2.04	4.11246	4.48e-47	4.62e-45	Slc6a15_chr10|103367422|103369413	both up (829)
98	ENSMUSG00000059878	Zfp422	47.1275	5.5585	1.02462e-246	1.10123e-244	chr6|116628465|116629259	67255	3.38	10.4107	3.08e-51	3.92e-49	Zfp422_chr6|116628465|116629259	both up (829)
99	ENSMUSG00000103793	Pcdhga6	44.7259	5.48304	1.55825e-305	2.54498e-303	chr18|37707676|37707907	93714	3.53	11.5514	1.69e-07	9.58e-07	Pcdhga6_chr18|37707676|37707907	both up (829)
100	ENSMUSG00000103793	Pcdhga6	44.7259	5.48304	1.55825e-305	2.54498e-303	chr18|37706929|37707567	93714	4.16	17.8766	2.42e-17	4.11e-16	Pcdhga6_chr18|37706929|37707567	both up (829)
101	ENSMUSG00000026814	Eng	44.1499	5.46434	1e-100	1e-100	chr2|32644272|32647125	13805	0.3	1.23114	0.00563	0.0132	Eng_chr2|32644272|32647125	both up (829)
102	ENSMUSG00000040710	St8sia4	43.1894	5.43261	1.41353e-46	1.97384e-45	chr1|95664445|95664869	20452	1.74	3.34035	7.18e-05	0.000259	St8sia4_chr1|95664445|95664869	both up (829)
103	ENSMUSG00000040710	St8sia4	43.1894	5.43261	1.41353e-46	1.97384e-45	chr1|95666818|95668181	20452	3.28	9.71356	2.62e-117	3.56e-114	St8sia4_chr1|95666818|95668181	both up (829)
104	ENSMUSG00000044367	Slc16a13	41.9329	5.39001	3.70299e-67	7.64413e-66	chr11|70217919|70218851	69309	-1.28	-2.42839	4.42e-13	5.03e-12	Slc16a13_chr11|70217919|70218851	uRNA dPeak (163)
105	ENSMUSG00000044367	Slc16a13	41.9329	5.39001	3.70299e-67	7.64413e-66	chr11|70220238|70222018	69309	3.46	11.0043	7.34e-94	4.57e-91	Slc16a13_chr11|70220238|70222018	both up (829)
106	ENSMUSG00000028184	Adgrl2	41.6923	5.38171	7.16366e-124	3.1078e-122	chr3|148987203|148990596	99633	1.64	3.11666	1.96e-48	2.17e-46	Adgrl2_chr3|148987203|148990596	both up (829)
107	ENSMUSG00000014813	Stc1	40.5453	5.34146	4.14647e-116	1.66448e-114	chr14|69028879|69029894	20855	1.83	3.55537	1.31e-17	2.29e-16	Stc1_chr14|69028879|69029894	both up (829)
108	ENSMUSG00000022762	Ncam2	39.3391	5.29789	3.41326e-12	1.42296e-11	chr16|81202060|81202294	17968	1.04	2.05623	0.00233	0.00604	Ncam2_chr16|81202060|81202294	both up (829)
109	ENSMUSG00000022762	Ncam2	39.3391	5.29789	3.41326e-12	1.42296e-11	chr16|81200262|81201141	17968	1.14	2.20381	8.92e-15	1.21e-13	Ncam2_chr16|81200262|81201141	both up (829)
110	ENSMUSG00000027995	Tlr2	36.8405	5.20322	3.73596e-10	1.37026e-09	chr3|83844619|83845698	24088	2.37	5.16941	2.54e-70	6.81e-68	Tlr2_chr3|83844619|83845698	both up (829)
111	ENSMUSG00000027995	Tlr2	36.8405	5.20322	3.73596e-10	1.37026e-09	chr3|83840923|83841889	24088	2.68	6.40856	1.71e-49	2e-47	Tlr2_chr3|83840923|83841889	both up (829)
112	ENSMUSG00000027009	Itga4	36.8198	5.20241	1.92093e-48	2.79972e-47	chr2|79255189|79256218	16401	2.53	5.77572	2.6e-55	3.91e-53	Itga4_chr2|79255189|79256218	both up (829)
113	ENSMUSG00000021567	Nkd2	36.5629	5.19231	6.54578e-19	3.95524e-18	chr13|73847013|73847818	72293	1.56	2.94854	1.63e-25	5.15e-24	Nkd2_chr13|73847013|73847818	both up (829)
114	ENSMUSG00000024598	Fbn2	36.1308	5.17516	1e-100	1e-100	chr18|58211107|58211413	14119	1.5	2.82843	0.0176	0.0361	Fbn2_chr18|58211107|58211413	both up (829)
115	ENSMUSG00000024598	Fbn2	36.1308	5.17516	1e-100	1e-100	chr18|58209032|58210669	14119	2.77	6.82108	3.52e-76	1.16e-73	Fbn2_chr18|58209032|58210669	both up (829)
116	ENSMUSG00000052854	Nrk	35.9959	5.16976	4.05541e-216	3.79546e-214	chrX|138914024|138914531	27206	1.4	2.63902	6.49e-11	5.77e-10	Nrk_chrX|138914024|138914531	both up (829)
117	ENSMUSG00000083307	AA414768	34.9353	5.12661	2.39873e-33	2.50066e-32	chrX|12936400|12937196	245350	3.14	8.81524	5.52e-45	5.15e-43	AA414768_chrX|12936400|12937196	both up (829)
118	ENSMUSG00000067586	S1pr3	34.6279	5.11386	1e-100	1e-100	chr13|51405681|51406095	13610	0.75	1.68179	0.00433	0.0105	S1pr3_chr13|51405681|51406095	both up (829)
119	ENSMUSG00000067586	S1pr3	34.6279	5.11386	1e-100	1e-100	chr13|51407090|51407865	13610	1.06	2.08493	2.33e-06	1.1e-05	S1pr3_chr13|51407090|51407865	both up (829)
120	ENSMUSG00000067586	S1pr3	34.6279	5.11386	1e-100	1e-100	chr13|51409818|51412344	13610	2.67	6.36429	8.02e-91	4.5e-88	S1pr3_chr13|51409818|51412344	both up (829)
121	ENSMUSG00000067586	S1pr3	34.6279	5.11386	1e-100	1e-100	chr13|51408292|51409364	13610	4.87	29.2426	1.92e-29	7.82e-28	S1pr3_chr13|51408292|51409364	both up (829)
122	ENSMUSG00000037211	Spry1	34.3642	5.10283	1.69961e-192	1.29287e-190	chr3|37639642|37641245	24063	1.51	2.8481	1.38e-32	6.83e-31	Spry1_chr3|37639642|37641245	both up (829)
123	ENSMUSG00000024376	Epb41l4a	32.7459	5.03324	1.76324e-09	6.11825e-09	chr18|34006155|34007598	13824	1.43	2.69447	4.81e-20	1.01e-18	Epb41l4a_chr18|34006155|34007598	both up (829)
124	ENSMUSG00000033578	Tmem35a	27.7905	4.79652	3.58325e-07	1.02919e-06	chrX|134298056|134298422	67564	-0.86	-1.81504	0.011	0.0238	Tmem35a_chrX|134298056|134298422	uRNA dPeak (163)
125	ENSMUSG00000049128	Ivl	27.7058	4.79212	3.08701e-54	5.05172e-53	chr3|92576292|92576574	16447	1.62	3.07375	3.17e-05	0.000122	Ivl_chr3|92576292|92576574	both up (829)
126	ENSMUSG00000026399	Cd55	27.4312	4.77774	1.57691e-26	1.32142e-25	chr1|130462266|130463273	13136	1.65	3.13834	1.29e-25	4.08e-24	Cd55_chr1|130462266|130463273	both up (829)
127	ENSMUSG00000052516	Robo2	26.8958	4.74931	6.46904e-254	7.5362e-252	chr16|74411070|74413329	268902	1.56	2.94854	2.84e-56	4.42e-54	Robo2_chr16|74411070|74413329	both up (829)
128	ENSMUSG00000043487	Acot6	26.4288	4.72404	5.99239e-12	2.45819e-11	chr12|84100679|84101394	217700	1.27	2.41162	7.37e-08	4.41e-07	Acot6_chr12|84100679|84101394	both up (829)
129	ENSMUSG00000025932	Eya1	25.5515	4.67533	1.55365e-29	1.43951e-28	chr1|14309519|14310393	14048	1.62	3.07375	3.13e-35	1.81e-33	Eya1_chr1|14309519|14310393	both up (829)
130	ENSMUSG00000071726	Gm5941	25.5184	4.67347	1.14025e-35	1.26974e-34	chrX|92488818|92489327	546347	2.02	4.05584	8.2e-17	1.33e-15	Gm5941_chrX|92488818|92489327	both up (829)
131	ENSMUSG00000061740	Cyp2d22	24.1943	4.5966	4.80423e-08	1.4915e-07	chr15|82379769|82380420	56448	0.71	1.6358	0.0042	0.0102	Cyp2d22_chr15|82379769|82380420	both up (829)
132	ENSMUSG00000027358	Bmp2	22.9151	4.51822	2.28753e-23	1.69218e-22	chr2|133550027|133550634	12156	0.55	1.46409	0.00654	0.0151	Bmp2_chr2|133550027|133550634	both up (829)
133	ENSMUSG00000027358	Bmp2	22.9151	4.51822	2.28753e-23	1.69218e-22	chr2|133554771|133555060	12156	2.41	5.31474	3.86e-09	2.75e-08	Bmp2_chr2|133554771|133555060	both up (829)
134	ENSMUSG00000027358	Bmp2	22.9151	4.51822	2.28753e-23	1.69218e-22	chr2|133554278|133554517	12156	2.86	7.26015	1.04e-10	9.03e-10	Bmp2_chr2|133554278|133554517	both up (829)
135	ENSMUSG00000027358	Bmp2	22.9151	4.51822	2.28753e-23	1.69218e-22	chr2|133551792|133553569	12156	3.08	8.45614	4.53e-129	8.26e-126	Bmp2_chr2|133551792|133553569	both up (829)
136	ENSMUSG00000036908	Unc93b1	22.7054	4.50497	1.30734e-38	1.56458e-37	chr19|3934981|3935631	54445	1.19	2.28153	1.7e-10	1.44e-09	Unc93b1_chr19|3934981|3935631	both up (829)
137	ENSMUSG00000033585	Ndn	22.0995	4.46594	1e-100	1e-100	chr7|62348125|62348747	17984	2.18	4.53154	7.39e-12	7.34e-11	Ndn_chr7|62348125|62348747	both up (829)
138	ENSMUSG00000004951	Hspb1	21.0617	4.39655	2.3201e-15	1.17087e-14	chr5|135884609|135885341	15507	-0.36	-1.28343	0.00739	0.0168	Hspb1_chr5|135884609|135885341	uRNA dPeak (163)
139	ENSMUSG00000004951	Hspb1	21.0617	4.39655	2.3201e-15	1.17087e-14	chr5|135887614|135888110	15507	2.28	4.85678	4.77e-16	7.25e-15	Hspb1_chr5|135887614|135888110	both up (829)
140	ENSMUSG00000086332	4930480G23Rik	20.7887	4.37773	3.89059e-23	2.85019e-22	chr4|19985232|19985767	74988	1.73	3.31728	9.01e-26	2.88e-24	4930480G23Rik_chr4|19985232|19985767	both up (829)
141	ENSMUSG00000086332	4930480G23Rik	20.7887	4.37773	3.89059e-23	2.85019e-22	chr4|19987900|19988297	74988	1.93	3.81055	3.46e-11	3.18e-10	4930480G23Rik_chr4|19987900|19988297	both up (829)
142	ENSMUSG00000031980	Agt	20.6651	4.36913	1e-100	1e-100	chr8|124567390|124568612	11606	0.43	1.34723	0.00492	0.0117	Agt_chr8|124567390|124568612	both up (829)
143	ENSMUSG00000073988	Ttpa	20.543	4.36058	1.51325e-100	5.13425e-99	chr4|20008072|20008900	50500	0.66	1.58008	5.46e-05	0.000201	Ttpa_chr4|20008072|20008900	both up (829)
144	ENSMUSG00000030228	Pik3c2g	20.2607	4.34061	8.78997e-06	2.19046e-05	chr6|139585373|139586143	18705	1.06	2.08493	1.75e-08	1.14e-07	Pik3c2g_chr6|139585373|139586143	both up (829)
145	ENSMUSG00000040740	Slc25a34	19.7791	4.3059	1.36354e-24	1.06344e-23	chr4|141622237|141623058	384071	1.09	2.12874	4.03e-06	1.83e-05	Slc25a34_chr4|141622237|141623058	both up (829)
146	ENSMUSG00000026080	Chst10	17.7546	4.15012	9.56871e-77	2.30688e-75	chr1|38897414|38898314	98388	2.02	4.05584	1.78e-31	8.22e-30	Chst10_chr1|38897414|38898314	both up (829)
147	ENSMUSG00000057722	Lepr	17.6331	4.14022	2.84068e-159	1.63747e-157	chr4|101715302|101715549	16847	1.78	3.43426	1.22e-05	5.1e-05	Lepr_chr4|101715302|101715549	both up (829)
148	ENSMUSG00000029510	Gpc2	17.3583	4.11756	8.69526e-20	5.50149e-19	chr5|138279549|138280545	71951	1.21	2.31338	4.08e-23	1.09e-21	Gpc2_chr5|138279549|138280545	both up (829)
149	ENSMUSG00000052415	Tchh	17.2671	4.10995	4.42024e-05	0.000102117	chr3|93444241|93445702	99681	1.16	2.23457	1.76e-21	4.16e-20	Tchh_chr3|93444241|93445702	both up (829)
150	ENSMUSG00000050334	C130071C03Rik	16.8051	4.07083	1.85657e-38	2.21077e-37	chr13|83720819|83721969	320203	2.08	4.22807	1.51e-45	1.44e-43	C130071C03Rik_chr13|83720819|83721969	both up (829)
151	ENSMUSG00000050334	C130071C03Rik	16.8051	4.07083	1.85657e-38	2.21077e-37	chr13|83722965|83723442	320203	2.59	6.02099	4.18e-14	5.29e-13	C130071C03Rik_chr13|83722965|83723442	both up (829)
152	ENSMUSG00000021720	Rnf180	16.767	4.06755	4.00668e-27	3.42469e-26	chr13|105291845|105292622	71816	1.13	2.18859	6.73e-07	3.48e-06	Rnf180_chr13|105291845|105292622	both up (829)
153	ENSMUSG00000021720	Rnf180	16.767	4.06755	4.00668e-27	3.42469e-26	chr13|105292991|105293553	71816	1.88	3.68075	8.49e-15	1.15e-13	Rnf180_chr13|105292991|105293553	both up (829)
154	ENSMUSG00000030142	Clec4e	16.7343	4.06474	9.16272e-08	2.78137e-07	chr6|123289517|123290419	56619	1.78	3.43426	6.25e-20	1.31e-18	Clec4e_chr6|123289517|123290419	both up (829)
155	ENSMUSG00000032202	Rab27a	16.676	4.0597	1.11569e-31	1.10305e-30	chr9|73043837|73045127	11891	0.92	1.89212	6.67e-21	1.51e-19	Rab27a_chr9|73043837|73045127	both up (829)
156	ENSMUSG00000060703	Cd302	16.6136	4.05429	1.30457e-145	6.89933e-144	chr2|60282978|60284697	66205	2.42	5.35171	7.96e-74	2.41e-71	Cd302_chr2|60282978|60284697	both up (829)
157	ENSMUSG00000060882	Kcnd2	16.5128	4.04551	5.69206e-45	7.74706e-44	chr6|21213912|21215755	16508	0.9	1.86607	6.31e-11	5.62e-10	Kcnd2_chr6|21213912|21215755	both up (829)
158	ENSMUSG00000047205	Dusp18	16.3937	4.03507	2.31496e-144	1.21656e-142	chr11|3896404|3896811	75219	1.3	2.46229	2.91e-07	1.59e-06	Dusp18_chr11|3896404|3896811	both up (829)
159	ENSMUSG00000026725	Tnn	16.2208	4.01977	1.43664e-97	4.71121e-96	chr1|160152191|160152512	329278	1.66	3.16017	1.79e-06	8.62e-06	Tnn_chr1|160152191|160152512	both up (829)
160	ENSMUSG00000026725	Tnn	16.2208	4.01977	1.43664e-97	4.71121e-96	chr1|160150608|160151661	329278	2.08	4.22807	9.94e-30	4.12e-28	Tnn_chr1|160150608|160151661	both up (829)
161	ENSMUSG00000026725	Tnn	16.2208	4.01977	1.43664e-97	4.71121e-96	chr1|160153520|160153886	329278	2.17	4.50023	9.35e-13	1.03e-11	Tnn_chr1|160153520|160153886	both up (829)
162	ENSMUSG00000018507	Trpv2	16.1668	4.01496	2.42358e-80	6.17345e-79	chr11|62573382|62573610	22368	0.78	1.71713	0.0226	0.0448	Trpv2_chr11|62573382|62573610	both up (829)
163	ENSMUSG00000018507	Trpv2	16.1668	4.01496	2.42358e-80	6.17345e-79	chr11|62576510|62576963	22368	0.88	1.84038	9.1e-05	0.000322	Trpv2_chr11|62576510|62576963	both up (829)
164	ENSMUSG00000018507	Trpv2	16.1668	4.01496	2.42358e-80	6.17345e-79	chr11|62573997|62576348	22368	1.03	2.04202	8.91e-29	3.49e-27	Trpv2_chr11|62573997|62576348	both up (829)
165	ENSMUSG00000052062	Pard3b	16.1006	4.00904	2.17346e-67	4.50905e-66	chr1|61638400|61640176	72823	1.76	3.38698	2.55e-56	3.98e-54	Pard3b_chr1|61638400|61640176	both up (829)
166	ENSMUSG00000027765	P2ry1	15.6305	3.96629	1.08379e-11	4.37907e-11	chr3|61002203|61003573	18441	1.84	3.5801	4.69e-45	4.39e-43	P2ry1_chr3|61002203|61003573	both up (829)
167	ENSMUSG00000049511	Htr1b	15.5581	3.95959	1.06165e-09	3.75675e-09	chr9|81632432|81634858	15551	3.09	8.51496	4.38e-157	2.08e-153	Htr1b_chr9|81632432|81634858	both up (829)
168	ENSMUSG00000049511	Htr1b	15.5581	3.95959	1.06165e-09	3.75675e-09	chr9|81635187|81635505	15551	3.44	10.8528	3.22e-19	6.37e-18	Htr1b_chr9|81635187|81635505	both up (829)
169	ENSMUSG00000049929	Lpar4	15.5069	3.95484	1e-100	1e-100	chrX|106920251|106920996	78134	0.42	1.33793	0.013	0.0277	Lpar4_chrX|106920251|106920996	both up (829)
170	ENSMUSG00000042195	Slc35f2	15.4197	3.9467	4.00423e-17	2.23024e-16	chr9|53771586|53771947	72022	1.04	2.05623	0.000147	0.000499	Slc35f2_chr9|53771586|53771947	both up (829)
171	ENSMUSG00000021730	Hcn1	14.7524	3.88288	2.39757e-292	3.4432e-290	chr13|117603957|117604427	15165	-0.47	-1.38511	0.0159	0.0329	Hcn1_chr13|117603957|117604427	uRNA dPeak (163)
172	ENSMUSG00000021730	Hcn1	14.7524	3.88288	2.39757e-292	3.4432e-290	chr13|117602063|117603843	15165	0.26	1.19748	0.00738	0.0168	Hcn1_chr13|117602063|117603843	both up (829)
173	ENSMUSG00000067158	Col4a4	14.4796	3.85595	4.31623e-33	4.45502e-32	chr1|82586484|82587588	12829	1.14	2.20381	1.95e-15	2.81e-14	Col4a4_chr1|82586484|82587588	both up (829)
174	ENSMUSG00000002265	Peg3	14.4712	3.85511	9.71945e-17	5.30525e-16	chr7|6729197|6729760	18616	-0.66	-1.58008	2.19e-05	8.72e-05	Peg3_chr7|6729197|6729760	uRNA dPeak (163)
175	ENSMUSG00000047222	Rnase2a	14.4183	3.84983	1.4941e-96	4.82368e-95	chr14|51255682|51256869	93726	0.81	1.75321	5.61e-11	5.03e-10	Rnase2a_chr14|51255682|51256869	both up (829)
176	ENSMUSG00000053765	Oas1f	14.316	3.83956	3.93134e-52	6.17851e-51	chr5|120847635|120848244	243262	1.04	2.05623	7.52e-09	5.15e-08	Oas1f_chr5|120847635|120848244	both up (829)
177	ENSMUSG00000022464	Slc38a4	14.0918	3.81678	1.17104e-123	5.05398e-122	chr15|97054819|97055286	69354	1.21	2.31338	0.000382	0.00119	Slc38a4_chr15|97054819|97055286	both up (829)
178	ENSMUSG00000028238	Atp6v0d2	13.8177	3.78844	4.35825e-35	4.78603e-34	chr4|19921837|19923159	242341	1	2	8.61e-26	2.76e-24	Atp6v0d2_chr4|19921837|19923159	both up (829)
179	ENSMUSG00000075592	Nynrin	13.774	3.78388	2.56073e-106	9.33462e-105	chr14|55852351|55856083	277154	2.01	4.02782	3.37e-74	1.03e-71	Nynrin_chr14|55852351|55856083	both up (829)
180	ENSMUSG00000035948	Acss3	13.7573	3.78212	5.70519e-36	6.38728e-35	chr10|107123229|107123893	380660	1.38	2.60268	1.98e-07	1.11e-06	Acss3_chr10|107123229|107123893	both up (829)
181	ENSMUSG00000032940	Rbm11	13.42	3.74632	9.58831e-41	1.20826e-39	chr16|75592659|75593640	224344	0.82	1.76541	1.1e-12	1.2e-11	Rbm11_chr16|75592659|75593640	both up (829)
182	ENSMUSG00000031596	Slc7a2	13.4107	3.74531	9.39889e-17	5.14038e-16	chr8|40861496|40862904	11988	0.8	1.7411	0.000999	0.00282	Slc7a2_chr8|40861496|40862904	both up (829)
183	ENSMUSG00000032420	Nt5e	13.3319	3.73681	5.37459e-36	6.02525e-35	chr9|88325882|88326534	23959	0.78	1.71713	0.000211	0.000692	Nt5e_chr9|88325882|88326534	both up (829)
184	ENSMUSG00000032420	Nt5e	13.3319	3.73681	5.37459e-36	6.02525e-35	chr9|88327276|88327945	23959	1.9	3.73213	1.72e-29	7.03e-28	Nt5e_chr9|88327276|88327945	both up (829)
185	ENSMUSG00000023961	Enpp4	13.1814	3.72044	6.81448e-33	6.9903e-32	chr17|44105269|44106114	224794	1.71	3.27161	1.21e-23	3.37e-22	Enpp4_chr17|44105269|44106114	both up (829)
186	ENSMUSG00000057880	Abat	12.7086	3.66774	3.01953e-34	3.2328e-33	chr16|8513118|8513665	268860	2.25	4.75683	2.43e-38	1.64e-36	Abat_chr16|8513118|8513665	both up (829)
187	ENSMUSG00000015568	Lpl	12.5934	3.6546	1e-100	1e-100	chr8|68880037|68883686	16956	0.43	1.34723	1.86e-05	7.52e-05	Lpl_chr8|68880037|68883686	both up (829)
188	ENSMUSG00000039114	Nrn1	12.5271	3.64699	1e-100	1e-100	chr13|36733663|36737373	68404	3.81	14.0257	5.78e-263	1.31e-258	Nrn1_chr13|36733663|36737373	both up (829)
189	ENSMUSG00000067780	Pi15	12.5087	3.64486	2.96319e-198	2.41979e-196	chr1|17601277|17602400	94227	0.5	1.41421	0.013	0.0278	Pi15_chr1|17601277|17602400	both up (829)
190	ENSMUSG00000022661	Cd200	12.4587	3.63908	1e-100	1e-100	chr16|45408378|45409364	17470	1.95	3.86375	1.65e-45	1.57e-43	Cd200_chr16|45408378|45409364	both up (829)
191	ENSMUSG00000022661	Cd200	12.4587	3.63908	1e-100	1e-100	chr16|45405651|45406308	17470	2.82	7.06162	1.86e-37	1.2e-35	Cd200_chr16|45405651|45406308	both up (829)
192	ENSMUSG00000103081	Pcdhgb8	12.4201	3.63461	2.4181e-125	1.07136e-123	chr18|37761115|37762529	93705	1.09	2.12874	1.34e-21	3.21e-20	Pcdhgb8_chr18|37761115|37762529	both up (829)
193	ENSMUSG00000087475	4933406I18Rik	12.4002	3.63229	1.84345e-10	6.8934e-10	chr7|114414391|114416820	71045	1.04	2.05623	3.9e-17	6.49e-16	4933406I18Rik_chr7|114414391|114416820	both up (829)
194	ENSMUSG00000049691	Nkx3-2	12.3206	3.623	1.55789e-31	1.53386e-30	chr5|41763057|41764993	12020	0.98	1.97247	3.98e-20	8.44e-19	Nkx3-2_chr5|41763057|41764993	both up (829)
195	ENSMUSG00000049691	Nkx3-2	12.3206	3.623	1.55789e-31	1.53386e-30	chr5|41762582|41762960	12020	1.58	2.9897	3.06e-05	0.000119	Nkx3-2_chr5|41762582|41762960	both up (829)
196	ENSMUSG00000049691	Nkx3-2	12.3206	3.623	1.55789e-31	1.53386e-30	chr5|41761566|41761785	12020	1.73	3.31728	3.03e-05	0.000117	Nkx3-2_chr5|41761566|41761785	both up (829)
197	ENSMUSG00000049691	Nkx3-2	12.3206	3.623	1.55789e-31	1.53386e-30	chr5|41767160|41768126	12020	1.84	3.5801	9.38e-16	1.39e-14	Nkx3-2_chr5|41767160|41768126	both up (829)
198	ENSMUSG00000049691	Nkx3-2	12.3206	3.623	1.55789e-31	1.53386e-30	chr5|41766766|41767010	12020	3.13	8.75435	4.57e-10	3.68e-09	Nkx3-2_chr5|41766766|41767010	both up (829)
199	ENSMUSG00000031825	Crispld2	12.3176	3.62265	9.96247e-54	1.61131e-52	chr8|119992263|119992563	78892	1.48	2.78949	1.17e-07	6.77e-07	Crispld2_chr8|119992263|119992563	both up (829)
200	ENSMUSG00000050069	Grem2	12.2523	3.61498	1.74446e-30	1.65873e-29	chr1|174921446|174922084	23893	1.79	3.45815	5.9e-27	2.05e-25	Grem2_chr1|174921446|174922084	both up (829)
201	ENSMUSG00000050069	Grem2	12.2523	3.61498	1.74446e-30	1.65873e-29	chr1|174918261|174919281	23893	2.26	4.78991	1.68e-47	1.78e-45	Grem2_chr1|174918261|174919281	both up (829)
202	ENSMUSG00000050069	Grem2	12.2523	3.61498	1.74446e-30	1.65873e-29	chr1|174919951|174920266	23893	2.49	5.61778	5.24e-09	3.66e-08	Grem2_chr1|174919951|174920266	both up (829)
203	ENSMUSG00000050069	Grem2	12.2523	3.61498	1.74446e-30	1.65873e-29	chr1|174920439|174920617	23893	3.17	9.00047	2.67e-14	3.44e-13	Grem2_chr1|174920439|174920617	both up (829)
204	ENSMUSG00000050069	Grem2	12.2523	3.61498	1.74446e-30	1.65873e-29	chr1|174919542|174919840	23893	3.65	12.5533	1.17e-09	8.93e-09	Grem2_chr1|174919542|174919840	both up (829)
205	ENSMUSG00000035566	Pcdh17	12.1451	3.6023	5.46603e-32	5.46898e-31	chr14|84442361|84446367	219228	0.75	1.68179	1.72e-10	1.46e-09	Pcdh17_chr14|84442361|84446367	both up (829)
206	ENSMUSG00000019577	Pdk4	11.9363	3.57728	1e-100	1e-100	chr6|5495775|5497222	27273	1.98	3.94493	2.62e-66	6.01e-64	Pdk4_chr6|5495775|5497222	both up (829)
207	ENSMUSG00000001155	Ftcd	11.9187	3.57515	1.83838e-57	3.16708e-56	chr10|76575044|76575468	14317	-0.73	-1.65864	0.00964	0.0213	Ftcd_chr10|76575044|76575468	uRNA dPeak (163)
208	ENSMUSG00000073568	Arl14epl	11.8987	3.57274	1.65892e-101	5.74553e-100	chr18|46919892|46920886	381142	-1.02	-2.02792	6.19e-08	3.74e-07	Arl14epl_chr18|46919892|46920886	uRNA dPeak (163)
209	ENSMUSG00000023959	Clic5	11.8895	3.57162	4.23599e-08	1.32074e-07	chr17|44188339|44189103	224796	1.12	2.17347	1.09e-10	9.46e-10	Clic5_chr17|44188339|44189103	both up (829)
210	ENSMUSG00000042895	Abra	11.7509	3.5547	1.49047e-05	3.62214e-05	chr15|41869493|41870139	223513	1.31	2.47942	1.24e-10	1.07e-09	Abra_chr15|41869493|41870139	both up (829)
211	ENSMUSG00000019647	Sema6a	11.6707	3.54482	4.28449e-07	1.22051e-06	chr18|47368590|47369365	20358	1.14	2.20381	1.24e-16	1.98e-15	Sema6a_chr18|47368590|47369365	both up (829)
212	ENSMUSG00000019647	Sema6a	11.6707	3.54482	4.28449e-07	1.22051e-06	chr18|47370269|47370675	20358	1.5	2.82843	1.36e-09	1.03e-08	Sema6a_chr18|47370269|47370675	both up (829)
213	ENSMUSG00000019647	Sema6a	11.6707	3.54482	4.28449e-07	1.22051e-06	chr18|47369760|47370008	20358	1.89	3.70635	8.32e-07	4.24e-06	Sema6a_chr18|47369760|47370008	both up (829)
214	ENSMUSG00000020411	Nipal4	11.6431	3.54141	3.59357e-08	1.12677e-07	chr11|46165766|46166810	214112	1.53	2.88786	3.37e-17	5.64e-16	Nipal4_chr11|46165766|46166810	both up (829)
215	ENSMUSG00000029055	Plch2	11.1879	3.48387	3.15401e-10	1.1627e-09	chr4|155053451|155055061	269615	0.55	1.46409	0.000141	0.000478	Plch2_chr4|155053451|155055061	both up (829)
216	ENSMUSG00000031877	Ces2g	10.9821	3.45709	1e-100	1e-100	chr8|104961322|104962147	72361	1.65	3.13834	6.57e-12	6.56e-11	Ces2g_chr8|104961322|104962147	both up (829)
217	ENSMUSG00000031383	Dusp9	10.773	3.42935	2.73681e-132	1.2843e-130	chrX|73639019|73640534	75590	2.37	5.16941	3.11e-84	1.39e-81	Dusp9_chrX|73639019|73640534	both up (829)
218	ENSMUSG00000082361	Btc	10.7165	3.42177	7.22997e-70	1.56016e-68	chr5|91402373|91403239	12223	2.26	4.78991	1.2e-38	8.25e-37	Btc_chr5|91402373|91403239	both up (829)
219	ENSMUSG00000074272	Ceacam1	10.6238	3.40923	2.69076e-09	9.18931e-09	chr7|25477498|25478033	26365	1.27	2.41162	3.8e-06	1.73e-05	Ceacam1_chr7|25477498|25478033	both up (829)
220	ENSMUSG00000056054	S100a8	10.5635	3.40101	1.66561e-35	1.84859e-34	chr3|90668637|90669461	20201	1.36	2.56685	3.23e-17	5.41e-16	S100a8_chr3|90668637|90669461	both up (829)
221	ENSMUSG00000027656	Ccn5	10.5269	3.39601	3.57617e-55	5.94565e-54	chr2|163823030|163823550	22403	0.49	1.40444	0.00573	0.0134	Ccn5_chr2|163823030|163823550	both up (829)
222	ENSMUSG00000027656	Ccn5	10.5269	3.39601	3.57617e-55	5.94565e-54	chr2|163820256|163821208	22403	0.94	1.91853	2.4e-11	2.25e-10	Ccn5_chr2|163820256|163821208	both up (829)
223	ENSMUSG00000027656	Ccn5	10.5269	3.39601	3.57617e-55	5.94565e-54	chr2|163823601|163824202	22403	1.34	2.53151	3.57e-11	3.27e-10	Ccn5_chr2|163823601|163824202	both up (829)
224	ENSMUSG00000049515	Espnl	10.4492	3.38533	1.91667e-33	2.00943e-32	chr1|91324739|91325104	227357	0.7	1.6245	0.0136	0.0287	Espnl_chr1|91324739|91325104	both up (829)
225	ENSMUSG00000045441	Gprin3	10.4489	3.38527	2.16717e-111	8.33785e-110	chr6|59425917|59427134	243385	-0.26	-1.19748	0.0099	0.0218	Gprin3_chr6|59425917|59427134	uRNA dPeak (163)
226	ENSMUSG00000044026	Slc35g1	10.4413	3.38422	3.46949e-193	2.68829e-191	chr19|38395608|38396619	240660	0.69	1.61328	1.01e-09	7.77e-09	Slc35g1_chr19|38395608|38396619	both up (829)
227	ENSMUSG00000042453	Reln	10.3886	3.37692	8.86234e-32	8.80368e-31	chr5|22344293|22344664	19699	2.05	4.14106	7.26e-09	4.98e-08	Reln_chr5|22344293|22344664	both up (829)
228	ENSMUSG00000024379	Tslp	10.3856	3.37651	1.2736e-06	3.45101e-06	chr18|32816300|32817291	53603	0.83	1.77769	5e-12	5.06e-11	Tslp_chr18|32816300|32817291	both up (829)
229	ENSMUSG00000024379	Tslp	10.3856	3.37651	1.2736e-06	3.45101e-06	chr18|32817677|32819062	53603	1.38	2.60268	2.23e-15	3.2e-14	Tslp_chr18|32817677|32819062	both up (829)
230	ENSMUSG00000031616	Ednra	10.3565	3.37246	5.25131e-46	7.25989e-45	chr8|77723466|77724693	13617	1.92	3.78423	1.33e-46	1.34e-44	Ednra_chr8|77723466|77724693	both up (829)
231	ENSMUSG00000024232	Bambi	10.3404	3.37022	6.41403e-24	4.84806e-23	chr18|3507022|3508746	68010	0.7	1.6245	8.8e-11	7.72e-10	Bambi_chr18|3507022|3508746	both up (829)
232	ENSMUSG00000036834	Plch1	10.3076	3.36564	3.50524e-12	1.45948e-11	chr3|63898603|63899603	269437	0.36	1.28343	0.00721	0.0165	Plch1_chr3|63898603|63899603	both up (829)
233	ENSMUSG00000090298	Sult3a2	10.3056	3.36535	7.80615e-05	0.000175236	chr10|33787543|33787936	215895	0.85	1.8025	2.17e-05	8.65e-05	Sult3a2_chr10|33787543|33787936	both up (829)
234	ENSMUSG00000090298	Sult3a2	10.3056	3.36535	7.80615e-05	0.000175236	chr10|33786651|33787129	215895	1.06	2.08493	1.58e-06	7.69e-06	Sult3a2_chr10|33786651|33787129	both up (829)
235	ENSMUSG00000044288	Cnr1	10.2525	3.3579	4.5385e-167	2.80025e-165	chr4|33924054|33925278	12801	0.5	1.41421	2.59e-05	0.000102	Cnr1_chr4|33924054|33925278	both up (829)
236	ENSMUSG00000040017	Saa4	10.0518	3.32938	4.43112e-22	3.12127e-21	chr7|46734959|46735373	20211	-0.74	-1.67018	0.0251	0.0491	Saa4_chr7|46734959|46735373	uRNA dPeak (163)
237	ENSMUSG00000040016	Ptger3	9.94074	3.31335	2.26125e-12	9.54641e-12	chr3|157566657|157567870	19218	0.59	1.50525	3.96e-06	1.8e-05	Ptger3_chr3|157566657|157567870	both up (829)
238	ENSMUSG00000040016	Ptger3	9.94074	3.31335	2.26125e-12	9.54641e-12	chr3|157568928|157569172	19218	0.74	1.67018	0.0203	0.0408	Ptger3_chr3|157568928|157569172	both up (829)
239	ENSMUSG00000020836	Coro6	9.88319	3.30498	1.84454e-289	2.58221e-287	chr11|77460502|77461825	216961	0.63	1.54756	3.77e-06	1.72e-05	Coro6_chr11|77460502|77461825	both up (829)
240	ENSMUSG00000020836	Coro6	9.88319	3.30498	1.84454e-289	2.58221e-287	chr11|77458249|77459600	216961	1.08	2.11404	5.28e-15	7.3e-14	Coro6_chr11|77458249|77459600	both up (829)
241	ENSMUSG00000017740	Slc12a5	9.80546	3.29359	3.47945e-19	2.13417e-18	chr2|164961493|164962128	57138	1.07	2.09943	4.43e-10	3.57e-09	Slc12a5_chr2|164961493|164962128	both up (829)
242	ENSMUSG00000017740	Slc12a5	9.80546	3.29359	3.47945e-19	2.13417e-18	chr2|164960594|164961336	57138	1.8	3.4822	1.22e-12	1.32e-11	Slc12a5_chr2|164960594|164961336	both up (829)
243	ENSMUSG00000026249	Serpine2	9.69333	3.27699	1e-100	1e-100	chr1|79858417|79858738	20720	0.99	1.98618	0.00315	0.00789	Serpine2_chr1|79858417|79858738	both up (829)
244	ENSMUSG00000026249	Serpine2	9.69333	3.27699	1e-100	1e-100	chr1|79860486|79860722	20720	1.27	2.41162	0.000867	0.00248	Serpine2_chr1|79860486|79860722	both up (829)
245	ENSMUSG00000026249	Serpine2	9.69333	3.27699	1e-100	1e-100	chr1|79859378|79860086	20720	1.31	2.47942	2.9e-08	1.83e-07	Serpine2_chr1|79859378|79860086	both up (829)
246	ENSMUSG00000032332	Col12a1	9.44402	3.2394	1.06422e-74	2.50054e-73	chr9|79721145|79721377	12816	0.69	1.61328	0.00277	0.00703	Col12a1_chr9|79721145|79721377	both up (829)
247	ENSMUSG00000032332	Col12a1	9.44402	3.2394	1.06422e-74	2.50054e-73	chr9|79716381|79719324	12816	1.42	2.67586	1.81e-35	1.05e-33	Col12a1_chr9|79716381|79719324	both up (829)
248	ENSMUSG00000037493	Cib2	9.35767	3.22615	2.88843e-67	5.97002e-66	chr9|54559705|54560584	56506	0.78	1.71713	1.56e-09	1.17e-08	Cib2_chr9|54559705|54560584	both up (829)
249	ENSMUSG00000050505	Pcdh20	9.35022	3.225	1e-100	1e-100	chr14|88470596|88471426	219257	0.55	1.46409	0.000975	0.00276	Pcdh20_chr14|88470596|88471426	both up (829)
250	ENSMUSG00000050505	Pcdh20	9.35022	3.225	1e-100	1e-100	chr14|88472345|88472971	219257	0.79	1.72907	3.59e-05	0.000137	Pcdh20_chr14|88472345|88472971	both up (829)
251	ENSMUSG00000043659	Npsr1	9.33751	3.22304	8.85579e-08	2.69164e-07	chr9|24097790|24098228	319239	0.9	1.86607	0.0031	0.00778	Npsr1_chr9|24097790|24098228	both up (829)
252	ENSMUSG00000031762	Mt2	9.27431	3.21324	1e-100	1e-100	chr8|94170912|94175263	17750	2.21	4.62675	6.72e-94	4.2e-91	Mt2_chr8|94170912|94175263	both up (829)
253	ENSMUSG00000069892	9930111J21Rik2	9.15101	3.19393	1.70429e-15	8.69845e-15	chr11|49051430|49051816	245240	1.18	2.26577	5.24e-07	2.75e-06	9930111J21Rik2_chr11|49051430|49051816	both up (829)
254	ENSMUSG00000040254	Sema3d	9.07436	3.1818	3.77611e-09	1.27495e-08	chr5|12383131|12384146	108151	0.81	1.75321	3.04e-08	1.92e-07	Sema3d_chr5|12383131|12384146	both up (829)
255	ENSMUSG00000031709	Tbc1d9	9.0599	3.1795	5.07221e-14	2.37554e-13	chr8|83165425|83166118	71310	0.83	1.77769	2.36e-06	1.12e-05	Tbc1d9_chr8|83165425|83166118	both up (829)
256	ENSMUSG00000046169	Adamts6	8.83476	3.14319	1.27608e-56	2.16478e-55	chr13|104286353|104287330	108154	0.26	1.19748	0.0237	0.0467	Adamts6_chr13|104286353|104287330	both up (829)
257	ENSMUSG00000046169	Adamts6	8.83476	3.14319	1.27608e-56	2.16478e-55	chr13|104288114|104288869	108154	0.55	1.46409	2.49e-05	9.82e-05	Adamts6_chr13|104288114|104288869	both up (829)
258	ENSMUSG00000046169	Adamts6	8.83476	3.14319	1.27608e-56	2.16478e-55	chr13|104289869|104290221	108154	1.78	3.43426	6.17e-07	3.21e-06	Adamts6_chr13|104289869|104290221	both up (829)
259	ENSMUSG00000041695	Kcnj2	8.76712	3.1321	2.26981e-53	3.64636e-52	chr11|111064294|111066769	16518	0.8	1.7411	3.92e-18	7.12e-17	Kcnj2_chr11|111064294|111066769	both up (829)
260	ENSMUSG00000028001	Fga	8.76609	3.13193	1.78279e-53	2.87506e-52	chr3|83022738|83023233	14161	-0.59	-1.50525	0.00751	0.0171	Fga_chr3|83022738|83023233	uRNA dPeak (163)
261	ENSMUSG00000049404	Rarres1	8.68161	3.11796	1e-100	1e-100	chr3|67512609|67513291	109222	0.47	1.38511	0.00201	0.0053	Rarres1_chr3|67512609|67513291	both up (829)
262	ENSMUSG00000049404	Rarres1	8.68161	3.11796	1e-100	1e-100	chr3|67513696|67513973	109222	1.15	2.21914	0.017	0.035	Rarres1_chr3|67513696|67513973	both up (829)
263	ENSMUSG00000049404	Rarres1	8.68161	3.11796	1e-100	1e-100	chr3|67514721|67515875	109222	1.42	2.67586	5.6e-24	1.59e-22	Rarres1_chr3|67514721|67515875	both up (829)
264	ENSMUSG00000093598	A730085K08Rik	8.6671	3.11555	5.93702e-05	0.000135227	chr9|122396996|122397607	654800	0.89	1.85318	8.8e-06	3.76e-05	A730085K08Rik_chr9|122396996|122397607	both up (829)
265	ENSMUSG00000023206	Il15ra	8.64038	3.1111	1.54898e-98	5.13011e-97	chr2|11705091|11707254	16169	0.88	1.84038	7.05e-18	1.26e-16	Il15ra_chr2|11705091|11707254	both up (829)
266	ENSMUSG00000045871	Slitrk6	8.60612	3.10536	2.62333e-26	2.1764e-25	chr14|110754622|110755442	239250	1.68	3.20428	6.83e-22	1.67e-20	Slitrk6_chr14|110754622|110755442	both up (829)
267	ENSMUSG00000017314	Mpp2	8.58987	3.10264	2.57908e-132	1.2137e-130	chr11|102086026|102089943	50997	1.79	3.45815	3.26e-77	1.13e-74	Mpp2_chr11|102086026|102089943	both up (829)
268	ENSMUSG00000029269	Sult1b1	8.57283	3.09977	4.513e-06	1.15558e-05	chr5|87536042|87536591	56362	0.76	1.69349	3.57e-05	0.000137	Sult1b1_chr5|87536042|87536591	both up (829)
269	ENSMUSG00000016995	Matn4	8.4839	3.08473	3.889e-08	1.21642e-07	chr2|164404733|164405080	17183	0.97	1.95884	0.000689	0.00202	Matn4_chr2|164404733|164405080	both up (829)
270	ENSMUSG00000021356	Irf4	8.47226	3.08275	2.1182e-06	5.59935e-06	chr13|30749003|30749819	16364	1.62	3.07375	4.9e-12	4.96e-11	Irf4_chr13|30749003|30749819	both up (829)
271	ENSMUSG00000045659	Plekha7	8.32878	3.05811	1.43629e-55	2.40233e-54	chr7|116306671|116308410	233765	0.43	1.34723	3.8e-06	1.73e-05	Plekha7_chr7|116306671|116308410	both up (829)
272	ENSMUSG00000061232	H2-K1	8.31287	3.05535	1e-100	1e-100	chr17|34000084|34000644	14972	0.96	1.94531	1.35e-12	1.46e-11	H2-K1_chr17|34000084|34000644	both up (829)
273	ENSMUSG00000021806	Nid2	8.30947	3.05476	4.22005e-73	9.6172e-72	chr14|19747705|19749057	18074	0.93	1.90528	2.4e-06	1.13e-05	Nid2_chr14|19747705|19749057	both up (829)
274	ENSMUSG00000021806	Nid2	8.30947	3.05476	4.22005e-73	9.6172e-72	chr14|19752213|19752690	18074	1.72	3.29436	9.97e-12	9.77e-11	Nid2_chr14|19752213|19752690	both up (829)
275	ENSMUSG00000021806	Nid2	8.30947	3.05476	4.22005e-73	9.6172e-72	chr14|19750284|19751960	18074	3.32	9.98664	5.04e-183	4.55e-179	Nid2_chr14|19750284|19751960	both up (829)
276	ENSMUSG00000028148	Them5	8.28602	3.05068	8.73234e-08	2.65557e-07	chr3|94341950|94342470	66198	1.09	2.12874	1.03e-05	4.36e-05	Them5_chr3|94341950|94342470	both up (829)
277	ENSMUSG00000039316	Rftn1	8.27411	3.0486	8.38401e-65	1.6667e-63	chr17|50190032|50190720	76438	0.9	1.86607	6.51e-06	2.85e-05	Rftn1_chr17|50190032|50190720	both up (829)
278	ENSMUSG00000039316	Rftn1	8.27411	3.0486	8.38401e-65	1.6667e-63	chr17|50189170|50189904	76438	1.92	3.78423	2.47e-13	2.89e-12	Rftn1_chr17|50189170|50189904	both up (829)
279	ENSMUSG00000041696	Rasl12	8.25543	3.04534	5.44328e-80	1.37811e-78	chr9|65398273|65398773	70784	2.09	4.25748	3.38e-26	1.12e-24	Rasl12_chr9|65398273|65398773	both up (829)
280	ENSMUSG00000054626	Xlr	8.18047	3.03218	2.51961e-106	9.20486e-105	chrX|53799143|53799384	22441	1.21	2.31338	0.000135	0.000461	Xlr_chrX|53799143|53799384	both up (829)
281	ENSMUSG00000054626	Xlr	8.18047	3.03218	2.51961e-106	9.20486e-105	chrX|53797401|53797908	22441	2.69	6.45313	3.72e-33	1.9e-31	Xlr_chrX|53797401|53797908	both up (829)
282	ENSMUSG00000044583	Tlr7	8.1208	3.02162	1.16871e-18	6.98835e-18	chrX|167333273|167333948	170743	-1.09	-2.12874	8.42e-08	4.99e-07	Tlr7_chrX|167333273|167333948	uRNA dPeak (163)
283	ENSMUSG00000044583	Tlr7	8.1208	3.02162	1.16871e-18	6.98835e-18	chrX|167330428|167330642	170743	1.26	2.39496	0.000674	0.00198	Tlr7_chrX|167330428|167330642	both up (829)
284	ENSMUSG00000034616	Ssh3	8.00109	3.0002	4.48876e-67	9.23189e-66	chr19|4268465|4269438	245857	2.67	6.36429	5.78e-18	1.04e-16	Ssh3_chr19|4268465|4269438	both up (829)
285	ENSMUSG00000031722	Hp	7.99642	2.99935	1e-100	1e-100	chr8|109578203|109579981	15439	-0.43	-1.34723	0.00037	0.00115	Hp_chr8|109578203|109579981	uRNA dPeak (163)
286	ENSMUSG00000067279	Ppp1r3c	7.97441	2.99538	4.09143e-184	2.8881e-182	chr19|36736102|36737512	53412	1.28	2.42839	6.02e-34	3.23e-32	Ppp1r3c_chr19|36736102|36737512	both up (829)
287	ENSMUSG00000031958	Ldhd	7.81763	2.96673	3.5432e-34	3.79102e-33	chr8|111629635|111630503	52815	1.45	2.73208	6.52e-10	5.14e-09	Ldhd_chr8|111629635|111630503	both up (829)
288	ENSMUSG00000092130	D030025P21Rik	7.80478	2.96436	1.72135e-28	1.52613e-27	chr12|84873616|84877671	100303738	2.01	4.02782	6.4e-91	3.61e-88	D030025P21Rik_chr12|84873616|84877671	both up (829)
289	ENSMUSG00000062515	Fabp4	7.80097	2.96365	1.41811e-79	3.57402e-78	chr3|10206454|10207930	11770	-0.84	-1.79005	9.74e-08	5.72e-07	Fabp4_chr3|10206454|10207930	uRNA dPeak (163)
290	ENSMUSG00000062515	Fabp4	7.80097	2.96365	1.41811e-79	3.57402e-78	chr3|10211504|10212224	11770	0.65	1.56917	0.000404	0.00125	Fabp4_chr3|10211504|10212224	both up (829)
291	ENSMUSG00000040522	Tlr8	7.76768	2.95748	3.2441e-50	4.93548e-49	chrX|167262122|167262696	170744	1.52	2.86791	1.72e-16	2.72e-15	Tlr8_chrX|167262122|167262696	both up (829)
292	ENSMUSG00000025551	Fgf14	7.69747	2.94438	9.0425e-13	3.91677e-12	chr14|124677383|124677730	14169	1.73	3.31728	6.28e-10	4.96e-09	Fgf14_chr14|124677383|124677730	both up (829)
293	ENSMUSG00000025551	Fgf14	7.69747	2.94438	9.0425e-13	3.91677e-12	chr14|124674549|124675664	14169	2	4	3.64e-25	1.12e-23	Fgf14_chr14|124674549|124675664	both up (829)
294	ENSMUSG00000025551	Fgf14	7.69747	2.94438	9.0425e-13	3.91677e-12	chr14|124675781|124676689	14169	2.5	5.65685	1.96e-34	1.08e-32	Fgf14_chr14|124675781|124676689	both up (829)
295	ENSMUSG00000028179	Cth	7.65236	2.93591	4.43133e-122	1.8832e-120	chr3|157926746|157927019	107869	-1.27	-2.41162	6.39e-05	0.000233	Cth_chr3|157926746|157927019	uRNA dPeak (163)
296	ENSMUSG00000028179	Cth	7.65236	2.93591	4.43133e-122	1.8832e-120	chr3|157924513|157925480	107869	0.54	1.45397	1.68e-06	8.12e-06	Cth_chr3|157924513|157925480	both up (829)
297	ENSMUSG00000028179	Cth	7.65236	2.93591	4.43133e-122	1.8832e-120	chr3|157922950|157923715	107869	1.48	2.78949	2.39e-12	2.52e-11	Cth_chr3|157922950|157923715	both up (829)
298	ENSMUSG00000069763	Tmem100	7.63519	2.93266	1.26396e-29	1.17306e-28	chr11|90033221|90033716	67888	0.97	1.95884	0.000656	0.00193	Tmem100_chr11|90033221|90033716	both up (829)
299	ENSMUSG00000069763	Tmem100	7.63519	2.93266	1.26396e-29	1.17306e-28	chr11|90030580|90030776	67888	5.04	32.8996	7.98e-12	7.9e-11	Tmem100_chr11|90030580|90030776	both up (829)
300	ENSMUSG00000052353	Cemip	7.59783	2.92559	3.66125e-193	2.82374e-191	chr7|84086060|84087047	80982	1.56	2.94854	2.95e-34	1.61e-32	Cemip_chr7|84086060|84087047	both up (829)
301	ENSMUSG00000044405	Adig	7.58335	2.92283	0.000172673	0.000369976	chr2|158502196|158502781	246747	-0.98	-1.97247	0.000221	0.000721	Adig_chr2|158502196|158502781	uRNA dPeak (163)
302	ENSMUSG00000041596	Nlrp5-ps	7.51552	2.90987	3.54336e-21	2.40836e-20	chr7|14622300|14623357	100417675	1.95	3.86375	3.17e-23	8.56e-22	Nlrp5-ps_chr7|14622300|14623357	both up (829)
303	ENSMUSG00000057337	Chst3	7.46295	2.89975	1.69555e-30	1.61314e-29	chr10|60220294|60220708	53374	0.98	1.97247	0.00551	0.013	Chst3_chr10|60220294|60220708	both up (829)
304	ENSMUSG00000057337	Chst3	7.46295	2.89975	1.69555e-30	1.61314e-29	chr10|60218401|60219954	53374	1.73	3.31728	8.43e-37	5.28e-35	Chst3_chr10|60218401|60219954	both up (829)
305	ENSMUSG00000047747	Rnf150	7.45887	2.89896	9.94171e-168	6.15684e-166	chr8|82862671|82864752	330812	0.65	1.56917	1.59e-10	1.35e-09	Rnf150_chr8|82862671|82864752	both up (829)
306	ENSMUSG00000047747	Rnf150	7.45887	2.89896	9.94171e-168	6.15684e-166	chr8|82864992|82865508	330812	1.34	2.53151	1.91e-06	9.14e-06	Rnf150_chr8|82864992|82865508	both up (829)
307	ENSMUSG00000047747	Rnf150	7.45887	2.89896	9.94171e-168	6.15684e-166	chr8|82865765|82866740	330812	1.4	2.63902	6.44e-19	1.24e-17	Rnf150_chr8|82865765|82866740	both up (829)
308	ENSMUSG00000047759	Hs3st3a1	7.36468	2.88062	4.84574e-38	5.72926e-37	chr11|64434638|64436761	15478	1.21	2.31338	1.58e-34	8.78e-33	Hs3st3a1_chr11|64434638|64436761	both up (829)
309	ENSMUSG00000090264	Eif4ebp3	7.32639	2.8731	2.01895e-05	4.84846e-05	chr18|36665783|36666244	108112	-0.87	-1.82766	0.00213	0.00557	Eif4ebp3_chr18|36665783|36666244	uRNA dPeak (163)
310	ENSMUSG00000030144	Clec4d	7.30233	2.86836	5.32872e-57	9.13283e-56	chr6|123261473|123262246	17474	1	2	2.75e-05	0.000108	Clec4d_chr6|123261473|123262246	both up (829)
311	ENSMUSG00000039899	Fgl2	7.27454	2.86286	5.15189e-52	8.08909e-51	chr5|21372471|21373121	14190	0.88	1.84038	1.68e-06	8.14e-06	Fgl2_chr5|21372471|21373121	both up (829)
312	ENSMUSG00000006369	Fbln1	7.25723	2.85942	2.86397e-105	1.03945e-103	chr15|85203526|85203892	14114	-0.9	-1.86607	0.0157	0.0326	Fbln1_chr15|85203526|85203892	uRNA dPeak (163)
313	ENSMUSG00000006369	Fbln1	7.25723	2.85942	2.86397e-105	1.03945e-103	chr15|85205729|85206312	14114	0.83	1.77769	1.89e-07	1.06e-06	Fbln1_chr15|85205729|85206312	both up (829)
314	ENSMUSG00000034275	Igsf9b	7.18906	2.8458	2.53065e-147	1.35557e-145	chr9|27301336|27301788	235086	0.8	1.7411	0.00533	0.0126	Igsf9b_chr9|27301336|27301788	both up (829)
315	ENSMUSG00000034275	Igsf9b	7.18906	2.8458	2.53065e-147	1.35557e-145	chr9|27302038|27302678	235086	1.11	2.15846	3.68e-05	0.00014	Igsf9b_chr9|27302038|27302678	both up (829)
316	ENSMUSG00000034275	Igsf9b	7.18906	2.8458	2.53065e-147	1.35557e-145	chr9|27298397|27300455	235086	1.19	2.28153	8.32e-30	3.47e-28	Igsf9b_chr9|27298397|27300455	both up (829)
317	ENSMUSG00000035258	Abi3bp	7.1458	2.8371	1.11556e-47	1.59794e-46	chr16|56477604|56478581	320712	0.89	1.85318	3.29e-13	3.79e-12	Abi3bp_chr16|56477604|56478581	both up (829)
318	ENSMUSG00000035258	Abi3bp	7.1458	2.8371	1.11556e-47	1.59794e-46	chr16|56478681|56479102	320712	1.03	2.04202	0.000112	0.00039	Abi3bp_chr16|56478681|56479102	both up (829)
319	ENSMUSG00000022040	Ephx2	7.13845	2.83561	1e-100	1e-100	chr14|66126395|66126659	13850	-1.17	-2.25012	0.000259	0.000834	Ephx2_chr14|66126395|66126659	uRNA dPeak (163)
320	ENSMUSG00000022040	Ephx2	7.13845	2.83561	1e-100	1e-100	chr14|66124255|66124740	13850	2.3	4.92458	2.8e-17	4.73e-16	Ephx2_chr14|66124255|66124740	both up (829)
321	ENSMUSG00000086765	Gm11827	7.09819	2.82745	1.25717e-16	6.82633e-16	chr4|11123403|11124452	100503518	0.9	1.86607	8.88e-08	5.25e-07	Gm11827_chr4|11123403|11124452	both up (829)
322	ENSMUSG00000020434	4921536K21Rik	7.09214	2.82622	3.55142e-12	1.47797e-11	chr11|3894581|3895902	67430	1.58	2.9897	2e-30	8.64e-29	4921536K21Rik_chr11|3894581|3895902	both up (829)
323	ENSMUSG00000019929	Dcn	6.98251	2.80375	1.66999e-38	1.99144e-37	chr10|97477895|97479722	13179	-0.62	-1.53688	7.24e-07	3.72e-06	Dcn_chr10|97477895|97479722	uRNA dPeak (163)
324	ENSMUSG00000062077	Trim54	6.91554	2.78984	6.16856e-05	0.000140175	chr5|31116183|31117426	58522	1.28	2.42839	3.58e-21	8.3e-20	Trim54_chr5|31116183|31117426	both up (829)
325	ENSMUSG00000049281	Scn3b	6.87786	2.78196	1.46628e-13	6.68127e-13	chr9|40269025|40270106	235281	0.5	1.41421	0.00105	0.00296	Scn3b_chr9|40269025|40270106	both up (829)
326	ENSMUSG00000041649	Klf8	6.86	2.77821	8.85254e-26	7.17637e-25	chrX|153238065|153238496	245671	1.68	3.20428	1.09e-07	6.34e-07	Klf8_chrX|153238065|153238496	both up (829)
327	ENSMUSG00000041649	Klf8	6.86	2.77821	8.85254e-26	7.17637e-25	chrX|153237680|153237823	245671	3.14	8.81524	1.35e-07	7.74e-07	Klf8_chrX|153237680|153237823	both up (829)
328	ENSMUSG00000026822	Lcn2	6.85108	2.77633	1e-100	1e-100	chr2|32387105|32389589	16819	0.5	1.41421	7.11e-07	3.66e-06	Lcn2_chr2|32387105|32389589	both up (829)
329	ENSMUSG00000025586	Cpeb1	6.83856	2.77369	3.2636e-10	1.20151e-09	chr7|81454242|81455710	12877	0.98	1.97247	2.36e-14	3.07e-13	Cpeb1_chr7|81454242|81455710	both up (829)
330	ENSMUSG00000033419	Snap91	6.79701	2.7649	1.22198e-28	1.0927e-27	chr9|86879437|86881036	20616	1.08	2.11404	1.5e-16	2.38e-15	Snap91_chr9|86879437|86881036	both up (829)
331	ENSMUSG00000079559	Colca2	6.74668	2.75418	1.93906e-85	5.34815e-84	chr9|51277907|51279692	100502940	0.85	1.8025	7.36e-20	1.53e-18	Colca2_chr9|51277907|51279692	both up (829)
332	ENSMUSG00000038602	Slc35f1	6.68101	2.74007	9.10003e-09	2.98714e-08	chr10|52690158|52691395	215085	0.94	1.91853	4.59e-12	4.66e-11	Slc35f1_chr10|52690158|52691395	both up (829)
333	ENSMUSG00000052013	Btla	6.67531	2.73883	2.76605e-06	7.22477e-06	chr16|45224368|45225090	208154	0.7	1.6245	4.54e-05	0.00017	Btla_chr16|45224368|45225090	both up (829)
334	ENSMUSG00000026819	Slc25a25	6.65663	2.73479	9.37666e-214	8.6781e-212	chr2|32453992|32454235	227731	-1.46	-2.75108	6.79e-05	0.000246	Slc25a25_chr2|32453992|32454235	uRNA dPeak (163)
335	ENSMUSG00000059456	Ptk2b	6.64574	2.73243	2.90258e-180	1.98988e-178	chr14|66282423|66283144	19229	0.45	1.36604	0.00171	0.00458	Ptk2b_chr14|66282423|66283144	both up (829)
336	ENSMUSG00000059456	Ptk2b	6.64574	2.73243	2.90258e-180	1.98988e-178	chr14|66278338|66281378	19229	1.58	2.9897	7.74e-60	1.39e-57	Ptk2b_chr14|66278338|66281378	both up (829)
337	ENSMUSG00000053646	Plxnb1	6.6158	2.72592	9.51325e-109	3.55339e-107	chr9|109094284|109099414	235611	0.73	1.65864	5.58e-12	5.61e-11	Plxnb1_chr9|109094284|109099414	both up (829)
338	ENSMUSG00000072620	Slfn2	6.5505	2.7116	1.32363e-70	2.90136e-69	chr11|83066584|83067006	20556	0.83	1.77769	0.00298	0.00751	Slfn2_chr11|83066584|83067006	both up (829)
339	ENSMUSG00000072620	Slfn2	6.5505	2.7116	1.32363e-70	2.90136e-69	chr11|83067108|83067502	20556	1.14	2.20381	0.000146	0.000496	Slfn2_chr11|83067108|83067502	both up (829)
340	ENSMUSG00000072620	Slfn2	6.5505	2.7116	1.32363e-70	2.90136e-69	chr11|83062936|83066101	20556	1.21	2.31338	1.83e-27	6.59e-26	Slfn2_chr11|83062936|83066101	both up (829)
341	ENSMUSG00000026156	B3gat2	6.55032	2.71157	1.78775e-13	8.10176e-13	chr1|23761625|23763306	280645	0.45	1.36604	0.00181	0.00481	B3gat2_chr1|23761625|23763306	both up (829)
342	ENSMUSG00000043531	Sorcs1	6.52683	2.70638	4.77041e-123	2.0377e-121	chr19|50677871|50679226	58178	0.44	1.3566	8.89e-06	3.8e-05	Sorcs1_chr19|50677871|50679226	both up (829)
343	ENSMUSG00000030087	Klf15	6.478	2.69555	1.54922e-99	5.21384e-98	chr6|90465120|90467317	66277	0.24	1.18099	0.0182	0.0371	Klf15_chr6|90465120|90467317	both up (829)
344	ENSMUSG00000030087	Klf15	6.478	2.69555	1.54922e-99	5.21384e-98	chr6|90461948|90464283	66277	1.57	2.96905	7.52e-31	3.33e-29	Klf15_chr6|90461948|90464283	both up (829)
345	ENSMUSG00000017697	Ada	6.44008	2.68708	7.02363e-203	5.93942e-201	chr2|163749010|163749366	11486	0.94	1.91853	0.0099	0.0218	Ada_chr2|163749010|163749366	both up (829)
346	ENSMUSG00000017697	Ada	6.44008	2.68708	7.02363e-203	5.93942e-201	chr2|163749618|163750860	11486	1.07	2.09943	6.42e-15	8.8e-14	Ada_chr2|163749618|163750860	both up (829)
347	ENSMUSG00000030790	Adm	6.4059	2.6794	3.89628e-108	1.45208e-106	chr7|110627283|110629425	11535	4	16	1.21e-100	9.02e-98	Adm_chr7|110627283|110629425	both up (829)
348	ENSMUSG00000039084	Chad	6.3561	2.66814	1.01372e-11	4.1039e-11	chr11|94563813|94564141	12643	-0.81	-1.75321	0.00767	0.0174	Chad_chr11|94563813|94564141	uRNA dPeak (163)
349	ENSMUSG00000033249	Hsf4	6.26636	2.64763	1.86289e-09	6.44792e-09	chr8|105269637|105270093	26386	2.65	6.27667	3.46e-16	5.31e-15	Hsf4_chr8|105269637|105270093	both up (829)
350	ENSMUSG00000031289	Il13ra2	6.19547	2.63121	2.99069e-55	4.97721e-54	chrX|147428996|147430455	16165	0.47	1.38511	0.000117	0.000405	Il13ra2_chrX|147428996|147430455	both up (829)
351	ENSMUSG00000033685	Ucp2	6.18838	2.62956	1e-100	1e-100	chr7|100495260|100495993	22228	0.38	1.30134	0.0229	0.0453	Ucp2_chr7|100495260|100495993	both up (829)
352	ENSMUSG00000002020	Ltbp2	6.1456	2.61955	4.38725e-68	9.18182e-67	chr12|84878474|84878880	16997	1.58	2.9897	4.17e-06	1.89e-05	Ltbp2_chr12|84878474|84878880	both up (829)
353	ENSMUSG00000002020	Ltbp2	6.1456	2.61955	4.38725e-68	9.18182e-67	chr12|84879052|84879480	16997	1.85	3.605	3.25e-07	1.76e-06	Ltbp2_chr12|84879052|84879480	both up (829)
354	ENSMUSG00000032355	Mlip	6.09176	2.60686	9.26627e-05	0.00020563	chr9|77344105|77345100	69642	0.98	1.97247	3.01e-20	6.46e-19	Mlip_chr9|77344105|77345100	both up (829)
355	ENSMUSG00000032355	Mlip	6.09176	2.60686	9.26627e-05	0.00020563	chr9|77345761|77346260	69642	1.11	2.15846	0.0029	0.00734	Mlip_chr9|77345761|77346260	both up (829)
356	ENSMUSG00000032355	Mlip	6.09176	2.60686	9.26627e-05	0.00020563	chr9|77349390|77349605	69642	1.38	2.60268	0.000257	0.000826	Mlip_chr9|77349390|77349605	both up (829)
357	ENSMUSG00000021260	Hhipl1	6.00873	2.58706	3.5542e-46	4.92591e-45	chr12|108305245|108305564	214305	0.59	1.50525	0.0186	0.0378	Hhipl1_chr12|108305245|108305564	both up (829)
358	ENSMUSG00000021260	Hhipl1	6.00873	2.58706	3.5542e-46	4.92591e-45	chr12|108306250|108306774	214305	1.97	3.91768	1.14e-13	1.38e-12	Hhipl1_chr12|108306250|108306774	both up (829)
359	ENSMUSG00000020435	Osbp2	5.93121	2.56833	0.000117842	0.00025817	chr11|3863654|3864254	74309	2.83	7.11074	7.96e-32	3.73e-30	Osbp2_chr11|3863654|3864254	both up (829)
360	ENSMUSG00000056073	Grik2	5.87738	2.55517	1.76827e-189	1.32097e-187	chr10|49788383|49789098	14806	1	2	6.78e-08	4.07e-07	Grik2_chr10|49788383|49789098	both up (829)
361	ENSMUSG00000017167	Cntnap1	5.87021	2.55341	4.8692e-78	1.20708e-76	chr11|101168244|101168956	53321	0.67	1.59107	0.00112	0.00313	Cntnap1_chr11|101168244|101168956	both up (829)
362	ENSMUSG00000022853	Ehhadh	5.85223	2.54899	2.13658e-14	1.0225e-13	chr16|21787545|21788268	74147	1.09	2.12874	3.19e-09	2.29e-08	Ehhadh_chr16|21787545|21788268	both up (829)
363	ENSMUSG00000001741	Il16	5.81931	2.54085	1.26458e-64	2.49606e-63	chr7|83744103|83746955	16170	2.15	4.43828	1.11e-102	8.84e-100	Il16_chr7|83744103|83746955	both up (829)
364	ENSMUSG00000061353	Cxcl12	5.80876	2.53823	1e-100	1e-100	chr6|117166892|117167421	20315	0.96	1.94531	7.37e-07	3.79e-06	Cxcl12_chr6|117166892|117167421	both up (829)
365	ENSMUSG00000061353	Cxcl12	5.80876	2.53823	1e-100	1e-100	chr6|117168339|117169466	20315	2.34	5.06303	8.16e-44	7.24e-42	Cxcl12_chr6|117168339|117169466	both up (829)
366	ENSMUSG00000035818	Plekhs1	5.7755	2.52995	0.000100199	0.000221441	chr19|56460149|56460671	226245	-1.39	-2.62079	2.89e-07	1.58e-06	Plekhs1_chr19|56460149|56460671	uRNA dPeak (163)
367	ENSMUSG00000035818	Plekhs1	5.7755	2.52995	0.000100199	0.000221441	chr19|56462826|56462997	226245	-1.06	-2.08493	0.0113	0.0245	Plekhs1_chr19|56462826|56462997	uRNA dPeak (163)
368	ENSMUSG00000029851	Tcaf2	5.74865	2.52322	1.86392e-84	5.082e-83	chr6|42644843|42645790	232748	0.69	1.61328	4.88e-10	3.91e-09	Tcaf2_chr6|42644843|42645790	both up (829)
369	ENSMUSG00000006014	Prg4	5.74119	2.52135	4.10933e-59	7.29823e-58	chr1|150466111|150466585	96875	0.84	1.79005	4.89e-07	2.59e-06	Prg4_chr1|150466111|150466585	both up (829)
370	ENSMUSG00000006014	Prg4	5.74119	2.52135	4.10933e-59	7.29823e-58	chr1|150464311|150464722	96875	1.21	2.31338	1.7e-10	1.44e-09	Prg4_chr1|150464311|150464722	both up (829)
371	ENSMUSG00000006014	Prg4	5.74119	2.52135	4.10933e-59	7.29823e-58	chr1|150465824|150465961	96875	1.42	2.67586	0.00159	0.0043	Prg4_chr1|150465824|150465961	both up (829)
372	ENSMUSG00000074793	Hspa12b	5.64578	2.49717	7.14439e-117	2.88879e-115	chr2|131126429|131127905	72630	2.23	4.69134	5.05e-61	9.62e-59	Hspa12b_chr2|131126429|131127905	both up (829)
373	ENSMUSG00000031355	Arhgap6	5.61942	2.49042	1.02751e-25	8.30529e-25	chrX|168795096|168796359	11856	0.91	1.87905	2.95e-07	1.61e-06	Arhgap6_chrX|168795096|168796359	both up (829)
374	ENSMUSG00000001506	Col1a1	5.60389	2.48643	1.09002e-45	1.49947e-44	chr11|94932869|94934177	12842	0.4	1.31951	0.000862	0.00247	Col1a1_chr11|94932869|94934177	both up (829)
375	ENSMUSG00000001506	Col1a1	5.60389	2.48643	1.09002e-45	1.49947e-44	chr11|94934200|94934807	12842	0.85	1.8025	0.000878	0.00251	Col1a1_chr11|94934200|94934807	both up (829)
376	ENSMUSG00000026527	Rgs7	5.50596	2.46099	2.64515e-19	1.63569e-18	chr1|175491970|175493057	24012	0.39	1.31039	0.000356	0.00111	Rgs7_chr1|175491970|175493057	both up (829)
377	ENSMUSG00000037816	Fbxw17	5.49889	2.45914	9.54396e-203	8.02994e-201	chr13|50418448|50419033	109082	1.68	3.20428	2.49e-09	1.82e-08	Fbxw17_chr13|50418448|50419033	both up (829)
378	ENSMUSG00000037816	Fbxw17	5.49889	2.45914	9.54396e-203	8.02994e-201	chr13|50417340|50418353	109082	1.99	3.97237	5.29e-58	8.82e-56	Fbxw17_chr13|50417340|50418353	both up (829)
379	ENSMUSG00000031659	Adcy7	5.49402	2.45786	1.17195e-50	1.7994e-49	chr8|88272175|88272887	11513	0.97	1.95884	1.01e-07	5.94e-07	Adcy7_chr8|88272175|88272887	both up (829)
380	ENSMUSG00000033308	Dpyd	5.49156	2.45722	1.03774e-117	4.2372e-116	chr3|118561676|118562866	99586	0.35	1.27456	0.00163	0.00439	Dpyd_chr3|118561676|118562866	both up (829)
381	ENSMUSG00000033308	Dpyd	5.49156	2.45722	1.03774e-117	4.2372e-116	chr3|118559848|118560697	99586	1.35	2.54912	5.06e-17	8.34e-16	Dpyd_chr3|118559848|118560697	both up (829)
382	ENSMUSG00000054293	P2ry10b	5.42621	2.43995	8.17276e-14	3.78195e-13	chrX|107150532|107151989	213438	0.92	1.89212	3.22e-13	3.72e-12	P2ry10b_chrX|107150532|107151989	both up (829)
383	ENSMUSG00000054293	P2ry10b	5.42621	2.43995	8.17276e-14	3.78195e-13	chrX|107150045|107150339	213438	1.16	2.23457	6.57e-07	3.4e-06	P2ry10b_chrX|107150045|107150339	both up (829)
384	ENSMUSG00000054293	P2ry10b	5.42621	2.43995	8.17276e-14	3.78195e-13	chrX|107148680|107149052	213438	1.4	2.63902	4.18e-07	2.23e-06	P2ry10b_chrX|107148680|107149052	both up (829)
385	ENSMUSG00000054293	P2ry10b	5.42621	2.43995	8.17276e-14	3.78195e-13	chrX|107149294|107149614	213438	2.11	4.31691	1.02e-08	6.9e-08	P2ry10b_chrX|107149294|107149614	both up (829)
386	ENSMUSG00000040701	Ap1g2	5.41102	2.4359	3.06748e-82	8.07286e-81	chr14|55105392|55106833	11766	1.8	3.4822	2.92e-35	1.68e-33	Ap1g2_chr14|55105392|55106833	both up (829)
387	ENSMUSG00000021950	Anxa8	5.40326	2.43383	2.16526e-172	1.40903e-170	chr14|34084704|34088706	11752	2.12	4.34694	1.4e-81	5.7e-79	Anxa8_chr14|34084704|34088706	both up (829)
388	ENSMUSG00000012428	Steap4	5.33237	2.41478	1.56233e-76	3.75026e-75	chr5|7959930|7960740	117167	0.41	1.32869	0.00203	0.00534	Steap4_chr5|7959930|7960740	both up (829)
389	ENSMUSG00000000686	Abhd15	5.32134	2.41179	1.54902e-292	2.24392e-290	chr11|77512282|77516903	67477	0.23	1.17283	0.0229	0.0453	Abhd15_chr11|77512282|77516903	both up (829)
390	ENSMUSG00000096929	A330023F24Rik	5.30077	2.4062	0.0001488	0.000321429	chr1|194975793|194978645	320977	0.5	1.41421	6.17e-07	3.21e-06	A330023F24Rik_chr1|194975793|194978645	both up (829)
391	ENSMUSG00000051439	Cd14	5.24759	2.39165	1.58366e-73	3.64394e-72	chr18|36725291|36726978	12475	0.67	1.59107	4.29e-10	3.46e-09	Cd14_chr18|36725291|36726978	both up (829)
392	ENSMUSG00000047669	Msl3l2	5.23601	2.38847	5.72254e-10	2.07153e-09	chr10|56106620|56107360	73390	1.53	2.88786	4.93e-11	4.45e-10	Msl3l2_chr10|56106620|56107360	both up (829)
393	ENSMUSG00000079019	Insl3	5.23206	2.38738	3.36908e-13	1.50108e-12	chr8|71688586|71688884	16336	-0.89	-1.85318	0.00954	0.0211	Insl3_chr8|71688586|71688884	uRNA dPeak (163)
394	ENSMUSG00000027173	Depdc7	5.16757	2.36949	1.72607e-80	4.43744e-79	chr2|104742312|104743472	211896	0.62	1.53688	1.61e-09	1.2e-08	Depdc7_chr2|104742312|104743472	both up (829)
395	ENSMUSG00000027173	Depdc7	5.16757	2.36949	1.72607e-80	4.43744e-79	chr2|104740321|104740805	211896	1.49	2.80889	2.32e-09	1.7e-08	Depdc7_chr2|104740321|104740805	both up (829)
396	ENSMUSG00000027173	Depdc7	5.16757	2.36949	1.72607e-80	4.43744e-79	chr2|104741136|104741907	211896	2.31	4.95883	2.28e-28	8.71e-27	Depdc7_chr2|104741136|104741907	both up (829)
397	ENSMUSG00000024164	C3	5.15218	2.36518	4.92949e-34	5.26413e-33	chr17|57226039|57226613	12266	-0.88	-1.84038	0.00767	0.0174	C3_chr17|57226039|57226613	uRNA dPeak (163)
398	ENSMUSG00000024164	C3	5.15218	2.36518	4.92949e-34	5.26413e-33	chr17|57230720|57231918	12266	-0.62	-1.53688	1.49e-05	6.13e-05	C3_chr17|57230720|57231918	uRNA dPeak (163)
399	ENSMUSG00000024164	C3	5.15218	2.36518	4.92949e-34	5.26413e-33	chr17|57227676|57228989	12266	0.5	1.41421	2.68e-05	0.000105	C3_chr17|57227676|57228989	both up (829)
400	ENSMUSG00000040213	Kyat3	5.09864	2.35011	4.66548e-198	3.79133e-196	chr3|142700227|142701892	229905	0.38	1.30134	0.000586	0.00175	Kyat3_chr3|142700227|142701892	both up (829)
401	ENSMUSG00000042793	Lgr6	5.03657	2.33244	3.68083e-53	5.89605e-52	chr1|135101659|135102349	329252	-0.63	-1.54756	0.00886	0.0197	Lgr6_chr1|135101659|135102349	uRNA dPeak (163)
402	ENSMUSG00000047330	Kcne4	5.03404	2.33172	4.07193e-21	2.75973e-20	chr1|78818916|78820611	57814	0.91	1.87905	3.4e-16	5.24e-15	Kcne4_chr1|78818916|78820611	both up (829)
403	ENSMUSG00000047330	Kcne4	5.03404	2.33172	4.07193e-21	2.75973e-20	chr1|78816720|78816967	57814	1.48	2.78949	6.49e-05	0.000236	Kcne4_chr1|78816720|78816967	both up (829)
404	ENSMUSG00000054855	Rnd1	5.01351	2.32582	2.80683e-63	5.39319e-62	chr15|98674930|98677918	223881	0.42	1.33793	1.45e-05	5.98e-05	Rnd1_chr15|98674930|98677918	both up (829)
405	ENSMUSG00000010651	Acaa1b	4.99061	2.31922	1.92596e-96	6.19393e-95	chr9|119155070|119157303	235674	1.14	2.20381	1.74e-22	4.45e-21	Acaa1b_chr9|119155070|119157303	both up (829)
406	ENSMUSG00000049148	Plcxd3	4.98188	2.31669	1.82361e-06	4.85917e-06	chr15|4375421|4375756	239318	0.82	1.76541	0.0118	0.0255	Plcxd3_chr15|4375421|4375756	both up (829)
407	ENSMUSG00000049148	Plcxd3	4.98188	2.31669	1.82361e-06	4.85917e-06	chr15|4375917|4376187	239318	1.53	2.88786	0.00344	0.00854	Plcxd3_chr15|4375917|4376187	both up (829)
408	ENSMUSG00000047216	Cdh19	4.97334	2.31422	5.4359e-96	1.7348e-94	chr1|110975081|110975642	227485	1	2	4.84e-10	3.88e-09	Cdh19_chr1|110975081|110975642	both up (829)
409	ENSMUSG00000047216	Cdh19	4.97334	2.31422	5.4359e-96	1.7348e-94	chr1|110977194|110977930	227485	1.31	2.47942	2.19e-09	1.61e-08	Cdh19_chr1|110977194|110977930	both up (829)
410	ENSMUSG00000027397	Slc20a1	4.96984	2.3132	1e-100	1e-100	chr2|129197364|129200128	20515	0.35	1.27456	0.000412	0.00127	Slc20a1_chr2|129197364|129200128	both up (829)
411	ENSMUSG00000024043	Arhgap28	4.96059	2.31051	2.64458e-15	1.3298e-14	chr17|68003685|68004859	268970	-1.95	-3.86375	6.39e-49	7.32e-47	Arhgap28_chr17|68003685|68004859	uRNA dPeak (163)
412	ENSMUSG00000079105	C7	4.92001	2.29866	3.85452e-20	2.47829e-19	chr15|5065290|5065679	109828	0.68	1.60214	0.0168	0.0346	C7_chr15|5065290|5065679	both up (829)
413	ENSMUSG00000016239	Lonrf3	4.91799	2.29807	1.36435e-66	2.78537e-65	chrX|36327890|36331133	74365	0.95	1.93187	2.13e-23	5.82e-22	Lonrf3_chrX|36327890|36331133	both up (829)
414	ENSMUSG00000051373	Plpp7	4.84475	2.27642	8.6076e-31	8.26121e-30	chr2|32095306|32096431	227721	1.58	2.9897	4.23e-17	7.01e-16	Plpp7_chr2|32095306|32096431	both up (829)
415	ENSMUSG00000023992	Trem2	4.83177	2.27255	4.46339e-74	1.03128e-72	chr17|48346013|48347084	83433	1.12	2.17347	1.96e-16	3.07e-15	Trem2_chr17|48346013|48347084	both up (829)
416	ENSMUSG00000045502	Hcar2	4.83109	2.27235	5.211e-13	2.29535e-12	chr5|123865315|123866118	80885	1.04	2.05623	1.74e-11	1.65e-10	Hcar2_chr5|123865315|123866118	both up (829)
417	ENSMUSG00000035131	Brinp3	4.77638	2.25592	8.61393e-72	1.92359e-70	chr1|146497462|146498965	215378	1.19	2.28153	4.24e-14	5.36e-13	Brinp3_chr1|146497462|146498965	both up (829)
418	ENSMUSG00000045658	Pid1	4.76948	2.25383	2.8388e-218	2.73362e-216	chr1|84363320|84363948	98496	0.7	1.6245	0.00304	0.00766	Pid1_chr1|84363320|84363948	both up (829)
419	ENSMUSG00000053199	Arhgap20	4.75287	2.2488	0.00284055	0.00508716	chr9|51764407|51766007	244867	1.16	2.23457	7.85e-20	1.63e-18	Arhgap20_chr9|51764407|51766007	both up (829)
420	ENSMUSG00000024186	Rgs11	4.75011	2.24796	1.39678e-09	4.8946e-09	chr17|26200822|26201788	50782	-1.07	-2.09943	3.48e-12	3.59e-11	Rgs11_chr17|26200822|26201788	uRNA dPeak (163)
421	ENSMUSG00000024186	Rgs11	4.75011	2.24796	1.39678e-09	4.8946e-09	chr17|26204558|26205213	50782	-0.91	-1.87905	2.7e-05	0.000106	Rgs11_chr17|26204558|26205213	uRNA dPeak (163)
422	ENSMUSG00000024186	Rgs11	4.75011	2.24796	1.39678e-09	4.8946e-09	chr17|26202657|26203874	50782	-0.64	-1.55833	1.52e-05	6.23e-05	Rgs11_chr17|26202657|26203874	uRNA dPeak (163)
423	ENSMUSG00000038112	AW551984	4.73332	2.24285	5.16295e-09	1.72814e-08	chr9|39604083|39604459	244810	2.49	5.61778	1e-17	1.76e-16	AW551984_chr9|39604083|39604459	both up (829)
424	ENSMUSG00000022094	Slc39a14	4.69833	2.23215	2.27952e-299	3.54902e-297	chr14|70349065|70350074	213053	1	2	1.56e-11	1.49e-10	Slc39a14_chr14|70349065|70350074	both up (829)
425	ENSMUSG00000022094	Slc39a14	4.69833	2.23215	2.27952e-299	3.54902e-297	chr14|70353980|70355690	213053	1.73	3.31728	4.99e-51	6.27e-49	Slc39a14_chr14|70353980|70355690	both up (829)
426	ENSMUSG00000020689	Itgb3	4.66326	2.22134	1.64922e-154	9.21959e-153	chr11|104606136|104609446	16416	0.57	1.48452	2.45e-07	1.35e-06	Itgb3_chr11|104606136|104609446	both up (829)
427	ENSMUSG00000020689	Itgb3	4.66326	2.22134	1.64922e-154	9.21959e-153	chr11|104610973|104612144	16416	2.06	4.16986	2.35e-50	2.86e-48	Itgb3_chr11|104610973|104612144	both up (829)
428	ENSMUSG00000030162	Olr1	4.66048	2.22048	8.19216e-16	4.24753e-15	chr6|129506959|129507721	108078	-0.98	-1.97247	7.3e-13	8.13e-12	Olr1_chr6|129506959|129507721	uRNA dPeak (163)
429	ENSMUSG00000029245	Epha5	4.63095	2.21131	0.000847437	0.00165155	chr5|84415981|84417829	13839	2.99	7.94474	7.79e-108	7.29e-105	Epha5_chr5|84415981|84417829	both up (829)
430	ENSMUSG00000024030	Abcg1	4.63076	2.21125	5.15453e-31	4.9895e-30	chr17|31057653|31059127	11307	-0.79	-1.72907	0.0027	0.00688	Abcg1_chr17|31057653|31059127	uRNA dPeak (163)
431	ENSMUSG00000038295	Atg9b	4.62293	2.20881	2.58959e-09	8.86196e-09	chr5|24390051|24390557	213948	-0.89	-1.85318	0.000165	0.000553	Atg9b_chr5|24390051|24390557	uRNA dPeak (163)
432	ENSMUSG00000036885	Arhgef26	4.60919	2.20451	0.00178118	0.00330431	chr3|62338764|62339673	622434	2.59	6.02099	6.66e-23	1.76e-21	Arhgef26_chr3|62338764|62339673	both up (829)
433	ENSMUSG00000023150	Ivns1abp	4.6078	2.20408	1.243e-293	1.86551e-291	chr1|151343905|151345838	117198	0.89	1.85318	8.17e-19	1.57e-17	Ivns1abp_chr1|151343905|151345838	both up (829)
434	ENSMUSG00000023150	Ivns1abp	4.6078	2.20408	1.243e-293	1.86551e-291	chr1|151346515|151347412	117198	1.52	2.86791	0.000248	0.000801	Ivns1abp_chr1|151346515|151347412	both up (829)
435	ENSMUSG00000028613	Lrp8	4.60465	2.20309	1.2601e-273	1.59031e-271	chr4|107801357|107804751	16975	0.45	1.36604	0.000268	0.000859	Lrp8_chr4|107801357|107804751	both up (829)
436	ENSMUSG00000025915	Sgk3	4.59896	2.20131	6.41267e-52	1.00403e-50	chr1|9797705|9799324	170755	0.84	1.79005	4.38e-14	5.53e-13	Sgk3_chr1|9797705|9799324	both up (829)
437	ENSMUSG00000046449	Nexmif	4.59459	2.19994	2.15574e-24	1.67034e-23	chrX|104200352|104201216	245555	0.47	1.38511	0.00238	0.00614	Nexmif_chrX|104200352|104201216	both up (829)
438	ENSMUSG00000087370	Tmem170b	4.58662	2.19743	1.4079e-101	4.88631e-100	chr13|41604853|41606992	621976	0.51	1.42405	1.15e-06	5.74e-06	Tmem170b_chr13|41604853|41606992	both up (829)
439	ENSMUSG00000087370	Tmem170b	4.58662	2.19743	1.4079e-101	4.88631e-100	chr13|41608622|41608953	621976	0.81	1.75321	0.00165	0.00444	Tmem170b_chr13|41608622|41608953	both up (829)
440	ENSMUSG00000087370	Tmem170b	4.58662	2.19743	1.4079e-101	4.88631e-100	chr13|41607522|41607854	621976	0.9	1.86607	0.00225	0.00584	Tmem170b_chr13|41607522|41607854	both up (829)
441	ENSMUSG00000087370	Tmem170b	4.58662	2.19743	1.4079e-101	4.88631e-100	chr13|41604048|41604272	621976	1.57	2.96905	9.24e-06	3.94e-05	Tmem170b_chr13|41604048|41604272	both up (829)
442	ENSMUSG00000027901	Dennd2d	4.57123	2.19258	2.62609e-07	7.66164e-07	chr3|106482155|106483129	72121	0.45	1.36604	0.0127	0.0272	Dennd2d_chr3|106482155|106483129	both up (829)
443	ENSMUSG00000048416	Mlf1	4.57057	2.19237	1.1819e-72	2.67155e-71	chr3|67373746|67374804	17349	0.51	1.42405	1.76e-05	7.14e-05	Mlf1_chr3|67373746|67374804	both up (829)
444	ENSMUSG00000048416	Mlf1	4.57057	2.19237	1.1819e-72	2.67155e-71	chr3|67372355|67373313	17349	1.13	2.18859	3.6e-16	5.53e-15	Mlf1_chr3|67372355|67373313	both up (829)
445	ENSMUSG00000026413	Pkp1	4.52078	2.17657	1.63448e-06	4.37199e-06	chr1|135918925|135919475	18772	0.86	1.81504	1.3e-05	5.41e-05	Pkp1_chr1|135918925|135919475	both up (829)
446	ENSMUSG00000028864	Hgf	4.50388	2.17117	3.72137e-190	2.80517e-188	chr5|16553300|16554124	15234	1.39	2.62079	3.44e-07	1.86e-06	Hgf_chr5|16553300|16554124	both up (829)
447	ENSMUSG00000042688	Mapk6	4.46888	2.15991	2.57406e-184	1.83254e-182	chr9|75408517|75411295	50772	0.45	1.36604	3.07e-05	0.000119	Mapk6_chr9|75408517|75411295	both up (829)
448	ENSMUSG00000042688	Mapk6	4.46888	2.15991	2.57406e-184	1.83254e-182	chr9|75407294|75408405	50772	0.62	1.53688	1.45e-07	8.3e-07	Mapk6_chr9|75407294|75408405	both up (829)
449	ENSMUSG00000019990	Pde7b	4.46032	2.15715	1.70906e-59	3.06803e-58	chr10|20724515|20726117	29863	1.72	3.29436	3e-63	6.22e-61	Pde7b_chr10|20724515|20726117	both up (829)
450	ENSMUSG00000074771	Ankef1	4.43788	2.14987	1.29316e-19	8.09875e-19	chr2|136501660|136502048	319196	1.65	3.13834	9.56e-09	6.46e-08	Ankef1_chr2|136501660|136502048	both up (829)
451	ENSMUSG00000074771	Ankef1	4.43788	2.14987	1.29316e-19	8.09875e-19	chr2|136502722|136502981	319196	3.1	8.57419	1.37e-09	1.03e-08	Ankef1_chr2|136502722|136502981	both up (829)
452	ENSMUSG00000052852	Reep1	4.41729	2.14316	3.13063e-14	1.4812e-13	chr6|71707606|71708369	52250	1.73	3.31728	4.11e-19	8.06e-18	Reep1_chr6|71707606|71708369	both up (829)
453	ENSMUSG00000038463	Olfml2b	4.35584	2.12295	3.42167e-87	9.66128e-86	chr1|170645941|170646905	320078	0.71	1.6358	5.34e-06	2.37e-05	Olfml2b_chr1|170645941|170646905	both up (829)
454	ENSMUSG00000038463	Olfml2b	4.35584	2.12295	3.42167e-87	9.66128e-86	chr1|170647431|170647791	320078	0.96	1.94531	0.000164	0.00055	Olfml2b_chr1|170647431|170647791	both up (829)
455	ENSMUSG00000038463	Olfml2b	4.35584	2.12295	3.42167e-87	9.66128e-86	chr1|170643848|170645025	320078	2.18	4.53154	9.15e-81	3.61e-78	Olfml2b_chr1|170643848|170645025	both up (829)
456	ENSMUSG00000079022	Col22a1	4.34636	2.11981	3.21415e-11	1.26106e-10	chr15|72033973|72035291	69700	0.36	1.28343	0.0154	0.0322	Col22a1_chr15|72033973|72035291	both up (829)
457	ENSMUSG00000040274	Cdk6	4.34635	2.1198	1.85182e-76	4.43876e-75	chr5|3341108|3345878	12571	0.52	1.43396	3.23e-08	2.03e-07	Cdk6_chr5|3341108|3345878	both up (829)
458	ENSMUSG00000047746	Fbxo40	4.34633	2.1198	6.19596e-06	1.56795e-05	chr16|36989320|36990033	207215	0.73	1.65864	1.52e-07	8.67e-07	Fbxo40_chr16|36989320|36990033	both up (829)
459	ENSMUSG00000065147	Snora31	4.33465	2.11592	1.80824e-18	1.07239e-17	chr14|75846826|75847071	100303751	-1.29	-2.44528	0.000386	0.0012	Snora31_chr14|75846826|75847071	uRNA dPeak (163)
460	ENSMUSG00000065147	Snora31	4.33465	2.11592	1.80824e-18	1.07239e-17	chr14|75847257|75851604	100303751	-0.67	-1.59107	0.00906	0.0201	Snora31_chr14|75847257|75851604	uRNA dPeak (163)
461	ENSMUSG00000020534	Shmt1	4.27356	2.09544	9.6604e-179	6.54197e-177	chr11|60810174|60812080	20425	0.88	1.84038	7.5e-21	1.69e-19	Shmt1_chr11|60810174|60812080	both up (829)
462	ENSMUSG00000049897	Stkld1	4.26409	2.09224	6.51385e-05	0.000147679	chr2|26935435|26935683	279029	-1.21	-2.31338	0.00313	0.00786	Stkld1_chr2|26935435|26935683	uRNA dPeak (163)
463	ENSMUSG00000026729	4930562F07Rik	4.24222	2.08482	6.88115e-05	0.00015554	chr1|160079041|160079768	75255	0.91	1.87905	1.85e-08	1.2e-07	4930562F07Rik_chr1|160079041|160079768	both up (829)
464	ENSMUSG00000015112	Slc25a13	4.21911	2.07694	1.24164e-165	7.54907e-164	chr6|6218486|6218681	50799	1.83	3.55537	5.45e-05	0.000201	Slc25a13_chr6|6218486|6218681	both up (829)
465	ENSMUSG00000015112	Slc25a13	4.21911	2.07694	1.24164e-165	7.54907e-164	chr6|6216424|6217539	50799	2.11	4.31691	2.51e-49	2.91e-47	Slc25a13_chr6|6216424|6217539	both up (829)
466	ENSMUSG00000097746	Gm6225	4.15916	2.05629	8.25236e-09	2.71692e-08	chr18|3335885|3338794	633947	0.28	1.21419	0.00643	0.0149	Gm6225_chr18|3335885|3338794	both up (829)
467	ENSMUSG00000097746	Gm6225	4.15916	2.05629	8.25236e-09	2.71692e-08	chr18|3333990|3335274	633947	0.9	1.86607	1.19e-13	1.44e-12	Gm6225_chr18|3333990|3335274	both up (829)
468	ENSMUSG00000047963	Stbd1	4.1586	2.0561	2.05467e-12	8.69193e-12	chr5|92602551|92603823	52331	0.55	1.46409	6.13e-06	2.7e-05	Stbd1_chr5|92602551|92603823	both up (829)
469	ENSMUSG00000040596	Pogk	4.15679	2.05547	1.57102e-104	5.59224e-103	chr1|166408807|166410213	71592	1.23	2.34567	3.85e-29	1.55e-27	Pogk_chr1|166408807|166410213	both up (829)
470	ENSMUSG00000061013	Mkx	4.08752	2.03123	1.61007e-154	9.03101e-153	chr18|7003822|7005336	210719	0.54	1.45397	1.09e-06	5.44e-06	Mkx_chr18|7003822|7005336	both up (829)
471	ENSMUSG00000063838	Cdc42ep5	4.06908	2.0247	6.28168e-34	6.69524e-33	chr7|4163389|4163963	58804	1.66	3.16017	7.85e-14	9.67e-13	Cdc42ep5_chr7|4163389|4163963	both up (829)
472	ENSMUSG00000063838	Cdc42ep5	4.06908	2.0247	6.28168e-34	6.69524e-33	chr7|4164188|4164923	58804	1.74	3.34035	4.18e-29	1.68e-27	Cdc42ep5_chr7|4164188|4164923	both up (829)
473	ENSMUSG00000035944	Ttc38	4.05051	2.0181	9.19042e-38	1.07895e-36	chr15|85832117|85832512	239570	1.69	3.22657	6.97e-07	3.6e-06	Ttc38_chr15|85832117|85832512	both up (829)
474	ENSMUSG00000021360	Gcnt2	4.04378	2.0157	2.47103e-227	2.51005e-225	chr13|40859143|40860574	14538	1.61	3.05252	5.43e-40	3.98e-38	Gcnt2_chr13|40859143|40860574	both up (829)
475	ENSMUSG00000061654	Spry3	4.03721	2.01336	1.38498e-129	6.32121e-128	chrX_GL456233_random|108696|109131	236576	1.25	2.37841	1.53e-06	7.44e-06	Spry3_chrX_GL456233_random|108696|109131	both up (829)
476	ENSMUSG00000109864	Eid3	4.03482	2.0125	4.30444e-05	9.96354e-05	chr10|82865948|82866619	66341	-1.69	-3.22657	9.6e-18	1.69e-16	Eid3_chr10|82865948|82866619	uRNA dPeak (163)
477	ENSMUSG00000037709	Fam13a	4.03441	2.01236	3.73574e-96	1.1968e-94	chr6|59022595|59023023	58909	-0.88	-1.84038	0.0169	0.0347	Fam13a_chr6|59022595|59023023	uRNA dPeak (163)
478	ENSMUSG00000066687	Zbtb16	4.03318	2.01192	9.67077e-71	2.1226e-69	chr9|48835595|48836758	235320	0.51	1.42405	0.00328	0.00819	Zbtb16_chr9|48835595|48836758	both up (829)
479	ENSMUSG00000066687	Zbtb16	4.03318	2.01192	9.67077e-71	2.1226e-69	chr9|48835105|48835489	235320	1.5	2.82843	0.0194	0.0392	Zbtb16_chr9|48835105|48835489	both up (829)
480	ENSMUSG00000081219	Bambi-ps1	4.00752	2.00271	5.48592e-07	1.54479e-06	chr2|122467026|122468335	81913	0.98	1.97247	6.43e-17	1.05e-15	Bambi-ps1_chr2|122467026|122468335	both up (829)
481	ENSMUSG00000036875	Dna2	3.99953	1.99983	1e-100	1e-100	chr10|62946511|62947524	327762	0.35	1.27456	0.00233	0.00604	Dna2_chr10|62946511|62947524	both up (829)
482	ENSMUSG00000040938	Slc16a11	3.98345	1.99402	5.11317e-17	2.83745e-16	chr11|70210527|70211453	216867	0.34	1.26576	0.0108	0.0236	Slc16a11_chr11|70210527|70211453	both up (829)
483	ENSMUSG00000052949	Rnf157	3.97603	1.99133	1.59466e-72	3.59478e-71	chr11|116412323|116413828	217340	0.66	1.58008	6.28e-08	3.79e-07	Rnf157_chr11|116412323|116413828	both up (829)
484	ENSMUSG00000103144	Pcdhga1	3.97175	1.98978	7.70077e-53	1.22528e-51	chr18|37661499|37662268	93709	1.5	2.82843	5.85e-23	1.55e-21	Pcdhga1_chr18|37661499|37662268	both up (829)
485	ENSMUSG00000065599	Mir23b	3.94864	1.98136	0.00108965	0.00208553	chr13|63297114|63297675	387217	0.72	1.64718	0.0028	0.00712	Mir23b_chr13|63297114|63297675	both up (829)
486	ENSMUSG00000060429	Sntb1	3.93368	1.97588	2.10144e-08	6.71162e-08	chr15|55906370|55907007	20649	0.92	1.89212	0.0005	0.00151	Sntb1_chr15|55906370|55907007	both up (829)
487	ENSMUSG00000033987	Dnah17	3.9307	1.97479	9.61456e-13	4.15161e-12	chr11|118132230|118134058	69926	0.73	1.65864	2.45e-08	1.57e-07	Dnah17_chr11|118132230|118134058	both up (829)
488	ENSMUSG00000025969	Nrp2	3.91964	1.97072	1.01721e-81	2.65607e-80	chr1|62700758|62701756	18187	0.77	1.70527	6.03e-11	5.38e-10	Nrp2_chr1|62700758|62701756	both up (829)
489	ENSMUSG00000025969	Nrp2	3.91964	1.97072	1.01721e-81	2.65607e-80	chr1|62702533|62708118	18187	0.78	1.71713	3.8e-13	4.36e-12	Nrp2_chr1|62702533|62708118	both up (829)
490	ENSMUSG00000036502	Tmem255a	3.8999	1.96344	0.000189747	0.00040396	chrX|38249720|38250230	245386	0.87	1.82766	0.00273	0.00694	Tmem255a_chrX|38249720|38250230	both up (829)
491	ENSMUSG00000036502	Tmem255a	3.8999	1.96344	0.000189747	0.00040396	chrX|38251923|38252681	245386	1.48	2.78949	2.81e-11	2.61e-10	Tmem255a_chrX|38251923|38252681	both up (829)
492	ENSMUSG00000032540	Abhd5	3.89406	1.96127	7.72825e-151	4.20735e-149	chr9|122350213|122353901	67469	0.44	1.3566	2.88e-05	0.000112	Abhd5_chr9|122350213|122353901	both up (829)
493	ENSMUSG00000032540	Abhd5	3.89406	1.96127	7.72825e-151	4.20735e-149	chr9|122349098|122349775	67469	0.73	1.65864	0.00129	0.00355	Abhd5_chr9|122349098|122349775	both up (829)
494	ENSMUSG00000065408	Mir31	3.86309	1.94976	3.21075e-24	2.46488e-23	chr4|88907811|88908188	723895	-0.82	-1.76541	0.00818	0.0184	Mir31_chr4|88907811|88908188	uRNA dPeak (163)
495	ENSMUSG00000019889	Ptprk	3.84755	1.94394	6.77214e-131	3.13381e-129	chr10|28073883|28076713	19272	0.7	1.6245	2.36e-11	2.22e-10	Ptprk_chr10|28073883|28076713	both up (829)
496	ENSMUSG00000033752	Mnd1	3.83664	1.93984	3.71134e-25	2.94977e-24	chr3|84153466|84154373	76915	-1.76	-3.38698	5.8e-43	4.93e-41	Mnd1_chr3|84153466|84154373	uRNA dPeak (163)
497	ENSMUSG00000033752	Mnd1	3.83664	1.93984	3.71134e-25	2.94977e-24	chr3|84156980|84157827	76915	-1.57	-2.96905	1.21e-23	3.37e-22	Mnd1_chr3|84156980|84157827	uRNA dPeak (163)
498	ENSMUSG00000033752	Mnd1	3.83664	1.93984	3.71134e-25	2.94977e-24	chr3|84155141|84156456	76915	1.54	2.90795	1.72e-52	2.31e-50	Mnd1_chr3|84155141|84156456	both up (829)
499	ENSMUSG00000074874	Ctla2b	3.81789	1.93277	2.31847e-28	2.05008e-27	chr13|60936406|60937242	13025	1.65	3.13834	7.38e-34	3.94e-32	Ctla2b_chr13|60936406|60937242	both up (829)
500	ENSMUSG00000027346	Gpcpd1	3.81355	1.93114	5.34305e-209	4.73456e-207	chr2|132585545|132586809	74182	0.31	1.23971	0.0115	0.0248	Gpcpd1_chr2|132585545|132586809	both up (829)
501	ENSMUSG00000060579	Fhit	3.79649	1.92467	1.21095e-06	3.28714e-06	chr14|11161694|11162526	14198	1.3	2.46229	4.92e-22	1.22e-20	Fhit_chr14|11161694|11162526	both up (829)
502	ENSMUSG00000060579	Fhit	3.79649	1.92467	1.21095e-06	3.28714e-06	chr14|11162892|11163398	14198	1.3	2.46229	4.13e-06	1.87e-05	Fhit_chr14|11162892|11163398	both up (829)
503	ENSMUSG00000038352	Arl5c	3.79499	1.9241	7.62647e-17	4.19859e-16	chr11|97995610|97996310	217151	0.71	1.6358	0.000228	0.000742	Arl5c_chr11|97995610|97996310	both up (829)
504	ENSMUSG00000038352	Arl5c	3.79499	1.9241	7.62647e-17	4.19859e-16	chr11|97994347|97995243	217151	1.34	2.53151	6.85e-13	7.65e-12	Arl5c_chr11|97994347|97995243	both up (829)
505	ENSMUSG00000042340	Ctf1	3.7851	1.92033	2.15738e-33	2.25752e-32	chr7|127712397|127713451	13019	1.78	3.43426	6.4e-38	4.22e-36	Ctf1_chr7|127712397|127713451	both up (829)
506	ENSMUSG00000070526	Peg12	3.78384	1.91985	3.32416e-180	2.26956e-178	chr7|62462239|62462951	27412	1	2	2.6e-07	1.43e-06	Peg12_chr7|62462239|62462951	both up (829)
507	ENSMUSG00000070526	Peg12	3.78384	1.91985	3.32416e-180	2.26956e-178	chr7|62463080|62464935	27412	1.11	2.15846	1.6e-26	5.42e-25	Peg12_chr7|62463080|62464935	both up (829)
508	ENSMUSG00000070526	Peg12	3.78384	1.91985	3.32416e-180	2.26956e-178	chr7|62461251|62461582	27412	2.11	4.31691	0.00362	0.00894	Peg12_chr7|62461251|62461582	both up (829)
509	ENSMUSG00000074971	Fibin	3.77995	1.91837	8.88969e-110	3.33544e-108	chr2|110362157|110363432	67606	0.85	1.8025	1.31e-13	1.58e-12	Fibin_chr2|110362157|110363432	both up (829)
510	ENSMUSG00000038523	1700003F12Rik	3.75633	1.90932	1.71328e-11	6.83137e-11	chr2|154545019|154545646	75480	-0.64	-1.55833	0.00237	0.00613	1700003F12Rik_chr2|154545019|154545646	uRNA dPeak (163)
511	ENSMUSG00000038523	1700003F12Rik	3.75633	1.90932	1.71328e-11	6.83137e-11	chr2|154548606|154550140	75480	0.42	1.33793	8.92e-05	0.000316	1700003F12Rik_chr2|154548606|154550140	both up (829)
512	ENSMUSG00000056413	Adap1	3.74132	1.90355	0.0001603	0.000344885	chr5|139324759|139326327	231821	0.65	1.56917	5.65e-09	3.94e-08	Adap1_chr5|139324759|139326327	both up (829)
513	ENSMUSG00000036136	Fam110c	3.72859	1.89863	1.66634e-197	1.34755e-195	chr12|31074784|31075220	104943	-0.48	-1.39474	0.0223	0.0442	Fam110c_chr12|31074784|31075220	uRNA dPeak (163)
514	ENSMUSG00000036136	Fam110c	3.72859	1.89863	1.66634e-197	1.34755e-195	chr12|31070993|31072314	104943	1.28	2.42839	1.83e-28	7.03e-27	Fam110c_chr12|31070993|31072314	both up (829)
515	ENSMUSG00000075265	Tnk2os	3.71388	1.89293	7.1479e-06	1.7982e-05	chr16|32665852|32666892	675921	-0.98	-1.97247	6.07e-06	2.67e-05	Tnk2os_chr16|32665852|32666892	uRNA dPeak (163)
516	ENSMUSG00000075265	Tnk2os	3.71388	1.89293	7.1479e-06	1.7982e-05	chr16|32667322|32667911	675921	-0.95	-1.93187	0.00201	0.0053	Tnk2os_chr16|32667322|32667911	uRNA dPeak (163)
517	ENSMUSG00000030559	Rab38	3.68552	1.88187	7.26061e-29	6.53455e-28	chr7|88430116|88430687	72433	1.52	2.86791	1.4e-13	1.68e-12	Rab38_chr7|88430116|88430687	both up (829)
518	ENSMUSG00000007989	Fzd3	3.67596	1.87812	5.34217e-48	7.69855e-47	chr14|65263822|65264164	14365	1.06	2.08493	0.000201	0.00066	Fzd3_chr14|65263822|65264164	both up (829)
519	ENSMUSG00000007989	Fzd3	3.67596	1.87812	5.34217e-48	7.69855e-47	chr14|65261637|65262964	14365	1.36	2.56685	7.31e-33	3.67e-31	Fzd3_chr14|65261637|65262964	both up (829)
520	ENSMUSG00000029814	Igf2bp3	3.67323	1.87705	2.26488e-84	6.16514e-83	chr6|49211702|49211986	140488	1.27	2.41162	1.59e-05	6.48e-05	Igf2bp3_chr6|49211702|49211986	both up (829)
521	ENSMUSG00000029814	Igf2bp3	3.67323	1.87705	2.26488e-84	6.16514e-83	chr6|49213129|49216171	140488	1.89	3.70635	5.13e-72	1.45e-69	Igf2bp3_chr6|49213129|49216171	both up (829)
522	ENSMUSG00000029814	Igf2bp3	3.67323	1.87705	2.26488e-84	6.16514e-83	chr6|49217352|49218524	140488	2.11	4.31691	1.37e-72	3.94e-70	Igf2bp3_chr6|49217352|49218524	both up (829)
523	ENSMUSG00000029814	Igf2bp3	3.67323	1.87705	2.26488e-84	6.16514e-83	chr6|49212168|49212540	140488	2.35	5.09824	3.92e-17	6.52e-16	Igf2bp3_chr6|49212168|49212540	both up (829)
524	ENSMUSG00000032262	Elovl4	3.6692	1.87546	1.30161e-73	2.99911e-72	chr9|83805541|83806843	83603	0.81	1.75321	2.32e-12	2.45e-11	Elovl4_chr9|83805541|83806843	both up (829)
525	ENSMUSG00000004151	Etv1	3.66435	1.87356	1.61146e-165	9.76195e-164	chr12|38776950|38781262	14009	-0.27	-1.20581	0.00193	0.0051	Etv1_chr12|38776950|38781262	uRNA dPeak (163)
526	ENSMUSG00000071723	Gspt2	3.63407	1.86159	6.9666e-126	3.1198e-124	chrX|94635879|94636610	14853	1.12	2.17347	1.23e-14	1.64e-13	Gspt2_chrX|94635879|94636610	both up (829)
527	ENSMUSG00000030246	Ldhb	3.63285	1.8611	5.88691e-89	1.70261e-87	chr6|142507229|142508427	16832	1.73	3.31728	2.89e-34	1.57e-32	Ldhb_chr6|142507229|142508427	both up (829)
528	ENSMUSG00000025735	Rhbdl1	3.59905	1.84762	2.18483e-08	6.96995e-08	chr17|25838929|25839791	214951	-0.8	-1.7411	1.34e-05	5.55e-05	Rhbdl1_chr17|25838929|25839791	uRNA dPeak (163)
529	ENSMUSG00000047988	4933428G20Rik	3.59029	1.8441	0.000454482	0.000920176	chr11|97502419|97502990	100141474	-0.66	-1.58008	0.00754	0.0171	4933428G20Rik_chr11|97502419|97502990	uRNA dPeak (163)
530	ENSMUSG00000036155	Mgat5	3.57718	1.83882	7.78249e-90	2.28254e-88	chr1|127203830|127207673	107895	0.34	1.26576	0.000805	0.00232	Mgat5_chr1|127203830|127207673	both up (829)
531	ENSMUSG00000037926	Ssh2	3.56179	1.8326	8.69547e-108	3.22623e-106	chr11|77214391|77217646	237860	0.3	1.23114	0.000446	0.00136	Ssh2_chr11|77214391|77217646	both up (829)
532	ENSMUSG00000038357	Camp	3.56124	1.83238	6.59973e-10	2.3777e-09	chr9|109849064|109850885	12796	0.68	1.60214	8.03e-11	7.07e-10	Camp_chr9|109849064|109850885	both up (829)
533	ENSMUSG00000041324	Inhba	3.56121	1.83237	5.92216e-122	2.51036e-120	chr13|16010968|16015201	16323	0.25	1.18921	0.0107	0.0233	Inhba_chr13|16010968|16015201	both up (829)
534	ENSMUSG00000041324	Inhba	3.56121	1.83237	5.92216e-122	2.51036e-120	chr13|16009121|16009471	16323	1.04	2.05623	0.000779	0.00226	Inhba_chr13|16009121|16009471	both up (829)
535	ENSMUSG00000041324	Inhba	3.56121	1.83237	5.92216e-122	2.51036e-120	chr13|16009831|16010126	16323	1.07	2.09943	0.00296	0.00747	Inhba_chr13|16009831|16010126	both up (829)
536	ENSMUSG00000030342	Cd9	3.54555	1.82601	5.32917e-34	5.68729e-33	chr6|125492057|125495074	12527	1.19	2.28153	1.3e-36	8.03e-35	Cd9_chr6|125492057|125495074	both up (829)
537	ENSMUSG00000030342	Cd9	3.54555	1.82601	5.32917e-34	5.68729e-33	chr6|125497467|125498600	12527	1.7	3.24901	2.16e-42	1.78e-40	Cd9_chr6|125497467|125498600	both up (829)
538	ENSMUSG00000059173	Pde1a	3.52153	1.8162	1.8794e-142	9.66327e-141	chr2|80126512|80127354	18573	-0.78	-1.71713	1.77e-07	9.99e-07	Pde1a_chr2|80126512|80127354	uRNA dPeak (163)
539	ENSMUSG00000024793	Tnfrsf25	3.5067	1.81012	2.92549e-18	1.71665e-17	chr4|152116932|152117730	85030	-0.82	-1.76541	0.000522	0.00157	Tnfrsf25_chr4|152116932|152117730	uRNA dPeak (163)
540	ENSMUSG00000028214	Gem	3.50378	1.80891	2.79256e-32	2.81776e-31	chr4|11703311|11704979	14579	0.83	1.77769	5.84e-17	9.58e-16	Gem_chr4|11703311|11704979	both up (829)
541	ENSMUSG00000039347	Atp6v0e2	3.49437	1.80503	1.91889e-99	6.44493e-98	chr6|48540359|48542992	76252	0.66	1.58008	6.97e-09	4.79e-08	Atp6v0e2_chr6|48540359|48542992	both up (829)
542	ENSMUSG00000039347	Atp6v0e2	3.49437	1.80503	1.91889e-99	6.44493e-98	chr6|48537539|48538545	76252	1.02	2.02792	3.46e-12	3.57e-11	Atp6v0e2_chr6|48537539|48538545	both up (829)
543	ENSMUSG00000021365	Nedd9	3.49299	1.80446	2.70635e-193	2.11667e-191	chr13|41488478|41489553	18003	0.64	1.55833	5.03e-06	2.25e-05	Nedd9_chr13|41488478|41489553	both up (829)
544	ENSMUSG00000052920	Prkg1	3.49013	1.80328	3.28651e-36	3.69932e-35	chr19|31764024|31764697	19091	0.86	1.81504	0.000445	0.00136	Prkg1_chr19|31764024|31764697	both up (829)
545	ENSMUSG00000052920	Prkg1	3.49013	1.80328	3.28651e-36	3.69932e-35	chr19|31762594|31763072	19091	2.81	7.01285	1.13e-29	4.69e-28	Prkg1_chr19|31762594|31763072	both up (829)
546	ENSMUSG00000037347	Chst7	3.48706	1.80201	3.91078e-44	5.23711e-43	chrX|20059073|20060718	60322	0.78	1.71713	1.17e-12	1.27e-11	Chst7_chrX|20059073|20060718	both up (829)
547	ENSMUSG00000037347	Chst7	3.48706	1.80201	3.91078e-44	5.23711e-43	chrX|20061722|20062443	60322	1.84	3.5801	5.78e-16	8.72e-15	Chst7_chrX|20061722|20062443	both up (829)
548	ENSMUSG00000106820	D5Ertd605e	3.48577	1.80148	2.93071e-12	1.22824e-11	chr5|147418407|147419101	100039805	1.47	2.77022	4.94e-22	1.22e-20	D5Ertd605e_chr5|147418407|147419101	both up (829)
549	ENSMUSG00000025912	Mybl1	3.461	1.79119	1.26133e-94	3.9423e-93	chr1|9703149|9703402	17864	0.76	1.69349	0.00706	0.0161	Mybl1_chr1|9703149|9703402	both up (829)
550	ENSMUSG00000025912	Mybl1	3.461	1.79119	1.26133e-94	3.9423e-93	chr1|9697556|9697896	17864	0.87	1.82766	0.000424	0.0013	Mybl1_chr1|9697556|9697896	both up (829)
551	ENSMUSG00000028076	Cd1d1	3.44309	1.7837	1.8185e-21	1.24926e-20	chr3|86997782|86999491	12479	1.09	2.12874	4.2e-23	1.13e-21	Cd1d1_chr3|86997782|86999491	both up (829)
552	ENSMUSG00000028076	Cd1d1	3.44309	1.7837	1.8185e-21	1.24926e-20	chr3|86997389|86997667	12479	1.98	3.94493	4.82e-07	2.55e-06	Cd1d1_chr3|86997389|86997667	both up (829)
553	ENSMUSG00000033831	Fgb	3.44023	1.7825	2.44118e-16	1.30219e-15	chr3|83050646|83052030	110135	0.26	1.19748	0.0241	0.0473	Fgb_chr3|83050646|83052030	both up (829)
554	ENSMUSG00000026639	Lamb3	3.43705	1.78117	4.05363e-09	1.36616e-08	chr1|193208256|193208502	16780	0.64	1.55833	0.0188	0.0381	Lamb3_chr1|193208256|193208502	both up (829)
555	ENSMUSG00000032224	Fam81a	3.40055	1.76577	1.2352e-56	2.09972e-55	chr9|70140318|70142337	76886	0.83	1.77769	1.99e-15	2.86e-14	Fam81a_chr9|70140318|70142337	both up (829)
556	ENSMUSG00000032224	Fam81a	3.40055	1.76577	1.2352e-56	2.09972e-55	chr9|70139523|70140189	76886	1.36	2.56685	2.75e-09	2e-08	Fam81a_chr9|70139523|70140189	both up (829)
557	ENSMUSG00000035775	Krt20	3.40048	1.76574	1.83835e-28	1.629e-27	chr11|99441016|99441561	66809	1.16	2.23457	2.13e-08	1.37e-07	Krt20_chr11|99441016|99441561	both up (829)
558	ENSMUSG00000038775	Vill	3.36751	1.75168	8.26453e-35	8.981e-34	chr9|119050506|119054832	22351	1.05	2.07053	1.63e-31	7.53e-30	Vill_chr9|119050506|119054832	both up (829)
559	ENSMUSG00000049092	Gpr137c	3.3561	1.74679	2.43655e-06	6.40228e-06	chr14|45218698|45221271	70713	0.4	1.31951	0.000124	0.000427	Gpr137c_chr14|45218698|45221271	both up (829)
560	ENSMUSG00000037820	Tgm2	3.35519	1.74639	4.34516e-40	5.39791e-39	chr2|158145174|158146971	21817	1.05	2.07053	6.9e-25	2.09e-23	Tgm2_chr2|158145174|158146971	both up (829)
561	ENSMUSG00000035711	Dok3	3.34324	1.74125	1.38654e-10	5.23417e-10	chr13|55529233|55529827	27261	-0.99	-1.98618	1.18e-06	5.87e-06	Dok3_chr13|55529233|55529827	uRNA dPeak (163)
562	ENSMUSG00000035711	Dok3	3.34324	1.74125	1.38654e-10	5.23417e-10	chr13|55527142|55527581	27261	-0.63	-1.54756	0.00583	0.0136	Dok3_chr13|55527142|55527581	uRNA dPeak (163)
563	ENSMUSG00000027792	Bche	3.34249	1.74092	2.08743e-65	4.19981e-64	chr3|73709887|73710277	12038	0.85	1.8025	0.000637	0.00188	Bche_chr3|73709887|73710277	both up (829)
564	ENSMUSG00000065489	Mir365-2	3.33216	1.73646	0.0020772	0.00380893	chr11|79723935|79724144	723853	-0.84	-1.79005	0.0201	0.0405	Mir365-2_chr11|79723935|79724144	uRNA dPeak (163)
565	ENSMUSG00000111497	Gm38431	3.32691	1.73418	0.00109604	0.00209632	chr9|21090662|21092778	100568458	0.33	1.25701	0.000541	0.00162	Gm38431_chr9|21090662|21092778	both up (829)
566	ENSMUSG00000097993	Ptprv	3.32225	1.73216	1.33496e-43	1.77204e-42	chr1|135130471|135130918	13924	0.57	1.48452	0.0246	0.0483	Ptprv_chr1|135130471|135130918	both up (829)
567	ENSMUSG00000097993	Ptprv	3.32225	1.73216	1.33496e-43	1.77204e-42	chr1|135127881|135130170	13924	0.82	1.76541	1.98e-14	2.6e-13	Ptprv_chr1|135127881|135130170	both up (829)
568	ENSMUSG00000097993	Ptprv	3.32225	1.73216	1.33496e-43	1.77204e-42	chr1|135131100|135133520	13924	1.01	2.01391	2.29e-20	4.95e-19	Ptprv_chr1|135131100|135133520	both up (829)
569	ENSMUSG00000032193	Ldlr	3.31034	1.72698	6.68116e-98	2.19529e-96	chr9|21722797|21725242	16835	0.21	1.15669	0.0178	0.0364	Ldlr_chr9|21722797|21725242	both up (829)
570	ENSMUSG00000035769	Xylb	3.30781	1.72588	4.42863e-83	1.17854e-81	chr9|119357170|119358151	102448	0.64	1.55833	1.47e-07	8.4e-07	Xylb_chr9|119357170|119358151	both up (829)
571	ENSMUSG00000031665	Sall1	3.30099	1.7229	1.62839e-22	1.16677e-21	chr8|89042579|89044336	58198	0.47	1.38511	0.000247	0.000798	Sall1_chr8|89042579|89044336	both up (829)
572	ENSMUSG00000031665	Sall1	3.30099	1.7229	1.62839e-22	1.16677e-21	chr8|89041869|89042474	58198	0.96	1.94531	1.28e-06	6.32e-06	Sall1_chr8|89041869|89042474	both up (829)
573	ENSMUSG00000031665	Sall1	3.30099	1.7229	1.62839e-22	1.16677e-21	chr8|89041001|89041298	58198	2.59	6.02099	2.27e-10	1.9e-09	Sall1_chr8|89041001|89041298	both up (829)
574	ENSMUSG00000065939	Snora2b	3.29612	1.72077	2.27874e-07	6.68454e-07	chr15|98525849|98528807	100217416	-0.34	-1.26576	0.00315	0.0079	Snora2b_chr15|98525849|98528807	uRNA dPeak (163)
575	ENSMUSG00000031765	Mt1	3.29015	1.71815	6.0117e-152	3.30525e-150	chr8|94178154|94184069	17748	0.68	1.60214	3.61e-14	4.61e-13	Mt1_chr8|94178154|94184069	both up (829)
576	ENSMUSG00000067377	Tspan6	3.28975	1.71798	2.37291e-20	1.54717e-19	chrX|133897868|133898561	56496	1.49	2.80889	2.19e-21	5.14e-20	Tspan6_chrX|133897868|133898561	both up (829)
577	ENSMUSG00000067377	Tspan6	3.28975	1.71798	2.37291e-20	1.54717e-19	chrX|133899843|133900589	56496	2.86	7.26015	7.74e-39	5.36e-37	Tspan6_chrX|133899843|133900589	both up (829)
578	ENSMUSG00000028351	Brinp1	3.28422	1.71555	4.5179e-26	3.70783e-25	chr4|68953409|68955047	56710	0.58	1.49485	2.63e-07	1.44e-06	Brinp1_chr4|68953409|68955047	both up (829)
579	ENSMUSG00000033538	Casp4	3.23815	1.69517	1.96689e-31	1.92971e-30	chr9|5308042|5309797	12363	0.92	1.89212	1.73e-16	2.72e-15	Casp4_chr9|5308042|5309797	both up (829)
580	ENSMUSG00000074039	4930520O04Rik	3.23488	1.69371	4.17865e-12	1.73208e-11	chr9|114367796|114368786	75116	0.31	1.23971	0.0118	0.0254	4930520O04Rik_chr9|114367796|114368786	both up (829)
581	ENSMUSG00000086213	A330040F15Rik	3.22585	1.68968	5.34739e-17	2.96447e-16	chr19|12594962|12596728	74333	-0.27	-1.20581	0.00677	0.0156	A330040F15Rik_chr19|12594962|12596728	uRNA dPeak (163)
582	ENSMUSG00000086213	A330040F15Rik	3.22585	1.68968	5.34739e-17	2.96447e-16	chr19|12596914|12597363	74333	0.65	1.56917	0.0046	0.0111	A330040F15Rik_chr19|12596914|12597363	both up (829)
583	ENSMUSG00000090394	4930523C07Rik	3.21846	1.68637	2.6189e-217	2.49304e-215	chr1|160043919|160045665	67647	0.5	1.41421	1.29e-05	5.34e-05	4930523C07Rik_chr1|160043919|160045665	both up (829)
584	ENSMUSG00000045136	Tubb2b	3.20508	1.68036	0.000204184	0.000433091	chr13|34129284|34130916	73710	0.6	1.51572	6.1e-06	2.69e-05	Tubb2b_chr13|34129284|34130916	both up (829)
585	ENSMUSG00000045136	Tubb2b	3.20508	1.68036	0.000204184	0.000433091	chr13|34131702|34131920	73710	1.34	2.53151	0.00163	0.00439	Tubb2b_chr13|34131702|34131920	both up (829)
586	ENSMUSG00000079415	Cntf	3.19927	1.67774	1.18985e-06	3.23144e-06	chr19|12765312|12765714	12803	-1.23	-2.34567	1.49e-05	6.13e-05	Cntf_chr19|12765312|12765714	uRNA dPeak (163)
587	ENSMUSG00000079415	Cntf	3.19927	1.67774	1.18985e-06	3.23144e-06	chr19|12762268|12763530	12803	-0.62	-1.53688	7.54e-07	3.87e-06	Cntf_chr19|12762268|12763530	uRNA dPeak (163)
588	ENSMUSG00000037112	Sik2	3.19293	1.67488	1.28526e-57	2.22569e-56	chr9|51006777|51010060	235344	0.37	1.29235	0.000219	0.000715	Sik2_chr9|51006777|51010060	both up (829)
589	ENSMUSG00000029377	Ereg	3.17531	1.6669	1.05836e-61	1.9788e-60	chr5|91076533|91078480	13874	-0.68	-1.60214	0.0105	0.0229	Ereg_chr5|91076533|91078480	uRNA dPeak (163)
590	ENSMUSG00000029377	Ereg	3.17531	1.6669	1.05836e-61	1.9788e-60	chr5|91071799|91076404	13874	0.31	1.23971	0.0153	0.0319	Ereg_chr5|91071799|91076404	both up (829)
591	ENSMUSG00000021703	Serinc5	3.16761	1.6634	6.75198e-116	2.69739e-114	chr13|92609924|92611940	218442	0.31	1.23971	0.000932	0.00265	Serinc5_chr13|92609924|92611940	both up (829)
592	ENSMUSG00000029828	4921507P07Rik	3.15914	1.65953	0.00384505	0.00675397	chr6|50596343|50597363	70821	0.71	1.6358	2.91e-09	2.11e-08	4921507P07Rik_chr6|50596343|50597363	both up (829)
593	ENSMUSG00000029828	4921507P07Rik	3.15914	1.65953	0.00384505	0.00675397	chr6|50593239|50594109	70821	1.88	3.68075	5.08e-29	2.02e-27	4921507P07Rik_chr6|50593239|50594109	both up (829)
594	ENSMUSG00000071658	Gng3	3.15579	1.658	0.00054095	0.00108314	chr19|8839992|8841416	14704	-1.67	-3.18215	3.91e-40	2.88e-38	Gng3_chr19|8839992|8841416	uRNA dPeak (163)
595	ENSMUSG00000024968	Rcor2	3.1503	1.65549	2.00553e-49	2.99374e-48	chr19|7263412|7270265	104383	0.35	1.27456	1.19e-05	4.99e-05	Rcor2_chr19|7263412|7270265	both up (829)
596	ENSMUSG00000037580	Gch1	3.15	1.65535	1.98335e-11	7.87617e-11	chr14|47188668|47189801	14528	0.37	1.29235	0.00301	0.00757	Gch1_chr14|47188668|47189801	both up (829)
597	ENSMUSG00000027533	Fabp5	3.123	1.64293	1.76588e-103	6.2194e-102	chr3|10011929|10014310	16592	0.52	1.43396	8.45e-08	5e-07	Fabp5_chr3|10011929|10014310	both up (829)
598	ENSMUSG00000000392	Fap	3.11769	1.64048	0.000423572	0.000862099	chr2|62573453|62575537	14089	1.73	3.31728	4.93e-50	5.91e-48	Fap_chr2|62573453|62575537	both up (829)
599	ENSMUSG00000039814	Xkr5	3.11294	1.63828	1.48477e-89	4.33183e-88	chr8|18953369|18954714	319581	0.44	1.3566	1.56e-05	6.37e-05	Xkr5_chr8|18953369|18954714	both up (829)
600	ENSMUSG00000039814	Xkr5	3.11294	1.63828	1.48477e-89	4.33183e-88	chr8|18948451|18948833	319581	0.89	1.85318	0.00043	0.00132	Xkr5_chr8|18948451|18948833	both up (829)
601	ENSMUSG00000039814	Xkr5	3.11294	1.63828	1.48477e-89	4.33183e-88	chr8|18949875|18951999	319581	1.4	2.63902	1.12e-30	4.92e-29	Xkr5_chr8|18949875|18951999	both up (829)
602	ENSMUSG00000031216	Stard8	3.09027	1.62773	2.34732e-28	2.07449e-27	chrX|99002689|99003529	236920	0.98	1.97247	1.38e-06	6.78e-06	Stard8_chrX|99002689|99003529	both up (829)
603	ENSMUSG00000030468	Siglecg	3.08604	1.62576	0.000741929	0.00145701	chr7|43409041|43409684	243958	-0.58	-1.49485	0.00142	0.00389	Siglecg_chr7|43409041|43409684	uRNA dPeak (163)
604	ENSMUSG00000020363	Gfpt2	3.0839	1.62476	8.8311e-49	1.30192e-47	chr11|49793146|49793810	14584	1.38	2.60268	6.23e-06	2.74e-05	Gfpt2_chr11|49793146|49793810	both up (829)
605	ENSMUSG00000020363	Gfpt2	3.0839	1.62476	8.8311e-49	1.30192e-47	chr11|49793940|49795334	14584	1.5	2.82843	1.5e-30	6.52e-29	Gfpt2_chr11|49793940|49795334	both up (829)
606	ENSMUSG00000059327	Eda	3.0815	1.62363	5.77348e-52	9.05653e-51	chrX|99974785|99976656	13607	1.03	2.04202	7.53e-18	1.34e-16	Eda_chrX|99974785|99976656	both up (829)
607	ENSMUSG00000046688	Tifa	3.07654	1.62131	2.19338e-13	9.89426e-13	chr3|127789580|127791038	211550	0.78	1.71713	1.63e-11	1.56e-10	Tifa_chr3|127789580|127791038	both up (829)
608	ENSMUSG00000034463	Scara3	3.07522	1.62069	2.94054e-118	1.21253e-116	chr14|65952106|65954285	219151	0.91	1.87905	4.2e-12	4.29e-11	Scara3_chr14|65952106|65954285	both up (829)
609	ENSMUSG00000037411	Serpine1	3.07352	1.61989	4.39093e-99	1.4659e-97	chr5|137068803|137069700	18787	-0.84	-1.79005	9.05e-05	0.00032	Serpine1_chr5|137068803|137069700	uRNA dPeak (163)
610	ENSMUSG00000037411	Serpine1	3.07352	1.61989	4.39093e-99	1.4659e-97	chr5|137069810|137073820	18787	-0.44	-1.3566	2.33e-07	1.29e-06	Serpine1_chr5|137069810|137073820	uRNA dPeak (163)
611	ENSMUSG00000037411	Serpine1	3.07352	1.61989	4.39093e-99	1.4659e-97	chr5|137073899|137075325	18787	0.32	1.24833	0.000546	0.00164	Serpine1_chr5|137073899|137075325	both up (829)
612	ENSMUSG00000029095	Ablim2	3.06114	1.61407	0.000105586	0.000232635	chr5|35757591|35758823	231148	0.88	1.84038	3e-10	2.47e-09	Ablim2_chr5|35757591|35758823	both up (829)
613	ENSMUSG00000029095	Ablim2	3.06114	1.61407	0.000105586	0.000232635	chr5|35754813|35755847	231148	1.39	2.62079	1.67e-35	9.77e-34	Ablim2_chr5|35754813|35755847	both up (829)
614	ENSMUSG00000089255	Snora78	3.05566	1.61148	1.86115e-06	4.95443e-06	chr17|24719407|24721016	100306952	-0.4	-1.31951	0.00021	0.000688	Snora78_chr17|24719407|24721016	uRNA dPeak (163)
615	ENSMUSG00000037887	Dusp8	3.03927	1.60372	1.8733e-10	6.99873e-10	chr7|142094152|142096117	18218	0.6	1.51572	7.25e-09	4.97e-08	Dusp8_chr7|142094152|142096117	both up (829)
616	ENSMUSG00000059743	Fdps	2.99734	1.58368	2.6138e-97	8.5379e-96	chr3|89103296|89103580	110196	0.83	1.77769	0.00495	0.0118	Fdps_chr3|89103296|89103580	both up (829)
617	ENSMUSG00000020376	Rnf130	2.99643	1.58325	1.79268e-63	3.45651e-62	chr11|50024610|50025941	59044	0.99	1.98618	9.57e-14	1.17e-12	Rnf130_chr11|50024610|50025941	both up (829)
618	ENSMUSG00000084950	Gm5577	2.97704	1.57388	2.96332e-05	6.99632e-05	chr6|87980246|87983072	434064	-0.88	-1.84038	3.24e-21	7.54e-20	Gm5577_chr6|87980246|87983072	uRNA dPeak (163)
619	ENSMUSG00000111765	Gm10635	2.97237	1.57161	0.00108339	0.00207475	chr9|79518486|79519076	100038575	-0.42	-1.33793	0.0122	0.0263	Gm10635_chr9|79518486|79519076	uRNA dPeak (163)
620	ENSMUSG00000019359	Gdpd2	2.97207	1.57147	6.26041e-07	1.75104e-06	chrX|100728904|100729494	71584	-0.86	-1.81504	0.00133	0.00366	Gdpd2_chrX|100728904|100729494	uRNA dPeak (163)
621	ENSMUSG00000019359	Gdpd2	2.97207	1.57147	6.26041e-07	1.75104e-06	chrX|100729655|100730485	71584	-0.61	-1.52626	0.000975	0.00276	Gdpd2_chrX|100729655|100730485	uRNA dPeak (163)
622	ENSMUSG00000023885	Thbs2	2.96941	1.57017	7.88826e-39	9.50184e-38	chr17|14693054|14693576	21826	0.85	1.8025	0.00629	0.0146	Thbs2_chr17|14693054|14693576	both up (829)
623	ENSMUSG00000023885	Thbs2	2.96941	1.57017	7.88826e-39	9.50184e-38	chr17|14693690|14694974	21826	1.32	2.49666	1.32e-26	4.49e-25	Thbs2_chr17|14693690|14694974	both up (829)
624	ENSMUSG00000072893	4933439C10Rik	2.96425	1.56767	3.78638e-16	2.00118e-15	chr11|59504898|59507602	74476	0.2	1.1487	0.0166	0.0342	4933439C10Rik_chr11|59504898|59507602	both up (829)
625	ENSMUSG00000036103	Colec12	2.95783	1.56454	1.16667e-111	4.49897e-110	chr18|9706847|9709077	140792	1.06	2.08493	1.21e-23	3.36e-22	Colec12_chr18|9706847|9709077	both up (829)
626	ENSMUSG00000027316	Gfra4	2.94869	1.56007	1.98846e-06	5.27565e-06	chr2|131045063|131045610	14588	-0.68	-1.60214	0.000283	0.000902	Gfra4_chr2|131045063|131045610	uRNA dPeak (163)
627	ENSMUSG00000055296	Tmem245	2.92987	1.55084	1.88839e-70	4.12303e-69	chr4|56945772|56948036	242474	0.44	1.3566	4.04e-06	1.83e-05	Tmem245_chr4|56945772|56948036	both up (829)
628	ENSMUSG00000055296	Tmem245	2.92987	1.55084	1.88839e-70	4.12303e-69	chr4|56943836|56944826	242474	0.95	1.93187	0.000109	0.00038	Tmem245_chr4|56943836|56944826	both up (829)
629	ENSMUSG00000050627	Gpd1l	2.92965	1.55073	1.46333e-128	6.62434e-127	chr9|114932278|114934707	333433	0.42	1.33793	3.82e-05	0.000145	Gpd1l_chr9|114932278|114934707	both up (829)
630	ENSMUSG00000050627	Gpd1l	2.92965	1.55073	1.46333e-128	6.62434e-127	chr9|114930431|114931314	333433	1.09	2.12874	3.22e-13	3.72e-12	Gpd1l_chr9|114930431|114931314	both up (829)
631	ENSMUSG00000064901	Snora21	2.92748	1.54966	0.00549153	0.0093993	chr11|97780115|97780733	100302498	-0.58	-1.49485	0.0246	0.0482	Snora21_chr11|97780115|97780733	uRNA dPeak (163)
632	ENSMUSG00000079484	Phyhd1	2.91372	1.54286	4.8847e-13	2.15618e-12	chr2|30264471|30267414	227696	-0.72	-1.64718	1.68e-13	2.01e-12	Phyhd1_chr2|30264471|30267414	uRNA dPeak (163)
633	ENSMUSG00000079484	Phyhd1	2.91372	1.54286	4.8847e-13	2.15618e-12	chr2|30262864|30263547	227696	0.6	1.51572	0.00266	0.00679	Phyhd1_chr2|30262864|30263547	both up (829)
634	ENSMUSG00000079484	Phyhd1	2.91372	1.54286	4.8847e-13	2.15618e-12	chr2|30267603|30269000	227696	0.62	1.53688	5.7e-08	3.46e-07	Phyhd1_chr2|30267603|30269000	both up (829)
635	ENSMUSG00000004626	Stxbp2	2.91252	1.54227	4.01704e-96	1.28445e-94	chr8|3630522|3631836	20911	1.21	2.31338	7.64e-18	1.36e-16	Stxbp2_chr8|3630522|3631836	both up (829)
636	ENSMUSG00000005267	Zfp287	2.898	1.53506	8.78681e-42	1.12773e-40	chr11|62732667|62734761	170740	1.34	2.53151	1.25e-21	3e-20	Zfp287_chr11|62732667|62734761	both up (829)
637	ENSMUSG00000005267	Zfp287	2.898	1.53506	8.78681e-42	1.12773e-40	chr11|62731220|62732267	170740	1.46	2.75108	4.68e-38	3.12e-36	Zfp287_chr11|62731220|62732267	both up (829)
638	ENSMUSG00000005267	Zfp287	2.898	1.53506	8.78681e-42	1.12773e-40	chr11|62730257|62730557	170740	1.63	3.09513	1.39e-06	6.83e-06	Zfp287_chr11|62730257|62730557	both up (829)
639	ENSMUSG00000043439	Epop	2.88891	1.53053	3.09816e-26	2.56649e-25	chr11|97629059|97630285	103551	0.42	1.33793	0.00161	0.00435	Epop_chr11|97629059|97630285	both up (829)
640	ENSMUSG00000026826	Nr4a2	2.88193	1.52704	1.33763e-37	1.56376e-36	chr2|57120655|57121011	18227	1.32	2.49666	5.35e-05	0.000198	Nr4a2_chr2|57120655|57121011	both up (829)
641	ENSMUSG00000065503	Mir351	2.87575	1.52394	1.35447e-09	4.75334e-09	chrX|53052572|53053432	723910	-0.98	-1.97247	2.16e-06	1.03e-05	Mir351_chrX|53052572|53053432	uRNA dPeak (163)
642	ENSMUSG00000105167	Snord43	2.87495	1.52354	0.00509155	0.00876332	chr15|80080480|80084386	100302600	-0.6	-1.51572	1.74e-10	1.47e-09	Snord43_chr15|80080480|80084386	uRNA dPeak (163)
643	ENSMUSG00000006205	Htra1	2.87305	1.52258	3.66789e-23	2.68941e-22	chr7|130935502|130936895	56213	1.48	2.78949	3.73e-20	7.92e-19	Htra1_chr7|130935502|130936895	both up (829)
644	ENSMUSG00000027175	Tcp11l1	2.87287	1.52249	2.0789e-50	3.17437e-49	chr2|104711477|104712701	320554	0.64	1.55833	4.91e-07	2.6e-06	Tcp11l1_chr2|104711477|104712701	both up (829)
645	ENSMUSG00000032902	Slc16a1	2.85926	1.51564	3.14857e-305	5.09243e-303	chr3|104640773|104641880	20501	0.42	1.33793	0.00244	0.00629	Slc16a1_chr3|104640773|104641880	both up (829)
646	ENSMUSG00000022483	Col2a1	2.84096	1.50638	1.34332e-57	2.32382e-56	chr15|98001159|98005034	12824	0.41	1.32869	8.51e-06	3.65e-05	Col2a1_chr15|98001159|98005034	both up (829)
647	ENSMUSG00000042408	Zmym6	2.83344	1.50255	3.40669e-40	4.24156e-39	chr4|127076743|127077796	100177	0.84	1.79005	1.73e-13	2.06e-12	Zmym6_chr4|127076743|127077796	both up (829)
648	ENSMUSG00000042408	Zmym6	2.83344	1.50255	3.40669e-40	4.24156e-39	chr4|127077907|127078210	100177	1.31	2.47942	0.000225	0.000734	Zmym6_chr4|127077907|127078210	both up (829)
649	ENSMUSG00000019102	Aldh3a1	2.83154	1.50159	3.88081e-51	6.00282e-50	chr11|61206093|61206713	11670	-0.85	-1.8025	0.000358	0.00112	Aldh3a1_chr11|61206093|61206713	uRNA dPeak (163)
650	ENSMUSG00000019102	Aldh3a1	2.83154	1.50159	3.88081e-51	6.00282e-50	chr11|61207230|61209184	11670	1.68	3.20428	4.2e-54	6.02e-52	Aldh3a1_chr11|61207230|61209184	both up (829)
651	ENSMUSG00000097589	Dleu2	2.82263	1.49704	4.98716e-28	4.37269e-27	chr14|61680048|61685116	668253	0.28	1.21419	0.0094	0.0208	Dleu2_chr14|61680048|61685116	both up (829)
652	ENSMUSG00000027215	Cd82	2.81938	1.49538	4.65791e-171	2.96169e-169	chr2|93461417|93464165	12521	2.56	5.89708	8.5e-150	2.74e-146	Cd82_chr2|93461417|93464165	both up (829)
653	ENSMUSG00000031805	Jak3	2.81714	1.49423	1.1478e-61	2.14124e-60	chr8|71673836|71674469	16453	0.4	1.31951	0.0218	0.0435	Jak3_chr8|71673836|71674469	both up (829)
654	ENSMUSG00000036098	Myrf	2.80064	1.48576	0.000306745	0.000636609	chr19|10239991|10241149	225908	1.38	2.60268	1.47e-24	4.35e-23	Myrf_chr19|10239991|10241149	both up (829)
655	ENSMUSG00000015189	Casd1	2.8005	1.48568	1.23737e-168	7.72035e-167	chr6|4599990|4602054	213819	0.96	1.94531	5.36e-14	6.72e-13	Casd1_chr6|4599990|4602054	both up (829)
656	ENSMUSG00000033105	Lss	2.79963	1.48523	1.2869e-62	2.44451e-61	chr10|76530602|76532398	16987	0.29	1.22264	0.00754	0.0171	Lss_chr10|76530602|76532398	both up (829)
657	ENSMUSG00000041180	Hectd2	2.79274	1.48168	7.52218e-68	1.57033e-66	chr19|36552444|36552835	226098	0.88	1.84038	0.00152	0.00413	Hectd2_chr19|36552444|36552835	both up (829)
658	ENSMUSG00000071537	Klrg2	2.79039	1.48046	8.34525e-13	3.62324e-12	chr6|38635960|38637802	74253	0.59	1.50525	3.5e-08	2.19e-07	Klrg2_chr6|38635960|38637802	both up (829)
659	ENSMUSG00000044042	Fmn1	2.78926	1.47988	1.36589e-26	1.14863e-25	chr2|113326947|113328188	14260	0.69	1.61328	4.77e-13	5.41e-12	Fmn1_chr2|113326947|113328188	both up (829)
660	ENSMUSG00000092569	Gm20544	2.78902	1.47976	5.33503e-10	1.93504e-09	chr18|75365448|75381198	102636262	0.46	1.37554	8.4e-06	3.61e-05	Gm20544_chr18|75365448|75381198	both up (829)
661	ENSMUSG00000092569	Gm20544	2.78902	1.47976	5.33503e-10	1.93504e-09	chr18|75362343|75365227	102636262	1.15	2.21914	4.45e-31	2e-29	Gm20544_chr18|75362343|75365227	both up (829)
662	ENSMUSG00000025855	Prkar1b	2.78715	1.47879	6.08343e-27	5.18383e-26	chr5|139148829|139151597	19085	0.25	1.18921	0.0128	0.0273	Prkar1b_chr5|139148829|139151597	both up (829)
663	ENSMUSG00000058173	Smco4	2.78414	1.47723	5.68118e-34	6.05908e-33	chr9|15492847|15494721	170748	0.47	1.38511	7.64e-05	0.000274	Smco4_chr9|15492847|15494721	both up (829)
664	ENSMUSG00000058173	Smco4	2.78414	1.47723	5.68118e-34	6.05908e-33	chr9|15495789|15496183	170748	1.09	2.12874	0.00026	0.000835	Smco4_chr9|15495789|15496183	both up (829)
665	ENSMUSG00000049999	Ppp1r3d	2.78278	1.47653	2.3637e-12	9.97137e-12	chr2|178412568|178413104	228966	1.7	3.24901	1.65e-10	1.4e-09	Ppp1r3d_chr2|178412568|178413104	both up (829)
666	ENSMUSG00000049999	Ppp1r3d	2.78278	1.47653	2.3637e-12	9.97137e-12	chr2|178413933|178415272	228966	1.73	3.31728	2.35e-13	2.76e-12	Ppp1r3d_chr2|178413933|178415272	both up (829)
667	ENSMUSG00000055322	Tns1	2.77504	1.47251	1.23946e-55	2.07728e-54	chr1|74123091|74123922	21961	-0.52	-1.43396	0.00285	0.00723	Tns1_chr1|74123091|74123922	uRNA dPeak (163)
668	ENSMUSG00000055322	Tns1	2.77504	1.47251	1.23946e-55	2.07728e-54	chr1|74124063|74126696	21961	0.39	1.31039	5.55e-05	0.000205	Tns1_chr1|74124063|74126696	both up (829)
669	ENSMUSG00000055322	Tns1	2.77504	1.47251	1.23946e-55	2.07728e-54	chr1|74121253|74122983	21961	1.06	2.08493	1.01e-20	2.25e-19	Tns1_chr1|74121253|74122983	both up (829)
670	ENSMUSG00000034858	Fam214a	2.77036	1.47007	1.00441e-48	1.47683e-47	chr9|74951619|74954108	235493	0.36	1.28343	0.000581	0.00173	Fam214a_chr9|74951619|74954108	both up (829)
671	ENSMUSG00000034858	Fam214a	2.77036	1.47007	1.00441e-48	1.47683e-47	chr9|74955438|74955970	235493	0.5	1.41421	0.0063	0.0146	Fam214a_chr9|74955438|74955970	both up (829)
672	ENSMUSG00000021263	Degs2	2.75957	1.46444	9.39079e-11	3.58563e-10	chr12|108698858|108699386	70059	-1.84	-3.5801	1.27e-10	1.09e-09	Degs2_chr12|108698858|108699386	uRNA dPeak (163)
673	ENSMUSG00000021263	Degs2	2.75957	1.46444	9.39079e-11	3.58563e-10	chr12|108704462|108704892	70059	-1.24	-2.36199	4.72e-05	0.000176	Degs2_chr12|108704462|108704892	uRNA dPeak (163)
674	ENSMUSG00000058571	Gpc6	2.75363	1.46133	2.78544e-42	3.61392e-41	chr14|116924849|116929488	23888	1.54	2.90795	4.18e-45	3.93e-43	Gpc6_chr14|116924849|116929488	both up (829)
675	ENSMUSG00000030747	Dgat2	2.75149	1.46021	2.52533e-83	6.76357e-82	chr7|99181620|99183304	67800	0.22	1.16473	0.0213	0.0426	Dgat2_chr7|99181620|99183304	both up (829)
676	ENSMUSG00000008035	Mid1ip1	2.74705	1.45788	7.61521e-131	3.51418e-129	chrX|10714455|10715288	68041	0.45	1.36604	0.000655	0.00193	Mid1ip1_chrX|10714455|10715288	both up (829)
677	ENSMUSG00000008035	Mid1ip1	2.74705	1.45788	7.61521e-131	3.51418e-129	chrX|10715571|10719634	68041	0.62	1.53688	3.44e-09	2.47e-08	Mid1ip1_chrX|10715571|10719634	both up (829)
678	ENSMUSG00000031214	Ophn1	2.72182	1.44457	3.20747e-33	3.32711e-32	chrX|98889991|98891358	94190	1.25	2.37841	3.23e-24	9.33e-23	Ophn1_chrX|98889991|98891358	both up (829)
679	ENSMUSG00000028364	Tnc	2.71355	1.44018	4.83137e-18	2.81026e-17	chr4|64045079|64045339	21923	0.69	1.61328	0.0106	0.023	Tnc_chr4|64045079|64045339	both up (829)
680	ENSMUSG00000032826	Ank2	2.70233	1.43421	5.84651e-43	7.68115e-42	chr3|127497941|127499513	109676	1.48	2.78949	6.78e-36	4.04e-34	Ank2_chr3|127497941|127499513	both up (829)
681	ENSMUSG00000048482	Bdnf	2.6964	1.43103	3.67145e-166	2.24039e-164	chr2|109675806|109679013	12064	0.56	1.47427	2.48e-07	1.37e-06	Bdnf_chr2|109675806|109679013	both up (829)
682	ENSMUSG00000048482	Bdnf	2.6964	1.43103	3.67145e-166	2.24039e-164	chr2|109673939|109674673	12064	0.71	1.6358	0.000637	0.00188	Bdnf_chr2|109673939|109674673	both up (829)
683	ENSMUSG00000047143	Dmrta2	2.69042	1.42783	2.94827e-05	6.9657e-05	chr4|109977630|109978630	242620	1.39	2.62079	1.77e-08	1.15e-07	Dmrta2_chr4|109977630|109978630	both up (829)
684	ENSMUSG00000070639	Lrrc8b	2.68716	1.42608	5.72407e-39	6.94012e-38	chr5|105414399|105416340	433926	0.31	1.23971	0.00274	0.00697	Lrrc8b_chr5|105414399|105416340	both up (829)
685	ENSMUSG00000027692	Tnik	2.68077	1.42265	2.06854e-24	1.60427e-23	chr3|28262527|28264347	665113	0.27	1.20581	0.00854	0.0191	Tnik_chr3|28262527|28264347	both up (829)
686	ENSMUSG00000064115	Cadm2	2.68063	1.42257	1.45295e-25	1.16762e-24	chr16|67619745|67621677	239857	1.21	2.31338	3.18e-34	1.73e-32	Cadm2_chr16|67619745|67621677	both up (829)
687	ENSMUSG00000097990	Gm19557	2.67842	1.42138	6.74983e-05	0.000152717	chr19|47510065|47511099	100503104	-2.77	-6.82108	3.73e-39	2.61e-37	Gm19557_chr19|47510065|47511099	uRNA dPeak (163)
688	ENSMUSG00000097990	Gm19557	2.67842	1.42138	6.74983e-05	0.000152717	chr19|47512790|47513913	100503104	-0.75	-1.68179	9.26e-06	3.95e-05	Gm19557_chr19|47512790|47513913	uRNA dPeak (163)
689	ENSMUSG00000086786	Gm15908	2.67737	1.42082	0.00192037	0.00353966	chr13|34650124|34653894	101056149	0.76	1.69349	1.9e-12	2.02e-11	Gm15908_chr13|34650124|34653894	both up (829)
690	ENSMUSG00000036446	Lum	2.67712	1.42068	1.27991e-07	3.8335e-07	chr10|97564874|97565280	17022	1.37	2.58471	0.000806	0.00233	Lum_chr10|97564874|97565280	both up (829)
691	ENSMUSG00000070337	Gpr179	2.67576	1.41995	3.62664e-05	8.46757e-05	chr11|97349844|97350890	217143	-1.26	-2.39496	4.69e-28	1.75e-26	Gpr179_chr11|97349844|97350890	uRNA dPeak (163)
692	ENSMUSG00000060961	Slc4a4	2.67551	1.41981	8.81778e-13	3.82142e-12	chr5|88886458|88888114	54403	0.32	1.24833	0.0135	0.0285	Slc4a4_chr5|88886458|88888114	both up (829)
693	ENSMUSG00000060961	Slc4a4	2.67551	1.41981	8.81778e-13	3.82142e-12	chr5|88884119|88884375	54403	0.87	1.82766	0.00704	0.0161	Slc4a4_chr5|88884119|88884375	both up (829)
694	ENSMUSG00000029307	Dmp1	2.67443	1.41923	3.49155e-05	8.17509e-05	chr5|104200880|104202762	13406	-0.61	-1.52626	5.26e-10	4.2e-09	Dmp1_chr5|104200880|104202762	uRNA dPeak (163)
695	ENSMUSG00000017499	Cdc6	2.67269	1.41829	2.09911e-64	4.10918e-63	chr11|98907309|98909981	23834	0.29	1.22264	0.000996	0.00282	Cdc6_chr11|98907309|98909981	both up (829)
696	ENSMUSG00000031284	Pak3	2.66636	1.41487	1.14903e-102	4.01293e-101	chrX|143515938|143516415	18481	-1.41	-2.65737	0.00121	0.00335	Pak3_chrX|143515938|143516415	uRNA dPeak (163)
697	ENSMUSG00000085852	Gm13807	2.66318	1.41315	0.000535317	0.0010725	chr2|93404819|93405609	639658	0.43	1.34723	0.0148	0.0311	Gm13807_chr2|93404819|93405609	both up (829)
698	ENSMUSG00000085852	Gm13807	2.66318	1.41315	0.000535317	0.0010725	chr2|93404276|93404480	639658	0.98	1.97247	0.0147	0.0307	Gm13807_chr2|93404276|93404480	both up (829)
699	ENSMUSG00000015224	Cyp2j9	2.65989	1.41137	2.58974e-12	1.08918e-11	chr4|96591068|96592128	74519	1.68	3.20428	3.92e-33	2e-31	Cyp2j9_chr4|96591068|96592128	both up (829)
700	ENSMUSG00000069255	Dusp22	2.65441	1.40839	9.18003e-52	1.42792e-50	chr13|30657012|30660987	105352	1.19	2.28153	6.66e-27	2.31e-25	Dusp22_chr13|30657012|30660987	both up (829)
701	ENSMUSG00000027239	Mdk	2.65246	1.40733	0.000124123	0.000270968	chr2|91934606|91935275	17242	-1.42	-2.67586	2.84e-06	1.33e-05	Mdk_chr2|91934606|91935275	uRNA dPeak (163)
702	ENSMUSG00000027239	Mdk	2.65246	1.40733	0.000124123	0.000270968	chr2|91934171|91934357	17242	-1.17	-2.25012	0.00109	0.00306	Mdk_chr2|91934171|91934357	uRNA dPeak (163)
703	ENSMUSG00000075334	Rprm	2.64125	1.40122	3.83111e-11	1.49677e-10	chr2|54086113|54087053	67874	0.56	1.47427	0.00251	0.00644	Rprm_chr2|54086113|54087053	both up (829)
704	ENSMUSG00000097378	B230208H11Rik	2.6355	1.39807	2.14671e-06	5.67202e-06	chr10|12921049|12922066	320273	0.34	1.26576	0.0235	0.0463	B230208H11Rik_chr10|12921049|12922066	both up (829)
705	ENSMUSG00000039747	Orai2	2.63227	1.39631	5.40521e-101	1.84519e-99	chr5|136169425|136172887	269717	1.34	2.53151	3.13e-29	1.26e-27	Orai2_chr5|136169425|136172887	both up (829)
706	ENSMUSG00000051225	Fam83a	2.62585	1.39278	0.00216601	0.00395524	chr15|57983953|57986381	239463	-0.61	-1.52626	0.000723	0.00211	Fam83a_chr15|57983953|57986381	uRNA dPeak (163)
707	ENSMUSG00000028360	Slc44a5	2.61474	1.38666	0.00302622	0.00539646	chr3|153975144|153975387	242259	-0.93	-1.90528	0.00462	0.0111	Slc44a5_chr3|153975144|153975387	uRNA dPeak (163)
708	ENSMUSG00000028360	Slc44a5	2.61474	1.38666	0.00302622	0.00539646	chr3|153973280|153973805	242259	0.94	1.91853	6.15e-05	0.000225	Slc44a5_chr3|153973280|153973805	both up (829)
709	ENSMUSG00000032285	Dnaja4	2.61078	1.38448	4.87873e-51	7.53242e-50	chr9|54698778|54701276	58233	0.9	1.86607	5.32e-18	9.57e-17	Dnaja4_chr9|54698778|54701276	both up (829)
710	ENSMUSG00000027985	Lef1	2.59452	1.37547	8.40327e-14	3.88645e-13	chr3|131109949|131112845	16842	-0.3	-1.23114	0.00602	0.014	Lef1_chr3|131109949|131112845	uRNA dPeak (163)
711	ENSMUSG00000050549	Fam241a	2.59331	1.3748	5.93488e-13	2.60045e-12	chr3|127895041|127895313	70617	1.56	2.94854	2.39e-05	9.45e-05	Fam241a_chr3|127895041|127895313	both up (829)
712	ENSMUSG00000025666	Tmem47	2.58944	1.37264	5.75975e-32	5.74905e-31	chrX|81070187|81072323	192216	1.14	2.20381	1.27e-22	3.27e-21	Tmem47_chrX|81070187|81072323	both up (829)
713	ENSMUSG00000086782	E130102H24Rik	2.58894	1.37236	0.00527028	0.0090457	chr4|101355471|101357783	77866	0.76	1.69349	2.06e-10	1.73e-09	E130102H24Rik_chr4|101355471|101357783	both up (829)
714	ENSMUSG00000041540	Sox5	2.58148	1.3682	2.47801e-43	3.27628e-42	chr6|144780658|144781161	20678	-0.84	-1.79005	0.000982	0.00278	Sox5_chr6|144780658|144781161	uRNA dPeak (163)
715	ENSMUSG00000041540	Sox5	2.58148	1.3682	2.47801e-43	3.27628e-42	chr6|144781297|144782855	20678	-0.38	-1.30134	0.00444	0.0107	Sox5_chr6|144781297|144782855	uRNA dPeak (163)
716	ENSMUSG00000064246	Chil1	2.58033	1.36755	1.77917e-20	1.16598e-19	chr1|134181430|134182637	12654	0.62	1.53688	3.72e-05	0.000142	Chil1_chr1|134181430|134182637	both up (829)
717	ENSMUSG00000030220	Arhgdib	2.56732	1.36027	3.72931e-76	8.90065e-75	chr6|136943545|136944345	11857	1.09	2.12874	5.77e-15	7.94e-14	Arhgdib_chr6|136943545|136944345	both up (829)
718	ENSMUSG00000030220	Arhgdib	2.56732	1.36027	3.72931e-76	8.90065e-75	chr6|136939508|136942186	11857	1.45	2.73208	3.59e-44	3.24e-42	Arhgdib_chr6|136939508|136942186	both up (829)
719	ENSMUSG00000030220	Arhgdib	2.56732	1.36027	3.72931e-76	8.90065e-75	chr6|136938293|136939237	11857	1.46	2.75108	8.11e-29	3.19e-27	Arhgdib_chr6|136938293|136939237	both up (829)
720	ENSMUSG00000055733	Nap1l3	2.5655	1.35924	2.60692e-20	1.69577e-19	chrX|122396749|122398018	54561	0.9	1.86607	2.01e-14	2.63e-13	Nap1l3_chrX|122396749|122398018	both up (829)
721	ENSMUSG00000022105	Rb1	2.56539	1.35918	7.40671e-52	1.15532e-50	chr14|73328220|73328478	19645	-0.59	-1.50525	0.00628	0.0146	Rb1_chr14|73328220|73328478	uRNA dPeak (163)
722	ENSMUSG00000036957	Lrfn3	2.55734	1.35464	8.13032e-33	8.32983e-32	chr7|30362811|30363605	233067	1.23	2.34567	6.54e-08	3.93e-07	Lrfn3_chr7|30362811|30363605	both up (829)
723	ENSMUSG00000001053	N4bp3	2.5451	1.34772	4.2805e-41	5.41038e-40	chr11|51648558|51651566	212706	0.54	1.45397	1.03e-07	6.02e-07	N4bp3_chr11|51648558|51651566	both up (829)
724	ENSMUSG00000024892	Pcx	2.54124	1.34553	6.65372e-40	8.21678e-39	chr19|4507835|4508707	18563	-0.62	-1.53688	0.0004	0.00124	Pcx_chr19|4507835|4508707	uRNA dPeak (163)
725	ENSMUSG00000024892	Pcx	2.54124	1.34553	6.65372e-40	8.21678e-39	chr19|4509511|4511867	18563	-0.26	-1.19748	0.0143	0.03	Pcx_chr19|4509511|4511867	uRNA dPeak (163)
726	ENSMUSG00000002257	Def6	2.53886	1.34418	1.39761e-64	2.7456e-63	chr17|28206912|28209038	23853	0.73	1.65864	2.98e-14	3.83e-13	Def6_chr17|28206912|28209038	both up (829)
727	ENSMUSG00000026463	Atp2b4	2.53577	1.34242	1.36178e-23	1.01549e-22	chr1|133799381|133802071	381290	2.65	6.27667	3.9e-136	9.03e-133	Atp2b4_chr1|133799381|133802071	both up (829)
728	ENSMUSG00000023068	Nus1	2.53251	1.34057	6.2836e-175	4.17046e-173	chr10|52420228|52421193	52014	0.57	1.48452	1.28e-07	7.4e-07	Nus1_chr10|52420228|52421193	both up (829)
729	ENSMUSG00000041020	Map7d2	2.5262	1.33697	8.26348e-63	1.57688e-61	chrX|159414416|159414731	78283	1.26	2.39496	0.000191	0.000632	Map7d2_chrX|159414416|159414731	both up (829)
730	ENSMUSG00000037225	Fgf2	2.52565	1.33666	3.46326e-70	7.54176e-69	chr3|37311522|37314216	14173	0.26	1.19748	0.0153	0.0318	Fgf2_chr3|37311522|37314216	both up (829)
731	ENSMUSG00000037784	Dzip1l	2.52416	1.3358	6.62289e-56	1.11108e-54	chr9|99628850|99632945	72507	0.43	1.34723	4.4e-05	0.000165	Dzip1l_chr9|99628850|99632945	both up (829)
732	ENSMUSG00000023032	Slc4a8	2.52212	1.33464	2.98051e-20	1.92974e-19	chr15|100764303|100765081	59033	1.19	2.28153	3.56e-16	5.47e-15	Slc4a8_chr15|100764303|100765081	both up (829)
733	ENSMUSG00000041153	Osgin2	2.51956	1.33317	9.89755e-118	4.05119e-116	chr4|16015645|16015948	209212	-0.67	-1.59107	0.00791	0.0179	Osgin2_chr4|16015645|16015948	uRNA dPeak (163)
734	ENSMUSG00000041153	Osgin2	2.51956	1.33317	9.89755e-118	4.05119e-116	chr4|16011732|16012323	209212	1.32	2.49666	5.17e-07	2.72e-06	Osgin2_chr4|16011732|16012323	both up (829)
735	ENSMUSG00000026077	Npas2	2.51375	1.32984	1.16315e-07	3.49511e-07	chr1|39192493|39194585	18143	0.3	1.23114	0.0186	0.0379	Npas2_chr1|39192493|39194585	both up (829)
736	ENSMUSG00000026077	Npas2	2.51375	1.32984	1.16315e-07	3.49511e-07	chr1|39196027|39197292	18143	0.88	1.84038	5.59e-13	6.3e-12	Npas2_chr1|39196027|39197292	both up (829)
737	ENSMUSG00000039239	Tgfb2	2.50987	1.32761	1.30947e-35	1.45624e-34	chr1|186703653|186704789	21808	0.75	1.68179	2.5e-06	1.17e-05	Tgfb2_chr1|186703653|186704789	both up (829)
738	ENSMUSG00000039239	Tgfb2	2.50987	1.32761	1.30947e-35	1.45624e-34	chr1|186702130|186703257	21808	0.83	1.77769	7.85e-07	4.01e-06	Tgfb2_chr1|186702130|186703257	both up (829)
739	ENSMUSG00000028248	Pnisr	2.5079	1.32648	2.56395e-45	3.5068e-44	chr4|21843642|21844686	66625	0.66	1.58008	6.05e-05	0.000221	Pnisr_chr4|21843642|21844686	both up (829)
740	ENSMUSG00000012126	Ubxn11	2.50151	1.3228	4.97002e-19	3.02284e-18	chr4|134104812|134105765	67586	-2.04	-4.11246	6.58e-32	3.1e-30	Ubxn11_chr4|134104812|134105765	uRNA dPeak (163)
741	ENSMUSG00000012126	Ubxn11	2.50151	1.3228	4.97002e-19	3.02284e-18	chr4|134102018|134103124	67586	0.25	1.18921	0.0137	0.0289	Ubxn11_chr4|134102018|134103124	both up (829)
742	ENSMUSG00000085637	1700048M11Rik	2.49934	1.32155	0.000534341	0.00107093	chr16|92313991|92315051	100503166	-0.46	-1.37554	0.00146	0.00396	1700048M11Rik_chr16|92313991|92315051	uRNA dPeak (163)
743	ENSMUSG00000072572	Slc39a2	2.48978	1.31602	0.00191315	0.0035283	chr14|51893205|51893717	214922	-1.38	-2.60268	2.52e-15	3.59e-14	Slc39a2_chr14|51893205|51893717	uRNA dPeak (163)
744	ENSMUSG00000072572	Slc39a2	2.48978	1.31602	0.00191315	0.0035283	chr14|51889870|51890193	214922	0.68	1.60214	0.0129	0.0274	Slc39a2_chr14|51889870|51890193	both up (829)
745	ENSMUSG00000046111	Cep295	2.48827	1.31514	1.50537e-76	3.61874e-75	chr9|15356621|15358343	319675	0.39	1.31039	0.000393	0.00122	Cep295_chr9|15356621|15358343	both up (829)
746	ENSMUSG00000032221	Mns1	2.48082	1.31082	5.69086e-45	7.74706e-44	chr9|72437804|72438969	17427	0.46	1.37554	2.89e-07	1.58e-06	Mns1_chr9|72437804|72438969	both up (829)
747	ENSMUSG00000025006	Sorbs1	2.47621	1.30814	1.67143e-38	1.99172e-37	chr19|40511875|40514302	20411	-0.26	-1.19748	0.00752	0.0171	Sorbs1_chr19|40511875|40514302	uRNA dPeak (163)
748	ENSMUSG00000039196	Orm1	2.47322	1.30639	0.000471642	0.000953068	chr4|63343277|63345021	18405	1.17	2.25012	1.46e-27	5.3e-26	Orm1_chr4|63343277|63345021	both up (829)
749	ENSMUSG00000028137	Celf3	2.47166	1.30548	0.00416408	0.00727982	chr3|94476394|94476744	78784	-0.59	-1.50525	0.0111	0.0241	Celf3_chr3|94476394|94476744	uRNA dPeak (163)
750	ENSMUSG00000056919	Cep162	2.46262	1.30019	1.75625e-35	1.94789e-34	chr9|87254589|87256151	382090	0.29	1.22264	0.00684	0.0157	Cep162_chr9|87254589|87256151	both up (829)
751	ENSMUSG00000070427	Il18bp	2.45442	1.29538	1.56915e-11	6.26418e-11	chr7|102017059|102017489	16068	-1.11	-2.15846	0.000107	0.000373	Il18bp_chr7|102017059|102017489	uRNA dPeak (163)
752	ENSMUSG00000022462	Slc38a2	2.45284	1.29445	3.79619e-60	6.91155e-59	chr15|96696234|96696827	67760	-0.7	-1.6245	0.000727	0.00212	Slc38a2_chr15|96696234|96696827	uRNA dPeak (163)
753	ENSMUSG00000034926	Dhcr24	2.44891	1.29214	2.26312e-56	3.82755e-55	chr4|106559666|106560102	74754	-1.36	-2.56685	0.000112	0.000389	Dhcr24_chr4|106559666|106560102	uRNA dPeak (163)
754	ENSMUSG00000034926	Dhcr24	2.44891	1.29214	2.26312e-56	3.82755e-55	chr4|106563954|106564492	74754	-0.66	-1.58008	0.000644	0.0019	Dhcr24_chr4|106563954|106564492	uRNA dPeak (163)
755	ENSMUSG00000034926	Dhcr24	2.44891	1.29214	2.26312e-56	3.82755e-55	chr4|106560519|106561797	74754	0.34	1.26576	0.00413	0.0101	Dhcr24_chr4|106560519|106561797	both up (829)
756	ENSMUSG00000024521	Pmaip1	2.44592	1.29038	1.68744e-09	5.86625e-09	chr18|66458399|66458679	58801	0.79	1.72907	0.0107	0.0234	Pmaip1_chr18|66458399|66458679	both up (829)
757	ENSMUSG00000043067	Dpy19l1	2.44478	1.28971	7.0149e-99	2.33256e-97	chr9|24500879|24504717	244745	0.37	1.29235	0.000259	0.000833	Dpy19l1_chr9|24500879|24504717	both up (829)
758	ENSMUSG00000049872	Calhm5	2.43966	1.28668	3.86631e-16	2.04213e-15	chr10|34094000|34097287	103511	-0.26	-1.19748	0.0148	0.0309	Calhm5_chr10|34094000|34097287	uRNA dPeak (163)
759	ENSMUSG00000026785	Pkn3	2.43921	1.28642	3.97313e-49	5.88865e-48	chr2|30077033|30079679	263803	0.72	1.64718	3.04e-14	3.91e-13	Pkn3_chr2|30077033|30079679	both up (829)
760	ENSMUSG00000026785	Pkn3	2.43921	1.28642	3.97313e-49	5.88865e-48	chr2|30076467|30076929	263803	0.91	1.87905	0.00167	0.00449	Pkn3_chr2|30076467|30076929	both up (829)
761	ENSMUSG00000063820	Arl9	2.43753	1.28542	0.00154835	0.00289625	chr5|77004087|77004373	384185	-0.93	-1.90528	2.03e-05	8.15e-05	Arl9_chr5|77004087|77004373	uRNA dPeak (163)
762	ENSMUSG00000097772	5430416N02Rik	2.43648	1.2848	3.15242e-25	2.51033e-24	chr5|100427323|100427680	100503199	0.7	1.6245	0.00022	0.000719	5430416N02Rik_chr5|100427323|100427680	both up (829)
763	ENSMUSG00000028300	C9orf72	2.43604	1.28454	1.06031e-143	5.53723e-142	chr4|35223270|35223470	73205	-0.71	-1.6358	0.0197	0.0398	C9orf72_chr4|35223270|35223470	uRNA dPeak (163)
764	ENSMUSG00000025978	Rftn2	2.43482	1.28381	6.15391e-23	4.46896e-22	chr1|55225316|55227276	74013	1.58	2.9897	7.64e-47	7.78e-45	Rftn2_chr1|55225316|55227276	both up (829)
765	ENSMUSG00000025978	Rftn2	2.43482	1.28381	6.15391e-23	4.46896e-22	chr1|55227401|55228856	74013	1.69	3.22657	1.86e-34	1.03e-32	Rftn2_chr1|55227401|55228856	both up (829)
766	ENSMUSG00000039087	Rreb1	2.43095	1.28152	2.04851e-40	2.56202e-39	chr13|37779808|37780103	68750	1.19	2.28153	1.65e-05	6.74e-05	Rreb1_chr13|37779808|37780103	both up (829)
767	ENSMUSG00000039087	Rreb1	2.43095	1.28152	2.04851e-40	2.56202e-39	chr13|37777127|37777900	68750	1.43	2.69447	1.82e-19	3.67e-18	Rreb1_chr13|37777127|37777900	both up (829)
768	ENSMUSG00000002900	Lamb1	2.4279	1.27971	2.21834e-17	1.24976e-16	chr12|31261913|31262334	16777	-1.64	-3.11666	1.85e-10	1.56e-09	Lamb1_chr12|31261913|31262334	uRNA dPeak (163)
769	ENSMUSG00000002900	Lamb1	2.4279	1.27971	2.21834e-17	1.24976e-16	chr12|31264665|31266502	16777	-0.23	-1.17283	0.0231	0.0457	Lamb1_chr12|31264665|31266502	uRNA dPeak (163)
770	ENSMUSG00000002900	Lamb1	2.4279	1.27971	2.21834e-17	1.24976e-16	chr12|31266644|31267712	16777	0.53	1.44393	0.00281	0.00712	Lamb1_chr12|31266644|31267712	both up (829)
771	ENSMUSG00000079429	Mroh2a	2.42727	1.27934	4.76667e-25	3.77594e-24	chr1|88224244|88224815	100040766	-2.22	-4.65893	1.02e-17	1.79e-16	Mroh2a_chr1|88224244|88224815	uRNA dPeak (163)
772	ENSMUSG00000032279	Idh3a	2.41757	1.27356	8.53809e-185	6.13086e-183	chr9|54585808|54587469	67834	0.38	1.30134	0.000142	0.000482	Idh3a_chr9|54585808|54587469	both up (829)
773	ENSMUSG00000041268	Dmxl2	2.41743	1.27348	1.1051e-22	7.96966e-22	chr9|54500915|54502588	235380	0.46	1.37554	1.43e-05	5.9e-05	Dmxl2_chr9|54500915|54502588	both up (829)
774	ENSMUSG00000032477	Cdc25a	2.41535	1.27223	4.04508e-58	7.07105e-57	chr9|109874968|109877618	12530	0.38	1.30134	7.92e-05	0.000283	Cdc25a_chr9|109874968|109877618	both up (829)
775	ENSMUSG00000032477	Cdc25a	2.41535	1.27223	4.04508e-58	7.07105e-57	chr9|109877769|109877938	12530	0.89	1.85318	0.0186	0.0378	Cdc25a_chr9|109877769|109877938	both up (829)
776	ENSMUSG00000030134	Rasgef1a	2.4134	1.27107	7.009e-05	0.000158258	chr6|118011290|118011700	70727	-0.95	-1.93187	0.00109	0.00305	Rasgef1a_chr6|118011290|118011700	uRNA dPeak (163)
777	ENSMUSG00000030134	Rasgef1a	2.4134	1.27107	7.009e-05	0.000158258	chr6|118008039|118008516	70727	0.64	1.55833	0.0251	0.0491	Rasgef1a_chr6|118008039|118008516	both up (829)
778	ENSMUSG00000035067	Xkr6	2.41289	1.27076	3.90367e-13	1.73139e-12	chr14|63605846|63607489	219149	1.36	2.56685	3.12e-28	1.18e-26	Xkr6_chr14|63605846|63607489	both up (829)
779	ENSMUSG00000024235	Map3k8	2.40102	1.26365	5.50319e-29	4.9879e-28	chr18|4350973|4355051	26410	0.7	1.6245	3.51e-15	4.93e-14	Map3k8_chr18|4350973|4355051	both up (829)
780	ENSMUSG00000032115	Hyou1	2.39934	1.26264	2.31006e-34	2.48279e-33	chr9|44378379|44380277	12282	0.36	1.28343	0.000152	0.000515	Hyou1_chr9|44378379|44380277	both up (829)
781	ENSMUSG00000049285	Mblac1	2.39602	1.26064	4.19022e-15	2.08559e-14	chr5|138193713|138195386	330216	1.26	2.39496	6.18e-29	2.45e-27	Mblac1_chr5|138193713|138195386	both up (829)
782	ENSMUSG00000001768	Rin2	2.39304	1.25885	1.11562e-88	3.20986e-87	chr2|145784967|145788035	74030	0.42	1.33793	0.000189	0.000626	Rin2_chr2|145784967|145788035	both up (829)
783	ENSMUSG00000001768	Rin2	2.39304	1.25885	1.11562e-88	3.20986e-87	chr2|145781652|145781960	74030	1.19	2.28153	1.08e-07	6.3e-07	Rin2_chr2|145781652|145781960	both up (829)
784	ENSMUSG00000031934	Panx1	2.38576	1.25445	5.35556e-105	1.91867e-103	chr9|15044317|15045951	55991	0.43	1.34723	0.00163	0.00439	Panx1_chr9|15044317|15045951	both up (829)
785	ENSMUSG00000058743	Kcnj14	2.37878	1.25022	0.000495754	0.000999851	chr7|45820748|45821976	211480	-2.33	-5.02805	2.49e-45	2.36e-43	Kcnj14_chr7|45820748|45821976	uRNA dPeak (163)
786	ENSMUSG00000032350	Gclc	2.36976	1.24474	1.05681e-110	4.0195e-109	chr9|77757222|77757679	14629	-0.73	-1.65864	0.00289	0.00731	Gclc_chr9|77757222|77757679	uRNA dPeak (163)
787	ENSMUSG00000034063	4930590J08Rik	2.3631	1.24068	0.000235716	0.000495933	chr6|91903531|91904724	381798	-0.29	-1.22264	0.00782	0.0177	4930590J08Rik_chr6|91903531|91904724	uRNA dPeak (163)
788	ENSMUSG00000026748	Plxdc2	2.35949	1.23847	1.90805e-52	3.01577e-51	chr2|16358964|16359327	67448	0.74	1.67018	0.0193	0.039	Plxdc2_chr2|16358964|16359327	both up (829)
789	ENSMUSG00000026748	Plxdc2	2.35949	1.23847	1.90805e-52	3.01577e-51	chr2|16352877|16353413	67448	1.08	2.11404	3.99e-16	6.09e-15	Plxdc2_chr2|16352877|16353413	both up (829)
790	ENSMUSG00000026748	Plxdc2	2.35949	1.23847	1.90805e-52	3.01577e-51	chr2|16355577|16358228	67448	1.52	2.86791	1.13e-32	5.6e-31	Plxdc2_chr2|16355577|16358228	both up (829)
791	ENSMUSG00000063632	Sox11	2.3579	1.2375	5.43397e-06	1.38353e-05	chr12|27341901|27343558	20666	0.67	1.59107	1.2e-09	9.19e-09	Sox11_chr12|27341901|27343558	both up (829)
792	ENSMUSG00000026490	Cdc42bpa	2.3563	1.23652	1.31844e-28	1.17769e-27	chr1|179960865|179962126	226751	0.29	1.22264	0.0115	0.0249	Cdc42bpa_chr1|179960865|179962126	both up (829)
793	ENSMUSG00000030494	Rhpn2	2.35417	1.23522	0.000354299	0.000729034	chr7|35333192|35335071	52428	0.34	1.26576	0.000626	0.00185	Rhpn2_chr7|35333192|35335071	both up (829)
794	ENSMUSG00000035941	Ibtk	2.3537	1.23493	8.39299e-62	1.57277e-60	chr9|85748349|85750637	108837	0.5	1.41421	2.51e-06	1.18e-05	Ibtk_chr9|85748349|85750637	both up (829)
795	ENSMUSG00000006958	Chrd	2.35283	1.2344	1.16376e-24	9.10189e-24	chr16|20731531|20734227	12667	0.56	1.47427	1.08e-07	6.29e-07	Chrd_chr16|20731531|20734227	both up (829)
796	ENSMUSG00000039200	Atf7ip2	2.35245	1.23417	4.77533e-05	0.000109894	chr16|10192319|10193358	75329	1.04	2.05623	8.23e-17	1.33e-15	Atf7ip2_chr16|10192319|10193358	both up (829)
797	ENSMUSG00000043923	Ccdc84	2.35208	1.23394	2.62738e-37	3.05226e-36	chr9|44417198|44418916	382073	0.24	1.18099	0.0213	0.0426	Ccdc84_chr9|44417198|44418916	both up (829)
798	ENSMUSG00000043923	Ccdc84	2.35208	1.23394	2.62738e-37	3.05226e-36	chr9|44419045|44419355	382073	1.45	2.73208	1.45e-05	5.95e-05	Ccdc84_chr9|44419045|44419355	both up (829)
799	ENSMUSG00000028403	Zdhhc21	2.34258	1.2281	9.59273e-130	4.40235e-128	chr4|82858803|82860082	68268	0.64	1.55833	3.03e-08	1.91e-07	Zdhhc21_chr4|82858803|82860082	both up (829)
800	ENSMUSG00000027489	Necab3	2.33914	1.22598	4.21867e-19	2.57525e-18	chr2|154560704|154561216	56846	-1.89	-3.70635	5.85e-12	5.88e-11	Necab3_chr2|154560704|154561216	uRNA dPeak (163)
801	ENSMUSG00000027489	Necab3	2.33914	1.22598	4.21867e-19	2.57525e-18	chr2|154554562|154557658	56846	-1.66	-3.16017	4.72e-64	1.01e-61	Necab3_chr2|154554562|154557658	uRNA dPeak (163)
802	ENSMUSG00000085355	3010003L21Rik	2.33542	1.22368	0.00341821	0.00604822	chr6|148944341|148947282	109163	-0.22	-1.16473	0.0181	0.0369	3010003L21Rik_chr6|148944341|148947282	uRNA dPeak (163)
803	ENSMUSG00000032311	Nrg4	2.3338	1.22268	1.64613e-05	3.98299e-05	chr9|55326301|55327599	83961	0.42	1.33793	0.000759	0.00221	Nrg4_chr9|55326301|55327599	both up (829)
804	ENSMUSG00000033721	Vav3	2.33084	1.22085	2.47477e-24	1.91043e-23	chr3|109339791|109341217	57257	0.47	1.38511	6.62e-06	2.89e-05	Vav3_chr3|109339791|109341217	both up (829)
805	ENSMUSG00000031503	Col4a2	2.3191	1.21356	8.00916e-12	3.26461e-11	chr8|11309536|11314939	12827	0.27	1.20581	0.00754	0.0171	Col4a2_chr8|11309536|11314939	both up (829)
806	ENSMUSG00000041688	Amot	2.31773	1.21271	3.30753e-156	1.88055e-154	chrX|145504338|145506524	27494	-1.22	-2.32947	1.66e-36	1.02e-34	Amot_chrX|145504338|145506524	uRNA dPeak (163)
807	ENSMUSG00000073968	Trim68	2.31455	1.21073	2.84658e-32	2.87053e-31	chr7|102686779|102688011	101700	0.85	1.8025	4.36e-12	4.45e-11	Trim68_chr7|102686779|102688011	both up (829)
808	ENSMUSG00000024901	Peli3	2.30964	1.20767	2.00551e-13	9.06888e-13	chr19|4945277|4945743	240518	0.88	1.84038	3.93e-05	0.000149	Peli3_chr19|4945277|4945743	both up (829)
809	ENSMUSG00000019861	Gopc	2.30495	1.20474	1.80307e-62	3.41045e-61	chr10|52381092|52384375	94221	0.3	1.23114	0.00742	0.0169	Gopc_chr10|52381092|52384375	both up (829)
810	ENSMUSG00000019861	Gopc	2.30495	1.20474	1.80307e-62	3.41045e-61	chr10|52384746|52385741	94221	0.65	1.56917	0.000304	0.000964	Gopc_chr10|52384746|52385741	both up (829)
811	ENSMUSG00000022802	Lmln	2.30493	1.20472	4.78895e-46	6.62617e-45	chr16|33060268|33060620	239833	1.04	2.05623	0.000187	0.00062	Lmln_chr16|33060268|33060620	both up (829)
812	ENSMUSG00000032342	Mto1	2.29813	1.20046	8.06997e-49	1.19077e-47	chr9|78447213|78449281	68291	0.28	1.21419	0.0243	0.0478	Mto1_chr9|78447213|78449281	both up (829)
813	ENSMUSG00000037266	Rsrp1	2.29118	1.19609	3.20991e-19	1.97394e-18	chr4|134920625|134921157	27981	0.53	1.44393	0.0052	0.0123	Rsrp1_chr4|134920625|134921157	both up (829)
814	ENSMUSG00000074622	Mafb	2.28582	1.19271	4.30159e-06	1.10399e-05	chr2|160366433|160368316	16658	1.59	3.01049	2.07e-47	2.17e-45	Mafb_chr2|160366433|160368316	both up (829)
815	ENSMUSG00000036478	Btg1	2.27657	1.18686	2.23897e-250	2.55473e-248	chr10|96615923|96618961	12226	-0.44	-1.3566	6.17e-06	2.71e-05	Btg1_chr10|96615923|96618961	uRNA dPeak (163)
816	ENSMUSG00000029547	Ints1	2.27397	1.18522	1.84376e-16	9.91453e-16	chr5|139774387|139776466	68510	0.51	1.42405	6.38e-07	3.31e-06	Ints1_chr5|139774387|139776466	both up (829)
817	ENSMUSG00000027395	Polr1b	2.27267	1.18439	2.56991e-28	2.26759e-27	chr2|129100696|129101653	20017	0.35	1.27456	0.000504	0.00152	Polr1b_chr2|129100696|129101653	both up (829)
818	ENSMUSG00000044022	Pcdhb21	2.26795	1.18139	2.64032e-23	1.94969e-22	chr18|37513494|37514093	93892	0.76	1.69349	7.25e-05	0.000261	Pcdhb21_chr18|37513494|37514093	both up (829)
819	ENSMUSG00000033526	Ppip5k1	2.26656	1.18051	4.87835e-32	4.8898e-31	chr2|121354337|121355783	327655	0.37	1.29235	0.00155	0.0042	Ppip5k1_chr2|121354337|121355783	both up (829)
820	ENSMUSG00000041930	Fam222a	2.26416	1.17898	1.34025e-11	5.37488e-11	chr5|114566829|114568523	433940	0.47	1.38511	2.41e-06	1.14e-05	Fam222a_chr5|114566829|114568523	both up (829)
821	ENSMUSG00000033453	Adamts15	2.26121	1.1771	0.000765181	0.00149931	chr9|30922350|30922897	235130	1.71	3.27161	5.25e-10	4.19e-09	Adamts15_chr9|30922350|30922897	both up (829)
822	ENSMUSG00000029576	Radil	2.26031	1.17652	1.11132e-21	7.69795e-21	chr5|142552018|142552382	231858	0.62	1.53688	0.0219	0.0436	Radil_chr5|142552018|142552382	both up (829)
823	ENSMUSG00000029576	Radil	2.26031	1.17652	1.11132e-21	7.69795e-21	chr5|142548631|142551914	231858	0.75	1.68179	1.4e-14	1.86e-13	Radil_chr5|142548631|142551914	both up (829)
824	ENSMUSG00000092341	Malat1	2.25963	1.17609	1.13056e-10	4.2951e-10	chr19|5791461|5805504	72289	-0.56	-1.47427	1.55e-09	1.16e-08	Malat1_chr19|5791461|5805504	uRNA dPeak (163)
825	ENSMUSG00000027387	Zc3h8	2.25604	1.17379	1.0749e-34	1.16429e-33	chr2|128942522|128944430	57432	0.44	1.3566	6.5e-06	2.85e-05	Zc3h8_chr2|128942522|128944430	both up (829)
826	ENSMUSG00000028382	Ptbp3	2.25409	1.17254	3.69409e-41	4.67628e-40	chr4|59548067|59550069	230257	0.62	1.53688	2.85e-11	2.64e-10	Ptbp3_chr4|59548067|59550069	both up (829)
827	ENSMUSG00000028382	Ptbp3	2.25409	1.17254	3.69409e-41	4.67628e-40	chr4|59546983|59547933	230257	0.63	1.54756	0.000477	0.00145	Ptbp3_chr4|59546983|59547933	both up (829)
828	ENSMUSG00000028382	Ptbp3	2.25409	1.17254	3.69409e-41	4.67628e-40	chr4|59551967|59552478	230257	1.44	2.71321	1.47e-18	2.76e-17	Ptbp3_chr4|59551967|59552478	both up (829)
829	ENSMUSG00000044350	Lacc1	2.25349	1.17216	5.59947e-80	1.4155e-78	chr14|77037363|77038371	210808	0.45	1.36604	0.00246	0.00633	Lacc1_chr14|77037363|77038371	both up (829)
830	ENSMUSG00000082286	Pisd-ps1	2.25063	1.17033	4.76212e-15	2.36108e-14	chr11|3127530|3127702	236604	-0.85	-1.8025	0.00633	0.0147	Pisd-ps1_chr11|3127530|3127702	uRNA dPeak (163)
831	ENSMUSG00000030031	Kbtbd8	2.24261	1.16518	2.86001e-19	1.76397e-18	chr6|95116950|95118629	243574	0.27	1.20581	0.00805	0.0182	Kbtbd8_chr6|95116950|95118629	both up (829)
832	ENSMUSG00000079685	Ulbp1	2.23783	1.1621	1.52974e-205	1.3136e-203	chr10|7472947|7473983	77777	0.49	1.40444	4.92e-07	2.6e-06	Ulbp1_chr10|7472947|7473983	both up (829)
833	ENSMUSG00000021597	Slf1	2.23684	1.16146	1.05547e-52	1.67617e-51	chr13|77134766|77135978	105377	0.73	1.65864	1.06e-12	1.16e-11	Slf1_chr13|77134766|77135978	both up (829)
834	ENSMUSG00000033004	Mycbp2	2.23546	1.16057	1.02294e-34	1.10873e-33	chr14|103345427|103347580	105689	0.3	1.23114	0.00478	0.0114	Mycbp2_chr14|103345427|103347580	both up (829)
835	ENSMUSG00000033004	Mycbp2	2.23546	1.16057	1.02294e-34	1.10873e-33	chr14|103349261|103350422	105689	1.48	2.78949	3.07e-29	1.24e-27	Mycbp2_chr14|103349261|103350422	both up (829)
836	ENSMUSG00000027313	Chac1	2.23534	1.1605	5.95818e-09	1.98634e-08	chr2|119350139|119351719	69065	1.31	2.47942	6.52e-28	2.42e-26	Chac1_chr2|119350139|119351719	both up (829)
837	ENSMUSG00000023411	Nfatc4	2.23299	1.15898	3.33491e-20	2.15251e-19	chr14|55821983|55824634	73181	1.43	2.69447	6.94e-50	8.28e-48	Nfatc4_chr14|55821983|55824634	both up (829)
838	ENSMUSG00000063727	Tnfrsf11b	2.22957	1.15677	2.72219e-57	4.67998e-56	chr15|54279018|54279454	18383	0.67	1.59107	0.000208	0.000681	Tnfrsf11b_chr15|54279018|54279454	both up (829)
839	ENSMUSG00000034795	Ccdc122	2.22692	1.15505	8.34413e-15	4.08598e-14	chr14|77036105|77037182	108811	1	2	3.62e-18	6.6e-17	Ccdc122_chr14|77036105|77037182	both up (829)
840	ENSMUSG00000038930	Rccd1	2.22597	1.15443	1.76745e-41	2.24934e-40	chr7|80325035|80325758	269955	-0.37	-1.29235	0.0193	0.039	Rccd1_chr7|80325035|80325758	uRNA dPeak (163)
841	ENSMUSG00000039648	Kyat1	2.21876	1.14976	8.04034e-133	3.80523e-131	chr2|30203409|30203820	70266	0.7	1.6245	0.00523	0.0124	Kyat1_chr2|30203409|30203820	both up (829)
842	ENSMUSG00000028028	Alpk1	2.21804	1.14929	1.46017e-23	1.08739e-22	chr3|127779652|127780890	71481	0.87	1.82766	9.41e-17	1.51e-15	Alpk1_chr3|127779652|127780890	both up (829)
843	ENSMUSG00000039230	Tbcd	2.21783	1.14915	1.93955e-37	2.25951e-36	chr11|121451199|121452899	108903	0.84	1.79005	1.83e-13	2.17e-12	Tbcd_chr11|121451199|121452899	both up (829)
844	ENSMUSG00000106799	Gm20756	2.21481	1.14718	1.39911e-14	6.76567e-14	chr6|25930952|25932074	626904	1.14	2.20381	1.5e-20	3.3e-19	Gm20756_chr6|25930952|25932074	both up (829)
845	ENSMUSG00000064247	Plcxd1	2.21337	1.14624	0.000295803	0.000615041	chr5|110102021|110102237	403178	-0.77	-1.70527	0.025	0.0488	Plcxd1_chr5|110102021|110102237	uRNA dPeak (163)
846	ENSMUSG00000038683	Pak1ip1	2.21259	1.14573	4.41828e-32	4.43131e-31	chr13|40999904|41001945	68083	0.65	1.56917	1.34e-07	7.7e-07	Pak1ip1_chr13|40999904|41001945	both up (829)
847	ENSMUSG00000024053	Emilin2	2.21239	1.1456	8.07255e-17	4.43515e-16	chr17|71310408|71311238	246707	0.84	1.79005	3.63e-10	2.95e-09	Emilin2_chr17|71310408|71311238	both up (829)
848	ENSMUSG00000024053	Emilin2	2.21239	1.1456	8.07255e-17	4.43515e-16	chr17|71311710|71312226	246707	1.57	2.96905	4e-09	2.84e-08	Emilin2_chr17|71311710|71312226	both up (829)
849	ENSMUSG00000040280	Ndufa4l2	2.19453	1.13391	2.78544e-59	4.97349e-58	chr10|127510821|127514082	407790	-0.4	-1.31951	1.23e-05	5.12e-05	Ndufa4l2_chr10|127510821|127514082	uRNA dPeak (163)
850	ENSMUSG00000031155	Pim2	2.19088	1.13151	8.85809e-17	4.85418e-16	chrX|7878017|7878478	18715	-2.03	-4.08405	2.09e-15	3e-14	Pim2_chrX|7878017|7878478	uRNA dPeak (163)
851	ENSMUSG00000031155	Pim2	2.19088	1.13151	8.85809e-17	4.85418e-16	chrX|7879706|7880238	18715	-0.93	-1.90528	1.96e-08	1.27e-07	Pim2_chrX|7879706|7880238	uRNA dPeak (163)
852	ENSMUSG00000027298	Tyro3	2.18192	1.1256	3.82207e-57	6.55736e-56	chr2|119798068|119801482	22174	0.64	1.55833	8.52e-10	6.63e-09	Tyro3_chr2|119798068|119801482	both up (829)
853	ENSMUSG00000072244	Trim6	2.17993	1.12429	9.0196e-14	4.16341e-13	chr7|104218653|104219616	94088	1.06	2.08493	3.6e-13	4.14e-12	Trim6_chr7|104218653|104219616	both up (829)
854	ENSMUSG00000051517	Arhgef39	2.17954	1.12402	2.38737e-29	2.19246e-28	chr4|43508037|43509177	230098	-0.62	-1.53688	0.0012	0.00334	Arhgef39_chr4|43508037|43509177	uRNA dPeak (163)
855	ENSMUSG00000036093	Arl5a	2.1778	1.12287	4.83499e-53	7.71514e-52	chr2|52426594|52426955	75423	0.82	1.76541	0.000548	0.00164	Arl5a_chr2|52426594|52426955	both up (829)
856	ENSMUSG00000036093	Arl5a	2.1778	1.12287	4.83499e-53	7.71514e-52	chr2|52425877|52426447	75423	1.15	2.21914	2.41e-10	2.01e-09	Arl5a_chr2|52425877|52426447	both up (829)
857	ENSMUSG00000078651	Aoc2	2.17273	1.11951	5.12941e-22	3.60248e-21	chr11|101323499|101324156	237940	-0.42	-1.33793	0.011	0.0239	Aoc2_chr11|101323499|101324156	uRNA dPeak (163)
858	ENSMUSG00000078651	Aoc2	2.17273	1.11951	5.12941e-22	3.60248e-21	chr11|101327114|101327746	237940	0.65	1.56917	2.6e-06	1.22e-05	Aoc2_chr11|101327114|101327746	both up (829)
859	ENSMUSG00000022893	Adamts1	2.17174	1.11885	1.50507e-29	1.39527e-28	chr16|85798918|85804686	11504	-0.49	-1.40444	6.18e-07	3.21e-06	Adamts1_chr16|85798918|85804686	uRNA dPeak (163)
860	ENSMUSG00000030330	Ing4	2.17001	1.1177	8.66733e-05	0.000193188	chr6|125041079|125041485	28019	0.54	1.45397	0.00394	0.00964	Ing4_chr6|125041079|125041485	both up (829)
861	ENSMUSG00000028431	Elp1	2.16957	1.11741	1.42981e-24	1.11356e-23	chr4|56801634|56803217	230233	0.36	1.28343	9.68e-05	0.00034	Elp1_chr4|56801634|56803217	both up (829)
862	ENSMUSG00000048279	Sacs	2.16753	1.11605	1.78455e-27	1.53876e-26	chr14|61137451|61137817	50720	-1.26	-2.39496	5.98e-05	0.000219	Sacs_chr14|61137451|61137817	uRNA dPeak (163)
863	ENSMUSG00000029438	Bcl7a	2.16522	1.11451	1.16674e-34	1.25967e-33	chr5|123343643|123346955	77045	0.34	1.26576	0.000509	0.00154	Bcl7a_chr5|123343643|123346955	both up (829)
864	ENSMUSG00000054321	Taf4b	2.16441	1.11398	2.35232e-42	3.05911e-41	chr18|14782431|14784270	72504	0.43	1.34723	4.74e-05	0.000177	Taf4b_chr18|14782431|14784270	both up (829)
865	ENSMUSG00000021559	Dapk1	2.16282	1.11291	4.46725e-07	1.2704e-06	chr13|60601727|60602247	69635	1.45	2.73208	2.8e-05	0.00011	Dapk1_chr13|60601727|60602247	both up (829)
866	ENSMUSG00000032316	Clk3	2.16272	1.11285	1.0999e-54	1.81598e-53	chr9|57761884|57766847	102414	0.45	1.36604	4.55e-06	2.05e-05	Clk3_chr9|57761884|57766847	both up (829)
867	ENSMUSG00000035828	Pim3	2.16189	1.1123	7.45271e-51	1.1464e-49	chr15|88857406|88859858	223775	-0.65	-1.56917	3.65e-05	0.00014	Pim3_chr15|88857406|88859858	uRNA dPeak (163)
868	ENSMUSG00000035828	Pim3	2.16189	1.1123	7.45271e-51	1.1464e-49	chr15|88861137|88865299	223775	-0.38	-1.30134	0.000347	0.00109	Pim3_chr15|88861137|88865299	uRNA dPeak (163)
869	ENSMUSG00000027878	Notch2	2.15693	1.10898	4.52392e-23	3.30254e-22	chr3|98015656|98015957	18129	1.03	2.04202	0.00171	0.00457	Notch2_chr3|98015656|98015957	both up (829)
870	ENSMUSG00000039934	Gsap	2.15636	1.1086	1.53713e-31	1.51431e-30	chr5|21185614|21187175	212167	1.24	2.36199	6.88e-33	3.46e-31	Gsap_chr5|21185614|21187175	both up (829)
871	ENSMUSG00000039934	Gsap	2.15636	1.1086	1.53713e-31	1.51431e-30	chr5|21187782|21190026	212167	1.39	2.62079	3.79e-36	2.3e-34	Gsap_chr5|21187782|21190026	both up (829)
872	ENSMUSG00000042041	2010003K11Rik	2.15424	1.10718	7.64133e-06	1.91597e-05	chr19|4496612|4499624	69861	-0.41	-1.32869	8.3e-06	3.57e-05	2010003K11Rik_chr19|4496612|4499624	uRNA dPeak (163)
873	ENSMUSG00000037572	Wdhd1	2.15401	1.10703	1.15132e-34	1.24464e-33	chr14|47275361|47277824	218973	0.26	1.19748	0.0124	0.0265	Wdhd1_chr14|47275361|47277824	both up (829)
874	ENSMUSG00000003134	Tbc1d8	2.1533	1.10655	7.06641e-30	6.61716e-29	chr1|39478012|39479221	54610	0.57	1.48452	7.76e-10	6.07e-09	Tbc1d8_chr1|39478012|39479221	both up (829)
875	ENSMUSG00000041624	Gucy1a2	2.15292	1.10629	3.23695e-15	1.61886e-14	chr9|3531388|3533609	234889	0.7	1.6245	1.86e-15	2.68e-14	Gucy1a2_chr9|3531388|3533609	both up (829)
876	ENSMUSG00000041624	Gucy1a2	2.15292	1.10629	3.23695e-15	1.61886e-14	chr9|3533807|3534227	234889	0.75	1.68179	0.0206	0.0413	Gucy1a2_chr9|3533807|3534227	both up (829)
877	ENSMUSG00000105987	AI506816	2.15233	1.1059	7.49113e-14	3.47521e-13	chr5|23711738|23712015	433855	0.47	1.38511	0.0159	0.0329	AI506816_chr5|23711738|23712015	both up (829)
878	ENSMUSG00000105987	AI506816	2.15233	1.1059	7.49113e-14	3.47521e-13	chr5|23712617|23713218	433855	0.48	1.39474	0.000118	0.000407	AI506816_chr5|23712617|23713218	both up (829)
879	ENSMUSG00000105987	AI506816	2.15233	1.1059	7.49113e-14	3.47521e-13	chr5|23713652|23714249	433855	0.67	1.59107	0.000911	0.0026	AI506816_chr5|23713652|23714249	both up (829)
880	ENSMUSG00000047307	Pcdhb13	2.15033	1.10456	0.00180376	0.00334185	chr18|37442049|37442440	93884	1.26	2.39496	8.15e-07	4.16e-06	Pcdhb13_chr18|37442049|37442440	both up (829)
881	ENSMUSG00000028078	Dclk2	2.14411	1.10038	8.22845e-23	5.95214e-22	chr3|86919641|86921147	70762	-0.37	-1.29235	0.000175	0.000583	Dclk2_chr3|86919641|86921147	uRNA dPeak (163)
882	ENSMUSG00000020863	Luc7l3	2.13275	1.09271	1.0993e-76	2.64642e-75	chr11|94322973|94324166	67684	0.37	1.29235	0.00602	0.014	Luc7l3_chr11|94322973|94324166	both up (829)
883	ENSMUSG00000037568	Vash2	2.13139	1.09179	1.58648e-30	1.5111e-29	chr1|190976805|190979867	226841	0.47	1.38511	9.18e-06	3.91e-05	Vash2_chr1|190976805|190979867	both up (829)
884	ENSMUSG00000074284	Gm10658	2.12756	1.0892	4.42337e-08	1.37711e-07	chr9|57070759|57077815	100038566	0.24	1.18099	0.0216	0.0431	Gm10658_chr9|57070759|57077815	both up (829)
885	ENSMUSG00000034997	Htr2a	2.12301	1.08611	3.52368e-08	1.10631e-07	chr14|74640497|74643979	15558	0.67	1.59107	2.22e-10	1.85e-09	Htr2a_chr14|74640497|74643979	both up (829)
886	ENSMUSG00000026034	Clk1	2.12197	1.08541	6.5889e-25	5.19226e-24	chr1|58425821|58426190	12747	1.15	2.21914	3.48e-08	2.18e-07	Clk1_chr1|58425821|58426190	both up (829)
887	ENSMUSG00000024378	Stard4	2.12178	1.08528	2.72355e-143	1.41786e-141	chr18|33213256|33214566	170459	0.28	1.21419	0.00606	0.0141	Stard4_chr18|33213256|33214566	both up (829)
888	ENSMUSG00000024378	Stard4	2.12178	1.08528	2.72355e-143	1.41786e-141	chr18|33212736|33213124	170459	1.26	2.39496	5.06e-06	2.26e-05	Stard4_chr18|33212736|33213124	both up (829)
889	ENSMUSG00000085049	Parvaos	2.11916	1.0835	1.6998e-05	4.10688e-05	chr7|112533527|112534490	102636183	0.73	1.65864	4.65e-07	2.47e-06	Parvaos_chr7|112533527|112534490	both up (829)
890	ENSMUSG00000085049	Parvaos	2.11916	1.0835	1.6998e-05	4.10688e-05	chr7|112535199|112535965	102636183	1.81	3.50642	1.31e-21	3.14e-20	Parvaos_chr7|112535199|112535965	both up (829)
891	ENSMUSG00000035441	Myo1d	2.11848	1.08303	8.08933e-16	4.19814e-15	chr11|80778793|80782048	338367	0.39	1.31039	4.57e-05	0.000171	Myo1d_chr11|80778793|80782048	both up (829)
892	ENSMUSG00000035441	Myo1d	2.11848	1.08303	8.08933e-16	4.19814e-15	chr11|80777773|80778537	338367	1.16	2.23457	7.91e-10	6.18e-09	Myo1d_chr11|80777773|80778537	both up (829)
893	ENSMUSG00000031508	Ankrd10	2.11645	1.08165	1.13634e-29	1.05578e-28	chr8|11637365|11638047	102334	0.62	1.53688	0.000227	0.000739	Ankrd10_chr8|11637365|11638047	both up (829)
894	ENSMUSG00000027134	Lpcat4	2.11442	1.08026	1.816e-97	5.94355e-96	chr2|112238878|112241099	99010	0.41	1.32869	5.01e-05	0.000186	Lpcat4_chr2|112238878|112241099	both up (829)
895	ENSMUSG00000036745	Ttll7	2.11198	1.07859	3.16176e-13	1.41098e-12	chr3|146851780|146852975	70892	0.91	1.87905	1.14e-16	1.83e-15	Ttll7_chr3|146851780|146852975	both up (829)
896	ENSMUSG00000037949	Ano10	2.11089	1.07785	1.17617e-27	1.02051e-26	chr9|122295310|122295797	102566	0.78	1.71713	0.000926	0.00264	Ano10_chr9|122295310|122295797	both up (829)
897	ENSMUSG00000037949	Ano10	2.11089	1.07785	1.17617e-27	1.02051e-26	chr9|122289691|122291473	102566	1.66	3.16017	3.59e-52	4.76e-50	Ano10_chr9|122289691|122291473	both up (829)
898	ENSMUSG00000006586	Runx1t1	2.11062	1.07767	5.69217e-08	1.75897e-07	chr4|13742705|13743979	12395	0.98	1.97247	1.39e-17	2.4e-16	Runx1t1_chr4|13742705|13743979	both up (829)
899	ENSMUSG00000006586	Runx1t1	2.11062	1.07767	5.69217e-08	1.75897e-07	chr4|13744081|13745048	12395	1.2	2.2974	9.45e-08	5.56e-07	Runx1t1_chr4|13744081|13745048	both up (829)
900	ENSMUSG00000034161	Scx	2.10754	1.07556	3.43609e-06	8.88849e-06	chr15|76460458|76469097	20289	-0.64	-1.55833	4.18e-11	3.8e-10	Scx_chr15|76460458|76469097	uRNA dPeak (163)
901	ENSMUSG00000034161	Scx	2.10754	1.07556	3.43609e-06	8.88849e-06	chr15|76456059|76457651	20289	0.45	1.36604	0.000246	0.000795	Scx_chr15|76456059|76457651	both up (829)
902	ENSMUSG00000025665	Rps6ka6	2.10585	1.07441	1.57476e-24	1.22417e-23	chrX|111534693|111535401	67071	-1.44	-2.71321	0.000156	0.000527	Rps6ka6_chrX|111534693|111535401	uRNA dPeak (163)
903	ENSMUSG00000037752	Xkr8	2.10439	1.0734	1.50086e-25	1.20554e-24	chr4|132731571|132733007	381560	1.48	2.78949	1.46e-45	1.4e-43	Xkr8_chr4|132731571|132733007	both up (829)
904	ENSMUSG00000020642	Rnf144a	2.10352	1.0728	1.87771e-14	9.00945e-14	chr12|26415032|26415446	108089	0.67	1.59107	0.00502	0.0119	Rnf144a_chr12|26415032|26415446	both up (829)
905	ENSMUSG00000066026	Dhrs3	2.10321	1.07259	6.26186e-45	8.50174e-44	chr4|144890340|144895066	20148	0.64	1.55833	1.1e-13	1.33e-12	Dhrs3_chr4|144890340|144895066	both up (829)
906	ENSMUSG00000066026	Dhrs3	2.10321	1.07259	6.26186e-45	8.50174e-44	chr4|144889496|144890187	20148	1.78	3.43426	1.99e-20	4.34e-19	Dhrs3_chr4|144889496|144890187	both up (829)
907	ENSMUSG00000085084	4930570G19Rik	2.10221	1.07191	2.35536e-17	1.32471e-16	chr3|156559971|156563716	329782	0.34	1.26576	0.00038	0.00118	4930570G19Rik_chr3|156559971|156563716	both up (829)
908	ENSMUSG00000079076	Gm3086	2.09898	1.06969	0.00211743	0.00387544	chr12|69962558|69962914	100040999	-0.62	-1.53688	0.0114	0.0247	Gm3086_chr12|69962558|69962914	uRNA dPeak (163)
909	ENSMUSG00000032567	Aste1	2.09851	1.06937	5.02908e-31	4.8709e-30	chr9|105393377|105393686	66595	-0.82	-1.76541	0.000279	0.00089	Aste1_chr9|105393377|105393686	uRNA dPeak (163)
910	ENSMUSG00000021596	Mctp1	2.09691	1.06826	4.4304e-06	1.13565e-05	chr13|76383833|76385090	78771	1.01	2.01391	9.56e-16	1.41e-14	Mctp1_chr13|76383833|76385090	both up (829)
911	ENSMUSG00000044534	Ackr2	2.09669	1.06812	6.9458e-05	0.000156913	chr9|121896671|121897457	59289	0.51	1.42405	0.000477	0.00145	Ackr2_chr9|121896671|121897457	both up (829)
912	ENSMUSG00000044534	Ackr2	2.09669	1.06812	6.9458e-05	0.000156913	chr9|121901101|121902829	59289	1.44	2.71321	5.58e-32	2.65e-30	Ackr2_chr9|121901101|121902829	both up (829)
913	ENSMUSG00000100005	B130024G19Rik	2.09587	1.06755	2.35726e-08	7.49421e-08	chr7|70356967|70363159	434198	-0.3	-1.23114	0.00525	0.0124	B130024G19Rik_chr7|70356967|70363159	uRNA dPeak (163)
914	ENSMUSG00000015474	Ppt2	2.0915	1.06454	2.98724e-66	6.06884e-65	chr17|34626381|34628886	54397	1	2	1.3e-18	2.46e-17	Ppt2_chr17|34626381|34628886	both up (829)
915	ENSMUSG00000020901	Pik3r5	2.08897	1.06279	0.00248916	0.00450279	chr11|68431822|68432904	320207	1.51	2.8481	1.15e-31	5.34e-30	Pik3r5_chr11|68431822|68432904	both up (829)
916	ENSMUSG00000005952	Trpv1	2.08594	1.0607	8.04108e-05	0.000180194	chr11|73235953|73237365	193034	-1.26	-2.39496	8.99e-21	2.01e-19	Trpv1_chr11|73235953|73237365	uRNA dPeak (163)
917	ENSMUSG00000005952	Trpv1	2.08594	1.0607	8.04108e-05	0.000180194	chr11|73232601|73233188	193034	-0.75	-1.68179	0.00207	0.00544	Trpv1_chr11|73232601|73233188	uRNA dPeak (163)
918	ENSMUSG00000046532	Ar	2.08442	1.05965	1.74094e-16	9.38285e-16	chrX|98148253|98149379	11835	-0.94	-1.91853	2.19e-13	2.58e-12	Ar_chrX|98148253|98149379	uRNA dPeak (163)
919	ENSMUSG00000046532	Ar	2.08442	1.05965	1.74094e-16	9.38285e-16	chrX|98149518|98150927	11835	-0.46	-1.37554	0.000497	0.0015	Ar_chrX|98149518|98150927	uRNA dPeak (163)
920	ENSMUSG00000034906	Ncaph	2.07986	1.05648	2.07203e-26	1.72849e-25	chr2|127135288|127135695	215387	1.05	2.07053	1.16e-07	6.72e-07	Ncaph_chr2|127135288|127135695	both up (829)
921	ENSMUSG00000032607	Amt	2.07959	1.0563	4.37846e-12	1.81174e-11	chr9|108296390|108296633	434437	-0.92	-1.89212	0.00137	0.00375	Amt_chr9|108296390|108296633	uRNA dPeak (163)
922	ENSMUSG00000022723	Crybg3	2.07701	1.05451	7.12273e-40	8.78945e-39	chr16|59599348|59599781	224273	0.98	1.97247	0.000275	0.000879	Crybg3_chr16|59599348|59599781	both up (829)
923	ENSMUSG00000042613	Pbxip1	2.07587	1.05371	5.64029e-25	4.45527e-24	chr3|89438369|89438875	229534	-1.06	-2.08493	4.9e-05	0.000182	Pbxip1_chr3|89438369|89438875	uRNA dPeak (163)
924	ENSMUSG00000042613	Pbxip1	2.07587	1.05371	5.64029e-25	4.45527e-24	chr3|89436055|89437889	229534	0.99	1.98618	1.76e-22	4.51e-21	Pbxip1_chr3|89436055|89437889	both up (829)
925	ENSMUSG00000020828	Pld2	2.07508	1.05317	1.62032e-28	1.43809e-27	chr11|70539213|70541286	18806	0.75	1.68179	7.88e-12	7.81e-11	Pld2_chr11|70539213|70541286	both up (829)
926	ENSMUSG00000047604	Frat2	2.07019	1.04976	1.53246e-19	9.55792e-19	chr19|41850090|41850470	212398	-1.36	-2.56685	1.06e-06	5.29e-06	Frat2_chr19|41850090|41850470	uRNA dPeak (163)
927	ENSMUSG00000047604	Frat2	2.07019	1.04976	1.53246e-19	9.55792e-19	chr19|41850609|41851524	212398	-1.04	-2.05623	2.71e-12	2.83e-11	Frat2_chr19|41850609|41851524	uRNA dPeak (163)
928	ENSMUSG00000038172	Ttc39b	2.06785	1.04813	3.32184e-61	6.15557e-60	chr4|83322829|83325371	69863	0.63	1.54756	4.13e-09	2.93e-08	Ttc39b_chr4|83322829|83325371	both up (829)
929	ENSMUSG00000019055	Plod1	2.06372	1.04525	3.28974e-19	2.02079e-18	chr4|147935933|147937288	18822	0.26	1.19748	0.00872	0.0195	Plod1_chr4|147935933|147937288	both up (829)
930	ENSMUSG00000033355	Rtp4	2.06283	1.04462	3.21647e-09	1.09064e-08	chr16|23516684|23521618	67775	0.49	1.40444	1.03e-07	6.02e-07	Rtp4_chr16|23516684|23521618	both up (829)
931	ENSMUSG00000004098	Col5a3	2.06266	1.0445	5.78343e-13	2.5401e-12	chr9|20814335|20815529	53867	2.16	4.46915	1.68e-78	6.18e-76	Col5a3_chr9|20814335|20815529	both up (829)
932	ENSMUSG00000020899	Pfas	2.06219	1.04418	1.04612e-22	7.55086e-22	chr11|69008003|69008909	237823	0.5	1.41421	3.77e-06	1.72e-05	Pfas_chr11|69008003|69008909	both up (829)
933	ENSMUSG00000020741	Cluh	2.06042	1.04294	1.01719e-23	7.6159e-23	chr11|74647890|74651106	74148	0.32	1.24833	0.000701	0.00205	Cluh_chr11|74647890|74651106	both up (829)
934	ENSMUSG00000063659	Zbtb18	2.06023	1.04281	2.01311e-64	3.9501e-63	chr1|177441026|177443861	30928	0.25	1.18921	0.0157	0.0327	Zbtb18_chr1|177441026|177443861	both up (829)
935	ENSMUSG00000100747	1700084E18Rik	2.05968	1.04242	1.32083e-10	4.99518e-10	chr2|30241066|30241609	67350	-0.85	-1.8025	0.000196	0.000646	1700084E18Rik_chr2|30241066|30241609	uRNA dPeak (163)
936	ENSMUSG00000048078	Tenm4	2.05919	1.04208	0.00519169	0.00892184	chr7|96170909|96171946	23966	0.94	1.91853	0.00419	0.0102	Tenm4_chr7|96170909|96171946	both up (829)
937	ENSMUSG00000014353	Tmem87b	2.0589	1.04187	1.69925e-88	4.87225e-87	chr2|128816760|128820007	72477	0.23	1.17283	0.00701	0.0161	Tmem87b_chr2|128816760|128820007	both up (829)
938	ENSMUSG00000006191	Cdkal1	2.05566	1.0396	8.8787e-79	2.21754e-77	chr13|29855039|29855903	68916	0.6	1.51572	3.33e-05	0.000128	Cdkal1_chr13|29855039|29855903	both up (829)
939	ENSMUSG00000020142	Slc1a4	2.05535	1.03939	6.24842e-33	6.42149e-32	chr11|20330763|20334498	55963	0.27	1.20581	0.0177	0.0363	Slc1a4_chr11|20330763|20334498	both up (829)
940	ENSMUSG00000054942	Miga1	2.05387	1.03834	2.30012e-12	9.70561e-12	chr3|152339943|152340576	215708	1.98	3.94493	1.46e-18	2.75e-17	Miga1_chr3|152339943|152340576	both up (829)
941	ENSMUSG00000032601	Prkar2a	2.05307	1.03778	1.53943e-25	1.23414e-24	chr9|108689526|108689867	19087	-1.63	-3.09513	5.67e-07	2.96e-06	Prkar2a_chr9|108689526|108689867	uRNA dPeak (163)
942	ENSMUSG00000032601	Prkar2a	2.05307	1.03778	1.53943e-25	1.23414e-24	chr9|108691374|108693399	19087	0.5	1.41421	3.18e-07	1.73e-06	Prkar2a_chr9|108691374|108693399	both up (829)
943	ENSMUSG00000050106	Tmc8	2.04898	1.0349	0.00125268	0.00237547	chr11|117778545|117782286	217356	1.29	2.44528	1.94e-48	2.15e-46	Tmc8_chr11|117778545|117782286	both up (829)
944	ENSMUSG00000032485	Scap	2.04889	1.03485	6.98982e-27	5.94402e-26	chr9|110332896|110334342	235623	0.4	1.31951	0.000159	0.000535	Scap_chr9|110332896|110334342	both up (829)
945	ENSMUSG00000034032	Rpap1	2.04297	1.03067	2.5641e-22	1.82622e-21	chr2|119786952|119788268	68925	0.38	1.30134	8.97e-05	0.000317	Rpap1_chr2|119786952|119788268	both up (829)
946	ENSMUSG00000021913	Ogdhl	2.0428	1.03055	1.01009e-16	5.50626e-16	chr14|32321696|32322711	239017	0.34	1.26576	0.0162	0.0335	Ogdhl_chr14|32321696|32322711	both up (829)
947	ENSMUSG00000061393	Acvr2b	2.04185	1.02988	8.54386e-16	4.42438e-15	chr9|119401179|119403963	11481	0.4	1.31951	7.2e-06	3.13e-05	Acvr2b_chr9|119401179|119403963	both up (829)
948	ENSMUSG00000042066	Tmcc2	2.0407	1.02906	3.16045e-30	2.98469e-29	chr1|132388509|132393040	68875	0.34	1.26576	0.000123	0.000423	Tmcc2_chr1|132388509|132393040	both up (829)
949	ENSMUSG00000020593	Lpin1	2.03482	1.0249	2.372e-18	1.39926e-17	chr12|16646518|16647133	14245	-0.99	-1.98618	0.000188	0.000623	Lpin1_chr12|16646518|16647133	uRNA dPeak (163)
950	ENSMUSG00000020593	Lpin1	2.03482	1.0249	2.372e-18	1.39926e-17	chr12|16643796|16644311	14245	-0.85	-1.8025	0.00328	0.00819	Lpin1_chr12|16643796|16644311	uRNA dPeak (163)
951	ENSMUSG00000046295	Ankle1	2.03346	1.02394	2.85296e-63	5.47552e-62	chr8|71403998|71404436	234396	-1.2	-2.2974	1.19e-06	5.93e-06	Ankle1_chr8|71403998|71404436	uRNA dPeak (163)
952	ENSMUSG00000047250	Ptgs1	2.03297	1.02359	2.37176e-16	1.26557e-15	chr2|36229856|36230923	19224	1.75	3.36359	6.48e-43	5.49e-41	Ptgs1_chr2|36229856|36230923	both up (829)
953	ENSMUSG00000073542	Cep76	2.03247	1.02323	8.22761e-45	1.11525e-43	chr18|67640560|67642571	225659	0.46	1.37554	2.57e-05	0.000101	Cep76_chr18|67640560|67642571	both up (829)
954	ENSMUSG00000073542	Cep76	2.03247	1.02323	8.22761e-45	1.11525e-43	chr18|67639630|67639990	225659	1.13	2.18859	4.89e-05	0.000182	Cep76_chr18|67639630|67639990	both up (829)
955	ENSMUSG00000004100	Ppan	2.02801	1.02007	5.35207e-59	9.49522e-58	chr9|20887487|20888982	235036	0.39	1.31039	0.000313	0.00099	Ppan_chr9|20887487|20888982	both up (829)
956	ENSMUSG00000062995	Ica1	2.02608	1.01869	1.29089e-21	8.91212e-21	chr6|8777342|8778596	15893	0.33	1.25701	0.00264	0.00675	Ica1_chr6|8777342|8778596	both up (829)
957	ENSMUSG00000062995	Ica1	2.02608	1.01869	1.29089e-21	8.91212e-21	chr6|8780707|8781030	15893	0.83	1.77769	0.012	0.0259	Ica1_chr6|8780707|8781030	both up (829)
958	ENSMUSG00000029309	Sparcl1	2.02568	1.0184	2.94782e-19	1.81679e-18	chr5|104113349|104114680	13602	0.4	1.31951	4.86e-05	0.000181	Sparcl1_chr5|104113349|104114680	both up (829)
959	ENSMUSG00000031389	Arhgap4	2.0239	1.01714	2.85556e-05	6.75816e-05	chrX|73920972|73922638	171207	0.4	1.31951	0.000362	0.00113	Arhgap4_chrX|73920972|73922638	both up (829)
960	ENSMUSG00000046997	Spsb4	2.01984	1.01424	1.10699e-19	6.95375e-19	chr9|97017321|97019540	211949	0.49	1.40444	5.52e-06	2.45e-05	Spsb4_chr9|97017321|97019540	both up (829)
961	ENSMUSG00000046997	Spsb4	2.01984	1.01424	1.10699e-19	6.95375e-19	chr9|97020228|97020480	211949	0.87	1.82766	0.00374	0.0092	Spsb4_chr9|97020228|97020480	both up (829)
962	ENSMUSG00000074825	Itpripl1	2.01803	1.01295	1.07798e-61	2.01324e-60	chr2|127142449|127143958	73338	0.74	1.67018	3.85e-13	4.41e-12	Itpripl1_chr2|127142449|127143958	both up (829)
963	ENSMUSG00000026123	Plekhb2	2.01786	1.01282	1.99942e-69	4.27579e-68	chr1|34849517|34852966	226971	0.82	1.76541	1.35e-17	2.34e-16	Plekhb2_chr1|34849517|34852966	both up (829)
964	ENSMUSG00000035356	Nfkbiz	2.01742	1.01251	3.38784e-59	6.04261e-58	chr16|55838140|55839640	80859	0.28	1.21419	0.0139	0.0293	Nfkbiz_chr16|55838140|55839640	both up (829)
965	ENSMUSG00000027185	Nat10	2.01722	1.01237	2.17657e-24	1.68492e-23	chr2|103760424|103762488	98956	0.35	1.27456	0.000632	0.00187	Nat10_chr2|103760424|103762488	both up (829)
966	ENSMUSG00000027185	Nat10	2.01722	1.01237	2.17657e-24	1.68492e-23	chr2|103760049|103760192	98956	0.98	1.97247	0.0193	0.0391	Nat10_chr2|103760049|103760192	both up (829)
967	ENSMUSG00000070527	Mkrn3	2.01637	1.01176	4.66813e-07	1.32504e-06	chr7|62419499|62420363	22652	0.74	1.67018	2.55e-06	1.2e-05	Mkrn3_chr7|62419499|62420363	both up (829)
968	ENSMUSG00000031373	Car5b	2.01333	1.00958	1.44397e-32	1.47036e-31	chrX|164027726|164028394	56078	-0.8	-1.7411	3.4e-10	2.78e-09	Car5b_chrX|164027726|164028394	uRNA dPeak (163)
969	ENSMUSG00000074604	Mgst2	2.00832	1.00599	1.80698e-07	5.35823e-07	chr3|51660247|51663439	211666	0.7	1.6245	3.72e-14	4.74e-13	Mgst2_chr3|51660247|51663439	both up (829)
970	ENSMUSG00000097352	C920009B18Rik	2.00556	1.004	5.63805e-47	7.93279e-46	chr10|22305416|22307789	606736	1.27	2.41162	5.71e-24	1.62e-22	C920009B18Rik_chr10|22305416|22307789	both up (829)
971	ENSMUSG00000097177	9330159M07Rik	2.00415	1.00299	1.04285e-07	3.1484e-07	chr9|88858501|88859459	319673	0.51	1.42405	1.55e-05	6.36e-05	9330159M07Rik_chr9|88858501|88859459	both up (829)
972	ENSMUSG00000025035	Arl3	0.499889	-1.00032	4.65602e-14	2.18246e-13	chr19|46571313|46573959	56350	-0.24	-1.18099	0.011	0.0239	Arl3_chr19|46571313|46573959	both down (1096)
973	ENSMUSG00000068220	Lgals1	0.499547	-1.00131	1.51869e-13	6.91629e-13	chr15|78925062|78928906	16852	-0.61	-1.52626	3.79e-09	2.7e-08	Lgals1_chr15|78925062|78928906	both down (1096)
974	ENSMUSG00000042942	Greb1l	0.498955	-1.00302	1.06964e-27	9.3002e-27	chr18|10327708|10328729	381157	-0.59	-1.50525	0.000214	0.0007	Greb1l_chr18|10327708|10328729	both down (1096)
975	ENSMUSG00000020585	Laptm4a	0.498697	-1.00376	2.87378e-22	2.03894e-21	chr12|8920758|8922907	17775	-0.28	-1.21419	0.00932	0.0206	Laptm4a_chr12|8920758|8922907	both down (1096)
976	ENSMUSG00000020585	Laptm4a	0.498697	-1.00376	2.87378e-22	2.03894e-21	chr12|8923014|8923535	17775	0.43	1.34723	0.00313	0.00785	Laptm4a_chr12|8923014|8923535	dRNA uPeak (286)
977	ENSMUSG00000044408	Sptssa	0.498647	-1.00391	2.06422e-07	6.08527e-07	chr12|54655314|54657456	104725	-0.27	-1.20581	0.0067	0.0154	Sptssa_chr12|54655314|54657456	both down (1096)
978	ENSMUSG00000033880	Lgals3bp	0.498541	-1.00421	1.80181e-26	1.50684e-25	chr11|118403933|118405128	19039	-1.04	-2.05623	5.16e-19	1e-17	Lgals3bp_chr11|118403933|118405128	both down (1096)
979	ENSMUSG00000033880	Lgals3bp	0.498541	-1.00421	1.80181e-26	1.50684e-25	chr11|118399761|118402816	19039	-0.44	-1.3566	2.62e-06	1.23e-05	Lgals3bp_chr11|118399761|118402816	both down (1096)
980	ENSMUSG00000018340	Anxa6	0.498161	-1.00532	1.15916e-21	8.02261e-21	chr11|55036103|55036344	11749	-1.04	-2.05623	0.0014	0.00382	Anxa6_chr11|55036103|55036344	both down (1096)
981	ENSMUSG00000018340	Anxa6	0.498161	-1.00532	1.15916e-21	8.02261e-21	chr11|55031281|55032404	11749	-0.65	-1.56917	7.05e-07	3.63e-06	Anxa6_chr11|55031281|55032404	both down (1096)
982	ENSMUSG00000035314	Gdpd5	0.496595	-1.00986	7.61264e-20	4.82835e-19	chr7|99378779|99379616	233552	-0.91	-1.87905	1.1e-07	6.38e-07	Gdpd5_chr7|99378779|99379616	both down (1096)
983	ENSMUSG00000074170	Plekhf1	0.496238	-1.0109	4.24484e-74	9.8215e-73	chr7|38226179|38228853	72287	-0.28	-1.21419	0.00593	0.0138	Plekhf1_chr7|38226179|38228853	both down (1096)
984	ENSMUSG00000030352	Tspan9	0.496018	-1.01154	1.15365e-34	1.24634e-33	chr6|128145075|128146265	109246	-0.35	-1.27456	0.0101	0.0222	Tspan9_chr6|128145075|128146265	both down (1096)
985	ENSMUSG00000054302	Eapp	0.495719	-1.01241	3.11633e-20	2.01611e-19	chr12|54695074|54699889	66266	-0.52	-1.43396	4.79e-06	2.15e-05	Eapp_chr12|54695074|54699889	both down (1096)
986	ENSMUSG00000043017	Ptgir	0.495586	-1.01279	3.29096e-06	8.52763e-06	chr7|16904281|16904820	19222	0.56	1.47427	0.0199	0.0401	Ptgir_chr7|16904281|16904820	dRNA uPeak (286)
987	ENSMUSG00000022150	Dab2	0.494856	-1.01492	1.50235e-16	8.12322e-16	chr15|6298776|6298983	13132	-1.01	-2.01391	0.00243	0.00625	Dab2_chr15|6298776|6298983	both down (1096)
988	ENSMUSG00000022150	Dab2	0.494856	-1.01492	1.50235e-16	8.12322e-16	chr15|6296946|6297346	13132	-0.9	-1.86607	0.00115	0.0032	Dab2_chr15|6296946|6297346	both down (1096)
989	ENSMUSG00000037946	Fgd3	0.494801	-1.01508	0.000124222	0.000271149	chr13|49319750|49320908	30938	-0.5	-1.41421	6.79e-05	0.000246	Fgd3_chr13|49319750|49320908	both down (1096)
990	ENSMUSG00000037946	Fgd3	0.494801	-1.01508	0.000124222	0.000271149	chr13|49321397|49321949	30938	1.25	2.37841	4.05e-12	4.14e-11	Fgd3_chr13|49321397|49321949	dRNA uPeak (286)
991	ENSMUSG00000037946	Fgd3	0.494801	-1.01508	0.000124222	0.000271149	chr13|49321985|49322563	30938	1.46	2.75108	1.99e-14	2.6e-13	Fgd3_chr13|49321985|49322563	dRNA uPeak (286)
992	ENSMUSG00000056220	Pla2g4a	0.494637	-1.01556	8.07264e-30	7.53823e-29	chr1|149962732|149963331	18783	0.74	1.67018	1.24e-07	7.15e-07	Pla2g4a_chr1|149962732|149963331	dRNA uPeak (286)
993	ENSMUSG00000025163	Cd7	0.492963	-1.02045	0.000924429	0.0017905	chr11|121040469|121042009	12516	0.54	1.45397	1.04e-07	6.05e-07	Cd7_chr11|121040469|121042009	dRNA uPeak (286)
994	ENSMUSG00000025163	Cd7	0.492963	-1.02045	0.000924429	0.0017905	chr11|121038506|121039575	12516	0.55	1.46409	0.00222	0.00578	Cd7_chr11|121038506|121039575	dRNA uPeak (286)
995	ENSMUSG00000002996	Hbp1	0.492022	-1.02321	5.72254e-69	1.21133e-67	chr12|31948965|31951450	73389	-0.42	-1.33793	8.02e-05	0.000287	Hbp1_chr12|31948965|31951450	both down (1096)
996	ENSMUSG00000003545	Fosb	0.492013	-1.02323	2.0424e-07	6.02947e-07	chr7|19292617|19311094	14282	-0.32	-1.24833	0.00366	0.00903	Fosb_chr7|19292617|19311094	both down (1096)
997	ENSMUSG00000039936	Pik3cd	0.491651	-1.02429	2.85361e-15	1.43101e-14	chr4|149705330|149705582	18707	-1.12	-2.17347	0.00107	0.00301	Pik3cd_chr4|149705330|149705582	both down (1096)
998	ENSMUSG00000071302	2610044O15Rik8	0.490968	-1.0263	8.01648e-16	4.16292e-15	chr8|129233426|129234816	72139	-0.32	-1.24833	0.00288	0.00729	2610044O15Rik8_chr8|129233426|129234816	both down (1096)
999	ENSMUSG00000097093	C330013E15Rik	0.490309	-1.02824	5.75513e-09	1.92134e-08	chr15|100612539|100617514	78445	-0.34	-1.26576	3.81e-05	0.000145	C330013E15Rik_chr15|100612539|100617514	both down (1096)
1000	ENSMUSG00000020029	Nudt4	0.490044	-1.02902	7.5777e-90	2.2264e-88	chr10|95561555|95562022	71207	-0.6	-1.51572	0.0181	0.0369	Nudt4_chr10|95561555|95562022	both down (1096)
1001	ENSMUSG00000037992	Rara	0.488056	-1.03488	3.6432e-20	2.34513e-19	chr11|98924745|98926710	19401	-0.44	-1.3566	0.0012	0.00334	Rara_chr11|98924745|98926710	both down (1096)
1002	ENSMUSG00000037992	Rara	0.488056	-1.03488	3.6432e-20	2.34513e-19	chr11|98928577|98934614	19401	0.68	1.60214	2.92e-15	4.14e-14	Rara_chr11|98928577|98934614	dRNA uPeak (286)
1003	ENSMUSG00000024253	Dync2li1	0.487974	-1.03512	1.77981e-21	1.22368e-20	chr17|84626122|84627293	213575	-0.36	-1.28343	0.00183	0.00487	Dync2li1_chr17|84626122|84627293	both down (1096)
1004	ENSMUSG00000024253	Dync2li1	0.487974	-1.03512	1.77981e-21	1.22368e-20	chr17|84628563|84629031	213575	0.67	1.59107	0.000751	0.00218	Dync2li1_chr17|84628563|84629031	dRNA uPeak (286)
1005	ENSMUSG00000022076	Klhl1	0.487832	-1.03554	1.19619e-36	1.36395e-35	chr14|96517050|96519820	93688	-0.42	-1.33793	0.000148	0.000501	Klhl1_chr14|96517050|96519820	both down (1096)
1006	ENSMUSG00000014599	Csf1	0.48756	-1.03635	1.84507e-50	2.8225e-49	chr3|107763336|107763946	12977	0.96	1.94531	2.28e-06	1.08e-05	Csf1_chr3|107763336|107763946	dRNA uPeak (286)
1007	ENSMUSG00000026411	Tmem9	0.4856	-1.04216	6.33496e-35	6.91573e-34	chr1|136007435|136008584	66241	0.33	1.25701	0.00599	0.014	Tmem9_chr1|136007435|136008584	dRNA uPeak (286)
1008	ENSMUSG00000026411	Tmem9	0.4856	-1.04216	6.33496e-35	6.91573e-34	chr1|136010207|136010725	66241	0.42	1.33793	0.0204	0.041	Tmem9_chr1|136010207|136010725	dRNA uPeak (286)
1009	ENSMUSG00000042797	Aqp11	0.485223	-1.04328	4.54109e-15	2.25484e-14	chr7|97740695|97741437	66333	0.37	1.29235	0.00643	0.0149	Aqp11_chr7|97740695|97741437	dRNA uPeak (286)
1010	ENSMUSG00000097650	4921507G05Rik	0.484021	-1.04686	0.00561061	0.00959227	chr12|110841512|110842252	66709	0.98	1.97247	9.06e-11	7.94e-10	4921507G05Rik_chr12|110841512|110842252	dRNA uPeak (286)
1011	ENSMUSG00000004933	Matk	0.483323	-1.04894	0.000110536	0.000242995	chr10|81252393|81253896	17179	0.4	1.31951	0.000995	0.00281	Matk_chr10|81252393|81253896	dRNA uPeak (286)
1012	ENSMUSG00000020629	Adi1	0.483215	-1.04926	2.43425e-84	6.6046e-83	chr12|28674599|28676607	104923	-0.57	-1.48452	2.08e-08	1.35e-07	Adi1_chr12|28674599|28676607	both down (1096)
1013	ENSMUSG00000024975	Pdcd4	0.483143	-1.04948	2.78612e-119	1.16326e-117	chr19|53890782|53892729	18569	-1.7	-3.24901	1.62e-31	7.5e-30	Pdcd4_chr19|53890782|53892729	both down (1096)
1014	ENSMUSG00000024975	Pdcd4	0.483143	-1.04948	2.78612e-119	1.16326e-117	chr19|53894703|53895689	18569	-0.76	-1.69349	1.85e-06	8.88e-06	Pdcd4_chr19|53894703|53895689	both down (1096)
1015	ENSMUSG00000024975	Pdcd4	0.483143	-1.04948	2.78612e-119	1.16326e-117	chr19|53892879|53894439	18569	-0.76	-1.69349	1.28e-07	7.36e-07	Pdcd4_chr19|53892879|53894439	both down (1096)
1016	ENSMUSG00000033730	Egr3	0.482777	-1.05057	5.79892e-06	1.47128e-05	chr14|70073034|70079926	13655	-0.3	-1.23114	0.00522	0.0124	Egr3_chr14|70073034|70079926	both down (1096)
1017	ENSMUSG00000038668	Lpar1	0.482757	-1.05063	3.40321e-41	4.31133e-40	chr4|58551677|58554020	14745	0.46	1.37554	9.28e-07	4.69e-06	Lpar1_chr4|58551677|58554020	dRNA uPeak (286)
1018	ENSMUSG00000044068	Zrsr1	0.482315	-1.05195	3.33943e-29	3.05164e-28	chr11|22971016|22974131	22183	0.4	1.31951	4.03e-05	0.000153	Zrsr1_chr11|22971016|22974131	dRNA uPeak (286)
1019	ENSMUSG00000022223	Sdr39u1	0.482259	-1.05212	1.15572e-52	1.83363e-51	chr14|55899458|55900648	654795	-3.78	-13.737	1.49e-13	1.78e-12	Sdr39u1_chr14|55899458|55900648	both down (1096)
1020	ENSMUSG00000090877	Hspa1b	0.48188	-1.05325	8.55939e-11	3.27645e-10	chr17|34956429|34956891	15511	-0.68	-1.60214	0.000257	0.000826	Hspa1b_chr17|34956429|34956891	both down (1096)
1021	ENSMUSG00000097610	A930012L18Rik	0.481508	-1.05437	0.000461027	0.000932748	chr18|44660921|44663088	626275	0.57	1.48452	4.99e-09	3.5e-08	A930012L18Rik_chr18|44660921|44663088	dRNA uPeak (286)
1022	ENSMUSG00000097610	A930012L18Rik	0.481508	-1.05437	0.000461027	0.000932748	chr18|44658914|44659245	626275	0.91	1.87905	0.00107	0.003	A930012L18Rik_chr18|44658914|44659245	dRNA uPeak (286)
1023	ENSMUSG00000022285	Ywhaz	0.478983	-1.06195	1.43333e-187	1.05654e-185	chr15|36791301|36795266	22631	-0.43	-1.34723	2.49e-05	9.81e-05	Ywhaz_chr15|36791301|36795266	both down (1096)
1024	ENSMUSG00000048216	Gpr85	0.478776	-1.06258	5.08694e-13	2.24248e-12	chr6|13837951|13839700	64450	-0.3	-1.23114	0.00434	0.0105	Gpr85_chr6|13837951|13839700	both down (1096)
1025	ENSMUSG00000039217	Il18	0.477856	-1.06535	7.05997e-09	2.33635e-08	chr9|50552297|50552577	16173	0.63	1.54756	0.00469	0.0113	Il18_chr9|50552297|50552577	dRNA uPeak (286)
1026	ENSMUSG00000041193	Pla2g5	0.477587	-1.06616	0.00570354	0.00974515	chr4|138866140|138866858	18784	0.69	1.61328	1.35e-05	5.57e-05	Pla2g5_chr4|138866140|138866858	dRNA uPeak (286)
1027	ENSMUSG00000041193	Pla2g5	0.477587	-1.06616	0.00570354	0.00974515	chr4|138865076|138865565	18784	1.75	3.36359	4.59e-12	4.66e-11	Pla2g5_chr4|138865076|138865565	dRNA uPeak (286)
1028	ENSMUSG00000038515	Grtp1	0.477171	-1.06742	4.19838e-13	1.85914e-12	chr8|13200311|13200913	66790	-0.43	-1.34723	0.0215	0.0429	Grtp1_chr8|13200311|13200913	both down (1096)
1029	ENSMUSG00000029772	Ahcyl2	0.477112	-1.0676	8.51243e-25	6.68593e-24	chr6|29769886|29770121	74340	-0.72	-1.64718	0.0253	0.0494	Ahcyl2_chr6|29769886|29770121	both down (1096)
1030	ENSMUSG00000041073	Nacad	0.476578	-1.06922	6.08627e-08	1.87518e-07	chr11|6607515|6607835	192950	-0.71	-1.6358	0.0131	0.0278	Nacad_chr11|6607515|6607835	both down (1096)
1031	ENSMUSG00000041073	Nacad	0.476578	-1.06922	6.08627e-08	1.87518e-07	chr11|6603280|6606367	192950	-0.23	-1.17283	0.0205	0.0412	Nacad_chr11|6603280|6606367	both down (1096)
1032	ENSMUSG00000036564	Ndrg4	0.476414	-1.06971	3.94043e-13	1.74724e-12	chr8|95677594|95678655	234593	-0.64	-1.55833	4.57e-05	0.000171	Ndrg4_chr8|95677594|95678655	both down (1096)
1033	ENSMUSG00000041642	Kif21b	0.475823	-1.0715	3.09324e-15	1.54885e-14	chr1|136133686|136134333	16565	-0.89	-1.85318	0.00164	0.0044	Kif21b_chr1|136133686|136134333	both down (1096)
1034	ENSMUSG00000074578	Zfas1	0.475731	-1.07178	2.19747e-06	5.7997e-06	chr2|167060170|167065307	68949	-0.31	-1.23971	0.000506	0.00153	Zfas1_chr2|167060170|167065307	both down (1096)
1035	ENSMUSG00000003849	Nqo1	0.475027	-1.07392	3.39993e-19	2.08694e-18	chr8|107400337|107401250	18104	-0.95	-1.93187	9.79e-07	4.93e-06	Nqo1_chr8|107400337|107401250	both down (1096)
1036	ENSMUSG00000030720	Cln3	0.474535	-1.07541	1.14718e-07	3.44838e-07	chr7|126587663|126588370	12752	1.37	2.58471	1.75e-11	1.67e-10	Cln3_chr7|126587663|126588370	dRNA uPeak (286)
1037	ENSMUSG00000096950	Gm9530	0.473082	-1.07984	0.00436627	0.00761093	chr1|155082148|155082681	671336	0.77	1.70527	0.0234	0.0461	Gm9530_chr1|155082148|155082681	dRNA uPeak (286)
1038	ENSMUSG00000038119	Cdon	0.472628	-1.08122	1.58807e-18	9.43835e-18	chr9|35420937|35422338	57810	0.34	1.26576	0.00145	0.00395	Cdon_chr9|35420937|35422338	dRNA uPeak (286)
1039	ENSMUSG00000022594	Lynx1	0.472466	-1.08172	7.34831e-59	1.29953e-57	chr15|74752318|74753452	23936	-0.27	-1.20581	0.00192	0.00508	Lynx1_chr15|74752318|74753452	both down (1096)
1040	ENSMUSG00000074649	BC029722	0.472119	-1.08278	3.77916e-133	1.79877e-131	chr2|155815886|155816657	613262	-0.71	-1.6358	0.00255	0.00654	BC029722_chr2|155815886|155816657	both down (1096)
1041	ENSMUSG00000063087	Gm10125	0.471171	-1.08568	4.93917e-12	2.0392e-11	chr18|5594822|5595319	791318	0.57	1.48452	0.021	0.0421	Gm10125_chr18|5594822|5595319	dRNA uPeak (286)
1042	ENSMUSG00000085112	A530072M11Rik	0.471093	-1.08592	9.14322e-09	3.00014e-08	chr4|16166356|16166634	100415915	1.15	2.21914	0.000312	0.000988	A530072M11Rik_chr4|16166356|16166634	dRNA uPeak (286)
1043	ENSMUSG00000025025	Mxi1	0.470787	-1.08685	8.19679e-69	1.73068e-67	chr19|53307115|53308244	17859	-2.08	-4.22807	1.8e-35	1.05e-33	Mxi1_chr19|53307115|53308244	both down (1096)
1044	ENSMUSG00000008668	Rps18	0.470312	-1.08831	9.71296e-08	2.94357e-07	chr17|33954850|33956647	20084	-0.35	-1.27456	0.000825	0.00238	Rps18_chr17|33954850|33956647	both down (1096)
1045	ENSMUSG00000078495	Zfp984	0.47	-1.08927	4.82865e-16	2.53755e-15	chr4|147809231|147810240	100041677	0.34	1.26576	0.0145	0.0304	Zfp984_chr4|147809231|147810240	dRNA uPeak (286)
1046	ENSMUSG00000063065	Mapk3	0.469941	-1.08945	1.46439e-81	3.80582e-80	chr7|126758672|126761445	26417	-0.71	-1.6358	4.6e-14	5.8e-13	Mapk3_chr7|126758672|126761445	both down (1096)
1047	ENSMUSG00000040663	Clcf1	0.46943	-1.09102	0.00434256	0.00757039	chr19|4211450|4218484	56708	-0.27	-1.20581	0.0133	0.0283	Clcf1_chr19|4211450|4218484	both down (1096)
1048	ENSMUSG00000005656	Snx6	0.46919	-1.09176	8.31515e-197	6.65972e-195	chr12|54795087|54796400	72183	-0.28	-1.21419	0.00438	0.0106	Snx6_chr12|54795087|54796400	both down (1096)
1049	ENSMUSG00000020592	Sdc1	0.46908	-1.0921	1.49691e-249	1.68493e-247	chr12|8770016|8773764	20969	-0.23	-1.17283	0.0241	0.0473	Sdc1_chr12|8770016|8773764	both down (1096)
1050	ENSMUSG00000005958	Ephb3	0.469043	-1.09221	4.31491e-39	5.24304e-38	chr16|21203677|21208467	13845	-0.35	-1.27456	0.000165	0.000552	Ephb3_chr16|21203677|21208467	both down (1096)
1051	ENSMUSG00000039485	Tspyl4	0.468936	-1.09254	1.08546e-19	6.82882e-19	chr10|34299193|34299670	72480	-0.66	-1.58008	0.00746	0.017	Tspyl4_chr10|34299193|34299670	both down (1096)
1052	ENSMUSG00000057914	Cacnb2	0.46862	-1.09351	7.89696e-29	7.09576e-28	chr2|14603471|14605974	12296	-0.23	-1.17283	0.0231	0.0456	Cacnb2_chr2|14603471|14605974	both down (1096)
1053	ENSMUSG00000057914	Cacnb2	0.46862	-1.09351	7.89696e-29	7.09576e-28	chr2|14601122|14601496	12296	1.01	2.01391	4e-10	3.24e-09	Cacnb2_chr2|14601122|14601496	dRNA uPeak (286)
1054	ENSMUSG00000029552	Tes	0.468286	-1.09454	7.63998e-17	4.20464e-16	chr6|17066415|17066837	21753	-1.78	-3.43426	2.59e-08	1.65e-07	Tes_chr6|17066415|17066837	both down (1096)
1055	ENSMUSG00000029552	Tes	0.468286	-1.09454	7.63998e-17	4.20464e-16	chr6|17067503|17068419	21753	-0.86	-1.81504	8.11e-06	3.49e-05	Tes_chr6|17067503|17068419	both down (1096)
1056	ENSMUSG00000029552	Tes	0.468286	-1.09454	7.63998e-17	4.20464e-16	chr6|17064687|17066296	21753	-0.42	-1.33793	0.000418	0.00129	Tes_chr6|17064687|17066296	both down (1096)
1057	ENSMUSG00000042444	Mindy2	0.467988	-1.09546	5.26947e-39	6.39359e-38	chr9|70655990|70658116	235461	0.26	1.19748	0.0129	0.0275	Mindy2_chr9|70655990|70658116	dRNA uPeak (286)
1058	ENSMUSG00000051000	Fam160a1	0.467299	-1.09758	2.35994e-33	2.46329e-32	chr3|85814080|85814873	229488	-1.22	-2.32947	2.91e-23	7.87e-22	Fam160a1_chr3|85814080|85814873	both down (1096)
1059	ENSMUSG00000055897	Ppp4r1l-ps	0.467116	-1.09815	4.0897e-25	3.2443e-24	chr2|173658922|173660917	100043911	-0.37	-1.29235	0.000129	0.000441	Ppp4r1l-ps_chr2|173658922|173660917	both down (1096)
1060	ENSMUSG00000073155	1810058I24Rik	0.467007	-1.09848	1.40823e-161	8.23149e-160	chr6|35254264|35254762	67705	-0.79	-1.72907	0.0117	0.0252	1810058I24Rik_chr6|35254264|35254762	both down (1096)
1061	ENSMUSG00000073155	1810058I24Rik	0.467007	-1.09848	1.40823e-161	8.23149e-160	chr6|35252064|35253778	67705	0.24	1.18099	0.0128	0.0273	1810058I24Rik_chr6|35252064|35253778	dRNA uPeak (286)
1062	ENSMUSG00000039145	Camk1d	0.466998	-1.09851	1.02958e-25	8.31804e-25	chr2|5711505|5711946	227541	-0.82	-1.76541	0.00294	0.00741	Camk1d_chr2|5711505|5711946	both down (1096)
1063	ENSMUSG00000039145	Camk1d	0.466998	-1.09851	1.02958e-25	8.31804e-25	chr2|5715866|5716841	227541	-0.53	-1.44393	0.000574	0.00171	Camk1d_chr2|5715866|5716841	both down (1096)
1064	ENSMUSG00000039145	Camk1d	0.466998	-1.09851	1.02958e-25	8.31804e-25	chr2|5712098|5715529	227541	0.35	1.27456	0.00305	0.00767	Camk1d_chr2|5712098|5715529	dRNA uPeak (286)
1065	ENSMUSG00000045107	Saysd1	0.466408	-1.10034	1.7177e-11	6.84736e-11	chr14|20138855|20139854	67509	-0.34	-1.26576	0.00532	0.0126	Saysd1_chr14|20138855|20139854	both down (1096)
1066	ENSMUSG00000045216	Hs6st1	0.466404	-1.10035	1.15674e-30	1.10621e-29	chr1|36064394|36065699	50785	0.26	1.19748	0.0175	0.036	Hs6st1_chr1|36064394|36065699	dRNA uPeak (286)
1067	ENSMUSG00000097729	2310015A10Rik	0.466373	-1.10044	7.67232e-26	6.23479e-25	chr12|80132040|80133457	69548	-0.25	-1.18921	0.00947	0.0209	2310015A10Rik_chr12|80132040|80133457	both down (1096)
1068	ENSMUSG00000036225	Kctd1	0.465841	-1.10209	9.53958e-42	1.22246e-40	chr18|15150646|15151259	106931	-0.9	-1.86607	0.000457	0.00139	Kctd1_chr18|15150646|15151259	both down (1096)
1069	ENSMUSG00000054150	Syne3	0.46583	-1.10212	1.72489e-81	4.47584e-80	chr12|105007084|105010764	212073	-0.28	-1.21419	0.0183	0.0373	Syne3_chr12|105007084|105010764	both down (1096)
1070	ENSMUSG00000054150	Syne3	0.46583	-1.10212	1.72489e-81	4.47584e-80	chr12|105011851|105012255	212073	0.65	1.56917	0.00581	0.0136	Syne3_chr12|105011851|105012255	dRNA uPeak (286)
1071	ENSMUSG00000091243	Vgll3	0.465591	-1.10286	4.02332e-69	8.54904e-68	chr16|65817590|65819849	73569	0.52	1.43396	2.05e-05	8.2e-05	Vgll3_chr16|65817590|65819849	dRNA uPeak (286)
1072	ENSMUSG00000091243	Vgll3	0.465591	-1.10286	4.02332e-69	8.54904e-68	chr16|65817147|65817468	73569	1.36	2.56685	9.66e-05	0.00034	Vgll3_chr16|65817147|65817468	dRNA uPeak (286)
1073	ENSMUSG00000014782	Plekhg4	0.465523	-1.10307	2.27406e-20	1.4833e-19	chr8|105372128|105373560	102075	-0.4	-1.31951	1.64e-05	6.7e-05	Plekhg4_chr8|105372128|105373560	both down (1096)
1074	ENSMUSG00000017754	Pltp	0.465195	-1.10409	2.34843e-33	2.45282e-32	chr2|164856352|164858056	18830	-0.61	-1.52626	7.27e-10	5.7e-09	Pltp_chr2|164856352|164858056	both down (1096)
1075	ENSMUSG00000017754	Pltp	0.465195	-1.10409	2.34843e-33	2.45282e-32	chr2|164859168|164860485	18830	-0.36	-1.28343	0.00843	0.0189	Pltp_chr2|164859168|164860485	both down (1096)
1076	ENSMUSG00000017754	Pltp	0.465195	-1.10409	2.34843e-33	2.45282e-32	chr2|164854650|164855099	18830	0.61	1.52626	0.00787	0.0178	Pltp_chr2|164854650|164855099	dRNA uPeak (286)
1077	ENSMUSG00000054000	Tusc1	0.463896	-1.10813	1.91471e-19	1.18975e-18	chr4|93334389|93336160	69136	-1.03	-2.04202	1.23e-20	2.72e-19	Tusc1_chr4|93334389|93336160	both down (1096)
1078	ENSMUSG00000097039	Pvt1	0.462599	-1.11216	2.5885e-20	1.68445e-19	chr15|62037618|62040208	19296	-0.51	-1.42405	8.67e-09	5.89e-08	Pvt1_chr15|62037618|62040208	both down (1096)
1079	ENSMUSG00000032578	Cish	0.462476	-1.11255	2.40677e-21	1.64322e-20	chr9|107298989|107299267	12700	0.83	1.77769	0.0164	0.0339	Cish_chr9|107298989|107299267	dRNA uPeak (286)
1080	ENSMUSG00000030337	Vamp1	0.462156	-1.11355	1.00898e-36	1.15364e-35	chr6|125215053|125216335	22317	-0.88	-1.84038	6.37e-19	1.23e-17	Vamp1_chr6|125215053|125216335	both down (1096)
1081	ENSMUSG00000013483	Card14	0.46198	-1.1141	4.53238e-09	1.52136e-08	chr11|119304609|119305910	170720	0.44	1.3566	0.000252	0.000811	Card14_chr11|119304609|119305910	dRNA uPeak (286)
1082	ENSMUSG00000044499	Hs3st5	0.460595	-1.11843	0.00135727	0.00256271	chr10|36509473|36510195	319415	-0.91	-1.87905	1.01e-05	4.27e-05	Hs3st5_chr10|36509473|36510195	both down (1096)
1083	ENSMUSG00000044499	Hs3st5	0.460595	-1.11843	0.00135727	0.00256271	chr10|36506445|36507991	319415	-0.59	-1.50525	2.25e-09	1.65e-08	Hs3st5_chr10|36506445|36507991	both down (1096)
1084	ENSMUSG00000037541	Shank2	0.459481	-1.12192	0.00142076	0.00267409	chr7|144002779|144003890	210274	-1.93	-3.81055	9.71e-32	4.52e-30	Shank2_chr7|144002779|144003890	both down (1096)
1085	ENSMUSG00000001948	Spa17	0.459375	-1.12226	6.95016e-10	2.49693e-09	chr9|37610194|37611032	20686	-0.71	-1.6358	7.72e-07	3.95e-06	Spa17_chr9|37610194|37611032	both down (1096)
1086	ENSMUSG00000001948	Spa17	0.459375	-1.12226	6.95016e-10	2.49693e-09	chr9|37613067|37614625	20686	0.51	1.42405	2.34e-06	1.11e-05	Spa17_chr9|37613067|37614625	dRNA uPeak (286)
1087	ENSMUSG00000027238	Frmd5	0.459161	-1.12293	0.000896695	0.0017402	chr2|121806166|121807478	228564	-0.8	-1.7411	1.12e-11	1.09e-10	Frmd5_chr2|121806166|121807478	both down (1096)
1088	ENSMUSG00000000827	Tpd52l2	0.45873	-1.12428	1.55518e-20	1.0216e-19	chr2|181495156|181499301	66314	-0.4	-1.31951	0.000216	0.000705	Tpd52l2_chr2|181495156|181499301	both down (1096)
1089	ENSMUSG00000043068	Fam89a	0.45836	-1.12545	2.89463e-07	8.40062e-07	chr8|124751274|124752746	69627	-0.36	-1.28343	0.00249	0.00639	Fam89a_chr8|124751274|124752746	both down (1096)
1090	ENSMUSG00000043068	Fam89a	0.45836	-1.12545	2.89463e-07	8.40062e-07	chr8|124754251|124755008	69627	0.54	1.45397	0.00348	0.00862	Fam89a_chr8|124754251|124755008	dRNA uPeak (286)
1091	ENSMUSG00000020572	Nampt	0.456562	-1.13112	2.23192e-53	3.58896e-52	chr12|32822152|32822349	59027	-1.3	-2.46229	0.000419	0.00129	Nampt_chr12|32822152|32822349	both down (1096)
1092	ENSMUSG00000020572	Nampt	0.456562	-1.13112	2.23192e-53	3.58896e-52	chr12|32819468|32821471	59027	-0.27	-1.20581	0.008	0.018	Nampt_chr12|32819468|32821471	both down (1096)
1093	ENSMUSG00000070999	Ccin	0.455525	-1.1344	0.00534163	0.00915873	chr4|43980982|43981593	442829	0.9	1.86607	9.04e-06	3.86e-05	Ccin_chr4|43980982|43981593	dRNA uPeak (286)
1094	ENSMUSG00000052681	Rap1b	0.45464	-1.1372	1.48589e-12	6.34703e-12	chr10|117844733|117846987	215449	-0.27	-1.20581	0.0077	0.0174	Rap1b_chr10|117844733|117846987	both down (1096)
1095	ENSMUSG00000068227	Il2rb	0.454619	-1.13727	8.61563e-06	2.15055e-05	chr15|78492704|78495014	16185	0.58	1.49485	2.76e-08	1.75e-07	Il2rb_chr15|78492704|78495014	dRNA uPeak (286)
1096	ENSMUSG00000107709	9430018G01Rik	0.454393	-1.13799	1.2438e-12	5.33619e-12	chr6|43465235|43465612	319812	-1.75	-3.36359	7.18e-09	4.93e-08	9430018G01Rik_chr6|43465235|43465612	both down (1096)
1097	ENSMUSG00000034936	Arl4d	0.453546	-1.14068	9.64649e-64	1.86862e-62	chr11|101664812|101666458	80981	-0.32	-1.24833	0.0015	0.00408	Arl4d_chr11|101664812|101666458	both down (1096)
1098	ENSMUSG00000034936	Arl4d	0.453546	-1.14068	9.64649e-64	1.86862e-62	chr11|101666574|101669231	80981	0.54	1.45397	4.62e-09	3.25e-08	Arl4d_chr11|101666574|101669231	dRNA uPeak (286)
1099	ENSMUSG00000075590	Nrbp2	0.453316	-1.14141	1.32681e-33	1.3959e-32	chr15|76090250|76092740	223649	-0.42	-1.33793	2.14e-05	8.57e-05	Nrbp2_chr15|76090250|76092740	both down (1096)
1100	ENSMUSG00000036206	Sh3bp4	0.452479	-1.14408	1.98335e-26	1.65617e-25	chr1|89068532|89072305	98402	-0.55	-1.46409	3.83e-08	2.38e-07	Sh3bp4_chr1|89068532|89072305	both down (1096)
1101	ENSMUSG00000068758	Il3ra	0.451419	-1.14746	4.6423e-58	8.10651e-57	chr14|14345224|14351757	16188	0.64	1.55833	3.43e-12	3.54e-11	Il3ra_chr14|14345224|14351757	dRNA uPeak (286)
1102	ENSMUSG00000034445	Cyb561a3	0.451369	-1.14762	3.15022e-62	5.92989e-61	chr19|10576252|10578324	225912	-0.45	-1.36604	6.05e-06	2.67e-05	Cyb561a3_chr19|10576252|10578324	both down (1096)
1103	ENSMUSG00000104667	Gm4961	0.44986	-1.15245	2.48335e-07	7.26303e-07	chr5|30095653|30096684	242914	0.71	1.6358	1.77e-06	8.52e-06	Gm4961_chr5|30095653|30096684	dRNA uPeak (286)
1104	ENSMUSG00000000049	Apoh	0.449616	-1.15323	0.000537578	0.00107664	chr11|108341634|108342388	11818	0.84	1.79005	1.39e-06	6.82e-06	Apoh_chr11|108341634|108342388	dRNA uPeak (286)
1105	ENSMUSG00000041923	Nol4	0.448101	-1.1581	4.34838e-06	1.11514e-05	chr18|23040906|23042153	319211	-0.49	-1.40444	1.95e-05	7.86e-05	Nol4_chr18|23040906|23042153	both down (1096)
1106	ENSMUSG00000041923	Nol4	0.448101	-1.1581	4.34838e-06	1.11514e-05	chr18|23043682|23044059	319211	1.29	2.44528	1.78e-06	8.6e-06	Nol4_chr18|23043682|23044059	dRNA uPeak (286)
1107	ENSMUSG00000091476	Catspere2	0.447361	-1.16049	0.00243958	0.00441798	chr1|177982813|177983820	545391	0.41	1.32869	0.00015	0.000507	Catspere2_chr1|177982813|177983820	dRNA uPeak (286)
1108	ENSMUSG00000089762	Ier5l	0.447251	-1.16084	4.57445e-91	1.37061e-89	chr2|30468114|30474796	72500	-0.23	-1.17283	0.0152	0.0318	Ier5l_chr2|30468114|30474796	both down (1096)
1109	ENSMUSG00000028221	Pip4p2	0.447226	-1.16092	1.49321e-135	7.21028e-134	chr4|14865498|14865922	72519	0.87	1.82766	0.00169	0.00453	Pip4p2_chr4|14865498|14865922	dRNA uPeak (286)
1110	ENSMUSG00000004266	Ptpn6	0.446734	-1.16251	2.15515e-15	1.09094e-14	chr6|124738335|124739528	15170	-0.49	-1.40444	0.00317	0.00795	Ptpn6_chr6|124738335|124739528	both down (1096)
1111	ENSMUSG00000016256	Ctsz	0.445771	-1.16563	2.13171e-117	8.64044e-116	chr2|174437732|174439487	64138	-0.62	-1.53688	8.58e-10	6.67e-09	Ctsz_chr2|174437732|174439487	both down (1096)
1112	ENSMUSG00000031753	Cog4	0.445245	-1.16733	1.5496e-83	4.16367e-82	chr8|110843227|110844184	102339	-0.65	-1.56917	0.000503	0.00152	Cog4_chr8|110843227|110844184	both down (1096)
1113	ENSMUSG00000031753	Cog4	0.445245	-1.16733	1.5496e-83	4.16367e-82	chr8|110845028|110845423	102339	0.68	1.60214	0.00126	0.00349	Cog4_chr8|110845028|110845423	dRNA uPeak (286)
1114	ENSMUSG00000048249	Crebrf	0.445135	-1.16768	6.85543e-70	1.48125e-68	chr17|26714611|26717009	77128	-0.24	-1.18099	0.0146	0.0307	Crebrf_chr17|26714611|26717009	both down (1096)
1115	ENSMUSG00000048249	Crebrf	0.445135	-1.16768	6.85543e-70	1.48125e-68	chr17|26718019|26718588	77128	0.65	1.56917	0.00245	0.0063	Crebrf_chr17|26718019|26718588	dRNA uPeak (286)
1116	ENSMUSG00000024855	Pacs1	0.445099	-1.1678	3.99383e-24	3.045e-23	chr19|5270377|5270887	107975	-0.81	-1.75321	0.00861	0.0192	Pacs1_chr19|5270377|5270887	both down (1096)
1117	ENSMUSG00000024855	Pacs1	0.445099	-1.1678	3.99383e-24	3.045e-23	chr19|5271342|5274820	107975	-0.33	-1.25701	0.000281	0.000898	Pacs1_chr19|5271342|5274820	both down (1096)
1118	ENSMUSG00000029821	Gsdme	0.444935	-1.16833	2.08359e-64	4.08359e-63	chr6|50260256|50262926	54722	-0.34	-1.26576	0.00465	0.0112	Gsdme_chr6|50260256|50262926	both down (1096)
1119	ENSMUSG00000031286	Glt28d2	0.44393	-1.1716	1.62081e-09	5.64876e-09	chr3|85888904|85889173	320302	-1.66	-3.16017	9.75e-07	4.91e-06	Glt28d2_chr3|85888904|85889173	both down (1096)
1120	ENSMUSG00000038570	Saxo2	0.44388	-1.17176	1.80975e-07	5.36548e-07	chr7|82648246|82649607	330577	0.25	1.18921	0.00676	0.0155	Saxo2_chr7|82648246|82649607	dRNA uPeak (286)
1121	ENSMUSG00000025207	Sema4g	0.443652	-1.1725	1.99979e-15	1.01414e-14	chr19|44991169|44991638	26456	-1.53	-2.88786	2.31e-05	9.16e-05	Sema4g_chr19|44991169|44991638	both down (1096)
1122	ENSMUSG00000025207	Sema4g	0.443652	-1.1725	1.99979e-15	1.01414e-14	chr19|44988667|44990975	26456	-0.45	-1.36604	0.00268	0.00685	Sema4g_chr19|44988667|44990975	both down (1096)
1123	ENSMUSG00000022018	Rgcc	0.44349	-1.17303	1.71549e-16	9.25166e-16	chr14|79299084|79300347	66214	-0.76	-1.69349	6.19e-14	7.71e-13	Rgcc_chr14|79299084|79300347	both down (1096)
1124	ENSMUSG00000044626	Liph	0.442468	-1.17636	3.73518e-05	8.71003e-05	chr16|21997325|21998634	239759	0.35	1.27456	0.00112	0.00314	Liph_chr16|21997325|21998634	dRNA uPeak (286)
1125	ENSMUSG00000044626	Liph	0.442468	-1.17636	3.73518e-05	8.71003e-05	chr16|21995336|21996054	239759	1.07	2.09943	4.12e-13	4.71e-12	Liph_chr16|21995336|21996054	dRNA uPeak (286)
1126	ENSMUSG00000044197	Gpr146	0.441904	-1.1782	5.23714e-29	4.75193e-28	chr5|139379936|139382247	80290	0.26	1.19748	0.00752	0.0171	Gpr146_chr5|139379936|139382247	dRNA uPeak (286)
1127	ENSMUSG00000029635	Cdk8	0.441601	-1.17918	5.31558e-66	1.07728e-64	chr5|146230618|146232059	264064	-0.44	-1.3566	0.000313	0.000988	Cdk8_chr5|146230618|146232059	both down (1096)
1128	ENSMUSG00000073236	2500004C02Rik	0.441018	-1.18109	8.99736e-14	4.1543e-13	chr2|153348029|153348796	72326	-0.93	-1.90528	1.27e-05	5.28e-05	2500004C02Rik_chr2|153348029|153348796	both down (1096)
1129	ENSMUSG00000037679	Inf2	0.440562	-1.18258	4.30341e-28	3.77716e-27	chr12|112586168|112586711	70435	-0.74	-1.67018	0.000143	0.000486	Inf2_chr12|112586168|112586711	both down (1096)
1130	ENSMUSG00000019066	Rab3d	0.43744	-1.19284	8.14256e-20	5.15768e-19	chr9|21917231|21918869	19340	-0.38	-1.30134	0.000743	0.00216	Rab3d_chr9|21917231|21918869	both down (1096)
1131	ENSMUSG00000027439	Gzf1	0.436153	-1.19709	1.90941e-110	7.19657e-109	chr2|148678676|148680131	74533	-0.38	-1.30134	6.25e-05	0.000228	Gzf1_chr2|148678676|148680131	both down (1096)
1132	ENSMUSG00000074934	Grem1	0.435256	-1.20006	9.19215e-05	0.000204176	chr2|113757331|113758986	23892	0.7	1.6245	0.000153	0.000516	Grem1_chr2|113757331|113758986	dRNA uPeak (286)
1133	ENSMUSG00000040231	Syngr4	0.435121	-1.20051	1.79194e-09	6.21655e-09	chr7|45896236|45897935	58867	-0.28	-1.21419	0.00388	0.00951	Syngr4_chr7|45896236|45897935	both down (1096)
1134	ENSMUSG00000023966	Rsph9	0.435064	-1.2007	0.00574009	0.00980358	chr17|46144132|46144364	75564	-1.68	-3.20428	1.96e-05	7.87e-05	Rsph9_chr17|46144132|46144364	both down (1096)
1135	ENSMUSG00000032012	Nectin1	0.435049	-1.20075	6.99643e-37	8.03264e-36	chr9|43742418|43745832	58235	0.34	1.26576	0.000501	0.00151	Nectin1_chr9|43742418|43745832	dRNA uPeak (286)
1136	ENSMUSG00000060803	Gstp1	0.434465	-1.20269	3.63758e-14	1.71376e-13	chr19|4035933|4038631	14870	-0.81	-1.75321	4.36e-22	1.08e-20	Gstp1_chr19|4035933|4038631	both down (1096)
1137	ENSMUSG00000027447	Cst3	0.433956	-1.20438	7.64684e-22	5.3323e-21	chr2|148878585|148879811	13010	-0.84	-1.79005	9.54e-08	5.61e-07	Cst3_chr2|148878585|148879811	both down (1096)
1138	ENSMUSG00000027447	Cst3	0.433956	-1.20438	7.64684e-22	5.3323e-21	chr2|148876996|148878022	13010	-0.74	-1.67018	5.96e-10	4.72e-09	Cst3_chr2|148876996|148878022	both down (1096)
1139	ENSMUSG00000000631	Myo18a	0.433373	-1.20632	1.34642e-61	2.50615e-60	chr11|77765189|77766101	360013	-1.38	-2.60268	8.61e-19	1.65e-17	Myo18a_chr11|77765189|77766101	both down (1096)
1140	ENSMUSG00000034271	Jdp2	0.432819	-1.20817	1.31093e-54	2.15798e-53	chr12|85598350|85600614	81703	-0.52	-1.43396	4.94e-08	3.02e-07	Jdp2_chr12|85598350|85600614	both down (1096)
1141	ENSMUSG00000073591	Pcdhb22	0.431869	-1.21133	1.16933e-31	1.15402e-30	chr18|37518190|37518658	93893	-1.26	-2.39496	1.95e-05	7.83e-05	Pcdhb22_chr18|37518190|37518658	both down (1096)
1142	ENSMUSG00000033059	Pygb	0.431412	-1.21286	7.62179e-22	5.31706e-21	chr2|150784028|150784294	110078	-1.14	-2.20381	0.000411	0.00127	Pygb_chr2|150784028|150784294	both down (1096)
1143	ENSMUSG00000033059	Pygb	0.431412	-1.21286	7.62179e-22	5.31706e-21	chr2|150788797|150789527	110078	-0.68	-1.60214	1.9e-05	7.67e-05	Pygb_chr2|150788797|150789527	both down (1096)
1144	ENSMUSG00000004371	Il11	0.431357	-1.21304	0.000976094	0.00188378	chr7|4780883|4781753	16156	-0.83	-1.77769	1.73e-05	7.02e-05	Il11_chr7|4780883|4781753	both down (1096)
1145	ENSMUSG00000049313	Sorl1	0.431101	-1.2139	2.87493e-11	1.13116e-10	chr9|42123821|42124500	20660	-0.58	-1.49485	0.000179	0.000595	Sorl1_chr9|42123821|42124500	both down (1096)
1146	ENSMUSG00000031176	Dynlt3	0.430701	-1.21524	1.99506e-12	8.45046e-12	chrX|9659428|9660586	67117	0.7	1.6245	5.73e-07	2.99e-06	Dynlt3_chrX|9659428|9660586	dRNA uPeak (286)
1147	ENSMUSG00000049526	Tmem202	0.430438	-1.21612	4.32506e-06	1.1095e-05	chr9|59541192|59541556	73893	-1.07	-2.09943	1.55e-05	6.36e-05	Tmem202_chr9|59541192|59541556	both down (1096)
1148	ENSMUSG00000049526	Tmem202	0.430438	-1.21612	4.32506e-06	1.1095e-05	chr9|59542618|59543290	73893	1.04	2.05623	2.69e-06	1.26e-05	Tmem202_chr9|59542618|59543290	dRNA uPeak (286)
1149	ENSMUSG00000023055	Calcoco1	0.430381	-1.21631	1.45127e-41	1.85263e-40	chr15|102721430|102723000	67488	-0.44	-1.3566	1.87e-06	9e-06	Calcoco1_chr15|102721430|102723000	both down (1096)
1150	ENSMUSG00000021097	Clmn	0.43029	-1.21662	1.70698e-08	5.48756e-08	chr12|104864353|104865447	94040	-0.92	-1.89212	1.01e-10	8.82e-10	Clmn_chr12|104864353|104865447	both down (1096)
1151	ENSMUSG00000031274	Col4a5	0.429945	-1.21777	1.36319e-19	8.52455e-19	chrX|141475156|141476274	12830	-0.3	-1.23114	0.0149	0.0312	Col4a5_chrX|141475156|141476274	both down (1096)
1152	ENSMUSG00000020871	Dlx4	0.429522	-1.2192	0.002296	0.00417566	chr11|95145745|95146579	13394	0.43	1.34723	0.00112	0.00313	Dlx4_chr11|95145745|95146579	dRNA uPeak (286)
1153	ENSMUSG00000037126	Psd	0.429276	-1.22002	5.94049e-26	4.84873e-25	chr19|46325976|46327344	73728	-0.77	-1.70527	3.1e-06	1.44e-05	Psd_chr19|46325976|46327344	both down (1096)
1154	ENSMUSG00000035864	Syt1	0.428996	-1.22096	0.000105954	0.000233416	chr10|109010334|109012047	20979	0.38	1.30134	0.00103	0.0029	Syt1_chr10|109010334|109012047	dRNA uPeak (286)
1155	ENSMUSG00000022793	B4galt4	0.428215	-1.22359	5.40464e-61	9.9818e-60	chr16|38741645|38743396	56375	-0.33	-1.25701	0.00277	0.00703	B4galt4_chr16|38741645|38743396	both down (1096)
1156	ENSMUSG00000027669	Gnb4	0.427965	-1.22443	1.10358e-57	1.91704e-56	chr3|32614378|32617320	14696	0.44	1.3566	0.000199	0.000656	Gnb4_chr3|32614378|32617320	dRNA uPeak (286)
1157	ENSMUSG00000027223	Mapk8ip1	0.427657	-1.22547	1.14763e-49	1.72392e-48	chr2|92401086|92401474	19099	-1.04	-2.05623	3.36e-05	0.000129	Mapk8ip1_chr2|92401086|92401474	both down (1096)
1158	ENSMUSG00000078350	Smim1	0.426447	-1.22956	5.73767e-39	6.95155e-38	chr4|154028070|154028633	68859	-1.15	-2.21914	3.95e-07	2.12e-06	Smim1_chr4|154028070|154028633	both down (1096)
1159	ENSMUSG00000078350	Smim1	0.426447	-1.22956	5.73767e-39	6.95155e-38	chr4|154021575|154023517	68859	-1.07	-2.09943	2.84e-22	7.16e-21	Smim1_chr4|154021575|154023517	both down (1096)
1160	ENSMUSG00000078350	Smim1	0.426447	-1.22956	5.73767e-39	6.95155e-38	chr4|154024716|154027961	68859	-0.47	-1.38511	8.53e-07	4.34e-06	Smim1_chr4|154024716|154027961	both down (1096)
1161	ENSMUSG00000057054	Inca1	0.42457	-1.23593	7.30612e-26	5.943e-25	chr11|70699639|70703224	103844	0.26	1.19748	0.0135	0.0286	Inca1_chr11|70699639|70703224	dRNA uPeak (286)
1162	ENSMUSG00000057054	Inca1	0.42457	-1.23593	7.30612e-26	5.943e-25	chr11|70697864|70698348	103844	1.24	2.36199	4.72e-06	2.12e-05	Inca1_chr11|70697864|70698348	dRNA uPeak (286)
1163	ENSMUSG00000057054	Inca1	0.42457	-1.23593	7.30612e-26	5.943e-25	chr11|70697435|70697708	103844	1.62	3.07375	2.59e-07	1.43e-06	Inca1_chr11|70697435|70697708	dRNA uPeak (286)
1164	ENSMUSG00000073888	Ccl27a	0.423715	-1.23883	1.39336e-10	5.25752e-10	chr4|41773489|41774715	20301	-0.85	-1.8025	1.11e-15	1.63e-14	Ccl27a_chr4|41773489|41774715	both down (1096)
1165	ENSMUSG00000020782	Llgl2	0.421987	-1.24473	8.0748e-17	4.43515e-16	chr11|115826545|115826908	217325	-1.35	-2.54912	2.15e-06	1.02e-05	Llgl2_chr11|115826545|115826908	both down (1096)
1166	ENSMUSG00000020782	Llgl2	0.421987	-1.24473	8.0748e-17	4.43515e-16	chr11|115827043|115828450	217325	-0.77	-1.70527	1.04e-07	6.08e-07	Llgl2_chr11|115827043|115828450	both down (1096)
1167	ENSMUSG00000020782	Llgl2	0.421987	-1.24473	8.0748e-17	4.43515e-16	chr11|115820421|115821790	217325	-0.72	-1.64718	1e-08	6.75e-08	Llgl2_chr11|115820421|115821790	both down (1096)
1168	ENSMUSG00000020782	Llgl2	0.421987	-1.24473	8.0748e-17	4.43515e-16	chr11|115823576|115824667	217325	-0.27	-1.20581	0.0137	0.029	Llgl2_chr11|115823576|115824667	both down (1096)
1169	ENSMUSG00000050708	Ftl1	0.421854	-1.24518	1.45299e-58	2.55601e-57	chr7|45462319|45463026	14325	-0.55	-1.46409	0.0145	0.0305	Ftl1_chr7|45462319|45463026	both down (1096)
1170	ENSMUSG00000050708	Ftl1	0.421854	-1.24518	1.45299e-58	2.55601e-57	chr7|45454623|45461897	14325	-0.42	-1.33793	0.000131	0.000449	Ftl1_chr7|45454623|45461897	both down (1096)
1171	ENSMUSG00000005986	Ankrd13d	0.421128	-1.24767	2.88309e-31	2.81322e-30	chr19|4281839|4284006	68423	-0.9	-1.86607	7.94e-16	1.18e-14	Ankrd13d_chr19|4281839|4284006	both down (1096)
1172	ENSMUSG00000075028	Prdm11	0.420759	-1.24893	3.26749e-49	4.85143e-48	chr2|93044001|93049642	100042784	-0.28	-1.21419	0.00754	0.0171	Prdm11_chr2|93044001|93049642	both down (1096)
1173	ENSMUSG00000101655	2310040G24Rik	0.417957	-1.25857	0.00210863	0.00385976	chr6|86486879|86488429	381792	-0.66	-1.58008	4.84e-12	4.9e-11	2310040G24Rik_chr6|86486879|86488429	both down (1096)
1174	ENSMUSG00000029153	Ociad2	0.417614	-1.25976	6.38953e-11	2.46396e-10	chr5|73342034|73345324	433904	0.4	1.31951	0.000541	0.00162	Ociad2_chr5|73342034|73345324	dRNA uPeak (286)
1175	ENSMUSG00000029153	Ociad2	0.417614	-1.25976	6.38953e-11	2.46396e-10	chr5|73340777|73341449	433904	0.58	1.49485	7.33e-05	0.000264	Ociad2_chr5|73340777|73341449	dRNA uPeak (286)
1176	ENSMUSG00000024155	Meiob	0.417399	-1.2605	0.000475236	0.000959863	chr17|24804135|24804942	75178	-0.59	-1.50525	0.00178	0.00476	Meiob_chr17|24804135|24804942	both down (1096)
1177	ENSMUSG00000041617	Ccdc74a	0.417147	-1.26137	2.3364e-31	2.28685e-30	chr16|17643544|17644440	72315	-0.62	-1.53688	0.000558	0.00167	Ccdc74a_chr16|17643544|17644440	both down (1096)
1178	ENSMUSG00000041617	Ccdc74a	0.417147	-1.26137	2.3364e-31	2.28685e-30	chr16|17649403|17650553	72315	-0.51	-1.42405	0.00471	0.0113	Ccdc74a_chr16|17649403|17650553	both down (1096)
1179	ENSMUSG00000002664	Pspn	0.416501	-1.26361	5.65613e-05	0.000129111	chr17|57001356|57001554	19197	-1.58	-2.9897	0.000328	0.00103	Pspn_chr17|57001356|57001554	both down (1096)
1180	ENSMUSG00000090258	Churc1	0.415916	-1.26564	6.20329e-09	2.06475e-08	chr12|76765287|76766572	211151	-0.68	-1.60214	6.93e-13	7.74e-12	Churc1_chr12|76765287|76766572	both down (1096)
1181	ENSMUSG00000059142	Zfp945	0.415139	-1.26833	2.30835e-29	2.12105e-28	chr17|22866233|22867738	240041	-0.36	-1.28343	0.000308	0.000975	Zfp945_chr17|22866233|22867738	both down (1096)
1182	ENSMUSG00000052372	Il1rapl1	0.41324	-1.27495	1.31639e-40	1.65383e-39	chrX|88116870|88117137	331461	0.9	1.86607	0.00634	0.0147	Il1rapl1_chrX|88116870|88117137	dRNA uPeak (286)
1183	ENSMUSG00000031015	Swap70	0.412701	-1.27683	4.47801e-65	8.95548e-64	chr7|110223725|110224499	20947	-1.23	-2.34567	5.71e-15	7.86e-14	Swap70_chr7|110223725|110224499	both down (1096)
1184	ENSMUSG00000032589	Bsn	0.412627	-1.27709	3.94871e-05	9.17883e-05	chr9|108192183|108193057	12217	-1.06	-2.08493	1.72e-13	2.05e-12	Bsn_chr9|108192183|108193057	both down (1096)
1185	ENSMUSG00000032589	Bsn	0.412627	-1.27709	3.94871e-05	9.17883e-05	chr9|108187659|108187919	12217	-1.01	-2.01391	0.00805	0.0181	Bsn_chr9|108187659|108187919	both down (1096)
1186	ENSMUSG00000027555	Car13	0.411681	-1.2804	7.15643e-72	1.60025e-70	chr3|14641101|14642352	71934	0.86	1.81504	6.17e-15	8.46e-14	Car13_chr3|14641101|14642352	dRNA uPeak (286)
1187	ENSMUSG00000027555	Car13	0.411681	-1.2804	7.15643e-72	1.60025e-70	chr3|14642510|14642697	71934	1.19	2.28153	0.00061	0.00181	Car13_chr3|14642510|14642697	dRNA uPeak (286)
1188	ENSMUSG00000030257	Srgap3	0.411663	-1.28046	3.65138e-30	3.44441e-29	chr6|112950003|112951519	259302	0.91	1.87905	9.36e-15	1.26e-13	Srgap3_chr6|112950003|112951519	dRNA uPeak (286)
1189	ENSMUSG00000000253	Gmpr	0.410771	-1.28359	3.45638e-32	3.47704e-31	chr13|45508339|45508896	66355	-1.26	-2.39496	0.000536	0.00161	Gmpr_chr13|45508339|45508896	both down (1096)
1190	ENSMUSG00000000253	Gmpr	0.410771	-1.28359	3.45638e-32	3.47704e-31	chr13|45507034|45508165	66355	-1.21	-2.31338	7.79e-21	1.76e-19	Gmpr_chr13|45507034|45508165	both down (1096)
1191	ENSMUSG00000057969	Sema3b	0.410524	-1.28446	3.51726e-24	2.69027e-23	chr9|107607903|107608393	20347	-0.6	-1.51572	0.00706	0.0161	Sema3b_chr9|107607903|107608393	both down (1096)
1192	ENSMUSG00000057969	Sema3b	0.410524	-1.28446	3.51726e-24	2.69027e-23	chr9|107611144|107613672	20347	0.3	1.23114	0.00156	0.00422	Sema3b_chr9|107611144|107613672	dRNA uPeak (286)
1193	ENSMUSG00000039481	Nrtn	0.410199	-1.2856	1.50739e-05	3.66057e-05	chr17|56756430|56758565	18188	-0.79	-1.72907	1.99e-17	3.42e-16	Nrtn_chr17|56756430|56758565	both down (1096)
1194	ENSMUSG00000039481	Nrtn	0.410199	-1.2856	1.50739e-05	3.66057e-05	chr17|56758981|56760500	18188	-0.38	-1.30134	0.00162	0.00436	Nrtn_chr17|56758981|56760500	both down (1096)
1195	ENSMUSG00000066607	Insyn1	0.409861	-1.28679	1.42377e-48	2.07694e-47	chr9|58487650|58490080	319477	0.38	1.30134	0.000231	0.00075	Insyn1_chr9|58487650|58490080	dRNA uPeak (286)
1196	ENSMUSG00000056204	Pgpep1	0.409742	-1.28721	1.01004e-93	3.12755e-92	chr8|70663328|70664139	66522	-1.41	-2.65737	5.69e-11	5.1e-10	Pgpep1_chr8|70663328|70664139	both down (1096)
1197	ENSMUSG00000056204	Pgpep1	0.409742	-1.28721	1.01004e-93	3.12755e-92	chr8|70657530|70660667	66522	-0.38	-1.30134	3.07e-05	0.000119	Pgpep1_chr8|70657530|70660667	both down (1096)
1198	ENSMUSG00000078247	Airn	0.409512	-1.28802	2.29759e-23	1.69887e-22	chr17|12743770|12744624	104103	-2.4	-5.27803	3.76e-35	2.15e-33	Airn_chr17|12743770|12744624	both down (1096)
1199	ENSMUSG00000078247	Airn	0.409512	-1.28802	2.29759e-23	1.69887e-22	chr17|12737104|12738998	104103	-1.33	-2.51403	7.58e-33	3.8e-31	Airn_chr17|12737104|12738998	both down (1096)
1200	ENSMUSG00000078247	Airn	0.409512	-1.28802	2.29759e-23	1.69887e-22	chr17|12739584|12743669	104103	-1.04	-2.05623	1.24e-30	5.43e-29	Airn_chr17|12739584|12743669	both down (1096)
1201	ENSMUSG00000020926	Adam11	0.408584	-1.2913	2.0505e-07	6.05018e-07	chr11|102758791|102759376	11488	-1.27	-2.41162	1.04e-06	5.2e-06	Adam11_chr11|102758791|102759376	both down (1096)
1202	ENSMUSG00000020926	Adam11	0.408584	-1.2913	2.0505e-07	6.05018e-07	chr11|102760808|102761114	11488	-0.99	-1.98618	0.00861	0.0192	Adam11_chr11|102760808|102761114	both down (1096)
1203	ENSMUSG00000020926	Adam11	0.408584	-1.2913	2.0505e-07	6.05018e-07	chr11|102760217|102760515	11488	-0.84	-1.79005	0.00931	0.0206	Adam11_chr11|102760217|102760515	both down (1096)
1204	ENSMUSG00000020926	Adam11	0.408584	-1.2913	2.0505e-07	6.05018e-07	chr11|102761316|102762584	11488	-0.59	-1.50525	0.000539	0.00162	Adam11_chr11|102761316|102762584	both down (1096)
1205	ENSMUSG00000075012	Fjx1	0.407505	-1.29511	4.88386e-19	2.97152e-18	chr2|102450777|102452505	14221	-0.47	-1.38511	1.77e-05	7.17e-05	Fjx1_chr2|102450777|102452505	both down (1096)
1206	ENSMUSG00000001995	Sipa1l2	0.407461	-1.29527	3.27759e-26	2.71109e-25	chr8|125570892|125571445	244668	1.42	2.67586	9.64e-12	9.46e-11	Sipa1l2_chr8|125570892|125571445	dRNA uPeak (286)
1207	ENSMUSG00000024208	Uqcc2	0.407451	-1.2953	4.16632e-09	1.40216e-08	chr17|27133288|27134486	67267	-0.34	-1.26576	0.000197	0.000649	Uqcc2_chr17|27133288|27134486	both down (1096)
1208	ENSMUSG00000024208	Uqcc2	0.407451	-1.2953	4.16632e-09	1.40216e-08	chr17|27130428|27132262	67267	0.8	1.7411	1.95e-12	2.07e-11	Uqcc2_chr17|27130428|27132262	dRNA uPeak (286)
1209	ENSMUSG00000062991	Nrg1	0.407316	-1.29578	1.68323e-59	3.0249e-58	chr8|32884504|32885238	211323	-0.45	-1.36604	0.0189	0.0384	Nrg1_chr8|32884504|32885238	both down (1096)
1210	ENSMUSG00000002897	Il17ra	0.407125	-1.29646	3.81473e-157	2.18383e-155	chr6|120462107|120464902	16172	-0.7	-1.6245	9.52e-11	8.31e-10	Il17ra_chr6|120462107|120464902	both down (1096)
1211	ENSMUSG00000053469	Tg	0.405558	-1.30202	4.15361e-10	1.5181e-09	chr15|66667865|66668434	21819	-0.77	-1.70527	0.00735	0.0167	Tg_chr15|66667865|66668434	both down (1096)
1212	ENSMUSG00000100335	2310008N11Rik	0.405291	-1.30297	0.00128812	0.00243822	chr8|26878747|26879835	72316	0.39	1.31039	0.0221	0.044	2310008N11Rik_chr8|26878747|26879835	dRNA uPeak (286)
1213	ENSMUSG00000037386	Rims2	0.404859	-1.30451	9.2291e-38	1.08273e-36	chr15|39196626|39199675	116838	-1.61	-3.05252	6.02e-67	1.42e-64	Rims2_chr15|39196626|39199675	both down (1096)
1214	ENSMUSG00000086454	Platr14	0.404741	-1.30493	0.00423954	0.0074032	chr2|104559471|104560478	74959	-1.5	-2.82843	1.24e-13	1.5e-12	Platr14_chr2|104559471|104560478	both down (1096)
1215	ENSMUSG00000075706	Gpx4	0.404657	-1.30523	3.17588e-10	1.17051e-09	chr10|80050162|80050765	625249	-1.16	-2.23457	1.33e-08	8.82e-08	Gpx4_chr10|80050162|80050765	both down (1096)
1216	ENSMUSG00000075706	Gpx4	0.404657	-1.30523	3.17588e-10	1.17051e-09	chr10|80047545|80049932	625249	-0.86	-1.81504	2.3e-16	3.59e-15	Gpx4_chr10|80047545|80049932	both down (1096)
1217	ENSMUSG00000075706	Gpx4	0.404657	-1.30523	3.17588e-10	1.17051e-09	chr10|80043963|80044630	625249	-0.42	-1.33793	0.0186	0.0379	Gpx4_chr10|80043963|80044630	both down (1096)
1218	ENSMUSG00000031712	Il15	0.403885	-1.30798	1.52142e-07	4.53162e-07	chr8|82400374|82400814	16168	-0.82	-1.76541	0.000331	0.00104	Il15_chr8|82400374|82400814	both down (1096)
1219	ENSMUSG00000031712	Il15	0.403885	-1.30798	1.52142e-07	4.53162e-07	chr8|82401990|82403582	16168	-0.47	-1.38511	3.2e-05	0.000124	Il15_chr8|82401990|82403582	both down (1096)
1220	ENSMUSG00000031662	Snx20	0.403512	-1.30932	3.65501e-07	1.04908e-06	chr8|88635732|88636255	71607	-1.03	-2.04202	0.000893	0.00255	Snx20_chr8|88635732|88636255	both down (1096)
1221	ENSMUSG00000018554	Ybx2	0.402832	-1.31175	1.25852e-06	3.41071e-06	chr11|69936785|69938265	53422	-1.31	-2.47942	1.82e-18	3.4e-17	Ybx2_chr11|69936785|69938265	both down (1096)
1222	ENSMUSG00000018554	Ybx2	0.402832	-1.31175	1.25852e-06	3.41071e-06	chr11|69938344|69938847	53422	-0.81	-1.75321	0.00606	0.0141	Ybx2_chr11|69938344|69938847	both down (1096)
1223	ENSMUSG00000001023	S100a5	0.402712	-1.31218	0.00380765	0.00669181	chr3|90603203|90608703	20199	0.43	1.34723	0.000115	0.000398	S100a5_chr3|90603203|90608703	dRNA uPeak (286)
1224	ENSMUSG00000040093	Bmf	0.402538	-1.3128	3.31905e-33	3.4407e-32	chr2|118544188|118547126	171543	0.29	1.22264	0.000788	0.00228	Bmf_chr2|118544188|118547126	dRNA uPeak (286)
1225	ENSMUSG00000060314	Zfp941	0.401303	-1.31724	1.2765e-11	5.12907e-11	chr7|140821362|140822419	407812	-0.9	-1.86607	2.77e-12	2.89e-11	Zfp941_chr7|140821362|140822419	both down (1096)
1226	ENSMUSG00000034686	Prr7	0.400703	-1.31939	4.21178e-24	3.2053e-23	chr13|55463924|55466129	432763	-0.8	-1.7411	2.98e-10	2.45e-09	Prr7_chr13|55463924|55466129	both down (1096)
1227	ENSMUSG00000051339	2900026A02Rik	0.4006	-1.31977	1.43356e-38	1.7144e-37	chr5|113222408|113222823	243219	-0.82	-1.76541	0.0012	0.00334	2900026A02Rik_chr5|113222408|113222823	both down (1096)
1228	ENSMUSG00000051339	2900026A02Rik	0.4006	-1.31977	1.43356e-38	1.7144e-37	chr5|113220368|113221499	243219	1.79	3.45815	3.85e-18	7.01e-17	2900026A02Rik_chr5|113220368|113221499	dRNA uPeak (286)
1229	ENSMUSG00000041361	Myzap	0.400352	-1.32066	3.34091e-05	7.84665e-05	chr9|71591502|71593241	102371	0.8	1.7411	6.59e-16	9.89e-15	Myzap_chr9|71591502|71593241	dRNA uPeak (286)
1230	ENSMUSG00000043587	Pxylp1	0.399808	-1.32262	2.82335e-143	1.46524e-141	chr9|96893040|96894259	235534	-0.43	-1.34723	0.00038	0.00118	Pxylp1_chr9|96893040|96894259	both down (1096)
1231	ENSMUSG00000043587	Pxylp1	0.399808	-1.32262	2.82335e-143	1.46524e-141	chr9|96888105|96890249	235534	0.41	1.32869	2.8e-05	0.00011	Pxylp1_chr9|96888105|96890249	dRNA uPeak (286)
1232	ENSMUSG00000037432	Fer1l5	0.399025	-1.32545	2.31343e-39	2.82962e-38	chr1|36370995|36371416	100534273	0.58	1.49485	0.0128	0.0273	Fer1l5_chr1|36370995|36371416	dRNA uPeak (286)
1233	ENSMUSG00000059824	Dbp	0.398765	-1.32639	1.8407e-101	6.33558e-100	chr7|45703645|45708363	13170	-0.28	-1.21419	0.00246	0.00634	Dbp_chr7|45703645|45708363	both down (1096)
1234	ENSMUSG00000005803	Sqor	0.398229	-1.32833	1.03272e-137	5.10509e-136	chr2|122764977|122766011	59010	0.27	1.20581	0.00799	0.018	Sqor_chr2|122764977|122766011	dRNA uPeak (286)
1235	ENSMUSG00000043795	Prr33	0.398141	-1.32865	0.000893527	0.00173427	chr7|142509441|142509713	677289	0.99	1.98618	0.0135	0.0286	Prr33_chr7|142509441|142509713	dRNA uPeak (286)
1236	ENSMUSG00000022366	Slc22a22	0.397837	-1.32975	1.03352e-07	3.12193e-07	chr15|57478847|57479423	210463	-1.61	-3.05252	2.05e-06	9.78e-06	Slc22a22_chr15|57478847|57479423	both down (1096)
1237	ENSMUSG00000039476	Prrx2	0.397757	-1.33004	2.49858e-74	5.82967e-73	chr2|30832832|30834898	20204	-0.62	-1.53688	6.71e-11	5.96e-10	Prrx2_chr2|30832832|30834898	both down (1096)
1238	ENSMUSG00000022512	Cldn1	0.397282	-1.33177	7.5476e-20	4.78992e-19	chr16|26371301|26372033	12737	1.19	2.28153	1.21e-14	1.62e-13	Cldn1_chr16|26371301|26372033	dRNA uPeak (286)
1239	ENSMUSG00000091971	Hspa1a	0.397017	-1.33273	3.18687e-08	1.00378e-07	chr17|34972098|34972931	193740	-0.74	-1.67018	3.78e-09	2.7e-08	Hspa1a_chr17|34972098|34972931	both down (1096)
1240	ENSMUSG00000017943	Gdap1l1	0.39693	-1.33304	0.00105456	0.00202419	chr2|163438243|163438719	228858	-0.73	-1.65864	0.00503	0.012	Gdap1l1_chr2|163438243|163438719	both down (1096)
1241	ENSMUSG00000017943	Gdap1l1	0.39693	-1.33304	0.00105456	0.00202419	chr2|163438773|163439504	228858	-0.56	-1.47427	0.00195	0.00515	Gdap1l1_chr2|163438773|163439504	both down (1096)
1242	ENSMUSG00000107283	Mpv17	0.396799	-1.33352	5.77903e-29	5.23222e-28	chr5|31153289|31155373	17527	-0.23	-1.17283	0.016	0.0332	Mpv17_chr5|31153289|31155373	both down (1096)
1243	ENSMUSG00000015053	Gata2	0.395194	-1.33937	4.96564e-24	3.77384e-23	chr6|88193249|88194338	14461	0.48	1.39474	0.000146	0.000495	Gata2_chr6|88193249|88194338	dRNA uPeak (286)
1244	ENSMUSG00000032359	Ctsh	0.39466	-1.34132	4.04173e-20	2.59665e-19	chr9|90054001|90055344	13036	0.37	1.29235	0.000835	0.0024	Ctsh_chr9|90054001|90055344	dRNA uPeak (286)
1245	ENSMUSG00000029161	Cgref1	0.392699	-1.3485	1.03748e-81	2.70476e-80	chr5|30944421|30946652	68567	0.46	1.37554	0.000108	0.000376	Cgref1_chr5|30944421|30946652	dRNA uPeak (286)
1246	ENSMUSG00000005125	Ndrg1	0.391734	-1.35206	8.5653e-43	1.12089e-41	chr15|66972609|66973902	17988	-2.37	-5.16941	2.82e-93	1.72e-90	Ndrg1_chr15|66972609|66973902	both down (1096)
1247	ENSMUSG00000106847	Peg13	0.39146	-1.35306	3.59928e-36	4.04318e-35	chr15|72807898|72808481	353342	-1.05	-2.07053	0.000178	0.000593	Peg13_chr15|72807898|72808481	both down (1096)
1248	ENSMUSG00000106847	Peg13	0.39146	-1.35306	3.59928e-36	4.04318e-35	chr15|72808579|72811257	353342	-0.53	-1.44393	7.02e-09	4.82e-08	Peg13_chr15|72808579|72811257	both down (1096)
1249	ENSMUSG00000024617	Camk2a	0.390845	-1.35533	2.91347e-06	7.59555e-06	chr18|60922700|60922952	12322	-1.2	-2.2974	0.000427	0.00131	Camk2a_chr18|60922700|60922952	both down (1096)
1250	ENSMUSG00000024617	Camk2a	0.390845	-1.35533	2.91347e-06	7.59555e-06	chr18|60924637|60925137	12322	-0.89	-1.85318	0.000997	0.00282	Camk2a_chr18|60924637|60925137	both down (1096)
1251	ENSMUSG00000039126	Prune2	0.389769	-1.35931	4.21556e-21	2.8536e-20	chr19|16954897|16956842	353211	-0.58	-1.49485	2.07e-07	1.15e-06	Prune2_chr19|16954897|16956842	both down (1096)
1252	ENSMUSG00000025746	Il6	0.389185	-1.36147	1.16596e-14	5.65302e-14	chr5|30014330|30014893	16193	-0.74	-1.67018	0.000182	0.000603	Il6_chr5|30014330|30014893	both down (1096)
1253	ENSMUSG00000028883	Sema3a	0.388973	-1.36226	2.35184e-53	3.7745e-52	chr5|13127171|13127521	20346	-1.51	-2.8481	4.91e-13	5.56e-12	Sema3a_chr5|13127171|13127521	both down (1096)
1254	ENSMUSG00000028883	Sema3a	0.388973	-1.36226	2.35184e-53	3.7745e-52	chr5|13125198|13127053	20346	-0.97	-1.95884	1.53e-14	2.03e-13	Sema3a_chr5|13125198|13127053	both down (1096)
1255	ENSMUSG00000045319	Proser2	0.388968	-1.36227	5.914e-08	1.82546e-07	chr2|6129511|6130416	227545	-0.45	-1.36604	0.00173	0.00462	Proser2_chr2|6129511|6130416	both down (1096)
1256	ENSMUSG00000022108	Itm2b	0.387845	-1.36645	2.91401e-75	6.91517e-74	chr14|73382588|73383718	16432	0.58	1.49485	7.86e-06	3.39e-05	Itm2b_chr14|73382588|73383718	dRNA uPeak (286)
1257	ENSMUSG00000067370	B3galt4	0.387671	-1.3671	1.05073e-22	7.58081e-22	chr17|33950261|33952199	54218	-0.48	-1.39474	2.82e-06	1.31e-05	B3galt4_chr17|33950261|33952199	both down (1096)
1258	ENSMUSG00000050896	Rtn4rl2	0.386745	-1.37055	2.11885e-07	6.23417e-07	chr2|84886270|84888385	269295	-0.66	-1.58008	5.56e-08	3.38e-07	Rtn4rl2_chr2|84886270|84888385	both down (1096)
1259	ENSMUSG00000044734	Serpinb1a	0.386411	-1.37179	3.71794e-16	1.96626e-15	chr13|32850070|32851386	66222	0.83	1.77769	3.43e-07	1.85e-06	Serpinb1a_chr13|32850070|32851386	dRNA uPeak (286)
1260	ENSMUSG00000019124	Scrn1	0.385194	-1.37634	2.05867e-59	3.68768e-58	chr6|54564548|54566869	69938	0.44	1.3566	1.36e-05	5.63e-05	Scrn1_chr6|54564548|54566869	dRNA uPeak (286)
1261	ENSMUSG00000042010	Acacb	0.384109	-1.38041	6.99751e-20	4.4459e-19	chr5|114147446|114147903	100705	-1.43	-2.69447	5.2e-05	0.000193	Acacb_chr5|114147446|114147903	both down (1096)
1262	ENSMUSG00000042010	Acacb	0.384109	-1.38041	6.99751e-20	4.4459e-19	chr5|114143896|114144078	100705	-1.06	-2.08493	0.00112	0.00314	Acacb_chr5|114143896|114144078	both down (1096)
1263	ENSMUSG00000042010	Acacb	0.384109	-1.38041	6.99751e-20	4.4459e-19	chr5|114145992|114146980	100705	-0.94	-1.91853	1.12e-05	4.68e-05	Acacb_chr5|114145992|114146980	both down (1096)
1264	ENSMUSG00000003452	Bicd1	0.38338	-1.38315	5.13342e-12	2.11625e-11	chr6|149408406|149409779	12121	-1.68	-3.20428	1.26e-43	1.1e-41	Bicd1_chr6|149408406|149409779	both down (1096)
1265	ENSMUSG00000027896	Slc16a4	0.383292	-1.38348	7.00515e-26	5.70097e-25	chr3|107290833|107291377	229699	-0.68	-1.60214	0.00187	0.00496	Slc16a4_chr3|107290833|107291377	both down (1096)
1266	ENSMUSG00000035694	Caps2	0.383249	-1.38365	5.35998e-12	2.20692e-11	chr10|112160063|112160696	353025	-0.55	-1.46409	1.23e-05	5.12e-05	Caps2_chr10|112160063|112160696	both down (1096)
1267	ENSMUSG00000030443	Zfp583	0.383065	-1.38434	2.2088e-08	7.04373e-08	chr7|6330130|6331602	213011	-0.9	-1.86607	1.27e-08	8.41e-08	Zfp583_chr7|6330130|6331602	both down (1096)
1268	ENSMUSG00000038677	Scube3	0.381839	-1.38896	1.10108e-08	3.58121e-08	chr17|28142175|28144220	268935	-0.75	-1.68179	6.58e-09	4.54e-08	Scube3_chr17|28142175|28144220	both down (1096)
1269	ENSMUSG00000097412	1810014B01Rik	0.381778	-1.3892	2.73282e-15	1.37209e-14	chr10|86684993|86686038	66263	-0.83	-1.77769	2.04e-11	1.93e-10	1810014B01Rik_chr10|86684993|86686038	both down (1096)
1270	ENSMUSG00000052248	Zeb2os	0.38153	-1.39013	1.40633e-14	6.79862e-14	chr2|45112904|45113817	433424	0.88	1.84038	1.82e-09	1.35e-08	Zeb2os_chr2|45112904|45113817	dRNA uPeak (286)
1271	ENSMUSG00000043789	Vwce	0.381372	-1.39073	0.000111149	0.000244311	chr19|10634525|10634798	71768	-1.36	-2.56685	0.00017	0.000568	Vwce_chr19|10634525|10634798	both down (1096)
1272	ENSMUSG00000061371	Zfp873	0.380427	-1.39431	1.11138e-29	1.03375e-28	chr10|82047408|82048842	408062	-0.87	-1.82766	3.67e-22	9.19e-21	Zfp873_chr10|82047408|82048842	both down (1096)
1273	ENSMUSG00000036256	Igfbp7	0.37968	-1.39714	1.37331e-211	1.25016e-209	chr5|77406254|77408584	29817	0.3	1.23114	0.00114	0.00319	Igfbp7_chr5|77406254|77408584	dRNA uPeak (286)
1274	ENSMUSG00000006519	Cyba	0.379132	-1.39923	1.19318e-15	6.13681e-15	chr8|122431419|122433739	13057	-0.74	-1.67018	2.68e-09	1.95e-08	Cyba_chr8|122431419|122433739	both down (1096)
1275	ENSMUSG00000055926	Gm14137	0.377416	-1.40577	1.10051e-08	3.58006e-08	chr2|119176766|119178334	623781	-1.03	-2.04202	2.07e-16	3.24e-15	Gm14137_chr2|119176766|119178334	both down (1096)
1276	ENSMUSG00000055926	Gm14137	0.377416	-1.40577	1.10051e-08	3.58006e-08	chr2|119171290|119176256	623781	-0.44	-1.3566	0.000408	0.00126	Gm14137_chr2|119171290|119176256	both down (1096)
1277	ENSMUSG00000020866	Cacna1g	0.377362	-1.40598	1.52469e-16	8.23601e-16	chr11|94472587|94473843	12291	-0.53	-1.44393	0.00353	0.00873	Cacna1g_chr11|94472587|94473843	both down (1096)
1278	ENSMUSG00000020866	Cacna1g	0.377362	-1.40598	1.52469e-16	8.23601e-16	chr11|94468141|94471388	12291	0.84	1.79005	1.52e-15	2.21e-14	Cacna1g_chr11|94468141|94471388	dRNA uPeak (286)
1279	ENSMUSG00000006373	Pgrmc1	0.377299	-1.40622	5.46214e-33	5.62037e-32	chrX|36600122|36600624	53328	-1.61	-3.05252	1.37e-15	1.99e-14	Pgrmc1_chrX|36600122|36600624	both down (1096)
1280	ENSMUSG00000006373	Pgrmc1	0.377299	-1.40622	5.46214e-33	5.62037e-32	chrX|36596471|36600007	53328	-0.36	-1.28343	0.00019	0.000627	Pgrmc1_chrX|36596471|36600007	both down (1096)
1281	ENSMUSG00000028108	Ecm1	0.377258	-1.40638	6.03591e-37	6.94902e-36	chr3|95737301|95737604	13601	-0.88	-1.84038	0.00499	0.0119	Ecm1_chr3|95737301|95737604	both down (1096)
1282	ENSMUSG00000028108	Ecm1	0.377258	-1.40638	6.03591e-37	6.94902e-36	chr3|95741971|95742592	13601	0.65	1.56917	0.000209	0.000686	Ecm1_chr3|95741971|95742592	dRNA uPeak (286)
1283	ENSMUSG00000029875	Ccdc184	0.376578	-1.40898	7.44776e-15	3.66103e-14	chr15|98169796|98171058	239650	-0.25	-1.18921	0.0223	0.0443	Ccdc184_chr15|98169796|98171058	both down (1096)
1284	ENSMUSG00000096956	Snhg18	0.376489	-1.40932	5.31967e-28	4.65199e-27	chr15|32243027|32246970	100616095	-0.39	-1.31039	3.38e-05	0.00013	Snhg18_chr15|32243027|32246970	both down (1096)
1285	ENSMUSG00000021280	Exoc3l4	0.375901	-1.41158	1.13719e-35	1.26719e-34	chr12|111411082|111414327	74190	0.47	1.38511	1.16e-07	6.71e-07	Exoc3l4_chr12|111411082|111414327	dRNA uPeak (286)
1286	ENSMUSG00000061751	Kalrn	0.374847	-1.41563	2.84695e-43	3.76109e-42	chr16|34571841|34574552	545156	-0.22	-1.16473	0.0129	0.0274	Kalrn_chr16|34571841|34574552	both down (1096)
1287	ENSMUSG00000012123	Crybg2	0.374068	-1.41863	0.000124584	0.000271868	chr4|134061474|134061737	230806	1	2	0.00138	0.00377	Crybg2_chr4|134061474|134061737	dRNA uPeak (286)
1288	ENSMUSG00000037636	Slc25a43	0.373495	-1.42084	9.35688e-10	3.32927e-09	chrX|36744915|36745126	194744	-1.03	-2.04202	0.00312	0.00783	Slc25a43_chrX|36744915|36745126	both down (1096)
1289	ENSMUSG00000037636	Slc25a43	0.373495	-1.42084	9.35688e-10	3.32927e-09	chrX|36743501|36744110	194744	-0.45	-1.36604	0.00374	0.0092	Slc25a43_chrX|36743501|36744110	both down (1096)
1290	ENSMUSG00000037636	Slc25a43	0.373495	-1.42084	9.35688e-10	3.32927e-09	chrX|36740950|36741608	194744	1.3	2.46229	1.87e-11	1.77e-10	Slc25a43_chrX|36740950|36741608	dRNA uPeak (286)
1291	ENSMUSG00000037636	Slc25a43	0.373495	-1.42084	9.35688e-10	3.32927e-09	chrX|36740413|36740742	194744	1.78	3.43426	2.28e-14	2.97e-13	Slc25a43_chrX|36740413|36740742	dRNA uPeak (286)
1292	ENSMUSG00000049571	Cfap46	0.373285	-1.42165	1.10122e-14	5.34377e-14	chr7|139683333|139685260	212124	0.54	1.45397	5.96e-08	3.61e-07	Cfap46_chr7|139683333|139685260	dRNA uPeak (286)
1293	ENSMUSG00000044447	Dock5	0.372666	-1.42404	4.98569e-35	5.45707e-34	chr14|67931144|67931847	68813	-0.48	-1.39474	0.00916	0.0203	Dock5_chr14|67931144|67931847	both down (1096)
1294	ENSMUSG00000044447	Dock5	0.372666	-1.42404	4.98569e-35	5.45707e-34	chr14|67935475|67935872	68813	1.11	2.15846	8.67e-06	3.71e-05	Dock5_chr14|67935475|67935872	dRNA uPeak (286)
1295	ENSMUSG00000008822	Acyp1	0.372137	-1.4261	7.55005e-11	2.89874e-10	chr12|85286756|85290067	66204	-0.63	-1.54756	2.59e-11	2.41e-10	Acyp1_chr12|85286756|85290067	both down (1096)
1296	ENSMUSG00000006611	Hfe	0.371478	-1.42865	1.15417e-08	3.75022e-08	chr13|23713408|23714135	15216	-0.87	-1.82766	1.76e-06	8.51e-06	Hfe_chr13|23713408|23714135	both down (1096)
1297	ENSMUSG00000037104	Socs5	0.37118	-1.42981	1.20336e-90	3.57978e-89	chr17|87105999|87109111	56468	-0.2	-1.1487	0.0182	0.0371	Socs5_chr17|87105999|87109111	both down (1096)
1298	ENSMUSG00000037104	Socs5	0.37118	-1.42981	1.20336e-90	3.57978e-89	chr17|87109419|87109986	56468	0.59	1.50525	1.59e-05	6.51e-05	Socs5_chr17|87109419|87109986	dRNA uPeak (286)
1299	ENSMUSG00000037104	Socs5	0.37118	-1.42981	1.20336e-90	3.57978e-89	chr17|87110281|87110554	56468	1.08	2.11404	0.00173	0.00462	Socs5_chr17|87110281|87110554	dRNA uPeak (286)
1300	ENSMUSG00000006675	P4htm	0.368467	-1.44039	4.3224e-23	3.15958e-22	chr9|108600004|108600496	74443	-0.75	-1.68179	0.00113	0.00314	P4htm_chr9|108600004|108600496	both down (1096)
1301	ENSMUSG00000006675	P4htm	0.368467	-1.44039	4.3224e-23	3.15958e-22	chr9|108596828|108598141	74443	-0.37	-1.29235	0.0013	0.00358	P4htm_chr9|108596828|108598141	both down (1096)
1302	ENSMUSG00000061544	Zfp229	0.36702	-1.44607	1.18255e-58	2.08467e-57	chr17|21733442|21734093	381067	-1.2	-2.2974	8.4e-28	3.08e-26	Zfp229_chr17|21733442|21734093	both down (1096)
1303	ENSMUSG00000096696	Zfp960	0.366926	-1.44644	1.57821e-19	9.83958e-19	chr17|17063575|17064718	449000	-0.41	-1.32869	7.55e-05	0.000271	Zfp960_chr17|17063575|17064718	both down (1096)
1304	ENSMUSG00000029672	Fam3c	0.36615	-1.44949	7.55915e-58	1.31724e-56	chr6|22354966|22357057	27999	0.3	1.23114	0.00655	0.0151	Fam3c_chr6|22354966|22357057	dRNA uPeak (286)
1305	ENSMUSG00000029084	Cd38	0.36495	-1.45423	2.03163e-23	1.50556e-22	chr5|43868573|43869699	12494	-1.78	-3.43426	1.48e-51	1.9e-49	Cd38_chr5|43868573|43869699	both down (1096)
1306	ENSMUSG00000071073	Lrrc73	0.364543	-1.45584	3.73933e-37	4.32293e-36	chr17|46255160|46255781	224813	-0.83	-1.77769	5.38e-05	0.000199	Lrrc73_chr17|46255160|46255781	both down (1096)
1307	ENSMUSG00000071073	Lrrc73	0.364543	-1.45584	3.73933e-37	4.32293e-36	chr17|46253162|46254992	224813	-0.32	-1.24833	0.00726	0.0165	Lrrc73_chr17|46253162|46254992	both down (1096)
1308	ENSMUSG00000016494	Cd34	0.364472	-1.45612	5.37845e-05	0.000123144	chr1|194941263|194942486	12490	2.78	6.86852	1.85e-73	5.53e-71	Cd34_chr1|194941263|194942486	dRNA uPeak (286)
1309	ENSMUSG00000063931	Pepd	0.362435	-1.46421	2.86084e-269	3.53027e-267	chr7|34911973|34913247	18624	0.31	1.23971	0.000695	0.00204	Pepd_chr7|34911973|34913247	dRNA uPeak (286)
1310	ENSMUSG00000063931	Pepd	0.362435	-1.46421	2.86084e-269	3.53027e-267	chr7|34910127|34910847	18624	1.48	2.78949	1.67e-08	1.09e-07	Pepd_chr7|34910127|34910847	dRNA uPeak (286)
1311	ENSMUSG00000020712	Tcam1	0.361711	-1.46709	3.5036e-07	1.00771e-06	chr11|106274810|106275314	75870	0.49	1.40444	0.0169	0.0349	Tcam1_chr11|106274810|106275314	dRNA uPeak (286)
1312	ENSMUSG00000036923	Stox1	0.36157	-1.46765	0.00326786	0.00579697	chr10|62725668|62726657	216021	-0.46	-1.37554	1.31e-05	5.43e-05	Stox1_chr10|62725668|62726657	both down (1096)
1313	ENSMUSG00000076434	Wfdc3	0.361365	-1.46847	2.29584e-09	7.89074e-09	chr2|164743119|164744125	71856	-1.49	-2.80889	2.72e-15	3.85e-14	Wfdc3_chr2|164743119|164744125	both down (1096)
1314	ENSMUSG00000087264	Gad1os	0.360873	-1.47044	1.94859e-12	8.25576e-12	chr2|70560942|70562569	68986	-0.8	-1.7411	8.11e-08	4.82e-07	Gad1os_chr2|70560942|70562569	both down (1096)
1315	ENSMUSG00000039563	2210406O10Rik	0.360435	-1.47219	0.000118527	0.000259535	chr5|36462434|36463579	76710	0.69	1.61328	5.99e-09	4.16e-08	2210406O10Rik_chr5|36462434|36463579	dRNA uPeak (286)
1316	ENSMUSG00000039563	2210406O10Rik	0.360435	-1.47219	0.000118527	0.000259535	chr5|36460417|36462315	76710	1.43	2.69447	1e-32	4.96e-31	2210406O10Rik_chr5|36460417|36462315	dRNA uPeak (286)
1317	ENSMUSG00000062151	Unc13c	0.359792	-1.47477	4.44717e-53	7.10992e-52	chr9|73968432|73969165	208898	-1.41	-2.65737	1.94e-23	5.33e-22	Unc13c_chr9|73968432|73969165	both down (1096)
1318	ENSMUSG00000062151	Unc13c	0.359792	-1.47477	4.44717e-53	7.10992e-52	chr9|73967843|73968114	208898	-0.73	-1.65864	0.0168	0.0346	Unc13c_chr9|73967843|73968114	both down (1096)
1319	ENSMUSG00000063415	Cyp26b1	0.358833	-1.47862	2.50576e-74	5.83823e-73	chr6|84592192|84592387	232174	-1.24	-2.36199	0.00179	0.00476	Cyp26b1_chr6|84592192|84592387	both down (1096)
1320	ENSMUSG00000063415	Cyp26b1	0.358833	-1.47862	2.50576e-74	5.83823e-73	chr6|84587179|84591316	232174	-0.26	-1.19748	0.00177	0.00473	Cyp26b1_chr6|84587179|84591316	both down (1096)
1321	ENSMUSG00000027859	Ngf	0.358697	-1.47916	7.6303e-52	1.18908e-50	chr3|102472812|102473654	18049	0.51	1.42405	0.00194	0.00512	Ngf_chr3|102472812|102473654	dRNA uPeak (286)
1322	ENSMUSG00000027859	Ngf	0.358697	-1.47916	7.6303e-52	1.18908e-50	chr3|102466546|102466923	18049	0.56	1.47427	0.00183	0.00487	Ngf_chr3|102466546|102466923	dRNA uPeak (286)
1323	ENSMUSG00000027859	Ngf	0.358697	-1.47916	7.6303e-52	1.18908e-50	chr3|102469183|102472622	18049	0.58	1.49485	5.15e-09	3.6e-08	Ngf_chr3|102469183|102472622	dRNA uPeak (286)
1324	ENSMUSG00000050394	Armcx6	0.358147	-1.48138	2.92044e-95	9.21432e-94	chrX|134752016|134752236	278097	-1.2	-2.2974	0.000313	0.000991	Armcx6_chrX|134752016|134752236	both down (1096)
1325	ENSMUSG00000050394	Armcx6	0.358147	-1.48138	2.92044e-95	9.21432e-94	chrX|134750740|134751714	278097	-0.3	-1.23114	0.00752	0.0171	Armcx6_chrX|134750740|134751714	both down (1096)
1326	ENSMUSG00000090124	Ugt1a7c	0.357805	-1.48275	1.23839e-68	2.61143e-67	chr1|88094069|88095545	394432	-0.62	-1.53688	1.33e-08	8.83e-08	Ugt1a7c_chr1|88094069|88095545	both down (1096)
1327	ENSMUSG00000051166	Eml5	0.357285	-1.48485	9.55002e-20	6.01944e-19	chr12|98900778|98902002	319670	-0.74	-1.67018	7.34e-14	9.07e-13	Eml5_chr12|98900778|98902002	both down (1096)
1328	ENSMUSG00000044433	Camsap3	0.356308	-1.4888	0.000312785	0.000648176	chr8|3587473|3588064	69697	-0.75	-1.68179	0.00696	0.016	Camsap3_chr8|3587473|3588064	both down (1096)
1329	ENSMUSG00000032591	Mst1	0.356203	-1.48923	1.50471e-25	1.20747e-24	chr9|108078033|108081256	15235	0.43	1.34723	2.24e-05	8.91e-05	Mst1_chr9|108078033|108081256	dRNA uPeak (286)
1330	ENSMUSG00000032591	Mst1	0.356203	-1.48923	1.50471e-25	1.20747e-24	chr9|108077445|108077910	15235	0.7	1.6245	0.00958	0.0212	Mst1_chr9|108077445|108077910	dRNA uPeak (286)
1331	ENSMUSG00000066191	Anks6	0.355847	-1.49067	3.97388e-39	4.83571e-38	chr4|47056491|47058232	75691	-0.22	-1.16473	0.0246	0.0482	Anks6_chr4|47056491|47058232	both down (1096)
1332	ENSMUSG00000020491	2810021J22Rik	0.355176	-1.49339	3.37012e-95	1.0613e-93	chr11|58867075|58868144	69944	-0.56	-1.47427	6.02e-06	2.65e-05	2810021J22Rik_chr11|58867075|58868144	both down (1096)
1333	ENSMUSG00000022564	Grina	0.354204	-1.49735	2.7681e-87	7.82915e-86	chr15|76246064|76248979	66168	-0.48	-1.39474	4.79e-06	2.15e-05	Grina_chr15|76246064|76248979	both down (1096)
1334	ENSMUSG00000026939	Tmem141	0.354135	-1.49763	8.43831e-17	4.63176e-16	chr2|25621087|25622350	51875	-0.54	-1.45397	4.68e-08	2.88e-07	Tmem141_chr2|25621087|25622350	both down (1096)
1335	ENSMUSG00000055745	Rtl6	0.354014	-1.49812	8.5917e-27	7.27652e-26	chr15|84557333|84558009	223732	-1.05	-2.07053	5.24e-11	4.72e-10	Rtl6_chr15|84557333|84558009	both down (1096)
1336	ENSMUSG00000045763	Basp1	0.353109	-1.50181	2.74128e-136	1.33529e-134	chr15|25412113|25415112	70350	-1.15	-2.21914	5.59e-35	3.17e-33	Basp1_chr15|25412113|25415112	both down (1096)
1337	ENSMUSG00000045912	C2cd4c	0.352778	-1.50317	0.00268952	0.00483539	chr10|79611920|79613069	237397	0.8	1.7411	3.49e-05	0.000134	C2cd4c_chr10|79611920|79613069	dRNA uPeak (286)
1338	ENSMUSG00000034573	Ptpn13	0.35275	-1.50328	2.10451e-39	2.57787e-38	chr5|103423446|103424048	19249	-1.06	-2.08493	4.83e-09	3.39e-08	Ptpn13_chr5|103423446|103424048	both down (1096)
1339	ENSMUSG00000034573	Ptpn13	0.35275	-1.50328	2.10451e-39	2.57787e-38	chr5|103424486|103426254	19249	-0.29	-1.22264	0.00297	0.0075	Ptpn13_chr5|103424486|103426254	both down (1096)
1340	ENSMUSG00000014846	Tppp3	0.35268	-1.50357	2.62296e-19	1.62258e-18	chr8|105473746|105475573	67971	-0.98	-1.97247	1.75e-18	3.28e-17	Tppp3_chr8|105473746|105475573	both down (1096)
1341	ENSMUSG00000014846	Tppp3	0.35268	-1.50357	2.62296e-19	1.62258e-18	chr8|105470893|105471949	67971	-0.83	-1.77769	3.47e-16	5.32e-15	Tppp3_chr8|105470893|105471949	both down (1096)
1342	ENSMUSG00000014846	Tppp3	0.35268	-1.50357	2.62296e-19	1.62258e-18	chr8|105469119|105470203	67971	-0.77	-1.70527	7.44e-10	5.83e-09	Tppp3_chr8|105469119|105470203	both down (1096)
1343	ENSMUSG00000111214	Slc30a4	0.350087	-1.51421	0.000474977	0.000959458	chr2|122703693|122705453	22785	0.42	1.33793	0.000677	0.00199	Slc30a4_chr2|122703693|122705453	dRNA uPeak (286)
1344	ENSMUSG00000026421	Csrp1	0.349441	-1.51688	1.63947e-72	3.69079e-71	chr1|135720975|135721357	13007	1.25	2.37841	1.27e-06	6.27e-06	Csrp1_chr1|135720975|135721357	dRNA uPeak (286)
1345	ENSMUSG00000024782	Ak3	0.347938	-1.5231	1.69468e-110	6.40176e-109	chr19|29049727|29050991	56248	-1.05	-2.07053	1.49e-12	1.6e-11	Ak3_chr19|29049727|29050991	both down (1096)
1346	ENSMUSG00000101581	C430002N11Rik	0.347856	-1.52344	3.1063e-07	8.99025e-07	chr9|96763397|96763687	319707	-2.83	-7.11074	8.86e-15	1.2e-13	C430002N11Rik_chr9|96763397|96763687	both down (1096)
1347	ENSMUSG00000101581	C430002N11Rik	0.347856	-1.52344	3.1063e-07	8.99025e-07	chr9|96763790|96764131	319707	-2.75	-6.72717	1.73e-17	2.98e-16	C430002N11Rik_chr9|96763790|96764131	both down (1096)
1348	ENSMUSG00000026321	Tnfrsf11a	0.347199	-1.52617	2.93864e-15	1.47277e-14	chr1|105778173|105778356	21934	-1.13	-2.18859	0.00181	0.00482	Tnfrsf11a_chr1|105778173|105778356	both down (1096)
1349	ENSMUSG00000026321	Tnfrsf11a	0.347199	-1.52617	2.93864e-15	1.47277e-14	chr1|105780258|105781277	21934	-0.36	-1.28343	0.0133	0.0282	Tnfrsf11a_chr1|105780258|105781277	both down (1096)
1350	ENSMUSG00000000409	Lck	0.347072	-1.52669	0.000297003	0.000617083	chr4|129575089|129575478	16818	-0.81	-1.75321	0.0181	0.037	Lck_chr4|129575089|129575478	both down (1096)
1351	ENSMUSG00000025738	Fbxl16	0.345932	-1.53144	3.45417e-31	3.36509e-30	chr17|25807880|25810244	214931	-1.14	-2.20381	4.66e-30	1.97e-28	Fbxl16_chr17|25807880|25810244	both down (1096)
1352	ENSMUSG00000027470	Mylk2	0.345931	-1.53144	0.00134578	0.00254302	chr2|152913448|152915803	228785	0.62	1.53688	5.06e-08	3.09e-07	Mylk2_chr2|152913448|152915803	dRNA uPeak (286)
1353	ENSMUSG00000052105	Mtcl1	0.344952	-1.53553	4.53621e-42	5.8535e-41	chr17|66446121|66447010	68617	-0.83	-1.77769	1.62e-06	7.86e-06	Mtcl1_chr17|66446121|66447010	both down (1096)
1354	ENSMUSG00000052105	Mtcl1	0.344952	-1.53553	4.53621e-42	5.8535e-41	chr17|66448152|66451645	68617	0.3	1.23114	0.00145	0.00395	Mtcl1_chr17|66448152|66451645	dRNA uPeak (286)
1355	ENSMUSG00000027843	Ptpn22	0.344692	-1.53662	0.0016205	0.00302306	chr3|103859412|103860913	19260	0.51	1.42405	8.48e-07	4.32e-06	Ptpn22_chr3|103859412|103860913	dRNA uPeak (286)
1356	ENSMUSG00000027843	Ptpn22	0.344692	-1.53662	0.0016205	0.00302306	chr3|103858240|103858836	19260	0.79	1.72907	0.00101	0.00285	Ptpn22_chr3|103858240|103858836	dRNA uPeak (286)
1357	ENSMUSG00000027843	Ptpn22	0.344692	-1.53662	0.0016205	0.00302306	chr3|103861876|103863544	19260	1.29	2.44528	3.34e-31	1.51e-29	Ptpn22_chr3|103861876|103863544	dRNA uPeak (286)
1358	ENSMUSG00000043099	Hic1	0.342948	-1.54394	1.03613e-44	1.40332e-43	chr11|75166394|75174111	15248	-0.55	-1.46409	8.72e-09	5.92e-08	Hic1_chr11|75166394|75174111	both down (1096)
1359	ENSMUSG00000097084	Foxl1	0.342837	-1.54441	1.51734e-25	1.21701e-24	chr8|121130613|121130929	14241	0.76	1.69349	0.000562	0.00168	Foxl1_chr8|121130613|121130929	dRNA uPeak (286)
1360	ENSMUSG00000021388	Aspn	0.342622	-1.54531	6.41183e-31	6.1814e-30	chr13|49545398|49547486	66695	-0.49	-1.40444	1.26e-05	5.25e-05	Aspn_chr13|49545398|49547486	both down (1096)
1361	ENSMUSG00000079654	Prrt4	0.341406	-1.55044	0.000240035	0.000504446	chr6|29178605|29179830	101359	0.26	1.19748	0.0214	0.0428	Prrt4_chr6|29178605|29179830	dRNA uPeak (286)
1362	ENSMUSG00000026278	Bok	0.340624	-1.55375	1.10281e-30	1.05585e-29	chr1|93685138|93687616	51800	-1.12	-2.17347	5.8e-27	2.02e-25	Bok_chr1|93685138|93687616	both down (1096)
1363	ENSMUSG00000050188	Lsm10	0.340444	-1.55451	5.39644e-30	5.07332e-29	chr4|126096410|126097241	116748	-0.55	-1.46409	6.66e-07	3.45e-06	Lsm10_chr4|126096410|126097241	both down (1096)
1364	ENSMUSG00000050188	Lsm10	0.340444	-1.55451	5.39644e-30	5.07332e-29	chr4|126094189|126094746	116748	0.87	1.82766	0.00651	0.015	Lsm10_chr4|126094189|126094746	dRNA uPeak (286)
1365	ENSMUSG00000022479	Vdr	0.339745	-1.55747	2.20805e-47	3.13588e-46	chr15|97913241|97915367	22337	-0.55	-1.46409	1.01e-06	5.07e-06	Vdr_chr15|97913241|97915367	both down (1096)
1366	ENSMUSG00000024998	Plce1	0.339467	-1.55866	2.25424e-32	2.28288e-31	chr19|38478827|38479526	74055	-1.68	-3.20428	1.92e-39	1.37e-37	Plce1_chr19|38478827|38479526	both down (1096)
1367	ENSMUSG00000024998	Plce1	0.339467	-1.55866	2.25424e-32	2.28288e-31	chr19|38479806|38480462	74055	-1.14	-2.20381	0.000108	0.000375	Plce1_chr19|38479806|38480462	both down (1096)
1368	ENSMUSG00000024998	Plce1	0.339467	-1.55866	2.25424e-32	2.28288e-31	chr19|38480554|38481808	74055	-0.72	-1.64718	1.03e-09	7.92e-09	Plce1_chr19|38480554|38481808	both down (1096)
1369	ENSMUSG00000030587	2200002D01Rik	0.339294	-1.55939	2.15034e-13	9.70538e-13	chr7|29247265|29249254	72275	0.23	1.17283	0.0169	0.0347	2200002D01Rik_chr7|29247265|29249254	dRNA uPeak (286)
1370	ENSMUSG00000060284	Sp7	0.334914	-1.57814	9.42023e-05	0.000208713	chr15|102366605|102367462	170574	-0.45	-1.36604	0.00784	0.0177	Sp7_chr15|102366605|102367462	both down (1096)
1371	ENSMUSG00000041926	Rnpep	0.334744	-1.57887	2.79216e-44	3.75723e-43	chr1|135282593|135282898	215615	-1.13	-2.18859	5.59e-05	0.000206	Rnpep_chr1|135282593|135282898	both down (1096)
1372	ENSMUSG00000041926	Rnpep	0.334744	-1.57887	2.79216e-44	3.75723e-43	chr1|135284797|135285197	215615	0.74	1.67018	0.00467	0.0112	Rnpep_chr1|135284797|135285197	dRNA uPeak (286)
1373	ENSMUSG00000020424	Castor1	0.334277	-1.58089	3.70078e-165	2.23374e-163	chr11|4215760|4216857	71962	-1.24	-2.36199	4.62e-12	4.69e-11	Castor1_chr11|4215760|4216857	both down (1096)
1374	ENSMUSG00000020424	Castor1	0.334277	-1.58089	3.70078e-165	2.23374e-163	chr11|4214980|4215330	71962	-0.84	-1.79005	0.00618	0.0144	Castor1_chr11|4214980|4215330	both down (1096)
1375	ENSMUSG00000020424	Castor1	0.334277	-1.58089	3.70078e-165	2.23374e-163	chr11|4217378|4221019	71962	0.22	1.16473	0.0129	0.0275	Castor1_chr11|4217378|4221019	dRNA uPeak (286)
1376	ENSMUSG00000071001	Hrct1	0.334171	-1.58134	2.0208e-71	4.48859e-70	chr4|43724817|43730504	100039781	-0.52	-1.43396	1.33e-06	6.54e-06	Hrct1_chr4|43724817|43730504	both down (1096)
1377	ENSMUSG00000005950	P2rx5	0.333752	-1.58315	8.90547e-24	6.68874e-23	chr11|73159501|73159807	94045	-0.93	-1.90528	0.00148	0.00403	P2rx5_chr11|73159501|73159807	both down (1096)
1378	ENSMUSG00000005950	P2rx5	0.333752	-1.58315	8.90547e-24	6.68874e-23	chr11|73159935|73161932	94045	-0.7	-1.6245	5.24e-12	5.29e-11	P2rx5_chr11|73159935|73161932	both down (1096)
1379	ENSMUSG00000036872	Abcc12	0.33349	-1.58428	0.000676227	0.00133538	chr8|86581834|86582111	244562	-0.84	-1.79005	0.0143	0.03	Abcc12_chr8|86581834|86582111	both down (1096)
1380	ENSMUSG00000026921	Egfl7	0.333385	-1.58474	2.0185e-74	4.73607e-73	chr2|26579421|26580319	353156	-1.57	-2.96905	8.21e-20	1.7e-18	Egfl7_chr2|26579421|26580319	both down (1096)
1381	ENSMUSG00000096054	Syne1	0.333345	-1.58491	1.29012e-56	2.18638e-55	chr10|5548264|5551051	64009	-1.05	-2.07053	1.36e-30	5.92e-29	Syne1_chr10|5548264|5551051	both down (1096)
1382	ENSMUSG00000048240	Gng7	0.333114	-1.58591	1.34689e-69	2.89521e-68	chr10|81013266|81015457	14708	-0.66	-1.58008	2.27e-12	2.39e-11	Gng7_chr10|81013266|81015457	both down (1096)
1383	ENSMUSG00000021242	Npc2	0.332835	-1.58712	4.61283e-55	7.65389e-54	chr12|84771167|84771358	67963	-0.94	-1.91853	0.0215	0.043	Npc2_chr12|84771167|84771358	both down (1096)
1384	ENSMUSG00000021242	Npc2	0.332835	-1.58712	4.61283e-55	7.65389e-54	chr12|84771587|84774810	67963	-0.39	-1.31039	9.99e-05	0.00035	Npc2_chr12|84771587|84774810	both down (1096)
1385	ENSMUSG00000036687	Tmem184a	0.332806	-1.58725	2.77362e-05	6.57547e-05	chr5|139825288|139827272	231832	0.62	1.53688	7.2e-09	4.94e-08	Tmem184a_chr5|139825288|139827272	dRNA uPeak (286)
1386	ENSMUSG00000002985	Apoe	0.33238	-1.58909	4.85139e-26	3.97342e-25	chr7|19700544|19701918	11816	-0.79	-1.72907	7.27e-11	6.44e-10	Apoe_chr7|19700544|19701918	both down (1096)
1387	ENSMUSG00000034121	Mks1	0.332079	-1.5904	6.32282e-78	1.56279e-76	chr11|87852767|87853938	380718	-1.09	-2.12874	6.53e-20	1.36e-18	Mks1_chr11|87852767|87853938	both down (1096)
1388	ENSMUSG00000061186	Sfmbt2	0.331626	-1.59237	8.45096e-24	6.35596e-23	chr2|10372210|10373439	353282	-0.96	-1.94531	6.1e-13	6.85e-12	Sfmbt2_chr2|10372210|10373439	both down (1096)
1389	ENSMUSG00000001021	S100a3	0.33117	-1.59436	1.3998e-09	4.90414e-09	chr3|90583435|90584775	20197	-0.79	-1.72907	8.46e-09	5.76e-08	S100a3_chr3|90583435|90584775	both down (1096)
1390	ENSMUSG00000001021	S100a3	0.33117	-1.59436	1.3998e-09	4.90414e-09	chr3|90584951|90588635	20197	0.33	1.25701	0.0058	0.0136	S100a3_chr3|90584951|90588635	dRNA uPeak (286)
1391	ENSMUSG00000110777	Ifi30	0.33114	-1.59449	2.63735e-13	1.18265e-12	chr8|70768680|70770199	65972	0.31	1.23971	0.00555	0.0131	Ifi30_chr8|70768680|70770199	dRNA uPeak (286)
1392	ENSMUSG00000025736	Jmjd8	0.330264	-1.59831	3.74712e-84	1.01172e-82	chr17|25828122|25829890	72106	-1.34	-2.53151	1.6e-29	6.56e-28	Jmjd8_chr17|25828122|25829890	both down (1096)
1393	ENSMUSG00000039137	Whrn	0.330179	-1.59868	1.90601e-40	2.38739e-39	chr4|63493442|63494204	73750	-0.83	-1.77769	0.00058	0.00173	Whrn_chr4|63493442|63494204	both down (1096)
1394	ENSMUSG00000039137	Whrn	0.330179	-1.59868	1.90601e-40	2.38739e-39	chr4|63494848|63496460	73750	-0.56	-1.47427	4.39e-06	1.98e-05	Whrn_chr4|63494848|63496460	both down (1096)
1395	ENSMUSG00000025185	Loxl4	0.329015	-1.60377	2.17445e-75	5.16749e-74	chr19|42611122|42614564	67573	-0.49	-1.40444	2.19e-07	1.22e-06	Loxl4_chr19|42611122|42614564	both down (1096)
1396	ENSMUSG00000070644	Etnk2	0.329001	-1.60384	2.18363e-10	8.11987e-10	chr1|133362096|133365883	214253	-0.36	-1.28343	0.000668	0.00196	Etnk2_chr1|133362096|133365883	both down (1096)
1397	ENSMUSG00000037762	Slc16a9	0.328435	-1.60632	2.56239e-16	1.36511e-15	chr10|70244679|70245893	66859	-0.75	-1.68179	6.76e-07	3.5e-06	Slc16a9_chr10|70244679|70245893	both down (1096)
1398	ENSMUSG00000102543	Pcdhgc5	0.327454	-1.61064	1.04166e-14	5.06509e-14	chr18|37818885|37819931	93708	-1.65	-3.13834	7.26e-16	1.09e-14	Pcdhgc5_chr18|37818885|37819931	both down (1096)
1399	ENSMUSG00000038521	C1s1	0.327142	-1.61201	9.88821e-47	1.38427e-45	chr6|124542090|124542842	50908	-0.3	-1.23114	0.0247	0.0484	C1s1_chr6|124542090|124542842	both down (1096)
1400	ENSMUSG00000024661	Fth1	0.326689	-1.61401	1.3077e-58	2.30285e-57	chr19|9981492|9991038	14319	-0.55	-1.46409	1.43e-08	9.41e-08	Fth1_chr19|9981492|9991038	both down (1096)
1401	ENSMUSG00000037852	Cpe	0.32596	-1.61723	8.57321e-100	2.89112e-98	chr8|64688747|64690729	12876	-0.35	-1.27456	0.00625	0.0145	Cpe_chr8|64688747|64690729	both down (1096)
1402	ENSMUSG00000037852	Cpe	0.32596	-1.61723	8.57321e-100	2.89112e-98	chr8|64690874|64691494	12876	0.79	1.72907	8.08e-08	4.8e-07	Cpe_chr8|64690874|64691494	dRNA uPeak (286)
1403	ENSMUSG00000039943	Plcb4	0.325782	-1.61802	8.96835e-39	1.07873e-37	chr2|135658420|135660292	18798	-0.69	-1.61328	1.77e-10	1.49e-09	Plcb4_chr2|135658420|135660292	both down (1096)
1404	ENSMUSG00000027977	Ndst3	0.324782	-1.62246	3.5219e-24	2.69135e-23	chr3|123689976|123691601	83398	-0.42	-1.33793	3.51e-05	0.000135	Ndst3_chr3|123689976|123691601	both down (1096)
1405	ENSMUSG00000029660	Tex26	0.324597	-1.62328	6.30426e-14	2.93688e-13	chr5|149441614|149442019	75860	-1.64	-3.11666	9.37e-13	1.03e-11	Tex26_chr5|149441614|149442019	both down (1096)
1406	ENSMUSG00000029660	Tex26	0.324597	-1.62328	6.30426e-14	2.93688e-13	chr5|149437840|149438113	75860	-1.08	-2.11404	0.00087	0.00249	Tex26_chr5|149437840|149438113	both down (1096)
1407	ENSMUSG00000029660	Tex26	0.324597	-1.62328	6.30426e-14	2.93688e-13	chr5|149438624|149441011	75860	-0.57	-1.48452	4.51e-09	3.18e-08	Tex26_chr5|149438624|149441011	both down (1096)
1408	ENSMUSG00000020733	Slc9a3r1	0.324294	-1.62463	3.55584e-83	9.47786e-82	chr11|115160779|115161359	26941	0.54	1.45397	0.00697	0.016	Slc9a3r1_chr11|115160779|115161359	dRNA uPeak (286)
1409	ENSMUSG00000020733	Slc9a3r1	0.324294	-1.62463	3.55584e-83	9.47786e-82	chr11|115159651|115160508	26941	0.76	1.69349	4e-05	0.000152	Slc9a3r1_chr11|115159651|115160508	dRNA uPeak (286)
1410	ENSMUSG00000084885	3010001F23Rik	0.323483	-1.62824	2.86664e-05	6.78246e-05	chrX|152367928|152369354	75693	-1.29	-2.44528	4.23e-23	1.13e-21	3010001F23Rik_chrX|152367928|152369354	both down (1096)
1411	ENSMUSG00000057766	Ankrd29	0.322975	-1.63051	6.68763e-89	1.93084e-87	chr18|12305291|12306509	225187	0.7	1.6245	1.76e-09	1.31e-08	Ankrd29_chr18|12305291|12306509	dRNA uPeak (286)
1412	ENSMUSG00000025790	Slco3a1	0.322731	-1.6316	4.83131e-77	1.16814e-75	chr7|74552944|74553416	108116	-0.66	-1.58008	0.00072	0.0021	Slco3a1_chr7|74552944|74553416	both down (1096)
1413	ENSMUSG00000109761	5430403N17Rik	0.32206	-1.6346	0.00050343	0.00101349	chr8|35881491|35882425	330737	-1.43	-2.69447	1.85e-22	4.72e-21	5430403N17Rik_chr8|35881491|35882425	both down (1096)
1414	ENSMUSG00000022261	Sdc2	0.320918	-1.63972	1e-100	1e-100	chr15|32919896|32922712	15529	-0.69	-1.61328	2.37e-12	2.49e-11	Sdc2_chr15|32919896|32922712	both down (1096)
1415	ENSMUSG00000026437	Cdk18	0.320859	-1.63999	4.91624e-53	7.83728e-52	chr1|132136490|132136935	18557	-0.83	-1.77769	0.0102	0.0223	Cdk18_chr1|132136490|132136935	both down (1096)
1416	ENSMUSG00000026437	Cdk18	0.320859	-1.63999	4.91624e-53	7.83728e-52	chr1|132137730|132140551	18557	-0.45	-1.36604	1.14e-05	4.78e-05	Cdk18_chr1|132137730|132140551	both down (1096)
1417	ENSMUSG00000029484	Anxa3	0.319321	-1.64692	6.62668e-35	7.22946e-34	chr5|96795788|96796126	11745	0.8	1.7411	0.00215	0.00562	Anxa3_chr5|96795788|96796126	dRNA uPeak (286)
1418	ENSMUSG00000026726	Cubn	0.319307	-1.64698	1.34702e-15	6.91526e-15	chr2|13491392|13491915	65969	-1.13	-2.18859	3.63e-05	0.000139	Cubn_chr2|13491392|13491915	both down (1096)
1419	ENSMUSG00000026726	Cubn	0.319307	-1.64698	1.34702e-15	6.91526e-15	chr2|13490466|13490753	65969	-0.82	-1.76541	0.013	0.0277	Cubn_chr2|13490466|13490753	both down (1096)
1420	ENSMUSG00000068699	Flnc	0.317371	-1.65576	6.53255e-43	8.56222e-42	chr6|29429690|29437717	68794	-0.4	-1.31951	0.000126	0.000432	Flnc_chr6|29429690|29437717	both down (1096)
1421	ENSMUSG00000078771	Evi2a	0.317243	-1.65634	5.05029e-10	1.83696e-09	chr11|79533398|79535138	14017	0.24	1.18099	0.0161	0.0334	Evi2a_chr11|79533398|79535138	dRNA uPeak (286)
1422	ENSMUSG00000078771	Evi2a	0.317243	-1.65634	5.05029e-10	1.83696e-09	chr11|79530847|79531172	14017	0.65	1.56917	0.015	0.0313	Evi2a_chr11|79530847|79531172	dRNA uPeak (286)
1423	ENSMUSG00000048029	Eno4	0.317085	-1.65706	1.93942e-07	5.73156e-07	chr19|58942103|58942557	226265	-0.9	-1.86607	9.04e-06	3.86e-05	Eno4_chr19|58942103|58942557	both down (1096)
1424	ENSMUSG00000048029	Eno4	0.317085	-1.65706	1.93942e-07	5.73156e-07	chr19|58942718|58944216	226265	-0.3	-1.23114	0.00104	0.00294	Eno4_chr19|58942718|58944216	both down (1096)
1425	ENSMUSG00000035547	Capn5	0.316023	-1.6619	1.75219e-49	2.62026e-48	chr7|98177628|98179367	12337	-0.46	-1.37554	1.42e-05	5.85e-05	Capn5_chr7|98177628|98179367	both down (1096)
1426	ENSMUSG00000022257	Laptm4b	0.31513	-1.66598	1e-100	1e-100	chr15|34234528|34235078	114128	-3.86	-14.5203	3.58e-63	7.41e-61	Laptm4b_chr15|34234528|34235078	both down (1096)
1427	ENSMUSG00000029321	Slc10a6	0.31507	-1.66625	2.33463e-45	3.20368e-44	chr5|103628635|103630255	75750	-0.31	-1.23971	0.00708	0.0162	Slc10a6_chr5|103628635|103630255	both down (1096)
1428	ENSMUSG00000004105	Angptl2	0.313682	-1.67263	4.18556e-123	1.79247e-121	chr2|33218065|33222922	26360	0.4	1.31951	0.000247	0.000797	Angptl2_chr2|33218065|33222922	dRNA uPeak (286)
1429	ENSMUSG00000036655	Colec11	0.311359	-1.68335	1.1829e-09	4.17144e-09	chr12|28626240|28626901	71693	-1.67	-3.18215	6.62e-20	1.38e-18	Colec11_chr12|28626240|28626901	both down (1096)
1430	ENSMUSG00000110148	5830408C22Rik	0.311082	-1.68463	9.46223e-14	4.35686e-13	chr8|25099194|25103092	74744	0.37	1.29235	0.000327	0.00103	5830408C22Rik_chr8|25099194|25103092	dRNA uPeak (286)
1431	ENSMUSG00000027570	Col9a3	0.310076	-1.68931	1.7491e-18	1.03806e-17	chr2|180595379|180595993	12841	-1.42	-2.67586	4.86e-12	4.93e-11	Col9a3_chr2|180595379|180595993	both down (1096)
1432	ENSMUSG00000027570	Col9a3	0.310076	-1.68931	1.7491e-18	1.03806e-17	chr2|180599942|180601723	12841	-0.62	-1.53688	1.19e-10	1.02e-09	Col9a3_chr2|180599942|180601723	both down (1096)
1433	ENSMUSG00000037904	Ankrd9	0.307532	-1.70119	5.06175e-116	2.02701e-114	chr12|110975465|110977058	74251	-1.64	-3.11666	8.96e-33	4.47e-31	Ankrd9_chr12|110975465|110977058	both down (1096)
1434	ENSMUSG00000045817	Zfp36l2	0.30655	-1.70581	6.27612e-128	2.83344e-126	chr17|84185570|84189610	12193	-0.63	-1.54756	5.33e-09	3.73e-08	Zfp36l2_chr17|84185570|84189610	both down (1096)
1435	ENSMUSG00000045817	Zfp36l2	0.30655	-1.70581	6.27612e-128	2.83344e-126	chr17|84189717|84191375	12193	0.37	1.29235	0.00238	0.00614	Zfp36l2_chr17|84189717|84191375	dRNA uPeak (286)
1436	ENSMUSG00000031639	Tlr3	0.306518	-1.70596	5.83561e-44	7.7897e-43	chr8|45409917|45410739	142980	-0.9	-1.86607	1.16e-11	1.13e-10	Tlr3_chr8|45409917|45410739	both down (1096)
1437	ENSMUSG00000042684	Npl	0.306099	-1.70793	4.26283e-60	7.75267e-59	chr1|153550890|153551210	74091	1.22	2.32947	3.62e-09	2.58e-08	Npl_chr1|153550890|153551210	dRNA uPeak (286)
1438	ENSMUSG00000042684	Npl	0.306099	-1.70793	4.26283e-60	7.75267e-59	chr1|153551398|153551597	74091	1.36	2.56685	0.000473	0.00144	Npl_chr1|153551398|153551597	dRNA uPeak (286)
1439	ENSMUSG00000029769	Ccdc136	0.300738	-1.73342	6.65967e-98	2.19256e-96	chr6|29395913|29398111	232664	-0.25	-1.18921	0.01	0.022	Ccdc136_chr6|29395913|29398111	both down (1096)
1440	ENSMUSG00000020419	Hormad2	0.300237	-1.73583	0.000471206	0.000952302	chr11|4442291|4442726	75828	-0.55	-1.46409	0.0162	0.0335	Hormad2_chr11|4442291|4442726	both down (1096)
1441	ENSMUSG00000020419	Hormad2	0.300237	-1.73583	0.000471206	0.000952302	chr11|4438042|4438758	75828	0.8	1.7411	1.17e-06	5.83e-06	Hormad2_chr11|4438042|4438758	dRNA uPeak (286)
1442	ENSMUSG00000026177	Slc11a1	0.299782	-1.73801	9.96958e-07	2.73343e-06	chr1|74375818|74377324	18173	-1.01	-2.01391	3.95e-16	6.04e-15	Slc11a1_chr1|74375818|74377324	both down (1096)
1443	ENSMUSG00000021285	Ppp1r13b	0.298693	-1.74327	5.61477e-62	1.05453e-60	chr12|111907267|111910071	21981	-0.34	-1.26576	0.000597	0.00177	Ppp1r13b_chr12|111907267|111910071	both down (1096)
1444	ENSMUSG00000027848	Olfml3	0.29812	-1.74604	2.9679e-71	6.53998e-70	chr3|103737228|103738904	99543	0.3	1.23114	0.00194	0.00513	Olfml3_chr3|103737228|103738904	dRNA uPeak (286)
1445	ENSMUSG00000027848	Olfml3	0.29812	-1.74604	2.9679e-71	6.53998e-70	chr3|103734271|103735623	99543	1.76	3.38698	4.18e-62	8.27e-60	Olfml3_chr3|103734271|103735623	dRNA uPeak (286)
1446	ENSMUSG00000030317	Timp4	0.29809	-1.74618	9.21399e-11	3.52055e-10	chr6|115251625|115252394	110595	-0.67	-1.59107	0.00171	0.00457	Timp4_chr6|115251625|115252394	both down (1096)
1447	ENSMUSG00000023048	Prr13	0.298021	-1.74651	4.87554e-249	5.41477e-247	chr15|102458252|102462358	66151	-1.11	-2.15846	2.97e-32	1.44e-30	Prr13_chr15|102458252|102462358	both down (1096)
1448	ENSMUSG00000030409	Dmpk	0.297938	-1.74691	5.81533e-71	1.27976e-69	chr7|19082033|19086463	13400	-0.7	-1.6245	4.88e-12	4.94e-11	Dmpk_chr7|19082033|19086463	both down (1096)
1449	ENSMUSG00000029381	Shroom3	0.297808	-1.74755	1.19619e-15	6.15042e-15	chr5|92683268|92684024	27428	-3.04	-8.22491	4.22e-78	1.52e-75	Shroom3_chr5|92683268|92684024	both down (1096)
1450	ENSMUSG00000017446	C1qtnf1	0.297788	-1.74764	9.12981e-78	2.2499e-76	chr11|118427262|118431984	56745	-0.28	-1.21419	0.00204	0.00537	C1qtnf1_chr11|118427262|118431984	both down (1096)
1451	ENSMUSG00000017446	C1qtnf1	0.297788	-1.74764	9.12981e-78	2.2499e-76	chr11|118426224|118426765	56745	0.58	1.49485	0.0146	0.0307	C1qtnf1_chr11|118426224|118426765	dRNA uPeak (286)
1452	ENSMUSG00000025492	Ifitm3	0.297634	-1.74839	4.35271e-303	6.90588e-301	chr7|141012820|141013204	66141	1.03	2.04202	0.00014	0.000477	Ifitm3_chr7|141012820|141013204	dRNA uPeak (286)
1453	ENSMUSG00000100075	1700018L02Rik	0.295997	-1.75635	3.6658e-07	1.052e-06	chr19|29044273|29044921	67329	-1.22	-2.32947	1.03e-10	8.97e-10	1700018L02Rik_chr19|29044273|29044921	both down (1096)
1454	ENSMUSG00000100075	1700018L02Rik	0.295997	-1.75635	3.6658e-07	1.052e-06	chr19|29045304|29048940	67329	-0.54	-1.45397	4.08e-09	2.89e-08	1700018L02Rik_chr19|29045304|29048940	both down (1096)
1455	ENSMUSG00000085183	Wincr1	0.294873	-1.76184	4.39063e-12	1.81633e-11	chr4|89049231|89050762	100040617	0.34	1.26576	0.0116	0.025	Wincr1_chr4|89049231|89050762	dRNA uPeak (286)
1456	ENSMUSG00000085347	Hk1os	0.293782	-1.76718	6.55989e-15	3.23604e-14	chr10|62336553|62337636	70162	-0.45	-1.36604	0.000157	0.00053	Hk1os_chr10|62336553|62337636	both down (1096)
1457	ENSMUSG00000040428	Plekha4	0.292104	-1.77545	1.63504e-32	1.66187e-31	chr7|45528852|45531246	69217	-0.37	-1.29235	0.0135	0.0287	Plekha4_chr7|45528852|45531246	both down (1096)
1458	ENSMUSG00000074178	Gm10638	0.291697	-1.77746	1.01008e-33	1.0677e-32	chr8|86742606|86743029	666945	0.96	1.94531	0.0229	0.0454	Gm10638_chr8|86742606|86743029	dRNA uPeak (286)
1459	ENSMUSG00000059901	Adamts14	0.29118	-1.78002	3.84599e-70	8.36427e-69	chr10|61271560|61277639	237360	-0.46	-1.37554	1.09e-05	4.6e-05	Adamts14_chr10|61271560|61277639	both down (1096)
1460	ENSMUSG00000040219	Ttc12	0.291012	-1.78085	4.17723e-82	1.09588e-80	chr9|49482985|49484624	235330	-0.32	-1.24833	0.00329	0.00821	Ttc12_chr9|49482985|49484624	both down (1096)
1461	ENSMUSG00000026072	Il1r1	0.290408	-1.78384	1e-100	1e-100	chr1|40224215|40226130	16177	0.23	1.17283	0.0181	0.0369	Il1r1_chr1|40224215|40226130	dRNA uPeak (286)
1462	ENSMUSG00000020183	Cpm	0.290053	-1.78561	1.38598e-08	4.47463e-08	chr10|117628968|117629869	70574	-1.02	-2.02792	1.34e-10	1.15e-09	Cpm_chr10|117628968|117629869	both down (1096)
1463	ENSMUSG00000079481	Nhsl2	0.290048	-1.78564	3.46032e-18	2.02478e-17	chrX|101849231|101849820	100042480	-0.85	-1.8025	6.98e-06	3.04e-05	Nhsl2_chrX|101849231|101849820	both down (1096)
1464	ENSMUSG00000018012	Rac3	0.289787	-1.78693	2.07297e-36	2.34923e-35	chr11|120723391|120723894	170758	-0.51	-1.42405	0.0225	0.0446	Rac3_chr11|120723391|120723894	both down (1096)
1465	ENSMUSG00000018012	Rac3	0.289787	-1.78693	2.07297e-36	2.34923e-35	chr11|120719785|120723350	170758	-0.45	-1.36604	1.8e-06	8.67e-06	Rac3_chr11|120719785|120723350	both down (1096)
1466	ENSMUSG00000035509	Fbxl21	0.289435	-1.78869	4.21004e-50	6.37874e-49	chr13|56521914|56523066	213311	-0.44	-1.3566	1.11e-05	4.68e-05	Fbxl21_chr13|56521914|56523066	both down (1096)
1467	ENSMUSG00000020638	Cmpk2	0.289421	-1.78876	0.0011158	0.00213093	chr12|26469001|26469752	22169	-0.44	-1.3566	0.000472	0.00143	Cmpk2_chr12|26469001|26469752	both down (1096)
1468	ENSMUSG00000027737	Slc7a11	0.288553	-1.79309	3.62436e-100	1.2272e-98	chr3|50442697|50444403	26570	-0.27	-1.20581	0.016	0.0332	Slc7a11_chr3|50442697|50444403	both down (1096)
1469	ENSMUSG00000073650	Catip	0.287539	-1.79817	0.000123596	0.000269925	chr1|74361569|74362994	241112	0.3	1.23114	0.0193	0.039	Catip_chr1|74361569|74362994	dRNA uPeak (286)
1470	ENSMUSG00000051832	E230016K23Rik	0.287365	-1.79905	3.49701e-14	1.64986e-13	chr11|83581902|83584117	100504464	-0.95	-1.93187	3.52e-21	8.16e-20	E230016K23Rik_chr11|83581902|83584117	both down (1096)
1471	ENSMUSG00000051832	E230016K23Rik	0.287365	-1.79905	3.49701e-14	1.64986e-13	chr11|83580589|83581404	100504464	-0.86	-1.81504	1.27e-10	1.09e-09	E230016K23Rik_chr11|83580589|83581404	both down (1096)
1472	ENSMUSG00000038267	Slc22a23	0.287162	-1.80006	3.3608e-52	5.28684e-51	chr13|34342873|34345813	73102	0.3	1.23114	0.00291	0.00736	Slc22a23_chr13|34342873|34345813	dRNA uPeak (286)
1473	ENSMUSG00000058831	Opn1sw	0.28637	-1.80405	7.85799e-08	2.40107e-07	chr6|29391429|29391645	12057	-1.44	-2.71321	8.18e-05	0.000292	Opn1sw_chr6|29391429|29391645	both down (1096)
1474	ENSMUSG00000058831	Opn1sw	0.28637	-1.80405	7.85799e-08	2.40107e-07	chr6|29387692|29389908	12057	-0.55	-1.46409	1.79e-09	1.33e-08	Opn1sw_chr6|29387692|29389908	both down (1096)
1475	ENSMUSG00000027932	Slc27a3	0.285513	-1.80837	6.59415e-111	2.51954e-109	chr3|90388883|90390725	26568	-1.25	-2.37841	7.58e-22	1.85e-20	Slc27a3_chr3|90388883|90390725	both down (1096)
1476	ENSMUSG00000021062	Rab15	0.285371	-1.80909	1.00501e-62	1.91342e-61	chr12|76823181|76823431	104886	-2.04	-4.11246	4.93e-07	2.6e-06	Rab15_chr12|76823181|76823431	both down (1096)
1477	ENSMUSG00000021062	Rab15	0.285371	-1.80909	1.00501e-62	1.91342e-61	chr12|76820177|76821020	104886	-0.98	-1.97247	2.11e-05	8.43e-05	Rab15_chr12|76820177|76821020	both down (1096)
1478	ENSMUSG00000021062	Rab15	0.285371	-1.80909	1.00501e-62	1.91342e-61	chr12|76821831|76823065	104886	-0.65	-1.56917	8.15e-06	3.51e-05	Rab15_chr12|76821831|76823065	both down (1096)
1479	ENSMUSG00000048402	Gli2	0.285206	-1.80992	6.90397e-05	0.000156035	chr1|119053136|119053989	14633	0.83	1.77769	2.79e-06	1.3e-05	Gli2_chr1|119053136|119053989	dRNA uPeak (286)
1480	ENSMUSG00000021696	Elovl7	0.285201	-1.80995	3.89097e-16	2.05385e-15	chr13|108214020|108215062	74559	-0.85	-1.8025	1.79e-14	2.35e-13	Elovl7_chr13|108214020|108215062	both down (1096)
1481	ENSMUSG00000025498	Irf7	0.284636	-1.81281	6.32124e-27	5.38371e-26	chr7|141264621|141266942	54123	-0.43	-1.34723	4.23e-06	1.92e-05	Irf7_chr7|141264621|141266942	both down (1096)
1482	ENSMUSG00000021265	Slc25a29	0.28428	-1.81462	1.13384e-48	1.66127e-47	chr12|108831710|108833454	214663	-1.98	-3.94493	2.64e-92	1.55e-89	Slc25a29_chr12|108831710|108833454	both down (1096)
1483	ENSMUSG00000021265	Slc25a29	0.28428	-1.81462	1.13384e-48	1.66127e-47	chr12|108834058|108834654	214663	-0.61	-1.52626	0.000355	0.00111	Slc25a29_chr12|108834058|108834654	both down (1096)
1484	ENSMUSG00000035373	Ccl7	0.283046	-1.82089	1.29591e-20	8.54314e-20	chr11|82046912|82047361	20306	-1.81	-3.50642	1.17e-11	1.14e-10	Ccl7_chr11|82046912|82047361	both down (1096)
1485	ENSMUSG00000035373	Ccl7	0.283046	-1.82089	1.29591e-20	8.54314e-20	chr11|82044501|82044744	20306	-1.02	-2.02792	0.00117	0.00327	Ccl7_chr11|82044501|82044744	both down (1096)
1486	ENSMUSG00000035373	Ccl7	0.283046	-1.82089	1.29591e-20	8.54314e-20	chr11|82045352|82046310	20306	-0.69	-1.61328	5.95e-07	3.1e-06	Ccl7_chr11|82045352|82046310	both down (1096)
1487	ENSMUSG00000042608	Stk40	0.282631	-1.82301	1.62181e-63	3.13068e-62	chr4|126106115|126106591	74178	-0.61	-1.52626	0.0106	0.0231	Stk40_chr4|126106115|126106591	both down (1096)
1488	ENSMUSG00000042608	Stk40	0.282631	-1.82301	1.62181e-63	3.13068e-62	chr4|126102024|126105246	74178	0.28	1.21419	0.0102	0.0223	Stk40_chr4|126102024|126105246	dRNA uPeak (286)
1489	ENSMUSG00000042608	Stk40	0.282631	-1.82301	1.62181e-63	3.13068e-62	chr4|126105420|126105943	74178	0.43	1.34723	0.02	0.0402	Stk40_chr4|126105420|126105943	dRNA uPeak (286)
1490	ENSMUSG00000027253	Lrp4	0.282544	-1.82345	7.62931e-37	8.75321e-36	chr2|91456802|91459439	228357	-0.51	-1.42405	1.05e-07	6.11e-07	Lrp4_chr2|91456802|91459439	both down (1096)
1491	ENSMUSG00000027253	Lrp4	0.282544	-1.82345	7.62931e-37	8.75321e-36	chr2|91455770|91456194	228357	-0.42	-1.33793	0.0169	0.0348	Lrp4_chr2|91455770|91456194	both down (1096)
1492	ENSMUSG00000005413	Hmox1	0.280629	-1.83326	6.69061e-172	4.33692e-170	chr8|75095473|75097939	15368	-0.68	-1.60214	9.57e-05	0.000337	Hmox1_chr8|75095473|75097939	both down (1096)
1493	ENSMUSG00000005413	Hmox1	0.280629	-1.83326	6.69061e-172	4.33692e-170	chr8|75092697|75095319	15368	-0.26	-1.19748	0.0151	0.0316	Hmox1_chr8|75092697|75095319	both down (1096)
1494	ENSMUSG00000022324	Matn2	0.279817	-1.83745	7.58249e-38	8.92697e-37	chr15|34308990|34309690	17181	0.57	1.48452	0.000283	0.000902	Matn2_chr15|34308990|34309690	dRNA uPeak (286)
1495	ENSMUSG00000046561	Arsj	0.27958	-1.83867	1.26521e-267	1.52733e-265	chr3|126363019|126364945	271970	0.67	1.59107	2.62e-11	2.44e-10	Arsj_chr3|126363019|126364945	dRNA uPeak (286)
1496	ENSMUSG00000046561	Arsj	0.27958	-1.83867	1.26521e-267	1.52733e-265	chr3|126365967|126366400	271970	1.14	2.20381	1.99e-06	9.5e-06	Arsj_chr3|126365967|126366400	dRNA uPeak (286)
1497	ENSMUSG00000046561	Arsj	0.27958	-1.83867	1.26521e-267	1.52733e-265	chr3|126362071|126362507	271970	1.68	3.20428	3.5e-09	2.51e-08	Arsj_chr3|126362071|126362507	dRNA uPeak (286)
1498	ENSMUSG00000022419	Deptor	0.279428	-1.83945	1.47365e-34	1.58794e-33	chr15|55111943|55113710	97998	-0.28	-1.21419	0.00245	0.00631	Deptor_chr15|55111943|55113710	both down (1096)
1499	ENSMUSG00000038456	Dennd2a	0.279305	-1.84009	9.37066e-70	2.01948e-68	chr6|39555122|39556493	209773	-1.45	-2.73208	7.02e-11	6.22e-10	Dennd2a_chr6|39555122|39556493	both down (1096)
1500	ENSMUSG00000038456	Dennd2a	0.279305	-1.84009	9.37066e-70	2.01948e-68	chr6|39556605|39560210	209773	-1.3	-2.46229	4.53e-50	5.44e-48	Dennd2a_chr6|39556605|39560210	both down (1096)
1501	ENSMUSG00000039146	Ifi44l	0.27883	-1.84254	0.00168257	0.00313113	chr3|151762056|151763543	15061	-0.51	-1.42405	1.42e-06	6.98e-06	Ifi44l_chr3|151762056|151763543	both down (1096)
1502	ENSMUSG00000036304	Zdhhc23	0.278613	-1.84367	0.000333827	0.00068955	chr16|43980542|43981232	332175	-2.33	-5.02805	7.4e-16	1.11e-14	Zdhhc23_chr16|43980542|43981232	both down (1096)
1503	ENSMUSG00000036304	Zdhhc23	0.278613	-1.84367	0.000333827	0.00068955	chr16|43979322|43979923	332175	-0.66	-1.58008	0.00602	0.014	Zdhhc23_chr16|43979322|43979923	both down (1096)
1504	ENSMUSG00000028328	Tmod1	0.276578	-1.85424	5.10665e-11	1.97749e-10	chr4|46038759|46040190	21916	-0.49	-1.40444	3.53e-06	1.62e-05	Tmod1_chr4|46038759|46040190	both down (1096)
1505	ENSMUSG00000028328	Tmod1	0.276578	-1.85424	5.10665e-11	1.97749e-10	chr4|46040662|46042922	21916	0.55	1.46409	3.44e-08	2.16e-07	Tmod1_chr4|46040662|46042922	dRNA uPeak (286)
1506	ENSMUSG00000057074	Ces1g	0.275928	-1.85764	8.52395e-08	2.59504e-07	chr8|93337077|93337566	12623	-0.63	-1.54756	0.000465	0.00142	Ces1g_chr8|93337077|93337566	both down (1096)
1507	ENSMUSG00000031871	Cdh5	0.275133	-1.8618	0.00111663	0.00213203	chr8|104099037|104099385	12562	-1.2	-2.2974	1.82e-05	7.36e-05	Cdh5_chr8|104099037|104099385	both down (1096)
1508	ENSMUSG00000033960	Jcad	0.274497	-1.86514	5.89396e-162	3.46952e-160	chr18|4634187|4636135	240185	0.37	1.29235	2.64e-05	0.000104	Jcad_chr18|4634187|4636135	dRNA uPeak (286)
1509	ENSMUSG00000022053	Ebf2	0.273107	-1.87246	9.38529e-89	2.70501e-87	chr14|67232333|67239100	13592	-1.36	-2.56685	2.92e-55	4.39e-53	Ebf2_chr14|67232333|67239100	both down (1096)
1510	ENSMUSG00000029861	Fam131b	0.272594	-1.87517	6.28339e-142	3.21089e-140	chr6|42323514|42325763	76156	-0.33	-1.25701	0.00263	0.00672	Fam131b_chr6|42323514|42325763	both down (1096)
1511	ENSMUSG00000025375	Aatk	0.270956	-1.88387	2.65825e-11	1.04863e-10	chr11|120048904|120049658	11302	-1.7	-3.24901	5.39e-25	1.65e-23	Aatk_chr11|120048904|120049658	both down (1096)
1512	ENSMUSG00000025375	Aatk	0.270956	-1.88387	2.65825e-11	1.04863e-10	chr11|120045234|120047196	11302	-1.11	-2.15846	1.2e-22	3.1e-21	Aatk_chr11|120045234|120047196	both down (1096)
1513	ENSMUSG00000044986	Tst	0.270749	-1.88497	5.77407e-94	1.80131e-92	chr15|78400811|78402930	22117	-1.07	-2.09943	2.98e-13	3.45e-12	Tst_chr15|78400811|78402930	both down (1096)
1514	ENSMUSG00000029082	Bst1	0.270487	-1.88637	5.83333e-08	1.80125e-07	chr5|43815795|43816336	12182	-0.81	-1.75321	2.25e-06	1.06e-05	Bst1_chr5|43815795|43816336	both down (1096)
1515	ENSMUSG00000029082	Bst1	0.270487	-1.88637	5.83333e-08	1.80125e-07	chr5|43817030|43817260	12182	0.53	1.44393	0.0176	0.036	Bst1_chr5|43817030|43817260	dRNA uPeak (286)
1516	ENSMUSG00000029082	Bst1	0.270487	-1.88637	5.83333e-08	1.80125e-07	chr5|43816650|43816837	12182	1.1	2.14355	0.00119	0.00331	Bst1_chr5|43816650|43816837	dRNA uPeak (286)
1517	ENSMUSG00000032454	Rbp2	0.27037	-1.88699	2.79997e-10	1.03471e-09	chr9|98483220|98483540	19660	0.85	1.8025	0.0107	0.0233	Rbp2_chr9|98483220|98483540	dRNA uPeak (286)
1518	ENSMUSG00000020023	Tmcc3	0.269605	-1.89108	6.38233e-96	2.03295e-94	chr10|94312024|94312404	319880	0.72	1.64718	0.0138	0.0291	Tmcc3_chr10|94312024|94312404	dRNA uPeak (286)
1519	ENSMUSG00000044362	Ccdc89	0.269446	-1.89193	8.75935e-20	5.53994e-19	chr7|90426111|90427249	70054	-1.44	-2.71321	1.85e-27	6.66e-26	Ccdc89_chr7|90426111|90427249	both down (1096)
1520	ENSMUSG00000003534	Ddr1	0.268979	-1.89444	1.43531e-117	5.84617e-116	chr17|35703785|35705445	12305	-1.94	-3.83706	1e-48	1.14e-46	Ddr1_chr17|35703785|35705445	both down (1096)
1521	ENSMUSG00000086272	BC039966	0.268246	-1.89837	1.32853e-22	9.54786e-22	chr4|153950455|153950665	407793	-1.27	-2.41162	1.55e-05	6.35e-05	BC039966_chr4|153950455|153950665	both down (1096)
1522	ENSMUSG00000074115	Saa1	0.267717	-1.90122	5.67964e-11	2.19478e-10	chr7|46745794|46747325	20208	-0.31	-1.23971	0.00866	0.0193	Saa1_chr7|46745794|46747325	both down (1096)
1523	ENSMUSG00000025473	Adam8	0.267633	-1.90167	1.49053e-77	3.65695e-76	chr7|139990724|139992918	11501	-1.36	-2.56685	1.24e-23	3.44e-22	Adam8_chr7|139990724|139992918	both down (1096)
1524	ENSMUSG00000025473	Adam8	0.267633	-1.90167	1.49053e-77	3.65695e-76	chr7|139994459|139995730	11501	-0.73	-1.65864	4.26e-08	2.63e-07	Adam8_chr7|139994459|139995730	both down (1096)
1525	ENSMUSG00000033350	Chst2	0.267005	-1.90506	2.32201e-71	5.1235e-70	chr9|95405525|95408062	54371	-1.05	-2.07053	3.93e-28	1.47e-26	Chst2_chr9|95405525|95408062	both down (1096)
1526	ENSMUSG00000032440	Tgfbr2	0.266781	-1.90627	1.02287e-107	3.78667e-106	chr9|116173886|116176217	21813	0.51	1.42405	1.69e-07	9.54e-07	Tgfbr2_chr9|116173886|116176217	dRNA uPeak (286)
1527	ENSMUSG00000062300	Nectin2	0.266193	-1.90946	1.40053e-148	7.55064e-147	chr7|19746467|19747605	19294	-0.93	-1.90528	1.02e-08	6.85e-08	Nectin2_chr7|19746467|19747605	both down (1096)
1528	ENSMUSG00000062300	Nectin2	0.266193	-1.90946	1.40053e-148	7.55064e-147	chr7|19748811|19750790	19294	-0.35	-1.27456	4.97e-05	0.000185	Nectin2_chr7|19748811|19750790	both down (1096)
1529	ENSMUSG00000024076	Vit	0.26616	-1.90964	0.00233105	0.00423524	chr17|78507978|78508170	74199	-1.13	-2.18859	0.00374	0.00921	Vit_chr17|78507978|78508170	both down (1096)
1530	ENSMUSG00000024076	Vit	0.26616	-1.90964	0.00233105	0.00423524	chr17|78507182|78507809	74199	-1.08	-2.11404	9.06e-08	5.34e-07	Vit_chr17|78507182|78507809	both down (1096)
1531	ENSMUSG00000027386	Fbln7	0.265577	-1.9128	7.37857e-27	6.26501e-26	chr2|128865176|128865717	70370	-0.71	-1.6358	0.0105	0.023	Fbln7_chr2|128865176|128865717	both down (1096)
1532	ENSMUSG00000027386	Fbln7	0.265577	-1.9128	7.37857e-27	6.26501e-26	chr2|128859784|128860441	70370	-0.54	-1.45397	0.0213	0.0426	Fbln7_chr2|128859784|128860441	both down (1096)
1533	ENSMUSG00000027386	Fbln7	0.265577	-1.9128	7.37857e-27	6.26501e-26	chr2|128863602|128864396	70370	-0.4	-1.31951	0.000333	0.00105	Fbln7_chr2|128863602|128864396	both down (1096)
1534	ENSMUSG00000014773	Dll1	0.264651	-1.91784	1.55756e-06	4.17832e-06	chr17|15375590|15377135	13388	-1.27	-2.41162	9.37e-21	2.1e-19	Dll1_chr17|15375590|15377135	both down (1096)
1535	ENSMUSG00000014773	Dll1	0.264651	-1.91784	1.55756e-06	4.17832e-06	chr17|15377594|15378299	13388	-0.83	-1.77769	1.07e-10	9.24e-10	Dll1_chr17|15377594|15378299	both down (1096)
1536	ENSMUSG00000001870	Ltbp1	0.263726	-1.92289	8.75188e-47	1.22725e-45	chr17|75004586|75006672	268977	-1.14	-2.20381	1e-22	2.61e-21	Ltbp1_chr17|75004586|75006672	both down (1096)
1537	ENSMUSG00000057465	Saa2	0.262083	-1.93191	1.28081e-13	5.84897e-13	chr7|46748011|46748955	20209	-1.25	-2.37841	1.27e-15	1.85e-14	Saa2_chr7|46748011|46748955	both down (1096)
1538	ENSMUSG00000057465	Saa2	0.262083	-1.93191	1.28081e-13	5.84897e-13	chr7|46752415|46753490	20209	-0.61	-1.52626	0.000323	0.00102	Saa2_chr7|46752415|46753490	both down (1096)
1539	ENSMUSG00000019256	Ahr	0.262011	-1.9323	1.16541e-98	3.86744e-97	chr12|35534046|35535595	11622	-0.99	-1.98618	1.46e-18	2.75e-17	Ahr_chr12|35534046|35535595	both down (1096)
1540	ENSMUSG00000091387	Gcnt4	0.261978	-1.93248	2.19372e-274	2.78971e-272	chr13|96927539|96929271	218476	-1.39	-2.62079	6.79e-30	2.85e-28	Gcnt4_chr13|96927539|96929271	both down (1096)
1541	ENSMUSG00000034245	Hdac11	0.261804	-1.93344	1.61291e-249	1.80332e-247	chr6|91158709|91159594	232232	-0.65	-1.56917	0.0018	0.0048	Hdac11_chr6|91158709|91159594	both down (1096)
1542	ENSMUSG00000034245	Hdac11	0.261804	-1.93344	1.61291e-249	1.80332e-247	chr6|91156116|91157699	232232	-0.3	-1.23114	0.00147	0.00399	Hdac11_chr6|91156116|91157699	both down (1096)
1543	ENSMUSG00000039385	Cdh6	0.261102	-1.93731	1.26064e-102	4.38435e-101	chr15|13171590|13174290	12563	-0.59	-1.50525	2.41e-09	1.76e-08	Cdh6_chr15|13171590|13174290	both down (1096)
1544	ENSMUSG00000010154	Spire2	0.260684	-1.93963	8.08582e-58	1.40754e-56	chr8|123330636|123334709	234857	-0.43	-1.34723	2.23e-06	1.06e-05	Spire2_chr8|123330636|123334709	both down (1096)
1545	ENSMUSG00000044528	Tram1l1	0.260648	-1.93982	2.21316e-124	9.62639e-123	chr3|124320494|124321618	229801	-1.23	-2.34567	1.1e-10	9.56e-10	Tram1l1_chr3|124320494|124321618	both down (1096)
1546	ENSMUSG00000046687	Gm5424	0.260547	-1.94038	1.17866e-175	7.85413e-174	chr2|31494359|31494795	432466	-2.23	-4.69134	5.03e-17	8.29e-16	Gm5424_chr2|31494359|31494795	both down (1096)
1547	ENSMUSG00000046687	Gm5424	0.260547	-1.94038	1.17866e-175	7.85413e-174	chr2|31495331|31495833	432466	-2.14	-4.40762	4.54e-14	5.73e-13	Gm5424_chr2|31495331|31495833	both down (1096)
1548	ENSMUSG00000046687	Gm5424	0.260547	-1.94038	1.17866e-175	7.85413e-174	chr2|31496190|31496854	432466	-1.15	-2.21914	3.71e-08	2.31e-07	Gm5424_chr2|31496190|31496854	both down (1096)
1549	ENSMUSG00000022587	Ly6e	0.260537	-1.94044	1e-100	1e-100	chr15|74954342|74956156	17069	-0.63	-1.54756	1.36e-10	1.17e-09	Ly6e_chr15|74954342|74956156	both down (1096)
1550	ENSMUSG00000037995	Igsf9	0.260528	-1.94049	2.43781e-12	1.02736e-11	chr1|172481618|172482328	93842	-0.77	-1.70527	1.03e-07	6.01e-07	Igsf9_chr1|172481618|172482328	both down (1096)
1551	ENSMUSG00000033170	Card10	0.258967	-1.94916	1.87257e-05	4.50668e-05	chr15|78802276|78804643	105844	-0.36	-1.28343	0.000927	0.00264	Card10_chr15|78802276|78804643	both down (1096)
1552	ENSMUSG00000024210	Ip6k3	0.257901	-1.95511	2.95276e-13	1.32054e-12	chr17|27164966|27165587	271424	0.43	1.34723	0.0127	0.0271	Ip6k3_chr17|27164966|27165587	dRNA uPeak (286)
1553	ENSMUSG00000024210	Ip6k3	0.257901	-1.95511	2.95276e-13	1.32054e-12	chr17|27169475|27171721	271424	1.25	2.37841	1.13e-39	8.13e-38	Ip6k3_chr17|27169475|27171721	dRNA uPeak (286)
1554	ENSMUSG00000027931	Npr1	0.257679	-1.95635	6.31395e-41	7.96849e-40	chr3|90465054|90467054	18160	-0.23	-1.17283	0.0241	0.0474	Npr1_chr3|90465054|90467054	both down (1096)
1555	ENSMUSG00000087626	Gm15050	0.257254	-1.95874	1.31071e-33	1.3811e-32	chr6|52169414|52173487	100504154	-1.43	-2.69447	2.09e-56	3.28e-54	Gm15050_chr6|52169414|52173487	both down (1096)
1556	ENSMUSG00000040562	Gstm2	0.256706	-1.96181	1e-100	1e-100	chr3|107985356|107986974	14863	-0.67	-1.59107	2.94e-10	2.42e-09	Gstm2_chr3|107985356|107986974	both down (1096)
1557	ENSMUSG00000040562	Gstm2	0.256706	-1.96181	1e-100	1e-100	chr3|107984640|107984986	14863	0.69	1.61328	0.0112	0.0243	Gstm2_chr3|107984640|107984986	dRNA uPeak (286)
1558	ENSMUSG00000018566	Slc2a4	0.256382	-1.96363	1.72957e-27	1.4929e-26	chr11|69947199|69949351	20528	-1.03	-2.04202	5.67e-29	2.25e-27	Slc2a4_chr11|69947199|69949351	both down (1096)
1559	ENSMUSG00000018566	Slc2a4	0.256382	-1.96363	1.72957e-27	1.4929e-26	chr11|69950882|69951714	20528	0.76	1.69349	3.17e-05	0.000123	Slc2a4_chr11|69950882|69951714	dRNA uPeak (286)
1560	ENSMUSG00000004609	Cd33	0.255429	-1.969	2.72583e-44	3.67095e-43	chr7|43546922|43547118	12489	-1.28	-2.42839	0.000484	0.00147	Cd33_chr7|43546922|43547118	both down (1096)
1561	ENSMUSG00000004609	Cd33	0.255429	-1.969	2.72583e-44	3.67095e-43	chr7|43545965|43546592	12489	-0.77	-1.70527	3.28e-05	0.000126	Cd33_chr7|43545965|43546592	both down (1096)
1562	ENSMUSG00000054702	Ap1s3	0.255308	-1.96969	6.77771e-27	5.7666e-26	chr1|79671596|79672302	252903	-0.88	-1.84038	3.89e-06	1.77e-05	Ap1s3_chr1|79671596|79672302	both down (1096)
1563	ENSMUSG00000085395	Gm13056	0.255135	-1.97067	4.06261e-10	1.48549e-09	chr4|141279197|141279668	100503810	-0.53	-1.44393	0.01	0.022	Gm13056_chr4|141279197|141279668	both down (1096)
1564	ENSMUSG00000085395	Gm13056	0.255135	-1.97067	4.06261e-10	1.48549e-09	chr4|141272763|141275486	100503810	-0.27	-1.20581	0.0034	0.00845	Gm13056_chr4|141272763|141275486	both down (1096)
1565	ENSMUSG00000085395	Gm13056	0.255135	-1.97067	4.06261e-10	1.48549e-09	chr4|141281102|141282685	100503810	0.49	1.40444	6.97e-06	3.04e-05	Gm13056_chr4|141281102|141282685	dRNA uPeak (286)
1566	ENSMUSG00000020135	Apc2	0.254146	-1.97627	1.73883e-59	3.1181e-58	chr10|80296808|80298556	23805	-0.54	-1.45397	0.000274	0.000876	Apc2_chr10|80296808|80298556	both down (1096)
1567	ENSMUSG00000024059	Clip4	0.253884	-1.97776	2.9209e-105	1.05781e-103	chr17|71770288|71770744	78785	0.95	1.93187	0.0024	0.00618	Clip4_chr17|71770288|71770744	dRNA uPeak (286)
1568	ENSMUSG00000039058	Ak5	0.253475	-1.98009	2.14914e-118	8.88398e-117	chr3|152666928|152670108	229949	-0.35	-1.27456	0.000649	0.00191	Ak5_chr3|152666928|152670108	both down (1096)
1569	ENSMUSG00000032172	Olfm2	0.252293	-1.98683	5.55781e-10	2.01321e-09	chr9|20745145|20745631	244723	1.16	2.23457	0.00547	0.0129	Olfm2_chr9|20745145|20745631	dRNA uPeak (286)
1570	ENSMUSG00000027890	Gstm4	0.251613	-1.99072	4.16295e-63	7.97134e-62	chr3|108044283|108045145	14865	-1.06	-2.08493	1.55e-16	2.45e-15	Gstm4_chr3|108044283|108045145	both down (1096)
1571	ENSMUSG00000045281	Gpr20	0.251102	-1.99366	0.000610919	0.00121288	chr15|73709563|73710136	239530	-2.29	-4.89056	5.31e-21	1.21e-19	Gpr20_chr15|73709563|73710136	both down (1096)
1572	ENSMUSG00000029778	Adcyap1r1	0.250072	-1.99958	0.000412969	0.00084196	chr6|55451999|55452589	11517	-0.97	-1.95884	0.000313	0.00099	Adcyap1r1_chr6|55451999|55452589	both down (1096)
1573	ENSMUSG00000013698	Pea15a	0.250034	-1.9998	1e-100	1e-100	chr1|172202690|172204011	18611	-0.39	-1.31039	0.00913	0.0203	Pea15a_chr1|172202690|172204011	both down (1096)
1574	ENSMUSG00000013698	Pea15a	0.250034	-1.9998	1e-100	1e-100	chr1|172204515|172207464	18611	0.33	1.25701	0.000517	0.00156	Pea15a_chr1|172204515|172207464	dRNA uPeak (286)
1575	ENSMUSG00000051498	Tlr6	0.249419	-2.00335	4.38999e-42	5.66921e-41	chr5|64959583|64960430	21899	-0.32	-1.24833	0.0127	0.0272	Tlr6_chr5|64959583|64960430	both down (1096)
1576	ENSMUSG00000051498	Tlr6	0.249419	-2.00335	4.38999e-42	5.66921e-41	chr5|64961019|64961491	21899	0.84	1.79005	0.000119	0.000412	Tlr6_chr5|64961019|64961491	dRNA uPeak (286)
1577	ENSMUSG00000038917	3930402G23Rik	0.247354	-2.01535	4.35853e-22	3.07143e-21	chr8|10925535|10929623	665306	-1.55	-2.92817	3.36e-41	2.6e-39	3930402G23Rik_chr8|10925535|10929623	both down (1096)
1578	ENSMUSG00000038917	3930402G23Rik	0.247354	-2.01535	4.35853e-22	3.07143e-21	chr8|10929912|10931064	665306	-0.7	-1.6245	2.15e-06	1.02e-05	3930402G23Rik_chr8|10929912|10931064	both down (1096)
1579	ENSMUSG00000019775	Rgs17	0.246972	-2.01758	6.00672e-118	2.46468e-116	chr10|5920857|5921623	56533	-0.65	-1.56917	0.00161	0.00433	Rgs17_chr10|5920857|5921623	both down (1096)
1580	ENSMUSG00000045664	Cdc42ep2	0.246953	-2.01769	4.79626e-195	3.8048e-193	chr19|5921614|5922947	104252	-0.29	-1.22264	0.0239	0.047	Cdc42ep2_chr19|5921614|5922947	both down (1096)
1581	ENSMUSG00000045664	Cdc42ep2	0.246953	-2.01769	4.79626e-195	3.8048e-193	chr19|5923363|5926003	104252	-0.21	-1.15669	0.0159	0.0331	Cdc42ep2_chr19|5923363|5926003	both down (1096)
1582	ENSMUSG00000031387	Renbp	0.246747	-2.01889	4.65746e-18	2.71005e-17	chrX|73931831|73932781	19703	-1.03	-2.04202	2.91e-10	2.4e-09	Renbp_chrX|73931831|73932781	both down (1096)
1583	ENSMUSG00000031387	Renbp	0.246747	-2.01889	4.65746e-18	2.71005e-17	chrX|73930523|73931031	19703	-0.56	-1.47427	0.0105	0.0229	Renbp_chrX|73930523|73931031	both down (1096)
1584	ENSMUSG00000052125	F730043M19Rik	0.244889	-2.0298	5.5313e-35	6.04632e-34	chr12|33146801|33148227	320046	-0.5	-1.41421	1.49e-07	8.51e-07	F730043M19Rik_chr12|33146801|33148227	both down (1096)
1585	ENSMUSG00000032369	Plscr1	0.24471	-2.03086	2.23148e-71	4.93682e-70	chr9|92249235|92251480	22038	0.25	1.18921	0.0124	0.0265	Plscr1_chr9|92249235|92251480	dRNA uPeak (286)
1586	ENSMUSG00000040035	Disp2	0.244169	-2.03405	6.43749e-09	2.14056e-08	chr2|118781053|118781481	214240	-2.9	-7.46426	4.31e-27	1.51e-25	Disp2_chr2|118781053|118781481	both down (1096)
1587	ENSMUSG00000040035	Disp2	0.244169	-2.03405	6.43749e-09	2.14056e-08	chr2|118779087|118780318	214240	0.44	1.3566	3.48e-05	0.000133	Disp2_chr2|118779087|118780318	dRNA uPeak (286)
1588	ENSMUSG00000006235	Epor	0.243183	-2.03988	2.13972e-81	5.54365e-80	chr9|21961418|21963902	13857	-0.55	-1.46409	1.37e-07	7.83e-07	Epor_chr9|21961418|21963902	both down (1096)
1589	ENSMUSG00000001123	Lgals9	0.24315	-2.04008	2.07171e-221	2.01828e-219	chr11|78983938|78985714	16859	-0.57	-1.48452	2.22e-08	1.43e-07	Lgals9_chr11|78983938|78985714	both down (1096)
1590	ENSMUSG00000022440	C1qtnf6	0.242231	-2.04555	1e-100	1e-100	chr15|78528449|78533208	72709	-0.26	-1.19748	0.00206	0.00541	C1qtnf6_chr15|78528449|78533208	both down (1096)
1591	ENSMUSG00000036775	Decr2	0.242042	-2.04667	2.47112e-259	2.94045e-257	chr17|26089651|26091045	26378	-1.05	-2.07053	1e-28	3.92e-27	Decr2_chr17|26089651|26091045	both down (1096)
1592	ENSMUSG00000074121	Ntf5	0.241561	-2.04954	1.52953e-20	1.00514e-19	chr7|45412687|45414061	78405	-0.43	-1.34723	0.000831	0.00239	Ntf5_chr7|45412687|45414061	both down (1096)
1593	ENSMUSG00000028152	Tspan5	0.239881	-2.05961	1e-100	1e-100	chr3|138739240|138739844	56224	-1.21	-2.31338	1.58e-08	1.03e-07	Tspan5_chr3|138739240|138739844	both down (1096)
1594	ENSMUSG00000028152	Tspan5	0.239881	-2.05961	1e-100	1e-100	chr3|138740240|138740910	56224	0.49	1.40444	0.0129	0.0274	Tspan5_chr3|138740240|138740910	dRNA uPeak (286)
1595	ENSMUSG00000002204	Napsa	0.239656	-2.06097	0.000265572	0.000555798	chr7|44572372|44572702	16541	-1.48	-2.78949	2.74e-08	1.74e-07	Napsa_chr7|44572372|44572702	both down (1096)
1596	ENSMUSG00000056069	Otulinl	0.239542	-2.06165	4.24955e-27	3.63043e-26	chr15|27682611|27683048	223433	-1.46	-2.75108	6.91e-09	4.75e-08	Otulinl_chr15|27682611|27683048	both down (1096)
1597	ENSMUSG00000056069	Otulinl	0.239542	-2.06165	4.24955e-27	3.63043e-26	chr15|27680625|27682088	223433	-0.64	-1.55833	2.26e-11	2.12e-10	Otulinl_chr15|27680625|27682088	both down (1096)
1598	ENSMUSG00000002803	Btbd6	0.239454	-2.06218	1.80252e-96	5.80815e-95	chr12|112976018|112977699	399566	-1.61	-3.05252	6.92e-58	1.15e-55	Btbd6_chr12|112976018|112977699	both down (1096)
1599	ENSMUSG00000002803	Btbd6	0.239454	-2.06218	1.80252e-96	5.80815e-95	chr12|112975645|112975904	399566	-0.96	-1.94531	0.0016	0.00431	Btbd6_chr12|112975645|112975904	both down (1096)
1600	ENSMUSG00000056481	Cd248	0.235941	-2.0835	3.62968e-89	1.05343e-87	chr19|5066929|5069643	70445	-0.76	-1.69349	5.06e-17	8.34e-16	Cd248_chr19|5066929|5069643	both down (1096)
1601	ENSMUSG00000056481	Cd248	0.235941	-2.0835	3.62968e-89	1.05343e-87	chr19|5069929|5074269	70445	-0.39	-1.31039	3.96e-05	0.00015	Cd248_chr19|5069929|5074269	both down (1096)
1602	ENSMUSG00000074063	Osgin1	0.235902	-2.08374	8.53683e-57	1.45712e-55	chr8|119434847|119435902	71839	-1	-2	1.49e-05	6.12e-05	Osgin1_chr8|119434847|119435902	both down (1096)
1603	ENSMUSG00000074063	Osgin1	0.235902	-2.08374	8.53683e-57	1.45712e-55	chr8|119432224|119433352	71839	-0.44	-1.3566	0.00152	0.00412	Osgin1_chr8|119432224|119433352	both down (1096)
1604	ENSMUSG00000074063	Osgin1	0.235902	-2.08374	8.53683e-57	1.45712e-55	chr8|119436166|119438131	71839	-0.31	-1.23971	0.00191	0.00505	Osgin1_chr8|119436166|119438131	both down (1096)
1605	ENSMUSG00000074063	Osgin1	0.235902	-2.08374	8.53683e-57	1.45712e-55	chr8|119430279|119431294	71839	0.39	1.31039	0.00095	0.0027	Osgin1_chr8|119430279|119431294	dRNA uPeak (286)
1606	ENSMUSG00000031861	Lpar2	0.235662	-2.08521	7.12366e-63	1.36249e-61	chr8|69820542|69821003	53978	-0.92	-1.89212	0.000821	0.00237	Lpar2_chr8|69820542|69821003	both down (1096)
1607	ENSMUSG00000031861	Lpar2	0.235662	-2.08521	7.12366e-63	1.36249e-61	chr8|69821435|69823249	53978	-0.71	-1.6358	3.25e-13	3.76e-12	Lpar2_chr8|69821435|69823249	both down (1096)
1608	ENSMUSG00000048285	Frmd6	0.235285	-2.08752	2.49594e-153	1.38139e-151	chr12|70827959|70828373	319710	-1.1	-2.14355	0.000118	0.000407	Frmd6_chr12|70827959|70828373	both down (1096)
1609	ENSMUSG00000020021	Fgd6	0.234904	-2.08986	5.84264e-144	3.06077e-142	chr10|94038184|94039467	13998	0.27	1.20581	0.00738	0.0168	Fgd6_chr10|94038184|94039467	dRNA uPeak (286)
1610	ENSMUSG00000022231	Sema5a	0.234848	-2.0902	1.05926e-96	3.43981e-95	chr15|32247082|32247815	20356	-1.75	-3.36359	4.85e-12	4.91e-11	Sema5a_chr15|32247082|32247815	both down (1096)
1611	ENSMUSG00000049115	Agtr1a	0.234779	-2.09062	0.000525925	0.00105546	chr13|30335986|30336987	11607	0.9	1.86607	1.57e-08	1.03e-07	Agtr1a_chr13|30335986|30336987	dRNA uPeak (286)
1612	ENSMUSG00000097789	Gm2115	0.234528	-2.09217	6.02064e-182	4.16173e-180	chr7|84528107|84531530	100039239	0.44	1.3566	7.22e-07	3.72e-06	Gm2115_chr7|84528107|84531530	dRNA uPeak (286)
1613	ENSMUSG00000034285	Nipsnap1	0.233496	-2.09853	3.01461e-103	1.0595e-101	chr11|4873637|4874450	18082	-0.61	-1.52626	0.000245	0.000793	Nipsnap1_chr11|4873637|4874450	both down (1096)
1614	ENSMUSG00000005917	Otx1	0.233399	-2.09913	3.22891e-15	1.61533e-14	chr11|22001226|22002939	18423	-0.62	-1.53688	1.53e-10	1.3e-09	Otx1_chr11|22001226|22002939	both down (1096)
1615	ENSMUSG00000005917	Otx1	0.233399	-2.09913	3.22891e-15	1.61533e-14	chr11|22005479|22006133	18423	-0.35	-1.27456	0.0144	0.0302	Otx1_chr11|22005479|22006133	both down (1096)
1616	ENSMUSG00000031789	Cngb1	0.232835	-2.10262	5.28161e-09	1.76715e-08	chr8|95304076|95304323	333329	-0.88	-1.84038	0.00872	0.0195	Cngb1_chr8|95304076|95304323	both down (1096)
1617	ENSMUSG00000044034	Npb	0.232761	-2.10308	1.08076e-10	4.11153e-10	chr11|120607087|120610207	208990	-0.33	-1.25701	0.000854	0.00245	Npb_chr11|120607087|120610207	both down (1096)
1618	ENSMUSG00000035451	Foxa1	0.230994	-2.11407	1.32954e-60	2.43126e-59	chr12|57544841|57546504	15375	-1.13	-2.18859	7.8e-23	2.05e-21	Foxa1_chr12|57544841|57546504	both down (1096)
1619	ENSMUSG00000025105	Bnc1	0.230664	-2.11613	1.88358e-05	4.53251e-05	chr7|81992168|81992574	12173	1.26	2.39496	3.41e-05	0.000131	Bnc1_chr7|81992168|81992574	dRNA uPeak (286)
1620	ENSMUSG00000055737	Ghr	0.230333	-2.1182	1e-100	1e-100	chr15|3581381|3584088	14600	-0.24	-1.18099	0.0166	0.0343	Ghr_chr15|3581381|3584088	both down (1096)
1621	ENSMUSG00000071657	Bscl2	0.229919	-2.1208	3.75597e-218	3.59602e-216	chr19|8836962|8838348	14705	-1.01	-2.01391	2.07e-12	2.19e-11	Bscl2_chr19|8836962|8838348	both down (1096)
1622	ENSMUSG00000064023	Klk8	0.228688	-2.12855	7.62908e-24	5.75081e-23	chr7|43797332|43797659	259277	1.4	2.63902	2.41e-05	9.52e-05	Klk8_chr7|43797332|43797659	dRNA uPeak (286)
1623	ENSMUSG00000016624	Phf21b	0.228678	-2.12861	1.17274e-40	1.47447e-39	chr15|84853640|84857203	271305	-0.58	-1.49485	3.21e-11	2.96e-10	Phf21b_chr15|84853640|84857203	both down (1096)
1624	ENSMUSG00000076441	Ass1	0.227411	-2.13663	1e-100	1e-100	chr2|31469404|31471308	11898	0.2	1.1487	0.0217	0.0433	Ass1_chr2|31469404|31471308	dRNA uPeak (286)
1625	ENSMUSG00000076441	Ass1	0.227411	-2.13663	1e-100	1e-100	chr2|31471631|31473613	11898	0.42	1.33793	0.00146	0.00398	Ass1_chr2|31471631|31473613	dRNA uPeak (286)
1626	ENSMUSG00000074579	Lekr1	0.226171	-2.14451	4.40577e-32	4.42143e-31	chr3|65665652|65666820	624866	-1.86	-3.63008	2.12e-41	1.66e-39	Lekr1_chr3|65665652|65666820	both down (1096)
1627	ENSMUSG00000074579	Lekr1	0.226171	-2.14451	4.40577e-32	4.42143e-31	chr3|65667551|65667813	624866	-1.16	-2.23457	0.00339	0.00842	Lekr1_chr3|65667551|65667813	both down (1096)
1628	ENSMUSG00000022323	Rida	0.226171	-2.14452	3.90829e-80	9.94018e-79	chr15|34494630|34495895	15473	-0.36	-1.28343	0.000178	0.000593	Rida_chr15|34494630|34495895	both down (1096)
1629	ENSMUSG00000022330	Osr2	0.224204	-2.15712	3.06322e-64	5.97543e-63	chr15|35295582|35297033	107587	-0.64	-1.55833	1.87e-11	1.77e-10	Osr2_chr15|35295582|35297033	both down (1096)
1630	ENSMUSG00000022330	Osr2	0.224204	-2.15712	3.06322e-64	5.97543e-63	chr15|35292459|35293811	107587	0.47	1.38511	2.36e-05	9.35e-05	Osr2_chr15|35292459|35293811	dRNA uPeak (286)
1631	ENSMUSG00000049241	Hcar1	0.223659	-2.16062	1.21105e-32	1.23394e-31	chr5|123879508|123880436	243270	-1.32	-2.49666	2.24e-11	2.11e-10	Hcar1_chr5|123879508|123880436	both down (1096)
1632	ENSMUSG00000032786	Alas1	0.222689	-2.1669	3.57339e-232	3.65209e-230	chr9|106251464|106252187	11655	-1.4	-2.63902	2.72e-10	2.25e-09	Alas1_chr9|106251464|106252187	both down (1096)
1633	ENSMUSG00000032786	Alas1	0.222689	-2.1669	3.57339e-232	3.65209e-230	chr9|106249948|106250939	11655	-0.81	-1.75321	1.54e-08	1.01e-07	Alas1_chr9|106249948|106250939	both down (1096)
1634	ENSMUSG00000096965	3300005D01Rik	0.222512	-2.16804	1.51988e-06	4.08251e-06	chr17|5798272|5798758	78512	0.94	1.91853	4.62e-08	2.84e-07	3300005D01Rik_chr17|5798272|5798758	dRNA uPeak (286)
1635	ENSMUSG00000046807	Lrrc75b	0.22248	-2.16825	3.16336e-09	1.0735e-08	chr10|75558425|75558909	192734	-0.75	-1.68179	0.0134	0.0284	Lrrc75b_chr10|75558425|75558909	both down (1096)
1636	ENSMUSG00000046807	Lrrc75b	0.22248	-2.16825	3.16336e-09	1.0735e-08	chr10|75559232|75560807	192734	-0.53	-1.44393	1.14e-05	4.79e-05	Lrrc75b_chr10|75559232|75560807	both down (1096)
1637	ENSMUSG00000022358	Fbxo32	0.221768	-2.17288	1.65025e-50	2.5268e-49	chr15|58213813|58215995	67731	-0.33	-1.25701	0.000619	0.00184	Fbxo32_chr15|58213813|58215995	both down (1096)
1638	ENSMUSG00000022358	Fbxo32	0.221768	-2.17288	1.65025e-50	2.5268e-49	chr15|58211298|58212920	67731	-0.27	-1.20581	0.0108	0.0235	Fbxo32_chr15|58211298|58212920	both down (1096)
1639	ENSMUSG00000020122	Egfr	0.221551	-2.17429	2.04841e-86	5.72557e-85	chr11|16751693|16753558	13649	-0.45	-1.36604	5.48e-06	2.43e-05	Egfr_chr11|16751693|16753558	both down (1096)
1640	ENSMUSG00000006403	Adamts4	0.221196	-2.1766	2.66722e-81	6.88888e-80	chr1|171249504|171252484	240913	0.31	1.23971	0.00123	0.00341	Adamts4_chr1|171249504|171252484	dRNA uPeak (286)
1641	ENSMUSG00000024866	Acy3	0.221033	-2.17766	2.95476e-44	3.97283e-43	chr19|3985146|3987312	71670	-0.96	-1.94531	5.18e-12	5.23e-11	Acy3_chr19|3985146|3987312	both down (1096)
1642	ENSMUSG00000024866	Acy3	0.221033	-2.17766	2.95476e-44	3.97283e-43	chr19|3983913|3984524	71670	-0.84	-1.79005	0.00534	0.0126	Acy3_chr19|3983913|3984524	both down (1096)
1643	ENSMUSG00000024866	Acy3	0.221033	-2.17766	2.95476e-44	3.97283e-43	chr19|3982901|3983637	71670	-0.61	-1.52626	0.00404	0.00986	Acy3_chr19|3982901|3983637	both down (1096)
1644	ENSMUSG00000098176	Ccdc166	0.22033	-2.18226	2.76733e-07	8.05116e-07	chr15|75981426|75982311	223648	-1.18	-2.26577	3e-11	2.77e-10	Ccdc166_chr15|75981426|75982311	both down (1096)
1645	ENSMUSG00000041945	Mfsd9	0.220188	-2.18319	3.41553e-35	3.76319e-34	chr1|40789662|40791128	211798	-1.54	-2.90795	4.4e-29	1.76e-27	Mfsd9_chr1|40789662|40791128	both down (1096)
1646	ENSMUSG00000022469	Rapgef3	0.219382	-2.18849	3.96039e-90	1.16979e-88	chr15|97764648|97768904	223864	0.26	1.19748	0.00389	0.00954	Rapgef3_chr15|97764648|97768904	dRNA uPeak (286)
1647	ENSMUSG00000021892	Sh3bp5	0.219259	-2.18929	5.00085e-200	4.16545e-198	chr14|31433154|31434825	24056	-0.53	-1.44393	2.14e-06	1.02e-05	Sh3bp5_chr14|31433154|31434825	both down (1096)
1648	ENSMUSG00000021892	Sh3bp5	0.219259	-2.18929	5.00085e-200	4.16545e-198	chr14|31434993|31436812	24056	0.27	1.20581	0.00329	0.0082	Sh3bp5_chr14|31434993|31436812	dRNA uPeak (286)
1649	ENSMUSG00000097823	Gm16701	0.21842	-2.19483	1.76674e-05	4.26306e-05	chr1|166996763|166997305	100503962	-0.75	-1.68179	0.0147	0.0307	Gm16701_chr1|166996763|166997305	both down (1096)
1650	ENSMUSG00000050556	Kcnb1	0.218246	-2.19598	4.14984e-08	1.29534e-07	chr2|167189730|167190473	16500	-0.93	-1.90528	5.76e-07	3.01e-06	Kcnb1_chr2|167189730|167190473	both down (1096)
1651	ENSMUSG00000050556	Kcnb1	0.218246	-2.19598	4.14984e-08	1.29534e-07	chr2|167188418|167189632	16500	-0.53	-1.44393	0.000292	0.000928	Kcnb1_chr2|167188418|167189632	both down (1096)
1652	ENSMUSG00000046314	Stxbp6	0.218154	-2.19658	8.38387e-63	1.59802e-61	chr12|45073815|45075360	217517	0.57	1.48452	7.89e-07	4.03e-06	Stxbp6_chr12|45073815|45075360	dRNA uPeak (286)
1653	ENSMUSG00000021803	Cdhr1	0.217817	-2.19881	0.000147981	0.000319772	chr14|37097869|37099043	170677	-0.39	-1.31039	0.00753	0.0171	Cdhr1_chr14|37097869|37099043	both down (1096)
1654	ENSMUSG00000049191	Rtl5	0.217006	-2.20419	1.81024e-124	7.91517e-123	chrX|102070435|102071915	331474	-0.28	-1.21419	0.022	0.0437	Rtl5_chrX|102070435|102071915	both down (1096)
1655	ENSMUSG00000028128	F3	0.216973	-2.20441	1e-100	1e-100	chr3|121722519|121726181	14066	-0.32	-1.24833	0.00098	0.00278	F3_chr3|121722519|121726181	both down (1096)
1656	ENSMUSG00000055301	Adh7	0.216909	-2.20484	5.47324e-30	5.13972e-29	chr3|138217417|138218524	11529	-0.62	-1.53688	5.19e-05	0.000192	Adh7_chr3|138217417|138218524	both down (1096)
1657	ENSMUSG00000087476	Rap1gapos	0.216738	-2.20598	0.000181812	0.000388209	chr4|137706663|137708542	69808	0.56	1.47427	3.78e-08	2.35e-07	Rap1gapos_chr4|137706663|137708542	dRNA uPeak (286)
1658	ENSMUSG00000087476	Rap1gapos	0.216738	-2.20598	0.000181812	0.000388209	chr4|137704244|137705872	69808	1.3	2.46229	3.77e-34	2.04e-32	Rap1gapos_chr4|137704244|137705872	dRNA uPeak (286)
1659	ENSMUSG00000087476	Rap1gapos	0.216738	-2.20598	0.000181812	0.000388209	chr4|137703062|137703736	69808	1.32	2.49666	5.41e-14	6.77e-13	Rap1gapos_chr4|137703062|137703736	dRNA uPeak (286)
1660	ENSMUSG00000019278	Dpep1	0.216682	-2.20635	9.43491e-59	1.66677e-57	chr8|123185141|123186509	13479	-0.67	-1.59107	1.01e-07	5.89e-07	Dpep1_chr8|123185141|123186509	both down (1096)
1661	ENSMUSG00000086283	2810433D01Rik	0.216671	-2.20642	7.43453e-13	3.23711e-12	chr11|102623815|102625236	77132	-0.41	-1.32869	0.00226	0.00588	2810433D01Rik_chr11|102623815|102625236	both down (1096)
1662	ENSMUSG00000050103	Agmo	0.216496	-2.20759	2.53944e-17	1.42632e-16	chr12|37241738|37242102	319660	-0.68	-1.60214	0.0102	0.0224	Agmo_chr12|37241738|37242102	both down (1096)
1663	ENSMUSG00000018479	1700125H20Rik	0.216215	-2.20946	0.000152511	0.00032902	chr11|85169914|85170734	73634	0.75	1.68179	8.33e-12	8.22e-11	1700125H20Rik_chr11|85169914|85170734	dRNA uPeak (286)
1664	ENSMUSG00000023935	Spats1	0.215832	-2.21202	1.85671e-07	5.49882e-07	chr17|45474408|45475246	71020	-0.78	-1.71713	2.02e-06	9.66e-06	Spats1_chr17|45474408|45475246	both down (1096)
1665	ENSMUSG00000021750	Fam107a	0.215471	-2.21444	2.4601e-101	8.43269e-100	chr14|8319478|8320206	268709	-0.84	-1.79005	0.000198	0.000654	Fam107a_chr14|8319478|8320206	both down (1096)
1666	ENSMUSG00000021750	Fam107a	0.215471	-2.21444	2.4601e-101	8.43269e-100	chr14|8314656|8315896	268709	0.46	1.37554	0.00128	0.00352	Fam107a_chr14|8314656|8315896	dRNA uPeak (286)
1667	ENSMUSG00000044365	Cxxc4	0.21405	-2.22398	1.72569e-22	1.23489e-21	chr3|134234520|134234841	319478	0.83	1.77769	0.00206	0.0054	Cxxc4_chr3|134234520|134234841	dRNA uPeak (286)
1668	ENSMUSG00000040957	Cables1	0.213736	-2.2261	8.51156e-83	2.25787e-81	chr18|11839127|11840758	63955	-0.6	-1.51572	4e-10	3.24e-09	Cables1_chr18|11839127|11840758	both down (1096)
1669	ENSMUSG00000040957	Cables1	0.213736	-2.2261	8.51156e-83	2.25787e-81	chr18|11836954|11837594	63955	0.67	1.59107	2.66e-05	0.000104	Cables1_chr18|11836954|11837594	dRNA uPeak (286)
1670	ENSMUSG00000020732	Rab37	0.213368	-2.22858	3.87219e-11	1.51212e-10	chr11|115091349|115091943	58222	-0.6	-1.51572	0.000696	0.00204	Rab37_chr11|115091349|115091943	both down (1096)
1671	ENSMUSG00000082229	Nap1l2	0.213284	-2.22915	3.87739e-15	1.9322e-14	chrX|103186343|103187056	17954	-0.91	-1.87905	1.6e-08	1.05e-07	Nap1l2_chrX|103186343|103187056	both down (1096)
1672	ENSMUSG00000040447	Spns2	0.212557	-2.23408	2.64851e-28	2.33543e-27	chr11|72488341|72490625	216892	-0.49	-1.40444	1.98e-06	9.46e-06	Spns2_chr11|72488341|72490625	both down (1096)
1673	ENSMUSG00000040447	Spns2	0.212557	-2.23408	2.64851e-28	2.33543e-27	chr11|72491015|72492596	216892	-0.33	-1.25701	0.0238	0.0469	Spns2_chr11|72491015|72492596	both down (1096)
1674	ENSMUSG00000055435	Maf	0.21155	-2.24093	4.39981e-40	5.46173e-39	chr8|115705847|115708974	17132	-0.4	-1.31951	4.5e-05	0.000169	Maf_chr8|115705847|115708974	both down (1096)
1675	ENSMUSG00000031543	Ank1	0.211003	-2.24466	1.10247e-17	6.30272e-17	chr8|22974712|22975892	11733	-0.44	-1.3566	0.00542	0.0128	Ank1_chr8|22974712|22975892	both down (1096)
1676	ENSMUSG00000020427	Igfbp3	0.210828	-2.24586	4.00121e-111	1.53233e-109	chr11|7210178|7210948	16009	-0.61	-1.52626	0.000653	0.00193	Igfbp3_chr11|7210178|7210948	both down (1096)
1677	ENSMUSG00000020427	Igfbp3	0.210828	-2.24586	4.00121e-111	1.53233e-109	chr11|7215758|7217094	16009	-0.58	-1.49485	0.000241	0.000778	Igfbp3_chr11|7215758|7217094	both down (1096)
1678	ENSMUSG00000041117	Ccdc8	0.210391	-2.24885	1.69533e-34	1.82563e-33	chr7|16991776|16991978	434130	-1.97	-3.91768	0.00152	0.00411	Ccdc8_chr7|16991776|16991978	both down (1096)
1679	ENSMUSG00000041117	Ccdc8	0.210391	-2.24885	1.69533e-34	1.82563e-33	chr7|16993665|16994036	434130	-1.01	-2.01391	4.81e-05	0.000179	Ccdc8_chr7|16993665|16994036	both down (1096)
1680	ENSMUSG00000043259	Fam13c	0.209116	-2.25763	6.20844e-255	7.28355e-253	chr10|70440060|70441813	71721	-0.72	-1.64718	1.86e-08	1.21e-07	Fam13c_chr10|70440060|70441813	both down (1096)
1681	ENSMUSG00000043300	B3galnt1	0.208382	-2.2627	1.43288e-55	2.39903e-54	chr3|69597341|69599823	26879	-0.43	-1.34723	1.33e-06	6.58e-06	B3galnt1_chr3|69597341|69599823	both down (1096)
1682	ENSMUSG00000000244	Tspan32	0.207753	-2.26706	3.61881e-21	2.45864e-20	chr7|143007771|143009831	27027	0.33	1.25701	0.000101	0.000354	Tspan32_chr7|143007771|143009831	dRNA uPeak (286)
1683	ENSMUSG00000033715	Akr1c14	0.207277	-2.27036	3.09718e-36	3.48857e-35	chr13|4046786|4047368	105387	-2.3	-4.92458	5.86e-16	8.83e-15	Akr1c14_chr13|4046786|4047368	both down (1096)
1684	ENSMUSG00000033715	Akr1c14	0.207277	-2.27036	3.09718e-36	3.48857e-35	chr13|4046208|4046404	105387	-0.92	-1.89212	0.00312	0.00782	Akr1c14_chr13|4046208|4046404	both down (1096)
1685	ENSMUSG00000031880	Rrad	0.205477	-2.28295	6.58281e-14	3.06321e-13	chr8|104629021|104630227	56437	-1.39	-2.62079	4.59e-11	4.16e-10	Rrad_chr8|104629021|104630227	both down (1096)
1686	ENSMUSG00000031880	Rrad	0.205477	-2.28295	6.58281e-14	3.06321e-13	chr8|104630636|104631711	56437	-0.45	-1.36604	0.00934	0.0207	Rrad_chr8|104630636|104631711	both down (1096)
1687	ENSMUSG00000022225	Cma1	0.205169	-2.28511	2.34991e-09	8.06991e-09	chr14|55945952|55947001	17228	-0.59	-1.50525	0.000185	0.000614	Cma1_chr14|55945952|55947001	both down (1096)
1688	ENSMUSG00000054901	Arhgef33	0.20494	-2.28673	1.01508e-05	2.5119e-05	chr17|80307771|80308693	381112	-1.22	-2.32947	4e-15	5.59e-14	Arhgef33_chr17|80307771|80308693	both down (1096)
1689	ENSMUSG00000025089	Gfra1	0.203827	-2.29458	2.69989e-52	4.25924e-51	chr19|58452940|58453467	14585	-1.15	-2.21914	0.000209	0.000684	Gfra1_chr19|58452940|58453467	both down (1096)
1690	ENSMUSG00000025089	Gfra1	0.203827	-2.29458	2.69989e-52	4.25924e-51	chr19|58454297|58456441	14585	-0.55	-1.46409	2.1e-07	1.17e-06	Gfra1_chr19|58454297|58456441	both down (1096)
1691	ENSMUSG00000032482	Cspg5	0.202911	-2.30108	8.35935e-15	4.09222e-14	chr9|110244826|110246557	29873	-0.28	-1.21419	0.0147	0.0309	Cspg5_chr9|110244826|110246557	both down (1096)
1692	ENSMUSG00000039997	Ifi203	0.202892	-2.30122	4.47364e-67	9.21216e-66	chr1|173942722|173942926	15950	0.56	1.47427	0.0101	0.0221	Ifi203_chr1|173942722|173942926	dRNA uPeak (286)
1693	ENSMUSG00000041797	Abca9	0.202779	-2.30202	1.3162e-46	1.84102e-45	chr11|110167361|110168707	217262	-1.66	-3.16017	1.03e-49	1.22e-47	Abca9_chr11|110167361|110168707	both down (1096)
1694	ENSMUSG00000087006	Gm13889	0.202411	-2.30464	3.70432e-06	9.56006e-06	chr2|93954691|93955279	620695	-0.73	-1.65864	0.000637	0.00188	Gm13889_chr2|93954691|93955279	both down (1096)
1695	ENSMUSG00000059108	Ifitm6	0.202178	-2.3063	3.47148e-06	8.97585e-06	chr7|141016598|141017017	213002	0.98	1.97247	0.00124	0.00344	Ifitm6_chr7|141016598|141017017	dRNA uPeak (286)
1696	ENSMUSG00000026576	Atp1b1	0.201993	-2.30763	1e-100	1e-100	chr1|164455685|164459401	11931	0.34	1.26576	8.53e-05	0.000303	Atp1b1_chr1|164455685|164459401	dRNA uPeak (286)
1697	ENSMUSG00000026576	Atp1b1	0.201993	-2.30763	1e-100	1e-100	chr1|164454846|164455372	11931	0.86	1.81504	5.22e-05	0.000194	Atp1b1_chr1|164454846|164455372	dRNA uPeak (286)
1698	ENSMUSG00000090958	Lrrc32	0.201851	-2.30864	4.75822e-171	3.01396e-169	chr7|98486417|98486854	434215	-0.92	-1.89212	0.000222	0.000725	Lrrc32_chr7|98486417|98486854	both down (1096)
1699	ENSMUSG00000090958	Lrrc32	0.201851	-2.30864	4.75822e-171	3.01396e-169	chr7|98488866|98493027	434215	-0.59	-1.50525	1.2e-10	1.03e-09	Lrrc32_chr7|98488866|98493027	both down (1096)
1700	ENSMUSG00000090958	Lrrc32	0.201851	-2.30864	4.75822e-171	3.01396e-169	chr7|98484729|98486303	434215	-0.5	-1.41421	3.08e-05	0.000119	Lrrc32_chr7|98484729|98486303	both down (1096)
1701	ENSMUSG00000058665	En1	0.201618	-2.3103	1.24955e-112	4.87502e-111	chr1|120601904|120603995	13798	-0.56	-1.47427	2.4e-08	1.53e-07	En1_chr1|120601904|120603995	both down (1096)
1702	ENSMUSG00000043639	Rbm20	0.200951	-2.31509	2.80115e-41	3.55402e-40	chr19|53673356|53675922	73713	-2.99	-7.94474	7.37e-119	1.05e-115	Rbm20_chr19|53673356|53675922	both down (1096)
1703	ENSMUSG00000043639	Rbm20	0.200951	-2.31509	2.80115e-41	3.55402e-40	chr19|53676233|53677778	73713	-1.98	-3.94493	2.07e-66	4.78e-64	Rbm20_chr19|53676233|53677778	both down (1096)
1704	ENSMUSG00000044641	Pard6b	0.200739	-2.31661	1.73269e-14	8.34004e-14	chr2|168080292|168081563	58220	-0.95	-1.93187	2e-17	3.42e-16	Pard6b_chr2|168080292|168081563	both down (1096)
1705	ENSMUSG00000044641	Pard6b	0.200739	-2.31661	1.73269e-14	8.34004e-14	chr2|168079469|168080138	58220	-0.6	-1.51572	0.0158	0.0328	Pard6b_chr2|168079469|168080138	both down (1096)
1706	ENSMUSG00000038259	Gdf5	0.200042	-2.32163	5.74062e-15	2.83778e-14	chr2|155947493|155948260	14563	-0.78	-1.71713	0.000219	0.000714	Gdf5_chr2|155947493|155948260	both down (1096)
1707	ENSMUSG00000038259	Gdf5	0.200042	-2.32163	5.74062e-15	2.83778e-14	chr2|155945593|155947153	14563	-0.42	-1.33793	0.00139	0.00381	Gdf5_chr2|155945593|155947153	both down (1096)
1708	ENSMUSG00000046727	Cystm1	0.199996	-2.32196	1.49654e-36	1.7006e-35	chr18|36345163|36345935	66060	-0.85	-1.8025	2.41e-10	2e-09	Cystm1_chr18|36345163|36345935	both down (1096)
1709	ENSMUSG00000000739	Sult5a1	0.198398	-2.33353	2.75061e-05	6.52276e-05	chr8|123154953|123155572	57429	0.68	1.60214	0.000584	0.00174	Sult5a1_chr8|123154953|123155572	dRNA uPeak (286)
1710	ENSMUSG00000042485	Mustn1	0.197984	-2.33654	1.23439e-17	7.03995e-17	chr14|30875264|30876533	66175	-0.64	-1.55833	8.92e-07	4.52e-06	Mustn1_chr14|30875264|30876533	both down (1096)
1711	ENSMUSG00000042485	Mustn1	0.197984	-2.33654	1.23439e-17	7.03995e-17	chr14|30877550|30880482	66175	0.29	1.22264	0.00269	0.00686	Mustn1_chr14|30877550|30880482	dRNA uPeak (286)
1712	ENSMUSG00000042485	Mustn1	0.197984	-2.33654	1.23439e-17	7.03995e-17	chr14|30880835|30883671	66175	0.65	1.56917	2.97e-11	2.75e-10	Mustn1_chr14|30880835|30883671	dRNA uPeak (286)
1713	ENSMUSG00000031111	Igsf1	0.197329	-2.34133	4.29174e-49	6.34956e-48	chrX|49797389|49798097	209268	-0.95	-1.93187	1.38e-09	1.04e-08	Igsf1_chrX|49797389|49798097	both down (1096)
1714	ENSMUSG00000030256	Bhlhe41	0.19706	-2.34329	5.54103e-90	1.63088e-88	chr6|145862729|145867444	79362	-0.34	-1.26576	0.000319	0.00101	Bhlhe41_chr6|145862729|145867444	both down (1096)
1715	ENSMUSG00000059326	Csf2ra	0.196025	-2.35089	4.12793e-06	1.06106e-05	chr19|61226043|61227821	12982	-0.59	-1.50525	6.59e-06	2.88e-05	Csf2ra_chr19|61226043|61227821	both down (1096)
1716	ENSMUSG00000024109	Nrxn1	0.195848	-2.35219	1.18034e-10	4.4781e-10	chr17|91092697|91093028	18189	-0.47	-1.38511	0.0073	0.0166	Nrxn1_chr17|91092697|91093028	both down (1096)
1717	ENSMUSG00000026303	Mlph	0.194969	-2.35868	8.77879e-12	3.56784e-11	chr1|90914901|90915492	171531	-1.08	-2.11404	9.79e-08	5.74e-07	Mlph_chr1|90914901|90915492	both down (1096)
1718	ENSMUSG00000026069	Il1rl1	0.194734	-2.36042	1.22538e-152	6.75947e-151	chr1|40428016|40428395	17082	-1.03	-2.04202	6.77e-06	2.95e-05	Il1rl1_chr1|40428016|40428395	both down (1096)
1719	ENSMUSG00000041329	Atp1b2	0.194328	-2.36343	5.15882e-19	3.13424e-18	chr11|69603334|69603925	11932	-1.14	-2.20381	3.3e-05	0.000127	Atp1b2_chr11|69603334|69603925	both down (1096)
1720	ENSMUSG00000007122	Casq1	0.194174	-2.36458	0.000150437	0.000324797	chr1|172220425|172220954	12372	-0.71	-1.6358	4.02e-05	0.000152	Casq1_chr1|172220425|172220954	both down (1096)
1721	ENSMUSG00000023999	Kif6	0.194087	-2.36522	2.58253e-18	1.51915e-17	chr17|49614449|49616028	319991	-0.82	-1.76541	2.05e-14	2.68e-13	Kif6_chr17|49614449|49616028	both down (1096)
1722	ENSMUSG00000047714	Ppp1r2	0.193429	-2.37012	2.88088e-286	3.99938e-284	chr16|31277951|31278438	66849	-0.89	-1.85318	0.000693	0.00203	Ppp1r2_chr16|31277951|31278438	both down (1096)
1723	ENSMUSG00000020646	Mboat2	0.192626	-2.37612	1.27444e-145	6.76145e-144	chr12|24830687|24832232	67216	-0.87	-1.82766	4.82e-16	7.32e-15	Mboat2_chr12|24830687|24832232	both down (1096)
1724	ENSMUSG00000041552	Ptchd1	0.192524	-2.37689	1.82105e-77	4.44823e-76	chrX|155622677|155624438	211612	-0.73	-1.65864	2.3e-08	1.48e-07	Ptchd1_chrX|155622677|155624438	both down (1096)
1725	ENSMUSG00000029442	Wdr66	0.192482	-2.3772	2.26757e-13	1.02206e-12	chr5|123251859|123252414	269701	0.79	1.72907	3.51e-08	2.19e-07	Wdr66_chr5|123251859|123252414	dRNA uPeak (286)
1726	ENSMUSG00000040867	Begain	0.191009	-2.38829	3.5885e-31	3.48983e-30	chr12|109066870|109068624	380785	-0.66	-1.58008	3.15e-06	1.46e-05	Begain_chr12|109066870|109068624	both down (1096)
1727	ENSMUSG00000024972	Lgals12	0.190615	-2.39127	1.59413e-13	7.25791e-13	chr19|7609179|7610379	56072	-2.14	-4.40762	4.07e-32	1.95e-30	Lgals12_chr19|7609179|7610379	both down (1096)
1728	ENSMUSG00000024972	Lgals12	0.190615	-2.39127	1.59413e-13	7.25791e-13	chr19|7605062|7608448	56072	-1.28	-2.42839	7.13e-20	1.48e-18	Lgals12_chr19|7605062|7608448	both down (1096)
1729	ENSMUSG00000040998	Npnt	0.190568	-2.39162	1.81618e-69	3.89392e-68	chr3|132949381|132950687	114249	-0.82	-1.76541	1.22e-11	1.18e-10	Npnt_chr3|132949381|132950687	both down (1096)
1730	ENSMUSG00000042751	Nmnat2	0.190329	-2.39343	5.90582e-54	9.61731e-53	chr1|152953980|152955584	226518	-0.9	-1.86607	5.76e-10	4.57e-09	Nmnat2_chr1|152953980|152955584	both down (1096)
1731	ENSMUSG00000022871	Fetub	0.190119	-2.39502	2.76519e-84	7.47813e-83	chr16|22916355|22916885	59083	-0.96	-1.94531	2.15e-06	1.02e-05	Fetub_chr16|22916355|22916885	both down (1096)
1732	ENSMUSG00000054675	Tmem119	0.189683	-2.39834	3.47196e-297	5.30637e-295	chr5|113796481|113797567	231633	0.53	1.44393	0.00147	0.00399	Tmem119_chr5|113796481|113797567	dRNA uPeak (286)
1733	ENSMUSG00000054675	Tmem119	0.189683	-2.39834	3.47196e-297	5.30637e-295	chr5|113798265|113798970	231633	0.78	1.71713	8.12e-06	3.5e-05	Tmem119_chr5|113798265|113798970	dRNA uPeak (286)
1734	ENSMUSG00000011463	Cpb1	0.189193	-2.40207	2.38206e-26	1.9782e-25	chr3|20274649|20275701	76703	0.98	1.97247	1.05e-09	8.08e-09	Cpb1_chr3|20274649|20275701	dRNA uPeak (286)
1735	ENSMUSG00000044456	Rin3	0.188931	-2.40407	6.13049e-69	1.29604e-67	chr12|102282223|102284787	217835	-2.01	-4.02782	1.1e-86	5.35e-84	Rin3_chr12|102282223|102284787	both down (1096)
1736	ENSMUSG00000044456	Rin3	0.188931	-2.40407	6.13049e-69	1.29604e-67	chr12|102285002|102287558	217835	-1.99	-3.97237	1.92e-100	1.42e-97	Rin3_chr12|102285002|102287558	both down (1096)
1737	ENSMUSG00000044456	Rin3	0.188931	-2.40407	6.13049e-69	1.29604e-67	chr12|102280582|102281920	217835	-0.61	-1.52626	0.000645	0.0019	Rin3_chr12|102280582|102281920	both down (1096)
1738	ENSMUSG00000029675	Eln	0.187211	-2.41726	5.01631e-10	1.8262e-09	chr5|134746934|134748803	13717	0.33	1.25701	0.00846	0.019	Eln_chr5|134746934|134748803	dRNA uPeak (286)
1739	ENSMUSG00000034765	Dusp5	0.186333	-2.42405	2.62768e-171	1.69669e-169	chr19|53527484|53533039	240672	-0.25	-1.18921	0.0248	0.0485	Dusp5_chr19|53527484|53533039	both down (1096)
1740	ENSMUSG00000041842	Fhdc1	0.18625	-2.42469	5.8683e-26	4.79215e-25	chr3|84479271|84481031	229474	-0.76	-1.69349	2.04e-11	1.92e-10	Fhdc1_chr3|84479271|84481031	both down (1096)
1741	ENSMUSG00000040723	Rcsd1	0.184606	-2.43748	3.58534e-10	1.31676e-09	chr1|165707792|165708330	226594	-1	-2	3.72e-06	1.7e-05	Rcsd1_chr1|165707792|165708330	both down (1096)
1742	ENSMUSG00000090113	Nhlrc4	0.184432	-2.43884	0.000205472	0.000435601	chr17|25947482|25948230	621239	-1.1	-2.14355	6.42e-06	2.82e-05	Nhlrc4_chr17|25947482|25948230	both down (1096)
1743	ENSMUSG00000090113	Nhlrc4	0.184432	-2.43884	0.000205472	0.000435601	chr17|25945601|25946341	621239	-0.91	-1.87905	2.2e-05	8.78e-05	Nhlrc4_chr17|25945601|25946341	both down (1096)
1744	ENSMUSG00000090113	Nhlrc4	0.184432	-2.43884	0.000205472	0.000435601	chr17|25946780|25947218	621239	-0.74	-1.67018	0.00498	0.0119	Nhlrc4_chr17|25946780|25947218	both down (1096)
1745	ENSMUSG00000010064	Slc38a3	0.184066	-2.44171	6.1533e-07	1.72282e-06	chr9|107670238|107670966	76257	-0.73	-1.65864	0.00131	0.0036	Slc38a3_chr9|107670238|107670966	both down (1096)
1746	ENSMUSG00000061859	Patj	0.18376	-2.44411	1.30868e-29	1.21388e-28	chr4|98395611|98396276	12695	-1.15	-2.21914	8.75e-07	4.44e-06	Patj_chr4|98395611|98396276	both down (1096)
1747	ENSMUSG00000031298	Adgrg2	0.183601	-2.44535	5.72414e-97	1.86247e-95	chrX|160390413|160391625	237175	-0.65	-1.56917	1.37e-06	6.72e-06	Adgrg2_chrX|160390413|160391625	both down (1096)
1748	ENSMUSG00000001507	Itga3	0.18353	-2.44591	2.8196e-222	2.76304e-220	chr11|95077932|95078436	16400	-1.33	-2.51403	9.92e-11	8.63e-10	Itga3_chr11|95077932|95078436	both down (1096)
1749	ENSMUSG00000001507	Itga3	0.18353	-2.44591	2.8196e-222	2.76304e-220	chr11|95075032|95077318	16400	-0.72	-1.64718	5.92e-13	6.65e-12	Itga3_chr11|95075032|95077318	both down (1096)
1750	ENSMUSG00000001507	Itga3	0.18353	-2.44591	2.8196e-222	2.76304e-220	chr11|95079207|95080237	16400	-0.42	-1.33793	0.0162	0.0335	Itga3_chr11|95079207|95080237	both down (1096)
1751	ENSMUSG00000001552	Jup	0.182498	-2.45404	1.69939e-70	3.71524e-69	chr11|100394704|100398615	16480	-1.7	-3.24901	5.73e-78	2.06e-75	Jup_chr11|100394704|100398615	both down (1096)
1752	ENSMUSG00000001552	Jup	0.182498	-2.45404	1.69939e-70	3.71524e-69	chr11|100399253|100399854	16480	-0.87	-1.82766	0.000496	0.0015	Jup_chr11|100399253|100399854	both down (1096)
1753	ENSMUSG00000020312	Shc2	0.181484	-2.46209	4.02586e-140	2.02619e-138	chr10|79637158|79638184	216148	-1.02	-2.02792	8.12e-10	6.33e-09	Shc2_chr10|79637158|79638184	both down (1096)
1754	ENSMUSG00000020312	Shc2	0.181484	-2.46209	4.02586e-140	2.02619e-138	chr10|79638787|79639299	216148	0.8	1.7411	0.00104	0.00292	Shc2_chr10|79638787|79639299	dRNA uPeak (286)
1755	ENSMUSG00000024084	Qpct	0.181482	-2.4621	3.42996e-06	8.874e-06	chr17|79052020|79052807	70536	-1.45	-2.73208	9.83e-16	1.45e-14	Qpct_chr17|79052020|79052807	both down (1096)
1756	ENSMUSG00000022788	Fgd4	0.18064	-2.46881	1.85169e-139	9.29134e-138	chr16|16599493|16600482	224014	-0.6	-1.51572	1.2e-07	6.94e-07	Fgd4_chr16|16599493|16600482	both down (1096)
1757	ENSMUSG00000028654	Mycl	0.180507	-2.46987	7.39935e-07	2.05272e-06	chr4|122995316|122997410	16918	-0.35	-1.27456	0.000843	0.00242	Mycl_chr4|122995316|122997410	both down (1096)
1758	ENSMUSG00000056367	Actr3b	0.180401	-2.47072	1.327e-24	1.03592e-23	chr5|25759468|25760733	242894	0.25	1.18921	0.0146	0.0306	Actr3b_chr5|25759468|25760733	dRNA uPeak (286)
1759	ENSMUSG00000023806	Rsph3b	0.178417	-2.48668	2.9419e-40	3.67109e-39	chr17|6948154|6949123	100037282	-3.46	-11.0043	6.39e-70	1.68e-67	Rsph3b_chr17|6948154|6949123	both down (1096)
1760	ENSMUSG00000062563	Cys1	0.177848	-2.49129	2.10851e-09	7.27238e-09	chr12|24682544|24682917	12879	-1.92	-3.78423	9.05e-18	1.6e-16	Cys1_chr12|24682544|24682917	both down (1096)
1761	ENSMUSG00000062563	Cys1	0.177848	-2.49129	2.10851e-09	7.27238e-09	chr12|24679359|24681588	12879	-1.27	-2.41162	1.79e-36	1.1e-34	Cys1_chr12|24679359|24681588	both down (1096)
1762	ENSMUSG00000047363	Cstad	0.177104	-2.49733	1.27151e-11	5.11397e-11	chr2|30594366|30596372	78617	-0.49	-1.40444	1.26e-06	6.21e-06	Cstad_chr2|30594366|30596372	both down (1096)
1763	ENSMUSG00000027435	Cd93	0.176673	-2.50085	7.72002e-125	3.39335e-123	chr2|148446343|148447093	17064	-2.09	-4.25748	3.63e-26	1.2e-24	Cd93_chr2|148446343|148447093	both down (1096)
1764	ENSMUSG00000027435	Cd93	0.176673	-2.50085	7.72002e-125	3.39335e-123	chr2|148445552|148445981	17064	-0.81	-1.75321	1.01e-05	4.29e-05	Cd93_chr2|148445552|148445981	both down (1096)
1765	ENSMUSG00000085316	D330050G23Rik	0.175147	-2.51336	2.06039e-07	6.07722e-07	chr2|116896679|116897481	320975	0.49	1.40444	0.000636	0.00188	D330050G23Rik_chr2|116896679|116897481	dRNA uPeak (286)
1766	ENSMUSG00000085316	D330050G23Rik	0.175147	-2.51336	2.06039e-07	6.07722e-07	chr2|116898995|116900910	320975	0.84	1.79005	3.15e-17	5.28e-16	D330050G23Rik_chr2|116898995|116900910	dRNA uPeak (286)
1767	ENSMUSG00000027562	Car2	0.173545	-2.52662	2.65451e-14	1.26347e-13	chr3|14886068|14886859	12349	0.48	1.39474	0.00501	0.0119	Car2_chr3|14886068|14886859	dRNA uPeak (286)
1768	ENSMUSG00000027339	Rassf2	0.172774	-2.53305	2.41718e-109	9.04896e-108	chr2|132028932|132030442	215653	0.48	1.39474	0.000257	0.000828	Rassf2_chr2|132028932|132030442	dRNA uPeak (286)
1769	ENSMUSG00000031906	Smpd3	0.172751	-2.53324	4.64288e-208	4.07083e-206	chr8|106339299|106340117	58994	0.61	1.52626	0.000211	0.000692	Smpd3_chr8|106339299|106340117	dRNA uPeak (286)
1770	ENSMUSG00000038543	BC028528	0.17172	-2.54187	4.10033e-23	3.0012e-22	chr3|95889836|95890037	229600	-1.27	-2.41162	0.000909	0.00259	BC028528_chr3|95889836|95890037	both down (1096)
1771	ENSMUSG00000038543	BC028528	0.17172	-2.54187	4.10033e-23	3.0012e-22	chr3|95891188|95892960	229600	-0.68	-1.60214	7.3e-12	7.25e-11	BC028528_chr3|95891188|95892960	both down (1096)
1772	ENSMUSG00000054951	9130008F23Rik	0.171525	-2.54351	1.90368e-90	5.64296e-89	chr17|40879848|40881468	71583	-0.33	-1.25701	0.000854	0.00245	9130008F23Rik_chr17|40879848|40881468	both down (1096)
1773	ENSMUSG00000073514	Dok6	0.171412	-2.54446	1.22583e-09	4.31734e-09	chr18|89769091|89769822	623279	-0.8	-1.7411	0.000241	0.000778	Dok6_chr18|89769091|89769822	both down (1096)
1774	ENSMUSG00000042357	Gjb5	0.17071	-2.55038	8.47769e-22	5.89933e-21	chr4|127357599|127357829	14622	-0.71	-1.6358	0.0242	0.0475	Gjb5_chr4|127357599|127357829	both down (1096)
1775	ENSMUSG00000009731	Kcnd1	0.169976	-2.55659	1.66939e-79	4.18832e-78	chrX|7821561|7822852	16506	-1.22	-2.32947	2.29e-17	3.9e-16	Kcnd1_chrX|7821561|7822852	both down (1096)
1776	ENSMUSG00000075027	4631405J19Rik	0.169975	-2.55661	2.03536e-32	2.06499e-31	chr2|93029990|93033324	433456	-1.54	-2.90795	2.72e-46	2.7e-44	4631405J19Rik_chr2|93029990|93033324	both down (1096)
1777	ENSMUSG00000037263	Aldh3b3	0.169897	-2.55727	1.3046e-21	9.00304e-21	chr19|3955691|3956584	73458	-0.89	-1.85318	2.19e-08	1.41e-07	Aldh3b3_chr19|3955691|3956584	both down (1096)
1778	ENSMUSG00000037263	Aldh3b3	0.169897	-2.55727	1.3046e-21	9.00304e-21	chr19|3958380|3959410	73458	-0.6	-1.51572	0.0162	0.0336	Aldh3b3_chr19|3958380|3959410	both down (1096)
1779	ENSMUSG00000025128	Bhlhe22	0.169818	-2.55794	1.23035e-240	1.28102e-238	chr3|18049666|18052992	59058	-2.84	-7.1602	7.35e-129	1.31e-125	Bhlhe22_chr3|18049666|18052992	both down (1096)
1780	ENSMUSG00000054446	Cpa1	0.169014	-2.56479	3.50321e-20	2.25764e-19	chr6|30636182|30637069	109697	-1.52	-2.86791	6.84e-22	1.68e-20	Cpa1_chr6|30636182|30637069	both down (1096)
1781	ENSMUSG00000026574	Dpt	0.168666	-2.56775	1.09202e-64	2.158e-63	chr1|164797496|164799297	56429	-0.3	-1.23114	0.00861	0.0192	Dpt_chr1|164797496|164799297	both down (1096)
1782	ENSMUSG00000050957	Insl6	0.168414	-2.56992	6.1978e-22	4.34368e-21	chr19|29324963|29325560	27356	-1.54	-2.90795	3.25e-35	1.87e-33	Insl6_chr19|29324963|29325560	both down (1096)
1783	ENSMUSG00000050957	Insl6	0.168414	-2.56992	6.1978e-22	4.34368e-21	chr19|29325701|29326180	27356	-1.22	-2.32947	1.42e-05	5.87e-05	Insl6_chr19|29325701|29326180	both down (1096)
1784	ENSMUSG00000054555	Adam12	0.168224	-2.57155	1.49501e-131	6.9568e-130	chr7|134234845|134235194	11489	0.83	1.77769	0.00191	0.00505	Adam12_chr7|134234845|134235194	dRNA uPeak (286)
1785	ENSMUSG00000054555	Adam12	0.168224	-2.57155	1.49501e-131	6.9568e-130	chr7|134230703|134231046	11489	1.17	2.25012	2.81e-07	1.54e-06	Adam12_chr7|134230703|134231046	dRNA uPeak (286)
1786	ENSMUSG00000054555	Adam12	0.168224	-2.57155	1.49501e-131	6.9568e-130	chr7|134231269|134232054	11489	1.71	3.27161	2.45e-09	1.79e-08	Adam12_chr7|134231269|134232054	dRNA uPeak (286)
1787	ENSMUSG00000097808	Gstp2	0.167993	-2.57353	1.43432e-14	6.92789e-14	chr19|4043658|4044454	14869	-1.37	-2.58471	2.79e-13	3.24e-12	Gstp2_chr19|4043658|4044454	both down (1096)
1788	ENSMUSG00000097808	Gstp2	0.167993	-2.57353	1.43432e-14	6.92789e-14	chr19|4045622|4046844	14869	-0.26	-1.19748	0.0193	0.039	Gstp2_chr19|4045622|4046844	both down (1096)
1789	ENSMUSG00000070407	Hs3st3b1	0.167395	-2.57867	2.12119e-37	2.46766e-36	chr11|63925123|63925741	54710	0.42	1.33793	0.00871	0.0194	Hs3st3b1_chr11|63925123|63925741	dRNA uPeak (286)
1790	ENSMUSG00000037031	Tspan15	0.167203	-2.58033	2.44481e-06	6.42297e-06	chr10|62230781|62231705	70423	-0.48	-1.39474	0.000367	0.00114	Tspan15_chr10|62230781|62231705	both down (1096)
1791	ENSMUSG00000027784	Ppm1l	0.167152	-2.58077	6.31818e-174	4.14388e-172	chr3|69315874|69319431	242083	-0.35	-1.27456	4.55e-05	0.000171	Ppm1l_chr3|69315874|69319431	both down (1096)
1792	ENSMUSG00000052727	Map1b	0.167079	-2.58139	7.34887e-284	9.95324e-282	chr13|99514868|99517173	17755	-1.26	-2.39496	9.34e-33	4.65e-31	Map1b_chr13|99514868|99517173	both down (1096)
1793	ENSMUSG00000073405	H2-T-ps	0.164515	-2.60371	3.6868e-47	5.21379e-46	chr17|36111550|36111718	667803	-1.71	-3.27161	9.8e-07	4.94e-06	H2-T-ps_chr17|36111550|36111718	both down (1096)
1794	ENSMUSG00000056043	Rgs9bp	0.162568	-2.62089	1.20502e-53	1.94709e-52	chr7|35582815|35584087	243923	-1.16	-2.23457	3.76e-17	6.26e-16	Rgs9bp_chr7|35582815|35584087	both down (1096)
1795	ENSMUSG00000019139	Isyna1	0.160411	-2.64015	1.19637e-122	5.09726e-121	chr8|70592836|70595057	71780	-2.46	-5.50217	8.2e-114	9.74e-111	Isyna1_chr8|70592836|70595057	both down (1096)
1796	ENSMUSG00000019139	Isyna1	0.160411	-2.64015	1.19637e-122	5.09726e-121	chr8|70596910|70597087	71780	-0.84	-1.79005	0.0195	0.0393	Isyna1_chr8|70596910|70597087	both down (1096)
1797	ENSMUSG00000022353	Mtss1	0.1601	-2.64296	3.30867e-77	8.04658e-76	chr15|59084588|59085093	211401	-1.42	-2.67586	9.63e-08	5.66e-07	Mtss1_chr15|59084588|59085093	both down (1096)
1798	ENSMUSG00000022353	Mtss1	0.1601	-2.64296	3.30867e-77	8.04658e-76	chr15|59080569|59082742	211401	-1.1	-2.14355	4.62e-32	2.21e-30	Mtss1_chr15|59080569|59082742	both down (1096)
1799	ENSMUSG00000063698	Sfxn4	0.159921	-2.64457	3.45024e-48	4.99805e-47	chr19|60860773|60862093	94281	-0.38	-1.30134	0.000149	0.000503	Sfxn4_chr19|60860773|60862093	both down (1096)
1800	ENSMUSG00000030074	Gxylt2	0.159589	-2.64757	5.84088e-67	1.19832e-65	chr6|100704301|100705921	232313	-1.44	-2.71321	1.85e-27	6.66e-26	Gxylt2_chr6|100704301|100705921	both down (1096)
1801	ENSMUSG00000030074	Gxylt2	0.159589	-2.64757	5.84088e-67	1.19832e-65	chr6|100707397|100708234	232313	-1.31	-2.47942	2.8e-12	2.92e-11	Gxylt2_chr6|100707397|100708234	both down (1096)
1802	ENSMUSG00000062380	Tubb3	0.159515	-2.64824	4.29046e-16	2.25972e-15	chr8|123409145|123412267	22152	-0.31	-1.23971	0.00084	0.00242	Tubb3_chr8|123409145|123412267	both down (1096)
1803	ENSMUSG00000030688	Stard10	0.157508	-2.66651	1.69371e-274	2.17042e-272	chr7|101314393|101315538	56018	0.56	1.47427	0.000164	0.00055	Stard10_chr7|101314393|101315538	dRNA uPeak (286)
1804	ENSMUSG00000030688	Stard10	0.157508	-2.66651	1.69371e-274	2.17042e-272	chr7|101316749|101317534	56018	1	2	6.05e-11	5.4e-10	Stard10_chr7|101316749|101317534	dRNA uPeak (286)
1805	ENSMUSG00000037962	Rflna	0.15587	-2.68159	2.37819e-07	6.96648e-07	chr5|124999981|125001321	73121	-1.14	-2.20381	6.98e-07	3.6e-06	Rflna_chr5|124999981|125001321	both down (1096)
1806	ENSMUSG00000037962	Rflna	0.15587	-2.68159	2.37819e-07	6.96648e-07	chr5|125003207|125004312	73121	-0.51	-1.42405	0.000254	0.000819	Rflna_chr5|125003207|125004312	both down (1096)
1807	ENSMUSG00000007021	Syngr3	0.1547	-2.69245	1.976e-14	9.4674e-14	chr17|24689615|24690115	20974	-1.27	-2.41162	4.24e-08	2.62e-07	Syngr3_chr17|24689615|24690115	both down (1096)
1808	ENSMUSG00000035105	Egln3	0.154344	-2.69577	1e-100	1e-100	chr12|54202178|54202499	112407	-2.23	-4.69134	1.14e-08	7.61e-08	Egln3_chr12|54202178|54202499	both down (1096)
1809	ENSMUSG00000035105	Egln3	0.154344	-2.69577	1e-100	1e-100	chr12|54199926|54201161	112407	-1.85	-3.605	1.28e-21	3.07e-20	Egln3_chr12|54199926|54201161	both down (1096)
1810	ENSMUSG00000035105	Egln3	0.154344	-2.69577	1e-100	1e-100	chr12|54202687|54204430	112407	-1.51	-2.8481	1.36e-43	1.19e-41	Egln3_chr12|54202687|54204430	both down (1096)
1811	ENSMUSG00000035105	Egln3	0.154344	-2.69577	1e-100	1e-100	chr12|54204967|54205497	112407	-1.03	-2.04202	1.34e-07	7.72e-07	Egln3_chr12|54204967|54205497	both down (1096)
1812	ENSMUSG00000042256	Ptchd4	0.154081	-2.69824	3.03011e-261	3.63156e-259	chr17|42314914|42317086	627626	-0.79	-1.72907	2.68e-12	2.81e-11	Ptchd4_chr17|42314914|42317086	both down (1096)
1813	ENSMUSG00000037999	Arap2	0.154025	-2.69877	6.24007e-112	2.42315e-110	chr5|62765493|62766851	212285	-2.47	-5.54044	4.47e-110	4.56e-107	Arap2_chr5|62765493|62766851	both down (1096)
1814	ENSMUSG00000040987	Mill2	0.153779	-2.70107	1.95868e-29	1.80474e-28	chr7|18839627|18841482	243864	-0.51	-1.42405	9.33e-07	4.71e-06	Mill2_chr7|18839627|18841482	both down (1096)
1815	ENSMUSG00000018500	Adora2b	0.153115	-2.70731	6.31521e-36	7.06075e-35	chr11|62248258|62250357	11541	-0.29	-1.22264	0.0019	0.00504	Adora2b_chr11|62248258|62250357	both down (1096)
1816	ENSMUSG00000041120	Nbl1	0.153073	-2.70771	1e-100	1e-100	chr4|139095192|139096075	17965	-2.31	-4.95883	2.5e-37	1.61e-35	Nbl1_chr4|139095192|139096075	both down (1096)
1817	ENSMUSG00000037638	Zbtb42	0.152225	-2.71572	3.57021e-31	3.47407e-30	chr12|112680849|112681205	382639	-1.32	-2.49666	4.5e-07	2.39e-06	Zbtb42_chr12|112680849|112681205	both down (1096)
1818	ENSMUSG00000037638	Zbtb42	0.152225	-2.71572	3.57021e-31	3.47407e-30	chr12|112678481|112679624	382639	-0.85	-1.8025	5.33e-13	6.02e-12	Zbtb42_chr12|112678481|112679624	both down (1096)
1819	ENSMUSG00000087149	Itih5l-ps	0.151004	-2.72734	1.05566e-14	5.13169e-14	chrX|150826547|150827152	634882	0.91	1.87905	0.000187	0.000618	Itih5l-ps_chrX|150826547|150827152	dRNA uPeak (286)
1820	ENSMUSG00000031538	Plat	0.150619	-2.73102	1.38402e-232	1.42323e-230	chr8|22754350|22755173	18791	-0.7	-1.6245	6.35e-08	3.83e-07	Plat_chr8|22754350|22755173	both down (1096)
1821	ENSMUSG00000031538	Plat	0.150619	-2.73102	1.38402e-232	1.42323e-230	chr8|22759918|22760520	18791	-0.45	-1.36604	0.0108	0.0234	Plat_chr8|22759918|22760520	both down (1096)
1822	ENSMUSG00000019997	Ccn2	0.150166	-2.73537	1e-100	1e-100	chr10|24594619|24598195	14219	-0.75	-1.68179	9.99e-12	9.78e-11	Ccn2_chr10|24594619|24598195	both down (1096)
1823	ENSMUSG00000019997	Ccn2	0.150166	-2.73537	1e-100	1e-100	chr10|24591223|24592782	14219	0.52	1.43396	1.02e-05	4.31e-05	Ccn2_chr10|24591223|24592782	dRNA uPeak (286)
1824	ENSMUSG00000024873	Cnih2	0.150158	-2.73545	1e-100	1e-100	chr19|5093750|5096065	12794	-0.72	-1.64718	5.31e-11	4.77e-10	Cnih2_chr19|5093750|5096065	both down (1096)
1825	ENSMUSG00000024873	Cnih2	0.150158	-2.73545	1e-100	1e-100	chr19|5096214|5100066	12794	-0.64	-1.55833	1.35e-10	1.16e-09	Cnih2_chr19|5096214|5100066	both down (1096)
1826	ENSMUSG00000029408	Abcb9	0.149496	-2.74182	5.09196e-44	6.80249e-43	chr5|124094777|124096499	56325	-0.8	-1.7411	2.1e-16	3.28e-15	Abcb9_chr5|124094777|124096499	both down (1096)
1827	ENSMUSG00000045777	Ifitm10	0.149469	-2.74208	6.67993e-10	2.40451e-09	chr7|142375207|142376150	320802	-0.74	-1.67018	5.75e-06	2.54e-05	Ifitm10_chr7|142375207|142376150	both down (1096)
1828	ENSMUSG00000004891	Nes	0.14928	-2.74391	1e-100	1e-100	chr3|87973648|87974604	18008	-1.21	-2.31338	7.62e-07	3.91e-06	Nes_chr3|87973648|87974604	both down (1096)
1829	ENSMUSG00000004891	Nes	0.14928	-2.74391	1e-100	1e-100	chr3|87969737|87973385	18008	-0.82	-1.76541	5.53e-19	1.07e-17	Nes_chr3|87969737|87973385	both down (1096)
1830	ENSMUSG00000027217	Tspan18	0.147925	-2.75706	4.12493e-30	3.88672e-29	chr2|93333359|93335039	241556	0.44	1.3566	8.1e-05	0.000289	Tspan18_chr2|93333359|93335039	dRNA uPeak (286)
1831	ENSMUSG00000038058	Nod1	0.147636	-2.75989	3.50069e-13	1.55764e-12	chr6|54971816|54973123	107607	0.52	1.43396	3.1e-05	0.00012	Nod1_chr6|54971816|54973123	dRNA uPeak (286)
1832	ENSMUSG00000031380	Vegfd	0.145553	-2.78039	1e-100	1e-100	chrX|164373049|164374320	14205	0.28	1.21419	0.012	0.0257	Vegfd_chrX|164373049|164374320	dRNA uPeak (286)
1833	ENSMUSG00000028597	Gpx7	0.145444	-2.78146	2.81628e-121	1.18776e-119	chr4|108405740|108407049	67305	-1.81	-3.50642	1.16e-47	1.24e-45	Gpx7_chr4|108405740|108407049	both down (1096)
1834	ENSMUSG00000021390	Ogn	0.145179	-2.78409	2.28859e-107	8.43488e-106	chr13|49607777|49608134	18295	-0.8	-1.7411	2.23e-06	1.06e-05	Ogn_chr13|49607777|49608134	both down (1096)
1835	ENSMUSG00000085837	Kcnmb4os2	0.144531	-2.79055	0.000134212	0.000291733	chr10|116473036|116474602	100504412	-0.66	-1.58008	9.56e-08	5.62e-07	Kcnmb4os2_chr10|116473036|116474602	both down (1096)
1836	ENSMUSG00000024421	Lama3	0.144416	-2.7917	8.31628e-12	3.38731e-11	chr18|12333702|12334330	16774	1.13	2.18859	8.05e-15	1.09e-13	Lama3_chr18|12333702|12334330	dRNA uPeak (286)
1837	ENSMUSG00000020911	Krt19	0.143928	-2.79658	8.83069e-05	0.000196619	chr11|100149544|100149996	16669	-0.79	-1.72907	0.000933	0.00266	Krt19_chr11|100149544|100149996	both down (1096)
1838	ENSMUSG00000020911	Krt19	0.143928	-2.79658	8.83069e-05	0.000196619	chr11|100146054|100146544	16669	-0.74	-1.67018	0.00522	0.0124	Krt19_chr11|100146054|100146544	both down (1096)
1839	ENSMUSG00000037206	Islr	0.143696	-2.79891	1e-100	1e-100	chr9|58203959|58205190	26968	0.41	1.32869	0.000106	0.00037	Islr_chr9|58203959|58205190	dRNA uPeak (286)
1840	ENSMUSG00000031202	Rab39b	0.143407	-2.80181	1.25654e-48	1.83781e-47	chrX|75576720|75577398	67790	-1.01	-2.01391	2.38e-08	1.52e-07	Rab39b_chrX|75576720|75577398	both down (1096)
1841	ENSMUSG00000031202	Rab39b	0.143407	-2.80181	1.25654e-48	1.83781e-47	chrX|75577642|75578378	67790	-0.66	-1.58008	2.85e-05	0.000111	Rab39b_chrX|75577642|75578378	both down (1096)
1842	ENSMUSG00000097101	1810034E14Rik	0.142588	-2.81007	4.8705e-07	1.37966e-06	chr13|64248313|64249287	66503	-2.77	-6.82108	2.07e-71	5.76e-69	1810034E14Rik_chr13|64248313|64249287	both down (1096)
1843	ENSMUSG00000040420	Cdh18	0.142145	-2.81457	2.2881e-69	4.88685e-68	chr15|22549656|22550131	320865	-2.36	-5.1337	4.3e-16	6.54e-15	Cdh18_chr15|22549656|22550131	both down (1096)
1844	ENSMUSG00000075302	Erich2	0.141768	-2.81839	6.49494e-49	9.60064e-48	chr2|70505798|70506303	66748	-1.32	-2.49666	2.74e-08	1.74e-07	Erich2_chr2|70505798|70506303	both down (1096)
1845	ENSMUSG00000075602	Ly6a	0.141069	-2.82553	2.74893e-217	2.60195e-215	chr15|74994575|74996783	110454	0.51	1.42405	2.69e-07	1.48e-06	Ly6a_chr15|74994575|74996783	dRNA uPeak (286)
1846	ENSMUSG00000075296	Aldh3b2	0.140469	-2.83168	7.26926e-35	7.90461e-34	chr19|3969323|3969984	621603	-0.85	-1.8025	0.000942	0.00268	Aldh3b2_chr19|3969323|3969984	both down (1096)
1847	ENSMUSG00000075296	Aldh3b2	0.140469	-2.83168	7.26926e-35	7.90461e-34	chr19|3970878|3972797	621603	-0.56	-1.47427	0.000167	0.000559	Aldh3b2_chr19|3970878|3972797	both down (1096)
1848	ENSMUSG00000079014	Serpina3i	0.139969	-2.83683	9.90008e-55	1.63616e-53	chr12|104262634|104263161	628900	-0.77	-1.70527	0.000113	0.000392	Serpina3i_chr12|104262634|104263161	both down (1096)
1849	ENSMUSG00000043122	A530016L24Rik	0.139424	-2.84245	5.1538e-47	7.26372e-46	chr12|112491794|112492298	319942	-1.19	-2.28153	7.42e-07	3.81e-06	A530016L24Rik_chr12|112491794|112492298	both down (1096)
1850	ENSMUSG00000043122	A530016L24Rik	0.139424	-2.84245	5.1538e-47	7.26372e-46	chr12|112490296|112491648	319942	-0.49	-1.40444	6.73e-05	0.000244	A530016L24Rik_chr12|112490296|112491648	both down (1096)
1851	ENSMUSG00000043122	A530016L24Rik	0.139424	-2.84245	5.1538e-47	7.26372e-46	chr12|112487968|112489696	319942	-0.41	-1.32869	0.00195	0.00514	A530016L24Rik_chr12|112487968|112489696	both down (1096)
1852	ENSMUSG00000025875	Tspan17	0.138674	-2.85024	1e-100	1e-100	chr13|54788317|54790594	74257	-0.89	-1.85318	1.73e-23	4.76e-22	Tspan17_chr13|54788317|54790594	both down (1096)
1853	ENSMUSG00000040848	Sft2d2	0.138251	-2.85464	8.71656e-186	6.34101e-184	chr1|165195347|165195871	108735	-1.94	-3.83706	2.58e-12	2.71e-11	Sft2d2_chr1|165195347|165195871	both down (1096)
1854	ENSMUSG00000040848	Sft2d2	0.138251	-2.85464	8.71656e-186	6.34101e-184	chr1|165193540|165194860	108735	-0.96	-1.94531	5.5e-15	7.58e-14	Sft2d2_chr1|165193540|165194860	both down (1096)
1855	ENSMUSG00000040848	Sft2d2	0.138251	-2.85464	8.71656e-186	6.34101e-184	chr1|165191453|165191937	108735	0.79	1.72907	0.00339	0.00842	Sft2d2_chr1|165191453|165191937	dRNA uPeak (286)
1856	ENSMUSG00000040848	Sft2d2	0.138251	-2.85464	8.71656e-186	6.34101e-184	chr1|165192163|165192398	108735	0.79	1.72907	0.000872	0.0025	Sft2d2_chr1|165192163|165192398	dRNA uPeak (286)
1857	ENSMUSG00000034334	Fam151b	0.137624	-2.86119	9.70516e-26	7.85227e-25	chr13|92483272|92484335	73942	-4.14	-17.6305	1.04e-124	1.68e-121	Fam151b_chr13|92483272|92484335	both down (1096)
1858	ENSMUSG00000004113	Cacna1b	0.137621	-2.86123	1.86452e-69	3.99242e-68	chr2|24761844|24763588	12287	-0.68	-1.60214	2.54e-09	1.86e-08	Cacna1b_chr2|24761844|24763588	both down (1096)
1859	ENSMUSG00000029334	Prkg2	0.137265	-2.86496	5.80157e-165	3.48911e-163	chr5|99036346|99038243	19092	-0.45	-1.36604	0.000106	0.00037	Prkg2_chr5|99036346|99038243	both down (1096)
1860	ENSMUSG00000054342	Kcnn4	0.137096	-2.86674	5.20235e-51	8.0172e-50	chr7|24369676|24370624	16534	0.72	1.64718	2.4e-08	1.53e-07	Kcnn4_chr7|24369676|24370624	dRNA uPeak (286)
1861	ENSMUSG00000054342	Kcnn4	0.137096	-2.86674	5.20235e-51	8.0172e-50	chr7|24367240|24367776	16534	0.87	1.82766	0.000141	0.000479	Kcnn4_chr7|24367240|24367776	dRNA uPeak (286)
1862	ENSMUSG00000019772	Vip	0.136774	-2.87013	1.58118e-06	4.23897e-06	chr10|5639087|5639445	22353	-1.15	-2.21914	1.3e-12	1.4e-11	Vip_chr10|5639087|5639445	both down (1096)
1863	ENSMUSG00000002885	Adgre5	0.136143	-2.87681	4.35099e-82	1.13967e-80	chr8|83743796|83744509	26364	-1.43	-2.69447	9.39e-15	1.27e-13	Adgre5_chr8|83743796|83744509	both down (1096)
1864	ENSMUSG00000002885	Adgre5	0.136143	-2.87681	4.35099e-82	1.13967e-80	chr8|83739940|83741772	26364	-1.27	-2.41162	2.45e-24	7.14e-23	Adgre5_chr8|83739940|83741772	both down (1096)
1865	ENSMUSG00000002885	Adgre5	0.136143	-2.87681	4.35099e-82	1.13967e-80	chr8|83737291|83739701	26364	-0.65	-1.56917	7.27e-10	5.7e-09	Adgre5_chr8|83737291|83739701	both down (1096)
1866	ENSMUSG00000038146	Notch3	0.13613	-2.87694	8.72227e-111	3.32504e-109	chr17|32166591|32167225	18131	-1.54	-2.90795	7.15e-17	1.16e-15	Notch3_chr17|32166591|32167225	both down (1096)
1867	ENSMUSG00000038146	Notch3	0.13613	-2.87694	8.72227e-111	3.32504e-109	chr17|32164014|32164965	18131	-0.95	-1.93187	7.36e-07	3.78e-06	Notch3_chr17|32164014|32164965	both down (1096)
1868	ENSMUSG00000038146	Notch3	0.13613	-2.87694	8.72227e-111	3.32504e-109	chr17|32165071|32166490	18131	-0.8	-1.7411	3.1e-10	2.54e-09	Notch3_chr17|32165071|32166490	both down (1096)
1869	ENSMUSG00000038146	Notch3	0.13613	-2.87694	8.72227e-111	3.32504e-109	chr17|32169573|32170161	18131	-0.62	-1.53688	0.000998	0.00282	Notch3_chr17|32169573|32170161	both down (1096)
1870	ENSMUSG00000031750	Il34	0.135492	-2.88372	4.17046e-142	2.13771e-140	chr8|110802711|110803654	76527	0.54	1.45397	0.0172	0.0353	Il34_chr8|110802711|110803654	dRNA uPeak (286)
1871	ENSMUSG00000032348	Gsta4	0.134736	-2.89179	6.27954e-193	4.79867e-191	chr9|78185627|78186061	14860	-1.26	-2.39496	2.42e-08	1.55e-07	Gsta4_chr9|78185627|78186061	both down (1096)
1872	ENSMUSG00000024885	Aldh3b1	0.134032	-2.89935	1e-100	1e-100	chr19|3925472|3927438	67689	-1.86	-3.63008	9.16e-55	1.35e-52	Aldh3b1_chr19|3925472|3927438	both down (1096)
1873	ENSMUSG00000024885	Aldh3b1	0.134032	-2.89935	1e-100	1e-100	chr19|3928034|3931034	67689	-1.04	-2.05623	3.5e-29	1.41e-27	Aldh3b1_chr19|3928034|3931034	both down (1096)
1874	ENSMUSG00000022602	Arc	0.133924	-2.90051	1.53807e-30	1.46583e-29	chr15|74669328|74677943	11838	-1.35	-2.54912	4.29e-58	7.15e-56	Arc_chr15|74669328|74677943	both down (1096)
1875	ENSMUSG00000028558	Calr4	0.133634	-2.90364	1.58352e-06	4.24455e-06	chr4|109231342|109231868	108802	-0.68	-1.60214	0.00307	0.00772	Calr4_chr4|109231342|109231868	both down (1096)
1876	ENSMUSG00000032261	Sh3bgrl2	0.133373	-2.90646	1.28179e-137	6.2989e-136	chr9|83547936|83548762	212531	-1.23	-2.34567	9.31e-15	1.26e-13	Sh3bgrl2_chr9|83547936|83548762	both down (1096)
1877	ENSMUSG00000060568	Fam78b	0.132202	-2.91918	1.30694e-49	1.96148e-48	chr1|167000152|167002977	226610	-0.53	-1.44393	5.86e-09	4.07e-08	Fam78b_chr1|167000152|167002977	both down (1096)
1878	ENSMUSG00000020121	Srgap1	0.1314	-2.92796	1.4654e-57	2.53238e-56	chr10|122045910|122046300	117600	-1.6	-3.03143	3.07e-06	1.42e-05	Srgap1_chr10|122045910|122046300	both down (1096)
1879	ENSMUSG00000020121	Srgap1	0.1314	-2.92796	1.4654e-57	2.53238e-56	chr10|122046511|122048444	117600	-1.29	-2.44528	4.54e-40	3.34e-38	Srgap1_chr10|122046511|122048444	both down (1096)
1880	ENSMUSG00000041235	Chd7	0.13129	-2.92917	1.67341e-93	5.15293e-92	chr4|8689683|8692451	320790	-1.03	-2.04202	8.96e-23	2.34e-21	Chd7_chr4|8689683|8692451	both down (1096)
1881	ENSMUSG00000058297	Spock2	0.130398	-2.939	1.13756e-18	6.80696e-18	chr10|60106584|60107309	94214	-1.03	-2.04202	3.35e-09	2.41e-08	Spock2_chr10|60106584|60107309	both down (1096)
1882	ENSMUSG00000002980	Bcam	0.129257	-2.95169	1.44671e-09	5.05998e-09	chr7|19773148|19773957	57278	-1.32	-2.49666	5.76e-15	7.93e-14	Bcam_chr7|19773148|19773957	both down (1096)
1883	ENSMUSG00000042099	Kank3	0.128037	-2.96537	1e-100	1e-100	chr17|33809905|33811550	80880	-2.79	-6.9163	5.48e-105	4.73e-102	Kank3_chr17|33809905|33811550	both down (1096)
1884	ENSMUSG00000042099	Kank3	0.128037	-2.96537	1e-100	1e-100	chr17|33812478|33813516	80880	-1.39	-2.62079	1.03e-20	2.3e-19	Kank3_chr17|33812478|33813516	both down (1096)
1885	ENSMUSG00000067212	H2-T23	0.127868	-2.96728	1.81692e-82	4.79685e-81	chr17|36032449|36032886	15040	-1.58	-2.9897	6.48e-13	7.26e-12	H2-T23_chr17|36032449|36032886	both down (1096)
1886	ENSMUSG00000029409	U90926	0.126888	-2.97837	4.03507e-17	2.24667e-16	chr5|92217727|92218101	57425	-1.52	-2.86791	1.42e-12	1.53e-11	U90926_chr5|92217727|92218101	both down (1096)
1887	ENSMUSG00000029409	U90926	0.126888	-2.97837	4.03507e-17	2.24667e-16	chr5|92215332|92215909	57425	-0.67	-1.59107	0.000756	0.0022	U90926_chr5|92215332|92215909	both down (1096)
1888	ENSMUSG00000049556	Lingo1	0.126417	-2.98373	9.4529e-64	1.83325e-62	chr9|56796217|56797194	235402	-0.55	-1.46409	0.00665	0.0153	Lingo1_chr9|56796217|56797194	both down (1096)
1889	ENSMUSG00000038605	Samd10	0.125953	-2.98905	8.49807e-15	4.15403e-14	chr2|181597054|181599415	229011	-0.51	-1.42405	4.66e-06	2.09e-05	Samd10_chr2|181597054|181599415	both down (1096)
1890	ENSMUSG00000029093	Sorcs2	0.125784	-2.99098	3.59223e-58	6.28602e-57	chr5|36395106|36395443	81840	-0.92	-1.89212	0.00584	0.0137	Sorcs2_chr5|36395106|36395443	both down (1096)
1891	ENSMUSG00000029093	Sorcs2	0.125784	-2.99098	3.59223e-58	6.28602e-57	chr5|36396864|36399540	81840	-0.45	-1.36604	5.18e-06	2.31e-05	Sorcs2_chr5|36396864|36399540	both down (1096)
1892	ENSMUSG00000058626	Capn11	0.125673	-2.99225	7.83316e-05	0.000175748	chr17|45655603|45656339	268958	0.56	1.47427	7.46e-05	0.000268	Capn11_chr17|45655603|45656339	dRNA uPeak (286)
1893	ENSMUSG00000024830	Rps6kb2	0.125483	-2.99444	0.00014957	0.000322967	chr19|4162181|4163922	58988	-0.36	-1.28343	0.000406	0.00125	Rps6kb2_chr19|4162181|4163922	both down (1096)
1894	ENSMUSG00000032548	Slco2a1	0.12405	-3.011	1e-100	1e-100	chr9|102990450|102991272	24059	0.5	1.41421	0.00301	0.00757	Slco2a1_chr9|102990450|102991272	dRNA uPeak (286)
1895	ENSMUSG00000087259	2610035D17Rik	0.122869	-3.02481	2.4546e-107	9.00687e-106	chr11|113200579|113202234	72386	-1.12	-2.17347	1.11e-33	5.83e-32	2610035D17Rik_chr11|113200579|113202234	both down (1096)
1896	ENSMUSG00000049321	Zfp2	0.122574	-3.02828	3.83136e-14	1.80352e-13	chr11|50915674|50916405	22678	-1.08	-2.11404	4.12e-12	4.21e-11	Zfp2_chr11|50915674|50916405	both down (1096)
1897	ENSMUSG00000102748	Pcdhgb2	0.121109	-3.04562	6.70781e-96	2.13254e-94	chr18|37689740|37690093	93700	-2.24	-4.72397	1.12e-14	1.5e-13	Pcdhgb2_chr18|37689740|37690093	both down (1096)
1898	ENSMUSG00000060487	Samd5	0.12014	-3.05722	5.46977e-136	2.64886e-134	chr10|9674453|9676281	320825	-0.95	-1.93187	7.24e-22	1.77e-20	Samd5_chr10|9674453|9676281	both down (1096)
1899	ENSMUSG00000060487	Samd5	0.12014	-3.05722	5.46977e-136	2.64886e-134	chr10|9676488|9677822	320825	-0.58	-1.49485	9.57e-07	4.83e-06	Samd5_chr10|9676488|9677822	both down (1096)
1900	ENSMUSG00000051650	B3gnt2	0.120061	-3.05816	2.13575e-39	2.61422e-38	chr11|22981013|22982793	53625	0.28	1.21419	0.00659	0.0152	B3gnt2_chr11|22981013|22982793	dRNA uPeak (286)
1901	ENSMUSG00000007097	Atp1a2	0.119047	-3.07039	1.72634e-09	5.99898e-09	chr1|172299685|172300013	98660	-1.36	-2.56685	2.47e-05	9.77e-05	Atp1a2_chr1|172299685|172300013	both down (1096)
1902	ENSMUSG00000059645	Gm7361	0.11876	-3.07388	1.15946e-26	9.77998e-26	chr5|26257493|26257857	664837	-1.87	-3.65533	4.11e-14	5.21e-13	Gm7361_chr5|26257493|26257857	both down (1096)
1903	ENSMUSG00000043631	Ecm2	0.118716	-3.07441	3.81232e-45	5.2057e-44	chr13|49507262|49507552	407800	-0.86	-1.81504	0.0116	0.025	Ecm2_chr13|49507262|49507552	both down (1096)
1904	ENSMUSG00000029378	Areg	0.118629	-3.07547	1.23129e-137	6.06867e-136	chr5|91141867|91142321	11839	-3.64	-12.4666	4.01e-30	1.7e-28	Areg_chr5|91141867|91142321	both down (1096)
1905	ENSMUSG00000029378	Areg	0.118629	-3.07547	1.23129e-137	6.06867e-136	chr5|91140442|91141565	11839	-2.04	-4.11246	4.25e-36	2.56e-34	Areg_chr5|91140442|91141565	both down (1096)
1906	ENSMUSG00000029378	Areg	0.118629	-3.07547	1.23129e-137	6.06867e-136	chr5|91138913|91140325	11839	-1.7	-3.24901	4.61e-46	4.53e-44	Areg_chr5|91138913|91140325	both down (1096)
1907	ENSMUSG00000058248	Kcnh1	0.118515	-3.07685	1.58253e-199	1.31161e-197	chr1|192189112|192189638	16510	-0.8	-1.7411	2.25e-07	1.25e-06	Kcnh1_chr1|192189112|192189638	both down (1096)
1908	ENSMUSG00000058248	Kcnh1	0.118515	-3.07685	1.58253e-199	1.31161e-197	chr1|192187930|192188781	16510	0.58	1.49485	1.51e-05	6.2e-05	Kcnh1_chr1|192187930|192188781	dRNA uPeak (286)
1909	ENSMUSG00000021070	Bdkrb2	0.117718	-3.08659	0.000157304	0.00033857	chr12|105565200|105565579	12062	-1.22	-2.32947	2.77e-06	1.3e-05	Bdkrb2_chr12|105565200|105565579	both down (1096)
1910	ENSMUSG00000021070	Bdkrb2	0.117718	-3.08659	0.000157304	0.00033857	chr12|105561752|105564880	12062	-1.11	-2.15846	8.6e-28	3.16e-26	Bdkrb2_chr12|105561752|105564880	both down (1096)
1911	ENSMUSG00000105096	Gbp10	0.117565	-3.08847	2.57231e-06	6.73882e-06	chr5|105293590|105294395	626578	-1.95	-3.86375	3.49e-40	2.58e-38	Gbp10_chr5|105293590|105294395	both down (1096)
1912	ENSMUSG00000060459	Kng2	0.116877	-3.09694	2.0989e-71	4.65586e-70	chr16|23028631|23029513	385643	-2.02	-4.05584	9e-31	3.97e-29	Kng2_chr16|23028631|23029513	both down (1096)
1913	ENSMUSG00000060459	Kng2	0.116877	-3.09694	2.0989e-71	4.65586e-70	chr16|23030370|23031518	385643	-0.56	-1.47427	0.00386	0.00947	Kng2_chr16|23030370|23031518	both down (1096)
1914	ENSMUSG00000051043	Gprc5c	0.116747	-3.09854	1.67848e-85	4.63711e-84	chr11|114849304|114852855	70355	-1.55	-2.92817	1.91e-27	6.87e-26	Gprc5c_chr11|114849304|114852855	both down (1096)
1915	ENSMUSG00000022747	St3gal6	0.116387	-3.103	1.95246e-121	8.25533e-120	chr16|58522673|58523928	54613	-0.49	-1.40444	7.55e-06	3.27e-05	St3gal6_chr16|58522673|58523928	both down (1096)
1916	ENSMUSG00000034810	Scn7a	0.116056	-3.10711	1.29601e-12	5.5559e-12	chr2|66784727|66785421	20272	-1.49	-2.80889	6.43e-15	8.81e-14	Scn7a_chr2|66784727|66785421	both down (1096)
1917	ENSMUSG00000037686	Aspg	0.11538	-3.11554	1.59448e-38	1.90411e-37	chr12|112106548|112107973	104816	-1.07	-2.09943	4.92e-11	4.44e-10	Aspg_chr12|112106548|112107973	both down (1096)
1918	ENSMUSG00000026235	Epha4	0.115148	-3.11844	5.33531e-174	3.51308e-172	chr1|77513494|77516965	13838	-0.23	-1.17283	0.0201	0.0404	Epha4_chr1|77513494|77516965	both down (1096)
1919	ENSMUSG00000087648	E130018N17Rik	0.114651	-3.12467	4.57113e-05	0.000105413	chr2|168153835|168155184	77017	-1.86	-3.63008	3.18e-64	6.83e-62	E130018N17Rik_chr2|168153835|168155184	both down (1096)
1920	ENSMUSG00000026979	Psd4	0.114126	-3.1313	7.16168e-85	1.96228e-83	chr2|24365573|24366493	215632	-1.96	-3.89062	1.01e-20	2.26e-19	Psd4_chr2|24365573|24366493	both down (1096)
1921	ENSMUSG00000026979	Psd4	0.114126	-3.1313	7.16168e-85	1.96228e-83	chr2|24367437|24368225	215632	0.64	1.55833	0.00517	0.0123	Psd4_chr2|24367437|24368225	dRNA uPeak (286)
1922	ENSMUSG00000092216	Gm19345	0.113585	-3.13816	2.92708e-15	1.46741e-14	chr7|19851976|19852573	100502736	-1.12	-2.17347	9.55e-08	5.61e-07	Gm19345_chr7|19851976|19852573	both down (1096)
1923	ENSMUSG00000046814	Gchfr	0.112417	-3.15307	2.05059e-67	4.26477e-66	chr2|119170403|119170721	320415	-0.69	-1.61328	0.0111	0.0241	Gchfr_chr2|119170403|119170721	both down (1096)
1924	ENSMUSG00000046814	Gchfr	0.112417	-3.15307	2.05059e-67	4.26477e-66	chr2|119166999|119168746	320415	-0.37	-1.29235	0.000329	0.00103	Gchfr_chr2|119166999|119168746	both down (1096)
1925	ENSMUSG00000030994	D7Ertd443e	0.112161	-3.15636	5.0992e-06	1.29929e-05	chr7|134501070|134501470	71007	-0.6	-1.51572	0.00806	0.0182	D7Ertd443e_chr7|134501070|134501470	both down (1096)
1926	ENSMUSG00000005131	4930550C14Rik	0.111617	-3.16337	2.66159e-33	2.77121e-32	chr9|53404245|53405593	75311	-2.79	-6.9163	1.76e-139	4.29e-136	4930550C14Rik_chr9|53404245|53405593	both down (1096)
1927	ENSMUSG00000079018	Ly6c1	0.11119	-3.1689	1e-100	1e-100	chr15|75047473|75047902	17067	-0.96	-1.94531	0.000439	0.00134	Ly6c1_chr15|75047473|75047902	both down (1096)
1928	ENSMUSG00000079018	Ly6c1	0.11119	-3.1689	1e-100	1e-100	chr15|75049024|75050900	17067	-0.82	-1.76541	7.79e-13	8.65e-12	Ly6c1_chr15|75049024|75050900	both down (1096)
1929	ENSMUSG00000079018	Ly6c1	0.11119	-3.1689	1e-100	1e-100	chr15|75051173|75051860	17067	-0.72	-1.64718	9.51e-09	6.43e-08	Ly6c1_chr15|75051173|75051860	both down (1096)
1930	ENSMUSG00000079018	Ly6c1	0.11119	-3.1689	1e-100	1e-100	chr15|75046304|75046795	17067	0.52	1.43396	0.0121	0.026	Ly6c1_chr15|75046304|75046795	dRNA uPeak (286)
1931	ENSMUSG00000020173	Cobl	0.110967	-3.1718	3.57094e-08	1.1201e-07	chr11|12464162|12465318	12808	-0.56	-1.47427	3.48e-07	1.88e-06	Cobl_chr11|12464162|12465318	both down (1096)
1932	ENSMUSG00000024011	Pi16	0.110966	-3.17181	1.13598e-37	1.33176e-36	chr17|29318574|29319505	74116	-1.65	-3.13834	2.52e-28	9.58e-27	Pi16_chr17|29318574|29319505	both down (1096)
1933	ENSMUSG00000024011	Pi16	0.110966	-3.17181	1.13598e-37	1.33176e-36	chr17|29319831|29321023	74116	-1.53	-2.88786	2.05e-17	3.51e-16	Pi16_chr17|29319831|29321023	both down (1096)
1934	ENSMUSG00000024011	Pi16	0.110966	-3.17181	1.13598e-37	1.33176e-36	chr17|29315162|29317395	74116	-0.53	-1.44393	1.21e-05	5.06e-05	Pi16_chr17|29315162|29317395	both down (1096)
1935	ENSMUSG00000044770	Scml4	0.110587	-3.17674	4.2912e-05	9.93428e-05	chr10|42858079|42858384	268297	-1.62	-3.07375	1.91e-06	9.18e-06	Scml4_chr10|42858079|42858384	both down (1096)
1936	ENSMUSG00000044770	Scml4	0.110587	-3.17674	4.2912e-05	9.93428e-05	chr10|42859696|42860894	268297	-0.67	-1.59107	1.09e-05	4.61e-05	Scml4_chr10|42859696|42860894	both down (1096)
1937	ENSMUSG00000044770	Scml4	0.110587	-3.17674	4.2912e-05	9.93428e-05	chr10|42861957|42862681	268297	-0.66	-1.58008	0.00372	0.00915	Scml4_chr10|42861957|42862681	both down (1096)
1938	ENSMUSG00000022237	Ankrd33b	0.110056	-3.18369	9.79742e-72	2.18202e-70	chr15|31366177|31368431	67434	-1.79	-3.45815	1.02e-73	3.06e-71	Ankrd33b_chr15|31366177|31368431	both down (1096)
1939	ENSMUSG00000025165	Sectm1a	0.109043	-3.19703	6.30266e-40	7.79481e-39	chr11|121079589|121079999	209588	-0.65	-1.56917	0.0177	0.0362	Sectm1a_chr11|121079589|121079999	both down (1096)
1940	ENSMUSG00000026259	Ngef	0.108745	-3.20098	6.49677e-23	4.71178e-22	chr1|87574595|87575392	53972	-2.05	-4.14106	6.56e-21	1.49e-19	Ngef_chr1|87574595|87575392	both down (1096)
1941	ENSMUSG00000039956	Mrap	0.108594	-3.20298	8.66636e-13	3.75873e-12	chr16|90735076|90738787	77037	-0.25	-1.18921	0.0174	0.0357	Mrap_chr16|90735076|90738787	both down (1096)
1942	ENSMUSG00000038248	Sobp	0.107904	-3.21218	1.35792e-46	1.89778e-45	chr10|43172613|43175324	109205	-1.52	-2.86791	1.4e-54	2.05e-52	Sobp_chr10|43172613|43175324	both down (1096)
1943	ENSMUSG00000038248	Sobp	0.107904	-3.21218	1.35792e-46	1.89778e-45	chr10|43172015|43172489	109205	-1.21	-2.31338	1.81e-06	8.72e-06	Sobp_chr10|43172015|43172489	both down (1096)
1944	ENSMUSG00000003617	Cp	0.107346	-3.21966	7.84277e-167	4.80341e-165	chr3|19953354|19954928	12870	-1.59	-3.01049	5.04e-37	3.19e-35	Cp_chr3|19953354|19954928	both down (1096)
1945	ENSMUSG00000003617	Cp	0.107346	-3.21966	7.84277e-167	4.80341e-165	chr3|19956374|19957444	12870	-0.47	-1.38511	5.65e-05	0.000208	Cp_chr3|19956374|19957444	both down (1096)
1946	ENSMUSG00000003617	Cp	0.107346	-3.21966	7.84277e-167	4.80341e-165	chr3|19957575|19958899	12870	-0.3	-1.23114	0.0161	0.0334	Cp_chr3|19957575|19958899	both down (1096)
1947	ENSMUSG00000046694	Tent5b	0.105989	-3.23801	2.15957e-32	2.18834e-31	chr4|133481472|133482296	100342	-0.99	-1.98618	3.74e-12	3.84e-11	Tent5b_chr4|133481472|133482296	both down (1096)
1948	ENSMUSG00000046694	Tent5b	0.105989	-3.23801	2.15957e-32	2.18834e-31	chr4|133479556|133480464	100342	0.4	1.31951	0.000527	0.00159	Tent5b_chr4|133479556|133480464	dRNA uPeak (286)
1949	ENSMUSG00000045827	Serpinb9	0.10578	-3.24086	3.4934e-194	2.74512e-192	chr13|33004133|33005079	20723	-0.31	-1.23971	0.0026	0.00666	Serpinb9_chr13|33004133|33005079	both down (1096)
1950	ENSMUSG00000004655	Aqp1	0.105576	-3.24364	5.28103e-98	1.74211e-96	chr6|55335843|55336785	11826	1.17	2.25012	1.63e-10	1.38e-09	Aqp1_chr6|55335843|55336785	dRNA uPeak (286)
1951	ENSMUSG00000004655	Aqp1	0.105576	-3.24364	5.28103e-98	1.74211e-96	chr6|55337451|55340033	11826	1.32	2.49666	9.05e-34	4.8e-32	Aqp1_chr6|55337451|55340033	dRNA uPeak (286)
1952	ENSMUSG00000059921	Unc5c	0.104095	-3.26403	6.59587e-217	6.20794e-215	chr3|141467890|141468693	22253	-2.76	-6.77396	9.19e-34	4.87e-32	Unc5c_chr3|141467890|141468693	both down (1096)
1953	ENSMUSG00000059921	Unc5c	0.104095	-3.26403	6.59587e-217	6.20794e-215	chr3|141464521|141467722	22253	-1.02	-2.02792	2.77e-23	7.52e-22	Unc5c_chr3|141464521|141467722	both down (1096)
1954	ENSMUSG00000023913	Pla2g7	0.103864	-3.26723	2.97736e-233	3.08074e-231	chr17|43566691|43567335	27226	-1.13	-2.18859	8.03e-05	0.000287	Pla2g7_chr17|43566691|43567335	both down (1096)
1955	ENSMUSG00000023913	Pla2g7	0.103864	-3.26723	2.97736e-233	3.08074e-231	chr17|43567616|43569122	27226	-0.66	-1.58008	2.25e-10	1.88e-09	Pla2g7_chr17|43567616|43569122	both down (1096)
1956	ENSMUSG00000066800	Rnasel	0.103322	-3.27478	5.90702e-95	1.8567e-93	chr1|153751710|153752803	24014	-0.49	-1.40444	9.98e-05	0.00035	Rnasel_chr1|153751710|153752803	both down (1096)
1957	ENSMUSG00000066800	Rnasel	0.103322	-3.27478	5.90702e-95	1.8567e-93	chr1|153745194|153747186	24014	0.5	1.41421	0.000653	0.00193	Rnasel_chr1|153745194|153747186	dRNA uPeak (286)
1958	ENSMUSG00000066800	Rnasel	0.103322	-3.27478	5.90702e-95	1.8567e-93	chr1|153750646|153751256	24014	0.8	1.7411	0.000132	0.000453	Rnasel_chr1|153750646|153751256	dRNA uPeak (286)
1959	ENSMUSG00000074218	Cox7a1	0.10318	-3.27677	1.22005e-16	6.62912e-16	chr7|30183670|30184583	12865	-0.54	-1.45397	1.22e-05	5.1e-05	Cox7a1_chr7|30183670|30184583	both down (1096)
1960	ENSMUSG00000039774	Galnt12	0.103028	-3.2789	3.16504e-171	2.02794e-169	chr4|47091345|47092927	230145	-1.72	-3.29436	1.07e-46	1.08e-44	Galnt12_chr4|47091345|47092927	both down (1096)
1961	ENSMUSG00000039774	Galnt12	0.103028	-3.2789	3.16504e-171	2.02794e-169	chr4|47093714|47094269	230145	-1.7	-3.24901	1.96e-08	1.27e-07	Galnt12_chr4|47093714|47094269	both down (1096)
1962	ENSMUSG00000050052	Tdrp	0.102485	-3.28652	5.67948e-20	3.62368e-19	chr8|13974178|13975623	72148	-1.47	-2.77022	6.62e-45	6.15e-43	Tdrp_chr8|13974178|13975623	both down (1096)
1963	ENSMUSG00000007039	Ddah2	0.101201	-3.3047	1e-100	1e-100	chr17|35061022|35061270	51793	-0.94	-1.91853	0.00214	0.00559	Ddah2_chr17|35061022|35061270	both down (1096)
1964	ENSMUSG00000007039	Ddah2	0.101201	-3.3047	1e-100	1e-100	chr17|35058296|35060236	51793	-0.91	-1.87905	1.06e-23	2.96e-22	Ddah2_chr17|35058296|35060236	both down (1096)
1965	ENSMUSG00000022468	Endou	0.100517	-3.31449	2.5286e-10	9.37544e-10	chr15|97728168|97730697	19011	-2.3	-4.92458	2.93e-77	1.03e-74	Endou_chr15|97728168|97730697	both down (1096)
1966	ENSMUSG00000030638	Sh3gl3	0.100276	-3.31795	1.94871e-93	5.9896e-92	chr7|82174471|82175592	20408	-1.67	-3.18215	3.73e-55	5.57e-53	Sh3gl3_chr7|82174471|82175592	both down (1096)
1967	ENSMUSG00000105402	Gm3716	0.100064	-3.321	2.20809e-44	2.98092e-43	chr5|64610458|64611551	100042198	0.45	1.36604	0.0033	0.00823	Gm3716_chr5|64610458|64611551	dRNA uPeak (286)
1968	ENSMUSG00000057967	Fgf18	0.0999814	-3.3222	2.92018e-11	1.14788e-10	chr11|33145442|33149619	14172	-0.47	-1.38511	1.59e-06	7.71e-06	Fgf18_chr11|33145442|33149619	both down (1096)
1969	ENSMUSG00000015970	Chdh	0.0989302	-3.33744	2.96862e-09	1.01051e-08	chr14|30011392|30012571	218865	0.85	1.8025	1.05e-10	9.13e-10	Chdh_chr14|30011392|30012571	dRNA uPeak (286)
1970	ENSMUSG00000020218	Wif1	0.0988135	-3.33915	1e-100	1e-100	chr10|121031880|121032082	24117	0.71	1.6358	0.0205	0.0412	Wif1_chr10|121031880|121032082	dRNA uPeak (286)
1971	ENSMUSG00000057933	Gsta2	0.098131	-3.34915	3.15188e-05	7.42255e-05	chr9|78353909|78354118	14858	-1.17	-2.25012	8.12e-05	0.00029	Gsta2_chr9|78353909|78354118	both down (1096)
1972	ENSMUSG00000057933	Gsta2	0.098131	-3.34915	3.15188e-05	7.42255e-05	chr9|78357815|78358830	14858	1.19	2.28153	3.36e-14	4.3e-13	Gsta2_chr9|78357815|78358830	dRNA uPeak (286)
1973	ENSMUSG00000029561	Oasl2	0.0977834	-3.35427	3.60134e-06	9.30006e-06	chr5|114897356|114897921	23962	-0.65	-1.56917	0.0207	0.0415	Oasl2_chr5|114897356|114897921	both down (1096)
1974	ENSMUSG00000033066	Gas7	0.0972915	-3.36154	1.39422e-133	6.67425e-132	chr11|67454571|67456489	14457	-0.37	-1.29235	0.000845	0.00243	Gas7_chr11|67454571|67456489	both down (1096)
1975	ENSMUSG00000078452	Raet1d	0.0970999	-3.36439	8.85899e-12	3.59868e-11	chr10|22357488|22357884	56554	-0.7	-1.6245	0.00263	0.00672	Raet1d_chr10|22357488|22357884	both down (1096)
1976	ENSMUSG00000079560	Hoxa3	0.0963226	-3.37598	6.84099e-146	3.65269e-144	chr6|52211007|52213965	15400	-2.52	-5.73582	1.47e-121	2.26e-118	Hoxa3_chr6|52211007|52213965	both down (1096)
1977	ENSMUSG00000022144	Gdnf	0.095887	-3.38252	6.22426e-26	5.07786e-25	chr15|7809814|7812011	14573	-1.12	-2.17347	3.65e-23	9.81e-22	Gdnf_chr15|7809814|7812011	both down (1096)
1978	ENSMUSG00000022144	Gdnf	0.095887	-3.38252	6.22426e-26	5.07786e-25	chr15|7812120|7813987	14573	-0.93	-1.90528	6.98e-16	1.05e-14	Gdnf_chr15|7812120|7813987	both down (1096)
1979	ENSMUSG00000020388	Pdlim4	0.0942118	-3.40795	4.82806e-06	1.23209e-05	chr11|54065576|54066134	30794	-0.48	-1.39474	0.0167	0.0345	Pdlim4_chr11|54065576|54066134	both down (1096)
1980	ENSMUSG00000020388	Pdlim4	0.0942118	-3.40795	4.82806e-06	1.23209e-05	chr11|54066567|54068575	30794	-0.44	-1.3566	0.000839	0.00241	Pdlim4_chr11|54066567|54068575	both down (1096)
1981	ENSMUSG00000006143	Upk3bl	0.0935752	-3.41773	1.47073e-06	3.95558e-06	chr5|136054334|136056691	69665	-0.75	-1.68179	8.6e-14	1.05e-12	Upk3bl_chr5|136054334|136056691	both down (1096)
1982	ENSMUSG00000006143	Upk3bl	0.0935752	-3.41773	1.47073e-06	3.95558e-06	chr5|136056911|136057659	69665	-0.54	-1.45397	0.00667	0.0154	Upk3bl_chr5|136056911|136057659	both down (1096)
1983	ENSMUSG00000005465	Il27ra	0.0927257	-3.43089	1.88834e-06	5.0236e-06	chr8|84037706|84040187	50931	-1.5	-2.82843	1.92e-45	1.83e-43	Il27ra_chr8|84037706|84040187	both down (1096)
1984	ENSMUSG00000005465	Il27ra	0.0927257	-3.43089	1.88834e-06	5.0236e-06	chr8|84041805|84042829	50931	-0.34	-1.26576	0.0223	0.0443	Il27ra_chr8|84041805|84042829	both down (1096)
1985	ENSMUSG00000015354	Pcolce2	0.0920851	-3.44089	5.1802e-272	6.48849e-270	chr9|95639056|95639594	76477	-0.68	-1.60214	0.0102	0.0224	Pcolce2_chr9|95639056|95639594	both down (1096)
1986	ENSMUSG00000015354	Pcolce2	0.0920851	-3.44089	5.1802e-272	6.48849e-270	chr9|95637280|95638318	76477	-0.28	-1.21419	0.0188	0.0382	Pcolce2_chr9|95637280|95638318	both down (1096)
1987	ENSMUSG00000045573	Penk	0.0908134	-3.46095	1e-100	1e-100	chr4|4139948|4140750	18619	-0.35	-1.27456	0.0112	0.0242	Penk_chr4|4139948|4140750	both down (1096)
1988	ENSMUSG00000045573	Penk	0.0908134	-3.46095	1e-100	1e-100	chr4|4138637|4139170	18619	1.17	2.25012	7.65e-07	3.92e-06	Penk_chr4|4138637|4139170	dRNA uPeak (286)
1989	ENSMUSG00000074577	Ripor3	0.0905089	-3.4658	1.35166e-08	4.36976e-08	chr2|168009879|168011198	69553	-0.41	-1.32869	0.00302	0.00761	Ripor3_chr2|168009879|168011198	both down (1096)
1990	ENSMUSG00000029765	Plxna4	0.0895197	-3.48165	3.57232e-58	6.25776e-57	chr6|32586426|32586756	243743	-1.12	-2.17347	0.000744	0.00217	Plxna4_chr6|32586426|32586756	both down (1096)
1991	ENSMUSG00000029765	Plxna4	0.0895197	-3.48165	3.57232e-58	6.25776e-57	chr6|32586898|32588955	243743	-0.44	-1.3566	8.15e-06	3.51e-05	Plxna4_chr6|32586898|32588955	both down (1096)
1992	ENSMUSG00000068874	Selenbp1	0.0893775	-3.48394	5.01959e-32	5.02835e-31	chr3|94932634|94933340	20341	-0.82	-1.76541	0.000413	0.00127	Selenbp1_chr3|94932634|94933340	both down (1096)
1993	ENSMUSG00000042190	Cmklr1	0.0893086	-3.48506	6.23562e-29	5.63031e-28	chr5|113649945|113650922	14747	0.72	1.64718	0.000917	0.00261	Cmklr1_chr5|113649945|113650922	dRNA uPeak (286)
1994	ENSMUSG00000013367	Iglon5	0.0889892	-3.49023	3.04107e-18	1.78322e-17	chr7|43488408|43489139	210094	-1.16	-2.23457	3.58e-07	1.93e-06	Iglon5_chr7|43488408|43489139	both down (1096)
1995	ENSMUSG00000034881	Tbxa2r	0.0882182	-3.50278	9.18227e-09	3.01176e-08	chr10|81326805|81327204	21390	-2.19	-4.56305	6.11e-10	4.84e-09	Tbxa2r_chr10|81326805|81327204	both down (1096)
1996	ENSMUSG00000034881	Tbxa2r	0.0882182	-3.50278	9.18227e-09	3.01176e-08	chr10|81327902|81330987	21390	-0.97	-1.95884	3.34e-21	7.77e-20	Tbxa2r_chr10|81327902|81330987	both down (1096)
1997	ENSMUSG00000002847	Pla1a	0.0878258	-3.50921	1e-100	1e-100	chr16|38430376|38430614	85031	-1.21	-2.31338	0.000166	0.000556	Pla1a_chr16|38430376|38430614	both down (1096)
1998	ENSMUSG00000002847	Pla1a	0.0878258	-3.50921	1e-100	1e-100	chr16|38432707|38433938	85031	-0.56	-1.47427	2.19e-07	1.22e-06	Pla1a_chr16|38432707|38433938	both down (1096)
[truncated: 377 more rows]

## Sheet: ATAC_vs_RNA_Irx3-KO ME3_D7
ATACseq vs Q81-Irx3-RNAseq D7
	ensembl_gene_id	external_gene_name	mRNA Fold Change	mRNA log2FoldChange	mRNA pvalue	mRNA padj	uniqueID	geneId	ATAC log2Foldchange_Peak	ATACT FC	p.value	FDR	combinedID	class
1	ENSMUSG00000029661	Col1a2	15835.1	13.9508	4.42076e-273	2.72049e-271	chr6|4503070|4503650	12843	1.22	2.32947	2.97e-11	3.49e-10	Col1a2_chr6|4503070|4503650	both up (2268)
2	ENSMUSG00000029661	Col1a2	15835.1	13.9508	4.42076e-273	2.72049e-271	chr6|4504667|4508024	12843	3.12	8.69388	4.39e-140	3.31e-136	Col1a2_chr6|4504667|4508024	both up (2268)
3	ENSMUSG00000031673	Cdh11	15103.5	13.8826	1e-100	1e-100	chr8|102782606|102785773	12552	3.29	9.78112	6.61e-147	7.46e-143	Cdh11_chr8|102782606|102785773	both up (2268)
4	ENSMUSG00000040569	Slc26a7	5207.84	12.3465	7.84873e-33	4.35723e-32	chr4|14621813|14622208	208890	2.18	4.53154	2.73e-10	2.84e-09	Slc26a7_chr4|14621813|14622208	both up (2268)
5	ENSMUSG00000043441	Gpr149	5112.07	12.3197	8.24542e-33	4.57598e-32	chr3|62603478|62604319	229357	1.47	2.77022	7.42e-08	5.49e-07	Gpr149_chr3|62603478|62604319	both up (2268)
6	ENSMUSG00000074743	Thbd	4350.82	12.0871	1.65558e-119	3.15032e-118	chr2|148404832|148405300	21824	0.81	1.75321	0.00998	0.025	Thbd_chr2|148404832|148405300	both up (2268)
7	ENSMUSG00000074743	Thbd	4350.82	12.0871	1.65558e-119	3.15032e-118	chr2|148405728|148409753	21824	2.69	6.45313	5.68e-141	4.66e-137	Thbd_chr2|148405728|148409753	both up (2268)
8	ENSMUSG00000021464	Ror2	2837.72	11.4705	4.35605e-28	2.17102e-27	chr13|53285419|53286411	26564	2.83	7.11074	1.68e-41	2.1e-39	Ror2_chr13|53285419|53286411	both up (2268)
9	ENSMUSG00000063531	Sema3e	2496.78	11.2859	6.01837e-27	2.89315e-26	chr5|14027651|14027880	20349	-1.33	-2.51403	0.0215	0.0482	Sema3e_chr5|14027651|14027880	uRNA dPeak (100)
10	ENSMUSG00000063531	Sema3e	2496.78	11.2859	6.01837e-27	2.89315e-26	chr5|14025140|14025737	20349	3.48	11.1579	5.03e-26	2.24e-24	Sema3e_chr5|14025140|14025737	both up (2268)
11	ENSMUSG00000044367	Slc16a13	2443.11	11.2545	5.57589e-27	2.68341e-26	chr11|70217919|70218851	69309	0.52	1.43396	0.00939	0.0237	Slc16a13_chr11|70217919|70218851	both up (2268)
12	ENSMUSG00000044367	Slc16a13	2443.11	11.2545	5.57589e-27	2.68341e-26	chr11|70220238|70222018	69309	2.47	5.54044	3.45e-53	8.03e-51	Slc16a13_chr11|70220238|70222018	both up (2268)
13	ENSMUSG00000043969	Emx2	2168.58	11.0825	3.18423e-26	1.50079e-25	chr19|59457229|59459758	13797	2.99	7.94474	1.61e-91	2.34e-88	Emx2_chr19|59457229|59459758	both up (2268)
14	ENSMUSG00000026185	Igfbp5	1627.13	10.6681	1.38974e-282	9.3118e-281	chr1|72874861|72875178	16011	1.94	3.83706	7.93e-08	5.84e-07	Igfbp5_chr1|72874861|72875178	both up (2268)
15	ENSMUSG00000021047	Nova1	1229.19	10.2635	5.9913e-22	2.47319e-21	chr12|46818187|46820171	664883	2.41	5.31474	9.99e-106	2.51e-102	Nova1_chr12|46818187|46820171	both up (2268)
16	ENSMUSG00000041658	Rragb	1011.07	9.98167	9.79443e-21	3.8922e-20	chrX|153139700|153140152	245670	2.93	7.6211	4.23e-12	5.46e-11	Rragb_chrX|153139700|153140152	both up (2268)
17	ENSMUSG00000022575	Gsdmd	871.71	9.7677	1.16876e-51	9.53133e-51	chr15|75862083|75863013	69146	1.77	3.41054	7.5e-17	1.57e-15	Gsdmd_chr15|75862083|75863013	both up (2268)
18	ENSMUSG00000097626	4921504A21Rik	594.884	9.21646	3.07865e-17	1.07781e-16	chr5|19225166|19228585	70832	4.23	18.7654	2.02e-280	3.65e-275	4921504A21Rik_chr5|19225166|19228585	both up (2268)
19	ENSMUSG00000031239	Itm2a	570.932	9.15718	1e-100	1e-100	chrX|107402604|107403589	16431	2.4	5.27803	7.15e-21	2.15e-19	Itm2a_chrX|107402604|107403589	both up (2268)
20	ENSMUSG00000033214	Slitrk5	525.004	9.03618	4.41673e-67	4.52467e-66	chr14|111677097|111677293	75409	1.69	3.22657	0.00155	0.00491	Slitrk5_chr14|111677097|111677293	both up (2268)
21	ENSMUSG00000033214	Slitrk5	525.004	9.03618	4.41673e-67	4.52467e-66	chr14|111673033|111673240	75409	1.97	3.91768	2.18e-07	1.5e-06	Slitrk5_chr14|111673033|111673240	both up (2268)
22	ENSMUSG00000033214	Slitrk5	525.004	9.03618	4.41673e-67	4.52467e-66	chr14|111674314|111676662	75409	2.53	5.77572	8.57e-141	6.73e-137	Slitrk5_chr14|111674314|111676662	both up (2268)
23	ENSMUSG00000051279	Gdf6	468.744	8.87266	1.53637e-33	8.65374e-33	chr4|9843984|9845000	242316	0.68	1.60214	0.000246	0.000956	Gdf6_chr4|9843984|9845000	both up (2268)
24	ENSMUSG00000051279	Gdf6	468.744	8.87266	1.53637e-33	8.65374e-33	chr4|9841228|9842340	242316	0.73	1.65864	0.000252	0.000976	Gdf6_chr4|9841228|9842340	both up (2268)
25	ENSMUSG00000075520	Malrd1	443.922	8.79416	2.42566e-29	1.24725e-28	chr2|15526331|15526967	102635496	3.88	14.723	4.65e-51	9.74e-49	Malrd1_chr2|15526331|15526967	both up (2268)
26	ENSMUSG00000052854	Nrk	400.862	8.64696	1e-100	1e-100	chrX|138914024|138914531	27206	1.96	3.89062	6.62e-12	8.38e-11	Nrk_chrX|138914024|138914531	both up (2268)
27	ENSMUSG00000028024	Enpep	379.572	8.56823	1.53947e-95	2.32717e-94	chr3|129332578|129333040	13809	1.89	3.70635	5.02e-13	7.17e-12	Enpep_chr3|129332578|129333040	both up (2268)
28	ENSMUSG00000061353	Cxcl12	343.578	8.4245	1e-100	1e-100	chr6|117166892|117167421	20315	2.01	4.02782	1.15e-24	4.62e-23	Cxcl12_chr6|117166892|117167421	both up (2268)
29	ENSMUSG00000061353	Cxcl12	343.578	8.4245	1e-100	1e-100	chr6|117168339|117169466	20315	2.59	6.02099	1.7e-40	2.02e-38	Cxcl12_chr6|117168339|117169466	both up (2268)
30	ENSMUSG00000029245	Epha5	342.605	8.4204	4.18882e-14	1.29485e-13	chr5|84415981|84417829	13839	3.19	9.12611	1.66e-77	1.22e-74	Epha5_chr5|84415981|84417829	both up (2268)
31	ENSMUSG00000064179	Tnnt1	329.618	8.36465	1.01428e-13	3.0794e-13	chr7|4513274|4513540	21955	1.64	3.11666	1.98e-07	1.37e-06	Tnnt1_chr7|4513274|4513540	both up (2268)
32	ENSMUSG00000050212	Eva1b	321.091	8.32684	3.32418e-160	9.47256e-159	chr4|126147546|126151222	230752	1.62	3.07375	6.77e-50	1.34e-47	Eva1b_chr4|126147546|126151222	both up (2268)
33	ENSMUSG00000028184	Adgrl2	310.135	8.27675	1.68666e-160	4.82212e-159	chr3|148987203|148990596	99633	1.63	3.09513	1.31e-36	1.23e-34	Adgrl2_chr3|148987203|148990596	both up (2268)
34	ENSMUSG00000024647	Cbln2	288.723	8.17354	1.70947e-32	9.40885e-32	chr18|86711154|86712264	12405	1.81	3.50642	3.72e-16	7.3e-15	Cbln2_chr18|86711154|86712264	both up (2268)
35	ENSMUSG00000024647	Cbln2	288.723	8.17354	1.70947e-32	9.40885e-32	chr18|86712937|86713292	12405	2	4	4.13e-08	3.17e-07	Cbln2_chr18|86712937|86713292	both up (2268)
36	ENSMUSG00000024647	Cbln2	288.723	8.17354	1.70947e-32	9.40885e-32	chr18|86710442|86711002	12405	2.66	6.32033	7.37e-44	1.07e-41	Cbln2_chr18|86710442|86711002	both up (2268)
37	ENSMUSG00000052353	Cemip	277.677	8.11726	1e-100	1e-100	chr7|84086060|84087047	80982	1.94	3.83706	1.68e-50	3.42e-48	Cemip_chr7|84086060|84087047	both up (2268)
38	ENSMUSG00000108020	6820426E19Rik	272.611	8.0907	2.07789e-12	5.92991e-12	chr6|117494967|117495422	100126203	4.59	24.0839	2.38e-64	9.9e-62	6820426E19Rik_chr6|117494967|117495422	both up (2268)
39	ENSMUSG00000026668	Ucma	257.923	8.0108	1.58558e-12	4.55188e-12	chr2|4975993|4976355	68527	1.15	2.21914	9.43e-05	0.000402	Ucma_chr2|4975993|4976355	both up (2268)
40	ENSMUSG00000026668	Ucma	257.923	8.0108	1.58558e-12	4.55188e-12	chr2|4974470|4974822	68527	2.07	4.19887	1.73e-09	1.62e-08	Ucma_chr2|4974470|4974822	both up (2268)
41	ENSMUSG00000033585	Ndn	234.169	7.87141	7.35461e-253	4.05181e-251	chr7|62348125|62348747	17984	2.13	4.37717	9.36e-16	1.76e-14	Ndn_chr7|62348125|62348747	both up (2268)
42	ENSMUSG00000103793	Pcdhga6	227.606	7.8304	7.86499e-191	2.82586e-189	chr18|37707676|37707907	93714	2.81	7.01285	1.72e-06	1.02e-05	Pcdhga6_chr18|37707676|37707907	both up (2268)
43	ENSMUSG00000103793	Pcdhga6	227.606	7.8304	7.86499e-191	2.82586e-189	chr18|37706929|37707567	93714	3.51	11.3924	2.64e-33	2e-31	Pcdhga6_chr18|37706929|37707567	both up (2268)
44	ENSMUSG00000047686	Rtl3	225.384	7.81624	1e-100	1e-100	chrX|106839694|106839919	213436	1.16	2.23457	0.0215	0.0482	Rtl3_chrX|106839694|106839919	both up (2268)
45	ENSMUSG00000047686	Rtl3	225.384	7.81624	1e-100	1e-100	chrX|106840482|106840816	213436	1.9	3.73213	6.5e-06	3.48e-05	Rtl3_chrX|106840482|106840816	both up (2268)
46	ENSMUSG00000039706	Ldb2	222.396	7.79699	1.34753e-61	1.29629e-60	chr5|44798415|44798907	16826	2.09	4.25748	1.59e-06	9.48e-06	Ldb2_chr5|44798415|44798907	both up (2268)
47	ENSMUSG00000039706	Ldb2	222.396	7.79699	1.34753e-61	1.29629e-60	chr5|44799009|44800367	16826	3.97	15.6707	3.4e-127	1.57e-123	Ldb2_chr5|44799009|44800367	both up (2268)
48	ENSMUSG00000083307	AA414768	212.68	7.73254	7.72879e-51	6.21238e-50	chrX|12936400|12937196	245350	3.15	8.87656	1.06e-33	8.24e-32	AA414768_chrX|12936400|12937196	both up (2268)
49	ENSMUSG00000055373	Fut9	211.503	7.72454	1.04313e-101	1.66997e-100	chr4|25799052|25800473	14348	2.53	5.77572	1.46e-57	4.35e-55	Fut9_chr4|25799052|25800473	both up (2268)
50	ENSMUSG00000024598	Fbn2	208.251	7.70218	1e-100	1e-100	chr18|58211107|58211413	14119	2.22	4.65893	6.62e-06	3.54e-05	Fbn2_chr18|58211107|58211413	both up (2268)
51	ENSMUSG00000024598	Fbn2	208.251	7.70218	1e-100	1e-100	chr18|58209032|58210669	14119	3.24	9.44794	9.78e-24	3.66e-22	Fbn2_chr18|58209032|58210669	both up (2268)
52	ENSMUSG00000049691	Nkx3-2	206.581	7.69057	7.92303e-23	3.35602e-22	chr5|41767160|41768126	12020	1	2	0.000267	0.00103	Nkx3-2_chr5|41767160|41768126	both up (2268)
53	ENSMUSG00000049691	Nkx3-2	206.581	7.69057	7.92303e-23	3.35602e-22	chr5|41763057|41764993	12020	1.15	2.21914	2.15e-18	5.18e-17	Nkx3-2_chr5|41763057|41764993	both up (2268)
54	ENSMUSG00000049691	Nkx3-2	206.581	7.69057	7.92303e-23	3.35602e-22	chr5|41762582|41762960	12020	1.58	2.9897	0.000361	0.00134	Nkx3-2_chr5|41762582|41762960	both up (2268)
55	ENSMUSG00000060882	Kcnd2	206.386	7.6892	1.4823e-107	2.5121e-106	chr6|21213912|21215755	16508	1.36	2.56685	4.07e-21	1.25e-19	Kcnd2_chr6|21213912|21215755	both up (2268)
56	ENSMUSG00000026080	Chst10	196.022	7.61487	1.85984e-89	2.57793e-88	chr1|38899877|38900115	98388	1.19	2.28153	0.000307	0.00116	Chst10_chr1|38899877|38900115	both up (2268)
57	ENSMUSG00000026080	Chst10	196.022	7.61487	1.85984e-89	2.57793e-88	chr1|38897414|38898314	98388	2.15	4.43828	3.4e-33	2.56e-31	Chst10_chr1|38897414|38898314	both up (2268)
58	ENSMUSG00000022221	Ripk3	194.253	7.60179	1.20329e-113	2.17067e-112	chr14|55787873|55789155	56532	2.61	6.10504	6.58e-28	3.37e-26	Ripk3_chr14|55787873|55789155	both up (2268)
59	ENSMUSG00000038305	Spats2l	191.77	7.58323	4.87003e-25	2.22056e-24	chr1|57774416|57775432	67198	1.55	2.92817	2.47e-16	4.92e-15	Spats2l_chr1|57774416|57775432	both up (2268)
60	ENSMUSG00000041700	Lhfpl1	183.191	7.51721	6.64166e-53	5.53334e-52	chrX|145348336|145349337	237091	2.2	4.59479	1.74e-25	7.42e-24	Lhfpl1_chrX|145348336|145349337	both up (2268)
61	ENSMUSG00000057880	Abat	181.07	7.5004	2.87876e-61	2.75099e-60	chr16|8513118|8513665	268860	2.11	4.31691	2.79e-24	1.09e-22	Abat_chr16|8513118|8513665	both up (2268)
62	ENSMUSG00000022860	Chodl	171.181	7.41938	1.31544e-17	4.68173e-17	chr16|78930720|78931566	246048	1.05	2.07053	2.02e-08	1.62e-07	Chodl_chr16|78930720|78931566	both up (2268)
63	ENSMUSG00000020684	Rasl10b	167.413	7.38727	2.52131e-10	6.49759e-10	chr11|83409128|83409518	276952	1.2	2.2974	0.000187	0.000747	Rasl10b_chr11|83409128|83409518	both up (2268)
64	ENSMUSG00000045871	Slitrk6	154.468	7.27116	3.94754e-34	2.25125e-33	chr14|110754622|110755442	239250	1.55	2.92817	7.57e-17	1.59e-15	Slitrk6_chr14|110754622|110755442	both up (2268)
65	ENSMUSG00000019772	Vip	152.477	7.25245	8.56115e-10	2.14387e-09	chr10|5639087|5639445	22353	0.61	1.52626	0.0217	0.0487	Vip_chr10|5639087|5639445	both up (2268)
66	ENSMUSG00000036334	Igsf10	150.966	7.23808	1e-100	1e-100	chr3|59343999|59344709	242050	1.1	2.14355	1.39e-07	9.87e-07	Igsf10_chr3|59343999|59344709	both up (2268)
67	ENSMUSG00000036334	Igsf10	150.966	7.23808	1e-100	1e-100	chr3|59343090|59343426	242050	1.14	2.20381	0.000298	0.00113	Igsf10_chr3|59343090|59343426	both up (2268)
68	ENSMUSG00000031661	Nkd1	149.934	7.22819	9.73725e-30	5.04419e-29	chr8|88521037|88521845	93960	0.57	1.48452	0.0095	0.024	Nkd1_chr8|88521037|88521845	both up (2268)
69	ENSMUSG00000000416	Cttnbp2	146.209	7.19189	1.06422e-16	3.66073e-16	chr6|18514211|18515205	30785	1.4	2.63902	3.63e-11	4.21e-10	Cttnbp2_chr6|18514211|18515205	both up (2268)
70	ENSMUSG00000031250	Tnmd	139.856	7.1278	1.72207e-09	4.24741e-09	chrX|133853685|133854347	64103	1.54	2.90795	1.34e-06	8.06e-06	Tnmd_chrX|133853685|133854347	both up (2268)
71	ENSMUSG00000092094	Zfp804b	125.495	6.97148	7.76752e-15	2.48292e-14	chr5|7343937|7345393	207618	2.84	7.1602	1.84e-108	5.05e-105	Zfp804b_chr5|7343937|7345393	both up (2268)
72	ENSMUSG00000092094	Zfp804b	125.495	6.97148	7.76752e-15	2.48292e-14	chr5|7342002|7343222	207618	3.18	9.06307	2.03e-64	8.53e-62	Zfp804b_chr5|7342002|7343222	both up (2268)
73	ENSMUSG00000050164	Mchr1	121.854	6.92901	2.14233e-35	1.26241e-34	chr15|81236924|81237418	207911	-0.95	-1.93187	0.00802	0.0207	Mchr1_chr15|81236924|81237418	uRNA dPeak (100)
74	ENSMUSG00000050164	Mchr1	121.854	6.92901	2.14233e-35	1.26241e-34	chr15|81234765|81236061	207911	0.51	1.42405	0.00229	0.00696	Mchr1_chr15|81234765|81236061	both up (2268)
75	ENSMUSG00000042436	Mfap4	120.075	6.90779	1.87631e-213	8.05979e-212	chr11|61484624|61485768	76293	1.19	2.28153	8.01e-09	6.84e-08	Mfap4_chr11|61484624|61485768	both up (2268)
76	ENSMUSG00000042436	Mfap4	120.075	6.90779	1.87631e-213	8.05979e-212	chr11|61488014|61488239	76293	1.26	2.39496	0.000718	0.00249	Mfap4_chr11|61488014|61488239	both up (2268)
77	ENSMUSG00000049148	Plcxd3	119.842	6.90499	7.32356e-14	2.24071e-13	chr15|4375917|4376187	239318	1.62	3.07375	0.000138	0.000567	Plcxd3_chr15|4375917|4376187	both up (2268)
78	ENSMUSG00000020176	Grb10	118.494	6.88868	1e-100	1e-100	chr11|12036499|12037830	14783	2.13	4.37717	4.54e-18	1.07e-16	Grb10_chr11|12036499|12037830	both up (2268)
79	ENSMUSG00000035258	Abi3bp	118.106	6.88394	1e-100	1e-100	chr16|56477604|56478581	320712	1.49	2.80889	4.43e-33	3.31e-31	Abi3bp_chr16|56477604|56478581	both up (2268)
80	ENSMUSG00000043857	Mgat5b	117.786	6.88003	7.33445e-09	1.7424e-08	chr11|116918215|116919467	268510	1.11	2.15846	4.71e-19	1.21e-17	Mgat5b_chr11|116918215|116919467	both up (2268)
81	ENSMUSG00000031253	Srpx2	117.349	6.87466	1e-100	1e-100	chrX|133907877|133909312	68792	1.44	2.71321	1.26e-14	2.13e-13	Srpx2_chrX|133907877|133909312	both up (2268)
82	ENSMUSG00000031253	Srpx2	117.349	6.87466	1e-100	1e-100	chrX|133911285|133912477	68792	2.13	4.37717	1.83e-37	1.81e-35	Srpx2_chrX|133911285|133912477	both up (2268)
83	ENSMUSG00000022321	Cdh10	114.124	6.83446	1.13647e-08	2.66951e-08	chr15|18820249|18821781	320873	1.95	3.86375	2.98e-10	3.08e-09	Cdh10_chr15|18820249|18821781	both up (2268)
84	ENSMUSG00000022321	Cdh10	114.124	6.83446	1.13647e-08	2.66951e-08	chr15|18818533|18819008	320873	1.99	3.97237	6.3e-14	9.89e-13	Cdh10_chr15|18818533|18819008	both up (2268)
85	ENSMUSG00000051900	Abca16	110.948	6.79374	6.09148e-15	1.95581e-14	chr7|120409474|120410049	233810	2.88	7.3615	1.35e-24	5.41e-23	Abca16_chr7|120409474|120410049	both up (2268)
86	ENSMUSG00000030834	Abcc6	110.146	6.78327	2.18773e-19	8.27685e-19	chr7|46029857|46030579	27421	0.9	1.86607	9.9e-07	6.11e-06	Abcc6_chr7|46029857|46030579	both up (2268)
87	ENSMUSG00000062826	Ces2f	108.356	6.75964	4.20068e-20	1.6345e-19	chr8|104946722|104946964	71903	1.6	3.03143	4.58e-05	0.000208	Ces2f_chr8|104946722|104946964	both up (2268)
88	ENSMUSG00000026399	Cd55	107.371	6.74646	2.55777e-34	1.46397e-33	chr1|130462266|130463273	13136	1.17	2.25012	4.8e-11	5.5e-10	Cd55_chr1|130462266|130463273	both up (2268)
89	ENSMUSG00000040710	St8sia4	104.354	6.70534	2.89892e-19	1.0908e-18	chr1|95664445|95664869	20452	1.71	3.27161	7.88e-07	4.95e-06	St8sia4_chr1|95664445|95664869	both up (2268)
90	ENSMUSG00000040710	St8sia4	104.354	6.70534	2.89892e-19	1.0908e-18	chr1|95666818|95668181	20452	2.52	5.73582	1.71e-49	3.33e-47	St8sia4_chr1|95666818|95668181	both up (2268)
91	ENSMUSG00000029371	Cxcl5	103.361	6.69155	4.38785e-08	9.91495e-08	chr5|90759037|90759695	20311	0.65	1.56917	0.00465	0.0129	Cxcl5_chr5|90759037|90759695	both up (2268)
92	ENSMUSG00000040327	Cul9	100.838	6.65589	2.71158e-83	3.48568e-82	chr17|46546252|46546502	78309	1.57	2.96905	0.00262	0.00783	Cul9_chr17|46546252|46546502	both up (2268)
93	ENSMUSG00000063297	Luzp2	100.158	6.64613	5.69217e-28	2.828e-27	chr7|54835548|54835849	233271	1.55	2.92817	8.13e-05	0.000351	Luzp2_chr7|54835548|54835849	both up (2268)
94	ENSMUSG00000002265	Peg3	93.4547	6.54619	8.53834e-28	4.21189e-27	chr7|6729197|6729760	18616	-1.09	-2.12874	0.0103	0.0257	Peg3_chr7|6729197|6729760	uRNA dPeak (100)
95	ENSMUSG00000041695	Kcnj2	86.5533	6.43552	1.63063e-50	1.30586e-49	chr11|111064294|111066769	16518	1	2	3.3e-19	8.56e-18	Kcnj2_chr11|111064294|111066769	both up (2268)
96	ENSMUSG00000049690	Nckap5	82.9965	6.37498	2.83493e-07	6.08653e-07	chr1|126830067|126831170	210356	1.72	3.29436	4.02e-31	2.61e-29	Nckap5_chr1|126830067|126831170	both up (2268)
97	ENSMUSG00000056854	Pou3f4	82.4015	6.3646	2.10258e-15	6.87419e-15	chrX|110814087|110815209	18994	3.5	11.3137	1.26e-47	2.22e-45	Pou3f4_chrX|110814087|110815209	both up (2268)
98	ENSMUSG00000047238	Mageh1	79.7953	6.31823	3.75453e-60	3.52577e-59	chrX|153037363|153037750	75625	2.64	6.23332	0.00303	0.0089	Mageh1_chrX|153037363|153037750	both up (2268)
99	ENSMUSG00000039304	Tnfsf10	77.92	6.28392	1.81989e-12	5.20903e-12	chr3|27316637|27317669	22035	0.85	1.8025	3.39e-06	1.91e-05	Tnfsf10_chr3|27316637|27317669	both up (2268)
100	ENSMUSG00000006356	Crip2	77.2494	6.27145	1e-100	1e-100	chr12|113139276|113143641	68337	2.58	5.9794	7.96e-129	3.89e-125	Crip2_chr12|113139276|113143641	both up (2268)
101	ENSMUSG00000054459	Vsnl1	77.1615	6.26981	1.75155e-17	6.20716e-17	chr12|11436313|11437062	26950	1.52	2.86791	1.52e-12	2.06e-11	Vsnl1_chr12|11436313|11437062	both up (2268)
102	ENSMUSG00000027995	Tlr2	75.429	6.23705	2.20362e-12	6.27736e-12	chr3|83844619|83845698	24088	0.9	1.86607	3.82e-13	5.53e-12	Tlr2_chr3|83844619|83845698	both up (2268)
103	ENSMUSG00000027995	Tlr2	75.429	6.23705	2.20362e-12	6.27736e-12	chr3|83840923|83841889	24088	1.82	3.53081	1.9e-19	5.05e-18	Tlr2_chr3|83840923|83841889	both up (2268)
104	ENSMUSG00000059430	Actg2	75.2648	6.2339	1.29374e-12	3.73383e-12	chr6|83536491|83537045	11468	0.86	1.81504	0.00685	0.0181	Actg2_chr6|83536491|83537045	both up (2268)
105	ENSMUSG00000031028	Tub	74.5389	6.21992	4.29971e-15	1.389e-14	chr7|108950471|108950754	22141	1.56	2.94854	0.000297	0.00113	Tub_chr7|108950471|108950754	both up (2268)
106	ENSMUSG00000023886	Smoc2	73.7587	6.20474	1e-100	1e-100	chr17|14279120|14281574	64074	0.73	1.65864	3.66e-10	3.74e-09	Smoc2_chr17|14279120|14281574	both up (2268)
107	ENSMUSG00000021567	Nkd2	73.3813	6.19734	1.53586e-21	6.24931e-21	chr13|73847013|73847818	72293	1.84	3.5801	8.84e-21	2.63e-19	Nkd2_chr13|73847013|73847818	both up (2268)
108	ENSMUSG00000021806	Nid2	73.2289	6.19434	1e-100	1e-100	chr14|19752213|19752690	18074	1.74	3.34035	2.07e-09	1.92e-08	Nid2_chr14|19752213|19752690	both up (2268)
109	ENSMUSG00000021806	Nid2	73.2289	6.19434	1e-100	1e-100	chr14|19747705|19749057	18074	1.99	3.97237	8.39e-17	1.75e-15	Nid2_chr14|19747705|19749057	both up (2268)
110	ENSMUSG00000021806	Nid2	73.2289	6.19434	1e-100	1e-100	chr14|19750284|19751960	18074	3.42	10.7034	2.41e-165	4.83e-161	Nid2_chr14|19750284|19751960	both up (2268)
111	ENSMUSG00000031610	Scrg1	71.5085	6.16004	4.59566e-16	1.54232e-15	chr8|57457147|57457547	20284	3.67	12.7286	9.64e-25	3.9e-23	Scrg1_chr8|57457147|57457547	both up (2268)
112	ENSMUSG00000000690	Hoxb6	70.8176	6.14604	1.156e-06	2.37271e-06	chr11|96294431|96295301	15414	0.81	1.75321	4.13e-05	0.00019	Hoxb6_chr11|96294431|96295301	both up (2268)
113	ENSMUSG00000030306	Tmtc1	68.061	6.08876	2.30157e-216	9.98535e-215	chr6|148443801|148445036	387314	0.77	1.70527	4.82e-06	2.64e-05	Tmtc1_chr6|148443801|148445036	both up (2268)
114	ENSMUSG00000051920	Rspo2	67.5285	6.07742	1e-100	1e-100	chr15|43167306|43168004	239405	2.13	4.37717	9.79e-20	2.66e-18	Rspo2_chr15|43167306|43168004	both up (2268)
115	ENSMUSG00000086332	4930480G23Rik	67.3876	6.07441	1.07055e-05	2.04203e-05	chr4|19985232|19985767	74988	1.52	2.86791	1.55e-12	2.11e-11	4930480G23Rik_chr4|19985232|19985767	both up (2268)
116	ENSMUSG00000033342	Plppr5	66.6744	6.05906	1.21993e-06	2.4992e-06	chr3|117574789|117576237	75769	1.82	3.53081	3.08e-17	6.67e-16	Plppr5_chr3|117574789|117576237	both up (2268)
117	ENSMUSG00000043531	Sorcs1	66.542	6.05619	1e-100	1e-100	chr19|50677871|50679226	58178	1.31	2.47942	8.48e-29	4.63e-27	Sorcs1_chr19|50677871|50679226	both up (2268)
118	ENSMUSG00000037463	Fbxo27	65.815	6.04034	1.46915e-06	2.99035e-06	chr7|28693291|28693804	233040	1.71	3.27161	7.2e-07	4.55e-06	Fbxo27_chr7|28693291|28693804	both up (2268)
119	ENSMUSG00000000983	Wfdc18	65.7039	6.03791	5.50504e-57	4.94485e-56	chr11|83708694|83709291	14038	1.7	3.24901	2.64e-12	3.49e-11	Wfdc18_chr11|83708694|83709291	both up (2268)
120	ENSMUSG00000020524	Gria1	64.2345	6.00528	6.0202e-06	1.16783e-05	chr11|57010633|57010968	14799	0.8	1.7411	0.00958	0.0242	Gria1_chr11|57010633|57010968	both up (2268)
121	ENSMUSG00000028864	Hgf	63.7449	5.99424	1.17789e-205	4.80969e-204	chr5|16553300|16554124	15234	1.41	2.65737	2.01e-10	2.13e-09	Hgf_chr5|16553300|16554124	both up (2268)
122	ENSMUSG00000026828	Galnt5	63.4126	5.9867	4.92826e-22	2.04214e-21	chr2|57997796|57998587	241391	0.97	1.95884	6.31e-07	4.02e-06	Galnt5_chr2|57997796|57998587	both up (2268)
123	ENSMUSG00000033906	Zdhhc15	63.3758	5.98586	1.41308e-87	1.92486e-86	chrX|104670519|104671116	108672	1.71	3.27161	3.37e-17	7.29e-16	Zdhhc15_chrX|104670519|104671116	both up (2268)
124	ENSMUSG00000032011	Thy1	61.5292	5.9432	3.07954e-11	8.30882e-11	chr9|44039490|44040412	21838	0.79	1.72907	1.49e-08	1.22e-07	Thy1_chr9|44039490|44040412	both up (2268)
125	ENSMUSG00000032011	Thy1	61.5292	5.9432	3.07954e-11	8.30882e-11	chr9|44042849|44043283	21838	1.59	3.01049	5.87e-07	3.76e-06	Thy1_chr9|44042849|44043283	both up (2268)
126	ENSMUSG00000059878	Zfp422	61.0917	5.9329	1.4978e-155	4.04243e-154	chr6|116628465|116629259	67255	2.49	5.61778	1.45e-27	7.21e-26	Zfp422_chr6|116628465|116629259	both up (2268)
127	ENSMUSG00000033981	Gria2	61.0435	5.93177	3.62212e-06	7.14624e-06	chr3|80802643|80803276	14800	0.66	1.58008	7.88e-06	4.16e-05	Gria2_chr3|80802643|80803276	both up (2268)
128	ENSMUSG00000031877	Ces2g	60.4016	5.91651	1e-100	1e-100	chr8|104961322|104962147	72361	1.72	3.29436	2.98e-14	4.84e-13	Ces2g_chr8|104961322|104962147	both up (2268)
129	ENSMUSG00000031216	Stard8	59.4397	5.89336	7.85082e-36	4.68673e-35	chrX|99002689|99003529	236920	1.28	2.42839	8.29e-09	7.07e-08	Stard8_chrX|99002689|99003529	both up (2268)
130	ENSMUSG00000028031	Dkk2	58.2627	5.8645	1.01741e-25	4.72976e-25	chr3|132085250|132085475	56811	1.08	2.11404	0.00228	0.00692	Dkk2_chr3|132085250|132085475	both up (2268)
131	ENSMUSG00000028031	Dkk2	58.2627	5.8645	1.01741e-25	4.72976e-25	chr3|132085666|132086212	56811	1.36	2.56685	1.13e-05	5.8e-05	Dkk2_chr3|132085666|132086212	both up (2268)
132	ENSMUSG00000028031	Dkk2	58.2627	5.8645	1.01741e-25	4.72976e-25	chr3|132084088|132084334	56811	1.36	2.56685	0.0001	0.000425	Dkk2_chr3|132084088|132084334	both up (2268)
133	ENSMUSG00000028031	Dkk2	58.2627	5.8645	1.01741e-25	4.72976e-25	chr3|132087009|132087528	56811	1.39	2.62079	9.05e-11	1e-09	Dkk2_chr3|132087009|132087528	both up (2268)
134	ENSMUSG00000029838	Ptn	57.8763	5.8549	1e-100	1e-100	chr6|36812786|36813468	19242	-1.31	-2.47942	3.51e-08	2.72e-07	Ptn_chr6|36812786|36813468	uRNA dPeak (100)
135	ENSMUSG00000029838	Ptn	57.8763	5.8549	1e-100	1e-100	chr6|36809919|36810270	19242	1.06	2.08493	0.000171	0.000688	Ptn_chr6|36809919|36810270	both up (2268)
136	ENSMUSG00000029307	Dmp1	56.998	5.83284	1e-100	1e-100	chr5|104200880|104202762	13406	2.06	4.16986	1.32e-79	1.11e-76	Dmp1_chr5|104200880|104202762	both up (2268)
137	ENSMUSG00000049252	Lrp1b	56.9807	5.8324	6.37437e-10	1.60529e-09	chr2|42652381|42653515	94217	2.06	4.16986	1.24e-18	3.06e-17	Lrp1b_chr2|42652381|42653515	both up (2268)
138	ENSMUSG00000061740	Cyp2d22	56.9408	5.83139	7.38482e-22	3.0376e-21	chr15|82379769|82380420	56448	0.75	1.68179	0.00138	0.00444	Cyp2d22_chr15|82379769|82380420	both up (2268)
139	ENSMUSG00000042895	Abra	56.7049	5.8254	3.97707e-15	1.28645e-14	chr15|41869493|41870139	223513	1.56	2.94854	3.32e-12	4.33e-11	Abra_chr15|41869493|41870139	both up (2268)
140	ENSMUSG00000029810	Tmem176b	56.5648	5.82183	1.22855e-245	6.42177e-244	chr6|48841013|48841743	65963	1.33	2.51403	4.21e-09	3.73e-08	Tmem176b_chr6|48841013|48841743	both up (2268)
141	ENSMUSG00000067276	Capn6	55.315	5.7896	1e-100	1e-100	chrX|143827285|143827784	12338	1.44	2.71321	3.67e-06	2.06e-05	Capn6_chrX|143827285|143827784	both up (2268)
142	ENSMUSG00000028093	Acp6	55.0833	5.78354	2.01242e-48	1.55354e-47	chr3|97157965|97159556	66659	2.58	5.9794	3.06e-37	2.97e-35	Acp6_chr3|97157965|97159556	both up (2268)
143	ENSMUSG00000026814	Eng	53.7473	5.74812	1e-100	1e-100	chr2|32644272|32647125	13805	0.9	1.86607	7.36e-09	6.32e-08	Eng_chr2|32644272|32647125	both up (2268)
144	ENSMUSG00000036596	Cpz	53.3699	5.73795	1.00299e-166	3.04831e-165	chr5|35522301|35524666	242939	0.44	1.3566	0.000293	0.00112	Cpz_chr5|35522301|35524666	both up (2268)
145	ENSMUSG00000036596	Cpz	53.3699	5.73795	1.00299e-166	3.04831e-165	chr5|35525404|35526077	242939	1.38	2.60268	4.52e-11	5.2e-10	Cpz_chr5|35525404|35526077	both up (2268)
146	ENSMUSG00000043659	Npsr1	51.5985	5.68926	1.43066e-12	4.11941e-12	chr9|24097790|24098228	319239	0.72	1.64718	0.0216	0.0485	Npsr1_chr9|24097790|24098228	both up (2268)
147	ENSMUSG00000027171	Prrg4	51.1752	5.67737	1.49611e-58	1.37301e-57	chr2|104851572|104852136	228413	0.74	1.67018	1.2e-06	7.3e-06	Prrg4_chr2|104851572|104852136	both up (2268)
148	ENSMUSG00000027171	Prrg4	51.1752	5.67737	1.49611e-58	1.37301e-57	chr2|104847670|104848015	228413	1.28	2.42839	1.31e-10	1.42e-09	Prrg4_chr2|104847670|104848015	both up (2268)
149	ENSMUSG00000027171	Prrg4	51.1752	5.67737	1.49611e-58	1.37301e-57	chr2|104849263|104850331	228413	1.44	2.71321	2.87e-08	2.26e-07	Prrg4_chr2|104849263|104850331	both up (2268)
150	ENSMUSG00000027171	Prrg4	51.1752	5.67737	1.49611e-58	1.37301e-57	chr2|104848598|104848753	228413	1.74	3.34035	0.00285	0.00843	Prrg4_chr2|104848598|104848753	both up (2268)
151	ENSMUSG00000038700	Hoxb5	50.9243	5.67028	5.53205e-05	9.98888e-05	chr11|96302942|96304191	15413	0.54	1.45397	0.000828	0.00282	Hoxb5_chr11|96302942|96304191	both up (2268)
152	ENSMUSG00000042002	Foxn4	50.5204	5.6588	3.33819e-05	6.12796e-05	chr5|114269169|114271101	116810	0.59	1.50525	1.87e-10	1.99e-09	Foxn4_chr5|114269169|114271101	both up (2268)
153	ENSMUSG00000047669	Msl3l2	48.7768	5.60812	1.19278e-23	5.2009e-23	chr10|56106620|56107360	73390	1.83	3.55537	9.17e-14	1.41e-12	Msl3l2_chr10|56106620|56107360	both up (2268)
154	ENSMUSG00000022762	Ncam2	47.9832	5.58446	3.69041e-12	1.04034e-11	chr16|81200262|81201141	17968	1.15	2.21914	1.2e-07	8.59e-07	Ncam2_chr16|81200262|81201141	both up (2268)
155	ENSMUSG00000022762	Ncam2	47.9832	5.58446	3.69041e-12	1.04034e-11	chr16|81202060|81202294	17968	2.16	4.46915	1.66e-07	1.16e-06	Ncam2_chr16|81202060|81202294	both up (2268)
156	ENSMUSG00000075592	Nynrin	47.6851	5.57547	1e-100	1e-100	chr14|55852351|55856083	277154	1.76	3.38698	5.44e-68	2.72e-65	Nynrin_chr14|55852351|55856083	both up (2268)
157	ENSMUSG00000044548	Dact1	47.2154	5.56119	4.37474e-28	2.17971e-27	chr12|71309472|71310357	59036	0.55	1.46409	0.00449	0.0125	Dact1_chr12|71309472|71310357	both up (2268)
158	ENSMUSG00000044548	Dact1	47.2154	5.56119	4.37474e-28	2.17971e-27	chr12|71311580|71311889	59036	1.44	2.71321	6.11e-06	3.29e-05	Dact1_chr12|71311580|71311889	both up (2268)
159	ENSMUSG00000029468	P2rx7	46.7195	5.54595	6.76203e-37	4.15392e-36	chr5|122643653|122644560	18439	0.52	1.43396	0.0121	0.0294	P2rx7_chr5|122643653|122644560	both up (2268)
160	ENSMUSG00000031506	Ptpn7	46.4609	5.53794	4.04726e-34	2.30736e-33	chr1|135133663|135134000	320139	0.75	1.68179	0.0154	0.0363	Ptpn7_chr1|135133663|135134000	both up (2268)
161	ENSMUSG00000032360	Hcrtr2	45.9367	5.52157	7.2756e-10	1.82828e-09	chr9|76321538|76321886	387285	1.3	2.46229	0.00118	0.00386	Hcrtr2_chr9|76321538|76321886	both up (2268)
162	ENSMUSG00000032360	Hcrtr2	45.9367	5.52157	7.2756e-10	1.82828e-09	chr9|76323190|76323695	387285	1.4	2.63902	1.52e-06	9.11e-06	Hcrtr2_chr9|76323190|76323695	both up (2268)
163	ENSMUSG00000001506	Col1a1	45.6	5.51096	1e-100	1e-100	chr11|94938761|94939888	12842	0.8	1.7411	9.69e-06	5.03e-05	Col1a1_chr11|94938761|94939888	both up (2268)
164	ENSMUSG00000001506	Col1a1	45.6	5.51096	1e-100	1e-100	chr11|94935447|94938624	12842	0.88	1.84038	2.88e-17	6.26e-16	Col1a1_chr11|94935447|94938624	both up (2268)
165	ENSMUSG00000001506	Col1a1	45.6	5.51096	1e-100	1e-100	chr11|94932869|94934177	12842	0.91	1.87905	1.99e-18	4.82e-17	Col1a1_chr11|94932869|94934177	both up (2268)
166	ENSMUSG00000043613	Mmp3	45.1553	5.49682	2.525e-53	2.13126e-52	chr9|7445383|7446097	17392	1.52	2.86791	2.14e-05	0.000104	Mmp3_chr9|7445383|7446097	both up (2268)
167	ENSMUSG00000071489	Ptgdr	44.9339	5.48973	8.93767e-15	2.84595e-14	chr14|44856498|44857009	19214	1.34	2.53151	1.26e-05	6.4e-05	Ptgdr_chr14|44856498|44857009	both up (2268)
168	ENSMUSG00000071489	Ptgdr	44.9339	5.48973	8.93767e-15	2.84595e-14	chr14|44858918|44859701	19214	1.35	2.54912	6.37e-09	5.51e-08	Ptgdr_chr14|44858918|44859701	both up (2268)
169	ENSMUSG00000075334	Rprm	44.0555	5.46125	2.62333e-154	6.98241e-153	chr2|54084466|54086008	67874	1.27	2.41162	5.62e-33	4.15e-31	Rprm_chr2|54084466|54086008	both up (2268)
170	ENSMUSG00000075334	Rprm	44.0555	5.46125	2.62333e-154	6.98241e-153	chr2|54086113|54087053	67874	1.8	3.4822	9.8e-23	3.4e-21	Rprm_chr2|54086113|54087053	both up (2268)
171	ENSMUSG00000052435	Cebpe	44.0444	5.46089	6.70611e-05	0.000120151	chr14|54713723|54715021	110794	0.78	1.71713	4.14e-08	3.18e-07	Cebpe_chr14|54713723|54715021	both up (2268)
172	ENSMUSG00000052435	Cebpe	44.0444	5.46089	6.70611e-05	0.000120151	chr14|54712774|54713301	110794	1.01	2.01391	0.000219	0.000859	Cebpe_chr14|54712774|54713301	both up (2268)
173	ENSMUSG00000016179	Camk1g	43.7144	5.45004	7.16058e-58	6.51282e-57	chr1|193369972|193370514	215303	1.93	3.81055	3.26e-14	5.26e-13	Camk1g_chr1|193369972|193370514	both up (2268)
174	ENSMUSG00000041596	Nlrp5-ps	43.1175	5.4302	2.68203e-42	1.82956e-41	chr7|14622300|14623357	100417675	3.24	9.44794	4e-26	1.79e-24	Nlrp5-ps_chr7|14622300|14623357	both up (2268)
175	ENSMUSG00000027765	P2ry1	42.2376	5.40046	4.09341e-22	1.69904e-21	chr3|61002203|61003573	18441	2.16	4.46915	7.86e-48	1.41e-45	P2ry1_chr3|61002203|61003573	both up (2268)
176	ENSMUSG00000021390	Ogn	42.0451	5.39387	1e-100	1e-100	chr13|49608956|49609318	18295	1.11	2.15846	0.000718	0.00249	Ogn_chr13|49608956|49609318	both up (2268)
177	ENSMUSG00000021390	Ogn	42.0451	5.39387	1e-100	1e-100	chr13|49607777|49608134	18295	1.17	2.25012	1.28e-06	7.73e-06	Ogn_chr13|49607777|49608134	both up (2268)
178	ENSMUSG00000021390	Ogn	42.0451	5.39387	1e-100	1e-100	chr13|49608681|49608853	18295	1.67	3.18215	0.00405	0.0115	Ogn_chr13|49608681|49608853	both up (2268)
179	ENSMUSG00000029510	Gpc2	41.1627	5.36327	3.36915e-32	1.84326e-31	chr5|138279549|138280545	71951	0.97	1.95884	9.39e-14	1.45e-12	Gpc2_chr5|138279549|138280545	both up (2268)
180	ENSMUSG00000024261	Syt4	40.8825	5.35341	4.6561e-34	2.65185e-33	chr18|31447045|31447470	20983	1.07	2.09943	0.00149	0.00477	Syt4_chr18|31447045|31447470	both up (2268)
181	ENSMUSG00000024261	Syt4	40.8825	5.35341	4.6561e-34	2.65185e-33	chr18|31448308|31448816	20983	1.11	2.15846	3.24e-05	0.000152	Syt4_chr18|31448308|31448816	both up (2268)
182	ENSMUSG00000019880	Rspo3	40.5276	5.34083	1.09168e-47	8.30195e-47	chr10|29538641|29539110	72780	1.24	2.36199	0.000481	0.00174	Rspo3_chr10|29538641|29539110	both up (2268)
183	ENSMUSG00000019880	Rspo3	40.5276	5.34083	1.09168e-47	8.30195e-47	chr10|29532861|29534081	72780	1.87	3.65533	6.69e-29	3.68e-27	Rspo3_chr10|29532861|29534081	both up (2268)
184	ENSMUSG00000103081	Pcdhgb8	40.4647	5.33859	5.12464e-234	2.49812e-232	chr18|37761115|37762529	93705	1.41	2.65737	3.07e-22	1.03e-20	Pcdhgb8_chr18|37761115|37762529	both up (2268)
185	ENSMUSG00000016995	Matn4	40.414	5.33678	1.07764e-44	7.74702e-44	chr2|164404733|164405080	17183	1.92	3.78423	3.01e-14	4.87e-13	Matn4_chr2|164404733|164405080	both up (2268)
186	ENSMUSG00000067586	S1pr3	40.1996	5.32911	1e-100	1e-100	chr13|51409818|51412344	13610	1.6	3.03143	2.94e-24	1.15e-22	S1pr3_chr13|51409818|51412344	both up (2268)
187	ENSMUSG00000067586	S1pr3	40.1996	5.32911	1e-100	1e-100	chr13|51408292|51409364	13610	3.87	14.6213	9.95e-89	1.3e-85	S1pr3_chr13|51408292|51409364	both up (2268)
188	ENSMUSG00000069516	Lyz2	39.9221	5.31911	1.85809e-32	1.02139e-31	chr10|117281973|117282400	17105	0.72	1.64718	0.0149	0.0354	Lyz2_chr10|117281973|117282400	both up (2268)
189	ENSMUSG00000029675	Eln	39.2355	5.29409	1.46887e-90	2.0657e-89	chr5|134746934|134748803	13717	1.61	3.05252	1.6e-29	9.23e-28	Eln_chr5|134746934|134748803	both up (2268)
190	ENSMUSG00000031709	Tbc1d9	38.952	5.28362	1.19775e-18	4.41405e-18	chr8|83165425|83166118	71310	1.21	2.31338	1.78e-07	1.24e-06	Tbc1d9_chr8|83165425|83166118	both up (2268)
191	ENSMUSG00000024043	Arhgap28	38.6453	5.27222	5.37103e-130	1.13669e-128	chr17|68003685|68004859	268970	-0.96	-1.94531	5.42e-07	3.49e-06	Arhgap28_chr17|68003685|68004859	uRNA dPeak (100)
192	ENSMUSG00000028148	Them5	38.18	5.25474	1.05375e-08	2.48427e-08	chr3|94341950|94342470	66198	0.94	1.91853	0.00089	0.00301	Them5_chr3|94341950|94342470	both up (2268)
193	ENSMUSG00000047759	Hs3st3a1	38.0326	5.24916	3.11974e-48	2.39345e-47	chr11|64434638|64436761	15478	1.77	3.41054	5.21e-61	1.84e-58	Hs3st3a1_chr11|64434638|64436761	both up (2268)
194	ENSMUSG00000086070	8430436N08Rik	37.9798	5.24716	1.43867e-35	8.51232e-35	chr4|7559890|7561210	71510	2.25	4.75683	4.46e-48	8.08e-46	8430436N08Rik_chr4|7559890|7561210	both up (2268)
195	ENSMUSG00000079105	C7	36.8924	5.20525	7.08454e-209	2.94127e-207	chr15|5065290|5065679	109828	-0.83	-1.77769	0.0129	0.0312	C7_chr15|5065290|5065679	uRNA dPeak (100)
196	ENSMUSG00000036908	Unc93b1	36.4305	5.18708	1.05834e-92	1.53437e-91	chr19|3934981|3935631	54445	1.58	2.9897	1.45e-20	4.22e-19	Unc93b1_chr19|3934981|3935631	both up (2268)
197	ENSMUSG00000070691	Runx3	35.8541	5.16407	4.61193e-39	2.95225e-38	chr4|135118904|135119154	12399	-0.87	-1.82766	0.014	0.0335	Runx3_chr4|135118904|135119154	uRNA dPeak (100)
198	ENSMUSG00000027004	Frzb	35.7286	5.15901	1.78029e-21	7.22358e-21	chr2|80446606|80447788	20378	0.83	1.77769	7.46e-06	3.96e-05	Frzb_chr2|80446606|80447788	both up (2268)
199	ENSMUSG00000061311	Rag1	34.5413	5.11025	2.5848e-15	8.41431e-15	chr2|101649455|101649694	19373	1.95	3.86375	8.01e-07	5.02e-06	Rag1_chr2|101649455|101649694	both up (2268)
200	ENSMUSG00000037347	Chst7	33.6603	5.07298	2.61302e-154	6.96566e-153	chrX|20059073|20060718	60322	1.56	2.94854	4.01e-46	6.54e-44	Chst7_chrX|20059073|20060718	both up (2268)
201	ENSMUSG00000037347	Chst7	33.6603	5.07298	2.61302e-154	6.96566e-153	chrX|20061722|20062443	60322	2.3	4.92458	2.3e-23	8.39e-22	Chst7_chrX|20061722|20062443	both up (2268)
202	ENSMUSG00000038665	Dgki	33.5594	5.06865	2.9554e-37	1.8265e-36	chr6|37299577|37300397	320127	0.84	1.79005	0.000221	0.000868	Dgki_chr6|37299577|37300397	both up (2268)
203	ENSMUSG00000029055	Plch2	33.2919	5.0571	1.92339e-36	1.16831e-35	chr4|155053451|155055061	269615	0.74	1.67018	1.03e-05	5.33e-05	Plch2_chr4|155053451|155055061	both up (2268)
204	ENSMUSG00000038077	Kcna6	33.1723	5.05191	6.08069e-58	5.53352e-57	chr6|126739741|126740994	16494	0.96	1.94531	7.56e-08	5.59e-07	Kcna6_chr6|126739741|126740994	both up (2268)
205	ENSMUSG00000037990	Sh3rf3	33.0952	5.04855	3.00029e-82	3.78119e-81	chr10|58811832|58814186	237353	1.5	2.82843	9.65e-36	8.54e-34	Sh3rf3_chr10|58811832|58814186	both up (2268)
206	ENSMUSG00000037990	Sh3rf3	33.0952	5.04855	3.00029e-82	3.78119e-81	chr10|58810155|58810770	237353	2.42	5.35171	4.74e-17	1.01e-15	Sh3rf3_chr10|58810155|58810770	both up (2268)
207	ENSMUSG00000026173	Plcd4	31.9952	4.99978	1.56728e-213	6.74905e-212	chr1|74542327|74543068	18802	1.33	2.51403	2.17e-15	3.94e-14	Plcd4_chr1|74542327|74543068	both up (2268)
208	ENSMUSG00000020866	Cacna1g	31.5991	4.98181	1.79764e-225	8.25296e-224	chr11|94474095|94474848	12291	0.72	1.64718	5.8e-08	4.36e-07	Cacna1g_chr11|94474095|94474848	both up (2268)
209	ENSMUSG00000020866	Cacna1g	31.5991	4.98181	1.79764e-225	8.25296e-224	chr11|94472587|94473843	12291	0.76	1.69349	0.000146	0.000597	Cacna1g_chr11|94472587|94473843	both up (2268)
210	ENSMUSG00000020866	Cacna1g	31.5991	4.98181	1.79764e-225	8.25296e-224	chr11|94471599|94472450	12291	1.38	2.60268	6.62e-11	7.46e-10	Cacna1g_chr11|94471599|94472450	both up (2268)
211	ENSMUSG00000020866	Cacna1g	31.5991	4.98181	1.79764e-225	8.25296e-224	chr11|94468141|94471388	12291	2.13	4.37717	1.79e-86	2.05e-83	Cacna1g_chr11|94468141|94471388	both up (2268)
212	ENSMUSG00000052013	Btla	31.2639	4.96642	6.99662e-11	1.85458e-10	chr16|45224368|45225090	208154	1.96	3.89062	5.41e-26	2.4e-24	Btla_chr16|45224368|45225090	both up (2268)
213	ENSMUSG00000025932	Eya1	30.7277	4.94147	1.19907e-82	1.51888e-81	chr1|14309519|14310393	14048	2.74	6.6807	1.87e-53	4.45e-51	Eya1_chr1|14309519|14310393	both up (2268)
214	ENSMUSG00000026494	Kif26b	30.5875	4.93487	5.68837e-68	5.92177e-67	chr1|178527178|178531158	269152	0.34	1.26576	0.00325	0.00945	Kif26b_chr1|178527178|178531158	both up (2268)
215	ENSMUSG00000028226	Mmp16	30.399	4.92595	1e-100	1e-100	chr4|17852666|17854213	17389	0.7	1.6245	4.83e-06	2.65e-05	Mmp16_chr4|17852666|17854213	both up (2268)
216	ENSMUSG00000106820	D5Ertd605e	30.332	4.92277	9.73512e-25	4.39499e-24	chr5|147418407|147419101	100039805	1.24	2.36199	9.47e-10	9.17e-09	D5Ertd605e_chr5|147418407|147419101	both up (2268)
217	ENSMUSG00000063887	Nlgn1	30.0298	4.90832	7.16972e-32	3.89797e-31	chr3|26331284|26331920	192167	1.43	2.69447	5.2e-05	0.000234	Nlgn1_chr3|26331284|26331920	both up (2268)
218	ENSMUSG00000018986	Slfn3	29.9854	4.90619	6.70736e-08	1.49903e-07	chr11|83192039|83192585	20557	0.92	1.89212	5.06e-05	0.000228	Slfn3_chr11|83192039|83192585	both up (2268)
219	ENSMUSG00000043458	Pcdhb12	29.6093	4.88798	1.8893e-18	6.90541e-18	chr18|37436217|37436449	93883	2.09	4.25748	2.91e-06	1.66e-05	Pcdhb12_chr18|37436217|37436449	both up (2268)
220	ENSMUSG00000043458	Pcdhb12	29.6093	4.88798	1.8893e-18	6.90541e-18	chr18|37435764|37436064	93883	2.72	6.58873	2.31e-07	1.58e-06	Pcdhb12_chr18|37435764|37436064	both up (2268)
221	ENSMUSG00000072621	Slfn10-ps	29.4346	4.87944	1.36589e-07	2.99327e-07	chr11|83038727|83039670	237887	0.49	1.40444	0.00199	0.00615	Slfn10-ps_chr11|83038727|83039670	both up (2268)
222	ENSMUSG00000032246	Calml4	29.3718	4.87636	1.50842e-44	1.07991e-43	chr9|62858403|62858755	75600	1.18	2.26577	0.000721	0.00249	Calml4_chr9|62858403|62858755	both up (2268)
223	ENSMUSG00000032246	Calml4	29.3718	4.87636	1.50842e-44	1.07991e-43	chr9|62857446|62858263	75600	1.19	2.28153	6.14e-08	4.6e-07	Calml4_chr9|62857446|62858263	both up (2268)
224	ENSMUSG00000060572	Mfap2	29.2228	4.86902	1.01364e-117	1.8976e-116	chr4|141010983|141012459	17150	0.64	1.55833	1.75e-06	1.04e-05	Mfap2_chr4|141010983|141012459	both up (2268)
225	ENSMUSG00000060572	Mfap2	29.2228	4.86902	1.01364e-117	1.8976e-116	chr4|141007998|141008581	17150	0.75	1.68179	5.02e-05	0.000227	Mfap2_chr4|141007998|141008581	both up (2268)
226	ENSMUSG00000090919	Pabpc4l	29.207	4.86824	1.59337e-19	6.0759e-19	chr3|46447285|46448585	241989	1.15	2.21914	7.75e-12	9.73e-11	Pabpc4l_chr3|46447285|46448585	both up (2268)
227	ENSMUSG00000047747	Rnf150	28.9083	4.85341	1e-100	1e-100	chr8|82864992|82865508	330812	1.02	2.02792	0.00199	0.00613	Rnf150_chr8|82864992|82865508	both up (2268)
228	ENSMUSG00000047747	Rnf150	28.9083	4.85341	1e-100	1e-100	chr8|82862671|82864752	330812	1.17	2.25012	2.19e-25	9.28e-24	Rnf150_chr8|82862671|82864752	both up (2268)
229	ENSMUSG00000047747	Rnf150	28.9083	4.85341	1e-100	1e-100	chr8|82865765|82866740	330812	1.95	3.86375	9.51e-17	1.97e-15	Rnf150_chr8|82865765|82866740	both up (2268)
230	ENSMUSG00000032940	Rbm11	28.6629	4.84111	1.01937e-16	3.50994e-16	chr16|75592659|75593640	224344	1.23	2.34567	2.31e-15	4.19e-14	Rbm11_chr16|75592659|75593640	both up (2268)
231	ENSMUSG00000087150	BC064078	28.6107	4.83849	4.97093e-44	3.5153e-43	chr6|128992236|128992689	408064	1	2	0.000185	0.000739	BC064078_chr6|128992236|128992689	both up (2268)
[truncated: 4,152 more rows]
