# Supplementary material for: IRX3 controls a SUMOylation-dependent differentiation switch in adipocyte precursor cells
Source: Nat Commun. 2025 Aug 6;16:7248. doi: 10.1038/s41467-025-62361-1 (PMC12328774; doi:10.1038/s41467-025-62361-1)
Supplement: Supplementary file 24 — Source Data [file 41467_2025_62361_MOESM24_ESM.xlsx]

## Sheet: Figure 1e
	GO IRX3 ChIP-seq iWAT day -1	rank (by FDR)	iWAT d-1	Enrichment	FDR
Figure 1e	Regulation of endogenous retroelements by Piwi-interacting RNAs (piRNAs)	1	1	49.3	0.0182
	SUMOylation	2	1	23.1	0.0182
	Epigenetic regulation of gene expression	3	1	18.2	0.0182
	Chromatin organization	4	1	17.6	0.0182
	Chromatin modifying enzymes	5	1	17.6	0.0182
	Regulation of endogenous retroelements	6	1	29.6	0.0182
	Regulation of TP53 Activity through Acetylation	7	1	57.3	0.0346
	ERCC6 (CSB) and EHMT2 (G9a) positively regulate rRNA expression	8	1	47.5	0.0346
	Transcriptional regulation of brown and beige adipocyte differentiation by EBF2	9	1	47.5	0.0346
	Transcriptional regulation of brown and beige adipocyte differentiation	10	1	47.5	0.0346
	GO IRX3 ChIP-seq iWAT day 1	rank (by FDR)	iWAT d1	Enrichment	FDR
	Chromatin modifying enzymes	1	1	8.16	0.0122
	Chromatin organization	2	1	8.16	0.0122
	Processing and activation of SUMO	3	1	43.46	0.0576
	GO IRX3 ChIP-seq gWAT day 1	rank (by FDR)	gWAT d1	Enrichment	FDR
	Metabolism of RNA	1	1	4.1	0.00288
	Transcriptional activation of mitochondrial biogenesis	2	1	10.5	0.00997
	RUNX1 regulates genes involved in megakaryocyte differentiation and platelet function	3	1	10.9	0.0147
	Chromatin organization	4	1	5.7	0.0183
	Chromatin modifying enzymes	5	1	5.7	0.0183
	Transcriptional regulation by RUNX1	6	1	5.6	0.0186
	Regulation of endogenous retroelements by Piwi-interacting RNAs (piRNAs)	7	1	10.7	0.0218
	Mitochondrial biogenesis	8	1	7.1	0.0449
	DNA Damage Recognition in GG-NER	9	1	12.9	0.0524
	HATs acetylate histones	10	1	7.5	0.0524

## Sheet: Figure 1j
	REACTOME GO term (IRX3 TOMTOM motif CGGAAG)	rank (by enrichment)	Gene count	Enrichment	FDR
Figure 1j	cell differentiation (GO:0030154)	1	22	20.71	1.33e-23
	cellular developmental process (GO:0048869)	2	22	20.71	6.67e-24
	developmental process (GO:0032502)	3	22	12.61	2.41e-19
	regulation of transcription by RNA polymerase II (GO:0006357)	4	22	11.37	1.73e-18
	regulation of DNA-templated transcription (GO:0006355)	5	22	9.67	4.61e-17

## Sheet: Figure 1k
	REACTOME GO term (IRX3 TOMTOM motif GGKGGGGGMGGGGVG)	rank (by enrichment)	Gene count	Enrichment	FDR
Figure 1k	regulation of transcription by RNA polymerase II	1	19	12.05	4.27e-16
	regulation of DNA-templated transcription	2	19	10.25	4.48e-15
	regulation of RNA biosynthetic process	3	19	10.25	3.02e-15
	regulation of RNA metabolic process	4	19	9.43	1.08e-14
	regulation of nucleobase-containing compound metabolic process	5	19	9.15	1.53e-14

## Sheet: Figure 2c
	GO term (biological process) for IRX3-bound genes with differential expression on day 1	Fold enrichment	FDR
Figure 2c	histone H3-K4 dimethylation (GO:0044648)	84.17	0.0123
	histone H3-K4 monomethylation (GO:0097692)	65.47	0.0193
	SUMO is conjugated to E1 (UBA2:SAE1) (R-MMU-3065676)	65.47	0.622
	Transcriptional regulation by RUNX1 (R-MMU-8878171)	9.58057	0.000926618
	protein-DNA complex subunit organization (GO:0071824)	7.2	0.0413
	chromatin organization (GO:0006325)	4.69	0.00605
	mRNA metabolic process (GO:0016071)	4.07	0.0304
	RNA Polymerase II Transcription (R-MMU-73857)	3.97405	0.000276753

## Sheet: Figure 2d
	Log2FC IRX3-KO vs control for genes in the GO category "H3K4 mono/dimethylation" on day 1, normalized to average of controls
Figure 2d	Gene name	ENSEMBL ID	Parallel 1	Parallel 2	Parallel 3	Parallel 4	Parallel 5	Parallel 6	average
	Setd1b	ENSMUSG00000038384	0.644695	0.726342	0.677357	0.728536	0.792004	0.660595	0.704922
	Kmt2a	ENSMUSG00000002028	0.680552	0.782126	0.808419	0.810692	0.854802	0.873806	0.801733
	Setd1a	ENSMUSG00000042308	0.906203	0.885339	0.829045	0.836719	1.01188	0.843943	0.885521

## Sheet: Figure 2e
	Log2FC IRX3-KO vs control for genes in the GO category "Chromatin organization" on day 1, normalized to average of controls
Figure 2e	Gene name	ENSEMBL ID	Parallel 1	Parallel 2	Parallel 3	Parallel 4	Parallel 5	Parallel 6	average
	Setd1a	ENSMUSG00000042308	0.906203	0.885339	0.829045	0.836719	1.01188	0.843943	0.885521
	Kmt2a	ENSMUSG00000002028	0.680552	0.782126	0.808419	0.810692	0.854802	0.873806	0.801733
	Arid1a	ENSMUSG00000007880	0.779832	0.752072	0.821592	0.771084	0.916778	0.83848	0.813306
	Setd1b	ENSMUSG00000038384	0.644695	0.726342	0.677357	0.728536	0.792004	0.660595	0.704922
	Brpf1	ENSMUSG00000001632	0.653596	0.680258	0.64506	0.697552	0.702231	0.650614	0.671552
	Supt16	ENSMUSG00000035726	0.540438	0.573689	0.641654	0.653564	0.62284	0.60967	0.606976
	Ino80	ENSMUSG00000040865	0.540607	0.499162	0.547695	0.459258	0.496231	0.534207	0.51286
	Imp4	ENSMUSG00000026127	0.486694	0.506147	0.394399	0.431651	0.464709	0.375263	0.443144
	Banf1	ENSMUSG00000024844	-0.319261	-0.323597	-0.349439	-0.343715	-0.220499	-0.378588	-0.322516
	Smarce1	ENSMUSG00000037935	-0.387952	-0.447451	-0.31124	-0.352124	-0.327153	-0.305592	-0.355252
	Itgb3bp	ENSMUSG00000028549	-0.632199	-0.536964	-0.545021	-0.499846	-0.813324	-0.574945	-0.600383
	Chd3	ENSMUSG00000053768	-0.827528	-0.81788	-0.753631	-0.747881	-0.74871	-0.769195	-0.777471
	Hist1h3i	ENSMUSG00000101972	-1.03263	-2.93063	-1.10786	-1.02093	0.0438998	-2.14829	-1.36607

## Sheet: Figure 2f
	GO term (biological process) for IRX3-bound genes with differential expression on day 7	Fold enrichment	FDR
Figure 2f	histone H2A acetylation (GO:0043968)	22.24	0.01
	regulation of nucleotide-excision repair (GO:2000819)	17.64	0.0179
	negative regulation of mRNA processing (GO:0050686)	16.5	0.0224
	regulation of G0 to G1 transition (GO:0070316)	14.21	0.0335
	histone H4 acetylation (GO:0043967)	13.23	0.00258
	positive regulation of double-strand break repair via homologous recombination (GO:1905168)	13.12	0.042
	positive regulation of stem cell population maintenance (GO:1902459)	13.05	0.0112
	nucleosome organization (GO:0034728)	10.23	0.000616
	mitochondrial gene expression (GO:0140053)	8.22	0.000729
	Chromatin modifying enzymes (R-MMU-3247509)	7.60424	0.000676692

## Sheet: Figure 2g
	Log2FC IRX3-KO vs control for genes in the GO category "Chromatin modifying enzymes" on day 7, normalized to average of controls
Figure 2g	Gene name	ENSEMBL ID	Parallel 1	Parallel 2	Parallel 3	Parallel 4	Parallel 5	Parallel 6	average
	Kmt2a	ENSMUSG00000002028	1.59231	1.94868	1.86687	1.36655	1.43525	1.49669	1.61772
	Chd3	ENSMUSG00000018474	1.41329	1.31732	1.33993	1.17885	1.11443	1.1405	1.25072
	Hdac2	ENSMUSG00000019777	1.012	0.953244	1.00853	0.831222	0.807126	0.858694	0.911803
	Smarce1	ENSMUSG00000037935	0.992374	0.948084	0.930919	0.939174	0.791642	0.795115	0.899551
	Arid1a	ENSMUSG00000007880	0.803519	0.970713	0.962124	0.586616	0.631644	0.650328	0.767491
	Setd1b	ENSMUSG00000038384	0.671311	0.972847	0.876049	0.541029	0.636771	0.665984	0.727332
	Gps2	ENSMUSG00000023170	0.780206	0.493081	0.548094	0.940671	0.834649	0.687507	0.714035
	Nsl1	ENSMUSG00000062510	0.742105	0.485784	0.196514	0.813319	0.61268	0.666482	0.586147
	Actl6a	ENSMUSG00000027671	-0.404858	-0.628757	-0.545923	-0.524287	-0.443345	-0.408266	-0.492573
	Kdm3a	ENSMUSG00000053470	-1.57096	-1.53398	-1.45319	-1.52971	-1.47923	-1.39754	-1.4941
	Hist1h3i	ENSMUSG00000101972	-3.32841	-2.58663	-2.72782	-2.68921	-1.24015	-4.25044	-2.80378

## Sheet: Figure 2h
	Log2FC IRX3-KO vs control for genes in the GO category "Nucleosome organization" on day 7, normalized to average of controls
Figure 2h	Gene name	ENSEMBL ID	Parallel 1	Parallel 2	Parallel 3	Parallel 4	Parallel 5	Parallel 6	average
	Smarce1	ENSMUSG00000037935	0.992374	0.948084	0.930919	0.939174	0.791642	0.795115	0.899551
	Arid1a	ENSMUSG00000007880	0.803519	0.970713	0.962124	0.586616	0.631644	0.650328	0.767491
	Supt16	ENSMUSG00000035726	0.701293	0.692222	0.756381	0.458589	0.563538	0.611529	0.630592
	Dmap1	ENSMUSG00000009640	0.629609	0.482725	0.42012	0.524516	0.503968	0.339634	0.483429
	Brd2	ENSMUSG00000024335	-0.407261	-0.402767	-0.440747	-0.457026	-0.4321	-0.477	-0.43615
	Actl6a	ENSMUSG00000027671	-0.404858	-0.628757	-0.545923	-0.524287	-0.443345	-0.408266	-0.492573
	Npm1	ENSMUSG00000057113	-0.477769	-0.50936	-0.530144	-0.603001	-0.669551	-0.637392	-0.571203
	Hist1h3i	ENSMUSG00000101972	-3.32841	-2.58663	-2.72782	-2.68921	-1.24015	-4.25044	-2.80378

## Sheet: Figure 2i
	Log2FC IRX3-KO vs control for genes in the GO category "Histone H4 acetylation" on day 7, normalized to average of controls
Figure 2i	Gene name	ENSEMBL ID	Parallel 1	Parallel 2	Parallel 3	Parallel 4	Parallel 5	Parallel 6	average
	Kmt2a	ENSMUSG00000002028	1.59231	1.94868	1.86687	1.36655	1.43525	1.49669	1.61772
	Actb	ENSMUSG00000029580	1.07668	0.976049	1.01784	1.15014	1.08065	1.04602	1.0579
	Morf4l1	ENSMUSG00000062270	0.718426	0.677952	0.678597	0.611462	0.590389	0.58366	0.643414
	Nsl1	ENSMUSG00000062510	0.742105	0.485784	0.196514	0.813319	0.61268	0.666482	0.586147
	Dmap1	ENSMUSG00000009640	0.629609	0.482725	0.42012	0.524516	0.503968	0.339634	0.483429
	Actl6a	ENSMUSG00000027671	-0.404858	-0.628757	-0.545923	-0.524287	-0.443345	-0.408266	-0.492573

[truncated: 52 more sheets: Figure 2j, Figure 3a, Figure 3b, Figure 3c, Figure 3d, Figure 3e, Figure 3f, Figure 3g, Figure 3h, Figure 3i, Figure 3j, Figure 3k, Figure 3l, Figure 4c, Figure 4d, Figure 4e, Figure 4f, Figure 4g, Figure 5a, Figure 5b …]
